# Supplementary material for: Utilizing network pharmacology and molecular docking to explore the underlying mechanism of Guizhi Fuling Wan in treating endometriosis
Source: PeerJ. 2021 Apr 2;9:e11087. doi: 10.7717/peerj.11087 (PMC8020871; doi:10.7717/peerj.11087)
Supplement: Supplemental Information 1 [file peerj-09-11087-s001.zip]

Archive with 37 entries (36 files):
- Molecular docking/MMP9-4wzv.pdb
- Molecular docking/taxifolin.pdbqt
- Molecular docking/quercetin.pdbqt
- Molecular docking/
- Molecular docking/AKT1-4ekl.pdb
- Molecular docking/AKTI-6s9w.pdb
- Molecular docking/EGF-1jl9.pdb
- Molecular docking/FOS-1fos.pdb
- Molecular docking/IL6-1alu.pdb
- Molecular docking/IL6-4o9h.pdb
- Molecular docking/INS-4ajx.pdb
- Molecular docking/INS-4cy7.pdb
- Molecular docking/JUN-1t2k.pdb
- Molecular docking/JUN-5t01.pdb
- Molecular docking/MAPK1-1wzy.pdb
- Molecular docking/MAPK1-4g6n.pdb
- Molecular docking/MAPK8-3vuk.pdb
- Molecular docking/MAPK8-4l7f.pdb
- Molecular docking/hederagenin.pdbqt
- Molecular docking/MMP9-6esm.pdb
- Molecular docking/PTGS2-5f19.pdb
- Molecular docking/Pachymic acid.pdbqt
- Molecular docking/TNF-2az5.pdb
- Molecular docking/TNF-2e7a.pdb
- Molecular docking/TNF-2zjc.pdb
- Molecular docking/TP53-4mzi.pdb
- Molecular docking/TP53-6ff9.pdb
- Molecular docking/VEGFA-3qtk.pdb
- Molecular docking/VEGFA-4qaf.pdb
- Molecular docking/VEGFA-4wpb.pdb
- Molecular docking/beta-sitosterol.pdbqt
- Molecular docking/campesterol.pdbqt
- Molecular docking/paeoniflorin.pdbqt
- Disease.xlsx
- PPI of 95 nodes.xlsx
- GO&KEGG.xlsx
- Drug.xlsx
