# Supplementary material for: Utilizing network pharmacology and molecular docking to explore the underlying mechanism of Guizhi Fuling Wan in treating endometriosis
Source: PeerJ. 2021 Apr 2;9:e11087. doi: 10.7717/peerj.11087 (PMC8020871; doi:10.7717/peerj.11087)
Supplement: Supplemental Information 1 [file peerj-09-11087-s001.zip › Molecular docking/MMP9-4wzv.pdb]

ATOM      1  N   GLY A 112     -16.308  11.942  11.731  1.00 43.72           N  
ATOM      2  CA  GLY A 112     -15.191  12.204  12.618  1.00 56.36           C  
ATOM      3  C   GLY A 112     -13.911  12.400  11.833  1.00 49.49           C  
ATOM      4  O   GLY A 112     -13.801  13.336  11.041  1.00 49.53           O  
ATOM      5  N   ASP A 113     -12.946  11.516  12.072  1.00 50.57           N  
ATOM      6  CA  ASP A 113     -11.729  11.439  11.273  1.00 45.30           C  
ATOM      7  C   ASP A 113     -11.053  12.796  11.097  1.00 34.53           C  
ATOM      8  O   ASP A 113     -11.145  13.402  10.028  1.00 40.16           O  
ATOM      9  CB  ASP A 113     -12.047  10.838   9.902  1.00 44.98           C  
ATOM     10  CG  ASP A 113     -12.412   9.364   9.981  1.00 53.10           C  
ATOM     11  OD1 ASP A 113     -12.148   8.740  11.030  1.00 51.36           O  
ATOM     12  OD2 ASP A 113     -12.966   8.830   8.997  1.00 59.39           O1-
ATOM     13  N   LEU A 114     -10.397  13.288  12.143  1.00 32.87           N  
ATOM     14  CA  LEU A 114      -9.646  14.532  12.021  1.00 38.41           C  
ATOM     15  C   LEU A 114      -8.548  14.342  10.986  1.00 22.34           C  
ATOM     16  O   LEU A 114      -7.796  13.369  11.050  1.00 20.51           O  
ATOM     17  CB  LEU A 114      -9.046  14.956  13.361  1.00 26.75           C  
ATOM     18  CG  LEU A 114      -9.951  15.688  14.350  1.00 37.99           C  
ATOM     19  CD1 LEU A 114      -9.224  15.884  15.671  1.00 24.59           C  
ATOM     20  CD2 LEU A 114     -10.404  17.027  13.776  1.00 29.71           C  
ATOM     21  N   LYS A 115      -8.476  15.265  10.031  1.00 19.34           N  
ATOM     22  CA  LYS A 115      -7.498  15.195   8.952  1.00 16.64           C  
ATOM     23  C   LYS A 115      -7.228  16.601   8.424  1.00 19.25           C  
ATOM     24  O   LYS A 115      -8.047  17.510   8.602  1.00 19.20           O  
ATOM     25  CB  LYS A 115      -8.004  14.307   7.821  1.00 16.42           C  
ATOM     26  CG  LYS A 115      -9.201  14.919   7.099  1.00 23.55           C  
ATOM     27  CD  LYS A 115      -9.849  13.984   6.086  1.00 25.98           C  
ATOM     28  CE  LYS A 115      -9.122  14.010   4.750  1.00 31.32           C  
ATOM     29  NZ  LYS A 115      -8.830  15.394   4.280  1.00 36.79           N1+
ATOM     30  N   TRP A 116      -6.077  16.788   7.785  1.00 13.41           N  
ATOM     31  CA  TRP A 116      -5.799  18.056   7.108  1.00 16.82           C  
ATOM     32  C   TRP A 116      -6.717  18.192   5.913  1.00 16.45           C  
ATOM     33  O   TRP A 116      -6.959  17.217   5.209  1.00 14.12           O  
ATOM     34  CB  TRP A 116      -4.341  18.141   6.658  1.00 16.22           C  
ATOM     35  CG  TRP A 116      -3.417  18.277   7.807  1.00 13.92           C  
ATOM     36  CD1 TRP A 116      -2.568  17.318   8.286  1.00 12.69           C  
ATOM     37  CD2 TRP A 116      -3.269  19.414   8.658  1.00 16.30           C  
ATOM     38  CE2 TRP A 116      -2.302  19.081   9.629  1.00 16.98           C  
ATOM     39  CE3 TRP A 116      -3.856  20.684   8.695  1.00 13.47           C  
ATOM     40  NE1 TRP A 116      -1.889  17.799   9.376  1.00 15.07           N  
ATOM     41  CZ2 TRP A 116      -1.907  19.966  10.623  1.00 14.41           C  
ATOM     42  CZ3 TRP A 116      -3.465  21.567   9.679  1.00 17.57           C  
ATOM     43  CH2 TRP A 116      -2.501  21.209  10.634  1.00 12.02           C  
ATOM     44  N   HIS A 117      -7.203  19.402   5.668  1.00 12.34           N  
ATOM     45  CA  HIS A 117      -8.070  19.648   4.511  1.00 15.07           C  
ATOM     46  C   HIS A 117      -7.395  20.561   3.494  1.00 15.79           C  
ATOM     47  O   HIS A 117      -8.037  21.355   2.794  1.00 17.34           O  
ATOM     48  CB  HIS A 117      -9.401  20.207   4.971  1.00 13.90           C  
ATOM     49  CG  HIS A 117     -10.168  19.246   5.820  1.00 17.83           C  
ATOM     50  CD2 HIS A 117     -10.168  19.040   7.157  1.00 14.81           C  
ATOM     51  ND1 HIS A 117     -11.015  18.298   5.284  1.00 19.36           N  
ATOM     52  CE1 HIS A 117     -11.525  17.566   6.260  1.00 20.63           C  
ATOM     53  NE2 HIS A 117     -11.023  17.992   7.405  1.00 19.29           N  
ATOM     54  N   HIS A 118      -6.074  20.437   3.439  1.00 16.17           N  
ATOM     55  CA  HIS A 118      -5.292  20.959   2.327  1.00 15.92           C  
ATOM     56  C   HIS A 118      -4.103  20.013   2.134  1.00 16.93           C  
ATOM     57  O   HIS A 118      -3.839  19.176   2.995  1.00 20.90           O  
ATOM     58  CB  HIS A 118      -4.866  22.418   2.570  1.00 19.57           C  
ATOM     59  CG  HIS A 118      -3.917  22.619   3.716  1.00 18.35           C  
ATOM     60  CD2 HIS A 118      -2.600  22.930   3.732  1.00 15.64           C  
ATOM     61  ND1 HIS A 118      -4.307  22.548   5.040  1.00 13.48           N  
ATOM     62  CE1 HIS A 118      -3.270  22.795   5.819  1.00 10.47           C  
ATOM     63  NE2 HIS A 118      -2.217  23.024   5.052  1.00 17.58           N  
ATOM     64  N   HIS A 119      -3.417  20.116   1.000  1.00 13.98           N  
ATOM     65  CA  HIS A 119      -2.423  19.113   0.615  1.00 21.44           C  
ATOM     66  C   HIS A 119      -1.001  19.577   0.849  1.00 25.16           C  
ATOM     67  O   HIS A 119      -0.121  18.770   1.142  1.00 20.68           O  
ATOM     68  CB  HIS A 119      -2.595  18.717  -0.856  1.00 30.93           C  
ATOM     69  CG  HIS A 119      -3.679  17.711  -1.087  1.00 37.90           C  
ATOM     70  CD2 HIS A 119      -4.435  16.999  -0.219  1.00 35.91           C  
ATOM     71  ND1 HIS A 119      -4.085  17.332  -2.348  1.00 45.14           N  
ATOM     72  CE1 HIS A 119      -5.046  16.431  -2.247  1.00 38.17           C  
ATOM     73  NE2 HIS A 119      -5.278  16.211  -0.966  1.00 39.02           N  
ATOM     74  N   ASN A 120      -0.776  20.880   0.721  1.00 17.77           N  
ATOM     75  CA  ASN A 120       0.555  21.437   0.930  1.00 15.83           C  
ATOM     76  C   ASN A 120       0.771  21.776   2.388  1.00 16.17           C  
ATOM     77  O   ASN A 120       0.471  22.886   2.827  1.00 20.68           O  
ATOM     78  CB  ASN A 120       0.767  22.690   0.081  1.00 17.58           C  
ATOM     79  CG  ASN A 120       0.652  22.419  -1.401  1.00 31.36           C  
ATOM     80  ND2 ASN A 120       0.255  23.437  -2.156  1.00 45.03           N  
ATOM     81  OD1 ASN A 120       0.919  21.311  -1.867  1.00 46.52           O  
ATOM     82  N   ILE A 121       1.283  20.814   3.145  1.00 16.90           N  
ATOM     83  CA  ILE A 121       1.444  21.000   4.577  1.00 14.25           C  
ATOM     84  C   ILE A 121       2.766  21.688   4.845  1.00 16.84           C  
ATOM     85  O   ILE A 121       3.815  21.259   4.352  1.00 18.40           O  
ATOM     86  CB  ILE A 121       1.396  19.649   5.340  1.00 12.53           C  
ATOM     87  CG1 ILE A 121       0.181  18.812   4.903  1.00 17.59           C  
ATOM     88  CG2 ILE A 121       1.446  19.878   6.849  1.00 14.75           C  
ATOM     89  CD1 ILE A 121      -1.166  19.507   5.090  1.00 14.27           C  
ATOM     90  N   THR A 122       2.733  22.758   5.626  1.00 16.45           N  
ATOM     91  CA  THR A 122       3.974  23.432   5.953  1.00 15.58           C  
ATOM     92  C   THR A 122       4.436  23.120   7.365  1.00 17.35           C  
ATOM     93  O   THR A 122       3.621  22.854   8.264  1.00 15.11           O  
ATOM     94  CB  THR A 122       3.839  24.938   5.795  1.00 13.48           C  
ATOM     95  CG2 THR A 122       3.515  25.271   4.340  1.00 15.16           C  
ATOM     96  OG1 THR A 122       2.785  25.409   6.638  1.00 12.62           O  
ATOM     97  N   TYR A 123       5.745  23.174   7.565  1.00 15.45           N  
ATOM     98  CA  TYR A 123       6.291  22.989   8.897  1.00 13.40           C  
ATOM     99  C   TYR A 123       7.423  23.943   9.261  1.00 15.88           C  
ATOM    100  O   TYR A 123       8.203  24.369   8.417  1.00 15.46           O  
ATOM    101  CB  TYR A 123       6.760  21.547   9.084  1.00 10.77           C  
ATOM    102  CG  TYR A 123       7.998  21.078   8.345  1.00 10.69           C  
ATOM    103  CD1 TYR A 123       7.920  20.529   7.059  1.00 12.09           C  
ATOM    104  CD2 TYR A 123       9.238  21.079   8.987  1.00 10.54           C  
ATOM    105  CE1 TYR A 123       9.071  20.050   6.424  1.00 13.04           C  
ATOM    106  CE2 TYR A 123      10.361  20.594   8.376  1.00 12.60           C  
ATOM    107  CZ  TYR A 123      10.284  20.096   7.100  1.00 12.82           C  
ATOM    108  OH  TYR A 123      11.425  19.618   6.518  1.00 16.89           O  
ATOM    109  N   TRP A 124       7.488  24.258  10.550  1.00 14.99           N  
ATOM    110  CA  TRP A 124       8.465  25.191  11.089  1.00 12.55           C  
ATOM    111  C   TRP A 124       9.185  24.532  12.258  1.00 18.21           C  
ATOM    112  O   TRP A 124       8.544  24.088  13.209  1.00 15.56           O  
ATOM    113  CB  TRP A 124       7.774  26.485  11.529  1.00 12.10           C  
ATOM    114  CG  TRP A 124       8.682  27.507  12.179  1.00 15.74           C  
ATOM    115  CD1 TRP A 124       9.951  27.838  11.809  1.00 18.57           C  
ATOM    116  CD2 TRP A 124       8.377  28.304  13.331  1.00 16.98           C  
ATOM    117  CE2 TRP A 124       9.510  29.105  13.599  1.00 18.74           C  
ATOM    118  CE3 TRP A 124       7.258  28.416  14.162  1.00 14.31           C  
ATOM    119  NE1 TRP A 124      10.457  28.803  12.658  1.00 19.28           N  
ATOM    120  CZ2 TRP A 124       9.554  30.013  14.659  1.00 16.80           C  
ATOM    121  CZ3 TRP A 124       7.302  29.317  15.217  1.00 21.23           C  
ATOM    122  CH2 TRP A 124       8.441  30.110  15.452  1.00 16.75           C  
ATOM    123  N   ILE A 125      10.508  24.433  12.171  1.00 14.77           N  
ATOM    124  CA  ILE A 125      11.305  23.981  13.310  1.00 15.18           C  
ATOM    125  C   ILE A 125      11.611  25.201  14.174  1.00 19.10           C  
ATOM    126  O   ILE A 125      12.520  25.972  13.872  1.00 23.52           O  
ATOM    127  CB  ILE A 125      12.604  23.301  12.869  1.00 14.55           C  
ATOM    128  CG1 ILE A 125      12.296  22.051  12.033  1.00 13.14           C  
ATOM    129  CG2 ILE A 125      13.438  22.903  14.074  1.00 16.83           C  
ATOM    130  CD1 ILE A 125      13.509  21.517  11.240  1.00 12.05           C  
ATOM    131  N   GLN A 126      10.838  25.363  15.245  1.00 14.51           N  
ATOM    132  CA  GLN A 126      10.861  26.575  16.052  1.00 14.76           C  
ATOM    133  C   GLN A 126      12.130  26.697  16.877  1.00 20.81           C  
ATOM    134  O   GLN A 126      12.608  27.798  17.147  1.00 20.30           O  
ATOM    135  CB  GLN A 126       9.640  26.594  16.964  1.00 17.56           C  
ATOM    136  CG  GLN A 126       9.481  27.814  17.840  1.00 18.27           C  
ATOM    137  CD  GLN A 126       8.156  27.780  18.580  1.00 22.43           C  
ATOM    138  NE2 GLN A 126       7.642  28.945  18.955  1.00 33.54           N  
ATOM    139  OE1 GLN A 126       7.601  26.710  18.800  1.00 27.24           O  
ATOM    140  N   ASN A 127      12.678  25.563  17.286  1.00 16.61           N  
ATOM    141  CA  ASN A 127      13.889  25.599  18.079  1.00 17.92           C  
ATOM    142  C   ASN A 127      14.597  24.260  18.026  1.00 14.10           C  
ATOM    143  O   ASN A 127      14.102  23.302  17.414  1.00 20.80           O  
ATOM    144  CB  ASN A 127      13.584  25.998  19.528  1.00 17.61           C  
ATOM    145  CG  ASN A 127      12.818  24.921  20.286  1.00 22.05           C  
ATOM    146  ND2 ASN A 127      13.011  24.867  21.604  1.00 30.53           N  
ATOM    147  OD1 ASN A 127      12.071  24.149  19.696  1.00 23.02           O  
ATOM    148  N   TYR A 128      15.755  24.191  18.663  1.00 21.22           N  
ATOM    149  CA  TYR A 128      16.602  23.015  18.540  1.00 16.62           C  
ATOM    150  C   TYR A 128      17.049  22.424  19.876  1.00 24.53           C  
ATOM    151  O   TYR A 128      17.169  23.128  20.876  1.00 27.81           O  
ATOM    152  CB  TYR A 128      17.822  23.370  17.705  1.00 20.71           C  
ATOM    153  CG  TYR A 128      17.537  23.541  16.232  1.00 17.17           C  
ATOM    154  CD1 TYR A 128      17.124  24.767  15.714  1.00 18.21           C  
ATOM    155  CD2 TYR A 128      17.693  22.472  15.353  1.00 17.86           C  
ATOM    156  CE1 TYR A 128      16.878  24.920  14.345  1.00 21.03           C  
ATOM    157  CE2 TYR A 128      17.453  22.619  13.999  1.00 21.46           C  
ATOM    158  CZ  TYR A 128      17.044  23.840  13.501  1.00 18.16           C  
ATOM    159  OH  TYR A 128      16.809  23.958  12.149  1.00 19.96           O  
ATOM    160  N   SER A 129      17.280  21.119  19.873  1.00 18.89           N  
ATOM    161  CA  SER A 129      18.035  20.475  20.928  1.00 22.33           C  
ATOM    162  C   SER A 129      19.513  20.561  20.580  1.00 20.99           C  
ATOM    163  O   SER A 129      19.876  20.647  19.400  1.00 20.21           O  
ATOM    164  CB  SER A 129      17.611  19.017  21.100  1.00 17.49           C  
ATOM    165  OG  SER A 129      18.531  18.328  21.921  1.00 17.77           O  
ATOM    166  N   GLU A 130      20.356  20.552  21.609  1.00 22.07           N  
ATOM    167  CA  GLU A 130      21.804  20.557  21.425  1.00 22.48           C  
ATOM    168  C   GLU A 130      22.395  19.142  21.411  1.00 26.09           C  
ATOM    169  O   GLU A 130      23.614  18.966  21.294  1.00 21.66           O  
ATOM    170  CB  GLU A 130      22.469  21.386  22.522  1.00 27.52           C  
ATOM    171  CG  GLU A 130      21.959  22.815  22.617  1.00 32.76           C  
ATOM    172  CD  GLU A 130      22.580  23.723  21.576  1.00 39.46           C  
ATOM    173  OE1 GLU A 130      23.810  23.922  21.631  1.00 46.18           O  
ATOM    174  OE2 GLU A 130      21.841  24.240  20.711  1.00 34.69           O1-
ATOM    175  N   ASP A 131      21.527  18.135  21.504  1.00 24.53           N  
ATOM    176  CA  ASP A 131      21.950  16.735  21.508  1.00 23.72           C  
ATOM    177  C   ASP A 131      22.537  16.298  20.170  1.00 19.81           C  
ATOM    178  O   ASP A 131      23.270  15.299  20.095  1.00 21.14           O  
ATOM    179  CB  ASP A 131      20.769  15.817  21.843  1.00 21.46           C  
ATOM    180  CG  ASP A 131      20.285  15.965  23.271  1.00 25.76           C  
ATOM    181  OD1 ASP A 131      21.048  16.443  24.138  1.00 28.84           O  
ATOM    182  OD2 ASP A 131      19.119  15.597  23.521  1.00 21.19           O1-
ATOM    183  N   LEU A 132      22.188  17.031  19.115  1.00 20.85           N  
ATOM    184  CA  LEU A 132      22.585  16.686  17.750  1.00 23.24           C  
ATOM    185  C   LEU A 132      22.841  17.949  16.922  1.00 19.38           C  
ATOM    186  O   LEU A 132      22.281  19.007  17.208  1.00 21.37           O  
ATOM    187  CB  LEU A 132      21.497  15.825  17.085  1.00 21.06           C  
ATOM    188  CG  LEU A 132      21.195  14.445  17.697  1.00 23.88           C  
ATOM    189  CD1 LEU A 132      19.813  13.907  17.263  1.00 20.56           C  
ATOM    190  CD2 LEU A 132      22.290  13.439  17.373  1.00 21.28           C  
ATOM    191  N   PRO A 133      23.697  17.843  15.892  1.00 22.32           N  
ATOM    192  CA  PRO A 133      23.928  18.980  14.997  1.00 20.88           C  
ATOM    193  C   PRO A 133      22.621  19.500  14.413  1.00 22.80           C  
ATOM    194  O   PRO A 133      21.700  18.708  14.219  1.00 17.56           O  
ATOM    195  CB  PRO A 133      24.825  18.391  13.907  1.00 25.54           C  
ATOM    196  CG  PRO A 133      25.542  17.274  14.584  1.00 23.66           C  
ATOM    197  CD  PRO A 133      24.557  16.694  15.565  1.00 24.93           C  
ATOM    198  N   ARG A 134      22.541  20.801  14.155  1.00 18.94           N  
ATOM    199  CA  ARG A 134      21.330  21.388  13.585  1.00 17.25           C  
ATOM    200  C   ARG A 134      20.919  20.641  12.317  1.00 22.92           C  
ATOM    201  O   ARG A 134      19.741  20.343  12.116  1.00 19.33           O  
ATOM    202  CB  ARG A 134      21.533  22.871  13.267  1.00 23.11           C  
ATOM    203  CG  ARG A 134      21.965  23.732  14.454  1.00 32.48           C  
ATOM    204  CD  ARG A 134      20.817  24.006  15.391  1.00 32.03           C  
ATOM    205  NE  ARG A 134      21.099  25.118  16.296  1.00 43.86           N  
ATOM    206  CZ  ARG A 134      21.519  24.975  17.551  1.00 44.17           C  
ATOM    207  NH1 ARG A 134      21.745  26.044  18.303  1.00 47.93           N1+
ATOM    208  NH2 ARG A 134      21.711  23.766  18.060  1.00 38.11           N  
ATOM    209  N   ALA A 135      21.901  20.332  11.475  1.00 20.13           N  
ATOM    210  CA  ALA A 135      21.635  19.680  10.200  1.00 19.98           C  
ATOM    211  C   ALA A 135      21.101  18.260  10.359  1.00 17.28           C  
ATOM    212  O   ALA A 135      20.327  17.794   9.526  1.00 20.03           O  
ATOM    213  CB  ALA A 135      22.890  19.665   9.348  1.00 25.57           C  
ATOM    214  N   VAL A 136      21.540  17.565  11.402  1.00 16.13           N  
ATOM    215  CA  VAL A 136      21.132  16.194  11.645  1.00 18.24           C  
ATOM    216  C   VAL A 136      19.673  16.173  12.098  1.00 17.72           C  
ATOM    217  O   VAL A 136      18.889  15.321  11.675  1.00 16.64           O  
ATOM    218  CB  VAL A 136      22.051  15.526  12.691  1.00 23.96           C  
ATOM    219  CG1 VAL A 136      21.546  14.142  13.067  1.00 16.86           C  
ATOM    220  CG2 VAL A 136      23.471  15.452  12.155  1.00 30.92           C  
ATOM    221  N   ILE A 137      19.318  17.137  12.941  1.00 19.02           N  
ATOM    222  CA  ILE A 137      17.939  17.328  13.375  1.00 11.91           C  
ATOM    223  C   ILE A 137      17.029  17.664  12.198  1.00 17.11           C  
ATOM    224  O   ILE A 137      15.957  17.069  12.055  1.00 18.96           O  
ATOM    225  CB  ILE A 137      17.869  18.432  14.468  1.00 12.37           C  
ATOM    226  CG1 ILE A 137      18.445  17.867  15.772  1.00 16.11           C  
ATOM    227  CG2 ILE A 137      16.434  18.907  14.709  1.00 11.87           C  
ATOM    228  CD1 ILE A 137      18.578  18.879  16.896  1.00 19.47           C  
ATOM    229  N   ASP A 138      17.448  18.601  11.347  1.00 12.54           N  
ATOM    230  CA  ASP A 138      16.648  18.951  10.172  1.00 19.66           C  
ATOM    231  C   ASP A 138      16.363  17.719   9.314  1.00 11.11           C  
ATOM    232  O   ASP A 138      15.230  17.459   8.909  1.00 15.93           O  
ATOM    233  CB  ASP A 138      17.359  20.011   9.333  1.00 19.34           C  
ATOM    234  CG  ASP A 138      17.341  21.378   9.975  1.00 19.90           C  
ATOM    235  OD1 ASP A 138      16.712  21.543  11.049  1.00 19.27           O  
ATOM    236  OD2 ASP A 138      17.950  22.303   9.385  1.00 20.41           O1-
ATOM    237  N   ASP A 139      17.411  16.948   9.062  1.00 12.66           N  
ATOM    238  CA  ASP A 139      17.302  15.776   8.198  1.00 15.44           C  
ATOM    239  C   ASP A 139      16.451  14.665   8.830  1.00 18.18           C  
ATOM    240  O   ASP A 139      15.714  13.985   8.128  1.00 15.89           O  
ATOM    241  CB  ASP A 139      18.701  15.261   7.845  1.00 17.36           C  
ATOM    242  CG  ASP A 139      18.667  13.951   7.075  1.00 18.23           C  
ATOM    243  OD1 ASP A 139      18.499  13.990   5.839  1.00 23.92           O  
ATOM    244  OD2 ASP A 139      18.803  12.890   7.707  1.00 23.53           O1-
ATOM    245  N   ALA A 140      16.530  14.477  10.142  1.00 17.12           N  
ATOM    246  CA  ALA A 140      15.700  13.444  10.768  1.00 15.85           C  
ATOM    247  C   ALA A 140      14.226  13.775  10.593  1.00 11.99           C  
ATOM    248  O   ALA A 140      13.400  12.889  10.316  1.00 11.40           O  
ATOM    249  CB  ALA A 140      16.040  13.293  12.250  1.00 15.53           C  
ATOM    250  N   PHE A 141      13.905  15.058  10.740  1.00 11.81           N  
ATOM    251  CA  PHE A 141      12.528  15.521  10.565  1.00 13.13           C  
ATOM    252  C   PHE A 141      12.149  15.369   9.101  1.00 12.07           C  
ATOM    253  O   PHE A 141      11.048  14.896   8.771  1.00 10.43           O  
ATOM    254  CB  PHE A 141      12.360  16.973  11.039  1.00  9.13           C  
ATOM    255  CG  PHE A 141      12.415  17.131  12.536  1.00 15.87           C  
ATOM    256  CD1 PHE A 141      11.882  16.163  13.378  1.00 11.19           C  
ATOM    257  CD2 PHE A 141      12.998  18.254  13.102  1.00 15.57           C  
ATOM    258  CE1 PHE A 141      11.935  16.315  14.768  1.00 15.43           C  
ATOM    259  CE2 PHE A 141      13.046  18.414  14.480  1.00 17.55           C  
ATOM    260  CZ  PHE A 141      12.520  17.447  15.316  1.00 13.48           C  
ATOM    261  N   ALA A 142      13.066  15.749   8.211  1.00 15.51           N  
ATOM    262  CA  ALA A 142      12.789  15.643   6.786  1.00 13.30           C  
ATOM    263  C   ALA A 142      12.535  14.193   6.410  1.00 13.36           C  
ATOM    264  O   ALA A 142      11.628  13.904   5.628  1.00 16.46           O  
ATOM    265  CB  ALA A 142      13.934  16.221   5.951  1.00 13.46           C  
ATOM    266  N   ARG A 143      13.321  13.273   6.965  1.00 12.07           N  
ATOM    267  CA  ARG A 143      13.133  11.867   6.620  1.00 11.94           C  
ATOM    268  C   ARG A 143      11.803  11.332   7.129  1.00 15.49           C  
ATOM    269  O   ARG A 143      11.113  10.583   6.431  1.00 13.89           O  
ATOM    270  CB  ARG A 143      14.288  11.037   7.159  1.00 13.46           C  
ATOM    271  CG  ARG A 143      15.521  11.213   6.304  1.00 12.99           C  
ATOM    272  CD  ARG A 143      16.649  10.326   6.778  1.00 16.30           C  
ATOM    273  NE  ARG A 143      17.176  10.751   8.065  1.00 18.53           N  
ATOM    274  CZ  ARG A 143      17.220   9.975   9.136  1.00 19.19           C  
ATOM    275  NH1 ARG A 143      16.756   8.732   9.073  1.00 20.25           N1+
ATOM    276  NH2 ARG A 143      17.729  10.438  10.269  1.00 21.92           N  
ATOM    277  N   ALA A 144      11.441  11.742   8.337  1.00 13.43           N  
ATOM    278  CA  ALA A 144      10.212  11.283   8.950  1.00 12.85           C  
ATOM    279  C   ALA A 144       8.984  11.750   8.141  1.00 13.35           C  
ATOM    280  O   ALA A 144       8.017  10.995   7.991  1.00 13.24           O  
ATOM    281  CB  ALA A 144      10.144  11.759  10.396  1.00 13.60           C  
ATOM    282  N   PHE A 145       9.036  12.974   7.605  1.00  9.65           N  
ATOM    283  CA  PHE A 145       7.972  13.480   6.720  1.00 10.78           C  
ATOM    284  C   PHE A 145       7.974  12.709   5.414  1.00 12.98           C  
ATOM    285  O   PHE A 145       6.910  12.383   4.874  1.00 11.46           O  
ATOM    286  CB  PHE A 145       8.147  14.977   6.419  1.00  9.25           C  
ATOM    287  CG  PHE A 145       7.679  15.879   7.523  1.00 10.43           C  
ATOM    288  CD1 PHE A 145       6.366  15.810   7.975  1.00 10.02           C  
ATOM    289  CD2 PHE A 145       8.548  16.807   8.095  1.00 11.91           C  
ATOM    290  CE1 PHE A 145       5.912  16.643   9.000  1.00 11.66           C  
ATOM    291  CE2 PHE A 145       8.110  17.646   9.127  1.00 12.80           C  
ATOM    292  CZ  PHE A 145       6.788  17.565   9.572  1.00 13.24           C  
ATOM    293  N   ALA A 146       9.174  12.427   4.908  1.00 12.77           N  
ATOM    294  CA  ALA A 146       9.309  11.674   3.662  1.00 13.66           C  
ATOM    295  C   ALA A 146       8.556  10.357   3.779  1.00 13.37           C  
ATOM    296  O   ALA A 146       7.928   9.914   2.830  1.00 15.18           O  
ATOM    297  CB  ALA A 146      10.773  11.437   3.329  1.00 17.17           C  
ATOM    298  N   LEU A 147       8.614   9.733   4.949  1.00 13.45           N  
ATOM    299  CA  LEU A 147       7.841   8.508   5.171  1.00 12.95           C  
ATOM    300  C   LEU A 147       6.377   8.654   4.816  1.00 12.11           C  
ATOM    301  O   LEU A 147       5.782   7.797   4.170  1.00 13.20           O  
ATOM    302  CB  LEU A 147       7.876   8.115   6.609  1.00  5.36           C  
ATOM    303  CG  LEU A 147       8.134   6.672   7.042  1.00 20.12           C  
ATOM    304  CD1 LEU A 147       9.088   5.921   6.111  1.00 14.73           C  
ATOM    305  CD2 LEU A 147       8.736   6.756   8.457  1.00 15.94           C  
ATOM    306  N   TRP A 148       5.781   9.711   5.342  1.00 11.13           N  
ATOM    307  CA  TRP A 148       4.339   9.904   5.178  1.00 13.58           C  
ATOM    308  C   TRP A 148       3.980  10.504   3.823  1.00 11.56           C  
ATOM    309  O   TRP A 148       2.884  10.267   3.305  1.00 11.64           O  
ATOM    310  CB  TRP A 148       3.780  10.792   6.298  1.00 16.60           C  
ATOM    311  CG  TRP A 148       3.895  10.151   7.664  1.00 15.15           C  
ATOM    312  CD1 TRP A 148       4.759  10.500   8.665  1.00 14.49           C  
ATOM    313  CD2 TRP A 148       3.159   9.019   8.143  1.00 12.57           C  
ATOM    314  CE2 TRP A 148       3.629   8.732   9.446  1.00 10.15           C  
ATOM    315  CE3 TRP A 148       2.154   8.207   7.596  1.00 11.69           C  
ATOM    316  NE1 TRP A 148       4.600   9.655   9.742  1.00 13.18           N  
ATOM    317  CZ2 TRP A 148       3.097   7.697  10.230  1.00  9.42           C  
ATOM    318  CZ3 TRP A 148       1.641   7.161   8.370  1.00 16.68           C  
ATOM    319  CH2 TRP A 148       2.112   6.920   9.669  1.00 16.59           C  
ATOM    320  N  ASER A 149       4.881  11.278   3.230  0.33 12.58           N  
ATOM    321  N  BSER A 149       4.891  11.295   3.263  0.67 12.34           N  
ATOM    322  CA ASER A 149       4.554  11.897   1.947  0.33 12.79           C  
ATOM    323  CA BSER A 149       4.655  11.883   1.947  0.67 12.81           C  
ATOM    324  C  ASER A 149       4.468  10.863   0.817  0.33 13.07           C  
ATOM    325  C  BSER A 149       4.347  10.787   0.932  0.67 12.95           C  
ATOM    326  O  ASER A 149       3.779  11.090  -0.176  0.33 12.41           O  
ATOM    327  O  BSER A 149       3.384  10.882   0.170  0.67 10.45           O  
ATOM    328  CB ASER A 149       5.569  12.986   1.602  0.33 15.37           C  
ATOM    329  CB BSER A 149       5.868  12.695   1.493  0.67 14.13           C  
ATOM    330  OG ASER A 149       6.884  12.474   1.602  0.33  7.79           O  
ATOM    331  OG BSER A 149       5.568  13.435   0.322  0.67 17.00           O  
ATOM    332  N   ALA A 150       5.142   9.726   0.973  1.00  9.13           N  
ATOM    333  CA  ALA A 150       5.075   8.668  -0.041  1.00 13.26           C  
ATOM    334  C   ALA A 150       3.717   7.969  -0.095  1.00 12.51           C  
ATOM    335  O   ALA A 150       3.307   7.492  -1.154  1.00 15.15           O  
ATOM    336  CB  ALA A 150       6.183   7.634   0.195  1.00 16.34           C  
ATOM    337  N   VAL A 151       3.004   7.937   1.030  1.00 11.92           N  
ATOM    338  CA  VAL A 151       1.782   7.130   1.120  1.00 13.18           C  
ATOM    339  C   VAL A 151       0.511   7.958   1.318  1.00 15.37           C  
ATOM    340  O   VAL A 151      -0.564   7.419   1.629  1.00 14.72           O  
ATOM    341  CB  VAL A 151       1.905   6.101   2.268  1.00 13.08           C  
ATOM    342  CG1 VAL A 151       3.045   5.143   1.997  1.00 11.53           C  
ATOM    343  CG2 VAL A 151       2.127   6.800   3.569  1.00  9.82           C  
ATOM    344  N   THR A 152       0.652   9.274   1.164  1.00 11.13           N  
ATOM    345  CA  THR A 152      -0.461  10.214   1.219  1.00 12.48           C  
ATOM    346  C   THR A 152      -0.425  11.163   0.020  1.00 20.34           C  
ATOM    347  O   THR A 152       0.572  11.228  -0.716  1.00 15.36           O  
ATOM    348  CB  THR A 152      -0.423  11.068   2.518  1.00 13.29           C  
ATOM    349  CG2 THR A 152      -0.466  10.180   3.735  1.00 15.14           C  
ATOM    350  OG1 THR A 152       0.779  11.848   2.538  1.00 13.19           O  
ATOM    351  N   PRO A 153      -1.506  11.931  -0.168  1.00 12.42           N  
ATOM    352  CA  PRO A 153      -1.473  12.998  -1.170  1.00 18.49           C  
ATOM    353  C   PRO A 153      -0.901  14.296  -0.624  1.00 19.06           C  
ATOM    354  O   PRO A 153      -1.148  15.361  -1.204  1.00 20.61           O  
ATOM    355  CB  PRO A 153      -2.945  13.177  -1.531  1.00 19.85           C  
ATOM    356  CG  PRO A 153      -3.672  12.788  -0.294  1.00 17.68           C  
ATOM    357  CD  PRO A 153      -2.880  11.659   0.299  1.00 15.55           C  
ATOM    358  N   LEU A 154      -0.155  14.216   0.477  1.00 14.59           N  
ATOM    359  CA  LEU A 154       0.353  15.410   1.138  1.00 12.98           C  
ATOM    360  C   LEU A 154       1.786  15.692   0.752  1.00 12.66           C  
ATOM    361  O   LEU A 154       2.573  14.768   0.531  1.00 16.20           O  
ATOM    362  CB  LEU A 154       0.260  15.267   2.650  1.00 13.16           C  
ATOM    363  CG  LEU A 154      -1.089  14.923   3.281  1.00 16.20           C  
ATOM    364  CD1 LEU A 154      -0.880  14.766   4.776  1.00 17.03           C  
ATOM    365  CD2 LEU A 154      -2.174  15.966   2.978  1.00 14.32           C  
ATOM    366  N   THR A 155       2.124  16.975   0.643  1.00 12.17           N  
ATOM    367  CA  THR A 155       3.529  17.346   0.564  1.00 16.05           C  
ATOM    368  C   THR A 155       3.902  18.089   1.828  1.00 13.01           C  
ATOM    369  O   THR A 155       3.037  18.686   2.475  1.00 14.40           O  
ATOM    370  CB  THR A 155       3.821  18.212  -0.660  1.00 18.27           C  
ATOM    371  CG2 THR A 155       3.416  17.469  -1.910  1.00 18.15           C  
ATOM    372  OG1 THR A 155       3.066  19.426  -0.566  1.00 22.35           O  
ATOM    373  N   PHE A 156       5.185  18.070   2.174  1.00 11.99           N  
ATOM    374  CA  PHE A 156       5.643  18.724   3.391  1.00 16.54           C  
ATOM    375  C   PHE A 156       6.769  19.694   3.103  1.00 18.63           C  
ATOM    376  O   PHE A 156       7.875  19.270   2.775  1.00 17.02           O  
ATOM    377  CB  PHE A 156       6.112  17.689   4.401  1.00 12.22           C  
ATOM    378  CG  PHE A 156       5.041  16.752   4.814  1.00  7.67           C  
ATOM    379  CD1 PHE A 156       4.070  17.159   5.721  1.00 14.16           C  
ATOM    380  CD2 PHE A 156       4.974  15.475   4.285  1.00 14.71           C  
ATOM    381  CE1 PHE A 156       3.054  16.303   6.108  1.00 13.17           C  
ATOM    382  CE2 PHE A 156       3.955  14.615   4.668  1.00 10.10           C  
ATOM    383  CZ  PHE A 156       2.998  15.025   5.572  1.00 11.61           C  
ATOM    384  N   THR A 157       6.487  20.982   3.275  1.00 13.89           N  
ATOM    385  CA  THR A 157       7.436  22.042   2.964  1.00 14.04           C  
ATOM    386  C   THR A 157       7.922  22.757   4.217  1.00 15.43           C  
ATOM    387  O   THR A 157       7.114  23.233   5.015  1.00 15.50           O  
ATOM    388  CB  THR A 157       6.791  23.056   2.014  1.00 12.56           C  
ATOM    389  CG2 THR A 157       7.817  24.019   1.455  1.00 17.30           C  
ATOM    390  OG1 THR A 157       6.170  22.347   0.935  1.00 25.65           O  
ATOM    391  N   ARG A 158       9.240  22.825   4.402  1.00 14.38           N  
ATOM    392  CA  ARG A 158       9.790  23.544   5.549  1.00 16.91           C  
ATOM    393  C   ARG A 158       9.644  25.041   5.345  1.00 18.44           C  
ATOM    394  O   ARG A 158      10.018  25.554   4.298  1.00 17.49           O  
ATOM    395  CB  ARG A 158      11.266  23.201   5.768  1.00 14.64           C  
ATOM    396  CG  ARG A 158      11.880  23.995   6.902  1.00 15.14           C  
ATOM    397  CD  ARG A 158      13.310  23.588   7.183  1.00 19.02           C  
ATOM    398  NE  ARG A 158      13.754  24.194   8.431  1.00 16.97           N  
ATOM    399  CZ  ARG A 158      14.997  24.137   8.895  1.00 18.81           C  
ATOM    400  NH1 ARG A 158      15.926  23.486   8.211  1.00 21.08           N1+
ATOM    401  NH2 ARG A 158      15.309  24.735  10.049  1.00 19.13           N  
ATOM    402  N   VAL A 159       9.096  25.740   6.336  1.00 16.58           N  
ATOM    403  CA  VAL A 159       9.032  27.195   6.273  1.00 16.82           C  
ATOM    404  C   VAL A 159       9.559  27.815   7.547  1.00 18.54           C  
ATOM    405  O   VAL A 159       9.882  27.117   8.519  1.00 16.84           O  
ATOM    406  CB  VAL A 159       7.600  27.714   6.040  1.00 17.45           C  
ATOM    407  CG1 VAL A 159       7.039  27.172   4.732  1.00 17.11           C  
ATOM    408  CG2 VAL A 159       6.704  27.357   7.223  1.00 18.77           C  
ATOM    409  N   TYR A 160       9.637  29.138   7.531  1.00 15.40           N  
ATOM    410  CA  TYR A 160      10.170  29.887   8.649  1.00 17.66           C  
ATOM    411  C   TYR A 160       9.097  30.889   9.026  1.00 22.34           C  
ATOM    412  O   TYR A 160       9.175  32.068   8.691  1.00 19.15           O  
ATOM    413  CB  TYR A 160      11.512  30.530   8.253  1.00 18.02           C  
ATOM    414  CG  TYR A 160      12.496  29.469   7.792  1.00 18.45           C  
ATOM    415  CD1 TYR A 160      12.484  28.990   6.481  1.00 18.08           C  
ATOM    416  CD2 TYR A 160      13.397  28.900   8.685  1.00 20.84           C  
ATOM    417  CE1 TYR A 160      13.360  27.984   6.073  1.00 24.14           C  
ATOM    418  CE2 TYR A 160      14.263  27.905   8.291  1.00 19.73           C  
ATOM    419  CZ  TYR A 160      14.254  27.453   6.986  1.00 17.29           C  
ATOM    420  OH  TYR A 160      15.140  26.461   6.620  1.00 20.60           O  
ATOM    421  N   SER A 161       8.064  30.387   9.694  1.00 15.47           N  
ATOM    422  CA  SER A 161       6.856  31.163   9.923  1.00 21.88           C  
ATOM    423  C   SER A 161       6.027  30.546  11.037  1.00 19.61           C  
ATOM    424  O   SER A 161       5.838  29.325  11.078  1.00 20.13           O  
ATOM    425  CB  SER A 161       6.036  31.246   8.631  1.00 24.20           C  
ATOM    426  OG  SER A 161       4.784  31.886   8.829  1.00 25.15           O  
ATOM    427  N   ARG A 162       5.515  31.384  11.932  1.00 17.28           N  
ATOM    428  CA  ARG A 162       4.665  30.898  13.013  1.00 16.64           C  
ATOM    429  C   ARG A 162       3.286  30.486  12.501  1.00 18.95           C  
ATOM    430  O   ARG A 162       2.457  30.008  13.267  1.00 22.86           O  
ATOM    431  CB  ARG A 162       4.516  31.953  14.111  1.00 26.18           C  
ATOM    432  CG  ARG A 162       3.608  33.116  13.767  1.00 29.21           C  
ATOM    433  CD  ARG A 162       3.913  34.317  14.664  1.00 28.69           C  
ATOM    434  NE  ARG A 162       5.276  34.801  14.450  1.00 24.40           N  
ATOM    435  CZ  ARG A 162       5.822  35.826  15.097  1.00 42.90           C  
ATOM    436  NH1 ARG A 162       5.131  36.485  16.018  1.00 42.38           N1+
ATOM    437  NH2 ARG A 162       7.064  36.191  14.825  1.00 28.96           N  
ATOM    438  N   ASP A 163       3.046  30.666  11.204  1.00 16.03           N  
ATOM    439  CA  ASP A 163       1.782  30.259  10.599  1.00 11.76           C  
ATOM    440  C   ASP A 163       1.856  28.850  10.011  1.00  8.97           C  
ATOM    441  O   ASP A 163       0.925  28.414   9.342  1.00 14.98           O  
ATOM    442  CB  ASP A 163       1.364  31.233   9.491  1.00 15.62           C  
ATOM    443  CG  ASP A 163       0.784  32.525  10.023  1.00 18.42           C  
ATOM    444  OD1 ASP A 163       0.611  32.652  11.244  1.00 15.65           O  
ATOM    445  OD2 ASP A 163       0.487  33.416   9.212  1.00 13.20           O1-
ATOM    446  N   ALA A 164       2.964  28.150  10.226  1.00 11.46           N  
ATOM    447  CA  ALA A 164       3.084  26.801   9.677  1.00 13.02           C  
ATOM    448  C   ALA A 164       2.072  25.845  10.312  1.00 11.02           C  
ATOM    449  O   ALA A 164       1.637  26.043  11.452  1.00 17.27           O  
ATOM    450  CB  ALA A 164       4.486  26.281   9.861  1.00 14.64           C  
ATOM    451  N   ASP A 165       1.690  24.822   9.554  1.00 16.17           N  
ATOM    452  CA  ASP A 165       0.700  23.848   9.997  1.00 15.02           C  
ATOM    453  C   ASP A 165       1.268  23.072  11.186  1.00 11.97           C  
ATOM    454  O   ASP A 165       0.694  23.062  12.285  1.00 10.17           O  
ATOM    455  CB  ASP A 165       0.321  22.895   8.843  1.00 14.99           C  
ATOM    456  CG  ASP A 165      -0.424  23.599   7.705  1.00 19.38           C  
ATOM    457  OD1 ASP A 165      -1.402  24.327   7.986  1.00 18.07           O  
ATOM    458  OD2 ASP A 165      -0.053  23.397   6.523  1.00 14.71           O1-
ATOM    459  N   ILE A 166       2.443  22.495  10.969  1.00 10.74           N  
ATOM    460  CA  ILE A 166       3.125  21.693  11.980  1.00  8.83           C  
ATOM    461  C   ILE A 166       4.317  22.463  12.504  1.00 11.45           C  
ATOM    462  O   ILE A 166       5.336  22.586  11.823  1.00 10.85           O  
ATOM    463  CB  ILE A 166       3.583  20.345  11.412  1.00  9.58           C  
ATOM    464  CG1 ILE A 166       2.370  19.597  10.868  1.00 11.58           C  
ATOM    465  CG2 ILE A 166       4.295  19.516  12.468  1.00 10.90           C  
ATOM    466  CD1 ILE A 166       2.714  18.328  10.097  1.00 12.53           C  
ATOM    467  N   VAL A 167       4.160  22.994  13.707  1.00 11.80           N  
ATOM    468  CA  VAL A 167       5.249  23.616  14.438  1.00 12.45           C  
ATOM    469  C   VAL A 167       5.902  22.584  15.346  1.00 13.28           C  
ATOM    470  O   VAL A 167       5.221  21.888  16.119  1.00 13.27           O  
ATOM    471  CB  VAL A 167       4.757  24.812  15.270  1.00 13.12           C  
ATOM    472  CG1 VAL A 167       5.931  25.448  16.054  1.00 13.34           C  
ATOM    473  CG2 VAL A 167       4.022  25.838  14.372  1.00 14.60           C  
ATOM    474  N   ILE A 168       7.223  22.491  15.219  1.00 10.81           N  
ATOM    475  CA  ILE A 168       8.045  21.513  15.921  1.00 15.71           C  
ATOM    476  C   ILE A 168       8.809  22.228  17.001  1.00 14.86           C  
ATOM    477  O   ILE A 168       9.397  23.275  16.754  1.00 19.36           O  
ATOM    478  CB  ILE A 168       9.018  20.796  14.952  1.00 12.62           C  
ATOM    479  CG1 ILE A 168       8.219  19.980  13.946  1.00 14.26           C  
ATOM    480  CG2 ILE A 168      10.030  19.911  15.706  1.00 14.49           C  
ATOM    481  CD1 ILE A 168       9.010  19.565  12.726  1.00 12.22           C  
ATOM    482  N   GLN A 169       8.802  21.667  18.205  1.00 12.79           N  
ATOM    483  CA  GLN A 169       9.414  22.329  19.342  1.00 17.11           C  
ATOM    484  C   GLN A 169      10.109  21.303  20.240  1.00 16.28           C  
ATOM    485  O   GLN A 169       9.590  20.217  20.462  1.00 19.90           O  
ATOM    486  CB  GLN A 169       8.344  23.112  20.118  1.00 17.48           C  
ATOM    487  CG  GLN A 169       8.822  23.791  21.396  1.00 25.84           C  
ATOM    488  CD  GLN A 169       7.668  24.268  22.257  1.00 24.66           C  
ATOM    489  NE2 GLN A 169       6.562  24.615  21.618  1.00 28.79           N  
ATOM    490  OE1 GLN A 169       7.769  24.317  23.482  1.00 38.88           O  
ATOM    491  N   PHE A 170      11.302  21.647  20.718  1.00 13.74           N  
ATOM    492  CA  PHE A 170      11.951  20.936  21.810  1.00 15.38           C  
ATOM    493  C   PHE A 170      11.671  21.707  23.091  1.00 15.73           C  
ATOM    494  O   PHE A 170      11.829  22.923  23.131  1.00 15.37           O  
ATOM    495  CB  PHE A 170      13.452  20.818  21.586  1.00 13.86           C  
ATOM    496  CG  PHE A 170      13.831  19.950  20.420  1.00 15.00           C  
ATOM    497  CD1 PHE A 170      13.919  20.485  19.140  1.00 12.38           C  
ATOM    498  CD2 PHE A 170      14.122  18.617  20.608  1.00 17.83           C  
ATOM    499  CE1 PHE A 170      14.281  19.692  18.058  1.00 12.89           C  
ATOM    500  CE2 PHE A 170      14.489  17.810  19.547  1.00 14.46           C  
ATOM    501  CZ  PHE A 170      14.569  18.351  18.259  1.00 13.69           C  
ATOM    502  N   GLY A 171      11.245  21.007  24.129  1.00 13.57           N  
ATOM    503  CA  GLY A 171      10.835  21.665  25.352  1.00 15.51           C  
ATOM    504  C   GLY A 171      11.051  20.770  26.553  1.00 17.05           C  
ATOM    505  O   GLY A 171      11.278  19.565  26.412  1.00 21.76           O  
ATOM    506  N   VAL A 172      11.011  21.374  27.736  1.00 20.81           N  
ATOM    507  CA  VAL A 172      11.123  20.644  28.992  1.00 23.17           C  
ATOM    508  C   VAL A 172      10.055  21.138  29.956  1.00 23.59           C  
ATOM    509  O   VAL A 172       9.672  22.309  29.896  1.00 20.85           O  
ATOM    510  CB  VAL A 172      12.505  20.817  29.643  1.00 22.54           C  
ATOM    511  CG1 VAL A 172      13.596  20.244  28.750  1.00 22.04           C  
ATOM    512  CG2 VAL A 172      12.766  22.284  29.942  1.00 27.44           C  
ATOM    513  N   ALA A 173       9.583  20.251  30.835  1.00 23.99           N  
ATOM    514  CA  ALA A 173       8.573  20.600  31.835  1.00 22.98           C  
ATOM    515  C   ALA A 173       7.417  21.354  31.176  1.00 24.41           C  
ATOM    516  O   ALA A 173       6.988  20.985  30.080  1.00 23.74           O  
ATOM    517  CB  ALA A 173       9.191  21.434  32.947  1.00 30.85           C  
ATOM    518  N   GLU A 174       6.933  22.417  31.819  1.00 20.78           N  
ATOM    519  CA  GLU A 174       5.962  23.286  31.164  1.00 22.11           C  
ATOM    520  C   GLU A 174       6.677  24.126  30.135  1.00 28.21           C  
ATOM    521  O   GLU A 174       7.554  24.943  30.458  1.00 26.69           O  
ATOM    522  CB  GLU A 174       5.219  24.193  32.148  1.00 31.93           C  
ATOM    523  CG  GLU A 174       4.284  25.199  31.454  1.00 22.55           C  
ATOM    524  CD  GLU A 174       3.171  24.526  30.650  1.00 25.40           C  
ATOM    525  OE1 GLU A 174       2.788  23.388  30.987  1.00 26.87           O  
ATOM    526  OE2 GLU A 174       2.677  25.138  29.677  1.00 29.78           O1-
ATOM    527  N   HIS A 175       6.277  23.923  28.891  1.00 20.18           N  
ATOM    528  CA  HIS A 175       6.926  24.540  27.754  1.00 21.07           C  
ATOM    529  C   HIS A 175       5.921  25.379  26.975  1.00 19.18           C  
ATOM    530  O   HIS A 175       6.175  25.770  25.839  1.00 33.93           O  
ATOM    531  CB  HIS A 175       7.564  23.466  26.863  1.00 19.70           C  
ATOM    532  CG  HIS A 175       6.639  22.337  26.522  1.00 18.92           C  
ATOM    533  CD2 HIS A 175       5.889  22.100  25.420  1.00 23.68           C  
ATOM    534  ND1 HIS A 175       6.389  21.293  27.386  1.00 17.02           N  
ATOM    535  CE1 HIS A 175       5.533  20.454  26.827  1.00 18.44           C  
ATOM    536  NE2 HIS A 175       5.208  20.926  25.638  1.00 24.21           N  
ATOM    537  N   GLY A 176       4.768  25.644  27.583  1.00 25.98           N  
ATOM    538  CA  GLY A 176       3.833  26.604  27.019  1.00 27.63           C  
ATOM    539  C   GLY A 176       2.469  26.148  26.525  1.00 33.26           C  
ATOM    540  O   GLY A 176       1.682  26.985  26.085  1.00 27.39           O  
ATOM    541  N   ASP A 177       2.166  24.854  26.579  1.00 25.72           N  
ATOM    542  CA  ASP A 177       0.858  24.396  26.081  1.00 18.79           C  
ATOM    543  C   ASP A 177      -0.013  23.787  27.178  1.00 16.01           C  
ATOM    544  O   ASP A 177      -1.069  23.203  26.906  1.00 22.52           O  
ATOM    545  CB  ASP A 177       1.034  23.395  24.925  1.00 22.20           C  
ATOM    546  CG  ASP A 177       1.919  22.202  25.289  1.00 22.68           C  
ATOM    547  OD1 ASP A 177       2.304  22.055  26.463  1.00 22.99           O  
ATOM    548  OD2 ASP A 177       2.214  21.392  24.381  1.00 22.42           O1-
ATOM    549  N   GLY A 178       0.440  23.919  28.416  1.00 24.99           N  
ATOM    550  CA  GLY A 178      -0.297  23.386  29.541  1.00 21.96           C  
ATOM    551  C   GLY A 178      -0.209  21.879  29.684  1.00 20.66           C  
ATOM    552  O   GLY A 178      -0.796  21.320  30.610  1.00 19.00           O  
ATOM    553  N   TYR A 179       0.495  21.221  28.761  1.00 22.14           N  
ATOM    554  CA  TYR A 179       0.774  19.786  28.870  1.00 23.99           C  
ATOM    555  C   TYR A 179       2.264  19.557  29.088  1.00 26.00           C  
ATOM    556  O   TYR A 179       2.990  19.244  28.143  1.00 20.39           O  
ATOM    557  CB  TYR A 179       0.324  19.017  27.618  1.00 22.32           C  
ATOM    558  CG  TYR A 179      -1.159  19.102  27.336  1.00 23.54           C  
ATOM    559  CD1 TYR A 179      -2.067  18.367  28.086  1.00 26.47           C  
ATOM    560  CD2 TYR A 179      -1.651  19.898  26.305  1.00 21.35           C  
ATOM    561  CE1 TYR A 179      -3.421  18.440  27.842  1.00 26.19           C  
ATOM    562  CE2 TYR A 179      -3.009  19.978  26.054  1.00 31.32           C  
ATOM    563  CZ  TYR A 179      -3.888  19.239  26.828  1.00 32.29           C  
ATOM    564  OH  TYR A 179      -5.239  19.294  26.596  1.00 41.66           O  
ATOM    565  N   PRO A 180       2.723  19.684  30.340  1.00 22.07           N  
ATOM    566  CA  PRO A 180       4.159  19.636  30.624  1.00 23.06           C  
ATOM    567  C   PRO A 180       4.785  18.263  30.434  1.00 22.10           C  
ATOM    568  O   PRO A 180       4.148  17.231  30.687  1.00 19.12           O  
ATOM    569  CB  PRO A 180       4.237  20.046  32.098  1.00 26.44           C  
ATOM    570  CG  PRO A 180       2.944  19.582  32.669  1.00 31.25           C  
ATOM    571  CD  PRO A 180       1.916  19.745  31.572  1.00 22.33           C  
ATOM    572  N   PHE A 181       6.040  18.270  29.995  1.00 19.82           N  
ATOM    573  CA  PHE A 181       6.881  17.082  30.004  1.00 21.36           C  
ATOM    574  C   PHE A 181       7.378  16.807  31.440  1.00 15.25           C  
ATOM    575  O   PHE A 181       7.144  17.601  32.349  1.00 22.96           O  
ATOM    576  CB  PHE A 181       8.049  17.247  29.022  1.00 17.98           C  
ATOM    577  CG  PHE A 181       7.637  17.171  27.568  1.00 20.88           C  
ATOM    578  CD1 PHE A 181       6.755  16.186  27.128  1.00 15.17           C  
ATOM    579  CD2 PHE A 181       8.120  18.091  26.645  1.00 17.66           C  
ATOM    580  CE1 PHE A 181       6.372  16.116  25.790  1.00 18.21           C  
ATOM    581  CE2 PHE A 181       7.743  18.022  25.306  1.00 19.55           C  
ATOM    582  CZ  PHE A 181       6.853  17.047  24.881  1.00 13.10           C  
ATOM    583  N   ASP A 182       8.058  15.684  31.633  1.00 21.83           N  
ATOM    584  CA  ASP A 182       8.182  15.098  32.967  1.00 27.01           C  
ATOM    585  C   ASP A 182       9.607  14.720  33.339  1.00 21.56           C  
ATOM    586  O   ASP A 182       9.823  13.830  34.165  1.00 23.21           O  
ATOM    587  CB  ASP A 182       7.294  13.857  33.052  1.00 18.76           C  
ATOM    588  CG  ASP A 182       7.502  12.934  31.881  1.00 20.80           C  
ATOM    589  OD1 ASP A 182       8.457  13.179  31.111  1.00 19.40           O  
ATOM    590  OD2 ASP A 182       6.728  11.966  31.735  1.00 20.97           O1-
ATOM    591  N   GLY A 183      10.578  15.387  32.721  1.00 23.82           N  
ATOM    592  CA  GLY A 183      11.976  15.089  32.972  1.00 28.53           C  
ATOM    593  C   GLY A 183      12.414  13.835  32.245  1.00 26.88           C  
ATOM    594  O   GLY A 183      11.709  13.342  31.367  1.00 21.25           O  
ATOM    595  N   LYS A 184      13.580  13.313  32.606  1.00 22.32           N  
ATOM    596  CA  LYS A 184      14.090  12.115  31.956  1.00 23.51           C  
ATOM    597  C   LYS A 184      13.178  10.928  32.249  1.00 34.98           C  
ATOM    598  O   LYS A 184      12.727  10.750  33.383  1.00 28.34           O  
ATOM    599  CB  LYS A 184      15.521  11.817  32.401  1.00 23.22           C  
ATOM    600  CG  LYS A 184      16.112  10.611  31.715  1.00 31.97           C  
ATOM    601  CD  LYS A 184      17.618  10.694  31.619  1.00 37.24           C  
ATOM    602  CE  LYS A 184      18.129   9.724  30.574  1.00 44.66           C  
ATOM    603  NZ  LYS A 184      17.405   8.425  30.644  1.00 44.21           N1+
ATOM    604  N   ASP A 185      12.911  10.153  31.197  1.00 20.26           N  
ATOM    605  CA  ASP A 185      12.001   9.005  31.190  1.00 26.07           C  
ATOM    606  C   ASP A 185      10.540   9.435  31.104  1.00 22.15           C  
ATOM    607  O   ASP A 185      10.222  10.604  30.902  1.00 18.72           O  
ATOM    608  CB  ASP A 185      12.218   8.104  32.412  1.00 28.85           C  
ATOM    609  CG  ASP A 185      13.636   7.575  32.498  1.00 38.26           C  
ATOM    610  OD1 ASP A 185      14.188   7.197  31.446  1.00 34.14           O  
ATOM    611  OD2 ASP A 185      14.200   7.542  33.614  1.00 47.89           O1-
ATOM    612  N   GLY A 186       9.645   8.472  31.240  1.00 27.05           N  
ATOM    613  CA  GLY A 186       8.245   8.753  31.027  1.00 20.71           C  
ATOM    614  C   GLY A 186       7.999   9.215  29.608  1.00 21.30           C  
ATOM    615  O   GLY A 186       8.338   8.526  28.633  1.00 22.49           O  
ATOM    616  N   LEU A 187       7.409  10.396  29.487  1.00 17.58           N  
ATOM    617  CA  LEU A 187       7.047  10.927  28.187  1.00 21.70           C  
ATOM    618  C   LEU A 187       8.283  11.210  27.343  1.00 18.15           C  
ATOM    619  O   LEU A 187       9.303  11.672  27.857  1.00 22.54           O  
ATOM    620  CB  LEU A 187       6.224  12.200  28.339  1.00 18.75           C  
ATOM    621  CG  LEU A 187       4.769  12.096  28.809  1.00 21.43           C  
ATOM    622  CD1 LEU A 187       4.260  13.500  29.078  1.00 21.59           C  
ATOM    623  CD2 LEU A 187       3.867  11.396  27.797  1.00 22.59           C  
ATOM    624  N   LEU A 188       8.171  10.942  26.046  1.00 17.40           N  
ATOM    625  CA  LEU A 188       9.227  11.252  25.084  1.00 13.80           C  
ATOM    626  C   LEU A 188       8.902  12.466  24.216  1.00 16.00           C  
ATOM    627  O   LEU A 188       9.775  13.261  23.905  1.00 15.57           O  
ATOM    628  CB  LEU A 188       9.474  10.056  24.168  1.00 17.75           C  
ATOM    629  CG  LEU A 188       9.663   8.710  24.852  1.00 17.66           C  
ATOM    630  CD1 LEU A 188       9.939   7.644  23.816  1.00 26.60           C  
ATOM    631  CD2 LEU A 188      10.832   8.825  25.807  1.00 18.73           C  
ATOM    632  N   ALA A 189       7.638  12.587  23.830  1.00 10.97           N  
ATOM    633  CA  ALA A 189       7.213  13.529  22.813  1.00 12.15           C  
ATOM    634  C   ALA A 189       5.704  13.479  22.787  1.00 14.67           C  
ATOM    635  O   ALA A 189       5.113  12.464  23.187  1.00 14.92           O  
ATOM    636  CB  ALA A 189       7.793  13.176  21.430  1.00 13.53           C  
ATOM    637  N   HIS A 190       5.061  14.557  22.354  1.00 14.54           N  
ATOM    638  CA  HIS A 190       3.628  14.463  22.067  1.00 16.60           C  
ATOM    639  C   HIS A 190       3.258  15.357  20.892  1.00 17.54           C  
ATOM    640  O   HIS A 190       3.983  16.296  20.587  1.00 17.08           O  
ATOM    641  CB  HIS A 190       2.768  14.788  23.312  1.00 15.22           C  
ATOM    642  CG  HIS A 190       2.985  16.150  23.897  1.00 14.72           C  
ATOM    643  CD2 HIS A 190       3.162  17.364  23.319  1.00 18.79           C  
ATOM    644  ND1 HIS A 190       2.986  16.372  25.259  1.00 16.80           N  
ATOM    645  CE1 HIS A 190       3.187  17.656  25.495  1.00 16.20           C  
ATOM    646  NE2 HIS A 190       3.296  18.281  24.335  1.00 14.44           N  
ATOM    647  N   ALA A 191       2.141  15.040  20.241  1.00 10.74           N  
ATOM    648  CA  ALA A 191       1.657  15.759  19.059  1.00 13.25           C  
ATOM    649  C   ALA A 191       0.135  15.836  19.036  1.00 17.70           C  
ATOM    650  O   ALA A 191      -0.553  14.979  19.607  1.00 18.79           O  
ATOM    651  CB  ALA A 191       2.163  15.089  17.773  1.00 12.31           C  
ATOM    652  N   PHE A 192      -0.383  16.862  18.369  1.00 10.77           N  
ATOM    653  CA  PHE A 192      -1.817  17.128  18.324  1.00 15.17           C  
ATOM    654  C   PHE A 192      -2.348  16.835  16.914  1.00 12.81           C  
ATOM    655  O   PHE A 192      -1.670  17.128  15.939  1.00 16.24           O  
ATOM    656  CB  PHE A 192      -2.099  18.584  18.729  1.00 16.43           C  
ATOM    657  CG  PHE A 192      -1.539  18.974  20.089  1.00 13.86           C  
ATOM    658  CD1 PHE A 192      -0.193  19.286  20.249  1.00 17.32           C  
ATOM    659  CD2 PHE A 192      -2.378  19.063  21.194  1.00 21.32           C  
ATOM    660  CE1 PHE A 192       0.314  19.652  21.497  1.00 23.36           C  
ATOM    661  CE2 PHE A 192      -1.881  19.428  22.444  1.00 23.67           C  
ATOM    662  CZ  PHE A 192      -0.540  19.726  22.600  1.00 16.00           C  
ATOM    663  N   PRO A 193      -3.547  16.229  16.802  1.00 12.77           N  
ATOM    664  CA  PRO A 193      -4.150  15.876  15.509  1.00 10.65           C  
ATOM    665  C   PRO A 193      -4.466  17.131  14.693  1.00 10.52           C  
ATOM    666  O   PRO A 193      -4.471  18.223  15.259  1.00 18.58           O  
ATOM    667  CB  PRO A 193      -5.431  15.117  15.904  1.00 15.09           C  
ATOM    668  CG  PRO A 193      -5.760  15.627  17.242  1.00 20.47           C  
ATOM    669  CD  PRO A 193      -4.440  15.903  17.925  1.00 20.91           C  
ATOM    670  N   PRO A 194      -4.731  16.979  13.387  1.00 16.50           N  
ATOM    671  CA  PRO A 194      -4.886  18.126  12.485  1.00 14.72           C  
ATOM    672  C   PRO A 194      -5.892  19.161  12.935  1.00 14.09           C  
ATOM    673  O   PRO A 194      -6.881  18.842  13.585  1.00 16.79           O  
ATOM    674  CB  PRO A 194      -5.356  17.470  11.185  1.00 11.88           C  
ATOM    675  CG  PRO A 194      -4.664  16.155  11.215  1.00 15.17           C  
ATOM    676  CD  PRO A 194      -4.724  15.710  12.640  1.00 14.19           C  
ATOM    677  N   GLY A 195      -5.627  20.405  12.564  1.00 12.61           N  
ATOM    678  CA  GLY A 195      -6.514  21.501  12.882  1.00 10.63           C  
ATOM    679  C   GLY A 195      -5.680  22.728  13.131  1.00 11.18           C  
ATOM    680  O   GLY A 195      -4.482  22.726  12.867  1.00 15.81           O  
ATOM    681  N   PRO A 196      -6.318  23.781  13.650  1.00 16.65           N  
ATOM    682  CA  PRO A 196      -5.698  25.098  13.797  1.00 17.88           C  
ATOM    683  C   PRO A 196      -4.839  25.248  15.039  1.00 16.59           C  
ATOM    684  O   PRO A 196      -5.119  24.628  16.067  1.00 15.47           O  
ATOM    685  CB  PRO A 196      -6.902  26.037  13.877  1.00 16.19           C  
ATOM    686  CG  PRO A 196      -7.978  25.213  14.507  1.00 11.71           C  
ATOM    687  CD  PRO A 196      -7.755  23.794  13.976  1.00 12.26           C  
ATOM    688  N   GLY A 197      -3.823  26.101  14.930  1.00 13.20           N  
ATOM    689  CA  GLY A 197      -3.048  26.547  16.077  1.00 11.38           C  
ATOM    690  C   GLY A 197      -2.153  25.454  16.636  1.00 19.18           C  
ATOM    691  O   GLY A 197      -1.293  24.921  15.941  1.00 17.72           O  
ATOM    692  N   ILE A 198      -2.354  25.136  17.909  1.00 17.65           N  
ATOM    693  CA  ILE A 198      -1.637  24.045  18.562  1.00 14.76           C  
ATOM    694  C   ILE A 198      -1.907  22.712  17.855  1.00 21.98           C  
ATOM    695  O   ILE A 198      -1.065  21.806  17.854  1.00 14.18           O  
ATOM    696  CB  ILE A 198      -2.029  23.948  20.056  1.00 23.62           C  
ATOM    697  CG1 ILE A 198      -1.185  22.909  20.789  1.00 21.33           C  
ATOM    698  CG2 ILE A 198      -3.491  23.602  20.221  1.00 25.43           C  
ATOM    699  CD1 ILE A 198       0.237  23.294  20.945  1.00 18.45           C  
ATOM    700  N   GLN A 199      -3.074  22.597  17.233  1.00 14.78           N  
ATOM    701  CA  GLN A 199      -3.398  21.360  16.530  1.00 18.26           C  
ATOM    702  C   GLN A 199      -2.372  21.130  15.418  1.00 10.97           C  
ATOM    703  O   GLN A 199      -1.949  22.059  14.733  1.00 14.42           O  
ATOM    704  CB  GLN A 199      -4.823  21.410  15.983  1.00 13.41           C  
ATOM    705  CG  GLN A 199      -5.895  21.638  17.050  1.00 17.75           C  
ATOM    706  CD  GLN A 199      -5.852  20.601  18.152  1.00 26.07           C  
ATOM    707  NE2 GLN A 199      -5.842  19.330  17.768  1.00 22.39           N  
ATOM    708  OE1 GLN A 199      -5.844  20.937  19.337  1.00 28.24           O  
ATOM    709  N   GLY A 200      -1.905  19.896  15.291  1.00 17.49           N  
ATOM    710  CA  GLY A 200      -0.942  19.573  14.253  1.00 11.34           C  
ATOM    711  C   GLY A 200       0.505  19.706  14.667  1.00 10.93           C  
ATOM    712  O   GLY A 200       1.406  19.269  13.950  1.00 15.30           O  
ATOM    713  N   ASP A 201       0.740  20.304  15.833  1.00 11.66           N  
ATOM    714  CA  ASP A 201       2.102  20.597  16.264  1.00 13.91           C  
ATOM    715  C   ASP A 201       2.728  19.381  16.949  1.00 11.44           C  
ATOM    716  O   ASP A 201       2.015  18.509  17.444  1.00 13.09           O  
ATOM    717  CB  ASP A 201       2.112  21.788  17.217  1.00 14.40           C  
ATOM    718  CG  ASP A 201       1.726  23.095  16.551  1.00 14.04           C  
ATOM    719  OD1 ASP A 201       1.377  23.118  15.351  1.00 14.76           O  
ATOM    720  OD2 ASP A 201       1.766  24.115  17.266  1.00 15.71           O1-
ATOM    721  N   ALA A 202       4.056  19.339  16.970  1.00 11.65           N  
ATOM    722  CA  ALA A 202       4.801  18.208  17.527  1.00 11.63           C  
ATOM    723  C   ALA A 202       5.894  18.673  18.466  1.00 13.28           C  
ATOM    724  O   ALA A 202       6.789  19.423  18.069  1.00 14.47           O  
ATOM    725  CB  ALA A 202       5.394  17.363  16.403  1.00 14.10           C  
ATOM    726  N   HIS A 203       5.823  18.224  19.717  1.00 13.71           N  
ATOM    727  CA  HIS A 203       6.782  18.623  20.749  1.00 13.60           C  
ATOM    728  C   HIS A 203       7.623  17.436  21.210  1.00 15.80           C  
ATOM    729  O   HIS A 203       7.136  16.309  21.328  1.00 16.70           O  
ATOM    730  CB  HIS A 203       6.063  19.242  21.955  1.00 13.60           C  
ATOM    731  CG  HIS A 203       5.206  20.418  21.606  1.00 15.07           C  
ATOM    732  CD2 HIS A 203       5.222  21.238  20.528  1.00 18.21           C  
ATOM    733  ND1 HIS A 203       4.184  20.869  22.415  1.00 10.81           N  
ATOM    734  CE1 HIS A 203       3.617  21.924  21.858  1.00 17.21           C  
ATOM    735  NE2 HIS A 203       4.223  22.163  20.707  1.00 17.66           N  
ATOM    736  N   PHE A 204       8.895  17.701  21.482  1.00 11.25           N  
ATOM    737  CA  PHE A 204       9.821  16.662  21.874  1.00 12.67           C  
ATOM    738  C   PHE A 204      10.421  17.043  23.212  1.00 18.74           C  
ATOM    739  O   PHE A 204      10.802  18.186  23.399  1.00 16.19           O  
ATOM    740  CB  PHE A 204      10.920  16.480  20.821  1.00 14.36           C  
ATOM    741  CG  PHE A 204      10.401  15.998  19.509  1.00 11.91           C  
ATOM    742  CD1 PHE A 204       9.883  16.894  18.587  1.00 14.49           C  
ATOM    743  CD2 PHE A 204      10.364  14.642  19.220  1.00 13.50           C  
ATOM    744  CE1 PHE A 204       9.374  16.454  17.371  1.00 15.77           C  
ATOM    745  CE2 PHE A 204       9.855  14.194  18.005  1.00 15.42           C  
ATOM    746  CZ  PHE A 204       9.354  15.106  17.082  1.00 13.57           C  
ATOM    747  N   ASP A 205      10.509  16.074  24.120  1.00 15.16           N  
ATOM    748  CA  ASP A 205      10.978  16.311  25.488  1.00 17.91           C  
ATOM    749  C   ASP A 205      12.499  16.348  25.534  1.00 15.16           C  
ATOM    750  O   ASP A 205      13.162  15.316  25.420  1.00 16.80           O  
ATOM    751  CB  ASP A 205      10.427  15.218  26.420  1.00 13.58           C  
ATOM    752  CG  ASP A 205      10.719  15.476  27.892  1.00 17.19           C  
ATOM    753  OD1 ASP A 205      11.296  16.527  28.248  1.00 19.86           O  
ATOM    754  OD2 ASP A 205      10.337  14.615  28.706  1.00 16.59           O1-
ATOM    755  N   ASP A 206      13.066  17.537  25.711  1.00 18.90           N  
ATOM    756  CA  ASP A 206      14.515  17.660  25.616  1.00 20.25           C  
ATOM    757  C   ASP A 206      15.223  17.257  26.907  1.00 23.90           C  
ATOM    758  O   ASP A 206      16.438  17.363  27.010  1.00 23.96           O  
ATOM    759  CB  ASP A 206      14.910  19.084  25.218  1.00 20.34           C  
ATOM    760  CG  ASP A 206      16.279  19.143  24.564  1.00 29.32           C  
ATOM    761  OD1 ASP A 206      16.835  18.077  24.213  1.00 20.32           O  
ATOM    762  OD2 ASP A 206      16.794  20.263  24.395  1.00 24.61           O1-
ATOM    763  N   ASP A 207      14.466  16.783  27.887  1.00 17.48           N  
ATOM    764  CA  ASP A 207      15.080  16.119  29.027  1.00 16.67           C  
ATOM    765  C   ASP A 207      15.414  14.671  28.676  1.00 22.87           C  
ATOM    766  O   ASP A 207      16.028  13.960  29.472  1.00 24.21           O  
ATOM    767  CB  ASP A 207      14.181  16.195  30.262  1.00 24.87           C  
ATOM    768  CG  ASP A 207      14.322  17.517  30.993  1.00 23.01           C  
ATOM    769  OD1 ASP A 207      15.410  18.123  30.899  1.00 27.94           O  
ATOM    770  OD2 ASP A 207      13.365  17.949  31.669  1.00 19.64           O1-
ATOM    771  N   GLU A 208      15.019  14.247  27.474  1.00 21.08           N  
ATOM    772  CA  GLU A 208      15.462  12.974  26.918  1.00 21.16           C  
ATOM    773  C   GLU A 208      16.751  13.171  26.136  1.00 17.60           C  
ATOM    774  O   GLU A 208      17.020  14.261  25.645  1.00 25.55           O  
ATOM    775  CB  GLU A 208      14.407  12.358  25.989  1.00 19.82           C  
ATOM    776  CG  GLU A 208      13.021  12.159  26.585  1.00 22.85           C  
ATOM    777  CD  GLU A 208      13.011  11.352  27.876  1.00 24.61           C  
ATOM    778  OE1 GLU A 208      13.911  10.515  28.094  1.00 21.33           O  
ATOM    779  OE2 GLU A 208      12.092  11.564  28.684  1.00 32.24           O1-
ATOM    780  N   LEU A 209      17.543  12.113  26.023  1.00 18.54           N  
ATOM    781  CA  LEU A 209      18.699  12.134  25.142  1.00 18.46           C  
ATOM    782  C   LEU A 209      18.255  11.805  23.723  1.00 26.78           C  
ATOM    783  O   LEU A 209      17.755  10.716  23.458  1.00 23.49           O  
ATOM    784  CB  LEU A 209      19.760  11.147  25.613  1.00 31.46           C  
ATOM    785  CG  LEU A 209      21.049  11.167  24.801  1.00 27.93           C  
ATOM    786  CD1 LEU A 209      21.646  12.568  24.810  1.00 28.70           C  
ATOM    787  CD2 LEU A 209      22.014  10.154  25.369  1.00 24.47           C  
ATOM    788  N   TRP A 210      18.418  12.754  22.814  1.00 18.29           N  
ATOM    789  CA  TRP A 210      18.062  12.519  21.422  1.00 14.66           C  
ATOM    790  C   TRP A 210      19.264  12.085  20.604  1.00 20.98           C  
ATOM    791  O   TRP A 210      20.338  12.682  20.695  1.00 18.63           O  
ATOM    792  CB  TRP A 210      17.420  13.768  20.825  1.00 17.20           C  
ATOM    793  CG  TRP A 210      16.097  14.019  21.444  1.00 17.76           C  
ATOM    794  CD1 TRP A 210      15.763  15.035  22.299  1.00 17.59           C  
ATOM    795  CD2 TRP A 210      14.928  13.209  21.304  1.00 17.32           C  
ATOM    796  CE2 TRP A 210      13.914  13.797  22.086  1.00 17.30           C  
ATOM    797  CE3 TRP A 210      14.633  12.045  20.577  1.00 15.61           C  
ATOM    798  NE1 TRP A 210      14.447  14.912  22.681  1.00 18.62           N  
ATOM    799  CZ2 TRP A 210      12.630  13.261  22.168  1.00 14.94           C  
ATOM    800  CZ3 TRP A 210      13.361  11.510  20.667  1.00 15.82           C  
ATOM    801  CH2 TRP A 210      12.375  12.122  21.451  1.00 15.69           C  
ATOM    802  N   SER A 211      19.069  11.041  19.805  1.00 21.12           N  
ATOM    803  CA  SER A 211      20.155  10.450  19.035  1.00 24.94           C  
ATOM    804  C   SER A 211      19.634   9.868  17.725  1.00 24.44           C  
ATOM    805  O   SER A 211      18.510  10.151  17.322  1.00 18.63           O  
ATOM    806  CB  SER A 211      20.868   9.374  19.864  1.00 16.73           C  
ATOM    807  OG  SER A 211      20.064   8.226  20.045  1.00 27.46           O  
ATOM    808  N   LEU A 212      20.456   9.073  17.048  1.00 23.31           N  
ATOM    809  CA  LEU A 212      19.995   8.382  15.845  1.00 25.31           C  
ATOM    810  C   LEU A 212      20.415   6.923  15.786  1.00 32.84           C  
ATOM    811  O   LEU A 212      19.634   6.068  15.373  1.00 30.47           O  
ATOM    812  CB  LEU A 212      20.497   9.091  14.593  1.00 23.01           C  
ATOM    813  CG  LEU A 212      19.785  10.385  14.223  1.00 18.67           C  
ATOM    814  CD1 LEU A 212      20.351  10.883  12.904  1.00 24.61           C  
ATOM    815  CD2 LEU A 212      18.261  10.214  14.151  1.00 19.73           C  
ATOM    816  N   GLY A 213      21.647   6.636  16.193  1.00 39.30           N  
ATOM    817  CA  GLY A 213      22.181   5.292  16.053  1.00 43.15           C  
ATOM    818  C   GLY A 213      21.708   4.302  17.100  1.00 43.13           C  
ATOM    819  O   GLY A 213      21.046   4.674  18.071  1.00 41.84           O  
ATOM    820  N   LYS A 214      22.055   3.045  16.909  1.00 37.94           N  
ATOM    821  CA  LYS A 214      21.804   2.049  17.908  1.00 48.14           C  
ATOM    822  C   LYS A 214      22.637   2.458  19.100  1.00 50.84           C  
ATOM    823  O   LYS A 214      23.702   3.017  18.948  1.00 54.33           O  
ATOM    824  CB  LYS A 214      22.215   0.666  17.414  1.00 49.76           C  
ATOM    825  CG  LYS A 214      21.028  -0.200  17.047  1.00 56.40           C  
ATOM    826  CD  LYS A 214      21.120  -1.581  17.662  1.00 58.65           C  
ATOM    827  CE  LYS A 214      20.240  -2.559  16.904  1.00 66.09           C  
ATOM    828  NZ  LYS A 214      19.015  -2.906  17.676  1.00 57.08           N1+
ATOM    829  N   GLY A 215      22.118   2.219  20.287  1.00 52.19           N  
ATOM    830  CA  GLY A 215      22.749   2.691  21.493  1.00 49.89           C  
ATOM    831  C   GLY A 215      21.835   3.426  22.439  1.00 51.18           C  
ATOM    832  O   GLY A 215      20.695   3.048  22.647  1.00 46.00           O  
ATOM    833  N   VAL A 216      22.372   4.486  23.023  1.00 53.30           N  
ATOM    834  CA  VAL A 216      21.710   5.203  24.093  1.00 51.34           C  
ATOM    835  C   VAL A 216      21.006   6.432  23.524  1.00 50.12           C  
ATOM    836  O   VAL A 216      21.424   6.997  22.517  1.00 45.82           O  
ATOM    837  CB  VAL A 216      22.692   5.572  25.229  1.00 33.93           C  
ATOM    838  CG1 VAL A 216      21.969   5.699  26.567  1.00 41.33           C  
ATOM    839  CG2 VAL A 216      23.813   4.541  25.340  1.00 38.58           C  
ATOM    840  N   GLY A 217      19.918   6.819  24.172  1.00 40.86           N  
ATOM    841  CA  GLY A 217      19.083   7.889  23.690  1.00 28.51           C  
ATOM    842  C   GLY A 217      18.009   7.354  22.776  1.00 24.68           C  
ATOM    843  O   GLY A 217      17.997   6.186  22.434  1.00 31.25           O  
ATOM    844  N   TYR A 218      17.106   8.225  22.388  1.00 20.70           N  
ATOM    845  CA  TYR A 218      15.989   7.840  21.540  1.00 19.42           C  
ATOM    846  C   TYR A 218      16.232   8.342  20.129  1.00 17.44           C  
ATOM    847  O   TYR A 218      16.677   9.478  19.943  1.00 17.50           O  
ATOM    848  CB  TYR A 218      14.686   8.407  22.092  1.00 21.32           C  
ATOM    849  CG  TYR A 218      14.328   7.835  23.441  1.00 26.15           C  
ATOM    850  CD1 TYR A 218      14.896   8.342  24.605  1.00 22.06           C  
ATOM    851  CD2 TYR A 218      13.440   6.771  23.548  1.00 20.14           C  
ATOM    852  CE1 TYR A 218      14.582   7.812  25.840  1.00 24.48           C  
ATOM    853  CE2 TYR A 218      13.110   6.242  24.770  1.00 23.97           C  
ATOM    854  CZ  TYR A 218      13.685   6.760  25.918  1.00 31.46           C  
ATOM    855  OH  TYR A 218      13.363   6.224  27.147  1.00 28.13           O  
ATOM    856  N   SER A 219      15.949   7.503  19.135  1.00 11.82           N  
ATOM    857  CA  SER A 219      16.035   7.944  17.748  1.00 15.53           C  
ATOM    858  C   SER A 219      15.056   9.074  17.500  1.00 13.59           C  
ATOM    859  O   SER A 219      13.835   8.867  17.571  1.00 14.90           O  
ATOM    860  CB  SER A 219      15.731   6.813  16.771  1.00 10.42           C  
ATOM    861  OG  SER A 219      15.693   7.329  15.444  1.00 17.26           O  
ATOM    862  N   LEU A 220      15.587  10.257  17.204  1.00 12.13           N  
ATOM    863  CA  LEU A 220      14.779  11.394  16.822  1.00 13.87           C  
ATOM    864  C   LEU A 220      13.955  11.076  15.593  1.00 14.18           C  
ATOM    865  O   LEU A 220      12.794  11.436  15.533  1.00 14.17           O  
ATOM    866  CB  LEU A 220      15.640  12.634  16.531  1.00 11.92           C  
ATOM    867  CG  LEU A 220      14.818  13.900  16.341  1.00 14.54           C  
ATOM    868  CD1 LEU A 220      13.968  14.151  17.566  1.00 15.69           C  
ATOM    869  CD2 LEU A 220      15.718  15.101  16.065  1.00 17.18           C  
ATOM    870  N   PHE A 221      14.574  10.422  14.614  1.00 16.64           N  
ATOM    871  CA  PHE A 221      13.879  10.030  13.397  1.00 16.79           C  
ATOM    872  C   PHE A 221      12.649   9.186  13.715  1.00 11.57           C  
ATOM    873  O   PHE A 221      11.547   9.517  13.306  1.00 11.56           O  
ATOM    874  CB  PHE A 221      14.815   9.253  12.460  1.00 11.16           C  
ATOM    875  CG  PHE A 221      14.097   8.537  11.353  1.00 11.17           C  
ATOM    876  CD1 PHE A 221      13.381   9.241  10.399  1.00 12.87           C  
ATOM    877  CD2 PHE A 221      14.126   7.153  11.282  1.00 15.47           C  
ATOM    878  CE1 PHE A 221      12.706   8.577   9.391  1.00 13.89           C  
ATOM    879  CE2 PHE A 221      13.465   6.485  10.271  1.00 15.30           C  
ATOM    880  CZ  PHE A 221      12.747   7.196   9.330  1.00 18.48           C  
ATOM    881  N   LEU A 222      12.836   8.119  14.482  1.00 10.56           N  
ATOM    882  CA  LEU A 222      11.725   7.193  14.728  1.00 12.23           C  
ATOM    883  C   LEU A 222      10.620   7.849  15.576  1.00 10.02           C  
ATOM    884  O   LEU A 222       9.410   7.682  15.299  1.00 13.13           O  
ATOM    885  CB  LEU A 222      12.243   5.916  15.401  1.00 15.91           C  
ATOM    886  CG  LEU A 222      13.100   4.988  14.538  1.00 17.60           C  
ATOM    887  CD1 LEU A 222      13.628   3.817  15.379  1.00 21.96           C  
ATOM    888  CD2 LEU A 222      12.299   4.492  13.339  1.00 16.70           C  
ATOM    889  N   VAL A 223      11.018   8.590  16.608  1.00  9.95           N  
ATOM    890  CA  VAL A 223      10.050   9.250  17.467  1.00 10.78           C  
ATOM    891  C   VAL A 223       9.311  10.324  16.673  1.00 14.40           C  
ATOM    892  O   VAL A 223       8.093  10.426  16.774  1.00 10.63           O  
ATOM    893  CB  VAL A 223      10.707   9.856  18.732  1.00 10.02           C  
ATOM    894  CG1 VAL A 223       9.679  10.667  19.537  1.00 15.43           C  
ATOM    895  CG2 VAL A 223      11.267   8.748  19.610  1.00 10.47           C  
ATOM    896  N   ALA A 224      10.039  11.086  15.856  1.00 13.87           N  
ATOM    897  CA  ALA A 224       9.408  12.040  14.948  1.00 15.06           C  
ATOM    898  C   ALA A 224       8.447  11.375  13.960  1.00 12.61           C  
ATOM    899  O   ALA A 224       7.397  11.938  13.692  1.00 13.24           O  
ATOM    900  CB  ALA A 224      10.459  12.841  14.183  1.00 13.01           C  
ATOM    901  N   ALA A 225       8.785  10.207  13.411  1.00 10.99           N  
ATOM    902  CA  ALA A 225       7.867   9.568  12.463  1.00 10.39           C  
ATOM    903  C   ALA A 225       6.544   9.184  13.141  1.00 10.57           C  
ATOM    904  O   ALA A 225       5.456   9.405  12.581  1.00  8.20           O  
ATOM    905  CB  ALA A 225       8.526   8.357  11.815  1.00 11.45           C  
ATOM    906  N   HIS A 226       6.631   8.651  14.361  1.00 11.09           N  
ATOM    907  CA  HIS A 226       5.451   8.357  15.175  1.00 13.17           C  
ATOM    908  C   HIS A 226       4.665   9.635  15.482  1.00 11.13           C  
ATOM    909  O   HIS A 226       3.441   9.647  15.330  1.00  9.88           O  
ATOM    910  CB  HIS A 226       5.860   7.647  16.476  1.00 10.16           C  
ATOM    911  CG  HIS A 226       4.730   7.400  17.431  1.00  7.27           C  
ATOM    912  CD2 HIS A 226       4.176   8.197  18.373  1.00 12.31           C  
ATOM    913  ND1 HIS A 226       4.086   6.178  17.545  1.00 10.68           N  
ATOM    914  CE1 HIS A 226       3.185   6.245  18.506  1.00 11.89           C  
ATOM    915  NE2 HIS A 226       3.200   7.471  19.007  1.00 15.87           N  
ATOM    916  N   GLU A 227       5.339  10.706  15.919  1.00 11.35           N  
ATOM    917  CA  GLU A 227       4.626  11.953  16.233  1.00 15.81           C  
ATOM    918  C   GLU A 227       3.924  12.545  15.013  1.00 12.03           C  
ATOM    919  O   GLU A 227       2.837  13.045  15.118  1.00 10.74           O  
ATOM    920  CB  GLU A 227       5.583  13.007  16.819  1.00 14.77           C  
ATOM    921  CG  GLU A 227       6.231  12.552  18.109  1.00 14.77           C  
ATOM    922  CD  GLU A 227       5.212  12.110  19.136  1.00 17.47           C  
ATOM    923  OE1 GLU A 227       4.187  12.808  19.262  1.00 14.77           O  
ATOM    924  OE2 GLU A 227       5.412  11.034  19.753  1.00 14.77           O1-
ATOM    925  N   PHE A 228       4.576  12.490  13.863  1.00  8.20           N  
ATOM    926  CA  PHE A 228       4.033  13.078  12.652  1.00  9.52           C  
ATOM    927  C   PHE A 228       2.800  12.300  12.204  1.00  9.79           C  
ATOM    928  O   PHE A 228       1.877  12.865  11.623  1.00 12.23           O  
ATOM    929  CB  PHE A 228       5.101  13.102  11.553  1.00 16.45           C  
ATOM    930  CG  PHE A 228       6.235  14.048  11.840  1.00 16.02           C  
ATOM    931  CD1 PHE A 228       6.189  14.913  12.923  1.00 10.31           C  
ATOM    932  CD2 PHE A 228       7.322  14.102  10.992  1.00 13.22           C  
ATOM    933  CE1 PHE A 228       7.243  15.787  13.178  1.00  9.63           C  
ATOM    934  CE2 PHE A 228       8.355  14.982  11.219  1.00 11.89           C  
ATOM    935  CZ  PHE A 228       8.319  15.824  12.303  1.00 14.03           C  
ATOM    936  N   GLY A 229       2.789  11.011  12.528  1.00  8.77           N  
ATOM    937  CA  GLY A 229       1.609  10.183  12.353  1.00  9.27           C  
ATOM    938  C   GLY A 229       0.414  10.784  13.089  1.00 11.39           C  
ATOM    939  O   GLY A 229      -0.663  10.944  12.505  1.00 12.48           O  
ATOM    940  N   HIS A 230       0.602  11.113  14.370  1.00 11.62           N  
ATOM    941  CA  HIS A 230      -0.433  11.794  15.165  1.00  8.83           C  
ATOM    942  C   HIS A 230      -0.834  13.122  14.557  1.00  8.28           C  
ATOM    943  O   HIS A 230      -2.009  13.505  14.545  1.00  9.96           O  
ATOM    944  CB  HIS A 230       0.062  12.070  16.581  1.00 12.30           C  
ATOM    945  CG  HIS A 230       0.185  10.861  17.443  1.00 12.75           C  
ATOM    946  CD2 HIS A 230       1.144  10.492  18.321  1.00 10.37           C  
ATOM    947  ND1 HIS A 230      -0.799   9.900  17.526  1.00 15.17           N  
ATOM    948  CE1 HIS A 230      -0.439   8.979  18.399  1.00 13.04           C  
ATOM    949  NE2 HIS A 230       0.741   9.311  18.894  1.00  9.28           N  
ATOM    950  N   ALA A 231       0.161  13.838  14.060  1.00 12.40           N  
ATOM    951  CA  ALA A 231      -0.056  15.171  13.526  1.00 13.36           C  
ATOM    952  C   ALA A 231      -0.811  15.143  12.195  1.00 16.73           C  
ATOM    953  O   ALA A 231      -1.300  16.178  11.738  1.00 14.00           O  
ATOM    954  CB  ALA A 231       1.277  15.891  13.375  1.00 13.78           C  
ATOM    955  N   LEU A 232      -0.898  13.960  11.585  1.00 11.03           N  
ATOM    956  CA  LEU A 232      -1.700  13.735  10.382  1.00 10.29           C  
ATOM    957  C   LEU A 232      -3.078  13.165  10.698  1.00 12.19           C  
ATOM    958  O   LEU A 232      -3.958  13.145   9.838  1.00 11.60           O  
ATOM    959  CB  LEU A 232      -0.972  12.798   9.423  1.00 10.43           C  
ATOM    960  CG  LEU A 232       0.352  13.348   8.872  1.00 11.24           C  
ATOM    961  CD1 LEU A 232       0.972  12.445   7.841  1.00 14.04           C  
ATOM    962  CD2 LEU A 232       0.129  14.748   8.299  1.00 11.72           C  
ATOM    963  N   GLY A 233      -3.264  12.723  11.935  1.00  7.92           N  
ATOM    964  CA  GLY A 233      -4.549  12.232  12.398  1.00 10.43           C  
ATOM    965  C   GLY A 233      -4.628  10.825  12.940  1.00 10.50           C  
ATOM    966  O   GLY A 233      -5.709  10.378  13.291  1.00 14.57           O  
ATOM    967  N   LEU A 234      -3.506  10.099  12.980  1.00 10.60           N  
ATOM    968  CA  LEU A 234      -3.529   8.727  13.479  1.00 14.87           C  
ATOM    969  C   LEU A 234      -3.503   8.663  15.004  1.00 15.17           C  
ATOM    970  O   LEU A 234      -2.730   9.366  15.649  1.00 17.99           O  
ATOM    971  CB  LEU A 234      -2.345   7.925  12.926  1.00 14.15           C  
ATOM    972  CG  LEU A 234      -2.348   7.692  11.413  1.00 13.35           C  
ATOM    973  CD1 LEU A 234      -1.213   6.725  11.058  1.00 14.78           C  
ATOM    974  CD2 LEU A 234      -3.687   7.162  10.930  1.00 16.47           C  
ATOM    975  N   ASP A 235      -4.355   7.814  15.574  1.00 18.97           N  
ATOM    976  CA  ASP A 235      -4.274   7.495  16.999  1.00 16.84           C  
ATOM    977  C   ASP A 235      -3.293   6.333  17.148  1.00 13.11           C  
ATOM    978  O   ASP A 235      -2.721   5.839  16.165  1.00 12.92           O  
ATOM    979  CB  ASP A 235      -5.661   7.134  17.545  1.00 16.08           C  
ATOM    980  CG  ASP A 235      -5.771   7.236  19.070  1.00 27.71           C  
ATOM    981  OD1 ASP A 235      -4.763   7.470  19.762  1.00 29.59           O  
ATOM    982  OD2 ASP A 235      -6.898   7.055  19.587  1.00 37.24           O1-
ATOM    983  N   HIS A 236      -3.081   5.880  18.376  1.00 14.06           N  
ATOM    984  CA  HIS A 236      -2.248   4.705  18.581  1.00 11.37           C  
ATOM    985  C   HIS A 236      -2.885   3.441  18.018  1.00 15.03           C  
ATOM    986  O   HIS A 236      -4.092   3.241  18.107  1.00 16.83           O  
ATOM    987  CB  HIS A 236      -1.959   4.510  20.064  1.00 12.95           C  
ATOM    988  CG  HIS A 236      -1.003   5.521  20.615  1.00 14.22           C  
ATOM    989  CD2 HIS A 236       0.077   6.115  20.059  1.00 12.91           C  
ATOM    990  ND1 HIS A 236      -1.091   6.002  21.902  1.00 15.48           N  
ATOM    991  CE1 HIS A 236      -0.124   6.884  22.101  1.00 11.68           C  
ATOM    992  NE2 HIS A 236       0.610   6.954  21.005  1.00 14.22           N  
ATOM    993  N   SER A 237      -2.039   2.580  17.469  1.00 13.21           N  
ATOM    994  CA  SER A 237      -2.453   1.303  16.898  1.00 16.25           C  
ATOM    995  C   SER A 237      -2.483   0.211  17.966  1.00 16.01           C  
ATOM    996  O   SER A 237      -1.851   0.359  19.018  1.00 21.51           O  
ATOM    997  CB  SER A 237      -1.496   0.911  15.774  1.00 18.55           C  
ATOM    998  OG  SER A 237      -1.783  -0.387  15.275  1.00 24.94           O  
ATOM    999  N   SER A 238      -3.206  -0.882  17.697  1.00 18.46           N  
ATOM   1000  CA  SER A 238      -3.150  -2.055  18.584  1.00 23.12           C  
ATOM   1001  C   SER A 238      -2.213  -3.146  18.052  1.00 17.71           C  
ATOM   1002  O   SER A 238      -2.041  -4.213  18.691  1.00 18.90           O  
ATOM   1003  CB  SER A 238      -4.556  -2.635  18.806  1.00 25.41           C  
ATOM   1004  OG  SER A 238      -5.177  -3.010  17.584  1.00 31.05           O  
ATOM   1005  N   VAL A 239      -1.599  -2.883  16.898  1.00 17.22           N  
ATOM   1006  CA  VAL A 239      -0.696  -3.828  16.247  1.00 18.85           C  
ATOM   1007  C   VAL A 239       0.745  -3.577  16.701  1.00 18.07           C  
ATOM   1008  O   VAL A 239       1.321  -2.556  16.382  1.00 20.36           O  
ATOM   1009  CB  VAL A 239      -0.785  -3.721  14.694  1.00 20.81           C  
ATOM   1010  CG1 VAL A 239       0.109  -4.755  14.021  1.00 17.91           C  
ATOM   1011  CG2 VAL A 239      -2.224  -3.870  14.224  1.00 18.33           C  
ATOM   1012  N   PRO A 240       1.326  -4.508  17.469  1.00 16.31           N  
ATOM   1013  CA  PRO A 240       2.633  -4.326  18.115  1.00 15.22           C  
ATOM   1014  C   PRO A 240       3.779  -3.886  17.216  1.00 14.08           C  
ATOM   1015  O   PRO A 240       4.697  -3.198  17.649  1.00 19.95           O  
ATOM   1016  CB  PRO A 240       2.934  -5.727  18.672  1.00 16.75           C  
ATOM   1017  CG  PRO A 240       1.609  -6.312  18.917  1.00 20.16           C  
ATOM   1018  CD  PRO A 240       0.746  -5.825  17.780  1.00 20.14           C  
ATOM   1019  N   GLU A 241       3.777  -4.320  15.974  1.00 16.13           N  
ATOM   1020  CA  GLU A 241       4.916  -3.996  15.136  1.00 20.22           C  
ATOM   1021  C   GLU A 241       4.709  -2.613  14.519  1.00 17.22           C  
ATOM   1022  O   GLU A 241       5.434  -2.220  13.612  1.00 20.39           O  
ATOM   1023  CB  GLU A 241       5.103  -5.063  14.056  1.00 26.71           C  
ATOM   1024  CG  GLU A 241       5.309  -6.491  14.607  1.00 29.92           C  
ATOM   1025  CD  GLU A 241       4.023  -7.164  15.103  1.00 36.80           C  
ATOM   1026  OE1 GLU A 241       2.930  -6.570  14.977  1.00 36.46           O  
ATOM   1027  OE2 GLU A 241       4.107  -8.296  15.633  1.00 38.62           O1-
ATOM   1028  N   ALA A 242       3.723  -1.873  15.016  1.00  8.79           N  
ATOM   1029  CA  ALA A 242       3.250  -0.764  14.160  1.00 17.34           C  
ATOM   1030  C   ALA A 242       3.994   0.468  14.573  1.00  9.30           C  
ATOM   1031  O   ALA A 242       4.388   0.573  15.734  1.00 11.67           O  
ATOM   1032  CB  ALA A 242       1.750  -0.565  14.270  1.00 16.04           C  
ATOM   1033  N   LEU A 243       4.246   1.377  13.628  1.00 13.84           N  
ATOM   1034  CA  LEU A 243       4.905   2.635  13.964  1.00 14.65           C  
ATOM   1035  C   LEU A 243       4.079   3.372  15.006  1.00  8.75           C  
ATOM   1036  O   LEU A 243       4.613   4.035  15.896  1.00  6.38           O  
ATOM   1037  CB  LEU A 243       5.086   3.512  12.728  1.00 12.78           C  
ATOM   1038  CG  LEU A 243       5.714   4.886  13.001  1.00  7.26           C  
ATOM   1039  CD1 LEU A 243       7.078   4.759  13.629  1.00 13.69           C  
ATOM   1040  CD2 LEU A 243       5.803   5.697  11.703  1.00 13.05           C  
ATOM   1041  N   MET A 244       2.757   3.246  14.882  1.00  9.73           N  
ATOM   1042  CA  MET A 244       1.840   3.965  15.749  1.00 11.59           C  
ATOM   1043  C   MET A 244       1.524   3.175  17.027  1.00  7.04           C  
ATOM   1044  O   MET A 244       0.775   3.632  17.873  1.00 10.81           O  
ATOM   1045  CB  MET A 244       0.542   4.319  14.998  1.00 12.80           C  
ATOM   1046  CG  MET A 244       0.694   5.375  13.895  1.00 10.56           C  
ATOM   1047  SD  MET A 244       1.770   6.779  14.313  1.00 13.09           S  
ATOM   1048  CE  MET A 244       1.059   7.457  15.807  1.00 13.71           C  
ATOM   1049  N   TYR A 245       2.078   1.977  17.169  1.00 14.40           N  
ATOM   1050  CA  TYR A 245       2.004   1.281  18.456  1.00 15.04           C  
ATOM   1051  C   TYR A 245       2.700   2.132  19.508  1.00 11.54           C  
ATOM   1052  O   TYR A 245       3.778   2.618  19.253  1.00 15.88           O  
ATOM   1053  CB  TYR A 245       2.669  -0.085  18.357  1.00 18.07           C  
ATOM   1054  CG  TYR A 245       2.336  -1.049  19.464  1.00 12.22           C  
ATOM   1055  CD1 TYR A 245       1.082  -1.651  19.526  1.00 17.71           C  
ATOM   1056  CD2 TYR A 245       3.287  -1.402  20.414  1.00 13.89           C  
ATOM   1057  CE1 TYR A 245       0.771  -2.570  20.528  1.00 16.24           C  
ATOM   1058  CE2 TYR A 245       2.978  -2.315  21.423  1.00 18.30           C  
ATOM   1059  CZ  TYR A 245       1.717  -2.890  21.462  1.00 15.52           C  
ATOM   1060  OH  TYR A 245       1.384  -3.792  22.450  1.00 24.22           O  
ATOM   1061  N   PRO A 246       2.093   2.300  20.696  1.00  9.96           N  
ATOM   1062  CA  PRO A 246       2.579   3.218  21.734  1.00 15.73           C  
ATOM   1063  C   PRO A 246       3.761   2.674  22.542  1.00 17.67           C  
ATOM   1064  O   PRO A 246       3.791   2.749  23.768  1.00 17.85           O  
ATOM   1065  CB  PRO A 246       1.353   3.396  22.626  1.00 11.24           C  
ATOM   1066  CG  PRO A 246       0.673   2.069  22.537  1.00 14.19           C  
ATOM   1067  CD  PRO A 246       0.813   1.677  21.082  1.00 16.90           C  
ATOM   1068  N  AMET A 247       4.734   2.125  21.829  0.64 14.25           N  
ATOM   1069  N  BMET A 247       4.741   2.117  21.852  0.36 14.38           N  
ATOM   1070  CA AMET A 247       5.940   1.603  22.440  0.64 18.31           C  
ATOM   1071  CA BMET A 247       5.943   1.677  22.532  0.36 18.22           C  
ATOM   1072  C  AMET A 247       7.125   1.971  21.581  0.64 17.16           C  
ATOM   1073  C  BMET A 247       7.144   1.912  21.650  0.36 17.14           C  
ATOM   1074  O  AMET A 247       7.198   1.576  20.414  0.64 17.85           O  
ATOM   1075  O  BMET A 247       7.242   1.374  20.545  0.36 18.15           O  
ATOM   1076  CB AMET A 247       5.872   0.086  22.607  0.64 17.01           C  
ATOM   1077  CB BMET A 247       5.853   0.207  22.932  0.36 17.69           C  
ATOM   1078  CG AMET A 247       7.226  -0.539  22.939  0.64 19.54           C  
ATOM   1079  CG BMET A 247       6.919  -0.210  23.946  0.36 17.73           C  
ATOM   1080  SD AMET A 247       7.134  -1.665  24.338  0.64 31.68           S  
ATOM   1081  SD BMET A 247       6.450  -1.729  24.784  0.36 28.57           S  
ATOM   1082  CE AMET A 247       6.618  -0.529  25.622  0.64 27.26           C  
ATOM   1083  CE BMET A 247       5.849  -2.661  23.385  0.36 27.37           C  
ATOM   1084  N   TYR A 248       8.045   2.746  22.149  1.00 19.19           N  
ATOM   1085  CA  TYR A 248       9.281   3.044  21.465  1.00 13.57           C  
ATOM   1086  C   TYR A 248      10.126   1.795  21.371  1.00 20.93           C  
ATOM   1087  O   TYR A 248      10.355   1.129  22.366  1.00 22.13           O  
ATOM   1088  CB  TYR A 248      10.078   4.132  22.193  1.00 15.31           C  
ATOM   1089  CG  TYR A 248      11.385   4.335  21.495  1.00 15.48           C  
ATOM   1090  CD1 TYR A 248      11.469   5.164  20.386  1.00 11.88           C  
ATOM   1091  CD2 TYR A 248      12.527   3.653  21.907  1.00 19.61           C  
ATOM   1092  CE1 TYR A 248      12.676   5.327  19.717  1.00 16.73           C  
ATOM   1093  CE2 TYR A 248      13.725   3.801  21.245  1.00 18.31           C  
ATOM   1094  CZ  TYR A 248      13.799   4.637  20.164  1.00 19.30           C  
ATOM   1095  OH  TYR A 248      15.012   4.766  19.537  1.00 17.63           O  
ATOM   1096  N   ARG A 249      10.615   1.490  20.180  1.00 19.06           N  
ATOM   1097  CA  ARG A 249      11.651   0.480  20.073  1.00 22.71           C  
ATOM   1098  C   ARG A 249      12.576   0.882  18.950  1.00 25.04           C  
ATOM   1099  O   ARG A 249      12.110   1.330  17.909  1.00 22.76           O  
ATOM   1100  CB  ARG A 249      11.059  -0.907  19.836  1.00 30.51           C  
ATOM   1101  CG  ARG A 249      12.082  -2.017  20.015  1.00 39.97           C  
ATOM   1102  CD  ARG A 249      11.416  -3.327  20.375  1.00 44.25           C  
ATOM   1103  NE  ARG A 249      10.549  -3.178  21.538  1.00 52.11           N  
ATOM   1104  CZ  ARG A 249       9.577  -4.025  21.856  1.00 50.45           C  
ATOM   1105  NH1 ARG A 249       9.348  -5.085  21.095  1.00 42.25           N1+
ATOM   1106  NH2 ARG A 249       8.835  -3.811  22.932  1.00 45.05           N  
ATOM   1107  N   PHE A 250      13.884   0.761  19.162  1.00 19.70           N  
ATOM   1108  CA  PHE A 250      14.802   1.150  18.105  1.00 25.74           C  
ATOM   1109  C   PHE A 250      14.808   0.082  17.034  1.00 26.39           C  
ATOM   1110  O   PHE A 250      14.806  -1.109  17.339  1.00 23.39           O  
ATOM   1111  CB  PHE A 250      16.235   1.353  18.594  1.00 20.17           C  
ATOM   1112  CG  PHE A 250      17.187   1.703  17.476  1.00 24.42           C  
ATOM   1113  CD1 PHE A 250      17.308   3.011  17.040  1.00 32.35           C  
ATOM   1114  CD2 PHE A 250      17.901   0.717  16.811  1.00 30.58           C  
ATOM   1115  CE1 PHE A 250      18.158   3.338  15.995  1.00 26.85           C  
ATOM   1116  CE2 PHE A 250      18.740   1.043  15.758  1.00 28.64           C  
ATOM   1117  CZ  PHE A 250      18.872   2.354  15.358  1.00 27.99           C  
ATOM   1118  N  ATHR A 251      14.804   0.524  15.782  0.80 21.66           N  
ATOM   1119  N  BTHR A 251      14.857   0.491  15.771  0.20 21.97           N  
ATOM   1120  CA ATHR A 251      14.936  -0.396  14.664  0.80 27.08           C  
ATOM   1121  CA BTHR A 251      14.895  -0.483  14.687  0.20 27.08           C  
ATOM   1122  C  ATHR A 251      15.776   0.186  13.543  0.80 25.88           C  
ATOM   1123  C  BTHR A 251      15.549   0.096  13.429  0.20 26.39           C  
ATOM   1124  O  ATHR A 251      15.937   1.398  13.423  0.80 27.67           O  
ATOM   1125  O  BTHR A 251      15.377   1.275  13.111  0.20 25.79           O  
ATOM   1126  CB ATHR A 251      13.572  -0.791  14.078  0.80 30.33           C  
ATOM   1127  CB BTHR A 251      13.461  -1.010  14.379  0.20 29.04           C  
ATOM   1128  CG2ATHR A 251      12.852   0.437  13.517  0.80 27.30           C  
ATOM   1129  CG2BTHR A 251      13.012  -0.660  12.967  0.20 29.54           C  
ATOM   1130  OG1ATHR A 251      13.773  -1.746  13.027  0.80 22.30           O  
ATOM   1131  OG1BTHR A 251      13.416  -2.431  14.570  0.20 28.74           O  
ATOM   1132  N  AGLU A 252      16.304  -0.712  12.725  0.44 28.58           N  
ATOM   1133  N  BGLU A 252      16.327  -0.728  12.732  0.23 28.53           N  
ATOM   1134  N  CGLU A 252      16.507  -0.520  12.726  0.33 28.00           N  
ATOM   1135  CA AGLU A 252      17.019  -0.370  11.509  0.44 28.45           C  
ATOM   1136  CA BGLU A 252      16.968  -0.302  11.489  0.23 28.38           C  
ATOM   1137  CA CGLU A 252      17.069  -0.335  11.393  0.33 28.45           C  
ATOM   1138  C  AGLU A 252      16.137  -0.700  10.305  0.44 27.58           C  
ATOM   1139  C  BGLU A 252      16.079  -0.621  10.300  0.23 27.60           C  
ATOM   1140  C  CGLU A 252      16.059  -0.596  10.277  0.33 27.57           C  
ATOM   1141  O  AGLU A 252      16.465  -0.363   9.169  0.44 30.58           O  
ATOM   1142  O  BGLU A 252      16.355  -0.213   9.171  0.23 30.25           O  
ATOM   1143  O  CGLU A 252      16.229  -0.108   9.161  0.33 30.70           O  
ATOM   1144  CB AGLU A 252      18.352  -1.131  11.437  0.44 29.09           C  
ATOM   1145  CB BGLU A 252      18.333  -0.980  11.316  0.23 29.08           C  
ATOM   1146  CB CGLU A 252      18.284  -1.247  11.199  0.33 29.08           C  
ATOM   1147  CG AGLU A 252      18.603  -2.088  12.610  0.44 25.81           C  
ATOM   1148  CG BGLU A 252      19.526  -0.291  11.989  0.23 28.53           C  
ATOM   1149  CG CGLU A 252      19.489  -0.864  12.031  0.33 28.29           C  
ATOM   1150  CD AGLU A 252      17.602  -3.236  12.676  0.44 32.14           C  
ATOM   1151  CD BGLU A 252      19.816   1.112  11.465  0.23 30.41           C  
ATOM   1152  CD CGLU A 252      20.635  -1.837  11.864  0.33 27.35           C  
ATOM   1153  OE1AGLU A 252      17.146  -3.691  11.608  0.44 35.42           O  
ATOM   1154  OE1BGLU A 252      19.079   1.612  10.587  0.23 29.84           O  
ATOM   1155  OE1CGLU A 252      20.434  -2.879  11.208  0.33 26.98           O  
ATOM   1156  OE2AGLU A 252      17.258  -3.667  13.796  0.44 28.92           O1-
ATOM   1157  OE2BGLU A 252      20.816   1.707  11.921  0.23 29.78           O1-
ATOM   1158  OE2CGLU A 252      21.734  -1.560  12.387  0.33 37.19           O1-
ATOM   1159  N   GLY A 253      15.014  -1.363  10.572  1.00 25.24           N  
ATOM   1160  CA  GLY A 253      14.067  -1.760   9.548  1.00 22.11           C  
ATOM   1161  C   GLY A 253      13.146  -0.634   9.117  1.00 24.20           C  
ATOM   1162  O   GLY A 253      13.050   0.389   9.790  1.00 22.51           O  
ATOM   1163  N   PRO A 254      12.479  -0.812   7.970  1.00 15.64           N  
ATOM   1164  CA  PRO A 254      11.468   0.128   7.491  1.00 15.09           C  
ATOM   1165  C   PRO A 254      10.378   0.326   8.545  1.00 16.05           C  
ATOM   1166  O   PRO A 254       9.817  -0.650   9.028  1.00 18.80           O  
ATOM   1167  CB  PRO A 254      10.921  -0.560   6.240  1.00 20.65           C  
ATOM   1168  CG  PRO A 254      12.050  -1.442   5.780  1.00 22.20           C  
ATOM   1169  CD  PRO A 254      12.661  -1.945   7.043  1.00 18.47           C  
ATOM   1170  N   PRO A 255      10.100   1.581   8.922  1.00 19.08           N  
ATOM   1171  CA  PRO A 255       9.182   1.806  10.049  1.00 11.37           C  
ATOM   1172  C   PRO A 255       7.704   1.563   9.775  1.00 15.12           C  
ATOM   1173  O   PRO A 255       6.969   1.195  10.707  1.00 15.15           O  
ATOM   1174  CB  PRO A 255       9.406   3.283  10.385  1.00 14.96           C  
ATOM   1175  CG  PRO A 255      10.747   3.606   9.842  1.00 23.32           C  
ATOM   1176  CD  PRO A 255      10.903   2.772   8.617  1.00 16.47           C  
ATOM   1177  N   LEU A 256       7.250   1.793   8.549  1.00 11.75           N  
ATOM   1178  CA  LEU A 256       5.818   1.725   8.290  1.00 12.48           C  
ATOM   1179  C   LEU A 256       5.392   0.267   8.250  1.00 11.16           C  
ATOM   1180  O   LEU A 256       6.098  -0.583   7.698  1.00 15.93           O  
ATOM   1181  CB  LEU A 256       5.437   2.436   6.989  1.00 14.86           C  
ATOM   1182  CG  LEU A 256       5.301   3.967   6.925  1.00 14.62           C  
ATOM   1183  CD1 LEU A 256       4.505   4.348   5.691  1.00 17.06           C  
ATOM   1184  CD2 LEU A 256       4.639   4.597   8.183  1.00 14.12           C  
ATOM   1185  N   HIS A 257       4.251   0.004   8.877  1.00 12.70           N  
ATOM   1186  CA  HIS A 257       3.600  -1.300   8.903  1.00 13.47           C  
ATOM   1187  C   HIS A 257       2.300  -1.156   8.123  1.00 16.85           C  
ATOM   1188  O   HIS A 257       1.804  -0.039   7.968  1.00 14.47           O  
ATOM   1189  CB  HIS A 257       3.340  -1.738  10.351  1.00 14.80           C  
ATOM   1190  CG  HIS A 257       2.707  -3.085  10.487  1.00 17.83           C  
ATOM   1191  CD2 HIS A 257       3.244  -4.302  10.735  1.00 23.29           C  
ATOM   1192  ND1 HIS A 257       1.346  -3.284  10.377  1.00 21.89           N  
ATOM   1193  CE1 HIS A 257       1.074  -4.567  10.539  1.00 21.18           C  
ATOM   1194  NE2 HIS A 257       2.211  -5.209  10.754  1.00 24.63           N  
ATOM   1195  N  ALYS A 258       1.771  -2.268   7.616  0.83 15.02           N  
ATOM   1196  N  BLYS A 258       1.768  -2.275   7.634  0.17 15.04           N  
ATOM   1197  CA ALYS A 258       0.468  -2.286   6.942  0.83 14.46           C  
ATOM   1198  CA BLYS A 258       0.470  -2.314   6.956  0.17 14.54           C  
ATOM   1199  C  ALYS A 258      -0.606  -1.488   7.673  0.83 14.77           C  
ATOM   1200  C  BLYS A 258      -0.591  -1.492   7.672  0.17 14.74           C  
ATOM   1201  O  ALYS A 258      -1.404  -0.774   7.057  0.83 15.87           O  
ATOM   1202  O  BLYS A 258      -1.345  -0.744   7.048  0.17 15.82           O  
ATOM   1203  CB ALYS A 258      -0.033  -3.725   6.789  0.83 17.02           C  
ATOM   1204  CB BLYS A 258      -0.031  -3.754   6.842  0.17 17.01           C  
ATOM   1205  CG ALYS A 258       0.767  -4.597   5.833  0.83 17.35           C  
ATOM   1206  CG BLYS A 258       0.318  -4.475   5.553  0.17 16.20           C  
ATOM   1207  CD ALYS A 258       0.252  -6.044   5.891  0.83 16.28           C  
ATOM   1208  CD BLYS A 258      -0.414  -5.813   5.510  0.17 16.36           C  
ATOM   1209  CE ALYS A 258       0.716  -6.888   4.688  0.83 14.11           C  
ATOM   1210  CE BLYS A 258       0.186  -6.761   4.488  0.17 15.26           C  
ATOM   1211  NZ ALYS A 258       0.203  -6.380   3.341  0.83  8.48           N1+
ATOM   1212  NZ BLYS A 258       1.565  -7.160   4.875  0.17 11.22           N1+
ATOM   1213  N   ASP A 259      -0.647  -1.650   8.990  1.00 11.89           N  
ATOM   1214  CA  ASP A 259      -1.669  -1.011   9.795  1.00 12.99           C  
ATOM   1215  C   ASP A 259      -1.534   0.501   9.750  1.00 13.79           C  
ATOM   1216  O   ASP A 259      -2.537   1.217   9.713  1.00 15.24           O  
ATOM   1217  CB  ASP A 259      -1.597  -1.503  11.235  1.00 14.32           C  
ATOM   1218  CG  ASP A 259      -2.703  -0.940  12.085  1.00 23.67           C  
ATOM   1219  OD1 ASP A 259      -3.873  -1.282  11.811  1.00 14.44           O  
ATOM   1220  OD2 ASP A 259      -2.398  -0.168  13.023  1.00 14.38           O1-
ATOM   1221  N   ASP A 260      -0.296   0.983   9.719  1.00 12.94           N  
ATOM   1222  CA  ASP A 260      -0.057   2.430   9.607  1.00 11.03           C  
ATOM   1223  C   ASP A 260      -0.551   2.978   8.281  1.00 10.90           C  
ATOM   1224  O   ASP A 260      -1.092   4.075   8.218  1.00 10.12           O  
ATOM   1225  CB  ASP A 260       1.431   2.752   9.741  1.00 13.98           C  
ATOM   1226  CG  ASP A 260       2.020   2.262  11.048  1.00 11.94           C  
ATOM   1227  OD1 ASP A 260       1.427   2.529  12.115  1.00 13.00           O  
ATOM   1228  OD2 ASP A 260       3.055   1.584  10.987  1.00 13.55           O1-
ATOM   1229  N   VAL A 261      -0.282   2.224   7.217  1.00 13.15           N  
ATOM   1230  CA  VAL A 261      -0.657   2.619   5.873  1.00 13.46           C  
ATOM   1231  C   VAL A 261      -2.160   2.484   5.682  1.00 13.96           C  
ATOM   1232  O   VAL A 261      -2.784   3.341   5.052  1.00 12.37           O  
ATOM   1233  CB  VAL A 261       0.095   1.778   4.829  1.00 12.63           C  
ATOM   1234  CG1 VAL A 261      -0.433   2.048   3.450  1.00 13.25           C  
ATOM   1235  CG2 VAL A 261       1.586   2.092   4.890  1.00 14.25           C  
ATOM   1236  N   ASN A 262      -2.731   1.395   6.208  1.00 11.33           N  
ATOM   1237  CA  ASN A 262      -4.180   1.247   6.260  1.00 15.18           C  
ATOM   1238  C   ASN A 262      -4.827   2.450   6.924  1.00 13.72           C  
ATOM   1239  O   ASN A 262      -5.794   3.013   6.397  1.00 11.61           O  
ATOM   1240  CB  ASN A 262      -4.584  -0.035   7.000  1.00 15.06           C  
ATOM   1241  CG  ASN A 262      -4.264  -1.291   6.200  1.00 17.95           C  
ATOM   1242  ND2 ASN A 262      -4.292  -2.445   6.857  1.00 20.54           N  
ATOM   1243  OD1 ASN A 262      -4.026  -1.221   4.999  1.00 25.54           O  
ATOM   1244  N   GLY A 263      -4.266   2.842   8.065  1.00  8.98           N  
ATOM   1245  CA  GLY A 263      -4.784   3.934   8.858  1.00 11.27           C  
ATOM   1246  C   GLY A 263      -4.712   5.259   8.118  1.00  9.78           C  
ATOM   1247  O   GLY A 263      -5.652   6.046   8.149  1.00 15.43           O  
ATOM   1248  N   ILE A 264      -3.599   5.514   7.440  1.00  9.95           N  
ATOM   1249  CA  ILE A 264      -3.443   6.816   6.811  1.00 11.86           C  
ATOM   1250  C   ILE A 264      -4.271   6.887   5.528  1.00 13.95           C  
ATOM   1251  O   ILE A 264      -4.756   7.958   5.161  1.00 17.62           O  
ATOM   1252  CB  ILE A 264      -1.932   7.157   6.554  1.00 10.91           C  
ATOM   1253  CG1 ILE A 264      -1.706   8.677   6.540  1.00 11.69           C  
ATOM   1254  CG2 ILE A 264      -1.371   6.496   5.286  1.00 14.86           C  
ATOM   1255  CD1 ILE A 264      -1.850   9.362   7.924  1.00 12.70           C  
ATOM   1256  N   ARG A 265      -4.476   5.751   4.870  1.00 12.37           N  
ATOM   1257  CA  ARG A 265      -5.364   5.712   3.710  1.00 12.73           C  
ATOM   1258  C   ARG A 265      -6.825   5.890   4.123  1.00 15.35           C  
ATOM   1259  O   ARG A 265      -7.630   6.432   3.359  1.00 15.63           O  
ATOM   1260  CB  ARG A 265      -5.185   4.411   2.939  1.00 13.27           C  
ATOM   1261  CG  ARG A 265      -3.874   4.391   2.149  1.00 10.47           C  
ATOM   1262  CD  ARG A 265      -3.599   3.021   1.518  1.00 12.08           C  
ATOM   1263  NE  ARG A 265      -2.299   2.989   0.839  1.00 16.19           N  
ATOM   1264  CZ  ARG A 265      -1.672   1.881   0.438  1.00 13.43           C  
ATOM   1265  NH1 ARG A 265      -2.197   0.685   0.660  1.00 14.47           N1+
ATOM   1266  NH2 ARG A 265      -0.479   1.964  -0.154  1.00 12.27           N  
ATOM   1267  N   HIS A 266      -7.160   5.422   5.322  1.00 15.16           N  
ATOM   1268  CA  HIS A 266      -8.505   5.626   5.873  1.00 16.51           C  
ATOM   1269  C   HIS A 266      -8.836   7.115   5.953  1.00 16.03           C  
ATOM   1270  O   HIS A 266      -9.979   7.526   5.755  1.00 19.20           O  
ATOM   1271  CB  HIS A 266      -8.628   4.984   7.258  1.00 18.06           C  
ATOM   1272  CG  HIS A 266      -9.898   5.329   7.969  1.00 23.08           C  
ATOM   1273  CD2 HIS A 266     -10.141   6.145   9.023  1.00 23.94           C  
ATOM   1274  ND1 HIS A 266     -11.122   4.813   7.598  1.00 27.19           N  
ATOM   1275  CE1 HIS A 266     -12.060   5.288   8.396  1.00 21.82           C  
ATOM   1276  NE2 HIS A 266     -11.492   6.100   9.271  1.00 24.07           N  
ATOM   1277  N   LEU A 267      -7.820   7.927   6.221  1.00 17.77           N  
ATOM   1278  CA  LEU A 267      -8.028   9.363   6.345  1.00 11.84           C  
ATOM   1279  C   LEU A 267      -7.912  10.052   4.995  1.00 17.76           C  
ATOM   1280  O   LEU A 267      -8.774  10.853   4.628  1.00 21.12           O  
ATOM   1281  CB  LEU A 267      -7.037   9.958   7.345  1.00 13.80           C  
ATOM   1282  CG  LEU A 267      -7.195   9.543   8.812  1.00 18.54           C  
ATOM   1283  CD1 LEU A 267      -6.102  10.184   9.650  1.00 14.80           C  
ATOM   1284  CD2 LEU A 267      -8.559   9.937   9.343  1.00 21.61           C  
ATOM   1285  N   TYR A 268      -6.871   9.724   4.237  1.00 14.37           N  
ATOM   1286  CA  TYR A 268      -6.535  10.536   3.074  1.00 11.67           C  
ATOM   1287  C   TYR A 268      -6.780   9.873   1.715  1.00 15.16           C  
ATOM   1288  O   TYR A 268      -6.581  10.508   0.683  1.00 17.07           O  
ATOM   1289  CB  TYR A 268      -5.063  10.993   3.172  1.00 13.99           C  
ATOM   1290  CG  TYR A 268      -4.828  11.901   4.365  1.00 13.35           C  
ATOM   1291  CD1 TYR A 268      -5.171  13.245   4.313  1.00 13.68           C  
ATOM   1292  CD2 TYR A 268      -4.311  11.401   5.556  1.00 12.44           C  
ATOM   1293  CE1 TYR A 268      -4.993  14.075   5.404  1.00 13.85           C  
ATOM   1294  CE2 TYR A 268      -4.118  12.231   6.659  1.00  9.64           C  
ATOM   1295  CZ  TYR A 268      -4.460  13.562   6.568  1.00 11.64           C  
ATOM   1296  OH  TYR A 268      -4.295  14.401   7.641  1.00 12.17           O  
ATOM   1297  N   GLY A 269      -7.219   8.619   1.717  1.00 15.48           N  
ATOM   1298  CA  GLY A 269      -7.609   7.948   0.489  1.00 22.13           C  
ATOM   1299  C   GLY A 269      -6.624   6.888   0.040  1.00 26.94           C  
ATOM   1300  O   GLY A 269      -6.975   5.965  -0.700  1.00 29.24           O  
ATOM   1301  OXT GLY A 269      -5.449   6.931   0.404  1.00 24.74           O1-
TER   
ATOM   1302  N   GLY B 112     -22.052  -6.412  22.440  1.00 55.44           N  
ATOM   1303  CA  GLY B 112     -21.571  -5.564  23.516  1.00 52.95           C  
ATOM   1304  C   GLY B 112     -20.058  -5.562  23.618  1.00 65.36           C  
ATOM   1305  O   GLY B 112     -19.358  -5.717  22.615  1.00 68.19           O  
ATOM   1306  N   ASP B 113     -19.550  -5.382  24.835  1.00 57.95           N  
ATOM   1307  CA  ASP B 113     -18.110  -5.390  25.073  1.00 48.26           C  
ATOM   1308  C   ASP B 113     -17.725  -6.454  26.095  1.00 38.78           C  
ATOM   1309  O   ASP B 113     -18.512  -6.795  26.978  1.00 37.33           O  
ATOM   1310  CB  ASP B 113     -17.632  -4.014  25.536  1.00 47.11           C  
ATOM   1311  CG  ASP B 113     -16.920  -3.247  24.438  1.00 58.33           C  
ATOM   1312  OD1 ASP B 113     -16.223  -3.885  23.620  1.00 55.73           O  
ATOM   1313  OD2 ASP B 113     -17.057  -2.007  24.391  1.00 67.02           O1-
ATOM   1314  N   LEU B 114     -16.502  -6.961  25.976  1.00 32.40           N  
ATOM   1315  CA  LEU B 114     -16.060  -8.119  26.746  1.00 28.53           C  
ATOM   1316  C   LEU B 114     -16.010  -7.884  28.253  1.00 23.90           C  
ATOM   1317  O   LEU B 114     -15.344  -6.967  28.737  1.00 26.66           O  
ATOM   1318  CB  LEU B 114     -14.684  -8.573  26.254  1.00 28.08           C  
ATOM   1319  CG  LEU B 114     -14.646  -9.084  24.817  1.00 36.92           C  
ATOM   1320  CD1 LEU B 114     -13.249  -9.568  24.461  1.00 27.30           C  
ATOM   1321  CD2 LEU B 114     -15.675 -10.194  24.632  1.00 27.97           C  
ATOM   1322  N  ALYS B 115     -16.711  -8.728  28.998  0.42 19.69           N  
ATOM   1323  N  BLYS B 115     -16.731  -8.729  28.984  0.58 19.63           N  
ATOM   1324  CA ALYS B 115     -16.666  -8.660  30.452  0.42 20.04           C  
ATOM   1325  CA BLYS B 115     -16.786  -8.655  30.438  0.58 20.12           C  
ATOM   1326  C  ALYS B 115     -17.030 -10.011  31.039  0.42 20.74           C  
ATOM   1327  C  BLYS B 115     -16.978 -10.047  31.023  0.58 20.78           C  
ATOM   1328  O  ALYS B 115     -17.549 -10.882  30.342  0.42 18.37           O  
ATOM   1329  O  BLYS B 115     -17.312 -10.990  30.307  0.58 18.04           O  
ATOM   1330  CB ALYS B 115     -17.603  -7.577  30.980  0.42 21.78           C  
ATOM   1331  CB BLYS B 115     -17.919  -7.728  30.897  0.58 21.00           C  
ATOM   1332  CG ALYS B 115     -19.061  -7.847  30.709  0.42 22.34           C  
ATOM   1333  CG BLYS B 115     -19.305  -8.119  30.403  0.58 23.48           C  
ATOM   1334  CD ALYS B 115     -19.806  -6.553  30.452  0.42 25.12           C  
ATOM   1335  CD BLYS B 115     -20.397  -7.388  31.190  0.58 18.10           C  
ATOM   1336  CE ALYS B 115     -20.687  -6.692  29.233  0.42 26.13           C  
ATOM   1337  CE BLYS B 115     -20.402  -7.838  32.650  0.58 23.76           C  
ATOM   1338  NZ ALYS B 115     -20.637  -5.493  28.360  0.42 25.77           N1+
ATOM   1339  NZ BLYS B 115     -21.403  -7.139  33.508  0.58 21.21           N1+
ATOM   1340  N   TRP B 116     -16.746 -10.183  32.322  1.00 16.95           N  
ATOM   1341  CA  TRP B 116     -17.022 -11.445  32.996  1.00 15.90           C  
ATOM   1342  C   TRP B 116     -18.516 -11.576  33.183  1.00 17.90           C  
ATOM   1343  O   TRP B 116     -19.180 -10.593  33.489  1.00 17.89           O  
ATOM   1344  CB  TRP B 116     -16.307 -11.508  34.340  1.00 14.53           C  
ATOM   1345  CG  TRP B 116     -14.823 -11.619  34.210  1.00 12.35           C  
ATOM   1346  CD1 TRP B 116     -13.891 -10.683  34.587  1.00 12.68           C  
ATOM   1347  CD2 TRP B 116     -14.093 -12.704  33.636  1.00 14.86           C  
ATOM   1348  CE2 TRP B 116     -12.721 -12.375  33.722  1.00 18.07           C  
ATOM   1349  CE3 TRP B 116     -14.462 -13.935  33.077  1.00 15.25           C  
ATOM   1350  NE1 TRP B 116     -12.626 -11.140  34.310  1.00 13.75           N  
ATOM   1351  CZ2 TRP B 116     -11.715 -13.225  33.261  1.00 17.62           C  
ATOM   1352  CZ3 TRP B 116     -13.456 -14.783  32.623  1.00 14.67           C  
ATOM   1353  CH2 TRP B 116     -12.095 -14.417  32.719  1.00 13.55           C  
ATOM   1354  N   HIS B 117     -19.049 -12.778  32.992  1.00 17.61           N  
ATOM   1355  CA  HIS B 117     -20.482 -12.991  33.183  1.00 12.38           C  
ATOM   1356  C   HIS B 117     -20.743 -13.877  34.390  1.00 15.11           C  
ATOM   1357  O   HIS B 117     -21.673 -14.685  34.410  1.00 20.60           O  
ATOM   1358  CB  HIS B 117     -21.100 -13.575  31.916  1.00 15.10           C  
ATOM   1359  CG  HIS B 117     -21.237 -12.567  30.815  1.00 19.69           C  
ATOM   1360  CD2 HIS B 117     -22.247 -11.719  30.506  1.00 25.15           C  
ATOM   1361  ND1 HIS B 117     -20.232 -12.309  29.907  1.00 22.03           N  
ATOM   1362  CE1 HIS B 117     -20.621 -11.354  29.082  1.00 20.57           C  
ATOM   1363  NE2 HIS B 117     -21.848 -10.989  29.413  1.00 21.59           N  
ATOM   1364  N   HIS B 118     -19.874 -13.733  35.382  1.00 11.40           N  
ATOM   1365  CA  HIS B 118     -20.130 -14.173  36.737  1.00 13.18           C  
ATOM   1366  C   HIS B 118     -19.351 -13.237  37.655  1.00 15.91           C  
ATOM   1367  O   HIS B 118     -18.428 -12.555  37.212  1.00 13.48           O  
ATOM   1368  CB  HIS B 118     -19.721 -15.633  36.940  1.00 13.02           C  
ATOM   1369  CG  HIS B 118     -18.265 -15.880  36.746  1.00 12.96           C  
ATOM   1370  CD2 HIS B 118     -17.288 -16.193  37.633  1.00 13.46           C  
ATOM   1371  ND1 HIS B 118     -17.658 -15.828  35.508  1.00 10.16           N  
ATOM   1372  CE1 HIS B 118     -16.368 -16.087  35.640  1.00 10.87           C  
ATOM   1373  NE2 HIS B 118     -16.120 -16.312  36.920  1.00 15.11           N  
ATOM   1374  N   HIS B 119     -19.713 -13.212  38.929  1.00 14.53           N  
ATOM   1375  CA  HIS B 119     -19.188 -12.216  39.852  1.00 16.16           C  
ATOM   1376  C   HIS B 119     -18.089 -12.750  40.769  1.00 16.83           C  
ATOM   1377  O   HIS B 119     -17.284 -11.980  41.275  1.00 16.69           O  
ATOM   1378  CB  HIS B 119     -20.324 -11.637  40.703  1.00 25.16           C  
ATOM   1379  CG  HIS B 119     -21.222 -10.700  39.958  1.00 24.83           C  
ATOM   1380  CD2 HIS B 119     -21.053 -10.040  38.786  1.00 29.43           C  
ATOM   1381  ND1 HIS B 119     -22.474 -10.348  40.416  1.00 32.32           N  
ATOM   1382  CE1 HIS B 119     -23.036  -9.513  39.562  1.00 24.31           C  
ATOM   1383  NE2 HIS B 119     -22.194  -9.308  38.564  1.00 26.07           N  
ATOM   1384  N  AASN B 120     -18.025 -14.061  40.969  0.42 15.17           N  
ATOM   1385  N  BASN B 120     -18.081 -14.065  40.981  0.58 15.14           N  
ATOM   1386  CA AASN B 120     -17.007 -14.610  41.863  0.42 15.35           C  
ATOM   1387  CA BASN B 120     -17.044 -14.709  41.780  0.58 15.42           C  
ATOM   1388  C  AASN B 120     -15.770 -15.096  41.110  0.42 13.01           C  
ATOM   1389  C  BASN B 120     -15.835 -15.072  40.913  0.58 13.14           C  
ATOM   1390  O  AASN B 120     -15.618 -16.282  40.820  0.42 16.64           O  
ATOM   1391  O  BASN B 120     -15.770 -16.153  40.328  0.58 16.31           O  
ATOM   1392  CB AASN B 120     -17.615 -15.724  42.708  0.42 17.39           C  
ATOM   1393  CB BASN B 120     -17.602 -15.956  42.489  0.58 16.64           C  
ATOM   1394  CG AASN B 120     -18.756 -15.221  43.567  0.42 18.66           C  
ATOM   1395  CG BASN B 120     -18.292 -16.923  41.537  0.58 18.88           C  
ATOM   1396  ND2AASN B 120     -19.749 -16.068  43.800  0.42 16.67           N  
ATOM   1397  ND2BASN B 120     -17.877 -18.183  41.587  0.58 23.72           N  
ATOM   1398  OD1AASN B 120     -18.751 -14.065  43.999  0.42 17.56           O  
ATOM   1399  OD1BASN B 120     -19.185 -16.546  40.764  0.58 21.31           O  
ATOM   1400  N   ILE B 121     -14.887 -14.149  40.810  1.00 13.29           N  
ATOM   1401  CA  ILE B 121     -13.719 -14.372  39.967  1.00 15.21           C  
ATOM   1402  C   ILE B 121     -12.596 -15.097  40.700  1.00 16.16           C  
ATOM   1403  O   ILE B 121     -12.225 -14.747  41.827  1.00 18.74           O  
ATOM   1404  CB  ILE B 121     -13.175 -13.030  39.407  1.00 14.52           C  
ATOM   1405  CG1 ILE B 121     -14.317 -12.168  38.848  1.00 12.96           C  
ATOM   1406  CG2 ILE B 121     -12.118 -13.269  38.335  1.00 13.30           C  
ATOM   1407  CD1 ILE B 121     -15.055 -12.772  37.641  1.00 15.45           C  
ATOM   1408  N   THR B 122     -12.046 -16.111  40.048  1.00 13.21           N  
ATOM   1409  CA  THR B 122     -10.942 -16.846  40.630  1.00 11.91           C  
ATOM   1410  C   THR B 122      -9.638 -16.498  39.950  1.00 12.21           C  
ATOM   1411  O   THR B 122      -9.593 -16.217  38.735  1.00 14.81           O  
ATOM   1412  CB  THR B 122     -11.159 -18.358  40.536  1.00 14.75           C  
ATOM   1413  CG2 THR B 122     -12.346 -18.774  41.426  1.00 10.02           C  
ATOM   1414  OG1 THR B 122     -11.429 -18.706  39.172  1.00 15.56           O  
ATOM   1415  N   TYR B 123      -8.569 -16.533  40.736  1.00 12.56           N  
ATOM   1416  CA  TYR B 123      -7.244 -16.360  40.174  1.00 10.42           C  
ATOM   1417  C   TYR B 123      -6.269 -17.379  40.707  1.00  9.95           C  
ATOM   1418  O   TYR B 123      -6.416 -17.871  41.827  1.00 14.26           O  
ATOM   1419  CB  TYR B 123      -6.707 -14.942  40.422  1.00 14.99           C  
ATOM   1420  CG  TYR B 123      -6.391 -14.554  41.852  1.00 15.00           C  
ATOM   1421  CD1 TYR B 123      -7.374 -14.031  42.677  1.00 12.25           C  
ATOM   1422  CD2 TYR B 123      -5.089 -14.623  42.344  1.00 10.02           C  
ATOM   1423  CE1 TYR B 123      -7.082 -13.633  43.979  1.00 15.20           C  
ATOM   1424  CE2 TYR B 123      -4.783 -14.227  43.640  1.00 10.36           C  
ATOM   1425  CZ  TYR B 123      -5.787 -13.742  44.457  1.00 13.45           C  
ATOM   1426  OH  TYR B 123      -5.480 -13.345  45.738  1.00 17.49           O  
ATOM   1427  N   TRP B 124      -5.262 -17.670  39.880  1.00 10.47           N  
ATOM   1428  CA  TRP B 124      -4.215 -18.651  40.186  1.00  8.88           C  
ATOM   1429  C   TRP B 124      -2.858 -18.022  39.940  1.00 12.98           C  
ATOM   1430  O   TRP B 124      -2.583 -17.603  38.819  1.00 12.67           O  
ATOM   1431  CB  TRP B 124      -4.361 -19.886  39.309  1.00 14.90           C  
ATOM   1432  CG  TRP B 124      -3.340 -20.959  39.536  1.00 14.17           C  
ATOM   1433  CD1 TRP B 124      -2.744 -21.301  40.717  1.00 12.95           C  
ATOM   1434  CD2 TRP B 124      -2.803 -21.840  38.544  1.00 17.65           C  
ATOM   1435  CE2 TRP B 124      -1.888 -22.691  39.188  1.00 19.67           C  
ATOM   1436  CE3 TRP B 124      -3.005 -21.981  37.165  1.00 17.80           C  
ATOM   1437  NE1 TRP B 124      -1.873 -22.352  40.515  1.00 21.25           N  
ATOM   1438  CZ2 TRP B 124      -1.179 -23.681  38.501  1.00 24.41           C  
ATOM   1439  CZ3 TRP B 124      -2.301 -22.956  36.486  1.00 24.23           C  
ATOM   1440  CH2 TRP B 124      -1.402 -23.794  37.154  1.00 18.51           C  
ATOM   1441  N   ILE B 125      -2.010 -17.948  40.962  1.00 11.76           N  
ATOM   1442  CA  ILE B 125      -0.655 -17.481  40.747  1.00 15.58           C  
ATOM   1443  C   ILE B 125       0.134 -18.701  40.309  1.00 13.19           C  
ATOM   1444  O   ILE B 125       0.513 -19.534  41.132  1.00 15.33           O  
ATOM   1445  CB  ILE B 125      -0.066 -16.824  42.010  1.00 15.19           C  
ATOM   1446  CG1 ILE B 125      -0.948 -15.632  42.424  1.00 11.55           C  
ATOM   1447  CG2 ILE B 125       1.386 -16.411  41.770  1.00 19.19           C  
ATOM   1448  CD1 ILE B 125      -0.792 -15.229  43.921  1.00 15.07           C  
ATOM   1449  N   GLN B 126       0.350 -18.827  39.003  1.00 10.62           N  
ATOM   1450  CA  GLN B 126       0.870 -20.087  38.480  1.00 14.98           C  
ATOM   1451  C   GLN B 126       2.348 -20.252  38.782  1.00 15.53           C  
ATOM   1452  O   GLN B 126       2.825 -21.364  38.980  1.00 14.67           O  
ATOM   1453  CB  GLN B 126       0.632 -20.193  36.977  1.00 17.07           C  
ATOM   1454  CG  GLN B 126       1.043 -21.539  36.402  1.00 21.79           C  
ATOM   1455  CD  GLN B 126       0.684 -21.691  34.937  1.00 26.30           C  
ATOM   1456  NE2 GLN B 126       0.934 -22.873  34.389  1.00 24.82           N  
ATOM   1457  OE1 GLN B 126       0.205 -20.756  34.302  1.00 27.71           O  
ATOM   1458  N   ASN B 127       3.076 -19.144  38.809  1.00 17.99           N  
ATOM   1459  CA  ASN B 127       4.482 -19.199  39.167  1.00 14.98           C  
ATOM   1460  C   ASN B 127       4.961 -17.857  39.671  1.00 15.77           C  
ATOM   1461  O   ASN B 127       4.194 -16.900  39.706  1.00 15.09           O  
ATOM   1462  CB  ASN B 127       5.332 -19.648  37.985  1.00 17.18           C  
ATOM   1463  CG  ASN B 127       5.474 -18.569  36.931  1.00 18.82           C  
ATOM   1464  ND2 ASN B 127       6.653 -18.476  36.341  1.00 16.56           N  
ATOM   1465  OD1 ASN B 127       4.531 -17.823  36.658  1.00 21.05           O  
ATOM   1466  N   TYR B 128       6.234 -17.797  40.049  1.00 15.31           N  
ATOM   1467  CA  TYR B 128       6.778 -16.639  40.748  1.00 16.64           C  
ATOM   1468  C   TYR B 128       8.051 -16.087  40.142  1.00 18.98           C  
ATOM   1469  O   TYR B 128       8.859 -16.823  39.582  1.00 21.80           O  
ATOM   1470  CB  TYR B 128       7.057 -17.004  42.203  1.00 16.56           C  
ATOM   1471  CG  TYR B 128       5.807 -17.194  43.034  1.00 18.39           C  
ATOM   1472  CD1 TYR B 128       5.092 -18.384  42.982  1.00 15.34           C  
ATOM   1473  CD2 TYR B 128       5.352 -16.184  43.872  1.00 15.62           C  
ATOM   1474  CE1 TYR B 128       3.946 -18.563  43.738  1.00 16.22           C  
ATOM   1475  CE2 TYR B 128       4.211 -16.351  44.634  1.00 16.35           C  
ATOM   1476  CZ  TYR B 128       3.517 -17.545  44.564  1.00 18.30           C  
ATOM   1477  OH  TYR B 128       2.389 -17.711  45.317  1.00 21.94           O  
ATOM   1478  N   SER B 129       8.230 -14.779  40.279  1.00 14.72           N  
ATOM   1479  CA  SER B 129       9.535 -14.175  40.088  1.00 16.67           C  
ATOM   1480  C   SER B 129      10.363 -14.326  41.359  1.00 18.09           C  
ATOM   1481  O   SER B 129       9.814 -14.428  42.455  1.00 20.33           O  
ATOM   1482  CB  SER B 129       9.401 -12.696  39.727  1.00 15.53           C  
ATOM   1483  OG  SER B 129      10.627 -12.012  39.909  1.00 16.86           O  
ATOM   1484  N  AGLU B 130      11.684 -14.340  41.211  0.66 18.65           N  
ATOM   1485  N  BGLU B 130      11.683 -14.332  41.212  0.34 18.73           N  
ATOM   1486  CA AGLU B 130      12.571 -14.426  42.368  0.66 22.23           C  
ATOM   1487  CA BGLU B 130      12.565 -14.425  42.369  0.34 22.31           C  
ATOM   1488  C  AGLU B 130      12.918 -13.041  42.897  0.66 24.23           C  
ATOM   1489  C  BGLU B 130      13.001 -13.039  42.827  0.34 24.15           C  
ATOM   1490  O  AGLU B 130      13.605 -12.910  43.914  0.66 21.05           O  
ATOM   1491  O  BGLU B 130      13.831 -12.903  43.728  0.34 21.51           O  
ATOM   1492  CB AGLU B 130      13.849 -15.190  42.010  0.66 22.26           C  
ATOM   1493  CB BGLU B 130      13.784 -15.292  42.047  0.34 22.45           C  
ATOM   1494  CG AGLU B 130      13.600 -16.630  41.598  0.66 25.98           C  
ATOM   1495  CG BGLU B 130      13.424 -16.670  41.507  0.34 25.80           C  
ATOM   1496  CD AGLU B 130      13.487 -17.570  42.783  0.66 29.53           C  
ATOM   1497  CD BGLU B 130      12.529 -17.458  42.446  0.34 29.22           C  
ATOM   1498  OE1AGLU B 130      14.415 -18.383  42.981  0.66 28.40           O  
ATOM   1499  OE1BGLU B 130      12.673 -17.312  43.679  0.34 35.39           O  
ATOM   1500  OE2AGLU B 130      12.476 -17.501  43.513  0.66 36.74           O1-
ATOM   1501  OE2BGLU B 130      11.675 -18.222  41.948  0.34 26.57           O1-
ATOM   1502  N   ASP B 131      12.427 -12.012  42.206  1.00 21.47           N  
ATOM   1503  CA  ASP B 131      12.738 -10.626  42.550  1.00 18.36           C  
ATOM   1504  C   ASP B 131      12.209 -10.191  43.913  1.00 20.56           C  
ATOM   1505  O   ASP B 131      12.750  -9.266  44.525  1.00 15.24           O  
ATOM   1506  CB  ASP B 131      12.178  -9.668  41.496  1.00 16.52           C  
ATOM   1507  CG  ASP B 131      12.851  -9.817  40.153  1.00 20.50           C  
ATOM   1508  OD1 ASP B 131      13.901 -10.493  40.082  1.00 18.36           O  
ATOM   1509  OD2 ASP B 131      12.318  -9.261  39.170  1.00 15.23           O1-
ATOM   1510  N   LEU B 132      11.127 -10.827  44.351  1.00 17.99           N  
ATOM   1511  CA  LEU B 132      10.458 -10.479  45.593  1.00 18.69           C  
ATOM   1512  C   LEU B 132      10.096 -11.764  46.326  1.00 17.85           C  
ATOM   1513  O   LEU B 132       9.927 -12.805  45.693  1.00 19.56           O  
ATOM   1514  CB  LEU B 132       9.202  -9.633  45.323  1.00 18.12           C  
ATOM   1515  CG  LEU B 132       9.425  -8.183  44.873  1.00 14.29           C  
ATOM   1516  CD1 LEU B 132       8.143  -7.581  44.320  1.00 13.42           C  
ATOM   1517  CD2 LEU B 132       9.917  -7.370  46.057  1.00 18.54           C  
ATOM   1518  N   PRO B 133       9.971 -11.701  47.660  1.00 17.59           N  
ATOM   1519  CA  PRO B 133       9.543 -12.898  48.398  1.00 15.23           C  
ATOM   1520  C   PRO B 133       8.154 -13.364  47.942  1.00 13.27           C  
ATOM   1521  O   PRO B 133       7.331 -12.531  47.549  1.00 22.10           O  
ATOM   1522  CB  PRO B 133       9.521 -12.426  49.857  1.00 19.63           C  
ATOM   1523  CG  PRO B 133      10.489 -11.277  49.891  1.00 20.69           C  
ATOM   1524  CD  PRO B 133      10.314 -10.589  48.562  1.00 17.38           C  
ATOM   1525  N   ARG B 134       7.901 -14.666  47.979  1.00 15.06           N  
ATOM   1526  CA  ARG B 134       6.611 -15.180  47.520  1.00 18.60           C  
ATOM   1527  C   ARG B 134       5.427 -14.539  48.242  1.00 16.15           C  
ATOM   1528  O   ARG B 134       4.446 -14.170  47.592  1.00 17.18           O  
ATOM   1529  CB  ARG B 134       6.572 -16.707  47.659  1.00 18.17           C  
ATOM   1530  CG  ARG B 134       7.562 -17.380  46.711  1.00 19.93           C  
ATOM   1531  CD  ARG B 134       7.250 -18.862  46.484  1.00 26.16           C  
ATOM   1532  NE  ARG B 134       8.067 -19.415  45.406  1.00 33.15           N  
ATOM   1533  CZ  ARG B 134       7.788 -20.541  44.750  1.00 39.21           C  
ATOM   1534  NH1 ARG B 134       6.708 -21.245  45.057  1.00 40.36           N1+
ATOM   1535  NH2 ARG B 134       8.590 -20.962  43.781  1.00 42.44           N  
ATOM   1536  N   ALA B 135       5.525 -14.377  49.562  1.00 19.27           N  
ATOM   1537  CA  ALA B 135       4.424 -13.814  50.335  1.00 21.48           C  
ATOM   1538  C   ALA B 135       4.173 -12.365  49.928  1.00 19.15           C  
ATOM   1539  O   ALA B 135       3.034 -11.892  49.928  1.00 20.47           O  
ATOM   1540  CB  ALA B 135       4.710 -13.913  51.829  1.00 21.64           C  
ATOM   1541  N   VAL B 136       5.252 -11.670  49.582  1.00 16.44           N  
ATOM   1542  CA  VAL B 136       5.186 -10.284  49.144  1.00 15.17           C  
ATOM   1543  C   VAL B 136       4.484 -10.207  47.799  1.00 17.02           C  
ATOM   1544  O   VAL B 136       3.640  -9.340  47.567  1.00 11.32           O  
ATOM   1545  CB  VAL B 136       6.600  -9.663  49.043  1.00 15.22           C  
ATOM   1546  CG1 VAL B 136       6.543  -8.244  48.460  1.00 16.44           C  
ATOM   1547  CG2 VAL B 136       7.280  -9.679  50.423  1.00 14.07           C  
ATOM   1548  N   ILE B 137       4.814 -11.143  46.923  1.00 12.72           N  
ATOM   1549  CA  ILE B 137       4.154 -11.209  45.627  1.00 16.04           C  
ATOM   1550  C   ILE B 137       2.656 -11.477  45.801  1.00 15.50           C  
ATOM   1551  O   ILE B 137       1.838 -10.730  45.268  1.00 14.48           O  
ATOM   1552  CB  ILE B 137       4.817 -12.271  44.722  1.00 14.90           C  
ATOM   1553  CG1 ILE B 137       6.253 -11.828  44.411  1.00 14.02           C  
ATOM   1554  CG2 ILE B 137       4.008 -12.475  43.424  1.00 11.96           C  
ATOM   1555  CD1 ILE B 137       7.009 -12.694  43.411  1.00 15.82           C  
ATOM   1556  N   ASP B 138       2.293 -12.495  46.578  1.00 12.54           N  
ATOM   1557  CA  ASP B 138       0.876 -12.806  46.844  1.00 15.26           C  
ATOM   1558  C   ASP B 138       0.086 -11.591  47.354  1.00  9.50           C  
ATOM   1559  O   ASP B 138      -1.042 -11.319  46.914  1.00 13.05           O  
ATOM   1560  CB  ASP B 138       0.760 -13.941  47.865  1.00 15.34           C  
ATOM   1561  CG  ASP B 138       1.356 -15.245  47.369  1.00 12.49           C  
ATOM   1562  OD1 ASP B 138       1.695 -15.344  46.177  1.00 13.69           O  
ATOM   1563  OD2 ASP B 138       1.477 -16.181  48.184  1.00 16.21           O1-
ATOM   1564  N   ASP B 139       0.685 -10.848  48.272  1.00 12.11           N  
ATOM   1565  CA  ASP B 139       0.017  -9.694  48.855  1.00 16.25           C  
ATOM   1566  C   ASP B 139      -0.106  -8.545  47.854  1.00 13.33           C  
ATOM   1567  O   ASP B 139      -1.097  -7.813  47.867  1.00 13.70           O  
ATOM   1568  CB  ASP B 139       0.758  -9.233  50.114  1.00 18.11           C  
ATOM   1569  CG  ASP B 139       0.239  -7.912  50.650  1.00 17.83           C  
ATOM   1570  OD1 ASP B 139      -0.799  -7.911  51.361  1.00 21.02           O  
ATOM   1571  OD2 ASP B 139       0.864  -6.870  50.353  1.00 23.07           O1-
ATOM   1572  N   ALA B 140       0.889  -8.385  46.982  1.00 11.97           N  
ATOM   1573  CA  ALA B 140       0.832  -7.307  45.997  1.00  8.78           C  
ATOM   1574  C   ALA B 140      -0.358  -7.528  45.087  1.00 10.92           C  
ATOM   1575  O   ALA B 140      -1.145  -6.607  44.819  1.00 10.34           O  
ATOM   1576  CB  ALA B 140       2.125  -7.230  45.185  1.00 13.47           C  
ATOM   1577  N   PHE B 141      -0.494  -8.763  44.627  1.00 11.54           N  
ATOM   1578  CA  PHE B 141      -1.642  -9.161  43.812  1.00  7.89           C  
ATOM   1579  C   PHE B 141      -2.962  -9.031  44.568  1.00  9.54           C  
ATOM   1580  O   PHE B 141      -3.951  -8.549  44.015  1.00  9.95           O  
ATOM   1581  CB  PHE B 141      -1.467 -10.597  43.332  1.00 12.70           C  
ATOM   1582  CG  PHE B 141      -0.390 -10.763  42.309  1.00 14.08           C  
ATOM   1583  CD1 PHE B 141      -0.105  -9.755  41.406  1.00 11.46           C  
ATOM   1584  CD2 PHE B 141       0.341 -11.935  42.244  1.00 12.09           C  
ATOM   1585  CE1 PHE B 141       0.869  -9.915  40.449  1.00 11.95           C  
ATOM   1586  CE2 PHE B 141       1.338 -12.096  41.288  1.00 14.00           C  
ATOM   1587  CZ  PHE B 141       1.598 -11.077  40.388  1.00 11.79           C  
ATOM   1588  N   ALA B 142      -2.986  -9.455  45.835  1.00  7.89           N  
ATOM   1589  CA  ALA B 142      -4.211  -9.322  46.608  1.00 10.44           C  
ATOM   1590  C   ALA B 142      -4.585  -7.848  46.747  1.00 11.78           C  
ATOM   1591  O   ALA B 142      -5.762  -7.493  46.672  1.00 12.43           O  
ATOM   1592  CB  ALA B 142      -4.069  -9.973  47.973  1.00 10.98           C  
ATOM   1593  N   ARG B 143      -3.593  -6.980  46.907  1.00  9.26           N  
ATOM   1594  CA  ARG B 143      -3.918  -5.571  47.069  1.00  9.37           C  
ATOM   1595  C   ARG B 143      -4.463  -4.997  45.779  1.00  9.83           C  
ATOM   1596  O   ARG B 143      -5.401  -4.230  45.837  1.00  7.48           O  
ATOM   1597  CB  ARG B 143      -2.712  -4.771  47.572  1.00 14.88           C  
ATOM   1598  CG  ARG B 143      -2.539  -4.926  49.081  1.00 15.02           C  
ATOM   1599  CD  ARG B 143      -1.344  -4.152  49.604  1.00 15.01           C  
ATOM   1600  NE  ARG B 143      -0.094  -4.540  48.954  1.00 18.68           N  
ATOM   1601  CZ  ARG B 143       0.680  -3.699  48.279  1.00 16.32           C  
ATOM   1602  NH1 ARG B 143       0.317  -2.433  48.140  1.00 18.33           N1+
ATOM   1603  NH2 ARG B 143       1.812  -4.127  47.742  1.00 17.73           N  
ATOM   1604  N   ALA B 144      -3.913  -5.421  44.639  1.00 10.38           N  
ATOM   1605  CA  ALA B 144      -4.314  -4.934  43.325  1.00 12.15           C  
ATOM   1606  C   ALA B 144      -5.755  -5.336  43.015  1.00 14.29           C  
ATOM   1607  O   ALA B 144      -6.558  -4.560  42.443  1.00 13.10           O  
ATOM   1608  CB  ALA B 144      -3.377  -5.477  42.263  1.00 12.57           C  
ATOM   1609  N   PHE B 145      -6.085  -6.566  43.382  1.00  9.90           N  
ATOM   1610  CA  PHE B 145      -7.468  -7.014  43.240  1.00 12.68           C  
ATOM   1611  C   PHE B 145      -8.391  -6.272  44.197  1.00 14.28           C  
ATOM   1612  O   PHE B 145      -9.530  -6.023  43.857  1.00 13.91           O  
ATOM   1613  CB  PHE B 145      -7.604  -8.512  43.500  1.00 10.74           C  
ATOM   1614  CG  PHE B 145      -7.173  -9.385  42.358  1.00 13.97           C  
ATOM   1615  CD1 PHE B 145      -7.775  -9.285  41.114  1.00 12.81           C  
ATOM   1616  CD2 PHE B 145      -6.200 -10.353  42.556  1.00  9.99           C  
ATOM   1617  CE1 PHE B 145      -7.393 -10.116  40.079  1.00 13.94           C  
ATOM   1618  CE2 PHE B 145      -5.801 -11.172  41.521  1.00 16.15           C  
ATOM   1619  CZ  PHE B 145      -6.411 -11.059  40.282  1.00 13.97           C  
ATOM   1620  N   ALA B 146      -7.914  -5.934  45.394  1.00 12.86           N  
ATOM   1621  CA  ALA B 146      -8.775  -5.252  46.359  1.00 12.64           C  
ATOM   1622  C   ALA B 146      -9.187  -3.880  45.825  1.00 11.68           C  
ATOM   1623  O   ALA B 146     -10.272  -3.395  46.121  1.00 17.37           O  
ATOM   1624  CB  ALA B 146      -8.086  -5.126  47.714  1.00 16.96           C  
ATOM   1625  N   LEU B 147      -8.325  -3.267  45.019  1.00 13.77           N  
ATOM   1626  CA  LEU B 147      -8.682  -2.043  44.277  1.00  6.50           C  
ATOM   1627  C   LEU B 147      -9.970  -2.200  43.467  1.00 12.36           C  
ATOM   1628  O   LEU B 147     -10.865  -1.342  43.476  1.00 13.44           O  
ATOM   1629  CB  LEU B 147      -7.533  -1.662  43.337  1.00  2.37           C  
ATOM   1630  CG  LEU B 147      -6.501  -0.821  44.084  1.00 12.83           C  
ATOM   1631  CD1 LEU B 147      -5.303  -0.540  43.204  1.00 18.15           C  
ATOM   1632  CD2 LEU B 147      -7.168   0.498  44.554  1.00 15.38           C  
ATOM   1633  N   TRP B 148     -10.066  -3.312  42.768  1.00 15.28           N  
ATOM   1634  CA  TRP B 148     -11.152  -3.482  41.825  1.00 10.66           C  
ATOM   1635  C   TRP B 148     -12.398  -4.028  42.523  1.00 12.92           C  
ATOM   1636  O   TRP B 148     -13.523  -3.689  42.160  1.00 12.96           O  
ATOM   1637  CB  TRP B 148     -10.700  -4.392  40.681  1.00 10.36           C  
ATOM   1638  CG  TRP B 148      -9.630  -3.710  39.801  1.00  9.07           C  
ATOM   1639  CD1 TRP B 148      -8.319  -4.061  39.687  1.00  9.74           C  
ATOM   1640  CD2 TRP B 148      -9.813  -2.565  38.954  1.00 11.75           C  
ATOM   1641  CE2 TRP B 148      -8.570  -2.295  38.346  1.00 11.49           C  
ATOM   1642  CE3 TRP B 148     -10.912  -1.744  38.648  1.00 11.61           C  
ATOM   1643  NE1 TRP B 148      -7.676  -3.229  38.807  1.00  9.53           N  
ATOM   1644  CZ2 TRP B 148      -8.381  -1.235  37.449  1.00 10.89           C  
ATOM   1645  CZ3 TRP B 148     -10.724  -0.690  37.761  1.00 11.82           C  
ATOM   1646  CH2 TRP B 148      -9.467  -0.447  37.170  1.00 10.64           C  
ATOM   1647  N  ASER B 149     -12.221  -4.864  43.542  0.43 12.29           N  
ATOM   1648  N  BSER B 149     -12.157  -4.863  43.529  0.57 12.28           N  
ATOM   1649  CA ASER B 149     -13.394  -5.442  44.188  0.43 11.99           C  
ATOM   1650  CA BSER B 149     -13.215  -5.447  44.325  0.57 11.57           C  
ATOM   1651  C  ASER B 149     -14.199  -4.402  44.972  0.43 13.00           C  
ATOM   1652  C  BSER B 149     -14.157  -4.370  44.858  0.57 12.92           C  
ATOM   1653  O  ASER B 149     -15.398  -4.584  45.175  0.43 14.28           O  
ATOM   1654  O  BSER B 149     -15.379  -4.479  44.748  0.57 12.78           O  
ATOM   1655  CB ASER B 149     -13.005  -6.610  45.099  0.43 11.45           C  
ATOM   1656  CB BSER B 149     -12.608  -6.250  45.476  0.57 11.74           C  
ATOM   1657  OG ASER B 149     -12.053  -6.220  46.066  0.43 11.32           O  
ATOM   1658  OG BSER B 149     -13.559  -7.126  46.036  0.57 15.10           O  
ATOM   1659  N   ALA B 150     -13.568  -3.310  45.396  1.00 10.66           N  
ATOM   1660  CA  ALA B 150     -14.295  -2.323  46.177  1.00 12.20           C  
ATOM   1661  C   ALA B 150     -15.278  -1.545  45.319  1.00  8.29           C  
ATOM   1662  O   ALA B 150     -16.313  -1.108  45.815  1.00 11.52           O  
ATOM   1663  CB  ALA B 150     -13.319  -1.372  46.860  1.00 13.30           C  
ATOM   1664  N   VAL B 151     -14.969  -1.434  44.025  1.00 14.15           N  
ATOM   1665  CA  VAL B 151     -15.752  -0.585  43.130  1.00 14.29           C  
ATOM   1666  C   VAL B 151     -16.625  -1.377  42.142  1.00 20.31           C  
ATOM   1667  O   VAL B 151     -17.242  -0.784  41.257  1.00 18.32           O  
ATOM   1668  CB  VAL B 151     -14.827   0.406  42.360  1.00 13.54           C  
ATOM   1669  CG1 VAL B 151     -14.120   1.351  43.345  1.00 13.58           C  
ATOM   1670  CG2 VAL B 151     -13.793  -0.321  41.527  1.00 10.90           C  
ATOM   1671  N   THR B 152     -16.709  -2.700  42.333  1.00 14.36           N  
ATOM   1672  CA  THR B 152     -17.500  -3.583  41.472  1.00 17.53           C  
ATOM   1673  C   THR B 152     -18.304  -4.573  42.297  1.00 16.86           C  
ATOM   1674  O   THR B 152     -18.058  -4.722  43.491  1.00 16.16           O  
ATOM   1675  CB  THR B 152     -16.612  -4.406  40.509  1.00 16.49           C  
ATOM   1676  CG2 THR B 152     -15.792  -3.501  39.626  1.00 12.34           C  
ATOM   1677  OG1 THR B 152     -15.745  -5.261  41.270  1.00 14.52           O  
ATOM   1678  N   PRO B 153     -19.257  -5.279  41.661  1.00 14.26           N  
ATOM   1679  CA  PRO B 153     -19.847  -6.412  42.384  1.00 17.58           C  
ATOM   1680  C   PRO B 153     -18.985  -7.677  42.317  1.00 15.54           C  
ATOM   1681  O   PRO B 153     -19.455  -8.753  42.667  1.00 16.33           O  
ATOM   1682  CB  PRO B 153     -21.177  -6.633  41.669  1.00 20.72           C  
ATOM   1683  CG  PRO B 153     -20.967  -6.099  40.290  1.00 19.60           C  
ATOM   1684  CD  PRO B 153     -20.029  -4.930  40.455  1.00 19.00           C  
ATOM   1685  N   LEU B 154     -17.736  -7.554  41.879  1.00 13.41           N  
ATOM   1686  CA  LEU B 154     -16.886  -8.738  41.764  1.00 13.40           C  
ATOM   1687  C   LEU B 154     -16.175  -9.134  43.058  1.00 15.25           C  
ATOM   1688  O   LEU B 154     -15.822  -8.287  43.885  1.00 15.75           O  
ATOM   1689  CB  LEU B 154     -15.841  -8.528  40.674  1.00  9.65           C  
ATOM   1690  CG  LEU B 154     -16.417  -8.177  39.292  1.00 15.48           C  
ATOM   1691  CD1 LEU B 154     -15.288  -7.875  38.313  1.00 17.06           C  
ATOM   1692  CD2 LEU B 154     -17.300  -9.310  38.772  1.00 13.69           C  
ATOM   1693  N   THR B 155     -15.941 -10.433  43.226  1.00 10.81           N  
ATOM   1694  CA  THR B 155     -15.025 -10.874  44.286  1.00 12.54           C  
ATOM   1695  C   THR B 155     -13.854 -11.591  43.643  1.00 12.37           C  
ATOM   1696  O   THR B 155     -14.003 -12.171  42.561  1.00 15.24           O  
ATOM   1697  CB  THR B 155     -15.696 -11.820  45.323  1.00 14.60           C  
ATOM   1698  CG2 THR B 155     -16.827 -11.106  46.052  1.00 14.08           C  
ATOM   1699  OG1 THR B 155     -16.216 -12.983  44.664  1.00 15.37           O  
ATOM   1700  N   PHE B 156     -12.696 -11.554  44.297  1.00 14.98           N  
ATOM   1701  CA  PHE B 156     -11.539 -12.297  43.802  1.00 12.45           C  
ATOM   1702  C   PHE B 156     -11.061 -13.333  44.818  1.00 15.85           C  
ATOM   1703  O   PHE B 156     -10.702 -12.990  45.942  1.00 17.36           O  
ATOM   1704  CB  PHE B 156     -10.414 -11.320  43.429  1.00 10.45           C  
ATOM   1705  CG  PHE B 156     -10.843 -10.308  42.433  1.00 11.17           C  
ATOM   1706  CD1 PHE B 156     -10.957 -10.657  41.092  1.00 11.41           C  
ATOM   1707  CD2 PHE B 156     -11.207  -9.027  42.823  1.00 13.54           C  
ATOM   1708  CE1 PHE B 156     -11.368  -9.732  40.149  1.00 10.47           C  
ATOM   1709  CE2 PHE B 156     -11.639  -8.093  41.883  1.00 10.95           C  
ATOM   1710  CZ  PHE B 156     -11.725  -8.445  40.542  1.00 12.85           C  
ATOM   1711  N   THR B 157     -11.040 -14.596  44.402  1.00 14.83           N  
ATOM   1712  CA  THR B 157     -10.647 -15.696  45.282  1.00 13.77           C  
ATOM   1713  C   THR B 157      -9.429 -16.428  44.755  1.00 13.78           C  
ATOM   1714  O   THR B 157      -9.429 -16.891  43.618  1.00 16.88           O  
ATOM   1715  CB  THR B 157     -11.784 -16.717  45.429  1.00 15.83           C  
ATOM   1716  CG2 THR B 157     -11.411 -17.825  46.395  1.00 15.21           C  
ATOM   1717  OG1 THR B 157     -12.978 -16.057  45.858  1.00 19.47           O  
ATOM   1718  N   ARG B 158      -8.389 -16.527  45.573  1.00 13.68           N  
ATOM   1719  CA  ARG B 158      -7.212 -17.281  45.156  1.00 14.11           C  
ATOM   1720  C   ARG B 158      -7.507 -18.774  45.149  1.00 20.52           C  
ATOM   1721  O   ARG B 158      -7.977 -19.329  46.148  1.00 17.88           O  
ATOM   1722  CB  ARG B 158      -6.027 -16.982  46.072  1.00 16.09           C  
ATOM   1723  CG  ARG B 158      -4.746 -17.628  45.584  1.00 17.39           C  
ATOM   1724  CD  ARG B 158      -3.570 -17.309  46.496  1.00 19.57           C  
ATOM   1725  NE  ARG B 158      -2.348 -17.951  46.020  1.00 19.85           N  
ATOM   1726  CZ  ARG B 158      -1.189 -17.927  46.671  1.00 20.21           C  
ATOM   1727  NH1 ARG B 158      -1.090 -17.277  47.816  1.00 18.16           N1+
ATOM   1728  NH2 ARG B 158      -0.122 -18.545  46.170  1.00 18.39           N  
ATOM   1729  N   VAL B 159      -7.264 -19.411  44.008  1.00 15.74           N  
ATOM   1730  CA  VAL B 159      -7.394 -20.861  43.885  1.00 16.65           C  
ATOM   1731  C   VAL B 159      -6.093 -21.408  43.329  1.00 18.30           C  
ATOM   1732  O   VAL B 159      -5.181 -20.645  42.991  1.00 16.12           O  
ATOM   1733  CB  VAL B 159      -8.578 -21.283  42.973  1.00 19.91           C  
ATOM   1734  CG1 VAL B 159      -9.892 -20.757  43.515  1.00 15.48           C  
ATOM   1735  CG2 VAL B 159      -8.358 -20.821  41.535  1.00 17.00           C  
ATOM   1736  N   TYR B 160      -6.001 -22.729  43.235  1.00 24.80           N  
ATOM   1737  CA  TYR B 160      -4.775 -23.369  42.783  1.00 24.76           C  
ATOM   1738  C   TYR B 160      -5.104 -24.335  41.675  1.00 23.57           C  
ATOM   1739  O   TYR B 160      -5.090 -25.547  41.872  1.00 31.58           O  
ATOM   1740  CB  TYR B 160      -4.082 -24.068  43.952  1.00 18.75           C  
ATOM   1741  CG  TYR B 160      -3.856 -23.102  45.094  1.00 15.73           C  
ATOM   1742  CD1 TYR B 160      -4.817 -22.919  46.077  1.00 17.23           C  
ATOM   1743  CD2 TYR B 160      -2.704 -22.333  45.153  1.00 20.54           C  
ATOM   1744  CE1 TYR B 160      -4.631 -22.013  47.097  1.00 20.45           C  
ATOM   1745  CE2 TYR B 160      -2.497 -21.431  46.176  1.00 21.31           C  
ATOM   1746  CZ  TYR B 160      -3.463 -21.273  47.145  1.00 22.06           C  
ATOM   1747  OH  TYR B 160      -3.259 -20.375  48.164  1.00 22.14           O  
ATOM   1748  N   SER B 161      -5.394 -23.779  40.504  1.00 20.17           N  
ATOM   1749  CA  SER B 161      -5.979 -24.548  39.415  1.00 19.42           C  
ATOM   1750  C   SER B 161      -5.900 -23.818  38.079  1.00 17.72           C  
ATOM   1751  O   SER B 161      -6.094 -22.606  38.016  1.00 19.63           O  
ATOM   1752  CB  SER B 161      -7.434 -24.875  39.752  1.00 28.75           C  
ATOM   1753  OG  SER B 161      -8.151 -25.266  38.602  1.00 26.90           O  
ATOM   1754  N   ARG B 162      -5.624 -24.564  37.011  1.00 15.24           N  
ATOM   1755  CA  ARG B 162      -5.606 -24.027  35.650  1.00 15.77           C  
ATOM   1756  C   ARG B 162      -6.999 -23.608  35.159  1.00 18.94           C  
ATOM   1757  O   ARG B 162      -7.141 -23.036  34.072  1.00 17.69           O  
ATOM   1758  CB  ARG B 162      -5.013 -25.063  34.688  1.00 22.15           C  
ATOM   1759  CG  ARG B 162      -5.962 -26.217  34.359  1.00 20.81           C  
ATOM   1760  CD  ARG B 162      -5.216 -27.396  33.734  1.00 20.76           C  
ATOM   1761  NE  ARG B 162      -4.362 -28.066  34.711  1.00 22.02           N  
ATOM   1762  CZ  ARG B 162      -3.715 -29.207  34.485  1.00 29.76           C  
ATOM   1763  NH1 ARG B 162      -3.822 -29.813  33.308  1.00 25.84           N1+
ATOM   1764  NH2 ARG B 162      -2.958 -29.743  35.438  1.00 32.39           N  
ATOM   1765  N   ASP B 163      -8.031 -23.899  35.947  1.00 14.92           N  
ATOM   1766  CA  ASP B 163      -9.387 -23.517  35.567  1.00 16.72           C  
ATOM   1767  C   ASP B 163      -9.749 -22.127  36.077  1.00 11.29           C  
ATOM   1768  O   ASP B 163     -10.866 -21.657  35.861  1.00 16.11           O  
ATOM   1769  CB  ASP B 163     -10.408 -24.523  36.095  1.00 14.73           C  
ATOM   1770  CG  ASP B 163     -10.411 -25.830  35.319  1.00 15.98           C  
ATOM   1771  OD1 ASP B 163      -9.687 -25.959  34.309  1.00 14.76           O  
ATOM   1772  OD2 ASP B 163     -11.171 -26.728  35.732  1.00 12.23           O1-
ATOM   1773  N   ALA B 164      -8.803 -21.479  36.750  1.00 13.13           N  
ATOM   1774  CA  ALA B 164      -9.037 -20.151  37.314  1.00 19.26           C  
ATOM   1775  C   ALA B 164      -9.357 -19.163  36.208  1.00 13.69           C  
ATOM   1776  O   ALA B 164      -8.827 -19.282  35.109  1.00 17.17           O  
ATOM   1777  CB  ALA B 164      -7.825 -19.694  38.106  1.00 16.40           C  
ATOM   1778  N   ASP B 165     -10.235 -18.197  36.478  1.00 10.98           N  
ATOM   1779  CA  ASP B 165     -10.548 -17.179  35.474  1.00 11.61           C  
ATOM   1780  C   ASP B 165      -9.316 -16.379  35.064  1.00 13.31           C  
ATOM   1781  O   ASP B 165      -9.030 -16.218  33.874  1.00 13.43           O  
ATOM   1782  CB  ASP B 165     -11.609 -16.220  35.999  1.00 13.32           C  
ATOM   1783  CG  ASP B 165     -12.907 -16.915  36.305  1.00 16.03           C  
ATOM   1784  OD1 ASP B 165     -13.406 -17.671  35.436  1.00 14.39           O  
ATOM   1785  OD2 ASP B 165     -13.413 -16.723  37.423  1.00 15.40           O1-
ATOM   1786  N   ILE B 166      -8.602 -15.858  36.059  1.00 13.39           N  
ATOM   1787  CA  ILE B 166      -7.409 -15.053  35.831  1.00 13.86           C  
ATOM   1788  C   ILE B 166      -6.174 -15.844  36.265  1.00 13.09           C  
ATOM   1789  O   ILE B 166      -5.869 -15.944  37.451  1.00 15.39           O  
ATOM   1790  CB  ILE B 166      -7.464 -13.706  36.594  1.00 11.39           C  
ATOM   1791  CG1 ILE B 166      -8.694 -12.901  36.167  1.00 11.16           C  
ATOM   1792  CG2 ILE B 166      -6.161 -12.915  36.387  1.00  9.39           C  
ATOM   1793  CD1 ILE B 166      -8.947 -11.642  37.014  1.00 10.17           C  
ATOM   1794  N   VAL B 167      -5.473 -16.413  35.293  1.00 12.38           N  
ATOM   1795  CA  VAL B 167      -4.203 -17.072  35.550  1.00 13.02           C  
ATOM   1796  C   VAL B 167      -3.068 -16.064  35.433  1.00 11.63           C  
ATOM   1797  O   VAL B 167      -2.909 -15.401  34.419  1.00 11.94           O  
ATOM   1798  CB  VAL B 167      -3.962 -18.246  34.582  1.00 14.15           C  
ATOM   1799  CG1 VAL B 167      -2.574 -18.885  34.832  1.00 13.13           C  
ATOM   1800  CG2 VAL B 167      -5.094 -19.280  34.734  1.00 13.65           C  
ATOM   1801  N   ILE B 168      -2.293 -15.962  36.499  1.00 12.05           N  
ATOM   1802  CA  ILE B 168      -1.170 -15.044  36.566  1.00  9.46           C  
ATOM   1803  C   ILE B 168       0.143 -15.771  36.355  1.00 12.91           C  
ATOM   1804  O   ILE B 168       0.406 -16.775  36.996  1.00 12.04           O  
ATOM   1805  CB  ILE B 168      -1.154 -14.350  37.934  1.00  9.36           C  
ATOM   1806  CG1 ILE B 168      -2.375 -13.438  38.083  1.00 13.31           C  
ATOM   1807  CG2 ILE B 168       0.163 -13.592  38.142  1.00 15.27           C  
ATOM   1808  CD1 ILE B 168      -2.635 -13.032  39.537  1.00  8.90           C  
ATOM   1809  N  AGLN B 169       0.993 -15.221  35.497  0.45 13.65           N  
ATOM   1810  N  BGLN B 169       0.952 -15.287  35.421  0.55 13.64           N  
ATOM   1811  CA AGLN B 169       2.216 -15.901  35.087  0.45 16.82           C  
ATOM   1812  CA BGLN B 169       2.243 -15.911  35.149  0.55 16.79           C  
ATOM   1813  C  AGLN B 169       3.398 -14.949  34.937  0.45 16.21           C  
ATOM   1814  C  BGLN B 169       3.356 -14.884  35.122  0.55 16.32           C  
ATOM   1815  O  AGLN B 169       3.252 -13.882  34.340  0.45 16.02           O  
ATOM   1816  O  BGLN B 169       3.121 -13.721  34.798  0.55 14.08           O  
ATOM   1817  CB AGLN B 169       1.956 -16.615  33.765  0.45 17.96           C  
ATOM   1818  CB BGLN B 169       2.217 -16.651  33.811  0.55 18.07           C  
ATOM   1819  CG AGLN B 169       3.019 -17.580  33.326  0.45 18.80           C  
ATOM   1820  CG BGLN B 169       1.236 -17.797  33.733  0.55 17.12           C  
ATOM   1821  CD AGLN B 169       2.554 -18.403  32.146  0.45 22.39           C  
ATOM   1822  CD BGLN B 169       1.280 -18.501  32.390  0.55 23.06           C  
ATOM   1823  NE2AGLN B 169       1.801 -19.462  32.423  0.45 27.36           N  
ATOM   1824  NE2BGLN B 169       0.954 -19.788  32.388  0.55 25.64           N  
ATOM   1825  OE1AGLN B 169       2.845 -18.078  30.994  0.45 29.96           O  
ATOM   1826  OE1BGLN B 169       1.605 -17.896  31.366  0.55 20.55           O  
ATOM   1827  N   PHE B 170       4.558 -15.328  35.479  1.00 14.25           N  
ATOM   1828  CA  PHE B 170       5.800 -14.604  35.219  1.00 10.39           C  
ATOM   1829  C   PHE B 170       6.476 -15.360  34.084  1.00 13.85           C  
ATOM   1830  O   PHE B 170       6.616 -16.571  34.165  1.00 14.50           O  
ATOM   1831  CB  PHE B 170       6.724 -14.541  36.453  1.00 11.92           C  
ATOM   1832  CG  PHE B 170       6.235 -13.613  37.534  1.00 10.61           C  
ATOM   1833  CD1 PHE B 170       5.332 -14.063  38.484  1.00 13.60           C  
ATOM   1834  CD2 PHE B 170       6.670 -12.300  37.589  1.00 13.88           C  
ATOM   1835  CE1 PHE B 170       4.868 -13.224  39.470  1.00 13.94           C  
ATOM   1836  CE2 PHE B 170       6.207 -11.440  38.584  1.00 14.72           C  
ATOM   1837  CZ  PHE B 170       5.304 -11.908  39.522  1.00 14.20           C  
ATOM   1838  N   GLY B 171       6.856 -14.674  33.012  1.00 14.59           N  
ATOM   1839  CA  GLY B 171       7.538 -15.359  31.929  1.00 12.95           C  
ATOM   1840  C   GLY B 171       8.576 -14.488  31.276  1.00 12.55           C  
ATOM   1841  O   GLY B 171       8.703 -13.303  31.603  1.00 13.63           O  
ATOM   1842  N   VAL B 172       9.339 -15.086  30.360  1.00 13.57           N  
ATOM   1843  CA  VAL B 172      10.305 -14.342  29.566  1.00 17.92           C  
ATOM   1844  C   VAL B 172      10.195 -14.770  28.110  1.00 19.60           C  
ATOM   1845  O   VAL B 172       9.830 -15.920  27.822  1.00 18.02           O  
ATOM   1846  CB  VAL B 172      11.758 -14.552  30.055  1.00 16.28           C  
ATOM   1847  CG1 VAL B 172      11.930 -14.015  31.471  1.00 16.44           C  
ATOM   1848  CG2 VAL B 172      12.173 -16.019  29.977  1.00 17.18           C  
ATOM   1849  N   ALA B 173      10.505 -13.836  27.209  1.00 21.66           N  
ATOM   1850  CA  ALA B 173      10.515 -14.099  25.773  1.00 24.10           C  
ATOM   1851  C   ALA B 173       9.195 -14.723  25.362  1.00 29.75           C  
ATOM   1852  O   ALA B 173       8.139 -14.268  25.796  1.00 23.93           O  
ATOM   1853  CB  ALA B 173      11.695 -15.012  25.395  1.00 24.26           C  
ATOM   1854  N   GLU B 174       9.255 -15.768  24.541  1.00 30.95           N  
ATOM   1855  CA  GLU B 174       8.074 -16.577  24.264  1.00 28.85           C  
ATOM   1856  C   GLU B 174       7.736 -17.409  25.499  1.00 29.91           C  
ATOM   1857  O   GLU B 174       8.586 -18.135  26.035  1.00 30.95           O  
ATOM   1858  CB  GLU B 174       8.294 -17.472  23.037  1.00 37.53           C  
ATOM   1859  CG  GLU B 174       7.210 -18.521  22.806  1.00 37.04           C  
ATOM   1860  CD  GLU B 174       5.810 -17.928  22.737  1.00 26.46           C  
ATOM   1861  OE1 GLU B 174       5.636 -16.852  22.128  1.00 33.89           O  
ATOM   1862  OE2 GLU B 174       4.881 -18.548  23.295  1.00 35.80           O1-
ATOM   1863  N   HIS B 175       6.496 -17.284  25.961  1.00 27.16           N  
ATOM   1864  CA  HIS B 175       6.075 -17.937  27.191  1.00 29.66           C  
ATOM   1865  C   HIS B 175       4.726 -18.634  27.032  1.00 30.06           C  
ATOM   1866  O   HIS B 175       3.937 -18.708  27.969  1.00 24.17           O  
ATOM   1867  CB  HIS B 175       6.022 -16.924  28.338  1.00 23.15           C  
ATOM   1868  CG  HIS B 175       5.176 -15.724  28.044  1.00 20.50           C  
ATOM   1869  CD2 HIS B 175       3.910 -15.413  28.417  1.00 19.92           C  
ATOM   1870  ND1 HIS B 175       5.613 -14.681  27.256  1.00 23.18           N  
ATOM   1871  CE1 HIS B 175       4.657 -13.774  27.162  1.00 23.60           C  
ATOM   1872  NE2 HIS B 175       3.612 -14.196  27.853  1.00 18.44           N  
ATOM   1873  N   GLY B 176       4.464 -19.143  25.836  1.00 28.51           N  
ATOM   1874  CA  GLY B 176       3.373 -20.078  25.647  1.00 32.07           C  
ATOM   1875  C   GLY B 176       2.027 -19.515  25.224  1.00 26.30           C  
ATOM   1876  O   GLY B 176       1.041 -20.249  25.228  1.00 37.07           O  
ATOM   1877  N   ASP B 177       1.965 -18.232  24.873  1.00 28.63           N  
ATOM   1878  CA  ASP B 177       0.722 -17.683  24.321  1.00 29.27           C  
ATOM   1879  C   ASP B 177       0.928 -17.028  22.951  1.00 28.88           C  
ATOM   1880  O   ASP B 177       0.001 -16.464  22.376  1.00 29.53           O  
ATOM   1881  CB  ASP B 177       0.074 -16.679  25.295  1.00 23.44           C  
ATOM   1882  CG  ASP B 177       0.973 -15.501  25.632  1.00 28.56           C  
ATOM   1883  OD1 ASP B 177       2.075 -15.376  25.060  1.00 30.53           O  
ATOM   1884  OD2 ASP B 177       0.554 -14.673  26.468  1.00 18.20           O1-
ATOM   1885  N   GLY B 178       2.145 -17.106  22.428  1.00 28.90           N  
ATOM   1886  CA  GLY B 178       2.428 -16.579  21.106  1.00 27.25           C  
ATOM   1887  C   GLY B 178       2.552 -15.071  21.094  1.00 24.80           C  
ATOM   1888  O   GLY B 178       2.676 -14.455  20.041  1.00 29.23           O  
ATOM   1889  N   TYR B 179       2.500 -14.474  22.279  1.00 29.01           N  
ATOM   1890  CA  TYR B 179       2.701 -13.039  22.435  1.00 29.85           C  
ATOM   1891  C   TYR B 179       3.924 -12.826  23.301  1.00 29.66           C  
ATOM   1892  O   TYR B 179       3.805 -12.552  24.497  1.00 31.27           O  
ATOM   1893  CB  TYR B 179       1.478 -12.366  23.061  1.00 33.53           C  
ATOM   1894  CG  TYR B 179       0.230 -12.480  22.223  1.00 29.57           C  
ATOM   1895  CD1 TYR B 179      -0.060 -11.535  21.249  1.00 36.55           C  
ATOM   1896  CD2 TYR B 179      -0.658 -13.530  22.405  1.00 26.65           C  
ATOM   1897  CE1 TYR B 179      -1.196 -11.631  20.476  1.00 46.65           C  
ATOM   1898  CE2 TYR B 179      -1.800 -13.639  21.632  1.00 37.22           C  
ATOM   1899  CZ  TYR B 179      -2.061 -12.685  20.668  1.00 36.00           C  
ATOM   1900  OH  TYR B 179      -3.195 -12.775  19.893  1.00 56.31           O  
ATOM   1901  N   PRO B 180       5.111 -12.949  22.693  1.00 32.27           N  
ATOM   1902  CA  PRO B 180       6.359 -13.023  23.446  1.00 27.84           C  
ATOM   1903  C   PRO B 180       6.775 -11.693  24.043  1.00 27.03           C  
ATOM   1904  O   PRO B 180       6.510 -10.628  23.469  1.00 22.19           O  
ATOM   1905  CB  PRO B 180       7.366 -13.469  22.387  1.00 29.83           C  
ATOM   1906  CG  PRO B 180       6.862 -12.825  21.146  1.00 30.58           C  
ATOM   1907  CD  PRO B 180       5.354 -12.913  21.240  1.00 37.66           C  
ATOM   1908  N   PHE B 181       7.427 -11.769  25.196  1.00 18.96           N  
ATOM   1909  CA  PHE B 181       8.059 -10.614  25.798  1.00 17.29           C  
ATOM   1910  C   PHE B 181       9.404 -10.370  25.122  1.00 22.16           C  
ATOM   1911  O   PHE B 181       9.788 -11.109  24.213  1.00 23.25           O  
ATOM   1912  CB  PHE B 181       8.212 -10.816  27.298  1.00 13.86           C  
ATOM   1913  CG  PHE B 181       6.920 -10.681  28.047  1.00 18.09           C  
ATOM   1914  CD1 PHE B 181       6.025  -9.680  27.711  1.00 12.55           C  
ATOM   1915  CD2 PHE B 181       6.587 -11.559  29.068  1.00 16.38           C  
ATOM   1916  CE1 PHE B 181       4.831  -9.542  28.394  1.00 18.09           C  
ATOM   1917  CE2 PHE B 181       5.386 -11.426  29.759  1.00 15.07           C  
ATOM   1918  CZ  PHE B 181       4.505 -10.424  29.418  1.00 17.46           C  
ATOM   1919  N   ASP B 182      10.112  -9.341  25.571  1.00 19.68           N  
ATOM   1920  CA  ASP B 182      11.168  -8.741  24.763  1.00 21.05           C  
ATOM   1921  C   ASP B 182      12.434  -8.397  25.546  1.00 15.73           C  
ATOM   1922  O   ASP B 182      13.222  -7.545  25.124  1.00 20.02           O  
ATOM   1923  CB  ASP B 182      10.627  -7.478  24.100  1.00 16.50           C  
ATOM   1924  CG  ASP B 182      10.004  -6.523  25.104  1.00 22.60           C  
ATOM   1925  OD1 ASP B 182      10.050  -6.815  26.324  1.00 22.71           O  
ATOM   1926  OD2 ASP B 182       9.476  -5.478  24.676  1.00 20.98           O1-
ATOM   1927  N   GLY B 183      12.638  -9.065  26.674  1.00 18.83           N  
ATOM   1928  CA  GLY B 183      13.803  -8.796  27.498  1.00 21.72           C  
ATOM   1929  C   GLY B 183      13.645  -7.516  28.290  1.00 23.00           C  
ATOM   1930  O   GLY B 183      12.542  -6.990  28.431  1.00 21.48           O  
ATOM   1931  N   LYS B 184      14.749  -7.009  28.820  1.00 16.78           N  
ATOM   1932  CA  LYS B 184      14.703  -5.796  29.617  1.00 16.98           C  
ATOM   1933  C   LYS B 184      14.246  -4.603  28.785  1.00 20.31           C  
ATOM   1934  O   LYS B 184      14.663  -4.447  27.633  1.00 25.52           O  
ATOM   1935  CB  LYS B 184      16.069  -5.506  30.239  1.00 25.16           C  
ATOM   1936  CG  LYS B 184      16.113  -4.239  31.076  1.00 20.82           C  
ATOM   1937  CD  LYS B 184      16.374  -4.583  32.524  1.00 24.84           C  
ATOM   1938  CE  LYS B 184      16.353  -3.361  33.419  1.00 28.99           C  
ATOM   1939  NZ  LYS B 184      15.997  -3.760  34.812  1.00 26.80           N1+
ATOM   1940  N   ASP B 185      13.386  -3.795  29.402  1.00 15.93           N  
ATOM   1941  CA  ASP B 185      12.714  -2.626  28.825  1.00 24.69           C  
ATOM   1942  C   ASP B 185      11.598  -3.065  27.879  1.00 25.19           C  
ATOM   1943  O   ASP B 185      11.217  -4.232  27.859  1.00 21.65           O  
ATOM   1944  CB  ASP B 185      13.714  -1.706  28.118  1.00 27.96           C  
ATOM   1945  CG  ASP B 185      14.841  -1.259  29.032  1.00 39.54           C  
ATOM   1946  OD1 ASP B 185      14.576  -1.017  30.231  1.00 27.88           O  
ATOM   1947  OD2 ASP B 185      15.992  -1.151  28.553  1.00 35.30           O1-
ATOM   1948  N   GLY B 186      11.071  -2.139  27.093  1.00 23.81           N  
ATOM   1949  CA  GLY B 186       9.961  -2.479  26.220  1.00 22.12           C  
ATOM   1950  C   GLY B 186       8.730  -2.883  27.015  1.00 21.21           C  
ATOM   1951  O   GLY B 186       8.315  -2.178  27.940  1.00 19.81           O  
ATOM   1952  N   LEU B 187       8.137  -4.015  26.641  1.00 25.79           N  
ATOM   1953  CA  LEU B 187       6.964  -4.540  27.335  1.00 24.66           C  
ATOM   1954  C   LEU B 187       7.264  -4.847  28.803  1.00 22.41           C  
ATOM   1955  O   LEU B 187       8.321  -5.390  29.122  1.00 21.05           O  
ATOM   1956  CB  LEU B 187       6.461  -5.803  26.642  1.00 20.55           C  
ATOM   1957  CG  LEU B 187       5.762  -5.743  25.283  1.00 21.62           C  
ATOM   1958  CD1 LEU B 187       5.715  -7.132  24.701  1.00 25.66           C  
ATOM   1959  CD2 LEU B 187       4.358  -5.154  25.373  1.00 27.09           C  
ATOM   1960  N   LEU B 188       6.320  -4.522  29.685  1.00 17.12           N  
ATOM   1961  CA  LEU B 188       6.438  -4.818  31.123  1.00 18.55           C  
ATOM   1962  C   LEU B 188       5.582  -6.023  31.525  1.00 14.59           C  
ATOM   1963  O   LEU B 188       5.996  -6.889  32.310  1.00 14.59           O  
ATOM   1964  CB  LEU B 188       6.008  -3.604  31.950  1.00 23.10           C  
ATOM   1965  CG  LEU B 188       6.511  -2.225  31.534  1.00 25.48           C  
ATOM   1966  CD1 LEU B 188       5.990  -1.149  32.484  1.00 26.19           C  
ATOM   1967  CD2 LEU B 188       8.029  -2.233  31.514  1.00 28.33           C  
ATOM   1968  N   ALA B 189       4.390  -6.069  30.944  1.00 11.12           N  
ATOM   1969  CA  ALA B 189       3.351  -6.998  31.332  1.00  9.80           C  
ATOM   1970  C   ALA B 189       2.220  -6.865  30.333  1.00 12.18           C  
ATOM   1971  O   ALA B 189       2.084  -5.821  29.678  1.00 13.19           O  
ATOM   1972  CB  ALA B 189       2.848  -6.700  32.738  1.00  9.68           C  
ATOM   1973  N   HIS B 190       1.403  -7.906  30.204  1.00 10.86           N  
ATOM   1974  CA  HIS B 190       0.198  -7.745  29.395  1.00 15.08           C  
ATOM   1975  C   HIS B 190      -0.920  -8.632  29.908  1.00 16.87           C  
ATOM   1976  O   HIS B 190      -0.693  -9.558  30.695  1.00 15.83           O  
ATOM   1977  CB  HIS B 190       0.477  -8.001  27.894  1.00 14.24           C  
ATOM   1978  CG  HIS B 190       0.984  -9.371  27.571  1.00 14.97           C  
ATOM   1979  CD2 HIS B 190       0.758 -10.578  28.149  1.00 15.71           C  
ATOM   1980  ND1 HIS B 190       1.826  -9.610  26.505  1.00 15.70           N  
ATOM   1981  CE1 HIS B 190       2.106 -10.898  26.448  1.00 19.26           C  
ATOM   1982  NE2 HIS B 190       1.485 -11.507  27.441  1.00 16.32           N  
ATOM   1983  N   ALA B 191      -2.136  -8.330  29.482  1.00 12.78           N  
ATOM   1984  CA  ALA B 191      -3.303  -9.043  29.977  1.00 13.32           C  
ATOM   1985  C   ALA B 191      -4.399  -9.119  28.921  1.00 15.80           C  
ATOM   1986  O   ALA B 191      -4.483  -8.275  28.035  1.00 16.43           O  
ATOM   1987  CB  ALA B 191      -3.826  -8.375  31.247  1.00 13.89           C  
ATOM   1988  N   PHE B 192      -5.234 -10.146  29.022  1.00 13.24           N  
ATOM   1989  CA  PHE B 192      -6.269 -10.392  28.028  1.00 15.68           C  
ATOM   1990  C   PHE B 192      -7.633 -10.102  28.638  1.00 12.60           C  
ATOM   1991  O   PHE B 192      -7.856 -10.345  29.820  1.00 12.01           O  
ATOM   1992  CB  PHE B 192      -6.195 -11.837  27.516  1.00 12.99           C  
ATOM   1993  CG  PHE B 192      -4.859 -12.203  26.933  1.00 14.01           C  
ATOM   1994  CD1 PHE B 192      -3.787 -12.522  27.761  1.00 14.32           C  
ATOM   1995  CD2 PHE B 192      -4.669 -12.220  25.563  1.00 21.42           C  
ATOM   1996  CE1 PHE B 192      -2.559 -12.854  27.227  1.00 18.15           C  
ATOM   1997  CE2 PHE B 192      -3.445 -12.564  25.025  1.00 23.89           C  
ATOM   1998  CZ  PHE B 192      -2.387 -12.877  25.856  1.00 23.76           C  
ATOM   1999  N   PRO B 193      -8.560  -9.574  27.831  1.00 12.64           N  
ATOM   2000  CA  PRO B 193      -9.870  -9.200  28.356  1.00 14.15           C  
ATOM   2001  C   PRO B 193     -10.663 -10.449  28.715  1.00 10.21           C  
ATOM   2002  O   PRO B 193     -10.301 -11.519  28.252  1.00 13.55           O  
ATOM   2003  CB  PRO B 193     -10.517  -8.442  27.194  1.00 10.23           C  
ATOM   2004  CG  PRO B 193      -9.777  -8.849  25.997  1.00 16.09           C  
ATOM   2005  CD  PRO B 193      -8.374  -9.116  26.443  1.00 14.53           C  
ATOM   2006  N   PRO B 194     -11.750 -10.301  29.478  1.00 15.94           N  
ATOM   2007  CA  PRO B 194     -12.557 -11.442  29.914  1.00 12.01           C  
ATOM   2008  C   PRO B 194     -12.965 -12.404  28.804  1.00 14.48           C  
ATOM   2009  O   PRO B 194     -13.274 -12.004  27.678  1.00 16.71           O  
ATOM   2010  CB  PRO B 194     -13.794 -10.781  30.506  1.00 10.12           C  
ATOM   2011  CG  PRO B 194     -13.248  -9.485  31.071  1.00 10.98           C  
ATOM   2012  CD  PRO B 194     -12.153  -9.054  30.153  1.00 13.59           C  
ATOM   2013  N   GLY B 195     -12.979 -13.679  29.161  1.00 14.04           N  
ATOM   2014  CA  GLY B 195     -13.423 -14.728  28.262  1.00 12.97           C  
ATOM   2015  C   GLY B 195     -12.728 -16.006  28.676  1.00 10.96           C  
ATOM   2016  O   GLY B 195     -12.063 -16.049  29.707  1.00 19.66           O  
ATOM   2017  N   PRO B 196     -12.874 -17.058  27.871  1.00 13.19           N  
ATOM   2018  CA  PRO B 196     -12.320 -18.363  28.241  1.00 12.80           C  
ATOM   2019  C   PRO B 196     -10.827 -18.505  27.980  1.00 14.84           C  
ATOM   2020  O   PRO B 196     -10.292 -17.826  27.108  1.00 16.83           O  
ATOM   2021  CB  PRO B 196     -13.107 -19.338  27.358  1.00 14.43           C  
ATOM   2022  CG  PRO B 196     -13.571 -18.534  26.199  1.00  8.91           C  
ATOM   2023  CD  PRO B 196     -13.730 -17.111  26.674  1.00 12.47           C  
ATOM   2024  N   GLY B 197     -10.170 -19.399  28.717  1.00 14.04           N  
ATOM   2025  CA  GLY B 197      -8.811 -19.781  28.373  1.00 16.69           C  
ATOM   2026  C   GLY B 197      -7.833 -18.665  28.646  1.00 14.34           C  
ATOM   2027  O   GLY B 197      -7.805 -18.133  29.755  1.00 12.45           O  
ATOM   2028  N   ILE B 198      -7.018 -18.350  27.640  1.00 11.51           N  
ATOM   2029  CA  ILE B 198      -6.070 -17.236  27.698  1.00 14.33           C  
ATOM   2030  C   ILE B 198      -6.768 -15.916  28.055  1.00 15.71           C  
ATOM   2031  O   ILE B 198      -6.162 -15.026  28.638  1.00 12.63           O  
ATOM   2032  CB  ILE B 198      -5.323 -17.082  26.357  1.00 17.47           C  
ATOM   2033  CG1 ILE B 198      -4.151 -16.106  26.477  1.00 16.34           C  
ATOM   2034  CG2 ILE B 198      -6.284 -16.650  25.255  1.00 20.98           C  
ATOM   2035  CD1 ILE B 198      -3.094 -16.541  27.450  1.00 16.39           C  
ATOM   2036  N   GLN B 199      -8.045 -15.782  27.719  1.00 17.02           N  
ATOM   2037  CA  GLN B 199      -8.726 -14.524  27.996  1.00 16.00           C  
ATOM   2038  C   GLN B 199      -8.792 -14.333  29.511  1.00 12.64           C  
ATOM   2039  O   GLN B 199      -8.960 -15.292  30.264  1.00 12.97           O  
ATOM   2040  CB  GLN B 199     -10.118 -14.491  27.362  1.00 12.96           C  
ATOM   2041  CG  GLN B 199     -10.145 -14.650  25.843  1.00 22.88           C  
ATOM   2042  CD  GLN B 199      -9.370 -13.568  25.101  1.00 23.56           C  
ATOM   2043  NE2 GLN B 199      -8.804 -13.938  23.961  1.00 24.95           N  
ATOM   2044  OE1 GLN B 199      -9.283 -12.417  25.540  1.00 22.20           O  
ATOM   2045  N   GLY B 200      -8.601 -13.102  29.970  1.00 16.45           N  
ATOM   2046  CA  GLY B 200      -8.595 -12.860  31.402  1.00 15.80           C  
ATOM   2047  C   GLY B 200      -7.260 -13.039  32.104  1.00 13.65           C  
ATOM   2048  O   GLY B 200      -7.125 -12.658  33.269  1.00 13.29           O  
ATOM   2049  N   ASP B 201      -6.268 -13.618  31.429  1.00 11.24           N  
ATOM   2050  CA  ASP B 201      -5.017 -13.924  32.107  1.00 10.14           C  
ATOM   2051  C   ASP B 201      -4.083 -12.726  32.110  1.00  9.72           C  
ATOM   2052  O   ASP B 201      -4.183 -11.839  31.268  1.00 15.14           O  
ATOM   2053  CB  ASP B 201      -4.320 -15.116  31.463  1.00 11.80           C  
ATOM   2054  CG  ASP B 201      -5.120 -16.399  31.567  1.00 10.78           C  
ATOM   2055  OD1 ASP B 201      -6.196 -16.426  32.198  1.00 14.23           O  
ATOM   2056  OD2 ASP B 201      -4.645 -17.407  31.004  1.00 13.02           O1-
ATOM   2057  N   ALA B 202      -3.162 -12.711  33.067  1.00 12.87           N  
ATOM   2058  CA  ALA B 202      -2.253 -11.589  33.206  1.00 11.47           C  
ATOM   2059  C   ALA B 202      -0.827 -12.087  33.302  1.00 11.84           C  
ATOM   2060  O   ALA B 202      -0.523 -12.931  34.131  1.00 12.63           O  
ATOM   2061  CB  ALA B 202      -2.625 -10.759  34.436  1.00 11.85           C  
ATOM   2062  N   HIS B 203       0.041 -11.572  32.434  1.00 13.66           N  
ATOM   2063  CA  HIS B 203       1.433 -12.030  32.373  1.00 16.02           C  
ATOM   2064  C   HIS B 203       2.415 -10.902  32.631  1.00 12.93           C  
ATOM   2065  O   HIS B 203       2.223  -9.778  32.171  1.00  9.15           O  
ATOM   2066  CB  HIS B 203       1.750 -12.644  31.011  1.00 17.03           C  
ATOM   2067  CG  HIS B 203       0.889 -13.813  30.655  1.00 13.42           C  
ATOM   2068  CD2 HIS B 203       0.146 -14.648  31.419  1.00 17.45           C  
ATOM   2069  ND1 HIS B 203       0.741 -14.244  29.354  1.00 15.94           N  
ATOM   2070  CE1 HIS B 203      -0.061 -15.297  29.334  1.00 19.45           C  
ATOM   2071  NE2 HIS B 203      -0.440 -15.558  30.574  1.00 18.55           N  
ATOM   2072  N   PHE B 204       3.494 -11.221  33.334  1.00 11.37           N  
ATOM   2073  CA  PHE B 204       4.446 -10.222  33.760  1.00 11.67           C  
ATOM   2074  C   PHE B 204       5.803 -10.647  33.239  1.00 15.01           C  
ATOM   2075  O   PHE B 204       6.154 -11.811  33.317  1.00 12.96           O  
ATOM   2076  CB  PHE B 204       4.443 -10.088  35.294  1.00 11.79           C  
ATOM   2077  CG  PHE B 204       3.120  -9.657  35.854  1.00 12.32           C  
ATOM   2078  CD1 PHE B 204       2.127 -10.591  36.144  1.00 16.44           C  
ATOM   2079  CD2 PHE B 204       2.865  -8.317  36.080  1.00  9.48           C  
ATOM   2080  CE1 PHE B 204       0.890 -10.190  36.664  1.00 13.11           C  
ATOM   2081  CE2 PHE B 204       1.634  -7.908  36.595  1.00 13.07           C  
ATOM   2082  CZ  PHE B 204       0.649  -8.841  36.876  1.00 14.13           C  
ATOM   2083  N   ASP B 205       6.533  -9.699  32.662  1.00 13.10           N  
ATOM   2084  CA  ASP B 205       7.841  -9.967  32.060  1.00 13.85           C  
ATOM   2085  C   ASP B 205       8.908 -10.080  33.146  1.00 11.87           C  
ATOM   2086  O   ASP B 205       9.232  -9.091  33.778  1.00 11.26           O  
ATOM   2087  CB  ASP B 205       8.190  -8.836  31.096  1.00 13.75           C  
ATOM   2088  CG  ASP B 205       9.420  -9.124  30.266  1.00 15.29           C  
ATOM   2089  OD1 ASP B 205      10.113 -10.132  30.518  1.00 14.69           O  
ATOM   2090  OD2 ASP B 205       9.684  -8.325  29.351  1.00 16.51           O1-
ATOM   2091  N   ASP B 206       9.472 -11.266  33.366  1.00 12.78           N  
ATOM   2092  CA  ASP B 206      10.392 -11.402  34.489  1.00 15.30           C  
ATOM   2093  C   ASP B 206      11.802 -11.016  34.072  1.00 14.65           C  
ATOM   2094  O   ASP B 206      12.740 -11.132  34.856  1.00 17.48           O  
ATOM   2095  CB  ASP B 206      10.374 -12.819  35.065  1.00 15.39           C  
ATOM   2096  CG  ASP B 206      10.878 -12.870  36.496  1.00 16.48           C  
ATOM   2097  OD1 ASP B 206      11.017 -11.803  37.132  1.00 19.65           O  
ATOM   2098  OD2 ASP B 206      11.153 -13.977  36.989  1.00 18.37           O1-
ATOM   2099  N   ASP B 207      11.957 -10.546  32.836  1.00 15.79           N  
ATOM   2100  CA  ASP B 207      13.203  -9.888  32.457  1.00 14.20           C  
ATOM   2101  C   ASP B 207      13.204  -8.432  32.945  1.00 17.14           C  
ATOM   2102  O   ASP B 207      14.224  -7.737  32.871  1.00 18.63           O  
ATOM   2103  CB  ASP B 207      13.429  -9.961  30.943  1.00 17.40           C  
ATOM   2104  CG  ASP B 207      14.085 -11.269  30.505  1.00 21.84           C  
ATOM   2105  OD1 ASP B 207      14.753 -11.924  31.336  1.00 18.29           O  
ATOM   2106  OD2 ASP B 207      13.938 -11.644  29.318  1.00 18.26           O1-
ATOM   2107  N   GLU B 208      12.059  -7.976  33.449  1.00 18.59           N  
ATOM   2108  CA  GLU B 208      11.990  -6.739  34.214  1.00 13.60           C  
ATOM   2109  C   GLU B 208      12.256  -7.040  35.677  1.00 17.39           C  
ATOM   2110  O   GLU B 208      12.046  -8.165  36.131  1.00 16.64           O  
ATOM   2111  CB  GLU B 208      10.619  -6.053  34.074  1.00 14.48           C  
ATOM   2112  CG  GLU B 208      10.119  -5.874  32.643  1.00 21.95           C  
ATOM   2113  CD  GLU B 208      11.021  -5.011  31.789  1.00 19.82           C  
ATOM   2114  OE1 GLU B 208      11.832  -4.232  32.340  1.00 17.57           O  
ATOM   2115  OE2 GLU B 208      10.916  -5.124  30.552  1.00 20.14           O1-
ATOM   2116  N   LEU B 209      12.711  -6.021  36.398  1.00 13.70           N  
ATOM   2117  CA  LEU B 209      12.923  -6.087  37.826  1.00 16.06           C  
ATOM   2118  C   LEU B 209      11.659  -5.656  38.552  1.00 15.04           C  
ATOM   2119  O   LEU B 209      11.229  -4.500  38.438  1.00 18.54           O  
ATOM   2120  CB  LEU B 209      14.081  -5.195  38.237  1.00 13.32           C  
ATOM   2121  CG  LEU B 209      14.444  -5.135  39.719  1.00 15.51           C  
ATOM   2122  CD1 LEU B 209      14.975  -6.462  40.218  1.00 17.87           C  
ATOM   2123  CD2 LEU B 209      15.489  -4.056  39.868  1.00 14.76           C  
ATOM   2124  N   TRP B 210      11.078  -6.588  39.294  1.00 11.87           N  
ATOM   2125  CA  TRP B 210       9.833  -6.337  40.008  1.00 15.33           C  
ATOM   2126  C   TRP B 210      10.149  -5.897  41.412  1.00 19.51           C  
ATOM   2127  O   TRP B 210      10.944  -6.527  42.100  1.00 18.20           O  
ATOM   2128  CB  TRP B 210       8.939  -7.581  39.971  1.00 15.51           C  
ATOM   2129  CG  TRP B 210       8.524  -7.814  38.576  1.00 15.96           C  
ATOM   2130  CD1 TRP B 210       8.998  -8.773  37.715  1.00 10.87           C  
ATOM   2131  CD2 TRP B 210       7.645  -6.991  37.816  1.00 17.17           C  
ATOM   2132  CE2 TRP B 210       7.587  -7.526  36.518  1.00 14.17           C  
ATOM   2133  CE3 TRP B 210       6.870  -5.865  38.119  1.00 16.34           C  
ATOM   2134  NE1 TRP B 210       8.426  -8.612  36.475  1.00 15.88           N  
ATOM   2135  CZ2 TRP B 210       6.793  -6.971  35.525  1.00 12.90           C  
ATOM   2136  CZ3 TRP B 210       6.082  -5.320  37.130  1.00 15.76           C  
ATOM   2137  CH2 TRP B 210       6.043  -5.874  35.854  1.00 14.48           C  
ATOM   2138  N   SER B 211       9.559  -4.776  41.814  1.00 11.45           N  
ATOM   2139  CA  SER B 211       9.819  -4.229  43.139  1.00 18.23           C  
ATOM   2140  C   SER B 211       8.562  -3.651  43.752  1.00 20.89           C  
ATOM   2141  O   SER B 211       7.482  -3.783  43.205  1.00 16.42           O  
ATOM   2142  CB  SER B 211      10.904  -3.148  43.067  1.00 18.92           C  
ATOM   2143  OG  SER B 211      10.454  -2.024  42.323  1.00 18.02           O  
ATOM   2144  N   LEU B 212       8.722  -3.010  44.903  1.00 15.78           N  
ATOM   2145  CA  LEU B 212       7.664  -2.240  45.513  1.00 19.01           C  
ATOM   2146  C   LEU B 212       8.333  -1.013  46.114  1.00 22.57           C  
ATOM   2147  O   LEU B 212       9.467  -1.092  46.585  1.00 25.88           O  
ATOM   2148  CB  LEU B 212       6.919  -3.058  46.575  1.00 17.91           C  
ATOM   2149  CG  LEU B 212       6.202  -4.344  46.151  1.00 14.26           C  
ATOM   2150  CD1 LEU B 212       5.595  -5.015  47.367  1.00 16.65           C  
ATOM   2151  CD2 LEU B 212       5.110  -4.096  45.107  1.00 15.75           C  
ATOM   2152  N   GLY B 213       7.661   0.127  46.077  1.00 24.37           N  
ATOM   2153  CA  GLY B 213       8.275   1.333  46.601  1.00 27.22           C  
ATOM   2154  C   GLY B 213       9.205   2.019  45.617  1.00 27.60           C  
ATOM   2155  O   GLY B 213       9.598   1.447  44.591  1.00 23.73           O  
ATOM   2156  N  ALYS B 214       9.563   3.258  45.935  0.47 20.29           N  
ATOM   2157  N  BLYS B 214       9.566   3.256  45.943  0.53 20.30           N  
ATOM   2158  CA ALYS B 214      10.335   4.090  45.022  0.47 20.65           C  
ATOM   2159  CA BLYS B 214      10.344   4.102  45.047  0.53 20.67           C  
ATOM   2160  C  ALYS B 214      11.773   3.606  44.913  0.47 20.87           C  
ATOM   2161  C  BLYS B 214      11.779   3.606  44.917  0.53 20.86           C  
ATOM   2162  O  ALYS B 214      12.400   3.257  45.912  0.47 22.54           O  
ATOM   2163  O  BLYS B 214      12.411   3.245  45.909  0.53 22.56           O  
ATOM   2164  CB ALYS B 214      10.293   5.554  45.475  0.47 22.63           C  
ATOM   2165  CB BLYS B 214      10.317   5.551  45.548  0.53 22.59           C  
ATOM   2166  CG ALYS B 214      11.015   6.509  44.539  0.47 22.80           C  
ATOM   2167  CG BLYS B 214      10.953   6.557  44.605  0.53 22.80           C  
ATOM   2168  CD ALYS B 214      10.701   7.951  44.890  0.47 29.07           C  
ATOM   2169  CD BLYS B 214      10.771   7.971  45.136  0.53 28.61           C  
ATOM   2170  CE ALYS B 214       9.260   8.294  44.549  0.47 30.49           C  
ATOM   2171  CE BLYS B 214      11.669   8.962  44.418  0.53 26.19           C  
ATOM   2172  NZ ALYS B 214       9.103   8.784  43.150  0.47 33.03           N1+
ATOM   2173  NZ BLYS B 214      11.484  10.343  44.946  0.53 34.44           N1+
ATOM   2174  N   GLY B 215      12.285   3.587  43.690  1.00 22.60           N  
ATOM   2175  CA  GLY B 215      13.634   3.132  43.446  1.00 21.06           C  
ATOM   2176  C   GLY B 215      13.737   2.357  42.152  1.00 21.45           C  
ATOM   2177  O   GLY B 215      13.152   2.739  41.128  1.00 23.34           O  
ATOM   2178  N   VAL B 216      14.486   1.260  42.204  1.00 18.95           N  
ATOM   2179  CA  VAL B 216      14.691   0.418  41.046  1.00 21.07           C  
ATOM   2180  C   VAL B 216      13.428  -0.358  40.728  1.00 19.79           C  
ATOM   2181  O   VAL B 216      12.580  -0.586  41.601  1.00 15.12           O  
ATOM   2182  CB  VAL B 216      15.833  -0.596  41.259  1.00 24.32           C  
ATOM   2183  CG1 VAL B 216      17.173   0.115  41.424  1.00 23.16           C  
ATOM   2184  CG2 VAL B 216      15.533  -1.498  42.445  1.00 28.79           C  
ATOM   2185  N   GLY B 217      13.322  -0.768  39.473  1.00 18.94           N  
ATOM   2186  CA  GLY B 217      12.273  -1.672  39.052  1.00 18.90           C  
ATOM   2187  C   GLY B 217      10.897  -1.072  38.849  1.00 18.65           C  
ATOM   2188  O   GLY B 217      10.703   0.149  38.884  1.00 21.00           O  
ATOM   2189  N   TYR B 218       9.944  -1.961  38.608  1.00 16.56           N  
ATOM   2190  CA  TYR B 218       8.552  -1.594  38.406  1.00 16.15           C  
ATOM   2191  C   TYR B 218       7.721  -2.122  39.562  1.00 16.36           C  
ATOM   2192  O   TYR B 218       7.826  -3.300  39.901  1.00 19.88           O  
ATOM   2193  CB  TYR B 218       8.039  -2.169  37.090  1.00 16.35           C  
ATOM   2194  CG  TYR B 218       8.720  -1.574  35.891  1.00 22.27           C  
ATOM   2195  CD1 TYR B 218       8.423  -0.289  35.483  1.00 15.75           C  
ATOM   2196  CD2 TYR B 218       9.666  -2.293  35.169  1.00 23.61           C  
ATOM   2197  CE1 TYR B 218       9.042   0.280  34.388  1.00 30.26           C  
ATOM   2198  CE2 TYR B 218      10.297  -1.732  34.067  1.00 33.09           C  
ATOM   2199  CZ  TYR B 218       9.977  -0.441  33.682  1.00 36.43           C  
ATOM   2200  OH  TYR B 218      10.584   0.136  32.589  1.00 34.51           O  
ATOM   2201  N   SER B 219       6.896  -1.261  40.156  1.00 13.88           N  
ATOM   2202  CA  SER B 219       6.039  -1.689  41.255  1.00  9.77           C  
ATOM   2203  C   SER B 219       5.145  -2.824  40.799  1.00 15.36           C  
ATOM   2204  O   SER B 219       4.332  -2.637  39.914  1.00 11.52           O  
ATOM   2205  CB  SER B 219       5.165  -0.542  41.769  1.00 11.60           C  
ATOM   2206  OG  SER B 219       4.122  -1.036  42.605  1.00 10.36           O  
ATOM   2207  N   LEU B 220       5.301  -4.001  41.393  1.00  9.83           N  
ATOM   2208  CA  LEU B 220       4.414  -5.110  41.062  1.00  9.04           C  
ATOM   2209  C   LEU B 220       2.934  -4.780  41.360  1.00 12.22           C  
ATOM   2210  O   LEU B 220       2.025  -5.116  40.591  1.00 10.45           O  
ATOM   2211  CB  LEU B 220       4.872  -6.367  41.822  1.00  7.05           C  
ATOM   2212  CG  LEU B 220       4.084  -7.613  41.395  1.00 10.82           C  
ATOM   2213  CD1 LEU B 220       4.156  -7.894  39.873  1.00  9.71           C  
ATOM   2214  CD2 LEU B 220       4.581  -8.815  42.210  1.00 11.72           C  
ATOM   2215  N   PHE B 221       2.698  -4.126  42.486  1.00  9.84           N  
ATOM   2216  CA  PHE B 221       1.358  -3.690  42.853  1.00  9.95           C  
ATOM   2217  C   PHE B 221       0.736  -2.807  41.773  1.00 12.91           C  
ATOM   2218  O   PHE B 221      -0.359  -3.093  41.292  1.00 11.73           O  
ATOM   2219  CB  PHE B 221       1.388  -2.937  44.192  1.00 13.27           C  
ATOM   2220  CG  PHE B 221       0.109  -2.203  44.498  1.00 13.50           C  
ATOM   2221  CD1 PHE B 221      -1.073  -2.902  44.710  1.00 10.61           C  
ATOM   2222  CD2 PHE B 221       0.087  -0.819  44.578  1.00 15.62           C  
ATOM   2223  CE1 PHE B 221      -2.260  -2.231  44.992  1.00 15.71           C  
ATOM   2224  CE2 PHE B 221      -1.098  -0.137  44.859  1.00 11.62           C  
ATOM   2225  CZ  PHE B 221      -2.269  -0.841  45.068  1.00 14.09           C  
ATOM   2226  N   LEU B 222       1.435  -1.747  41.373  1.00 10.93           N  
ATOM   2227  CA  LEU B 222       0.813  -0.787  40.452  1.00 12.53           C  
ATOM   2228  C   LEU B 222       0.629  -1.391  39.064  1.00 11.87           C  
ATOM   2229  O   LEU B 222      -0.415  -1.208  38.404  1.00 12.10           O  
ATOM   2230  CB  LEU B 222       1.644   0.483  40.372  1.00 12.00           C  
ATOM   2231  CG  LEU B 222       1.635   1.314  41.647  1.00  9.52           C  
ATOM   2232  CD1 LEU B 222       2.665   2.422  41.537  1.00 12.66           C  
ATOM   2233  CD2 LEU B 222       0.246   1.896  41.833  1.00 11.34           C  
ATOM   2234  N   VAL B 223       1.636  -2.126  38.618  1.00 10.10           N  
ATOM   2235  CA  VAL B 223       1.525  -2.790  37.325  1.00 11.03           C  
ATOM   2236  C   VAL B 223       0.431  -3.844  37.347  1.00 12.65           C  
ATOM   2237  O   VAL B 223      -0.383  -3.896  36.423  1.00 11.75           O  
ATOM   2238  CB  VAL B 223       2.852  -3.439  36.877  1.00 11.90           C  
ATOM   2239  CG1 VAL B 223       2.654  -4.199  35.554  1.00 11.02           C  
ATOM   2240  CG2 VAL B 223       3.903  -2.377  36.693  1.00 15.37           C  
ATOM   2241  N   ALA B 224       0.376  -4.657  38.403  1.00 10.51           N  
ATOM   2242  CA  ALA B 224      -0.719  -5.632  38.497  1.00 11.65           C  
ATOM   2243  C   ALA B 224      -2.087  -4.932  38.553  1.00 12.09           C  
ATOM   2244  O   ALA B 224      -3.046  -5.434  37.991  1.00 11.94           O  
ATOM   2245  CB  ALA B 224      -0.543  -6.538  39.696  1.00 12.76           C  
ATOM   2246  N   ALA B 225      -2.182  -3.777  39.215  1.00 11.75           N  
ATOM   2247  CA  ALA B 225      -3.464  -3.074  39.276  1.00 13.85           C  
ATOM   2248  C   ALA B 225      -3.904  -2.682  37.860  1.00 14.78           C  
ATOM   2249  O   ALA B 225      -5.063  -2.873  37.494  1.00 10.67           O  
ATOM   2250  CB  ALA B 225      -3.376  -1.853  40.197  1.00 12.72           C  
ATOM   2251  N   HIS B 226      -2.966  -2.186  37.046  1.00 12.35           N  
ATOM   2252  CA  HIS B 226      -3.230  -1.861  35.641  1.00 11.74           C  
ATOM   2253  C   HIS B 226      -3.591  -3.105  34.832  1.00  9.40           C  
ATOM   2254  O   HIS B 226      -4.559  -3.086  34.069  1.00  9.15           O  
ATOM   2255  CB  HIS B 226      -2.002  -1.154  35.027  1.00  9.46           C  
ATOM   2256  CG  HIS B 226      -2.113  -0.858  33.552  1.00  8.46           C  
ATOM   2257  CD2 HIS B 226      -1.861  -1.630  32.470  1.00 12.32           C  
ATOM   2258  ND1 HIS B 226      -2.410   0.395  33.070  1.00 10.89           N  
ATOM   2259  CE1 HIS B 226      -2.368   0.381  31.749  1.00 14.01           C  
ATOM   2260  NE2 HIS B 226      -2.036  -0.841  31.356  1.00 13.89           N  
ATOM   2261  N   GLU B 227      -2.822  -4.178  34.991  1.00  9.65           N  
ATOM   2262  CA  GLU B 227      -3.093  -5.404  34.245  1.00 13.52           C  
ATOM   2263  C   GLU B 227      -4.448  -6.007  34.595  1.00 10.48           C  
ATOM   2264  O   GLU B 227      -5.137  -6.557  33.738  1.00 10.13           O  
ATOM   2265  CB  GLU B 227      -2.002  -6.453  34.501  1.00 14.77           C  
ATOM   2266  CG  GLU B 227      -0.621  -5.998  34.059  1.00 14.77           C  
ATOM   2267  CD  GLU B 227      -0.600  -5.526  32.619  1.00 14.77           C  
ATOM   2268  OE1 GLU B 227      -1.237  -6.183  31.772  1.00 14.77           O  
ATOM   2269  OE2 GLU B 227       0.008  -4.458  32.357  1.00 14.77           O1-
ATOM   2270  N   PHE B 228      -4.834  -5.931  35.866  1.00  9.72           N  
ATOM   2271  CA  PHE B 228      -6.100  -6.538  36.252  1.00  9.19           C  
ATOM   2272  C   PHE B 228      -7.259  -5.710  35.712  1.00  8.97           C  
ATOM   2273  O   PHE B 228      -8.335  -6.228  35.417  1.00 12.03           O  
ATOM   2274  CB  PHE B 228      -6.193  -6.676  37.773  1.00 11.41           C  
ATOM   2275  CG  PHE B 228      -5.193  -7.641  38.352  1.00 11.30           C  
ATOM   2276  CD1 PHE B 228      -4.484  -8.521  37.544  1.00 12.40           C  
ATOM   2277  CD2 PHE B 228      -4.970  -7.662  39.711  1.00 11.05           C  
ATOM   2278  CE1 PHE B 228      -3.569  -9.415  38.099  1.00 12.87           C  
ATOM   2279  CE2 PHE B 228      -4.061  -8.533  40.274  1.00 10.13           C  
ATOM   2280  CZ  PHE B 228      -3.367  -9.420  39.480  1.00 14.00           C  
ATOM   2281  N   GLY B 229      -7.015  -4.417  35.547  1.00  9.47           N  
ATOM   2282  CA  GLY B 229      -7.950  -3.567  34.838  1.00  9.08           C  
ATOM   2283  C   GLY B 229      -8.235  -4.183  33.477  1.00  9.85           C  
ATOM   2284  O   GLY B 229      -9.395  -4.391  33.111  1.00 10.96           O  
ATOM   2285  N   HIS B 230      -7.178  -4.476  32.726  1.00 10.74           N  
ATOM   2286  CA  HIS B 230      -7.343  -5.096  31.419  1.00 11.17           C  
ATOM   2287  C   HIS B 230      -8.086  -6.425  31.515  1.00  9.38           C  
ATOM   2288  O   HIS B 230      -8.960  -6.715  30.707  1.00 11.98           O  
ATOM   2289  CB  HIS B 230      -5.996  -5.352  30.750  1.00 13.12           C  
ATOM   2290  CG  HIS B 230      -5.300  -4.125  30.252  1.00 12.91           C  
ATOM   2291  CD2 HIS B 230      -3.988  -3.798  30.244  1.00 12.37           C  
ATOM   2292  ND1 HIS B 230      -5.956  -3.082  29.633  1.00 13.85           N  
ATOM   2293  CE1 HIS B 230      -5.077  -2.163  29.275  1.00 13.53           C  
ATOM   2294  NE2 HIS B 230      -3.873  -2.574  29.639  1.00 10.60           N  
ATOM   2295  N   ALA B 231      -7.694  -7.243  32.485  1.00  9.63           N  
ATOM   2296  CA  ALA B 231      -8.272  -8.570  32.664  1.00 12.65           C  
ATOM   2297  C   ALA B 231      -9.764  -8.508  33.037  1.00 14.09           C  
ATOM   2298  O   ALA B 231     -10.458  -9.526  32.997  1.00 11.81           O  
ATOM   2299  CB  ALA B 231      -7.477  -9.347  33.725  1.00 10.74           C  
ATOM   2300  N   LEU B 232     -10.255  -7.312  33.372  1.00 12.13           N  
ATOM   2301  CA  LEU B 232     -11.662  -7.101  33.678  1.00 11.68           C  
ATOM   2302  C   LEU B 232     -12.410  -6.464  32.501  1.00 10.93           C  
ATOM   2303  O   LEU B 232     -13.639  -6.342  32.522  1.00 12.45           O  
ATOM   2304  CB  LEU B 232     -11.818  -6.239  34.947  1.00 11.56           C  
ATOM   2305  CG  LEU B 232     -11.283  -6.844  36.256  1.00 10.52           C  
ATOM   2306  CD1 LEU B 232     -11.522  -5.885  37.408  1.00 15.33           C  
ATOM   2307  CD2 LEU B 232     -11.927  -8.218  36.532  1.00 11.48           C  
ATOM   2308  N   GLY B 233     -11.667  -6.068  31.468  1.00  9.26           N  
ATOM   2309  CA  GLY B 233     -12.278  -5.556  30.250  1.00 12.09           C  
ATOM   2310  C   GLY B 233     -11.978  -4.114  29.906  1.00 13.93           C  
ATOM   2311  O   GLY B 233     -12.513  -3.609  28.931  1.00 15.13           O  
ATOM   2312  N   LEU B 234     -11.144  -3.445  30.702  1.00 14.57           N  
ATOM   2313  CA  LEU B 234     -10.795  -2.055  30.422  1.00 12.32           C  
ATOM   2314  C   LEU B 234      -9.703  -1.932  29.382  1.00 11.79           C  
ATOM   2315  O   LEU B 234      -8.757  -2.725  29.361  1.00 13.14           O  
ATOM   2316  CB  LEU B 234     -10.335  -1.337  31.690  1.00 13.02           C  
ATOM   2317  CG  LEU B 234     -11.395  -1.246  32.769  1.00 11.35           C  
ATOM   2318  CD1 LEU B 234     -10.819  -0.449  33.913  1.00 13.61           C  
ATOM   2319  CD2 LEU B 234     -12.660  -0.585  32.245  1.00 13.97           C  
ATOM   2320  N   ASP B 235      -9.850  -0.942  28.507  1.00 15.62           N  
ATOM   2321  CA  ASP B 235      -8.767  -0.575  27.608  1.00 14.72           C  
ATOM   2322  C   ASP B 235      -7.996   0.566  28.219  1.00 11.58           C  
ATOM   2323  O   ASP B 235      -8.265   0.983  29.343  1.00 15.85           O  
ATOM   2324  CB  ASP B 235      -9.287  -0.182  26.232  1.00 17.11           C  
ATOM   2325  CG  ASP B 235      -9.907  -1.346  25.493  1.00 22.97           C  
ATOM   2326  OD1 ASP B 235      -9.327  -2.453  25.522  1.00 38.51           O  
ATOM   2327  OD2 ASP B 235     -10.983  -1.159  24.884  1.00 41.59           O1-
ATOM   2328  N   HIS B 236      -7.030   1.073  27.467  1.00 16.49           N  
ATOM   2329  CA  HIS B 236      -6.234   2.184  27.942  1.00 16.66           C  
ATOM   2330  C   HIS B 236      -7.069   3.454  27.967  1.00 16.05           C  
ATOM   2331  O   HIS B 236      -7.958   3.661  27.137  1.00 15.50           O  
ATOM   2332  CB  HIS B 236      -4.989   2.354  27.075  1.00 15.61           C  
ATOM   2333  CG  HIS B 236      -3.940   1.326  27.342  1.00 16.90           C  
ATOM   2334  CD2 HIS B 236      -3.601   0.671  28.481  1.00 13.26           C  
ATOM   2335  ND1 HIS B 236      -3.095   0.850  26.361  1.00 15.94           N  
ATOM   2336  CE1 HIS B 236      -2.280  -0.050  26.887  1.00 15.61           C  
ATOM   2337  NE2 HIS B 236      -2.575  -0.182  28.169  1.00 13.28           N  
ATOM   2338  N   SER B 237      -6.777   4.291  28.946  1.00 11.25           N  
ATOM   2339  CA  SER B 237      -7.423   5.586  29.073  1.00 18.33           C  
ATOM   2340  C   SER B 237      -6.592   6.704  28.442  1.00 16.66           C  
ATOM   2341  O   SER B 237      -5.364   6.624  28.390  1.00 21.62           O  
ATOM   2342  CB  SER B 237      -7.672   5.885  30.538  1.00 18.75           C  
ATOM   2343  OG  SER B 237      -8.198   7.184  30.726  1.00 21.58           O  
ATOM   2344  N   SER B 238      -7.277   7.759  27.999  1.00 20.86           N  
ATOM   2345  CA  SER B 238      -6.611   8.952  27.491  1.00 17.87           C  
ATOM   2346  C   SER B 238      -6.350   9.976  28.605  1.00 15.68           C  
ATOM   2347  O   SER B 238      -5.746  11.029  28.367  1.00 22.32           O  
ATOM   2348  CB  SER B 238      -7.433   9.583  26.352  1.00 26.29           C  
ATOM   2349  OG  SER B 238      -8.770   9.894  26.735  1.00 22.78           O  
ATOM   2350  N   VAL B 239      -6.799   9.665  29.818  1.00 14.02           N  
ATOM   2351  CA  VAL B 239      -6.569  10.524  30.989  1.00 18.64           C  
ATOM   2352  C   VAL B 239      -5.236  10.185  31.666  1.00 22.22           C  
ATOM   2353  O   VAL B 239      -5.104   9.139  32.309  1.00 15.61           O  
ATOM   2354  CB  VAL B 239      -7.726  10.383  32.026  1.00 15.91           C  
ATOM   2355  CG1 VAL B 239      -7.668  11.475  33.066  1.00 19.89           C  
ATOM   2356  CG2 VAL B 239      -9.078  10.403  31.325  1.00 14.79           C  
ATOM   2357  N   PRO B 240      -4.241  11.076  31.540  1.00 19.43           N  
ATOM   2358  CA  PRO B 240      -2.895  10.821  32.068  1.00 19.96           C  
ATOM   2359  C   PRO B 240      -2.853  10.498  33.569  1.00 15.28           C  
ATOM   2360  O   PRO B 240      -1.891   9.897  34.057  1.00 19.07           O  
ATOM   2361  CB  PRO B 240      -2.148  12.135  31.770  1.00 25.64           C  
ATOM   2362  CG  PRO B 240      -3.210  13.151  31.551  1.00 32.41           C  
ATOM   2363  CD  PRO B 240      -4.360  12.417  30.943  1.00 25.73           C  
ATOM   2364  N   GLU B 241      -3.875  10.916  34.300  1.00 16.86           N  
ATOM   2365  CA  GLU B 241      -3.915  10.661  35.734  1.00 18.31           C  
ATOM   2366  C   GLU B 241      -4.492   9.276  36.043  1.00 16.28           C  
ATOM   2367  O   GLU B 241      -4.455   8.823  37.182  1.00 17.62           O  
ATOM   2368  CB  GLU B 241      -4.734  11.737  36.446  1.00 20.61           C  
ATOM   2369  CG  GLU B 241      -4.121  13.144  36.363  1.00 22.70           C  
ATOM   2370  CD  GLU B 241      -4.308  13.806  35.007  1.00 24.06           C  
ATOM   2371  OE1 GLU B 241      -5.351  13.568  34.360  1.00 30.80           O  
ATOM   2372  OE2 GLU B 241      -3.414  14.575  34.586  1.00 34.65           O1-
ATOM   2373  N   ALA B 242      -5.007   8.593  35.030  1.00 14.19           N  
ATOM   2374  CA  ALA B 242      -5.701   7.329  35.273  1.00 11.37           C  
ATOM   2375  C   ALA B 242      -4.785   6.116  35.320  1.00 14.95           C  
ATOM   2376  O   ALA B 242      -3.760   6.061  34.629  1.00 12.23           O  
ATOM   2377  CB  ALA B 242      -6.786   7.119  34.208  1.00 22.45           C  
ATOM   2378  N   LEU B 243      -5.165   5.146  36.156  1.00 13.66           N  
ATOM   2379  CA  LEU B 243      -4.461   3.865  36.259  1.00  9.85           C  
ATOM   2380  C   LEU B 243      -4.329   3.187  34.892  1.00 10.85           C  
ATOM   2381  O   LEU B 243      -3.301   2.580  34.579  1.00  9.67           O  
ATOM   2382  CB  LEU B 243      -5.188   2.942  37.233  1.00 10.67           C  
ATOM   2383  CG  LEU B 243      -4.581   1.555  37.515  1.00  8.51           C  
ATOM   2384  CD1 LEU B 243      -3.160   1.642  38.019  1.00 14.73           C  
ATOM   2385  CD2 LEU B 243      -5.446   0.766  38.528  1.00  8.50           C  
ATOM   2386  N   MET B 244      -5.363   3.320  34.066  1.00 10.61           N  
ATOM   2387  CA  MET B 244      -5.351   2.661  32.769  1.00 11.49           C  
ATOM   2388  C   MET B 244      -4.622   3.485  31.688  1.00  7.25           C  
ATOM   2389  O   MET B 244      -4.465   3.020  30.587  1.00 11.49           O  
ATOM   2390  CB  MET B 244      -6.783   2.307  32.337  1.00 13.73           C  
ATOM   2391  CG  MET B 244      -7.473   1.277  33.281  1.00 12.85           C  
ATOM   2392  SD  MET B 244      -6.435  -0.158  33.678  1.00 14.54           S  
ATOM   2393  CE  MET B 244      -6.249  -0.845  32.044  1.00 12.66           C  
ATOM   2394  N   TYR B 245      -4.131   4.679  32.027  1.00 12.62           N  
ATOM   2395  CA  TYR B 245      -3.183   5.380  31.148  1.00 15.15           C  
ATOM   2396  C   TYR B 245      -1.967   4.502  30.853  1.00  9.32           C  
ATOM   2397  O   TYR B 245      -1.408   3.923  31.757  1.00 15.54           O  
ATOM   2398  CB  TYR B 245      -2.709   6.693  31.775  1.00 17.80           C  
ATOM   2399  CG  TYR B 245      -2.150   7.643  30.738  1.00 17.87           C  
ATOM   2400  CD1 TYR B 245      -2.993   8.263  29.827  1.00 18.86           C  
ATOM   2401  CD2 TYR B 245      -0.783   7.904  30.660  1.00 18.49           C  
ATOM   2402  CE1 TYR B 245      -2.503   9.142  28.866  1.00 18.80           C  
ATOM   2403  CE2 TYR B 245      -0.279   8.783  29.683  1.00 21.64           C  
ATOM   2404  CZ  TYR B 245      -1.158   9.388  28.798  1.00 17.84           C  
ATOM   2405  OH  TYR B 245      -0.703  10.258  27.830  1.00 29.67           O  
ATOM   2406  N   PRO B 246      -1.557   4.420  29.580  1.00 15.09           N  
ATOM   2407  CA  PRO B 246      -0.503   3.493  29.182  1.00 14.04           C  
ATOM   2408  C   PRO B 246       0.914   4.022  29.416  1.00 19.38           C  
ATOM   2409  O   PRO B 246       1.786   3.839  28.573  1.00 18.37           O  
ATOM   2410  CB  PRO B 246      -0.772   3.297  27.691  1.00 16.32           C  
ATOM   2411  CG  PRO B 246      -1.317   4.654  27.262  1.00 16.88           C  
ATOM   2412  CD  PRO B 246      -2.193   5.070  28.416  1.00 13.40           C  
ATOM   2413  N  AMET B 247       1.109   4.655  30.570  0.47 20.17           N  
ATOM   2414  N  BMET B 247       1.141   4.689  30.542  0.53 20.12           N  
ATOM   2415  CA AMET B 247       2.416   5.096  31.040  0.47 21.94           C  
ATOM   2416  CA BMET B 247       2.506   4.993  30.957  0.53 21.81           C  
ATOM   2417  C  AMET B 247       2.656   4.642  32.472  0.47 18.00           C  
ATOM   2418  C  BMET B 247       2.721   4.697  32.427  0.53 17.99           C  
ATOM   2419  O  AMET B 247       1.916   5.042  33.375  0.47 18.07           O  
ATOM   2420  O  BMET B 247       2.046   5.258  33.294  0.53 17.99           O  
ATOM   2421  CB AMET B 247       2.524   6.619  30.975  0.47 19.55           C  
ATOM   2422  CB BMET B 247       2.865   6.450  30.687  0.53 20.52           C  
ATOM   2423  CG AMET B 247       3.755   7.165  31.666  0.47 25.60           C  
ATOM   2424  CG BMET B 247       4.178   6.852  31.340  0.53 25.38           C  
ATOM   2425  SD AMET B 247       5.241   6.686  30.777  0.47 20.27           S  
ATOM   2426  SD BMET B 247       4.715   8.494  30.859  0.53 30.34           S  
ATOM   2427  CE AMET B 247       4.993   7.604  29.262  0.47 16.10           C  
ATOM   2428  CE BMET B 247       4.698   8.277  29.090  0.53 13.28           C  
ATOM   2429  N   TYR B 248       3.683   3.822  32.697  1.00 17.16           N  
ATOM   2430  CA  TYR B 248       4.044   3.484  34.064  1.00 16.73           C  
ATOM   2431  C   TYR B 248       4.683   4.684  34.745  1.00 18.98           C  
ATOM   2432  O   TYR B 248       5.596   5.318  34.200  1.00 18.70           O  
ATOM   2433  CB  TYR B 248       5.015   2.295  34.132  1.00 13.40           C  
ATOM   2434  CG  TYR B 248       5.476   2.074  35.561  1.00 12.65           C  
ATOM   2435  CD1 TYR B 248       4.702   1.345  36.446  1.00 15.51           C  
ATOM   2436  CD2 TYR B 248       6.648   2.649  36.033  1.00 16.51           C  
ATOM   2437  CE1 TYR B 248       5.094   1.169  37.766  1.00 14.92           C  
ATOM   2438  CE2 TYR B 248       7.049   2.481  37.351  1.00 15.45           C  
ATOM   2439  CZ  TYR B 248       6.269   1.734  38.210  1.00 15.42           C  
ATOM   2440  OH  TYR B 248       6.652   1.558  39.522  1.00 12.53           O  
ATOM   2441  N  AARG B 249       4.198   4.995  35.938  0.39 17.04           N  
ATOM   2442  N  BARG B 249       4.198   4.991  35.939  0.61 16.91           N  
ATOM   2443  CA AARG B 249       4.827   5.997  36.793  0.39 22.03           C  
ATOM   2444  CA BARG B 249       4.831   5.994  36.788  0.61 22.05           C  
ATOM   2445  C  AARG B 249       4.606   5.609  38.245  0.39 19.87           C  
ATOM   2446  C  BARG B 249       4.610   5.598  38.240  0.61 19.81           C  
ATOM   2447  O  AARG B 249       3.488   5.283  38.637  0.39 22.99           O  
ATOM   2448  O  BARG B 249       3.496   5.251  38.626  0.61 23.02           O  
ATOM   2449  CB AARG B 249       4.271   7.398  36.515  0.39 27.82           C  
ATOM   2450  CB BARG B 249       4.271   7.394  36.509  0.61 27.80           C  
ATOM   2451  CG AARG B 249       4.613   8.426  37.589  0.39 32.84           C  
ATOM   2452  CG BARG B 249       4.962   8.506  37.285  0.61 34.38           C  
ATOM   2453  CD AARG B 249       4.629   9.848  37.038  0.39 36.79           C  
ATOM   2454  CD BARG B 249       4.464   9.893  36.875  0.61 36.81           C  
ATOM   2455  NE AARG B 249       5.907  10.179  36.412  0.39 39.77           N  
ATOM   2456  NE BARG B 249       4.931  10.292  35.548  0.61 43.47           N  
ATOM   2457  CZ AARG B 249       6.066  10.427  35.115  0.39 44.29           C  
ATOM   2458  CZ BARG B 249       4.140  10.452  34.489  0.61 45.93           C  
ATOM   2459  NH1AARG B 249       5.024  10.388  34.296  0.39 47.50           N1+
ATOM   2460  NH1BARG B 249       2.835  10.246  34.596  0.61 47.65           N1+
ATOM   2461  NH2AARG B 249       7.268  10.716  34.638  0.39 40.07           N  
ATOM   2462  NH2BARG B 249       4.654  10.821  33.322  0.61 38.35           N  
ATOM   2463  N   PHE B 250       5.672   5.621  39.039  1.00 21.92           N  
ATOM   2464  CA  PHE B 250       5.548   5.237  40.433  1.00 21.44           C  
ATOM   2465  C   PHE B 250       4.791   6.309  41.190  1.00 21.65           C  
ATOM   2466  O   PHE B 250       5.038   7.498  41.010  1.00 25.13           O  
ATOM   2467  CB  PHE B 250       6.901   5.005  41.109  1.00 17.33           C  
ATOM   2468  CG  PHE B 250       6.768   4.664  42.564  1.00 14.62           C  
ATOM   2469  CD1 PHE B 250       6.451   3.369  42.957  1.00 16.01           C  
ATOM   2470  CD2 PHE B 250       6.899   5.647  43.537  1.00 19.65           C  
ATOM   2471  CE1 PHE B 250       6.298   3.057  44.284  1.00 14.55           C  
ATOM   2472  CE2 PHE B 250       6.743   5.341  44.870  1.00 20.72           C  
ATOM   2473  CZ  PHE B 250       6.443   4.037  45.244  1.00 23.13           C  
ATOM   2474  N   THR B 251       3.871   5.873  42.039  1.00 21.39           N  
ATOM   2475  CA  THR B 251       3.127   6.786  42.889  1.00 22.11           C  
ATOM   2476  C   THR B 251       2.876   6.135  44.245  1.00 19.53           C  
ATOM   2477  O   THR B 251       2.763   4.915  44.355  1.00 25.49           O  
ATOM   2478  CB  THR B 251       1.784   7.200  42.246  1.00 27.55           C  
ATOM   2479  CG2 THR B 251       0.893   5.987  42.034  1.00 28.25           C  
ATOM   2480  OG1 THR B 251       1.103   8.130  43.099  1.00 24.88           O  
ATOM   2481  N   GLU B 252       2.830   6.970  45.275  1.00 21.62           N  
ATOM   2482  CA  GLU B 252       2.399   6.565  46.607  1.00 25.42           C  
ATOM   2483  C   GLU B 252       0.894   6.752  46.773  1.00 23.50           C  
ATOM   2484  O   GLU B 252       0.291   6.191  47.689  1.00 20.97           O  
ATOM   2485  CB  GLU B 252       3.138   7.379  47.672  1.00 28.98           C  
ATOM   2486  CG  GLU B 252       4.649   7.242  47.638  1.00 38.03           C  
ATOM   2487  CD  GLU B 252       5.146   6.098  48.494  1.00 44.50           C  
ATOM   2488  OE1 GLU B 252       4.572   4.994  48.402  1.00 43.26           O  
ATOM   2489  OE2 GLU B 252       6.108   6.304  49.265  1.00 50.33           O1-
ATOM   2490  N   GLY B 253       0.303   7.544  45.880  1.00 23.04           N  
ATOM   2491  CA  GLY B 253      -1.094   7.949  45.985  1.00 26.91           C  
ATOM   2492  C   GLY B 253      -2.097   6.894  45.560  1.00 20.10           C  
ATOM   2493  O   GLY B 253      -1.724   5.873  44.986  1.00 22.37           O  
ATOM   2494  N   PRO B 254      -3.388   7.130  45.849  1.00 15.25           N  
ATOM   2495  CA  PRO B 254      -4.418   6.155  45.477  1.00 16.39           C  
ATOM   2496  C   PRO B 254      -4.443   5.967  43.965  1.00 12.87           C  
ATOM   2497  O   PRO B 254      -4.519   6.940  43.217  1.00 15.54           O  
ATOM   2498  CB  PRO B 254      -5.711   6.790  45.999  1.00 18.33           C  
ATOM   2499  CG  PRO B 254      -5.259   7.672  47.126  1.00 17.60           C  
ATOM   2500  CD  PRO B 254      -3.934   8.228  46.669  1.00 15.01           C  
ATOM   2501  N   PRO B 255      -4.334   4.717  43.514  1.00 11.81           N  
ATOM   2502  CA  PRO B 255      -4.201   4.464  42.074  1.00 11.39           C  
ATOM   2503  C   PRO B 255      -5.440   4.775  41.229  1.00 11.78           C  
ATOM   2504  O   PRO B 255      -5.279   5.225  40.093  1.00 14.97           O  
ATOM   2505  CB  PRO B 255      -3.863   2.970  42.025  1.00 15.52           C  
ATOM   2506  CG  PRO B 255      -3.159   2.716  43.330  1.00 17.25           C  
ATOM   2507  CD  PRO B 255      -3.948   3.551  44.322  1.00 10.93           C  
ATOM   2508  N   LEU B 256      -6.649   4.542  41.728  1.00 12.71           N  
ATOM   2509  CA  LEU B 256      -7.811   4.686  40.852  1.00 12.56           C  
ATOM   2510  C   LEU B 256      -8.223   6.125  40.612  1.00 12.90           C  
ATOM   2511  O   LEU B 256      -8.223   6.935  41.527  1.00 15.12           O  
ATOM   2512  CB  LEU B 256      -9.009   3.917  41.406  1.00 11.23           C  
ATOM   2513  CG  LEU B 256      -9.100   2.390  41.274  1.00 15.31           C  
ATOM   2514  CD1 LEU B 256     -10.491   1.972  41.730  1.00 18.35           C  
ATOM   2515  CD2 LEU B 256      -8.837   1.888  39.851  1.00 17.36           C  
ATOM   2516  N   HIS B 257      -8.598   6.417  39.371  1.00 12.65           N  
ATOM   2517  CA  HIS B 257      -9.056   7.738  38.969  1.00 11.84           C  
ATOM   2518  C   HIS B 257     -10.531   7.650  38.619  1.00 15.06           C  
ATOM   2519  O   HIS B 257     -11.050   6.556  38.374  1.00 17.61           O  
ATOM   2520  CB  HIS B 257      -8.244   8.248  37.771  1.00 15.38           C  
ATOM   2521  CG  HIS B 257      -8.561   9.653  37.360  1.00 19.45           C  
ATOM   2522  CD2 HIS B 257      -8.009  10.833  37.726  1.00 23.02           C  
ATOM   2523  ND1 HIS B 257      -9.533   9.955  36.431  1.00 18.27           N  
ATOM   2524  CE1 HIS B 257      -9.585  11.263  36.260  1.00 21.30           C  
ATOM   2525  NE2 HIS B 257      -8.672  11.822  37.036  1.00 18.46           N  
ATOM   2526  N   LYS B 258     -11.208   8.796  38.586  1.00 13.76           N  
ATOM   2527  CA  LYS B 258     -12.570   8.864  38.061  1.00 17.35           C  
ATOM   2528  C   LYS B 258     -12.766   8.045  36.802  1.00 14.58           C  
ATOM   2529  O   LYS B 258     -13.744   7.315  36.678  1.00 16.11           O  
ATOM   2530  CB  LYS B 258     -12.943  10.304  37.734  1.00 20.02           C  
ATOM   2531  CG  LYS B 258     -13.376  11.113  38.899  1.00 20.35           C  
ATOM   2532  CD  LYS B 258     -13.755  12.514  38.436  1.00 16.12           C  
ATOM   2533  CE  LYS B 258     -13.959  13.429  39.624  1.00 19.04           C  
ATOM   2534  NZ  LYS B 258     -15.121  12.990  40.400  1.00 12.51           N1+
ATOM   2535  N   ASP B 259     -11.828   8.181  35.871  1.00 14.96           N  
ATOM   2536  CA  ASP B 259     -11.990   7.591  34.553  1.00 15.22           C  
ATOM   2537  C   ASP B 259     -12.003   6.074  34.656  1.00 18.45           C  
ATOM   2538  O   ASP B 259     -12.768   5.413  33.970  1.00 13.97           O  
ATOM   2539  CB  ASP B 259     -10.882   8.045  33.608  1.00 15.55           C  
ATOM   2540  CG  ASP B 259     -11.109   7.579  32.188  1.00 14.39           C  
ATOM   2541  OD1 ASP B 259     -12.067   8.076  31.558  1.00 22.25           O  
ATOM   2542  OD2 ASP B 259     -10.333   6.725  31.702  1.00 12.75           O1-
ATOM   2543  N   ASP B 260     -11.158   5.535  35.530  1.00 16.12           N  
ATOM   2544  CA  ASP B 260     -11.104   4.095  35.761  1.00 11.21           C  
ATOM   2545  C   ASP B 260     -12.398   3.552  36.341  1.00 10.74           C  
ATOM   2546  O   ASP B 260     -12.860   2.479  35.952  1.00 13.28           O  
ATOM   2547  CB  ASP B 260      -9.957   3.750  36.716  1.00 13.02           C  
ATOM   2548  CG  ASP B 260      -8.619   4.278  36.234  1.00 12.97           C  
ATOM   2549  OD1 ASP B 260      -8.234   3.995  35.078  1.00 11.99           O  
ATOM   2550  OD2 ASP B 260      -7.941   4.957  37.022  1.00  8.92           O1-
ATOM   2551  N   VAL B 261     -12.952   4.275  37.304  1.00 12.37           N  
ATOM   2552  CA  VAL B 261     -14.177   3.843  37.959  1.00 13.56           C  
ATOM   2553  C   VAL B 261     -15.339   4.007  36.974  1.00 16.10           C  
ATOM   2554  O   VAL B 261     -16.202   3.141  36.877  1.00 11.06           O  
ATOM   2555  CB  VAL B 261     -14.423   4.626  39.268  1.00 12.88           C  
ATOM   2556  CG1 VAL B 261     -15.795   4.303  39.847  1.00 13.40           C  
ATOM   2557  CG2 VAL B 261     -13.305   4.313  40.298  1.00 10.77           C  
ATOM   2558  N   ASN B 262     -15.343   5.098  36.208  1.00 13.76           N  
ATOM   2559  CA  ASN B 262     -16.360   5.269  35.184  1.00 14.92           C  
ATOM   2560  C   ASN B 262     -16.390   4.068  34.245  1.00 17.44           C  
ATOM   2561  O   ASN B 262     -17.457   3.492  33.991  1.00 13.68           O  
ATOM   2562  CB  ASN B 262     -16.120   6.563  34.402  1.00 17.23           C  
ATOM   2563  CG  ASN B 262     -16.525   7.787  35.191  1.00 22.85           C  
ATOM   2564  ND2 ASN B 262     -16.062   8.959  34.767  1.00 24.16           N  
ATOM   2565  OD1 ASN B 262     -17.250   7.675  36.176  1.00 19.53           O  
ATOM   2566  N   GLY B 263     -15.202   3.678  33.780  1.00 13.03           N  
ATOM   2567  CA  GLY B 263     -15.053   2.576  32.856  1.00 17.17           C  
ATOM   2568  C   GLY B 263     -15.513   1.265  33.460  1.00 17.12           C  
ATOM   2569  O   GLY B 263     -16.245   0.495  32.826  1.00 19.51           O  
ATOM   2570  N   ILE B 264     -15.105   1.006  34.697  1.00 12.01           N  
ATOM   2571  CA  ILE B 264     -15.432  -0.279  35.310  1.00 14.42           C  
ATOM   2572  C   ILE B 264     -16.922  -0.342  35.690  1.00 14.13           C  
ATOM   2573  O   ILE B 264     -17.528  -1.419  35.619  1.00 15.53           O  
ATOM   2574  CB  ILE B 264     -14.518  -0.585  36.542  1.00 11.63           C  
ATOM   2575  CG1 ILE B 264     -14.457  -2.101  36.811  1.00 10.24           C  
ATOM   2576  CG2 ILE B 264     -14.927   0.224  37.776  1.00 12.26           C  
ATOM   2577  CD1 ILE B 264     -13.599  -2.850  35.804  1.00 12.17           C  
ATOM   2578  N   ARG B 265     -17.533   0.792  36.034  1.00 13.94           N  
ATOM   2579  CA  ARG B 265     -18.975   0.811  36.274  1.00 12.45           C  
ATOM   2580  C   ARG B 265     -19.761   0.597  34.971  1.00 17.02           C  
ATOM   2581  O   ARG B 265     -20.838   0.006  34.992  1.00 14.75           O  
ATOM   2582  CB  ARG B 265     -19.408   2.127  36.943  1.00 16.59           C  
ATOM   2583  CG  ARG B 265     -19.063   2.195  38.431  1.00 13.33           C  
ATOM   2584  CD  ARG B 265     -19.611   3.458  39.123  1.00 13.84           C  
ATOM   2585  NE  ARG B 265     -21.070   3.431  39.220  1.00 18.47           N  
ATOM   2586  CZ  ARG B 265     -21.796   4.290  39.931  1.00 20.73           C  
ATOM   2587  NH1 ARG B 265     -21.211   5.261  40.628  1.00 27.65           N1+
ATOM   2588  NH2 ARG B 265     -23.118   4.170  39.960  1.00 30.53           N  
ATOM   2589  N   HIS B 266     -19.218   1.075  33.849  1.00 14.85           N  
ATOM   2590  CA  HIS B 266     -19.797   0.803  32.528  1.00 21.50           C  
ATOM   2591  C   HIS B 266     -19.934  -0.696  32.263  1.00 23.78           C  
ATOM   2592  O   HIS B 266     -20.948  -1.169  31.725  1.00 16.66           O  
ATOM   2593  CB  HIS B 266     -18.949   1.450  31.428  1.00 20.48           C  
ATOM   2594  CG  HIS B 266     -19.419   1.139  30.040  1.00 21.79           C  
ATOM   2595  CD2 HIS B 266     -18.826   0.452  29.033  1.00 34.56           C  
ATOM   2596  ND1 HIS B 266     -20.643   1.546  29.558  1.00 38.63           N  
ATOM   2597  CE1 HIS B 266     -20.784   1.127  28.311  1.00 33.54           C  
ATOM   2598  NE2 HIS B 266     -19.698   0.459  27.972  1.00 36.17           N  
ATOM   2599  N   LEU B 267     -18.909  -1.447  32.643  1.00 14.68           N  
ATOM   2600  CA  LEU B 267     -18.947  -2.886  32.460  1.00 13.21           C  
ATOM   2601  C   LEU B 267     -19.715  -3.641  33.561  1.00 17.86           C  
ATOM   2602  O   LEU B 267     -20.377  -4.625  33.255  1.00 20.51           O  
ATOM   2603  CB  LEU B 267     -17.518  -3.439  32.366  1.00 15.48           C  
ATOM   2604  CG  LEU B 267     -16.625  -2.856  31.274  1.00 17.55           C  
ATOM   2605  CD1 LEU B 267     -15.171  -3.260  31.520  1.00 18.32           C  
ATOM   2606  CD2 LEU B 267     -17.077  -3.323  29.900  1.00 23.63           C  
ATOM   2607  N   TYR B 268     -19.639  -3.212  34.828  1.00 13.47           N  
ATOM   2608  CA  TYR B 268     -20.156  -4.060  35.911  1.00 18.71           C  
ATOM   2609  C   TYR B 268     -21.196  -3.430  36.839  1.00 17.34           C  
ATOM   2610  O   TYR B 268     -21.779  -4.136  37.672  1.00 19.90           O  
ATOM   2611  CB  TYR B 268     -18.990  -4.586  36.768  1.00 13.32           C  
ATOM   2612  CG  TYR B 268     -18.046  -5.466  35.974  1.00 11.13           C  
ATOM   2613  CD1 TYR B 268     -18.359  -6.798  35.716  1.00 13.29           C  
ATOM   2614  CD2 TYR B 268     -16.859  -4.954  35.456  1.00 11.72           C  
ATOM   2615  CE1 TYR B 268     -17.515  -7.599  34.964  1.00 16.64           C  
ATOM   2616  CE2 TYR B 268     -16.000  -5.749  34.708  1.00  7.95           C  
ATOM   2617  CZ  TYR B 268     -16.336  -7.069  34.473  1.00 12.82           C  
ATOM   2618  OH  TYR B 268     -15.513  -7.863  33.729  1.00 11.91           O  
ATOM   2619  N   GLY B 269     -21.436  -2.128  36.686  1.00 15.80           N  
ATOM   2620  CA  GLY B 269     -22.281  -1.380  37.605  1.00 18.38           C  
ATOM   2621  C   GLY B 269     -23.715  -1.262  37.141  1.00 27.82           C  
ATOM   2622  O   GLY B 269     -24.464  -0.388  37.589  1.00 28.67           O  
ATOM   2623  OXT GLY B 269     -24.152  -2.041  36.298  1.00 27.44           O1-
TER   
END
