# Supplementary material for: Utilizing network pharmacology and molecular docking to explore the underlying mechanism of Guizhi Fuling Wan in treating endometriosis
Source: PeerJ. 2021 Apr 2;9:e11087. doi: 10.7717/peerj.11087 (PMC8020871; doi:10.7717/peerj.11087)
Supplement: Supplemental Information 1 [file peerj-09-11087-s001.zip › Molecular docking/taxifolin.pdbqt]

REMARK  6 active torsions:
REMARK  status: ('A' for Active; 'I' for Inactive)
REMARK    1  A    between atoms: C4_4  and  O5_5 
REMARK    2  A    between atoms: C7_7  and  O8_8 
REMARK    3  A    between atoms: C12_12  and  C14_13 
REMARK    4  A    between atoms: C17_16  and  O18_17 
REMARK    5  A    between atoms: C19_18  and  O20_19 
REMARK    6  A    between atoms: C22_21  and  O24_22 
ROOT
ATOM      1  O1  ZIN AC000       1.837  -0.902   1.244  0.00  0.00    -0.289 OA
ATOM      2  C2  ZIN AC000       0.686  -0.519   1.256  0.00  0.00     0.196 C 
ATOM      3  C3  ZIN AC000      -0.117  -0.529   2.484  0.00  0.00     0.079 A 
ATOM      4  C4  ZIN AC000       0.486  -0.744   3.733  0.00  0.00     0.085 A 
ATOM      5  C6  ZIN AC000      -0.296  -0.761   4.874  0.00  0.00     0.074 A 
ATOM      6  C7  ZIN AC000      -1.668  -0.564   4.780  0.00  0.00     0.071 A 
ATOM      7  C9  ZIN AC000      -2.270  -0.346   3.547  0.00  0.00     0.074 A 
ATOM      8  C10 ZIN AC000      -1.507  -0.323   2.394  0.00  0.00     0.089 A 
ATOM      9  O11 ZIN AC000      -2.098  -0.103   1.196  0.00  0.00    -0.337 OA
ATOM     10  C12 ZIN AC000      -1.435  -0.547   0.013  0.00  0.00     0.198 C 
ATOM     11  C22 ZIN AC000       0.002  -0.004   0.002  0.00  0.00     0.227 C 
ENDROOT
BRANCH  10  12
ATOM     12  C14 ZIN AC000      -2.173  -0.039  -1.198  0.00  0.00    -0.023 A 
ATOM     13  C21 ZIN AC000      -2.329  -0.854  -2.304  0.00  0.00     0.049 A 
ATOM     14  C19 ZIN AC000      -3.008  -0.389  -3.418  0.00  0.00     0.099 A 
ATOM     15  C17 ZIN AC000      -3.533   0.901  -3.421  0.00  0.00     0.098 A 
ATOM     16  C16 ZIN AC000      -3.373   1.713  -2.311  0.00  0.00     0.040 A 
ATOM     17  C15 ZIN AC000      -2.698   1.240  -1.200  0.00  0.00     0.013 A 
BRANCH  14  18
ATOM     18  O20 ZIN AC000      -3.163  -1.190  -4.506  0.00  0.00    -0.358 OA
ATOM     19  H32 ZIN AC000      -3.966  -1.729  -4.487  0.00  0.00     0.218 HD
ENDBRANCH  14  18
BRANCH  15  20
ATOM     20  O18 ZIN AC000      -4.200   1.362  -4.512  0.00  0.00    -0.358 OA
ATOM     21  H31 ZIN AC000      -5.151   1.188  -4.494  0.00  0.00     0.218 HD
ENDBRANCH  15  20
ENDBRANCH  10  12
BRANCH  11  22
ATOM     22  O24 ZIN AC000      -0.017   1.425   0.010  0.00  0.00    -0.385 OA
ATOM     23  H34 ZIN AC000       0.861   1.830   0.004  0.00  0.00     0.210 HD
ENDBRANCH  11  22
BRANCH   4  24
ATOM     24  O5  ZIN AC000       1.826  -0.933   3.820  0.00  0.00    -0.360 OA
ATOM     25  H25 ZIN AC000       2.332  -0.118   3.939  0.00  0.00     0.217 HD
ENDBRANCH   4  24
BRANCH   6  26
ATOM     26  O8  ZIN AC000      -2.427  -0.586   5.904  0.00  0.00    -0.361 OA
ATOM     27  H27 ZIN AC000      -2.529   0.278   6.326  0.00  0.00     0.217 HD
ENDBRANCH   6  26
TORSDOF 6
