# Supplementary material for: Utilizing network pharmacology and molecular docking to explore the underlying mechanism of Guizhi Fuling Wan in treating endometriosis
Source: PeerJ. 2021 Apr 2;9:e11087. doi: 10.7717/peerj.11087 (PMC8020871; doi:10.7717/peerj.11087)
Supplement: Supplemental Information 1 [file peerj-09-11087-s001.zip › Molecular docking/quercetin.pdbqt]

REMARK  6 active torsions:
REMARK  status: ('A' for Active; 'I' for Inactive)
REMARK    1  A    between atoms: O2_2  and  C3_3 
REMARK    2  A    between atoms: C5_5  and  O6_6 
REMARK    3  A    between atoms: C10_10  and  O12_11 
REMARK    4  A    between atoms: C14_13  and  C16_14 
REMARK    5  A    between atoms: C19_17  and  O20_18 
REMARK    6  A    between atoms: C22_20  and  O23_21 
ROOT
HETATM    1  C3  <0>     1       0.605  -0.606  -1.054  0.00  0.00     0.073 A 
HETATM    2  C4  <0>     1       1.170   0.171  -2.057  0.00  0.00     0.074 A 
HETATM    3  C5  <0>     1       1.785  -0.435  -3.139  0.00  0.00     0.085 A 
HETATM    4  C7  <0>     1       1.829  -1.835  -3.215  0.00  0.00     0.079 A 
HETATM    5  C8  <0>     1       2.460  -2.504  -4.358  0.00  0.00     0.196 C 
HETATM    6  O9  <0>     1       2.768  -1.896  -5.362  0.00  0.00    -0.289 OA
HETATM    7  C10 <0>     1       2.708  -3.995  -4.220  0.00  0.00     0.229 C 
HETATM    8  C14 <0>     1       1.482  -4.597  -3.519  0.00  0.00     0.198 C 
HETATM    9  O26 <0>     1       1.309  -3.971  -2.248  0.00  0.00    -0.337 OA
HETATM   10  C27 <0>     1       1.262  -2.619  -2.192  0.00  0.00     0.089 A 
HETATM   11  C28 <0>     1       0.655  -1.993  -1.118  0.00  0.00     0.074 A 
ENDROOT
BRANCH   8  12
HETATM   12  C16 <0>     1       1.689  -6.078  -3.327  0.00  0.00    -0.023 A 
HETATM   13  C17 <0>     1       2.376  -6.540  -2.220  0.00  0.00     0.013 A 
HETATM   14  C18 <0>     1       2.569  -7.897  -2.039  0.00  0.00     0.040 A 
HETATM   15  C19 <0>     1       2.072  -8.797  -2.968  0.00  0.00     0.101 A 
HETATM   16  C22 <0>     1       1.380  -8.332  -4.082  0.00  0.00     0.102 A 
HETATM   17  C25 <0>     1       1.186  -6.971  -4.254  0.00  0.00     0.049 A 
BRANCH  15  18
HETATM   18  O20 <0>     1       2.261 -10.132  -2.791  0.00  0.00    -0.353 OA
HETATM   19  C21 <0>     1       2.980 -10.537  -1.624  0.00  0.00     0.210 C 
ENDBRANCH  15  18
BRANCH  16  20
HETATM   20  O23 <0>     1       0.890  -9.212  -4.996  0.00  0.00    -0.353 OA
HETATM   21  C24 <0>     1       0.190  -8.663  -6.114  0.00  0.00     0.210 C 
ENDBRANCH  16  20
ENDBRANCH   8  12
BRANCH   7  22
HETATM   22  O12 <0>     1       3.880  -4.223  -3.434  0.00  0.00    -0.380 OA
HETATM   23  C13 <0>     1       5.087  -4.294  -4.197  0.00  0.00     0.202 C 
ENDBRANCH   7  22
BRANCH   3  24
HETATM   24  O6  <0>     1       2.340   0.320  -4.120  0.00  0.00    -0.360 OA
HETATM   25  H33 <0>     1       3.270   0.540  -3.968  0.00  0.00     0.217 HD
ENDBRANCH   3  24
BRANCH   1  26
HETATM   26  O2  <0>     1       0.002  -0.004   0.002  0.00  0.00    -0.356 OA
HETATM   27  C1  <0>     1      -0.017   1.425   0.010  0.00  0.00     0.210 C 
ENDBRANCH   1  26
TORSDOF 6
