# Supplementary material for: Utilizing network pharmacology and molecular docking to explore the underlying mechanism of Guizhi Fuling Wan in treating endometriosis
Source: PeerJ. 2021 Apr 2;9:e11087. doi: 10.7717/peerj.11087 (PMC8020871; doi:10.7717/peerj.11087)
Supplement: Supplemental Information 1 [file peerj-09-11087-s001.zip › Molecular docking/AKTI-6s9w.pdb]

ATOM      1  N   ASP A   3     -33.070 -34.713  15.603  1.00109.58           N  
ANISOU    1  N   ASP A   3    12538  12116  16980  -1668     93   -202       N  
ATOM      2  CA  ASP A   3     -32.468 -35.897  16.203  1.00102.21           C  
ANISOU    2  CA  ASP A   3    11752  10981  16101  -1684    203   -108       C  
ATOM      3  C   ASP A   3     -31.071 -35.598  16.743  1.00 94.87           C  
ANISOU    3  C   ASP A   3    11010  10103  14934  -1495    267    -33       C  
ATOM      4  O   ASP A   3     -30.191 -36.457  16.722  1.00 87.29           O  
ANISOU    4  O   ASP A   3    10214   8993  13960  -1455    275    -27       O  
ATOM      5  CB  ASP A   3     -32.412 -37.043  15.188  1.00100.99           C  
ANISOU    5  CB  ASP A   3    11670  10616  16086  -1786     76   -256       C  
ATOM      6  CG  ASP A   3     -31.866 -36.605  13.838  1.00 99.38           C  
ANISOU    6  CG  ASP A   3    11535  10483  15742  -1713   -125   -462       C  
ATOM      7  OD1 ASP A   3     -31.541 -35.409  13.681  1.00 97.52           O  
ANISOU    7  OD1 ASP A   3    11286  10454  15312  -1590   -164   -480       O  
ATOM      8  OD2 ASP A   3     -31.767 -37.457  12.930  1.00100.49           O1-
ANISOU    8  OD2 ASP A   3    11752  10467  15963  -1779   -239   -606       O1-
ATOM      9  N   VAL A   4     -30.875 -34.372  17.227  1.00 90.11           N  
ANISOU    9  N   VAL A   4    10377   9709  14152  -1377    306     21       N  
ATOM     10  CA  VAL A   4     -29.587 -33.984  17.793  1.00 86.24           C  
ANISOU   10  CA  VAL A   4    10043   9286  13440  -1205    355     92       C  
ATOM     11  C   VAL A   4     -29.427 -34.646  19.155  1.00 87.57           C  
ANISOU   11  C   VAL A   4    10278   9365  13629  -1197    539    293       C  
ATOM     12  O   VAL A   4     -30.261 -34.469  20.051  1.00 93.28           O  
ANISOU   12  O   VAL A   4    10901  10132  14408  -1249    672    416       O  
ATOM     13  CB  VAL A   4     -29.466 -32.458  17.896  1.00 80.35           C  
ANISOU   13  CB  VAL A   4     9246   8776  12507  -1094    334     80       C  
ATOM     14  CG1 VAL A   4     -28.212 -32.078  18.665  1.00 72.65           C  
ANISOU   14  CG1 VAL A   4     8415   7867  11321   -935    395    169       C  
ATOM     15  CG2 VAL A   4     -29.447 -31.833  16.510  1.00 80.04           C  
ANISOU   15  CG2 VAL A   4     9175   8815  12421  -1082    149   -105       C  
ATOM     16  N   ALA A   5     -28.350 -35.411  19.319  1.00 82.83           N  
ANISOU   16  N   ALA A   5     9849   8643  12979  -1123    552    331       N  
ATOM     17  CA  ALA A   5     -28.094 -36.129  20.557  1.00 76.30           C  
ANISOU   17  CA  ALA A   5     9112   7718  12161  -1102    711    528       C  
ATOM     18  C   ALA A   5     -26.615 -36.035  20.903  1.00 75.91           C  
ANISOU   18  C   ALA A   5     9230   7701  11911   -923    700    572       C  
ATOM     19  O   ALA A   5     -25.774 -35.724  20.056  1.00 66.36           O  
ANISOU   19  O   ALA A   5     8073   6535  10607   -838    575    441       O  
ATOM     20  CB  ALA A   5     -28.524 -37.599  20.458  1.00 71.73           C  
ANISOU   20  CB  ALA A   5     8559   6876  11819  -1238    750    558       C  
ATOM     21  N   ILE A   6     -26.309 -36.310  22.167  1.00 76.71           N  
ANISOU   21  N   ILE A   6     9412   7786  11950   -864    833    763       N  
ATOM     22  CA  ILE A   6     -24.932 -36.302  22.648  1.00 68.96           C  
ANISOU   22  CA  ILE A   6     8581   6832  10791   -695    824    828       C  
ATOM     23  C   ILE A   6     -24.304 -37.657  22.351  1.00 69.20           C  
ANISOU   23  C   ILE A   6     8735   6627  10932   -685    807    838       C  
ATOM     24  O   ILE A   6     -24.815 -38.696  22.782  1.00 80.74           O  
ANISOU   24  O   ILE A   6    10225   7904  12551   -773    903    946       O  
ATOM     25  CB  ILE A   6     -24.874 -35.990  24.149  1.00 63.88           C  
ANISOU   25  CB  ILE A   6     7980   6281  10010   -626    960   1027       C  
ATOM     26  CG1 ILE A   6     -25.525 -34.640  24.447  1.00 60.85           C  
ANISOU   26  CG1 ILE A   6     7480   6119   9521   -629    985   1005       C  
ATOM     27  CG2 ILE A   6     -23.434 -36.011  24.640  1.00 61.43           C  
ANISOU   27  CG2 ILE A   6     7817   6002   9523   -452    926   1092       C  
ATOM     28  CD1 ILE A   6     -25.425 -34.240  25.901  1.00 68.37           C  
ANISOU   28  CD1 ILE A   6     8490   7179  10307   -549   1113   1179       C  
ATOM     29  N   VAL A   7     -23.196 -37.650  21.615  1.00 64.35           N  
ANISOU   29  N   VAL A   7     8194   6013  10244   -576    694    727       N  
ATOM     30  CA  VAL A   7     -22.482 -38.891  21.340  1.00 66.28           C  
ANISOU   30  CA  VAL A   7     8565   6038  10582   -536    680    730       C  
ATOM     31  C   VAL A   7     -21.426 -39.179  22.407  1.00 66.80           C  
ANISOU   31  C   VAL A   7     8755   6097  10530   -380    736    906       C  
ATOM     32  O   VAL A   7     -21.199 -40.343  22.753  1.00 70.41           O  
ANISOU   32  O   VAL A   7     9315   6348  11090   -368    791   1008       O  
ATOM     33  CB  VAL A   7     -21.867 -38.850  19.929  1.00 60.49           C  
ANISOU   33  CB  VAL A   7     7846   5293   9844   -496    541    514       C  
ATOM     34  CG1 VAL A   7     -21.134 -37.549  19.704  1.00 68.70           C  
ANISOU   34  CG1 VAL A   7     8851   6577  10674   -380    468    447       C  
ATOM     35  CG2 VAL A   7     -20.937 -40.034  19.692  1.00 56.34           C  
ANISOU   35  CG2 VAL A   7     7461   4558   9387   -413    532    514       C  
ATOM     36  N   LYS A   8     -20.800 -38.146  22.966  1.00 62.38           N  
ANISOU   36  N   LYS A   8     8188   5753   9759   -262    720    947       N  
ATOM     37  CA  LYS A   8     -19.846 -38.342  24.046  1.00 62.22           C  
ANISOU   37  CA  LYS A   8     8276   5751   9614   -116    756   1116       C  
ATOM     38  C   LYS A   8     -19.777 -37.077  24.888  1.00 63.34           C  
ANISOU   38  C   LYS A   8     8380   6142   9546    -59    768   1173       C  
ATOM     39  O   LYS A   8     -19.957 -35.964  24.384  1.00 60.21           O  
ANISOU   39  O   LYS A   8     7888   5912   9077    -78    708   1046       O  
ATOM     40  CB  LYS A   8     -18.454 -38.704  23.516  1.00 64.30           C  
ANISOU   40  CB  LYS A   8     8616   5969   9848     31    663   1056       C  
ATOM     41  CG  LYS A   8     -17.497 -39.213  24.585  1.00 68.45           C  
ANISOU   41  CG  LYS A   8     9255   6461  10290    181    691   1241       C  
ATOM     42  CD  LYS A   8     -16.174 -39.670  23.983  1.00 69.84           C  
ANISOU   42  CD  LYS A   8     9487   6576  10475    326    605   1177       C  
ATOM     43  CE  LYS A   8     -15.257 -40.265  25.043  1.00 73.54           C  
ANISOU   43  CE  LYS A   8    10063   6997  10881    481    623   1371       C  
ATOM     44  NZ  LYS A   8     -15.891 -41.428  25.725  1.00 79.46           N1+
ANISOU   44  NZ  LYS A   8    10909   7526  11756    425    734   1542       N1+
ATOM     45  N   GLU A   9     -19.520 -37.263  26.181  1.00 61.11           N  
ANISOU   45  N   GLU A   9     8181   5876   9161     14    844   1367       N  
ATOM     46  CA  GLU A   9     -19.363 -36.150  27.103  1.00 69.19           C  
ANISOU   46  CA  GLU A   9     9197   7123   9968     82    853   1426       C  
ATOM     47  C   GLU A   9     -18.495 -36.589  28.272  1.00 72.11           C  
ANISOU   47  C   GLU A   9     9701   7487  10209    219    874   1613       C  
ATOM     48  O   GLU A   9     -18.354 -37.782  28.556  1.00 73.47           O  
ANISOU   48  O   GLU A   9     9967   7473  10477    236    924   1737       O  
ATOM     49  CB  GLU A   9     -20.716 -35.629  27.602  1.00 72.86           C  
ANISOU   49  CB  GLU A   9     9586   7660  10436    -36    970   1466       C  
ATOM     50  CG  GLU A   9     -21.618 -36.697  28.203  1.00 74.66           C  
ANISOU   50  CG  GLU A   9     9849   7717  10803   -133   1124   1626       C  
ATOM     51  CD  GLU A   9     -22.918 -36.125  28.740  1.00 82.45           C  
ANISOU   51  CD  GLU A   9    10743   8794  11788   -239   1254   1670       C  
ATOM     52  OE1 GLU A   9     -22.871 -35.106  29.461  1.00 87.58           O  
ANISOU   52  OE1 GLU A   9    11394   9640  12242   -172   1275   1695       O  
ATOM     53  OE2 GLU A   9     -23.991 -36.685  28.432  1.00 84.26           O1-
ANISOU   53  OE2 GLU A   9    10896   8901  12220   -388   1334   1674       O1-
ATOM     54  N   GLY A  10     -17.917 -35.608  28.947  1.00 68.34           N  
ANISOU   54  N   GLY A  10     9237   7212   9517    318    828   1632       N  
ATOM     55  CA  GLY A  10     -17.038 -35.878  30.064  1.00 66.70           C  
ANISOU   55  CA  GLY A  10     9151   7034   9158    458    817   1797       C  
ATOM     56  C   GLY A  10     -16.171 -34.674  30.356  1.00 65.66           C  
ANISOU   56  C   GLY A  10     9003   7129   8815    561    702   1734       C  
ATOM     57  O   GLY A  10     -16.299 -33.618  29.735  1.00 60.40           O  
ANISOU   57  O   GLY A  10     8237   6589   8123    520    648   1575       O  
ATOM     58  N   TRP A  11     -15.275 -34.860  31.322  1.00 67.48           N  
ANISOU   58  N   TRP A  11     9335   7403   8899    697    660   1867       N  
ATOM     59  CA  TRP A  11     -14.386 -33.795  31.764  1.00 59.90           C  
ANISOU   59  CA  TRP A  11     8371   6653   7736    796    541   1825       C  
ATOM     60  C   TRP A  11     -13.093 -33.814  30.959  1.00 58.51           C  
ANISOU   60  C   TRP A  11     8143   6480   7606    886    390   1725       C  
ATOM     61  O   TRP A  11     -12.502 -34.877  30.740  1.00 66.65           O  
ANISOU   61  O   TRP A  11     9215   7368   8743    954    372   1786       O  
ATOM     62  CB  TRP A  11     -14.082 -33.928  33.257  1.00 62.47           C  
ANISOU   62  CB  TRP A  11     8831   7044   7861    898    556   2015       C  
ATOM     63  CG  TRP A  11     -15.168 -33.389  34.135  1.00 64.38           C  
ANISOU   63  CG  TRP A  11     9111   7373   7979    832    686   2076       C  
ATOM     64  CD1 TRP A  11     -16.161 -34.101  34.744  1.00 60.91           C  
ANISOU   64  CD1 TRP A  11     8741   6831   7572    773    859   2230       C  
ATOM     65  CD2 TRP A  11     -15.377 -32.018  34.498  1.00 60.62           C  
ANISOU   65  CD2 TRP A  11     8605   7098   7331    822    665   1982       C  
ATOM     66  CE2 TRP A  11     -16.513 -31.976  35.332  1.00 65.89           C  
ANISOU   66  CE2 TRP A  11     9326   7781   7927    767    836   2083       C  
ATOM     67  CE3 TRP A  11     -14.713 -30.824  34.201  1.00 59.49           C  
ANISOU   67  CE3 TRP A  11     8396   7114   7094    854    525   1824       C  
ATOM     68  NE1 TRP A  11     -16.973 -33.259  35.467  1.00 66.45           N  
ANISOU   68  NE1 TRP A  11     9452   7670   8128    733    955   2239       N  
ATOM     69  CZ2 TRP A  11     -16.998 -30.787  35.872  1.00 59.99           C  
ANISOU   69  CZ2 TRP A  11     8574   7205   7014    755    870   2022       C  
ATOM     70  CZ3 TRP A  11     -15.197 -29.645  34.737  1.00 62.80           C  
ANISOU   70  CZ3 TRP A  11     8815   7690   7355    832    551   1764       C  
ATOM     71  CH2 TRP A  11     -16.328 -29.636  35.563  1.00 64.11           C  
ANISOU   71  CH2 TRP A  11     9042   7870   7449    790    721   1859       C  
ATOM     72  N   LEU A  12     -12.665 -32.633  30.520  1.00 59.63           N  
ANISOU   72  N   LEU A  12     8196   6784   7678    886    293   1575       N  
ATOM     73  CA  LEU A  12     -11.418 -32.453  29.796  1.00 65.56           C  
ANISOU   73  CA  LEU A  12     8879   7573   8456    966    159   1477       C  
ATOM     74  C   LEU A  12     -10.597 -31.365  30.470  1.00 64.09           C  
ANISOU   74  C   LEU A  12     8680   7592   8080   1038     43   1460       C  
ATOM     75  O   LEU A  12     -11.055 -30.684  31.391  1.00 71.95           O  
ANISOU   75  O   LEU A  12     9723   8697   8918   1020     65   1498       O  
ATOM     76  CB  LEU A  12     -11.659 -32.067  28.328  1.00 63.77           C  
ANISOU   76  CB  LEU A  12     8540   7326   8362    878    151   1287       C  
ATOM     77  CG  LEU A  12     -12.424 -33.044  27.444  1.00 69.60           C  
ANISOU   77  CG  LEU A  12     9277   7869   9298    795    236   1256       C  
ATOM     78  CD1 LEU A  12     -12.494 -32.520  26.020  1.00 66.26           C  
ANISOU   78  CD1 LEU A  12     8752   7463   8960    729    200   1061       C  
ATOM     79  CD2 LEU A  12     -11.760 -34.399  27.484  1.00 73.84           C  
ANISOU   79  CD2 LEU A  12     9885   8238   9933    890    237   1352       C  
ATOM     80  N   HIS A  13      -9.370 -31.206  29.988  1.00 57.64           N  
ANISOU   80  N   HIS A  13     7795   6823   7284   1119    -79   1396       N  
ATOM     81  CA  HIS A  13      -8.535 -30.054  30.296  1.00 59.09           C  
ANISOU   81  CA  HIS A  13     7925   7194   7331   1159   -206   1333       C  
ATOM     82  C   HIS A  13      -8.327 -29.268  29.009  1.00 55.34           C  
ANISOU   82  C   HIS A  13     7321   6763   6944   1095   -239   1150       C  
ATOM     83  O   HIS A  13      -7.742 -29.784  28.051  1.00 61.20           O  
ANISOU   83  O   HIS A  13     8002   7431   7820   1127   -254   1100       O  
ATOM     84  CB  HIS A  13      -7.197 -30.485  30.897  1.00 67.01           C  
ANISOU   84  CB  HIS A  13     8940   8234   8285   1309   -328   1426       C  
ATOM     85  CG  HIS A  13      -7.297 -30.936  32.320  1.00 73.97           C  
ANISOU   85  CG  HIS A  13     9959   9127   9018   1381   -326   1606       C  
ATOM     86  CD2 HIS A  13      -7.238 -30.239  33.479  1.00 75.56           C  
ANISOU   86  CD2 HIS A  13    10227   9474   9007   1407   -385   1652       C  
ATOM     87  ND1 HIS A  13      -7.493 -32.253  32.674  1.00 74.36           N  
ANISOU   87  ND1 HIS A  13    10108   9020   9126   1437   -254   1764       N  
ATOM     88  CE1 HIS A  13      -7.545 -32.350  33.990  1.00 77.41           C  
ANISOU   88  CE1 HIS A  13    10616   9461   9334   1498   -265   1913       C  
ATOM     89  NE2 HIS A  13      -7.394 -31.142  34.503  1.00 75.79           N  
ANISOU   89  NE2 HIS A  13    10396   9444   8956   1483   -346   1843       N  
ATOM     90  N   LYS A  14      -8.818 -28.032  28.979  1.00 52.87           N  
ANISOU   90  N   LYS A  14     6974   6561   6552   1012   -242   1054       N  
ATOM     91  CA  LYS A  14      -8.731 -27.183  27.800  1.00 51.97           C  
ANISOU   91  CA  LYS A  14     6751   6490   6504    945   -266    893       C  
ATOM     92  C   LYS A  14      -7.815 -26.004  28.085  1.00 56.78           C  
ANISOU   92  C   LYS A  14     7306   7260   7009    968   -388    834       C  
ATOM     93  O   LYS A  14      -7.930 -25.358  29.133  1.00 59.17           O  
ANISOU   93  O   LYS A  14     7661   7658   7162    972   -423    863       O  
ATOM     94  CB  LYS A  14     -10.109 -26.674  27.370  1.00 62.22           C  
ANISOU   94  CB  LYS A  14     8045   7769   7826    822   -171    822       C  
ATOM     95  CG  LYS A  14     -10.073 -25.808  26.117  1.00 58.90           C  
ANISOU   95  CG  LYS A  14     7526   7387   7466    758   -196    667       C  
ATOM     96  CD  LYS A  14     -11.250 -24.850  26.067  1.00 66.50           C  
ANISOU   96  CD  LYS A  14     8482   8394   8392    661   -144    604       C  
ATOM     97  CE  LYS A  14     -11.057 -23.807  24.981  1.00 71.63           C  
ANISOU   97  CE  LYS A  14     9046   9100   9069    613   -189    467       C  
ATOM     98  NZ  LYS A  14     -12.045 -22.700  25.096  1.00 87.44           N1+
ANISOU   98  NZ  LYS A  14    11044  11162  11018    542   -159    412       N1+
ATOM     99  N   ARG A  15      -6.915 -25.726  27.151  1.00 53.57           N  
ANISOU   99  N   ARG A  15     6794   6880   6682    980   -448    747       N  
ATOM    100  CA  ARG A  15      -6.029 -24.582  27.277  1.00 59.12           C  
ANISOU  100  CA  ARG A  15     7423   7722   7318    982   -561    682       C  
ATOM    101  C   ARG A  15      -6.765 -23.309  26.881  1.00 51.26           C  
ANISOU  101  C   ARG A  15     6409   6780   6289    871   -536    570       C  
ATOM    102  O   ARG A  15      -7.514 -23.288  25.900  1.00 48.76           O  
ANISOU  102  O   ARG A  15     6073   6400   6055    803   -455    506       O  
ATOM    103  CB  ARG A  15      -4.791 -24.776  26.406  1.00 55.92           C  
ANISOU  103  CB  ARG A  15     6901   7323   7023   1034   -616    642       C  
ATOM    104  CG  ARG A  15      -3.591 -23.970  26.851  1.00 65.24           C  
ANISOU  104  CG  ARG A  15     8000   8640   8150   1066   -753    624       C  
ATOM    105  CD  ARG A  15      -2.390 -24.310  25.994  1.00 71.19           C  
ANISOU  105  CD  ARG A  15     8623   9393   9030   1127   -783    601       C  
ATOM    106  NE  ARG A  15      -2.628 -23.984  24.592  1.00 73.67           N  
ANISOU  106  NE  ARG A  15     8879   9672   9439   1056   -700    495       N  
ATOM    107  CZ  ARG A  15      -1.766 -24.232  23.613  1.00 81.20           C  
ANISOU  107  CZ  ARG A  15     9728  10619  10505   1095   -685    457       C  
ATOM    108  NH1 ARG A  15      -2.067 -23.899  22.366  1.00 82.96           N1+
ANISOU  108  NH1 ARG A  15     9920  10816  10785   1029   -606    364       N1+
ATOM    109  NH2 ARG A  15      -0.606 -24.815  23.880  1.00 86.38           N  
ANISOU  109  NH2 ARG A  15    10311  11298  11213   1208   -747    515       N  
ATOM    110  N   GLY A  16      -6.554 -22.251  27.659  1.00 55.31           N  
ANISOU  110  N   GLY A  16     6933   7404   6679    856   -613    544       N  
ATOM    111  CA  GLY A  16      -7.244 -21.003  27.385  1.00 59.20           C  
ANISOU  111  CA  GLY A  16     7418   7937   7137    763   -591    443       C  
ATOM    112  C   GLY A  16      -6.851 -20.444  26.029  1.00 59.04           C  
ANISOU  112  C   GLY A  16     7290   7916   7226    712   -598    342       C  
ATOM    113  O   GLY A  16      -5.701 -20.553  25.598  1.00 57.02           O  
ANISOU  113  O   GLY A  16     6950   7685   7032    747   -660    332       O  
ATOM    114  N   GLU A  17      -7.826 -19.844  25.350  1.00 73.56           N  
ANISOU  114  N   GLU A  17     9130   9729   9091    633   -529    272       N  
ATOM    115  CA  GLU A  17      -7.576 -19.360  23.998  1.00 79.36           C  
ANISOU  115  CA  GLU A  17     9781  10455   9916    587   -522    187       C  
ATOM    116  C   GLU A  17      -6.816 -18.039  24.007  1.00 80.68           C  
ANISOU  116  C   GLU A  17     9894  10709  10050    552   -605    123       C  
ATOM    117  O   GLU A  17      -5.957 -17.811  23.149  1.00 81.10           O  
ANISOU  117  O   GLU A  17     9860  10779  10174    543   -628     87       O  
ATOM    118  CB  GLU A  17      -8.897 -19.234  23.237  1.00 86.76           C  
ANISOU  118  CB  GLU A  17    10739  11333  10893    522   -432    142       C  
ATOM    119  CG  GLU A  17      -9.523 -20.581  22.896  1.00 96.60           C  
ANISOU  119  CG  GLU A  17    12013  12477  12214    536   -355    186       C  
ATOM    120  CD  GLU A  17     -10.989 -20.470  22.532  1.00101.76           C  
ANISOU  120  CD  GLU A  17    12689  13082  12893    470   -280    157       C  
ATOM    121  OE1 GLU A  17     -11.582 -19.401  22.788  1.00104.52           O  
ANISOU  121  OE1 GLU A  17    13045  13482  13187    430   -280    120       O  
ATOM    122  OE2 GLU A  17     -11.550 -21.447  21.995  1.00102.42           O1-
ANISOU  122  OE2 GLU A  17    12780  13075  13059    458   -225    166       O1-
ATOM    123  N   TYR A  18      -7.100 -17.166  24.975  1.00 76.81           N  
ANISOU  123  N   TYR A  18     9458  10272   9456    531   -646    107       N  
ATOM    124  CA  TYR A  18      -6.404 -15.891  25.101  1.00 76.90           C  
ANISOU  124  CA  TYR A  18     9430  10351   9438    490   -735     41       C  
ATOM    125  C   TYR A  18      -5.506 -15.803  26.323  1.00 77.25           C  
ANISOU  125  C   TYR A  18     9486  10469   9395    532   -853     67       C  
ATOM    126  O   TYR A  18      -4.485 -15.114  26.275  1.00 77.89           O  
ANISOU  126  O   TYR A  18     9493  10605   9498    506   -949     25       O  
ATOM    127  CB  TYR A  18      -7.409 -14.735  25.140  1.00 81.24           C  
ANISOU  127  CB  TYR A  18    10034  10893   9941    427   -701    -27       C  
ATOM    128  CG  TYR A  18      -8.276 -14.660  23.904  1.00 82.95           C  
ANISOU  128  CG  TYR A  18    10231  11048  10239    385   -609    -58       C  
ATOM    129  CD1 TYR A  18      -9.458 -15.381  23.820  1.00 83.83           C  
ANISOU  129  CD1 TYR A  18    10385  11105  10361    394   -517    -27       C  
ATOM    130  CD2 TYR A  18      -7.910 -13.875  22.815  1.00 84.38           C  
ANISOU  130  CD2 TYR A  18    10348  11225  10487    333   -617   -114       C  
ATOM    131  CE1 TYR A  18     -10.252 -15.322  22.694  1.00 86.83           C  
ANISOU  131  CE1 TYR A  18    10743  11436  10814    356   -453    -60       C  
ATOM    132  CE2 TYR A  18      -8.705 -13.810  21.680  1.00 86.14           C  
ANISOU  132  CE2 TYR A  18    10564  11399  10768    302   -545   -139       C  
ATOM    133  CZ  TYR A  18      -9.876 -14.536  21.626  1.00 83.74           C  
ANISOU  133  CZ  TYR A  18    10299  11047  10470    315   -473   -117       C  
ATOM    134  OH  TYR A  18     -10.679 -14.483  20.505  1.00 73.25           O  
ANISOU  134  OH  TYR A  18     8959   9677   9197    285   -422   -146       O  
ATOM    135  N   ILE A  19      -5.858 -16.471  27.415  1.00 74.85           N  
ANISOU  135  N   ILE A  19     9275  10174   8993    592   -853    137       N  
ATOM    136  CA  ILE A  19      -4.967 -16.632  28.557  1.00 80.36           C  
ANISOU  136  CA  ILE A  19     9991  10944   9597    651   -975    180       C  
ATOM    137  C   ILE A  19      -4.584 -18.107  28.615  1.00 80.35           C  
ANISOU  137  C   ILE A  19     9980  10912   9639    743   -962    292       C  
ATOM    138  O   ILE A  19      -5.416 -18.969  28.919  1.00 82.35           O  
ANISOU  138  O   ILE A  19    10319  11107   9864    777   -872    366       O  
ATOM    139  CB  ILE A  19      -5.606 -16.139  29.863  1.00 89.21           C  
ANISOU  139  CB  ILE A  19    11247  12107  10541    659   -993    175       C  
ATOM    140  CG1 ILE A  19      -4.715 -16.483  31.059  1.00 94.19           C  
ANISOU  140  CG1 ILE A  19    11914  12817  11056    735  -1127    232       C  
ATOM    141  CG2 ILE A  19      -7.028 -16.668  30.022  1.00 92.66           C  
ANISOU  141  CG2 ILE A  19    11782  12482  10943    668   -842    224       C  
ATOM    142  CD1 ILE A  19      -5.106 -15.767  32.336  1.00 97.70           C  
ANISOU  142  CD1 ILE A  19    12494  13323  11305    739  -1173    200       C  
ATOM    143  N   LYS A  20      -3.321 -18.398  28.301  1.00 84.96           N  
ANISOU  143  N   LYS A  20    10451  11526  10304    781  -1047    305       N  
ATOM    144  CA  LYS A  20      -2.871 -19.757  28.001  1.00 89.03           C  
ANISOU  144  CA  LYS A  20    10930  11991  10906    870  -1021    395       C  
ATOM    145  C   LYS A  20      -2.574 -20.506  29.299  1.00 86.70           C  
ANISOU  145  C   LYS A  20    10712  11725  10504    971  -1097    505       C  
ATOM    146  O   LYS A  20      -1.426 -20.655  29.726  1.00 97.56           O  
ANISOU  146  O   LYS A  20    12021  13169  11880   1037  -1226    539       O  
ATOM    147  CB  LYS A  20      -1.656 -19.713  27.081  1.00100.66           C  
ANISOU  147  CB  LYS A  20    12241  13488  12518    879  -1064    361       C  
ATOM    148  CG  LYS A  20      -1.139 -21.083  26.663  1.00107.86           C  
ANISOU  148  CG  LYS A  20    13108  14339  13533    982  -1029    439       C  
ATOM    149  CD  LYS A  20       0.019 -20.987  25.674  1.00109.51           C  
ANISOU  149  CD  LYS A  20    13149  14578  13883    994  -1045    398       C  
ATOM    150  CE  LYS A  20       0.722 -22.336  25.522  1.00110.44           C  
ANISOU  150  CE  LYS A  20    13221  14649  14093   1125  -1035    480       C  
ATOM    151  NZ  LYS A  20       1.763 -22.357  24.446  1.00110.42           N1+
ANISOU  151  NZ  LYS A  20    13054  14666  14236   1148  -1013    440       N1+
ATOM    152  N   THR A  21      -3.642 -20.983  29.938  1.00 74.22           N  
ANISOU  152  N   THR A  21     9271  10097   8832    985  -1014    570       N  
ATOM    153  CA  THR A  21      -3.543 -21.885  31.077  1.00 71.52           C  
ANISOU  153  CA  THR A  21     9028   9759   8388   1086  -1048    701       C  
ATOM    154  C   THR A  21      -4.605 -22.964  30.931  1.00 70.53           C  
ANISOU  154  C   THR A  21     8991   9507   8301   1098   -890    786       C  
ATOM    155  O   THR A  21      -5.661 -22.738  30.337  1.00 73.01           O  
ANISOU  155  O   THR A  21     9321   9762   8659   1014   -769    733       O  
ATOM    156  CB  THR A  21      -3.725 -21.167  32.429  1.00 75.75           C  
ANISOU  156  CB  THR A  21     9677  10394   8712   1088  -1127    703       C  
ATOM    157  CG2 THR A  21      -2.676 -20.078  32.628  1.00 73.76           C  
ANISOU  157  CG2 THR A  21     9340  10258   8426   1064  -1300    608       C  
ATOM    158  OG1 THR A  21      -5.035 -20.589  32.496  1.00 79.01           O  
ANISOU  158  OG1 THR A  21    10177  10782   9061   1011  -1005    654       O  
ATOM    159  N   TRP A  22      -4.320 -24.141  31.481  1.00 63.09           N  
ANISOU  159  N   TRP A  22     8103   8518   7350   1200   -898    922       N  
ATOM    160  CA  TRP A  22      -5.252 -25.257  31.402  1.00 67.28           C  
ANISOU  160  CA  TRP A  22     8719   8912   7931   1209   -752   1015       C  
ATOM    161  C   TRP A  22      -6.360 -25.106  32.434  1.00 72.03           C  
ANISOU  161  C   TRP A  22     9465   9526   8376   1181   -674   1074       C  
ATOM    162  O   TRP A  22      -6.125 -24.655  33.559  1.00 82.27           O  
ANISOU  162  O   TRP A  22    10837  10928   9493   1221   -755   1107       O  
ATOM    163  CB  TRP A  22      -4.520 -26.584  31.609  1.00 62.61           C  
ANISOU  163  CB  TRP A  22     8141   8248   7398   1334   -783   1148       C  
ATOM    164  CG  TRP A  22      -3.458 -26.835  30.581  1.00 66.47           C  
ANISOU  164  CG  TRP A  22     8486   8719   8052   1376   -836   1094       C  
ATOM    165  CD1 TRP A  22      -2.149 -26.456  30.646  1.00 68.78           C  
ANISOU  165  CD1 TRP A  22     8668   9117   8349   1438   -984   1070       C  
ATOM    166  CD2 TRP A  22      -3.616 -27.515  29.329  1.00 60.49           C  
ANISOU  166  CD2 TRP A  22     7676   7831   7477   1361   -736   1053       C  
ATOM    167  CE2 TRP A  22      -2.360 -27.511  28.690  1.00 59.79           C  
ANISOU  167  CE2 TRP A  22     7449   7779   7488   1424   -815   1008       C  
ATOM    168  CE3 TRP A  22      -4.698 -28.129  28.688  1.00 55.90           C  
ANISOU  168  CE3 TRP A  22     7148   7107   6985   1298   -590   1045       C  
ATOM    169  NE1 TRP A  22      -1.482 -26.858  29.514  1.00 69.22           N  
ANISOU  169  NE1 TRP A  22     8600   9119   8581   1467   -966   1024       N  
ATOM    170  CZ2 TRP A  22      -2.154 -28.098  27.442  1.00 52.25           C  
ANISOU  170  CZ2 TRP A  22     6425   6725   6701   1437   -742    954       C  
ATOM    171  CZ3 TRP A  22      -4.492 -28.709  27.446  1.00 55.20           C  
ANISOU  171  CZ3 TRP A  22     6994   6916   7063   1304   -537    983       C  
ATOM    172  CH2 TRP A  22      -3.230 -28.690  26.837  1.00 53.74           C  
ANISOU  172  CH2 TRP A  22     6688   6772   6957   1377   -607    938       C  
ATOM    173  N   ARG A  23      -7.577 -25.483  32.042  1.00 75.53           N  
ANISOU  173  N   ARG A  23     9945   9866   8888   1113   -515   1084       N  
ATOM    174  CA  ARG A  23      -8.727 -25.427  32.927  1.00 78.84           C  
ANISOU  174  CA  ARG A  23    10484  10287   9185   1083   -407   1147       C  
ATOM    175  C   ARG A  23      -9.590 -26.665  32.731  1.00 74.05           C  
ANISOU  175  C   ARG A  23     9923   9524   8690   1066   -257   1252       C  
ATOM    176  O   ARG A  23      -9.787 -27.111  31.590  1.00 74.16           O  
ANISOU  176  O   ARG A  23     9860   9430   8887   1018   -209   1200       O  
ATOM    177  CB  ARG A  23      -9.575 -24.173  32.678  1.00 83.53           C  
ANISOU  177  CB  ARG A  23    11051  10940   9745    981   -357   1015       C  
ATOM    178  CG  ARG A  23      -9.045 -22.914  33.333  1.00 88.46           C  
ANISOU  178  CG  ARG A  23    11691  11712  10208    992   -477    935       C  
ATOM    179  CD  ARG A  23     -10.111 -21.835  33.330  1.00 90.96           C  
ANISOU  179  CD  ARG A  23    12022  12063  10476    910   -394    837       C  
ATOM    180  NE  ARG A  23      -9.606 -20.552  33.804  1.00 96.65           N  
ANISOU  180  NE  ARG A  23    12754  12903  11065    909   -510    733       N  
ATOM    181  CZ  ARG A  23      -8.986 -19.669  33.031  1.00101.26           C  
ANISOU  181  CZ  ARG A  23    13235  13518  11723    863   -604    607       C  
ATOM    182  NH1 ARG A  23      -8.792 -19.936  31.748  1.00105.35           N1+
ANISOU  182  NH1 ARG A  23    13634  13967  12426    825   -591    571       N1+
ATOM    183  NH2 ARG A  23      -8.556 -18.523  33.538  1.00101.65           N  
ANISOU  183  NH2 ARG A  23    13305  13660  11656    855   -710    515       N  
ATOM    184  N   PRO A  24     -10.119 -27.233  33.815  1.00 68.20           N  
ANISOU  184  N   PRO A  24     9310   8762   7840   1100   -179   1398       N  
ATOM    185  CA  PRO A  24     -11.069 -28.346  33.675  1.00 64.96           C  
ANISOU  185  CA  PRO A  24     8942   8193   7545   1061    -20   1501       C  
ATOM    186  C   PRO A  24     -12.391 -27.857  33.100  1.00 65.11           C  
ANISOU  186  C   PRO A  24     8908   8187   7642    931    109   1410       C  
ATOM    187  O   PRO A  24     -12.968 -26.877  33.577  1.00 62.36           O  
ANISOU  187  O   PRO A  24     8576   7944   7173    896    142   1362       O  
ATOM    188  CB  PRO A  24     -11.231 -28.856  35.110  1.00 63.41           C  
ANISOU  188  CB  PRO A  24     8904   8014   7177   1133     26   1685       C  
ATOM    189  CG  PRO A  24     -10.943 -27.653  35.960  1.00 56.84           C  
ANISOU  189  CG  PRO A  24     8113   7367   6116   1164    -61   1630       C  
ATOM    190  CD  PRO A  24      -9.881 -26.876  35.225  1.00 63.03           C  
ANISOU  190  CD  PRO A  24     8775   8227   6945   1172   -231   1476       C  
ATOM    191  N   ARG A  25     -12.870 -28.550  32.070  1.00 64.91           N  
ANISOU  191  N   ARG A  25     8819   8020   7822    863    177   1384       N  
ATOM    192  CA  ARG A  25     -14.124 -28.200  31.421  1.00 61.01           C  
ANISOU  192  CA  ARG A  25     8258   7495   7429    739    284   1300       C  
ATOM    193  C   ARG A  25     -14.904 -29.467  31.110  1.00 63.57           C  
ANISOU  193  C   ARG A  25     8593   7637   7923    681    404   1383       C  
ATOM    194  O   ARG A  25     -14.328 -30.508  30.782  1.00 69.10           O  
ANISOU  194  O   ARG A  25     9315   8215   8725    722    377   1434       O  
ATOM    195  CB  ARG A  25     -13.892 -27.401  30.132  1.00 55.38           C  
ANISOU  195  CB  ARG A  25     7421   6816   6805    691    204   1116       C  
ATOM    196  CG  ARG A  25     -13.410 -25.979  30.355  1.00 54.18           C  
ANISOU  196  CG  ARG A  25     7245   6828   6511    711    109   1018       C  
ATOM    197  CD  ARG A  25     -14.474 -25.150  31.048  1.00 57.11           C  
ANISOU  197  CD  ARG A  25     7646   7276   6778    667    198   1010       C  
ATOM    198  NE  ARG A  25     -14.068 -23.761  31.220  1.00 59.26           N  
ANISOU  198  NE  ARG A  25     7905   7685   6927    681    109    902       N  
ATOM    199  CZ  ARG A  25     -13.530 -23.273  32.332  1.00 63.76           C  
ANISOU  199  CZ  ARG A  25     8559   8359   7307    749     50    932       C  
ATOM    200  NH1 ARG A  25     -13.336 -24.064  33.378  1.00 59.00           N1+
ANISOU  200  NH1 ARG A  25     8066   7751   6602    818     72   1077       N1+
ATOM    201  NH2 ARG A  25     -13.192 -21.992  32.400  1.00 64.48           N  
ANISOU  201  NH2 ARG A  25     8635   8556   7308    747    -34    817       N  
ATOM    202  N   TYR A  26     -16.225 -29.370  31.221  1.00 63.05           N  
ANISOU  202  N   TYR A  26     8508   7550   7897    584    538   1394       N  
ATOM    203  CA  TYR A  26     -17.120 -30.467  30.881  1.00 61.70           C  
ANISOU  203  CA  TYR A  26     8327   7208   7910    498    655   1457       C  
ATOM    204  C   TYR A  26     -17.601 -30.245  29.453  1.00 64.29           C  
ANISOU  204  C   TYR A  26     8526   7489   8411    399    629   1290       C  
ATOM    205  O   TYR A  26     -18.328 -29.285  29.180  1.00 64.22           O  
ANISOU  205  O   TYR A  26     8438   7570   8393    336    646   1194       O  
ATOM    206  CB  TYR A  26     -18.288 -30.548  31.861  1.00 55.99           C  
ANISOU  206  CB  TYR A  26     7643   6489   7140    447    824   1578       C  
ATOM    207  CG  TYR A  26     -19.064 -31.836  31.743  1.00 59.93           C  
ANISOU  207  CG  TYR A  26     8150   6797   7825    364    948   1684       C  
ATOM    208  CD1 TYR A  26     -20.236 -31.899  31.003  1.00 67.31           C  
ANISOU  208  CD1 TYR A  26     8970   7663   8942    226   1025   1614       C  
ATOM    209  CD2 TYR A  26     -18.610 -32.995  32.354  1.00 58.86           C  
ANISOU  209  CD2 TYR A  26     8133   6539   7691    422    980   1854       C  
ATOM    210  CE1 TYR A  26     -20.941 -33.080  30.886  1.00 73.83           C  
ANISOU  210  CE1 TYR A  26     9795   8303   9954    134   1131   1703       C  
ATOM    211  CE2 TYR A  26     -19.305 -34.179  32.241  1.00 70.82           C  
ANISOU  211  CE2 TYR A  26     9660   7859   9390    338   1095   1952       C  
ATOM    212  CZ  TYR A  26     -20.471 -34.216  31.507  1.00 78.14           C  
ANISOU  212  CZ  TYR A  26    10467   8718  10504    187   1170   1872       C  
ATOM    213  OH  TYR A  26     -21.164 -35.398  31.395  1.00 83.93           O  
ANISOU  213  OH  TYR A  26    11206   9248  11435     88   1278   1964       O  
ATOM    214  N   PHE A  27     -17.190 -31.124  28.544  1.00 65.23           N  
ANISOU  214  N   PHE A  27     8632   7470   8681    392    583   1255       N  
ATOM    215  CA  PHE A  27     -17.423 -30.942  27.118  1.00 61.89           C  
ANISOU  215  CA  PHE A  27     8107   7011   8396    318    530   1087       C  
ATOM    216  C   PHE A  27     -18.524 -31.863  26.614  1.00 56.66           C  
ANISOU  216  C   PHE A  27     7414   6183   7932    197    617   1092       C  
ATOM    217  O   PHE A  27     -18.641 -33.011  27.052  1.00 60.09           O  
ANISOU  217  O   PHE A  27     7918   6469   8443    191    688   1217       O  
ATOM    218  CB  PHE A  27     -16.145 -31.190  26.318  1.00 63.73           C  
ANISOU  218  CB  PHE A  27     8345   7217   8653    399    413   1013       C  
ATOM    219  CG  PHE A  27     -15.358 -29.948  26.048  1.00 63.49           C  
ANISOU  219  CG  PHE A  27     8266   7356   8502    452    307    908       C  
ATOM    220  CD1 PHE A  27     -14.490 -29.445  26.999  1.00 64.65           C  
ANISOU  220  CD1 PHE A  27     8457   7621   8486    550    256    972       C  
ATOM    221  CD2 PHE A  27     -15.491 -29.275  24.845  1.00 61.80           C  
ANISOU  221  CD2 PHE A  27     7964   7180   8337    399    256    749       C  
ATOM    222  CE1 PHE A  27     -13.767 -28.297  26.757  1.00 63.29           C  
ANISOU  222  CE1 PHE A  27     8234   7592   8220    584    158    875       C  
ATOM    223  CE2 PHE A  27     -14.769 -28.127  24.596  1.00 61.31           C  
ANISOU  223  CE2 PHE A  27     7861   7261   8174    439    169    665       C  
ATOM    224  CZ  PHE A  27     -13.907 -27.635  25.555  1.00 62.18           C  
ANISOU  224  CZ  PHE A  27     8008   7479   8141    526    122    725       C  
ATOM    225  N   LEU A  28     -19.314 -31.348  25.675  1.00 59.98           N  
ANISOU  225  N   LEU A  28     7728   6624   8436    100    602    957       N  
ATOM    226  CA  LEU A  28     -20.400 -32.081  25.040  1.00 54.64           C  
ANISOU  226  CA  LEU A  28     6996   5807   7959    -31    654    928       C  
ATOM    227  C   LEU A  28     -20.093 -32.229  23.558  1.00 56.35           C  
ANISOU  227  C   LEU A  28     7174   5965   8272    -53    545    759       C  
ATOM    228  O   LEU A  28     -19.892 -31.230  22.861  1.00 60.10           O  
ANISOU  228  O   LEU A  28     7591   6562   8682    -39    462    634       O  
ATOM    229  CB  LEU A  28     -21.735 -31.360  25.227  1.00 60.79           C  
ANISOU  229  CB  LEU A  28     7672   6667   8759   -128    728    915       C  
ATOM    230  CG  LEU A  28     -22.625 -31.762  26.401  1.00 72.35           C  
ANISOU  230  CG  LEU A  28     9149   8099  10240   -175    890   1080       C  
ATOM    231  CD1 LEU A  28     -21.878 -31.670  27.721  1.00 75.74           C  
ANISOU  231  CD1 LEU A  28     9703   8600  10476    -55    933   1225       C  
ATOM    232  CD2 LEU A  28     -23.862 -30.878  26.420  1.00 76.23           C  
ANISOU  232  CD2 LEU A  28     9513   8696  10755   -254    951   1037       C  
ATOM    233  N   LEU A  29     -20.060 -33.467  23.081  1.00 58.63           N  
ANISOU  233  N   LEU A  29     7504   6063   8710    -87    549    758       N  
ATOM    234  CA  LEU A  29     -19.934 -33.760  21.661  1.00 58.88           C  
ANISOU  234  CA  LEU A  29     7512   6017   8841   -120    460    592       C  
ATOM    235  C   LEU A  29     -21.290 -34.232  21.156  1.00 60.87           C  
ANISOU  235  C   LEU A  29     7693   6161   9273   -281    489    543       C  
ATOM    236  O   LEU A  29     -21.851 -35.197  21.686  1.00 70.99           O  
ANISOU  236  O   LEU A  29     9002   7293  10680   -350    578    647       O  
ATOM    237  CB  LEU A  29     -18.858 -34.816  21.409  1.00 56.40           C  
ANISOU  237  CB  LEU A  29     7302   5559   8570    -32    434    601       C  
ATOM    238  CG  LEU A  29     -18.535 -35.109  19.942  1.00 56.84           C  
ANISOU  238  CG  LEU A  29     7356   5543   8696    -38    346    421       C  
ATOM    239  CD1 LEU A  29     -17.989 -33.864  19.251  1.00 56.01           C  
ANISOU  239  CD1 LEU A  29     7197   5630   8455     15    260    301       C  
ATOM    240  CD2 LEU A  29     -17.564 -36.277  19.821  1.00 46.43           C  
ANISOU  240  CD2 LEU A  29     6145   4057   7440     55    346    443       C  
ATOM    241  N   LYS A  30     -21.822 -33.544  20.151  1.00 55.76           N  
ANISOU  241  N   LYS A  30     6954   5589   8643   -344    412    392       N  
ATOM    242  CA  LYS A  30     -23.133 -33.852  19.603  1.00 62.27           C  
ANISOU  242  CA  LYS A  30     7687   6338   9635   -498    413    329       C  
ATOM    243  C   LYS A  30     -23.008 -34.277  18.145  1.00 65.05           C  
ANISOU  243  C   LYS A  30     8051   6602  10064   -532    297    149       C  
ATOM    244  O   LYS A  30     -22.028 -33.960  17.465  1.00 65.39           O  
ANISOU  244  O   LYS A  30     8145   6698  10001   -435    219     58       O  
ATOM    245  CB  LYS A  30     -24.076 -32.651  19.718  1.00 64.93           C  
ANISOU  245  CB  LYS A  30     7892   6846   9932   -546    418    311       C  
ATOM    246  CG  LYS A  30     -24.290 -32.169  21.138  1.00 68.48           C  
ANISOU  246  CG  LYS A  30     8334   7390  10294   -511    541    472       C  
ATOM    247  CD  LYS A  30     -25.245 -30.993  21.162  1.00 69.41           C  
ANISOU  247  CD  LYS A  30     8321   7666  10388   -549    548    437       C  
ATOM    248  CE  LYS A  30     -25.465 -30.491  22.574  1.00 70.73           C  
ANISOU  248  CE  LYS A  30     8492   7929  10453   -506    680    583       C  
ATOM    249  NZ  LYS A  30     -26.436 -29.364  22.614  1.00 72.31           N1+
ANISOU  249  NZ  LYS A  30     8561   8271  10641   -533    700    546       N1+
ATOM    250  N   ASN A  31     -24.027 -35.001  17.671  1.00 68.19           N  
ANISOU  250  N   ASN A  31     8397   6864  10646   -675    287     96       N  
ATOM    251  CA  ASN A  31     -24.011 -35.544  16.316  1.00 68.81           C  
ANISOU  251  CA  ASN A  31     8503   6838  10803   -720    174    -83       C  
ATOM    252  C   ASN A  31     -24.107 -34.464  15.244  1.00 65.97           C  
ANISOU  252  C   ASN A  31     8081   6644  10342   -708     52   -237       C  
ATOM    253  O   ASN A  31     -23.833 -34.748  14.073  1.00 61.68           O  
ANISOU  253  O   ASN A  31     7586   6050   9799   -707    -47   -391       O  
ATOM    254  CB  ASN A  31     -25.150 -36.551  16.138  1.00 69.33           C  
ANISOU  254  CB  ASN A  31     8521   6720  11101   -893    184   -103       C  
ATOM    255  CG  ASN A  31     -26.503 -35.976  16.516  1.00 68.26           C  
ANISOU  255  CG  ASN A  31     8217   6675  11043  -1013    217    -58       C  
ATOM    256  ND2 ASN A  31     -27.532 -36.814  16.487  1.00 73.93           N  
ANISOU  256  ND2 ASN A  31     8870   7242  11980  -1175    238    -56       N  
ATOM    257  OD1 ASN A  31     -26.623 -34.792  16.824  1.00 69.66           O  
ANISOU  257  OD1 ASN A  31     8320   7052  11095   -961    225    -29       O  
ATOM    258  N   ASP A  32     -24.494 -33.243  15.607  1.00 59.43           N  
ANISOU  258  N   ASP A  32     7155   6004   9421   -694     60   -198       N  
ATOM    259  CA  ASP A  32     -24.559 -32.160  14.635  1.00 65.13           C  
ANISOU  259  CA  ASP A  32     7826   6879  10040   -672    -52   -325       C  
ATOM    260  C   ASP A  32     -23.219 -31.465  14.434  1.00 67.39           C  
ANISOU  260  C   ASP A  32     8196   7275  10134   -523    -76   -342       C  
ATOM    261  O   ASP A  32     -23.120 -30.581  13.576  1.00 56.10           O  
ANISOU  261  O   ASP A  32     6745   5964   8607   -494   -162   -440       O  
ATOM    262  CB  ASP A  32     -25.623 -31.137  15.051  1.00 69.07           C  
ANISOU  262  CB  ASP A  32     8181   7520  10543   -720    -35   -282       C  
ATOM    263  CG  ASP A  32     -25.249 -30.378  16.309  1.00 80.22           C  
ANISOU  263  CG  ASP A  32     9595   9047  11837   -632     71   -139       C  
ATOM    264  OD1 ASP A  32     -24.429 -30.890  17.098  1.00 84.70           O  
ANISOU  264  OD1 ASP A  32    10260   9559  12364   -568    148    -40       O  
ATOM    265  OD2 ASP A  32     -25.782 -29.266  16.510  1.00 84.98           O1-
ANISOU  265  OD2 ASP A  32    10108   9794  12386   -624     72   -129       O1-
ATOM    266  N   GLY A  33     -22.191 -31.837  15.195  1.00 78.88           N  
ANISOU  266  N   GLY A  33     9739   8694  11537   -429     -3   -245       N  
ATOM    267  CA  GLY A  33     -20.854 -31.309  15.026  1.00 68.89           C  
ANISOU  267  CA  GLY A  33     8539   7520  10117   -294    -24   -259       C  
ATOM    268  C   GLY A  33     -20.396 -30.376  16.126  1.00 56.63           C  
ANISOU  268  C   GLY A  33     6969   6108   8439   -217     29   -140       C  
ATOM    269  O   GLY A  33     -19.195 -30.087  16.212  1.00 64.72           O  
ANISOU  269  O   GLY A  33     8044   7190   9356   -108     21   -126       O  
ATOM    270  N   THR A  34     -21.307 -29.900  16.969  1.00 55.00           N  
ANISOU  270  N   THR A  34     6692   5959   8248   -270     82    -58       N  
ATOM    271  CA  THR A  34     -20.930 -28.972  18.028  1.00 63.06           C  
ANISOU  271  CA  THR A  34     7708   7114   9138   -198    128     40       C  
ATOM    272  C   THR A  34     -20.108 -29.684  19.096  1.00 58.95           C  
ANISOU  272  C   THR A  34     7275   6533   8589   -125    196    169       C  
ATOM    273  O   THR A  34     -20.461 -30.779  19.542  1.00 64.73           O  
ANISOU  273  O   THR A  34     8039   7127   9428   -166    260    245       O  
ATOM    274  CB  THR A  34     -22.174 -28.348  18.657  1.00 65.70           C  
ANISOU  274  CB  THR A  34     7950   7517   9497   -265    183     88       C  
ATOM    275  CG2 THR A  34     -22.982 -27.603  17.609  1.00 67.10           C  
ANISOU  275  CG2 THR A  34     8032   7758   9703   -323    102    -33       C  
ATOM    276  OG1 THR A  34     -22.986 -29.380  19.230  1.00 76.69           O  
ANISOU  276  OG1 THR A  34     9328   8783  11027   -348    269    171       O  
ATOM    277  N   PHE A  35     -19.008 -29.056  19.506  1.00 54.45           N  
ANISOU  277  N   PHE A  35     6743   6067   7879    -17    176    199       N  
ATOM    278  CA  PHE A  35     -18.142 -29.561  20.571  1.00 49.15           C  
ANISOU  278  CA  PHE A  35     6149   5371   7154     70    217    325       C  
ATOM    279  C   PHE A  35     -17.894 -28.382  21.505  1.00 58.43           C  
ANISOU  279  C   PHE A  35     7315   6711   8174    122    221    379       C  
ATOM    280  O   PHE A  35     -16.975 -27.588  21.288  1.00 66.13           O  
ANISOU  280  O   PHE A  35     8286   7789   9050    189    154    331       O  
ATOM    281  CB  PHE A  35     -16.850 -30.135  20.004  1.00 46.45           C  
ANISOU  281  CB  PHE A  35     5862   4974   6811    160    166    289       C  
ATOM    282  CG  PHE A  35     -15.975 -30.792  21.028  1.00 50.40           C  
ANISOU  282  CG  PHE A  35     6438   5434   7278    257    194    422       C  
ATOM    283  CD1 PHE A  35     -16.459 -31.824  21.816  1.00 51.64           C  
ANISOU  283  CD1 PHE A  35     6651   5461   7511    234    273    545       C  
ATOM    284  CD2 PHE A  35     -14.663 -30.387  21.194  1.00 50.94           C  
ANISOU  284  CD2 PHE A  35     6518   5594   7245    372    140    431       C  
ATOM    285  CE1 PHE A  35     -15.653 -32.430  22.757  1.00 57.83           C  
ANISOU  285  CE1 PHE A  35     7512   6206   8253    334    292    679       C  
ATOM    286  CE2 PHE A  35     -13.853 -30.990  22.134  1.00 59.94           C  
ANISOU  286  CE2 PHE A  35     7719   6703   8352    470    149    556       C  
ATOM    287  CZ  PHE A  35     -14.348 -32.013  22.916  1.00 57.73           C  
ANISOU  287  CZ  PHE A  35     7508   6294   8134    457    222    683       C  
ATOM    288  N   ILE A  36     -18.725 -28.265  22.537  1.00 53.94           N  
ANISOU  288  N   ILE A  36     6743   6164   7588     89    305    474       N  
ATOM    289  CA  ILE A  36     -18.720 -27.116  23.432  1.00 58.83           C  
ANISOU  289  CA  ILE A  36     7358   6933   8061    128    318    508       C  
ATOM    290  C   ILE A  36     -18.419 -27.599  24.845  1.00 61.75           C  
ANISOU  290  C   ILE A  36     7817   7297   8350    187    385    663       C  
ATOM    291  O   ILE A  36     -18.874 -28.672  25.254  1.00 65.63           O  
ANISOU  291  O   ILE A  36     8343   7670   8923    155    466    761       O  
ATOM    292  CB  ILE A  36     -20.066 -26.361  23.370  1.00 68.12           C  
ANISOU  292  CB  ILE A  36     8450   8165   9269     47    365    470       C  
ATOM    293  CG1 ILE A  36     -20.104 -25.213  24.383  1.00 79.35           C  
ANISOU  293  CG1 ILE A  36     9885   9728  10538     96    394    503       C  
ATOM    294  CG2 ILE A  36     -21.233 -27.325  23.575  1.00 73.27           C  
ANISOU  294  CG2 ILE A  36     9073   8704  10064    -45    466    536       C  
ATOM    295  CD1 ILE A  36     -19.052 -24.146  24.148  1.00 89.68           C  
ANISOU  295  CD1 ILE A  36    11207  11143  11724    164    290    427       C  
ATOM    296  N   GLY A  37     -17.640 -26.808  25.582  1.00 58.39           N  
ANISOU  296  N   GLY A  37     7431   6994   7762    270    345    685       N  
ATOM    297  CA  GLY A  37     -17.290 -27.109  26.959  1.00 64.42           C  
ANISOU  297  CA  GLY A  37     8290   7779   8409    339    387    825       C  
ATOM    298  C   GLY A  37     -17.858 -26.083  27.921  1.00 59.15           C  
ANISOU  298  C   GLY A  37     7634   7238   7602    343    440    845       C  
ATOM    299  O   GLY A  37     -18.077 -24.925  27.558  1.00 70.05           O  
ANISOU  299  O   GLY A  37     8957   8711   8948    324    404    738       O  
ATOM    300  N   TYR A  38     -18.094 -26.519  29.157  1.00 49.33           N  
ANISOU  300  N   TYR A  38     6476   5993   6275    373    530    985       N  
ATOM    301  CA  TYR A  38     -18.686 -25.687  30.193  1.00 60.55           C  
ANISOU  301  CA  TYR A  38     7931   7526   7551    387    605   1015       C  
ATOM    302  C   TYR A  38     -17.877 -25.817  31.477  1.00 67.79           C  
ANISOU  302  C   TYR A  38     8980   8502   8274    490    588   1127       C  
ATOM    303  O   TYR A  38     -17.188 -26.816  31.700  1.00 66.06           O  
ANISOU  303  O   TYR A  38     8825   8209   8064    539    561   1227       O  
ATOM    304  CB  TYR A  38     -20.149 -26.073  30.455  1.00 62.33           C  
ANISOU  304  CB  TYR A  38     8119   7698   7865    305    775   1081       C  
ATOM    305  CG  TYR A  38     -21.007 -26.185  29.210  1.00 62.77           C  
ANISOU  305  CG  TYR A  38     8040   7679   8131    197    783    987       C  
ATOM    306  CD1 TYR A  38     -21.775 -25.114  28.775  1.00 67.04           C  
ANISOU  306  CD1 TYR A  38     8482   8297   8692    158    788    878       C  
ATOM    307  CD2 TYR A  38     -21.062 -27.369  28.481  1.00 63.54           C  
ANISOU  307  CD2 TYR A  38     8114   7624   8405    139    779   1005       C  
ATOM    308  CE1 TYR A  38     -22.568 -25.212  27.645  1.00 68.37           C  
ANISOU  308  CE1 TYR A  38     8527   8408   9044     65    778    795       C  
ATOM    309  CE2 TYR A  38     -21.852 -27.475  27.348  1.00 65.08           C  
ANISOU  309  CE2 TYR A  38     8191   7755   8780     38    770    910       C  
ATOM    310  CZ  TYR A  38     -22.602 -26.393  26.937  1.00 68.85           C  
ANISOU  310  CZ  TYR A  38     8568   8325   9267      2    764    808       C  
ATOM    311  OH  TYR A  38     -23.391 -26.490  25.815  1.00 74.52           O  
ANISOU  311  OH  TYR A  38     9169   8990  10156    -92    737    715       O  
ATOM    312  N   LYS A  39     -17.966 -24.789  32.327  1.00 76.96           N  
ANISOU  312  N   LYS A  39    10190   9796   9257    530    597   1108       N  
ATOM    313  CA  LYS A  39     -17.292 -24.848  33.623  1.00 81.99           C  
ANISOU  313  CA  LYS A  39    10965  10504   9684    628    575   1209       C  
ATOM    314  C   LYS A  39     -17.830 -25.994  34.470  1.00 81.00           C  
ANISOU  314  C   LYS A  39    10928  10303   9544    635    719   1398       C  
ATOM    315  O   LYS A  39     -17.069 -26.666  35.177  1.00 82.43           O  
ANISOU  315  O   LYS A  39    11218  10473   9628    716    679   1518       O  
ATOM    316  CB  LYS A  39     -17.445 -23.521  34.368  1.00 85.39           C  
ANISOU  316  CB  LYS A  39    11440  11081   9923    661    572   1137       C  
ATOM    317  CG  LYS A  39     -16.457 -22.443  33.953  1.00 89.70           C  
ANISOU  317  CG  LYS A  39    11954  11711  10418    686    395    990       C  
ATOM    318  CD  LYS A  39     -16.561 -21.219  34.857  1.00 99.67           C  
ANISOU  318  CD  LYS A  39    13291  13101  11478    725    390    925       C  
ATOM    319  CE  LYS A  39     -15.678 -20.086  34.356  1.00106.22           C  
ANISOU  319  CE  LYS A  39    14076  13994  12289    726    223    771       C  
ATOM    320  NZ  LYS A  39     -16.102 -18.763  34.905  1.00109.74           N1+
ANISOU  320  NZ  LYS A  39    14566  14529  12601    736    241    670       N1+
ATOM    321  N   GLU A  40     -19.139 -26.228  34.415  1.00 78.97           N  
ANISOU  321  N   GLU A  40    10623   9993   9390    552    887   1432       N  
ATOM    322  CA  GLU A  40     -19.775 -27.339  35.105  1.00 82.97           C  
ANISOU  322  CA  GLU A  40    11195  10408   9921    534   1048   1616       C  
ATOM    323  C   GLU A  40     -20.859 -27.910  34.200  1.00 83.61           C  
ANISOU  323  C   GLU A  40    11146  10361  10262    405   1149   1602       C  
ATOM    324  O   GLU A  40     -21.254 -27.294  33.207  1.00 91.44           O  
ANISOU  324  O   GLU A  40    12006  11364  11373    340   1108   1452       O  
ATOM    325  CB  GLU A  40     -20.351 -26.909  36.462  1.00 98.82           C  
ANISOU  325  CB  GLU A  40    13306  12523  11718    578   1186   1705       C  
ATOM    326  CG  GLU A  40     -19.288 -26.560  37.504  1.00109.57           C  
ANISOU  326  CG  GLU A  40    14825  14001  12805    708   1083   1744       C  
ATOM    327  CD  GLU A  40     -19.877 -26.169  38.843  1.00117.26           C  
ANISOU  327  CD  GLU A  40    15922  15081  13550    757   1227   1827       C  
ATOM    328  OE1 GLU A  40     -21.109 -25.964  38.918  1.00124.80           O  
ANISOU  328  OE1 GLU A  40    16819  16038  14561    693   1409   1831       O  
ATOM    329  OE2 GLU A  40     -19.107 -26.068  39.825  1.00115.86           O1-
ANISOU  329  OE2 GLU A  40    15898  14991  13133    863   1156   1887       O1-
ATOM    330  N   ARG A  41     -21.334 -29.101  34.547  1.00 91.97           N  
ANISOU  330  N   ARG A  41    12244  11292  11410    365   1277   1761       N  
ATOM    331  CA  ARG A  41     -22.333 -29.769  33.724  1.00 97.08           C  
ANISOU  331  CA  ARG A  41    12769  11800  12319    231   1363   1753       C  
ATOM    332  C   ARG A  41     -23.583 -28.903  33.614  1.00 99.22           C  
ANISOU  332  C   ARG A  41    12913  12153  12633    156   1469   1676       C  
ATOM    333  O   ARG A  41     -24.093 -28.424  34.636  1.00104.84           O  
ANISOU  333  O   ARG A  41    13671  12966  13199    190   1598   1744       O  
ATOM    334  CB  ARG A  41     -22.687 -31.133  34.313  1.00105.12           C  
ANISOU  334  CB  ARG A  41    13861  12667  13412    197   1504   1956       C  
ATOM    335  CG  ARG A  41     -21.490 -32.041  34.511  1.00109.00           C  
ANISOU  335  CG  ARG A  41    14486  13068  13863    287   1411   2053       C  
ATOM    336  CD  ARG A  41     -21.923 -33.441  34.898  1.00115.40           C  
ANISOU  336  CD  ARG A  41    15360  13691  14796    237   1550   2248       C  
ATOM    337  NE  ARG A  41     -20.785 -34.348  34.989  1.00122.30           N  
ANISOU  337  NE  ARG A  41    16355  14458  15656    332   1454   2337       N  
ATOM    338  CZ  ARG A  41     -20.886 -35.671  35.059  1.00126.89           C  
ANISOU  338  CZ  ARG A  41    16998  14834  16380    301   1527   2483       C  
ATOM    339  NH1 ARG A  41     -19.792 -36.417  35.137  1.00128.88           N1+
ANISOU  339  NH1 ARG A  41    17358  14996  16614    409   1429   2557       N1+
ATOM    340  NH2 ARG A  41     -22.079 -36.249  35.045  1.00127.63           N  
ANISOU  340  NH2 ARG A  41    17040  14807  16646    161   1698   2556       N  
ATOM    341  N   PRO A  42     -24.095 -28.665  32.412  1.00 94.68           N  
ANISOU  341  N   PRO A  42    12184  11544  12248     66   1416   1535       N  
ATOM    342  CA  PRO A  42     -25.276 -27.814  32.265  1.00 92.47           C  
ANISOU  342  CA  PRO A  42    11769  11344  12020      7   1502   1461       C  
ATOM    343  C   PRO A  42     -26.557 -28.559  32.613  1.00100.18           C  
ANISOU  343  C   PRO A  42    12675  12241  13150    -98   1702   1582       C  
ATOM    344  O   PRO A  42     -26.624 -29.789  32.595  1.00 99.22           O  
ANISOU  344  O   PRO A  42    12577  11965  13155   -161   1752   1692       O  
ATOM    345  CB  PRO A  42     -25.247 -27.430  30.782  1.00 83.12           C  
ANISOU  345  CB  PRO A  42    10456  10139  10986    -46   1349   1278       C  
ATOM    346  CG  PRO A  42     -24.585 -28.594  30.126  1.00 84.38           C  
ANISOU  346  CG  PRO A  42    10652  10143  11264    -75   1263   1295       C  
ATOM    347  CD  PRO A  42     -23.565 -29.110  31.111  1.00 90.65           C  
ANISOU  347  CD  PRO A  42    11619  10928  11895     28   1266   1429       C  
ATOM    348  N   GLN A  43     -27.587 -27.775  32.939  1.00112.82           N  
ANISOU  348  N   GLN A  43    14181  13943  14743   -115   1825   1563       N  
ATOM    349  CA  GLN A  43     -28.891 -28.352  33.245  1.00121.70           C  
ANISOU  349  CA  GLN A  43    15203  15011  16028   -221   2028   1670       C  
ATOM    350  C   GLN A  43     -29.711 -28.599  31.985  1.00125.78           C  
ANISOU  350  C   GLN A  43    15516  15441  16835   -359   1977   1569       C  
ATOM    351  O   GLN A  43     -30.540 -29.516  31.961  1.00128.39           O  
ANISOU  351  O   GLN A  43    15762  15656  17364   -480   2093   1659       O  
ATOM    352  CB  GLN A  43     -29.661 -27.447  34.212  1.00126.29           C  
ANISOU  352  CB  GLN A  43    15765  15742  16476   -168   2201   1702       C  
ATOM    353  CG  GLN A  43     -30.326 -26.228  33.572  1.00128.39           C  
ANISOU  353  CG  GLN A  43    15868  16113  16800   -170   2161   1534       C  
ATOM    354  CD  GLN A  43     -29.331 -25.266  32.949  1.00126.01           C  
ANISOU  354  CD  GLN A  43    15615  15881  16382    -85   1939   1367       C  
ATOM    355  NE2 GLN A  43     -29.695 -24.700  31.804  1.00121.74           N  
ANISOU  355  NE2 GLN A  43    14923  15348  15986   -129   1827   1218       N  
ATOM    356  OE1 GLN A  43     -28.247 -25.038  33.487  1.00127.54           O  
ANISOU  356  OE1 GLN A  43    15978  16121  16359     16   1866   1376       O  
ATOM    357  N   ASP A  44     -29.496 -27.804  30.940  1.00123.87           N  
ANISOU  357  N   ASP A  44    15196  15250  16620   -347   1803   1386       N  
ATOM    358  CA  ASP A  44     -30.169 -27.984  29.661  1.00125.97           C  
ANISOU  358  CA  ASP A  44    15285  15445  17133   -466   1717   1274       C  
ATOM    359  C   ASP A  44     -29.196 -28.630  28.684  1.00124.46           C  
ANISOU  359  C   ASP A  44    15158  15139  16991   -479   1532   1201       C  
ATOM    360  O   ASP A  44     -28.069 -28.152  28.512  1.00121.82           O  
ANISOU  360  O   ASP A  44    14930  14858  16500   -378   1401   1134       O  
ATOM    361  CB  ASP A  44     -30.677 -26.648  29.115  1.00126.81           C  
ANISOU  361  CB  ASP A  44    15260  15686  17234   -438   1655   1127       C  
ATOM    362  CG  ASP A  44     -31.701 -26.819  28.003  1.00124.88           C  
ANISOU  362  CG  ASP A  44    14807  15390  17250   -565   1603   1040       C  
ATOM    363  OD1 ASP A  44     -31.461 -27.627  27.080  1.00123.05           O  
ANISOU  363  OD1 ASP A  44    14567  15035  17153   -644   1485    991       O  
ATOM    364  OD2 ASP A  44     -32.753 -26.148  28.053  1.00123.38           O1-
ANISOU  364  OD2 ASP A  44    14463  15285  17132   -580   1678   1017       O1-
ATOM    365  N   VAL A  45     -29.639 -29.711  28.041  1.00123.32           N  
ANISOU  365  N   VAL A  45    14946  14836  17073   -606   1524   1207       N  
ATOM    366  CA  VAL A  45     -28.740 -30.503  27.209  1.00121.83           C  
ANISOU  366  CA  VAL A  45    14839  14516  16937   -615   1377   1150       C  
ATOM    367  C   VAL A  45     -28.530 -29.847  25.848  1.00124.79           C  
ANISOU  367  C   VAL A  45    15141  14935  17339   -614   1184    950       C  
ATOM    368  O   VAL A  45     -27.399 -29.771  25.354  1.00126.60           O  
ANISOU  368  O   VAL A  45    15467  15162  17472   -538   1052    879       O  
ATOM    369  CB  VAL A  45     -29.275 -31.943  27.087  1.00116.77           C  
ANISOU  369  CB  VAL A  45    14174  13669  16523   -751   1446   1231       C  
ATOM    370  CG1 VAL A  45     -28.655 -32.654  25.898  1.00110.36           C  
ANISOU  370  CG1 VAL A  45    13398  12717  15816   -784   1279   1115       C  
ATOM    371  CG2 VAL A  45     -28.993 -32.711  28.370  1.00117.78           C  
ANISOU  371  CG2 VAL A  45    14443  13730  16578   -716   1604   1442       C  
ATOM    372  N   ASP A  46     -29.601 -29.357  25.224  1.00128.43           N  
ANISOU  372  N   ASP A  46    15429  15442  17928   -694   1167    863       N  
ATOM    373  CA  ASP A  46     -29.506 -28.720  23.911  1.00132.58           C  
ANISOU  373  CA  ASP A  46    15887  16013  18474   -693    985    683       C  
ATOM    374  C   ASP A  46     -30.432 -27.510  23.873  1.00130.11           C  
ANISOU  374  C   ASP A  46    15427  15849  18162   -685   1002    632       C  
ATOM    375  O   ASP A  46     -31.654 -27.655  23.979  1.00133.30           O  
ANISOU  375  O   ASP A  46    15677  16245  18726   -777   1087    662       O  
ATOM    376  CB  ASP A  46     -29.841 -29.709  22.790  1.00138.72           C  
ANISOU  376  CB  ASP A  46    16608  16639  19462   -819    890    602       C  
ATOM    377  CG  ASP A  46     -31.171 -30.413  23.001  1.00142.40           C  
ANISOU  377  CG  ASP A  46    16929  17019  20155   -969    999    666       C  
ATOM    378  OD1 ASP A  46     -31.631 -30.505  24.160  1.00143.82           O  
ANISOU  378  OD1 ASP A  46    17097  17217  20331   -974   1181    815       O  
ATOM    379  OD2 ASP A  46     -31.755 -30.883  22.001  1.00143.08           O1-
ANISOU  379  OD2 ASP A  46    16916  17023  20426  -1084    902    568       O1-
ATOM    380  N   GLN A  47     -29.853 -26.320  23.719  1.00127.22           N  
ANISOU  380  N   GLN A  47    15100  15610  17626   -574    922    556       N  
ATOM    381  CA  GLN A  47     -30.630 -25.093  23.624  1.00124.69           C  
ANISOU  381  CA  GLN A  47    14657  15422  17298   -545    924    500       C  
ATOM    382  C   GLN A  47     -31.242 -24.962  22.228  1.00118.58           C  
ANISOU  382  C   GLN A  47    13747  14637  16673   -616    776    369       C  
ATOM    383  O   GLN A  47     -30.744 -25.519  21.247  1.00115.77           O  
ANISOU  383  O   GLN A  47    13432  14201  16355   -654    642    291       O  
ATOM    384  CB  GLN A  47     -29.756 -23.877  23.960  1.00125.33           C  
ANISOU  384  CB  GLN A  47    14844  15624  17152   -406    887    466       C  
ATOM    385  CG  GLN A  47     -30.486 -22.531  24.013  1.00123.27           C  
ANISOU  385  CG  GLN A  47    14483  15490  16866   -353    905    416       C  
ATOM    386  CD  GLN A  47     -31.767 -22.583  24.827  1.00121.01           C  
ANISOU  386  CD  GLN A  47    14071  15231  16678   -389   1085    500       C  
ATOM    387  NE2 GLN A  47     -32.815 -21.942  24.320  1.00116.93           N  
ANISOU  387  NE2 GLN A  47    13380  14767  16279   -406   1069    440       N  
ATOM    388  OE1 GLN A  47     -31.817 -23.197  25.891  1.00123.40           O  
ANISOU  388  OE1 GLN A  47    14428  15507  16952   -396   1240    623       O  
ATOM    389  N   ARG A  48     -32.343 -24.211  22.153  1.00115.30           N  
ANISOU  389  N   ARG A  48    13167  14305  16335   -626    800    344       N  
ATOM    390  CA  ARG A  48     -33.146 -24.180  20.935  1.00111.71           C  
ANISOU  390  CA  ARG A  48    12557  13842  16044   -704    667    239       C  
ATOM    391  C   ARG A  48     -32.485 -23.378  19.820  1.00112.27           C  
ANISOU  391  C   ARG A  48    12684  13966  16010   -636    477    111       C  
ATOM    392  O   ARG A  48     -32.769 -23.620  18.642  1.00115.35           O  
ANISOU  392  O   ARG A  48    13011  14322  16495   -699    329     15       O  
ATOM    393  CB  ARG A  48     -34.532 -23.616  21.249  1.00105.97           C  
ANISOU  393  CB  ARG A  48    11625  13195  15443   -724    755    264       C  
ATOM    394  CG  ARG A  48     -35.222 -24.326  22.397  1.00105.04           C  
ANISOU  394  CG  ARG A  48    11446  13040  15426   -788    972    403       C  
ATOM    395  CD  ARG A  48     -36.442 -23.567  22.883  1.00108.54           C  
ANISOU  395  CD  ARG A  48    11699  13589  15952   -768   1092    435       C  
ATOM    396  NE  ARG A  48     -37.022 -24.213  24.058  1.00113.33           N  
ANISOU  396  NE  ARG A  48    12263  14167  16629   -820   1327    581       N  
ATOM    397  CZ  ARG A  48     -37.924 -25.189  24.028  1.00116.11           C  
ANISOU  397  CZ  ARG A  48    12464  14437  17217   -969   1394    636       C  
ATOM    398  NH1 ARG A  48     -38.381 -25.653  22.878  1.00118.49           N1+
ANISOU  398  NH1 ARG A  48    12637  14674  17711  -1085   1230    544       N1+
ATOM    399  NH2 ARG A  48     -38.370 -25.698  25.165  1.00117.04           N  
ANISOU  399  NH2 ARG A  48    12561  14534  17374  -1005   1628    785       N  
ATOM    400  N   GLU A  49     -31.612 -22.433  20.158  1.00106.61           N  
ANISOU  400  N   GLU A  49    12086  13328  15095   -514    476    108       N  
ATOM    401  CA  GLU A  49     -31.026 -21.570  19.142  1.00103.41           C  
ANISOU  401  CA  GLU A  49    11725  12974  14592   -450    315      1       C  
ATOM    402  C   GLU A  49     -30.120 -22.367  18.204  1.00 94.29           C  
ANISOU  402  C   GLU A  49    10673  11733  13419   -484    193    -61       C  
ATOM    403  O   GLU A  49     -29.618 -23.442  18.542  1.00 94.55           O  
ANISOU  403  O   GLU A  49    10786  11670  13468   -521    240    -15       O  
ATOM    404  CB  GLU A  49     -30.249 -20.425  19.790  1.00110.03           C  
ANISOU  404  CB  GLU A  49    12670  13900  15236   -325    350     17       C  
ATOM    405  CG  GLU A  49     -29.205 -20.862  20.796  1.00117.24           C  
ANISOU  405  CG  GLU A  49    13736  14786  16022   -287    436     93       C  
ATOM    406  CD  GLU A  49     -28.550 -19.681  21.480  1.00123.91           C  
ANISOU  406  CD  GLU A  49    14672  15720  16687   -174    461     97       C  
ATOM    407  OE1 GLU A  49     -28.789 -18.535  21.040  1.00125.21           O  
ANISOU  407  OE1 GLU A  49    14796  15952  16827   -126    402     33       O  
ATOM    408  OE2 GLU A  49     -27.804 -19.895  22.457  1.00126.41           O1-
ANISOU  408  OE2 GLU A  49    15105  16037  16889   -133    531    163       O1-
ATOM    409  N   ALA A  50     -29.915 -21.816  17.007  1.00 85.52           N  
ANISOU  409  N   ALA A  50     9567  10657  12271   -462     41   -164       N  
ATOM    410  CA  ALA A  50     -29.209 -22.537  15.959  1.00 80.41           C  
ANISOU  410  CA  ALA A  50     9004   9936  11613   -493    -75   -241       C  
ATOM    411  C   ALA A  50     -27.742 -22.741  16.342  1.00 79.35           C  
ANISOU  411  C   ALA A  50     9037   9777  11335   -425    -43   -211       C  
ATOM    412  O   ALA A  50     -27.151 -21.910  17.036  1.00 80.36           O  
ANISOU  412  O   ALA A  50     9221   9978  11336   -340      7   -168       O  
ATOM    413  CB  ALA A  50     -29.303 -21.787  14.633  1.00 78.60           C  
ANISOU  413  CB  ALA A  50     8753   9766  11345   -471   -235   -348       C  
ATOM    414  N   PRO A  51     -27.137 -23.844  15.905  1.00 75.50           N  
ANISOU  414  N   PRO A  51     8628   9186  10873   -460    -74   -238       N  
ATOM    415  CA  PRO A  51     -25.738 -24.102  16.259  1.00 73.96           C  
ANISOU  415  CA  PRO A  51     8575   8967  10560   -388    -46   -206       C  
ATOM    416  C   PRO A  51     -24.800 -23.085  15.630  1.00 76.68           C  
ANISOU  416  C   PRO A  51     8981   9399  10754   -302   -124   -264       C  
ATOM    417  O   PRO A  51     -25.076 -22.515  14.571  1.00 89.99           O  
ANISOU  417  O   PRO A  51    10635  11129  12428   -306   -223   -348       O  
ATOM    418  CB  PRO A  51     -25.485 -25.509  15.703  1.00 68.62           C  
ANISOU  418  CB  PRO A  51     7951   8149   9974   -445    -75   -242       C  
ATOM    419  CG  PRO A  51     -26.844 -26.113  15.552  1.00 77.50           C  
ANISOU  419  CG  PRO A  51     8960   9208  11279   -565    -74   -254       C  
ATOM    420  CD  PRO A  51     -27.743 -24.976  15.189  1.00 78.78           C  
ANISOU  420  CD  PRO A  51     9001   9489  11442   -567   -128   -294       C  
ATOM    421  N   LEU A  52     -23.677 -22.864  16.304  1.00 63.66           N  
ANISOU  421  N   LEU A  52     7420   7777   8991   -226    -81   -211       N  
ATOM    422  CA  LEU A  52     -22.659 -21.928  15.853  1.00 54.70           C  
ANISOU  422  CA  LEU A  52     6341   6719   7723   -151   -138   -251       C  
ATOM    423  C   LEU A  52     -21.458 -22.688  15.312  1.00 52.68           C  
ANISOU  423  C   LEU A  52     6174   6406   7435   -121   -166   -280       C  
ATOM    424  O   LEU A  52     -20.998 -23.659  15.920  1.00 52.89           O  
ANISOU  424  O   LEU A  52     6248   6359   7490   -113   -114   -225       O  
ATOM    425  CB  LEU A  52     -22.222 -21.005  16.990  1.00 44.71           C  
ANISOU  425  CB  LEU A  52     5099   5534   6354    -87    -80   -183       C  
ATOM    426  CG  LEU A  52     -23.278 -20.028  17.510  1.00 49.25           C  
ANISOU  426  CG  LEU A  52     5598   6177   6937    -89    -45   -165       C  
ATOM    427  CD1 LEU A  52     -22.769 -19.310  18.741  1.00 46.84           C  
ANISOU  427  CD1 LEU A  52     5343   5933   6522    -25     18   -106       C  
ATOM    428  CD2 LEU A  52     -23.652 -19.027  16.432  1.00 46.37           C  
ANISOU  428  CD2 LEU A  52     5189   5866   6564    -84   -135   -243       C  
ATOM    429  N   ASN A  53     -20.945 -22.230  14.169  1.00 44.38           N  
ANISOU  429  N   ASN A  53     5148   5391   6324    -98   -243   -360       N  
ATOM    430  CA  ASN A  53     -19.826 -22.906  13.525  1.00 52.78           C  
ANISOU  430  CA  ASN A  53     6288   6409   7358    -61   -262   -399       C  
ATOM    431  C   ASN A  53     -18.529 -22.777  14.307  1.00 51.52           C  
ANISOU  431  C   ASN A  53     6175   6278   7123     15   -217   -334       C  
ATOM    432  O   ASN A  53     -17.607 -23.564  14.076  1.00 56.38           O  
ANISOU  432  O   ASN A  53     6842   6839   7739     53   -209   -343       O  
ATOM    433  CB  ASN A  53     -19.625 -22.361  12.113  1.00 58.28           C  
ANISOU  433  CB  ASN A  53     7002   7150   7991    -51   -341   -495       C  
ATOM    434  CG  ASN A  53     -20.802 -22.642  11.215  1.00 60.49           C  
ANISOU  434  CG  ASN A  53     7246   7399   8339   -121   -411   -572       C  
ATOM    435  ND2 ASN A  53     -20.984 -21.808  10.201  1.00 69.13           N  
ANISOU  435  ND2 ASN A  53     8338   8563   9365   -113   -486   -631       N  
ATOM    436  OD1 ASN A  53     -21.546 -23.598  11.431  1.00 65.58           O  
ANISOU  436  OD1 ASN A  53     7863   7955   9098   -184   -402   -575       O  
ATOM    437  N   ASN A  54     -18.435 -21.808  15.220  1.00 55.55           N  
ANISOU  437  N   ASN A  54     6667   6870   7571     40   -194   -275       N  
ATOM    438  CA  ASN A  54     -17.212 -21.630  15.997  1.00 53.29           C  
ANISOU  438  CA  ASN A  54     6417   6620   7211    107   -173   -219       C  
ATOM    439  C   ASN A  54     -16.848 -22.883  16.782  1.00 56.67           C  
ANISOU  439  C   ASN A  54     6883   6965   7682    129   -125   -149       C  
ATOM    440  O   ASN A  54     -15.665 -23.133  17.043  1.00 58.04           O  
ANISOU  440  O   ASN A  54     7090   7144   7819    193   -127   -120       O  
ATOM    441  CB  ASN A  54     -17.375 -20.438  16.942  1.00 50.45           C  
ANISOU  441  CB  ASN A  54     6039   6348   6781    120   -160   -177       C  
ATOM    442  CG  ASN A  54     -17.832 -19.184  16.220  1.00 53.25           C  
ANISOU  442  CG  ASN A  54     6361   6766   7107    103   -204   -235       C  
ATOM    443  ND2 ASN A  54     -16.892 -18.291  15.932  1.00 51.19           N  
ANISOU  443  ND2 ASN A  54     6114   6563   6772    135   -237   -253       N  
ATOM    444  OD1 ASN A  54     -19.016 -19.018  15.926  1.00 47.77           O  
ANISOU  444  OD1 ASN A  54     5623   6066   6463     62   -208   -258       O  
ATOM    445  N   PHE A  55     -17.843 -23.685  17.157  1.00 51.42           N  
ANISOU  445  N   PHE A  55     6211   6222   7105     77    -82   -116       N  
ATOM    446  CA  PHE A  55     -17.629 -24.893  17.938  1.00 48.34           C  
ANISOU  446  CA  PHE A  55     5865   5737   6764     92    -27    -34       C  
ATOM    447  C   PHE A  55     -17.782 -26.163  17.114  1.00 47.58           C  
ANISOU  447  C   PHE A  55     5792   5504   6781     59    -32    -81       C  
ATOM    448  O   PHE A  55     -17.628 -27.261  17.658  1.00 44.18           O  
ANISOU  448  O   PHE A  55     5407   4967   6411     70     13    -14       O  
ATOM    449  CB  PHE A  55     -18.601 -24.924  19.126  1.00 51.98           C  
ANISOU  449  CB  PHE A  55     6310   6197   7244     55     48     58       C  
ATOM    450  CG  PHE A  55     -18.646 -23.638  19.908  1.00 53.69           C  
ANISOU  450  CG  PHE A  55     6511   6541   7349     84     56     84       C  
ATOM    451  CD1 PHE A  55     -19.731 -22.782  19.801  1.00 51.11           C  
ANISOU  451  CD1 PHE A  55     6119   6269   7033     38     66     51       C  
ATOM    452  CD2 PHE A  55     -17.597 -23.280  20.739  1.00 56.04           C  
ANISOU  452  CD2 PHE A  55     6859   6901   7535    160     47    136       C  
ATOM    453  CE1 PHE A  55     -19.767 -21.594  20.516  1.00 58.48           C  
ANISOU  453  CE1 PHE A  55     7049   7304   7865     72     77     64       C  
ATOM    454  CE2 PHE A  55     -17.632 -22.094  21.454  1.00 62.34           C  
ANISOU  454  CE2 PHE A  55     7654   7805   8228    183     48    144       C  
ATOM    455  CZ  PHE A  55     -18.716 -21.252  21.341  1.00 62.66           C  
ANISOU  455  CZ  PHE A  55     7641   7887   8278    141     68    106       C  
ATOM    456  N   SER A  56     -18.076 -26.045  15.823  1.00 47.31           N  
ANISOU  456  N   SER A  56     5739   5463   6772     22    -89   -195       N  
ATOM    457  CA  SER A  56     -18.338 -27.215  15.002  1.00 53.60           C  
ANISOU  457  CA  SER A  56     6567   6127   7674    -19   -104   -262       C  
ATOM    458  C   SER A  56     -17.063 -28.011  14.767  1.00 56.50           C  
ANISOU  458  C   SER A  56     7008   6426   8032     66    -96   -270       C  
ATOM    459  O   SER A  56     -15.954 -27.475  14.778  1.00 50.14           O  
ANISOU  459  O   SER A  56     6212   5703   7135    150   -103   -261       O  
ATOM    460  CB  SER A  56     -18.943 -26.811  13.660  1.00 55.10           C  
ANISOU  460  CB  SER A  56     6728   6343   7865    -71   -181   -390       C  
ATOM    461  OG  SER A  56     -19.166 -27.954  12.856  1.00 57.07           O  
ANISOU  461  OG  SER A  56     7018   6459   8206   -111   -206   -472       O  
ATOM    462  N   VAL A  57     -17.240 -29.313  14.544  1.00 65.89           N  
ANISOU  462  N   VAL A  57     8246   7458   9333     42    -79   -289       N  
ATOM    463  CA  VAL A  57     -16.135 -30.238  14.315  1.00 70.74           C  
ANISOU  463  CA  VAL A  57     8935   7979   9965    129    -63   -299       C  
ATOM    464  C   VAL A  57     -16.018 -30.628  12.844  1.00 68.64           C  
ANISOU  464  C   VAL A  57     8710   7658   9713    125   -108   -453       C  
ATOM    465  O   VAL A  57     -14.988 -31.189  12.435  1.00 66.47           O  
ANISOU  465  O   VAL A  57     8491   7332   9431    216    -93   -487       O  
ATOM    466  CB  VAL A  57     -16.305 -31.474  15.230  1.00 75.39           C  
ANISOU  466  CB  VAL A  57     9570   8409  10666    122     -2   -197       C  
ATOM    467  CG1 VAL A  57     -15.357 -32.601  14.888  1.00 84.36           C  
ANISOU  467  CG1 VAL A  57    10788   9410  11855    208     13   -219       C  
ATOM    468  CG2 VAL A  57     -16.118 -31.062  16.681  1.00 68.14           C  
ANISOU  468  CG2 VAL A  57     8634   7566   9689    159     43    -40       C  
ATOM    469  N   ALA A  58     -17.017 -30.299  12.029  1.00 70.93           N  
ANISOU  469  N   ALA A  58     8971   7966  10012     33   -165   -549       N  
ATOM    470  CA  ALA A  58     -17.001 -30.619  10.607  1.00 72.56           C  
ANISOU  470  CA  ALA A  58     9229   8131  10208     26   -220   -705       C  
ATOM    471  C   ALA A  58     -15.702 -30.180   9.940  1.00 70.00           C  
ANISOU  471  C   ALA A  58     8941   7894   9762    141   -211   -748       C  
ATOM    472  O   ALA A  58     -15.243 -29.048  10.118  1.00 65.39           O  
ANISOU  472  O   ALA A  58     8309   7459   9076    179   -209   -702       O  
ATOM    473  CB  ALA A  58     -18.189 -29.945   9.921  1.00 69.78           C  
ANISOU  473  CB  ALA A  58     8823   7846   9843    -74   -301   -782       C  
ATOM    474  N   GLN A  59     -15.120 -31.096   9.164  1.00 75.11           N  
ANISOU  474  N   GLN A  59     9673   8438  10427    194   -200   -840       N  
ATOM    475  CA  GLN A  59     -13.897 -30.855   8.395  1.00 72.35           C  
ANISOU  475  CA  GLN A  59     9359   8155   9974    306   -174   -895       C  
ATOM    476  C   GLN A  59     -12.754 -30.381   9.292  1.00 74.56           C  
ANISOU  476  C   GLN A  59     9587   8524  10220    402   -117   -769       C  
ATOM    477  O   GLN A  59     -12.092 -29.376   9.024  1.00 88.21           O  
ANISOU  477  O   GLN A  59    11276  10397  11845    444   -111   -761       O  
ATOM    478  CB  GLN A  59     -14.154 -29.866   7.258  1.00 73.70           C  
ANISOU  478  CB  GLN A  59     9528   8454  10020    280   -228   -987       C  
ATOM    479  CG  GLN A  59     -15.076 -30.413   6.186  1.00 86.55           C  
ANISOU  479  CG  GLN A  59    11222  10001  11662    207   -300  -1134       C  
ATOM    480  CD  GLN A  59     -15.838 -29.323   5.467  1.00 91.47           C  
ANISOU  480  CD  GLN A  59    11815  10755  12186    145   -383  -1179       C  
ATOM    481  NE2 GLN A  59     -17.063 -29.632   5.058  1.00100.99           N  
ANISOU  481  NE2 GLN A  59    13024  11904  13445     42   -473  -1258       N  
ATOM    482  OE1 GLN A  59     -15.339 -28.212   5.290  1.00 80.59           O  
ANISOU  482  OE1 GLN A  59    10407   9522  10692    188   -370  -1140       O  
ATOM    483  N   CYS A  60     -12.519 -31.129  10.364  1.00 63.32           N  
ANISOU  483  N   CYS A  60     8165   7007   8886    434    -79   -669       N  
ATOM    484  CA  CYS A  60     -11.439 -30.859  11.301  1.00 63.64           C  
ANISOU  484  CA  CYS A  60     8160   7117   8903    529    -43   -549       C  
ATOM    485  C   CYS A  60     -10.249 -31.767  11.023  1.00 57.71           C  
ANISOU  485  C   CYS A  60     7450   6286   8190    659      6   -568       C  
ATOM    486  O   CYS A  60     -10.351 -32.786  10.337  1.00 64.96           O  
ANISOU  486  O   CYS A  60     8449   7060   9171    674     23   -659       O  
ATOM    487  CB  CYS A  60     -11.906 -31.067  12.744  1.00 66.18           C  
ANISOU  487  CB  CYS A  60     8463   7401   9281    497    -35   -409       C  
ATOM    488  SG  CYS A  60     -12.183 -32.812  13.168  1.00 77.43           S  
ANISOU  488  SG  CYS A  60     9975   8583  10862    504      4   -374       S  
ATOM    489  N   GLN A  61      -9.110 -31.395  11.597  1.00 65.20           N  
ANISOU  489  N   GLN A  61     8339   7326   9107    756     27   -483       N  
ATOM    490  CA  GLN A  61      -7.917 -32.230  11.588  1.00 68.25           C  
ANISOU  490  CA  GLN A  61     8739   7648   9547    898     74   -469       C  
ATOM    491  C   GLN A  61      -7.544 -32.547  13.028  1.00 70.06           C  
ANISOU  491  C   GLN A  61     8941   7857   9823    951     67   -311       C  
ATOM    492  O   GLN A  61      -7.314 -31.633  13.829  1.00 65.78           O  
ANISOU  492  O   GLN A  61     8325   7453   9218    942     35   -222       O  
ATOM    493  CB  GLN A  61      -6.763 -31.536  10.863  1.00 74.93           C  
ANISOU  493  CB  GLN A  61     9520   8630  10318    979    102   -513       C  
ATOM    494  CG  GLN A  61      -5.560 -32.425  10.634  1.00 86.45           C  
ANISOU  494  CG  GLN A  61    10983  10024  11840   1134    163   -522       C  
ATOM    495  CD  GLN A  61      -4.513 -31.762   9.765  1.00 94.25           C  
ANISOU  495  CD  GLN A  61    11903  11146  12761   1203    211   -577       C  
ATOM    496  NE2 GLN A  61      -3.815 -32.562   8.968  1.00100.63           N  
ANISOU  496  NE2 GLN A  61    12749  11882  13605   1316    284   -657       N  
ATOM    497  OE1 GLN A  61      -4.339 -30.543   9.802  1.00 94.61           O  
ANISOU  497  OE1 GLN A  61    11867  11354  12728   1154    190   -547       O  
ATOM    498  N   LEU A  62      -7.496 -33.835  13.358  1.00 68.36           N  
ANISOU  498  N   LEU A  62     8795   7465   9713   1008     94   -276       N  
ATOM    499  CA  LEU A  62      -7.165 -34.275  14.705  1.00 60.68           C  
ANISOU  499  CA  LEU A  62     7818   6455   8781   1070     88   -115       C  
ATOM    500  C   LEU A  62      -5.677 -34.580  14.800  1.00 63.64           C  
ANISOU  500  C   LEU A  62     8148   6855   9179   1242    102    -75       C  
ATOM    501  O   LEU A  62      -5.139 -35.346  13.994  1.00 65.19           O  
ANISOU  501  O   LEU A  62     8378   6953   9439   1332    147   -156       O  
ATOM    502  CB  LEU A  62      -7.978 -35.509  15.088  1.00 52.90           C  
ANISOU  502  CB  LEU A  62     6938   5253   7909   1034    112    -75       C  
ATOM    503  CG  LEU A  62      -9.476 -35.285  15.256  1.00 65.13           C  
ANISOU  503  CG  LEU A  62     8509   6776   9460    864    101    -80       C  
ATOM    504  CD1 LEU A  62     -10.158 -36.610  15.516  1.00 67.49           C  
ANISOU  504  CD1 LEU A  62     8906   6841   9897    828    136    -46       C  
ATOM    505  CD2 LEU A  62      -9.735 -34.308  16.391  1.00 68.97           C  
ANISOU  505  CD2 LEU A  62     8934   7416   9857    821     76     42       C  
ATOM    506  N   MET A  63      -5.021 -33.980  15.788  1.00 55.63           N  
ANISOU  506  N   MET A  63     7052   5971   8112   1290     59     43       N  
ATOM    507  CA  MET A  63      -3.598 -34.173  16.017  1.00 58.50           C  
ANISOU  507  CA  MET A  63     7343   6381   8503   1451     53     97       C  
ATOM    508  C   MET A  63      -3.384 -34.608  17.456  1.00 62.74           C  
ANISOU  508  C   MET A  63     7893   6891   9054   1515      7    269       C  
ATOM    509  O   MET A  63      -3.894 -33.970  18.382  1.00 67.78           O  
ANISOU  509  O   MET A  63     8528   7613   9612   1438    -40    349       O  
ATOM    510  CB  MET A  63      -2.810 -32.893  15.735  1.00 67.55           C  
ANISOU  510  CB  MET A  63     8357   7743   9568   1451     26     65       C  
ATOM    511  CG  MET A  63      -2.795 -32.473  14.282  1.00 81.76           C  
ANISOU  511  CG  MET A  63    10142   9580  11343   1416     81    -88       C  
ATOM    512  SD  MET A  63      -1.914 -30.918  14.083  1.00 99.78           S  
ANISOU  512  SD  MET A  63    12269  12103  13539   1398     57    -95       S  
ATOM    513  CE  MET A  63      -0.445 -31.245  15.056  1.00105.60           C  
ANISOU  513  CE  MET A  63    12891  12891  14342   1558     17     28       C  
ATOM    514  N   LYS A  64      -2.635 -35.689  17.637  1.00 50.64           N  
ANISOU  514  N   LYS A  64     6383   5241   7617   1665     24    325       N  
ATOM    515  CA  LYS A  64      -2.236 -36.159  18.955  1.00 55.10           C  
ANISOU  515  CA  LYS A  64     6959   5784   8191   1759    -27    499       C  
ATOM    516  C   LYS A  64      -0.779 -35.777  19.173  1.00 58.71           C  
ANISOU  516  C   LYS A  64     7277   6389   8642   1898    -82    539       C  
ATOM    517  O   LYS A  64       0.092 -36.175  18.393  1.00 61.18           O  
ANISOU  517  O   LYS A  64     7535   6676   9036   2013    -41    475       O  
ATOM    518  CB  LYS A  64      -2.421 -37.671  19.077  1.00 61.14           C  
ANISOU  518  CB  LYS A  64     7849   6301   9081   1837     22    554       C  
ATOM    519  CG  LYS A  64      -3.817 -38.153  18.740  1.00 67.56           C  
ANISOU  519  CG  LYS A  64     8787   6948   9934   1692     80    500       C  
ATOM    520  CD  LYS A  64      -3.882 -39.668  18.765  1.00 72.60           C  
ANISOU  520  CD  LYS A  64     9547   7321  10716   1771    131    542       C  
ATOM    521  CE  LYS A  64      -5.216 -40.172  18.247  1.00 75.27           C  
ANISOU  521  CE  LYS A  64     9995   7485  11120   1616    184    460       C  
ATOM    522  NZ  LYS A  64      -5.219 -41.651  18.120  1.00 76.14           N1+
ANISOU  522  NZ  LYS A  64    10226   7315  11387   1689    236    476       N1+
ATOM    523  N   THR A  65      -0.517 -34.996  20.219  1.00 61.97           N  
ANISOU  523  N   THR A  65     7628   6959   8959   1888   -175    638       N  
ATOM    524  CA  THR A  65       0.827 -34.520  20.513  1.00 65.80           C  
ANISOU  524  CA  THR A  65     7962   7601   9437   1998   -251    676       C  
ATOM    525  C   THR A  65       1.195 -34.848  21.952  1.00 64.06           C  
ANISOU  525  C   THR A  65     7759   7398   9183   2091   -350    852       C  
ATOM    526  O   THR A  65       0.327 -34.991  22.817  1.00 56.52           O  
ANISOU  526  O   THR A  65     6921   6395   8157   2030   -364    941       O  
ATOM    527  CB  THR A  65       0.961 -33.001  20.288  1.00 70.41           C  
ANISOU  527  CB  THR A  65     8431   8395   9927   1886   -292    601       C  
ATOM    528  CG2 THR A  65       0.432 -32.609  18.917  1.00 76.01           C  
ANISOU  528  CG2 THR A  65     9148   9091  10642   1783   -198    443       C  
ATOM    529  OG1 THR A  65       0.218 -32.296  21.290  1.00 69.01           O  
ANISOU  529  OG1 THR A  65     8303   8292   9626   1779   -358    662       O  
ATOM    530  N   GLU A  66       2.499 -34.969  22.197  1.00 59.42           N  
ANISOU  530  N   GLU A  66     7048   6885   8643   2244   -417    905       N  
ATOM    531  CA  GLU A  66       3.038 -35.091  23.544  1.00 57.54           C  
ANISOU  531  CA  GLU A  66     6799   6710   8354   2342   -544   1066       C  
ATOM    532  C   GLU A  66       3.631 -33.783  24.051  1.00 66.59           C  
ANISOU  532  C   GLU A  66     7807   8095   9400   2294   -668   1060       C  
ATOM    533  O   GLU A  66       4.132 -33.740  25.179  1.00 68.01           O  
ANISOU  533  O   GLU A  66     7968   8357   9517   2368   -797   1179       O  
ATOM    534  CB  GLU A  66       4.098 -36.198  23.596  1.00 56.63           C  
ANISOU  534  CB  GLU A  66     6639   6508   8371   2561   -558   1146       C  
ATOM    535  CG  GLU A  66       3.618 -37.559  23.106  1.00 62.44           C  
ANISOU  535  CG  GLU A  66     7517   6982   9223   2623   -439   1150       C  
ATOM    536  CD  GLU A  66       2.236 -37.922  23.624  1.00 73.32           C  
ANISOU  536  CD  GLU A  66     9093   8225  10539   2505   -397   1209       C  
ATOM    537  OE1 GLU A  66       1.324 -38.119  22.792  1.00 72.89           O  
ANISOU  537  OE1 GLU A  66     9123   8050  10523   2393   -288   1100       O  
ATOM    538  OE2 GLU A  66       2.057 -38.008  24.858  1.00 73.74           O1-
ANISOU  538  OE2 GLU A  66     9217   8298  10503   2523   -473   1363       O1-
ATOM    539  N   ARG A  67       3.583 -32.722  23.246  1.00 61.48           N  
ANISOU  539  N   ARG A  67     7070   7555   8734   2172   -638    924       N  
ATOM    540  CA  ARG A  67       4.077 -31.405  23.605  1.00 66.44           C  
ANISOU  540  CA  ARG A  67     7571   8391   9282   2101   -745    898       C  
ATOM    541  C   ARG A  67       2.981 -30.372  23.390  1.00 71.77           C  
ANISOU  541  C   ARG A  67     8313   9107   9850   1906   -707    810       C  
ATOM    542  O   ARG A  67       2.232 -30.455  22.408  1.00 69.63           O  
ANISOU  542  O   ARG A  67     8099   8747   9608   1829   -587    718       O  
ATOM    543  CB  ARG A  67       5.314 -31.036  22.774  1.00 57.62           C  
ANISOU  543  CB  ARG A  67     6246   7374   8274   2155   -741    827       C  
ATOM    544  CG  ARG A  67       6.485 -31.981  22.959  1.00 59.14           C  
ANISOU  544  CG  ARG A  67     6340   7543   8588   2362   -780    910       C  
ATOM    545  CD  ARG A  67       6.922 -32.037  24.412  1.00 50.78           C  
ANISOU  545  CD  ARG A  67     5273   6561   7461   2439   -956   1051       C  
ATOM    546  NE  ARG A  67       8.142 -32.818  24.592  1.00 58.43           N  
ANISOU  546  NE  ARG A  67     6116   7532   8553   2644  -1015   1133       N  
ATOM    547  CZ  ARG A  67       8.169 -34.104  24.933  1.00 63.15           C  
ANISOU  547  CZ  ARG A  67     6809   7979   9206   2803  -1003   1241       C  
ATOM    548  NH1 ARG A  67       7.040 -34.768  25.138  1.00 64.59           N1+
ANISOU  548  NH1 ARG A  67     7213   7993   9335   2767   -929   1282       N1+
ATOM    549  NH2 ARG A  67       9.330 -34.726  25.070  1.00 56.82           N  
ANISOU  549  NH2 ARG A  67     5874   7190   8524   2998  -1063   1312       N  
ATOM    550  N   PRO A  68       2.862 -29.375  24.281  1.00 79.77           N  
ANISOU  550  N   PRO A  68     9320  10252  10736   1826   -813    830       N  
ATOM    551  CA  PRO A  68       3.740 -29.135  25.431  1.00 82.42           C  
ANISOU  551  CA  PRO A  68     9587  10711  11016   1901   -977    920       C  
ATOM    552  C   PRO A  68       3.480 -30.090  26.591  1.00 78.74           C  
ANISOU  552  C   PRO A  68     9260  10172  10488   2002  -1026   1071       C  
ATOM    553  O   PRO A  68       4.330 -30.229  27.469  1.00 87.85           O  
ANISOU  553  O   PRO A  68    10362  11403  11614   2110  -1163   1164       O  
ATOM    554  CB  PRO A  68       3.395 -27.703  25.830  1.00 76.40           C  
ANISOU  554  CB  PRO A  68     8817  10083  10126   1752  -1046    857       C  
ATOM    555  CG  PRO A  68       1.955 -27.579  25.478  1.00 78.81           C  
ANISOU  555  CG  PRO A  68     9269  10299  10378   1631   -924    807       C  
ATOM    556  CD  PRO A  68       1.767 -28.390  24.219  1.00 79.33           C  
ANISOU  556  CD  PRO A  68     9337  10228  10576   1655   -782    757       C  
ATOM    557  N   ARG A  69       2.316 -30.738  26.583  1.00 73.78           N  
ANISOU  557  N   ARG A  69     8801   9395   9838   1964   -916   1100       N  
ATOM    558  CA  ARG A  69       1.915 -31.655  27.636  1.00 74.91           C  
ANISOU  558  CA  ARG A  69     9095   9447   9919   2041   -931   1254       C  
ATOM    559  C   ARG A  69       1.547 -33.006  27.034  1.00 68.17           C  
ANISOU  559  C   ARG A  69     8325   8375   9200   2104   -802   1286       C  
ATOM    560  O   ARG A  69       0.887 -33.060  25.990  1.00 62.86           O  
ANISOU  560  O   ARG A  69     7672   7612   8600   2015   -679   1178       O  
ATOM    561  CB  ARG A  69       0.723 -31.087  28.427  1.00 73.70           C  
ANISOU  561  CB  ARG A  69     9082   9321   9598   1916   -916   1275       C  
ATOM    562  CG  ARG A  69       0.236 -31.978  29.558  1.00 81.55           C  
ANISOU  562  CG  ARG A  69    10244  10230  10510   1984   -913   1447       C  
ATOM    563  CD  ARG A  69      -1.038 -31.441  30.194  1.00 87.54           C  
ANISOU  563  CD  ARG A  69    11135  11008  11117   1854   -857   1456       C  
ATOM    564  NE  ARG A  69      -0.799 -30.374  31.160  1.00 93.96           N  
ANISOU  564  NE  ARG A  69    11944  12007  11748   1833   -984   1455       N  
ATOM    565  CZ  ARG A  69      -1.752 -29.807  31.894  1.00100.93           C  
ANISOU  565  CZ  ARG A  69    12941  12936  12473   1746   -953   1466       C  
ATOM    566  NH1 ARG A  69      -1.447 -28.841  32.750  1.00106.27           N1+
ANISOU  566  NH1 ARG A  69    13620  13778  12981   1736  -1077   1449       N1+
ATOM    567  NH2 ARG A  69      -3.012 -30.206  31.776  1.00100.18           N  
ANISOU  567  NH2 ARG A  69    12953  12720  12389   1668   -797   1489       N  
ATOM    568  N   PRO A  70       1.968 -34.109  27.656  1.00 61.55           N  
ANISOU  568  N   PRO A  70     7544   7444   8398   2259   -834   1432       N  
ATOM    569  CA  PRO A  70       1.578 -35.435  27.161  1.00 59.15           C  
ANISOU  569  CA  PRO A  70     7340   6906   8227   2316   -712   1467       C  
ATOM    570  C   PRO A  70       0.066 -35.629  27.178  1.00 70.74           C  
ANISOU  570  C   PRO A  70     8970   8249   9658   2171   -593   1466       C  
ATOM    571  O   PRO A  70      -0.668 -34.970  27.918  1.00 74.20           O  
ANISOU  571  O   PRO A  70     9473   8770   9951   2068   -609   1497       O  
ATOM    572  CB  PRO A  70       2.275 -36.398  28.134  1.00 71.40           C  
ANISOU  572  CB  PRO A  70     8937   8405   9787   2506   -794   1653       C  
ATOM    573  CG  PRO A  70       2.595 -35.564  29.343  1.00 72.14           C  
ANISOU  573  CG  PRO A  70     9012   8699   9698   2508   -949   1730       C  
ATOM    574  CD  PRO A  70       2.881 -34.199  28.805  1.00 72.01           C  
ANISOU  574  CD  PRO A  70     8840   8869   9651   2396   -993   1568       C  
ATOM    575  N   ASN A  71      -0.392 -36.558  26.334  1.00 66.53           N  
ANISOU  575  N   ASN A  71     8499   7512   9267   2166   -473   1424       N  
ATOM    576  CA  ASN A  71      -1.817 -36.872  26.184  1.00 57.74           C  
ANISOU  576  CA  ASN A  71     7519   6258   8163   2024   -356   1411       C  
ATOM    577  C   ASN A  71      -2.618 -35.644  25.752  1.00 57.44           C  
ANISOU  577  C   ASN A  71     7438   6345   8043   1840   -332   1276       C  
ATOM    578  O   ASN A  71      -3.753 -35.431  26.184  1.00 59.91           O  
ANISOU  578  O   ASN A  71     7834   6642   8286   1719   -283   1303       O  
ATOM    579  CB  ASN A  71      -2.390 -37.478  27.465  1.00 59.98           C  
ANISOU  579  CB  ASN A  71     7952   6464   8375   2040   -348   1605       C  
ATOM    580  CG  ASN A  71      -1.851 -38.861  27.737  1.00 83.18           C  
ANISOU  580  CG  ASN A  71    10965   9218  11423   2207   -342   1742       C  
ATOM    581  ND2 ASN A  71      -1.619 -39.171  29.008  1.00 92.75           N  
ANISOU  581  ND2 ASN A  71    12255  10449  12537   2302   -405   1936       N  
ATOM    582  OD1 ASN A  71      -1.637 -39.644  26.812  1.00 92.51           O  
ANISOU  582  OD1 ASN A  71    12142  10238  12770   2256   -282   1674       O  
ATOM    583  N   THR A  72      -2.019 -34.831  24.891  1.00 46.16           N  
ANISOU  583  N   THR A  72     5875   5038   6627   1825   -362   1135       N  
ATOM    584  CA  THR A  72      -2.696 -33.686  24.303  1.00 50.47           C  
ANISOU  584  CA  THR A  72     6376   5686   7113   1665   -339    999       C  
ATOM    585  C   THR A  72      -3.255 -34.068  22.938  1.00 51.79           C  
ANISOU  585  C   THR A  72     6558   5725   7395   1599   -237    864       C  
ATOM    586  O   THR A  72      -2.627 -34.818  22.185  1.00 51.66           O  
ANISOU  586  O   THR A  72     6522   5612   7493   1693   -206    821       O  
ATOM    587  CB  THR A  72      -1.733 -32.500  24.164  1.00 48.17           C  
ANISOU  587  CB  THR A  72     5936   5602   6764   1676   -430    932       C  
ATOM    588  CG2 THR A  72      -2.381 -31.344  23.418  1.00 45.61           C  
ANISOU  588  CG2 THR A  72     5571   5363   6395   1521   -399    792       C  
ATOM    589  OG1 THR A  72      -1.331 -32.049  25.464  1.00 54.61           O  
ANISOU  589  OG1 THR A  72     6748   6545   7457   1717   -541   1040       O  
ATOM    590  N   PHE A  73      -4.449 -33.573  22.630  1.00 44.05           N  
ANISOU  590  N   PHE A  73     5614   4741   6380   1443   -187    794       N  
ATOM    591  CA  PHE A  73      -4.971 -33.663  21.277  1.00 43.01           C  
ANISOU  591  CA  PHE A  73     5481   4533   6327   1365   -119    643       C  
ATOM    592  C   PHE A  73      -5.492 -32.300  20.851  1.00 42.15           C  
ANISOU  592  C   PHE A  73     5313   4573   6130   1236   -132    541       C  
ATOM    593  O   PHE A  73      -6.004 -31.527  21.665  1.00 51.27           O  
ANISOU  593  O   PHE A  73     6472   5825   7184   1168   -160    588       O  
ATOM    594  CB  PHE A  73      -6.055 -34.747  21.135  1.00 46.71           C  
ANISOU  594  CB  PHE A  73     6069   4789   6890   1305    -40    656       C  
ATOM    595  CG  PHE A  73      -7.307 -34.487  21.920  1.00 42.48           C  
ANISOU  595  CG  PHE A  73     5589   4254   6297   1181    -15    723       C  
ATOM    596  CD1 PHE A  73      -7.399 -34.858  23.253  1.00 47.60           C  
ANISOU  596  CD1 PHE A  73     6304   4883   6900   1220    -18    895       C  
ATOM    597  CD2 PHE A  73      -8.412 -33.922  21.308  1.00 41.80           C  
ANISOU  597  CD2 PHE A  73     5491   4184   6206   1032     16    619       C  
ATOM    598  CE1 PHE A  73      -8.561 -34.640  23.968  1.00 47.47           C  
ANISOU  598  CE1 PHE A  73     6338   4868   6829   1110     27    960       C  
ATOM    599  CE2 PHE A  73      -9.576 -33.698  22.014  1.00 46.68           C  
ANISOU  599  CE2 PHE A  73     6145   4805   6786    924     51    681       C  
ATOM    600  CZ  PHE A  73      -9.652 -34.060  23.347  1.00 42.17           C  
ANISOU  600  CZ  PHE A  73     5638   4217   6169    962     65    851       C  
ATOM    601  N   ILE A  74      -5.328 -32.004  19.567  1.00 49.66           N  
ANISOU  601  N   ILE A  74     6214   5540   7114   1212   -109    401       N  
ATOM    602  CA  ILE A  74      -5.620 -30.691  19.012  1.00 47.92           C  
ANISOU  602  CA  ILE A  74     5932   5459   6817   1111   -124    304       C  
ATOM    603  C   ILE A  74      -6.665 -30.852  17.920  1.00 53.08           C  
ANISOU  603  C   ILE A  74     6632   6024   7510   1010    -70    188       C  
ATOM    604  O   ILE A  74      -6.535 -31.724  17.053  1.00 60.86           O  
ANISOU  604  O   ILE A  74     7655   6891   8579   1049    -28    121       O  
ATOM    605  CB  ILE A  74      -4.349 -30.021  18.460  1.00 54.84           C  
ANISOU  605  CB  ILE A  74     6694   6463   7679   1176   -153    253       C  
ATOM    606  CG1 ILE A  74      -3.278 -29.936  19.551  1.00 59.86           C  
ANISOU  606  CG1 ILE A  74     7269   7184   8290   1277   -227    365       C  
ATOM    607  CG2 ILE A  74      -4.666 -28.642  17.894  1.00 59.04           C  
ANISOU  607  CG2 ILE A  74     7173   7125   8134   1068   -165    166       C  
ATOM    608  CD1 ILE A  74      -1.945 -29.430  19.056  1.00 61.93           C  
ANISOU  608  CD1 ILE A  74     7398   7561   8572   1347   -251    326       C  
ATOM    609  N   ILE A  75      -7.704 -30.023  17.974  1.00 47.59           N  
ANISOU  609  N   ILE A  75     5939   5388   6756    888    -77    162       N  
ATOM    610  CA  ILE A  75      -8.690 -29.916  16.905  1.00 51.20           C  
ANISOU  610  CA  ILE A  75     6418   5801   7235    786    -52     45       C  
ATOM    611  C   ILE A  75      -8.349 -28.676  16.094  1.00 56.08           C  
ANISOU  611  C   ILE A  75     6967   6564   7777    761    -76    -42       C  
ATOM    612  O   ILE A  75      -8.271 -27.569  16.641  1.00 52.57           O  
ANISOU  612  O   ILE A  75     6472   6250   7254    733   -112     -9       O  
ATOM    613  CB  ILE A  75     -10.122 -29.843  17.454  1.00 50.90           C  
ANISOU  613  CB  ILE A  75     6415   5727   7198    672    -40     79       C  
ATOM    614  CG1 ILE A  75     -10.393 -31.020  18.393  1.00 49.22           C  
ANISOU  614  CG1 ILE A  75     6271   5375   7055    695     -4    194       C  
ATOM    615  CG2 ILE A  75     -11.128 -29.836  16.314  1.00 37.05           C  
ANISOU  615  CG2 ILE A  75     4673   3923   5482    572    -31    -43       C  
ATOM    616  CD1 ILE A  75     -11.807 -31.058  18.929  1.00 58.81           C  
ANISOU  616  CD1 ILE A  75     7511   6545   8289    580     30    236       C  
ATOM    617  N   ARG A  76      -8.139 -28.858  14.794  1.00 55.00           N  
ANISOU  617  N   ARG A  76     6837   6400   7660    771    -52   -154       N  
ATOM    618  CA  ARG A  76      -7.707 -27.784  13.911  1.00 55.64           C  
ANISOU  618  CA  ARG A  76     6863   6608   7672    758    -59   -228       C  
ATOM    619  C   ARG A  76      -8.698 -27.648  12.766  1.00 57.24           C  
ANISOU  619  C   ARG A  76     7111   6781   7858    674    -55   -340       C  
ATOM    620  O   ARG A  76      -8.958 -28.618  12.049  1.00 59.92           O  
ANISOU  620  O   ARG A  76     7515   7002   8250    683    -32   -412       O  
ATOM    621  CB  ARG A  76      -6.300 -28.059  13.380  1.00 63.39           C  
ANISOU  621  CB  ARG A  76     7802   7611   8671    873    -27   -248       C  
ATOM    622  CG  ARG A  76      -5.858 -27.149  12.260  1.00 67.28           C  
ANISOU  622  CG  ARG A  76     8252   8210   9101    861     -7   -328       C  
ATOM    623  CD  ARG A  76      -4.494 -27.570  11.768  1.00 73.42           C  
ANISOU  623  CD  ARG A  76     8981   9000   9914    982     47   -342       C  
ATOM    624  NE  ARG A  76      -3.466 -27.341  12.778  1.00 76.53           N  
ANISOU  624  NE  ARG A  76     9276   9469  10333   1046     17   -241       N  
ATOM    625  CZ  ARG A  76      -2.239 -27.847  12.722  1.00 76.03           C  
ANISOU  625  CZ  ARG A  76     9147   9413  10329   1168     51   -221       C  
ATOM    626  NH1 ARG A  76      -1.370 -27.585  13.689  1.00 79.79           N1+
ANISOU  626  NH1 ARG A  76     9523   9965  10827   1218      0   -127       N1+
ATOM    627  NH2 ARG A  76      -1.884 -28.623  11.706  1.00 63.37           N  
ANISOU  627  NH2 ARG A  76     7575   7738   8762   1245    131   -299       N  
ATOM    628  N   CYS A  77      -9.249 -26.448  12.598  1.00 54.28           N  
ANISOU  628  N   CYS A  77     6705   6509   7411    595    -87   -358       N  
ATOM    629  CA  CYS A  77     -10.267 -26.195  11.588  1.00 58.73           C  
ANISOU  629  CA  CYS A  77     7303   7060   7950    515   -103   -452       C  
ATOM    630  C   CYS A  77      -9.967 -24.899  10.853  1.00 59.88           C  
ANISOU  630  C   CYS A  77     7413   7336   8001    500   -115   -487       C  
ATOM    631  O   CYS A  77      -9.450 -23.944  11.440  1.00 60.10           O  
ANISOU  631  O   CYS A  77     7381   7463   7991    504   -124   -426       O  
ATOM    632  CB  CYS A  77     -11.670 -26.107  12.206  1.00 59.09           C  
ANISOU  632  CB  CYS A  77     7355   7075   8024    420   -133   -425       C  
ATOM    633  SG  CYS A  77     -12.229 -27.593  13.059  1.00 76.11           S  
ANISOU  633  SG  CYS A  77     9556   9063  10298    411   -108   -369       S  
ATOM    634  N   LEU A  78     -10.294 -24.879   9.563  1.00 55.01           N  
ANISOU  634  N   LEU A  78     6841   6715   7345    481   -116   -585       N  
ATOM    635  CA  LEU A  78     -10.350 -23.643   8.794  1.00 45.85           C  
ANISOU  635  CA  LEU A  78     5667   5663   6091    449   -132   -613       C  
ATOM    636  C   LEU A  78     -11.774 -23.111   8.867  1.00 43.16           C  
ANISOU  636  C   LEU A  78     5330   5327   5742    358   -196   -621       C  
ATOM    637  O   LEU A  78     -12.711 -23.760   8.390  1.00 43.15           O  
ANISOU  637  O   LEU A  78     5373   5252   5771    317   -227   -686       O  
ATOM    638  CB  LEU A  78      -9.938 -23.857   7.337  1.00 45.09           C  
ANISOU  638  CB  LEU A  78     5628   5572   5934    487   -100   -707       C  
ATOM    639  CG  LEU A  78      -9.989 -22.591   6.471  1.00 45.86           C  
ANISOU  639  CG  LEU A  78     5725   5777   5921    458   -110   -722       C  
ATOM    640  CD1 LEU A  78      -8.887 -21.606   6.848  1.00 40.51           C  
ANISOU  640  CD1 LEU A  78     4971   5198   5223    483    -70   -643       C  
ATOM    641  CD2 LEU A  78      -9.934 -22.897   4.979  1.00 48.31           C  
ANISOU  641  CD2 LEU A  78     6122   6084   6149    486    -89   -824       C  
ATOM    642  N   GLN A  79     -11.938 -21.955   9.497  1.00 43.60           N  
ANISOU  642  N   GLN A  79     5335   5463   5769    327   -216   -559       N  
ATOM    643  CA  GLN A  79     -13.220 -21.266   9.560  1.00 49.56           C  
ANISOU  643  CA  GLN A  79     6079   6237   6517    256   -269   -562       C  
ATOM    644  C   GLN A  79     -13.112 -19.989   8.738  1.00 47.26           C  
ANISOU  644  C   GLN A  79     5787   6036   6135    248   -288   -576       C  
ATOM    645  O   GLN A  79     -12.346 -19.084   9.089  1.00 43.53           O  
ANISOU  645  O   GLN A  79     5281   5629   5629    263   -269   -525       O  
ATOM    646  CB  GLN A  79     -13.619 -20.964  11.005  1.00 54.97           C  
ANISOU  646  CB  GLN A  79     6718   6929   7240    233   -270   -480       C  
ATOM    647  CG  GLN A  79     -13.770 -22.217  11.852  1.00 67.71           C  
ANISOU  647  CG  GLN A  79     8342   8449   8937    240   -243   -446       C  
ATOM    648  CD  GLN A  79     -14.537 -21.969  13.135  1.00 74.28           C  
ANISOU  648  CD  GLN A  79     9144   9286   9795    206   -238   -374       C  
ATOM    649  NE2 GLN A  79     -15.194 -23.007  13.636  1.00 80.68           N  
ANISOU  649  NE2 GLN A  79     9965  10004  10685    181   -216   -351       N  
ATOM    650  OE1 GLN A  79     -14.543 -20.858  13.669  1.00 70.30           O  
ANISOU  650  OE1 GLN A  79     8610   8860   9240    202   -248   -340       O  
ATOM    651  N   TRP A  80     -13.872 -19.935   7.643  1.00 52.81           N  
ANISOU  651  N   TRP A  80     6529   6736   6799    223   -331   -643       N  
ATOM    652  CA  TRP A  80     -13.754 -18.901   6.621  1.00 50.05           C  
ANISOU  652  CA  TRP A  80     6205   6460   6351    227   -347   -657       C  
ATOM    653  C   TRP A  80     -12.326 -18.845   6.092  1.00 44.12           C  
ANISOU  653  C   TRP A  80     5473   5747   5545    282   -274   -653       C  
ATOM    654  O   TRP A  80     -11.950 -19.649   5.232  1.00 46.96           O  
ANISOU  654  O   TRP A  80     5887   6082   5874    318   -246   -717       O  
ATOM    655  CB  TRP A  80     -14.209 -17.537   7.155  1.00 41.76           C  
ANISOU  655  CB  TRP A  80     5112   5465   5290    197   -376   -596       C  
ATOM    656  CG  TRP A  80     -14.514 -16.541   6.055  1.00 50.38           C  
ANISOU  656  CG  TRP A  80     6240   6610   6292    193   -413   -607       C  
ATOM    657  CD1 TRP A  80     -14.047 -15.264   5.952  1.00 47.68           C  
ANISOU  657  CD1 TRP A  80     5895   6323   5900    197   -398   -553       C  
ATOM    658  CD2 TRP A  80     -15.340 -16.757   4.899  1.00 52.44           C  
ANISOU  658  CD2 TRP A  80     6554   6869   6502    186   -477   -673       C  
ATOM    659  CE2 TRP A  80     -15.330 -15.564   4.149  1.00 48.85           C  
ANISOU  659  CE2 TRP A  80     6130   6475   5956    195   -496   -644       C  
ATOM    660  CE3 TRP A  80     -16.089 -17.841   4.428  1.00 59.79           C  
ANISOU  660  CE3 TRP A  80     7512   7749   7458    168   -528   -754       C  
ATOM    661  NE1 TRP A  80     -14.536 -14.667   4.813  1.00 53.84           N  
ANISOU  661  NE1 TRP A  80     6727   7132   6597    199   -441   -569       N  
ATOM    662  CZ2 TRP A  80     -16.037 -15.426   2.956  1.00 50.35           C  
ANISOU  662  CZ2 TRP A  80     6381   6687   6064    198   -569   -688       C  
ATOM    663  CZ3 TRP A  80     -16.790 -17.702   3.242  1.00 60.45           C  
ANISOU  663  CZ3 TRP A  80     7649   7856   7465    163   -608   -812       C  
ATOM    664  CH2 TRP A  80     -16.759 -16.504   2.521  1.00 55.85           C  
ANISOU  664  CH2 TRP A  80     7100   7345   6777    183   -630   -776       C  
ATOM    665  N   THR A  81     -11.519 -17.905   6.590  1.00 37.81           N  
ANISOU  665  N   THR A  81     4625   5006   4736    288   -241   -582       N  
ATOM    666  CA  THR A  81     -10.146 -17.743   6.119  1.00 42.15           C  
ANISOU  666  CA  THR A  81     5165   5601   5251    331   -166   -567       C  
ATOM    667  C   THR A  81      -9.135 -17.755   7.258  1.00 39.72           C  
ANISOU  667  C   THR A  81     4776   5305   5012    351   -134   -506       C  
ATOM    668  O   THR A  81      -7.986 -17.341   7.065  1.00 52.78           O  
ANISOU  668  O   THR A  81     6387   7009   6656    373    -79   -476       O  
ATOM    669  CB  THR A  81      -9.997 -16.448   5.324  1.00 50.98           C  
ANISOU  669  CB  THR A  81     6300   6787   6284    312   -157   -541       C  
ATOM    670  CG2 THR A  81     -11.006 -16.404   4.186  1.00 50.12           C  
ANISOU  670  CG2 THR A  81     6277   6676   6091    302   -205   -596       C  
ATOM    671  OG1 THR A  81     -10.216 -15.342   6.205  1.00 50.59           O  
ANISOU  671  OG1 THR A  81     6202   6756   6263    269   -192   -478       O  
ATOM    672  N   THR A  82      -9.534 -18.201   8.445  1.00 39.78           N  
ANISOU  672  N   THR A  82     4758   5271   5087    342   -169   -482       N  
ATOM    673  CA  THR A  82      -8.643 -18.262   9.594  1.00 40.29           C  
ANISOU  673  CA  THR A  82     4756   5351   5204    366   -159   -422       C  
ATOM    674  C   THR A  82      -8.561 -19.696  10.094  1.00 49.36           C  
ANISOU  674  C   THR A  82     5913   6426   6415    415   -147   -426       C  
ATOM    675  O   THR A  82      -9.588 -20.367  10.233  1.00 49.74           O  
ANISOU  675  O   THR A  82     6006   6405   6488    394   -170   -449       O  
ATOM    676  CB  THR A  82      -9.124 -17.343  10.719  1.00 44.23           C  
ANISOU  676  CB  THR A  82     5227   5871   5706    319   -210   -375       C  
ATOM    677  CG2 THR A  82      -8.119 -17.338  11.855  1.00 49.89           C  
ANISOU  677  CG2 THR A  82     5882   6616   6457    344   -216   -320       C  
ATOM    678  OG1 THR A  82      -9.280 -16.009  10.218  1.00 54.55           O  
ANISOU  678  OG1 THR A  82     6537   7225   6965    276   -222   -372       O  
ATOM    679  N   VAL A  83      -7.343 -20.158  10.360  1.00 49.73           N  
ANISOU  679  N   VAL A  83     5912   6484   6498    479   -112   -400       N  
ATOM    680  CA  VAL A  83      -7.113 -21.474  10.944  1.00 44.72           C  
ANISOU  680  CA  VAL A  83     5286   5776   5931    540   -102   -385       C  
ATOM    681  C   VAL A  83      -7.099 -21.323  12.459  1.00 56.28           C  
ANISOU  681  C   VAL A  83     6714   7252   7418    534   -149   -305       C  
ATOM    682  O   VAL A  83      -6.236 -20.634  13.012  1.00 63.90           O  
ANISOU  682  O   VAL A  83     7609   8292   8377    543   -168   -260       O  
ATOM    683  CB  VAL A  83      -5.798 -22.089  10.439  1.00 53.95           C  
ANISOU  683  CB  VAL A  83     6418   6951   7131    630    -39   -395       C  
ATOM    684  CG1 VAL A  83      -5.499 -23.390  11.171  1.00 52.97           C  
ANISOU  684  CG1 VAL A  83     6299   6743   7085    706    -36   -364       C  
ATOM    685  CG2 VAL A  83      -5.862 -22.329   8.939  1.00 54.63           C  
ANISOU  685  CG2 VAL A  83     6562   7022   7174    645     18   -483       C  
ATOM    686  N   ILE A  84      -8.053 -21.962  13.130  1.00 53.91           N  
ANISOU  686  N   ILE A  84     6462   6880   7143    516   -167   -287       N  
ATOM    687  CA  ILE A  84      -8.157 -21.900  14.582  1.00 56.68           C  
ANISOU  687  CA  ILE A  84     6801   7240   7495    516   -202   -208       C  
ATOM    688  C   ILE A  84      -7.808 -23.263  15.159  1.00 58.10           C  
ANISOU  688  C   ILE A  84     7001   7338   7735    588   -186   -160       C  
ATOM    689  O   ILE A  84      -8.061 -24.309  14.548  1.00 46.60           O  
ANISOU  689  O   ILE A  84     5592   5784   6331    609   -150   -197       O  
ATOM    690  CB  ILE A  84      -9.558 -21.447  15.044  1.00 60.94           C  
ANISOU  690  CB  ILE A  84     7375   7769   8010    440   -220   -204       C  
ATOM    691  CG1 ILE A  84     -10.604 -22.524  14.752  1.00 73.22           C  
ANISOU  691  CG1 ILE A  84     8984   9216   9621    418   -195   -227       C  
ATOM    692  CG2 ILE A  84      -9.947 -20.146  14.358  1.00 62.46           C  
ANISOU  692  CG2 ILE A  84     7554   8027   8153    381   -236   -251       C  
ATOM    693  CD1 ILE A  84     -11.933 -22.278  15.432  1.00 81.22           C  
ANISOU  693  CD1 ILE A  84    10010  10215  10634    353   -199   -203       C  
ATOM    694  N   GLU A  85      -7.207 -23.247  16.345  1.00 57.41           N  
ANISOU  694  N   GLU A  85     6887   7286   7638    630   -219    -79       N  
ATOM    695  CA  GLU A  85      -6.810 -24.464  17.036  1.00 52.56           C  
ANISOU  695  CA  GLU A  85     6296   6600   7074    710   -214    -11       C  
ATOM    696  C   GLU A  85      -7.390 -24.476  18.442  1.00 61.28           C  
ANISOU  696  C   GLU A  85     7441   7704   8140    695   -241     76       C  
ATOM    697  O   GLU A  85      -7.388 -23.455  19.136  1.00 60.61           O  
ANISOU  697  O   GLU A  85     7335   7713   7981    664   -285     95       O  
ATOM    698  CB  GLU A  85      -5.283 -24.602  17.116  1.00 50.52           C  
ANISOU  698  CB  GLU A  85     5962   6393   6841    807   -233     18       C  
ATOM    699  CG  GLU A  85      -4.646 -25.341  15.951  1.00 67.34           C  
ANISOU  699  CG  GLU A  85     8077   8471   9039    872   -175    -40       C  
ATOM    700  CD  GLU A  85      -3.167 -25.604  16.174  1.00 76.87           C  
ANISOU  700  CD  GLU A  85     9193   9724  10290    983   -188      3       C  
ATOM    701  OE1 GLU A  85      -2.558 -24.903  17.011  1.00 79.86           O  
ANISOU  701  OE1 GLU A  85     9500  10203  10639    985   -256     58       O  
ATOM    702  OE2 GLU A  85      -2.613 -26.514  15.519  1.00 79.25           O1-
ANISOU  702  OE2 GLU A  85     9492   9961  10661   1070   -134    -22       O1-
ATOM    703  N   ARG A  86      -7.883 -25.640  18.853  1.00 54.53           N  
ANISOU  703  N   ARG A  86     6651   6736   7332    718   -208    129       N  
ATOM    704  CA  ARG A  86      -8.289 -25.887  20.229  1.00 43.28           C  
ANISOU  704  CA  ARG A  86     5276   5301   5868    725   -216    235       C  
ATOM    705  C   ARG A  86      -7.521 -27.098  20.731  1.00 51.96           C  
ANISOU  705  C   ARG A  86     6401   6324   7016    832   -217    322       C  
ATOM    706  O   ARG A  86      -7.597 -28.176  20.132  1.00 49.02           O  
ANISOU  706  O   ARG A  86     6062   5824   6738    859   -171    308       O  
ATOM    707  CB  ARG A  86      -9.798 -26.108  20.333  1.00 49.23           C  
ANISOU  707  CB  ARG A  86     6085   5981   6638    637   -161    237       C  
ATOM    708  CG  ARG A  86     -10.604 -24.853  20.064  1.00 53.71           C  
ANISOU  708  CG  ARG A  86     6624   6631   7152    547   -167    170       C  
ATOM    709  CD  ARG A  86     -12.029 -24.990  20.558  1.00 50.59           C  
ANISOU  709  CD  ARG A  86     6266   6191   6767    476   -115    201       C  
ATOM    710  NE  ARG A  86     -12.828 -25.860  19.704  1.00 48.39           N  
ANISOU  710  NE  ARG A  86     6000   5791   6597    425    -73    157       N  
ATOM    711  CZ  ARG A  86     -14.093 -26.180  19.948  1.00 54.36           C  
ANISOU  711  CZ  ARG A  86     6768   6486   7400    352    -23    179       C  
ATOM    712  NH1 ARG A  86     -14.701 -25.703  21.026  1.00 53.02           N1+
ANISOU  712  NH1 ARG A  86     6604   6369   7171    332      9    249       N1+
ATOM    713  NH2 ARG A  86     -14.751 -26.976  19.116  1.00 57.49           N  
ANISOU  713  NH2 ARG A  86     7169   6770   7905    298     -3    127       N  
ATOM    714  N   THR A  87      -6.772 -26.918  21.813  1.00 50.39           N  
ANISOU  714  N   THR A  87     6192   6201   6753    899   -278    408       N  
ATOM    715  CA  THR A  87      -5.924 -27.965  22.361  1.00 55.28           C  
ANISOU  715  CA  THR A  87     6828   6766   7410   1019   -298    504       C  
ATOM    716  C   THR A  87      -6.506 -28.455  23.679  1.00 57.41           C  
ANISOU  716  C   THR A  87     7193   6996   7622   1031   -290    633       C  
ATOM    717  O   THR A  87      -6.932 -27.650  24.516  1.00 53.45           O  
ANISOU  717  O   THR A  87     6714   6587   7007    986   -314    659       O  
ATOM    718  CB  THR A  87      -4.495 -27.466  22.572  1.00 60.13           C  
ANISOU  718  CB  THR A  87     7345   7502   8000   1100   -388    512       C  
ATOM    719  CG2 THR A  87      -4.011 -26.698  21.346  1.00 49.99           C  
ANISOU  719  CG2 THR A  87     5962   6282   6751   1064   -382    391       C  
ATOM    720  OG1 THR A  87      -4.455 -26.603  23.713  1.00 83.64           O  
ANISOU  720  OG1 THR A  87    10327  10599  10853   1082   -464    559       O  
ATOM    721  N   PHE A  88      -6.514 -29.771  23.859  1.00 50.19           N  
ANISOU  721  N   PHE A  88     6345   5942   6784   1095   -251    716       N  
ATOM    722  CA  PHE A  88      -7.115 -30.406  25.019  1.00 50.78           C  
ANISOU  722  CA  PHE A  88     6525   5953   6817   1107   -220    855       C  
ATOM    723  C   PHE A  88      -6.131 -31.399  25.620  1.00 51.45           C  
ANISOU  723  C   PHE A  88     6640   5981   6926   1254   -261    977       C  
ATOM    724  O   PHE A  88      -5.128 -31.769  25.005  1.00 56.22           O  
ANISOU  724  O   PHE A  88     7183   6566   7613   1344   -293    944       O  
ATOM    725  CB  PHE A  88      -8.425 -31.117  24.653  1.00 49.89           C  
ANISOU  725  CB  PHE A  88     6479   5684   6794   1013   -110    850       C  
ATOM    726  CG  PHE A  88      -9.374 -30.268  23.856  1.00 48.69           C  
ANISOU  726  CG  PHE A  88     6282   5572   6646    881    -78    722       C  
ATOM    727  CD1 PHE A  88     -10.380 -29.552  24.483  1.00 52.90           C  
ANISOU  727  CD1 PHE A  88     6832   6172   7097    795    -47    740       C  
ATOM    728  CD2 PHE A  88      -9.262 -30.190  22.476  1.00 52.24           C  
ANISOU  728  CD2 PHE A  88     6675   5995   7177    852    -77    584       C  
ATOM    729  CE1 PHE A  88     -11.255 -28.770  23.749  1.00 59.39           C  
ANISOU  729  CE1 PHE A  88     7605   7029   7931    686    -24    628       C  
ATOM    730  CE2 PHE A  88     -10.131 -29.413  21.738  1.00 55.94           C  
ANISOU  730  CE2 PHE A  88     7107   6503   7643    740    -60    475       C  
ATOM    731  CZ  PHE A  88     -11.130 -28.702  22.374  1.00 57.72           C  
ANISOU  731  CZ  PHE A  88     7340   6791   7800    658    -38    498       C  
ATOM    732  N   HIS A  89      -6.435 -31.836  26.839  1.00 47.32           N  
ANISOU  732  N   HIS A  89     6215   5434   6329   1286   -253   1126       N  
ATOM    733  CA  HIS A  89      -5.591 -32.791  27.542  1.00 60.38           C  
ANISOU  733  CA  HIS A  89     7916   7032   7992   1434   -298   1268       C  
ATOM    734  C   HIS A  89      -6.457 -33.690  28.410  1.00 59.96           C  
ANISOU  734  C   HIS A  89     8005   6850   7925   1426   -214   1423       C  
ATOM    735  O   HIS A  89      -7.347 -33.206  29.115  1.00 62.30           O  
ANISOU  735  O   HIS A  89     8359   7202   8111   1344   -172   1462       O  
ATOM    736  CB  HIS A  89      -4.550 -32.073  28.405  1.00 62.05           C  
ANISOU  736  CB  HIS A  89     8081   7426   8067   1521   -437   1312       C  
ATOM    737  CG  HIS A  89      -3.976 -32.926  29.491  1.00 60.48           C  
ANISOU  737  CG  HIS A  89     7962   7195   7822   1662   -491   1492       C  
ATOM    738  CD2 HIS A  89      -4.249 -32.986  30.817  1.00 58.26           C  
ANISOU  738  CD2 HIS A  89     7795   6954   7388   1691   -512   1636       C  
ATOM    739  ND1 HIS A  89      -2.992 -33.863  29.259  1.00 65.40           N  
ANISOU  739  ND1 HIS A  89     8556   7735   8559   1805   -529   1545       N  
ATOM    740  CE1 HIS A  89      -2.679 -34.460  30.395  1.00 62.04           C  
ANISOU  740  CE1 HIS A  89     8220   7297   8055   1918   -582   1720       C  
ATOM    741  NE2 HIS A  89      -3.430 -33.950  31.355  1.00 65.99           N  
ANISOU  741  NE2 HIS A  89     8813   7873   8386   1849   -571   1780       N  
ATOM    742  N   VAL A  90      -6.187 -34.993  28.354  1.00 57.61           N  
ANISOU  742  N   VAL A  90     7767   6377   7744   1513   -183   1513       N  
ATOM    743  CA  VAL A  90      -6.801 -35.978  29.233  1.00 68.26           C  
ANISOU  743  CA  VAL A  90     9258   7585   9092   1527   -107   1690       C  
ATOM    744  C   VAL A  90      -5.690 -36.672  30.010  1.00 71.94           C  
ANISOU  744  C   VAL A  90     9769   8036   9529   1713   -192   1845       C  
ATOM    745  O   VAL A  90      -4.515 -36.607  29.647  1.00 68.71           O  
ANISOU  745  O   VAL A  90     9268   7683   9155   1825   -291   1799       O  
ATOM    746  CB  VAL A  90      -7.648 -37.003  28.456  1.00 65.64           C  
ANISOU  746  CB  VAL A  90     8976   7016   8949   1449     17   1666       C  
ATOM    747  CG1 VAL A  90      -8.860 -36.327  27.855  1.00 62.09           C  
ANISOU  747  CG1 VAL A  90     8484   6591   8515   1265     90   1537       C  
ATOM    748  CG2 VAL A  90      -6.813 -37.648  27.370  1.00 55.04           C  
ANISOU  748  CG2 VAL A  90     7583   5564   7766   1533     -8   1574       C  
ATOM    749  N   GLU A  91      -6.073 -37.347  31.095  1.00 77.70           N  
ANISOU  749  N   GLU A  91    10637   8690  10195   1749   -150   2039       N  
ATOM    750  CA  GLU A  91      -5.060 -37.905  31.986  1.00 87.01           C  
ANISOU  750  CA  GLU A  91    11870   9879  11311   1933   -247   2206       C  
ATOM    751  C   GLU A  91      -4.477 -39.220  31.478  1.00 84.51           C  
ANISOU  751  C   GLU A  91    11575   9347  11189   2053   -232   2258       C  
ATOM    752  O   GLU A  91      -3.339 -39.554  31.825  1.00 86.38           O  
ANISOU  752  O   GLU A  91    11793   9611  11418   2228   -342   2339       O  
ATOM    753  CB  GLU A  91      -5.631 -38.093  33.392  1.00 94.02           C  
ANISOU  753  CB  GLU A  91    12914  10780  12030   1940   -210   2408       C  
ATOM    754  CG  GLU A  91      -5.168 -37.022  34.366  1.00101.51           C  
ANISOU  754  CG  GLU A  91    13854  11982  12733   1983   -338   2427       C  
ATOM    755  CD  GLU A  91      -3.652 -36.957  34.483  1.00106.36           C  
ANISOU  755  CD  GLU A  91    14385  12700  13328   2153   -526   2434       C  
ATOM    756  OE1 GLU A  91      -3.014 -38.026  34.597  1.00109.89           O  
ANISOU  756  OE1 GLU A  91    14870  13020  13863   2298   -554   2560       O  
ATOM    757  OE2 GLU A  91      -3.095 -35.837  34.450  1.00104.91           O1-
ANISOU  757  OE2 GLU A  91    14090  12718  13053   2141   -646   2315       O1-
ATOM    758  N   THR A  92      -5.219 -39.976  30.668  1.00 63.41           N  
ANISOU  758  N   THR A  92     8939   6458   8695   1969   -104   2208       N  
ATOM    759  CA  THR A  92      -4.698 -41.238  30.161  1.00 68.27           C  
ANISOU  759  CA  THR A  92     9589   6849   9501   2084    -83   2243       C  
ATOM    760  C   THR A  92      -4.718 -41.261  28.636  1.00 71.49           C  
ANISOU  760  C   THR A  92     9905   7180  10079   2023    -43   2020       C  
ATOM    761  O   THR A  92      -5.555 -40.600  28.010  1.00 67.66           O  
ANISOU  761  O   THR A  92     9374   6741   9591   1854      9   1876       O  
ATOM    762  CB  THR A  92      -5.499 -42.436  30.691  1.00 75.69           C  
ANISOU  762  CB  THR A  92    10701   7541  10517   2063     35   2418       C  
ATOM    763  CG2 THR A  92      -5.487 -42.459  32.212  1.00 74.66           C  
ANISOU  763  CG2 THR A  92    10682   7486  10199   2132      6   2654       C  
ATOM    764  OG1 THR A  92      -6.852 -42.357  30.227  1.00 82.80           O  
ANISOU  764  OG1 THR A  92    11620   8358  11481   1853    162   2335       O  
ATOM    765  N   PRO A  93      -3.798 -42.000  28.010  1.00 69.05           N  
ANISOU  765  N   PRO A  93     9568   6756   9911   2166    -66   1988       N  
ATOM    766  CA  PRO A  93      -3.856 -42.145  26.547  1.00 71.81           C  
ANISOU  766  CA  PRO A  93     9859   7012  10413   2115    -12   1778       C  
ATOM    767  C   PRO A  93      -5.113 -42.844  26.071  1.00 74.63           C  
ANISOU  767  C   PRO A  93    10321   7141  10893   1963    112   1738       C  
ATOM    768  O   PRO A  93      -5.573 -42.584  24.952  1.00 75.65           O  
ANISOU  768  O   PRO A  93    10404   7253  11087   1849    151   1545       O  
ATOM    769  CB  PRO A  93      -2.599 -42.967  26.223  1.00 71.75           C  
ANISOU  769  CB  PRO A  93     9827   6908  10527   2331    -50   1794       C  
ATOM    770  CG  PRO A  93      -1.701 -42.790  27.405  1.00 74.09           C  
ANISOU  770  CG  PRO A  93    10101   7346  10704   2486   -166   1972       C  
ATOM    771  CD  PRO A  93      -2.605 -42.642  28.587  1.00 68.75           C  
ANISOU  771  CD  PRO A  93     9540   6694   9887   2392   -150   2132       C  
ATOM    772  N   GLU A  94      -5.684 -43.728  26.893  1.00 73.17           N  
ANISOU  772  N   GLU A  94    10276   6780  10744   1955    173   1919       N  
ATOM    773  CA  GLU A  94      -6.900 -44.431  26.502  1.00 77.06           C  
ANISOU  773  CA  GLU A  94    10861   7044  11375   1797    290   1892       C  
ATOM    774  C   GLU A  94      -8.077 -43.471  26.368  1.00 70.48           C  
ANISOU  774  C   GLU A  94     9974   6341  10465   1579    328   1801       C  
ATOM    775  O   GLU A  94      -8.930 -43.649  25.491  1.00 62.95           O  
ANISOU  775  O   GLU A  94     9017   5273   9627   1433    387   1663       O  
ATOM    776  CB  GLU A  94      -7.214 -45.537  27.512  1.00 89.34           C  
ANISOU  776  CB  GLU A  94    12575   8390  12981   1834    354   2132       C  
ATOM    777  CG  GLU A  94      -6.158 -46.640  27.601  1.00100.35           C  
ANISOU  777  CG  GLU A  94    14039   9606  14484   2053    325   2231       C  
ATOM    778  CD  GLU A  94      -4.958 -46.259  28.457  1.00110.42           C  
ANISOU  778  CD  GLU A  94    15270  11075  15608   2255    206   2361       C  
ATOM    779  OE1 GLU A  94      -4.885 -45.097  28.910  1.00111.13           O  
ANISOU  779  OE1 GLU A  94    15276  11441  15509   2220    138   2351       O  
ATOM    780  OE2 GLU A  94      -4.086 -47.126  28.680  1.00113.94           O1-
ANISOU  780  OE2 GLU A  94    15768  11393  16132   2451    173   2471       O1-
ATOM    781  N   GLU A  95      -8.139 -42.446  27.225  1.00 82.17           N  
ANISOU  781  N   GLU A  95    11413   8058  11750   1561    288   1870       N  
ATOM    782  CA  GLU A  95      -9.200 -41.450  27.107  1.00 81.72           C  
ANISOU  782  CA  GLU A  95    11296   8137  11617   1375    322   1780       C  
ATOM    783  C   GLU A  95      -9.043 -40.621  25.838  1.00 74.41           C  
ANISOU  783  C   GLU A  95    10242   7325  10704   1324    274   1538       C  
ATOM    784  O   GLU A  95     -10.038 -40.272  25.192  1.00 73.29           O  
ANISOU  784  O   GLU A  95    10065   7178  10604   1162    319   1416       O  
ATOM    785  CB  GLU A  95      -9.216 -40.537  28.334  1.00 87.57           C  
ANISOU  785  CB  GLU A  95    12035   9100  12138   1388    290   1901       C  
ATOM    786  CG  GLU A  95      -9.705 -41.193  29.616  1.00 96.59           C  
ANISOU  786  CG  GLU A  95    13314  10154  13233   1397    366   2141       C  
ATOM    787  CD  GLU A  95      -9.776 -40.215  30.778  1.00102.04           C  
ANISOU  787  CD  GLU A  95    14011  11078  13682   1406    337   2235       C  
ATOM    788  OE1 GLU A  95     -10.328 -39.108  30.598  1.00103.55           O  
ANISOU  788  OE1 GLU A  95    14120  11433  13789   1295    340   2116       O  
ATOM    789  OE2 GLU A  95      -9.271 -40.551  31.870  1.00106.46           O1-
ANISOU  789  OE2 GLU A  95    14666  11655  14129   1531    308   2425       O1-
ATOM    790  N   ARG A  96      -7.801 -40.291  25.469  1.00 72.16           N  
ANISOU  790  N   ARG A  96     9884   7148  10386   1461    185   1472       N  
ATOM    791  CA  ARG A  96      -7.579 -39.477  24.278  1.00 66.51           C  
ANISOU  791  CA  ARG A  96     9053   6547   9670   1419    149   1258       C  
ATOM    792  C   ARG A  96      -8.040 -40.201  23.021  1.00 68.15           C  
ANISOU  792  C   ARG A  96     9288   6561  10046   1353    207   1110       C  
ATOM    793  O   ARG A  96      -8.597 -39.582  22.108  1.00 73.81           O  
ANISOU  793  O   ARG A  96     9947   7336  10761   1235    211    946       O  
ATOM    794  CB  ARG A  96      -6.104 -39.093  24.163  1.00 54.15           C  
ANISOU  794  CB  ARG A  96     7399   5121   8056   1584     56   1235       C  
ATOM    795  CG  ARG A  96      -5.792 -38.240  22.948  1.00 60.81           C  
ANISOU  795  CG  ARG A  96     8125   6087   8893   1547     33   1032       C  
ATOM    796  CD  ARG A  96      -4.375 -37.706  22.988  1.00 58.24           C  
ANISOU  796  CD  ARG A  96     7688   5927   8513   1689    -54   1028       C  
ATOM    797  NE  ARG A  96      -3.381 -38.772  22.980  1.00 59.13           N  
ANISOU  797  NE  ARG A  96     7819   5916   8732   1871    -59   1089       N  
ATOM    798  CZ  ARG A  96      -2.073 -38.564  22.874  1.00 62.51           C  
ANISOU  798  CZ  ARG A  96     8138   6452   9162   2016   -123   1082       C  
ATOM    799  NH1 ARG A  96      -1.608 -37.326  22.764  1.00 54.09           N1+
ANISOU  799  NH1 ARG A  96     6941   5613   7997   1985   -185   1017       N1+
ATOM    800  NH2 ARG A  96      -1.232 -39.589  22.876  1.00 51.54           N  
ANISOU  800  NH2 ARG A  96     6764   4937   7883   2191   -121   1142       N  
ATOM    801  N   GLU A  97      -7.821 -41.517  22.957  1.00 63.99           N  
ANISOU  801  N   GLU A  97     8855   5795   9661   1432    246   1164       N  
ATOM    802  CA  GLU A  97      -8.261 -42.274  21.791  1.00 67.61           C  
ANISOU  802  CA  GLU A  97     9358   6050  10280   1370    295   1013       C  
ATOM    803  C   GLU A  97      -9.781 -42.318  21.705  1.00 74.39           C  
ANISOU  803  C   GLU A  97    10249   6825  11191   1156    352    985       C  
ATOM    804  O   GLU A  97     -10.350 -42.188  20.614  1.00 80.82           O  
ANISOU  804  O   GLU A  97    11039   7611  12060   1046    355    803       O  
ATOM    805  CB  GLU A  97      -7.689 -43.689  21.830  1.00 76.63           C  
ANISOU  805  CB  GLU A  97    10606   6937  11571   1508    326   1083       C  
ATOM    806  CG  GLU A  97      -7.851 -44.432  20.521  1.00 88.82           C  
ANISOU  806  CG  GLU A  97    12197   8282  13269   1481    362    894       C  
ATOM    807  CD  GLU A  97      -7.030 -43.812  19.411  1.00 98.00           C  
ANISOU  807  CD  GLU A  97    13266   9588  14383   1554    324    705       C  
ATOM    808  OE1 GLU A  97      -5.914 -43.330  19.701  1.00101.00           O  
ANISOU  808  OE1 GLU A  97    13564  10132  14679   1702    279    753       O  
ATOM    809  OE2 GLU A  97      -7.501 -43.792  18.254  1.00101.59           O1-
ANISOU  809  OE2 GLU A  97    13726   9996  14878   1461    338    510       O1-
ATOM    810  N   GLU A  98     -10.454 -42.507  22.843  1.00 68.06           N  
ANISOU  810  N   GLU A  98     9499   5989  10371   1098    399   1167       N  
ATOM    811  CA  GLU A  98     -11.914 -42.507  22.852  1.00 64.25           C  
ANISOU  811  CA  GLU A  98     9022   5443   9946    892    463   1156       C  
ATOM    812  C   GLU A  98     -12.461 -41.175  22.359  1.00 66.39           C  
ANISOU  812  C   GLU A  98     9173   5939  10112    778    427   1017       C  
ATOM    813  O   GLU A  98     -13.401 -41.135  21.557  1.00 74.81           O  
ANISOU  813  O   GLU A  98    10210   6954  11261    629    440    884       O  
ATOM    814  CB  GLU A  98     -12.431 -42.813  24.258  1.00 66.39           C  
ANISOU  814  CB  GLU A  98     9363   5676  10188    868    533   1395       C  
ATOM    815  CG  GLU A  98     -12.161 -44.237  24.718  1.00 84.86           C  
ANISOU  815  CG  GLU A  98    11838   7747  12658    949    585   1547       C  
ATOM    816  CD  GLU A  98     -12.671 -44.506  26.120  1.00 98.33           C  
ANISOU  816  CD  GLU A  98    13622   9426  14315    927    665   1799       C  
ATOM    817  OE1 GLU A  98     -13.024 -43.536  26.824  1.00101.07           O  
ANISOU  817  OE1 GLU A  98    13918   9989  14496    885    670   1856       O  
ATOM    818  OE2 GLU A  98     -12.721 -45.690  26.517  1.00104.14           O1-
ANISOU  818  OE2 GLU A  98    14477   9918  15174    954    728   1940       O1-
ATOM    819  N   TRP A  99     -11.873 -40.070  22.822  1.00 61.10           N  
ANISOU  819  N   TRP A  99     8435   5515   9265    847    373   1043       N  
ATOM    820  CA  TRP A  99     -12.318 -38.751  22.387  1.00 57.23           C  
ANISOU  820  CA  TRP A  99     7837   5233   8674    753    338    919       C  
ATOM    821  C   TRP A  99     -12.024 -38.529  20.908  1.00 57.47           C  
ANISOU  821  C   TRP A  99     7818   5276   8745    747    289    704       C  
ATOM    822  O   TRP A  99     -12.904 -38.105  20.150  1.00 62.16           O  
ANISOU  822  O   TRP A  99     8365   5891   9361    615    286    576       O  
ATOM    823  CB  TRP A  99     -11.654 -37.667  23.236  1.00 57.45           C  
ANISOU  823  CB  TRP A  99     7816   5499   8511    835    286    994       C  
ATOM    824  CG  TRP A  99     -12.317 -37.443  24.560  1.00 63.88           C  
ANISOU  824  CG  TRP A  99     8666   6368   9237    792    337   1159       C  
ATOM    825  CD1 TRP A  99     -11.867 -37.845  25.785  1.00 63.99           C  
ANISOU  825  CD1 TRP A  99     8758   6375   9181    893    347   1351       C  
ATOM    826  CD2 TRP A  99     -13.554 -36.758  24.793  1.00 65.26           C  
ANISOU  826  CD2 TRP A  99     8800   6619   9376    647    389   1149       C  
ATOM    827  CE2 TRP A  99     -13.792 -36.785  26.181  1.00 66.64           C  
ANISOU  827  CE2 TRP A  99     9038   6829   9454    667    443   1336       C  
ATOM    828  CE3 TRP A  99     -14.484 -36.125  23.961  1.00 60.23           C  
ANISOU  828  CE3 TRP A  99     8080   6027   8778    510    394   1003       C  
ATOM    829  NE1 TRP A  99     -12.746 -37.453  26.764  1.00 63.59           N  
ANISOU  829  NE1 TRP A  99     8729   6391   9040    817    411   1459       N  
ATOM    830  CZ2 TRP A  99     -14.918 -36.201  26.758  1.00 66.44           C  
ANISOU  830  CZ2 TRP A  99     8990   6881   9373    556    518   1376       C  
ATOM    831  CZ3 TRP A  99     -15.603 -35.548  24.534  1.00 59.69           C  
ANISOU  831  CZ3 TRP A  99     7979   6033   8668    402    456   1046       C  
ATOM    832  CH2 TRP A  99     -15.811 -35.590  25.920  1.00 62.94           C  
ANISOU  832  CH2 TRP A  99     8450   6477   8987    426    526   1228       C  
ATOM    833  N   THR A 100     -10.792 -38.812  20.477  1.00 49.53           N  
ANISOU  833  N   THR A 100     6817   4258   7743    896    253    664       N  
ATOM    834  CA  THR A 100     -10.420 -38.537  19.091  1.00 61.33           C  
ANISOU  834  CA  THR A 100     8268   5784   9249    905    221    465       C  
ATOM    835  C   THR A 100     -11.213 -39.404  18.118  1.00 62.76           C  
ANISOU  835  C   THR A 100     8513   5759   9575    808    250    339       C  
ATOM    836  O   THR A 100     -11.607 -38.937  17.043  1.00 62.92           O  
ANISOU  836  O   THR A 100     8497   5829   9581    730    224    171       O  
ATOM    837  CB  THR A 100      -8.915 -38.736  18.892  1.00 62.63           C  
ANISOU  837  CB  THR A 100     8420   5974   9401   1094    195    461       C  
ATOM    838  CG2 THR A 100      -8.131 -37.627  19.589  1.00 62.67           C  
ANISOU  838  CG2 THR A 100     8333   6221   9258   1163    140    535       C  
ATOM    839  OG1 THR A 100      -8.520 -40.008  19.420  1.00 69.68           O  
ANISOU  839  OG1 THR A 100     9405   6669  10401   1198    227    576       O  
ATOM    840  N   THR A 101     -11.465 -40.665  18.475  1.00 59.23           N  
ANISOU  840  N   THR A 101     8164   5075   9266    810    299    417       N  
ATOM    841  CA  THR A 101     -12.279 -41.521  17.617  1.00 71.98           C  
ANISOU  841  CA  THR A 101     9842   6475  11031    700    318    294       C  
ATOM    842  C   THR A 101     -13.704 -40.992  17.515  1.00 75.70           C  
ANISOU  842  C   THR A 101    10259   6994  11510    496    315    251       C  
ATOM    843  O   THR A 101     -14.271 -40.905  16.419  1.00 81.30           O  
ANISOU  843  O   THR A 101    10953   7683  12255    399    279     73       O  
ATOM    844  CB  THR A 101     -12.285 -42.958  18.143  1.00 74.22           C  
ANISOU  844  CB  THR A 101    10245   6480  11473    735    376    407       C  
ATOM    845  CG2 THR A 101     -13.223 -43.821  17.313  1.00 60.44           C  
ANISOU  845  CG2 THR A 101     8565   4504   9898    594    389    274       C  
ATOM    846  OG1 THR A 101     -10.960 -43.499  18.078  1.00 79.91           O  
ANISOU  846  OG1 THR A 101    11013   7144  12206    938    374    424       O  
ATOM    847  N   ALA A 102     -14.302 -40.642  18.656  1.00 65.03           N  
ANISOU  847  N   ALA A 102     8876   5710  10122    434    352    413       N  
ATOM    848  CA  ALA A 102     -15.656 -40.096  18.651  1.00 63.83           C  
ANISOU  848  CA  ALA A 102     8652   5616   9985    252    359    387       C  
ATOM    849  C   ALA A 102     -15.721 -38.801  17.853  1.00 65.07           C  
ANISOU  849  C   ALA A 102     8709   5996  10017    226    288    240       C  
ATOM    850  O   ALA A 102     -16.642 -38.595  17.054  1.00 68.32           O  
ANISOU  850  O   ALA A 102     9077   6405  10478     96    255    111       O  
ATOM    851  CB  ALA A 102     -16.138 -39.871  20.085  1.00 57.96           C  
ANISOU  851  CB  ALA A 102     7896   4930   9198    222    428    595       C  
ATOM    852  N   ILE A 103     -14.743 -37.916  18.056  1.00 58.92           N  
ANISOU  852  N   ILE A 103     7895   5409   9084    347    257    260       N  
ATOM    853  CA  ILE A 103     -14.706 -36.663  17.308  1.00 55.31           C  
ANISOU  853  CA  ILE A 103     7352   5153   8509    330    195    134       C  
ATOM    854  C   ILE A 103     -14.573 -36.939  15.816  1.00 62.46           C  
ANISOU  854  C   ILE A 103     8280   5996   9456    323    151    -62       C  
ATOM    855  O   ILE A 103     -15.226 -36.291  14.989  1.00 70.09           O  
ANISOU  855  O   ILE A 103     9198   7042  10392    234    104   -186       O  
ATOM    856  CB  ILE A 103     -13.563 -35.770  17.828  1.00 57.61           C  
ANISOU  856  CB  ILE A 103     7606   5636   8647    460    172    198       C  
ATOM    857  CG1 ILE A 103     -13.868 -35.267  19.240  1.00 49.82           C  
ANISOU  857  CG1 ILE A 103     6599   4746   7586    448    202    364       C  
ATOM    858  CG2 ILE A 103     -13.327 -34.597  16.901  1.00 53.62           C  
ANISOU  858  CG2 ILE A 103     7029   5307   8039    456    115     63       C  
ATOM    859  CD1 ILE A 103     -12.717 -34.524  19.877  1.00 61.59           C  
ANISOU  859  CD1 ILE A 103     8063   6401   8936    574    166    432       C  
ATOM    860  N   GLN A 104     -13.741 -37.917  15.449  1.00 56.24           N  
ANISOU  860  N   GLN A 104     7573   5063   8731    426    165    -94       N  
ATOM    861  CA  GLN A 104     -13.527 -38.215  14.037  1.00 60.88           C  
ANISOU  861  CA  GLN A 104     8201   5591   9339    438    133   -288       C  
ATOM    862  C   GLN A 104     -14.778 -38.806  13.397  1.00 65.55           C  
ANISOU  862  C   GLN A 104     8826   6031  10050    280    110   -397       C  
ATOM    863  O   GLN A 104     -15.114 -38.472  12.254  1.00 70.12           O  
ANISOU  863  O   GLN A 104     9397   6653  10591    226     53   -566       O  
ATOM    864  CB  GLN A 104     -12.341 -39.166  13.877  1.00 64.04           C  
ANISOU  864  CB  GLN A 104     8682   5861   9788    599    167   -292       C  
ATOM    865  CG  GLN A 104     -11.923 -39.403  12.437  1.00 68.49           C  
ANISOU  865  CG  GLN A 104     9294   6386  10342    645    150   -494       C  
ATOM    866  CD  GLN A 104     -11.459 -38.132  11.755  1.00 70.62           C  
ANISOU  866  CD  GLN A 104     9486   6897  10448    676    119   -572       C  
ATOM    867  NE2 GLN A 104     -12.302 -37.585  10.890  1.00 67.40           N  
ANISOU  867  NE2 GLN A 104     9065   6552   9992    558     68   -700       N  
ATOM    868  OE1 GLN A 104     -10.358 -37.644  12.009  1.00 77.58           O  
ANISOU  868  OE1 GLN A 104    10317   7907  11254    801    137   -513       O  
ATOM    869  N   THR A 105     -15.479 -39.685  14.119  1.00 66.02           N  
ANISOU  869  N   THR A 105     8920   5913  10252    201    151   -301       N  
ATOM    870  CA  THR A 105     -16.692 -40.285  13.574  1.00 68.68           C  
ANISOU  870  CA  THR A 105     9272   6096  10728     33    126   -400       C  
ATOM    871  C   THR A 105     -17.794 -39.250  13.384  1.00 72.29           C  
ANISOU  871  C   THR A 105     9613   6717  11137   -106     74   -441       C  
ATOM    872  O   THR A 105     -18.549 -39.324  12.408  1.00 77.64           O  
ANISOU  872  O   THR A 105    10281   7358  11862   -215      4   -598       O  
ATOM    873  CB  THR A 105     -17.165 -41.418  14.485  1.00 72.23           C  
ANISOU  873  CB  THR A 105     9776   6318  11351    -25    196   -263       C  
ATOM    874  CG2 THR A 105     -18.406 -42.087  13.913  1.00 71.99           C  
ANISOU  874  CG2 THR A 105     9751   6113  11490   -213    165   -370       C  
ATOM    875  OG1 THR A 105     -16.121 -42.392  14.609  1.00 75.84           O  
ANISOU  875  OG1 THR A 105    10347   6611  11857    120    237   -226       O  
ATOM    876  N   VAL A 106     -17.895 -38.277  14.291  1.00 67.37           N  
ANISOU  876  N   VAL A 106     8903   6276  10419    -99    101   -307       N  
ATOM    877  CA  VAL A 106     -18.858 -37.197  14.110  1.00 58.09           C  
ANISOU  877  CA  VAL A 106     7613   5268   9191   -206     56   -345       C  
ATOM    878  C   VAL A 106     -18.498 -36.358  12.892  1.00 64.66           C  
ANISOU  878  C   VAL A 106     8429   6244   9894   -166    -30   -508       C  
ATOM    879  O   VAL A 106     -19.372 -35.969  12.108  1.00 73.29           O  
ANISOU  879  O   VAL A 106     9472   7382  10995   -267   -103   -622       O  
ATOM    880  CB  VAL A 106     -18.941 -36.333  15.381  1.00 58.16           C  
ANISOU  880  CB  VAL A 106     7550   5432   9114   -186    114   -171       C  
ATOM    881  CG1 VAL A 106     -19.799 -35.102  15.129  1.00 43.15           C  
ANISOU  881  CG1 VAL A 106     5533   3714   7148   -266     67   -220       C  
ATOM    882  CG2 VAL A 106     -19.492 -37.147  16.539  1.00 44.57           C  
ANISOU  882  CG2 VAL A 106     5847   3574   7514   -244    208     -7       C  
ATOM    883  N   ALA A 107     -17.209 -36.061  12.713  1.00 64.71           N  
ANISOU  883  N   ALA A 107     8476   6330   9783    -17    -23   -514       N  
ATOM    884  CA  ALA A 107     -16.790 -35.272  11.560  1.00 61.06           C  
ANISOU  884  CA  ALA A 107     8007   6002   9191     26    -85   -654       C  
ATOM    885  C   ALA A 107     -17.035 -36.028  10.261  1.00 72.25           C  
ANISOU  885  C   ALA A 107     9501   7290  10660    -12   -139   -840       C  
ATOM    886  O   ALA A 107     -17.513 -35.449   9.278  1.00 75.77           O  
ANISOU  886  O   ALA A 107     9927   7821  11039    -64   -217   -966       O  
ATOM    887  CB  ALA A 107     -15.316 -34.892  11.689  1.00 55.90           C  
ANISOU  887  CB  ALA A 107     7369   5447   8424    190    -51   -612       C  
ATOM    888  N   ASP A 108     -16.711 -37.324  10.237  1.00 69.90           N  
ANISOU  888  N   ASP A 108     9301   6780  10476     19   -104   -862       N  
ATOM    889  CA  ASP A 108     -16.963 -38.127   9.045  1.00 80.15           C  
ANISOU  889  CA  ASP A 108    10691   7933  11828    -19   -157  -1052       C  
ATOM    890  C   ASP A 108     -18.453 -38.288   8.781  1.00 83.79           C  
ANISOU  890  C   ASP A 108    11110   8330  12395   -208   -234  -1119       C  
ATOM    891  O   ASP A 108     -18.873 -38.341   7.619  1.00 84.70           O  
ANISOU  891  O   ASP A 108    11261   8435  12488   -262   -324  -1298       O  
ATOM    892  CB  ASP A 108     -16.299 -39.497   9.178  1.00 89.85           C  
ANISOU  892  CB  ASP A 108    12038   8927  13173     60    -96  -1053       C  
ATOM    893  CG  ASP A 108     -14.787 -39.426   9.075  1.00 99.98           C  
ANISOU  893  CG  ASP A 108    13362  10267  14357    258    -38  -1039       C  
ATOM    894  OD1 ASP A 108     -14.274 -38.434   8.514  1.00101.34           O  
ANISOU  894  OD1 ASP A 108    13494  10639  14371    319    -54  -1086       O  
ATOM    895  OD2 ASP A 108     -14.112 -40.365   9.546  1.00104.15           O1-
ANISOU  895  OD2 ASP A 108    13958  10639  14975    354     27   -977       O1-
ATOM    896  N   GLY A 109     -19.264 -38.371   9.838  1.00 83.21           N  
ANISOU  896  N   GLY A 109    10960   8222  12437   -309   -200   -979       N  
ATOM    897  CA  GLY A 109     -20.702 -38.450   9.650  1.00 83.50           C  
ANISOU  897  CA  GLY A 109    10922   8216  12589   -492   -266  -1029       C  
ATOM    898  C   GLY A 109     -21.292 -37.182   9.071  1.00 80.57           C  
ANISOU  898  C   GLY A 109    10448   8064  12099   -535   -356  -1092       C  
ATOM    899  O   GLY A 109     -22.337 -37.222   8.414  1.00 83.97           O  
ANISOU  899  O   GLY A 109    10832   8476  12594   -664   -454  -1203       O  
ATOM    900  N   LEU A 110     -20.638 -36.044   9.301  1.00 80.70           N  
ANISOU  900  N   LEU A 110    10427   8287  11948   -429   -331  -1023       N  
ATOM    901  CA  LEU A 110     -21.087 -34.777   8.742  1.00 85.71           C  
ANISOU  901  CA  LEU A 110    10979   9126  12461   -450   -411  -1073       C  
ATOM    902  C   LEU A 110     -20.602 -34.546   7.320  1.00 98.46           C  
ANISOU  902  C   LEU A 110    12674  10796  13941   -391   -493  -1245       C  
ATOM    903  O   LEU A 110     -21.094 -33.620   6.665  1.00103.98           O  
ANISOU  903  O   LEU A 110    13321  11640  14547   -420   -578  -1304       O  
ATOM    904  CB  LEU A 110     -20.625 -33.615   9.621  1.00 81.69           C  
ANISOU  904  CB  LEU A 110    10400   8801  11836   -370   -348   -926       C  
ATOM    905  CG  LEU A 110     -21.263 -33.470  11.001  1.00 83.78           C  
ANISOU  905  CG  LEU A 110    10573   9075  12184   -426   -274   -758       C  
ATOM    906  CD1 LEU A 110     -20.835 -32.149  11.613  1.00 81.56           C  
ANISOU  906  CD1 LEU A 110    10236   8995  11760   -347   -242   -660       C  
ATOM    907  CD2 LEU A 110     -22.779 -33.569  10.909  1.00 87.06           C  
ANISOU  907  CD2 LEU A 110    10888   9457  12735   -586   -323   -787       C  
ATOM    908  N   LYS A 111     -19.648 -35.347   6.837  1.00104.72           N  
ANISOU  908  N   LYS A 111    13594  11479  14714   -302   -462  -1321       N  
ATOM    909  CA  LYS A 111     -19.155 -35.190   5.474  1.00112.02           C  
ANISOU  909  CA  LYS A 111    14610  12454  15498   -238   -520  -1487       C  
ATOM    910  C   LYS A 111     -20.313 -35.198   4.484  1.00118.14           C  
ANISOU  910  C   LYS A 111    15380  13223  16284   -362   -663  -1640       C  
ATOM    911  O   LYS A 111     -20.499 -34.248   3.716  1.00121.67           O  
ANISOU  911  O   LYS A 111    15808  13833  16587   -355   -740  -1697       O  
ATOM    912  CB  LYS A 111     -18.147 -36.296   5.153  1.00117.28           C  
ANISOU  912  CB  LYS A 111    15416  12960  16185   -137   -458  -1557       C  
ATOM    913  CG  LYS A 111     -17.040 -35.866   4.205  1.00120.92           C  
ANISOU  913  CG  LYS A 111    15954  13530  16459      4   -436  -1642       C  
ATOM    914  CD  LYS A 111     -16.181 -34.776   4.830  1.00119.86           C  
ANISOU  914  CD  LYS A 111    15738  13583  16219    103   -361  -1493       C  
ATOM    915  CE  LYS A 111     -15.051 -34.355   3.900  1.00117.29           C  
ANISOU  915  CE  LYS A 111    15475  13365  15724    236   -322  -1564       C  
ATOM    916  NZ  LYS A 111     -14.193 -33.300   4.510  1.00109.37           N1+
ANISOU  916  NZ  LYS A 111    14383  12535  14638    317   -254  -1422       N1+
ATOM    917  N   LYS A 112     -21.114 -36.261   4.512  1.00115.25           N  
ANISOU  917  N   LYS A 112    15028  12667  16095   -481   -705  -1701       N  
ATOM    918  CA  LYS A 112     -22.384 -36.324   3.790  1.00111.56           C  
ANISOU  918  CA  LYS A 112    14520  12184  15684   -628   -854  -1828       C  
ATOM    919  C   LYS A 112     -22.268 -35.963   2.314  1.00110.20           C  
ANISOU  919  C   LYS A 112    14437  12103  15330   -589   -970  -2013       C  
ATOM    920  O   LYS A 112     -22.821 -34.958   1.871  1.00110.86           O  
ANISOU  920  O   LYS A 112    14448  12359  15313   -613  -1063  -2024       O  
ATOM    921  CB  LYS A 112     -23.408 -35.407   4.463  1.00109.31           C  
ANISOU  921  CB  LYS A 112    14052  12033  15449   -719   -881  -1707       C  
ATOM    922  CG  LYS A 112     -24.096 -36.025   5.671  1.00110.26           C  
ANISOU  922  CG  LYS A 112    14078  12024  15792   -828   -811  -1578       C  
ATOM    923  CD  LYS A 112     -24.855 -34.981   6.475  1.00107.96           C  
ANISOU  923  CD  LYS A 112    13612  11892  15517   -873   -792  -1436       C  
ATOM    924  CE  LYS A 112     -25.608 -34.016   5.571  1.00106.33           C  
ANISOU  924  CE  LYS A 112    13327  11850  15222   -909   -939  -1528       C  
ATOM    925  NZ  LYS A 112     -26.584 -34.710   4.687  1.00109.73           N1+
ANISOU  925  NZ  LYS A 112    13747  12179  15765  -1046  -1089  -1693       N1+
ATOM    926  N   LYS A 142      -4.911 -13.323 -14.783  1.00123.58           N  
ANISOU  926  N   LYS A 142    17296  16952  12706   1005   1155   -503       N  
ATOM    927  CA  LYS A 142      -5.264 -13.972 -16.039  1.00128.18           C  
ANISOU  927  CA  LYS A 142    18113  17590  13000   1100   1143   -626       C  
ATOM    928  C   LYS A 142      -6.504 -14.838 -15.854  1.00126.96           C  
ANISOU  928  C   LYS A 142    18015  17372  12853   1096    883   -804       C  
ATOM    929  O   LYS A 142      -7.383 -14.507 -15.054  1.00126.28           O  
ANISOU  929  O   LYS A 142    17838  17225  12918   1018    690   -780       O  
ATOM    930  CB  LYS A 142      -4.090 -14.806 -16.559  1.00131.99           C  
ANISOU  930  CB  LYS A 142    18620  18115  13413   1195   1389   -701       C  
ATOM    931  CG  LYS A 142      -2.803 -14.008 -16.740  1.00133.07           C  
ANISOU  931  CG  LYS A 142    18674  18321  13565   1194   1666   -525       C  
ATOM    932  CD  LYS A 142      -1.725 -14.812 -17.456  1.00133.30           C  
ANISOU  932  CD  LYS A 142    18752  18411  13484   1309   1920   -601       C  
ATOM    933  CE  LYS A 142      -0.527 -13.936 -17.796  1.00133.44           C  
ANISOU  933  CE  LYS A 142    18699  18511  13491   1303   2202   -412       C  
ATOM    934  NZ  LYS A 142       0.520 -14.667 -18.566  1.00136.21           N1+
ANISOU  934  NZ  LYS A 142    19097  18934  13722   1426   2474   -478       N1+
ATOM    935  N   HIS A 143      -6.582 -15.939 -16.604  1.00124.94           N  
ANISOU  935  N   HIS A 143    17909  17125  12436   1179    883   -984       N  
ATOM    936  CA  HIS A 143      -7.661 -16.896 -16.383  1.00121.11           C  
ANISOU  936  CA  HIS A 143    17462  16564  11992   1164    649  -1168       C  
ATOM    937  C   HIS A 143      -7.598 -17.451 -14.966  1.00113.71           C  
ANISOU  937  C   HIS A 143    16307  15515  11384   1104    611  -1200       C  
ATOM    938  O   HIS A 143      -8.617 -17.531 -14.270  1.00108.43           O  
ANISOU  938  O   HIS A 143    15570  14778  10851   1032    402  -1231       O  
ATOM    939  CB  HIS A 143      -7.596 -18.023 -17.412  1.00125.46           C  
ANISOU  939  CB  HIS A 143    18214  17130  12326   1263    678  -1367       C  
ATOM    940  CG  HIS A 143      -8.793 -18.921 -17.391  1.00126.56           C  
ANISOU  940  CG  HIS A 143    18420  17193  12474   1238    421  -1558       C  
ATOM    941  CD2 HIS A 143      -9.870 -18.991 -18.208  1.00127.80           C  
ANISOU  941  CD2 HIS A 143    18751  17379  12427   1241    212  -1652       C  
ATOM    942  ND1 HIS A 143      -8.981 -19.887 -16.427  1.00124.89           N  
ANISOU  942  ND1 HIS A 143    18083  16857  12513   1199    351  -1668       N  
ATOM    943  CE1 HIS A 143     -10.120 -20.517 -16.653  1.00125.21           C  
ANISOU  943  CE1 HIS A 143    18212  16847  12516   1169    120  -1823       C  
ATOM    944  NE2 HIS A 143     -10.679 -19.992 -17.728  1.00127.22           N  
ANISOU  944  NE2 HIS A 143    18643  17197  12498   1193     23  -1822       N  
ATOM    945  N   ARG A 144      -6.406 -17.837 -14.524  1.00105.31           N  
ANISOU  945  N   ARG A 144    15128  14435  10449   1138    815  -1186       N  
ATOM    946  CA  ARG A 144      -6.141 -18.117 -13.122  1.00 96.82           C  
ANISOU  946  CA  ARG A 144    13833  13272   9681   1085    807  -1164       C  
ATOM    947  C   ARG A 144      -5.315 -16.972 -12.552  1.00 82.61           C  
ANISOU  947  C   ARG A 144    11873  11516   8000   1038    937   -963       C  
ATOM    948  O   ARG A 144      -4.449 -16.416 -13.237  1.00 87.87           O  
ANISOU  948  O   ARG A 144    12571  12266   8549   1076   1127   -872       O  
ATOM    949  CB  ARG A 144      -5.415 -19.457 -12.938  1.00100.91           C  
ANISOU  949  CB  ARG A 144    14326  13730  10286   1162    917  -1300       C  
ATOM    950  CG  ARG A 144      -3.896 -19.398 -13.035  1.00102.34           C  
ANISOU  950  CG  ARG A 144    14423  13966  10494   1233   1190  -1229       C  
ATOM    951  CD  ARG A 144      -3.273 -20.745 -12.692  1.00101.51           C  
ANISOU  951  CD  ARG A 144    14273  13783  10514   1315   1273  -1360       C  
ATOM    952  NE  ARG A 144      -1.827 -20.658 -12.507  1.00102.64           N  
ANISOU  952  NE  ARG A 144    14273  13974  10751   1374   1515  -1275       N  
ATOM    953  CZ  ARG A 144      -1.046 -21.693 -12.211  1.00107.91           C  
ANISOU  953  CZ  ARG A 144    14872  14589  11540   1464   1625  -1356       C  
ATOM    954  NH1 ARG A 144       0.260 -21.519 -12.060  1.00113.73           N1+
ANISOU  954  NH1 ARG A 144    15458  15384  12369   1517   1840  -1266       N1+
ATOM    955  NH2 ARG A 144      -1.568 -22.903 -12.068  1.00107.24           N  
ANISOU  955  NH2 ARG A 144    14864  14389  11494   1503   1521  -1523       N  
ATOM    956  N   VAL A 145      -5.607 -16.598 -11.316  1.00 73.26           N  
ANISOU  956  N   VAL A 145    10520  10272   7043    951    835   -894       N  
ATOM    957  CA  VAL A 145      -4.908 -15.501 -10.661  1.00 73.78           C  
ANISOU  957  CA  VAL A 145    10429  10363   7240    891    926   -719       C  
ATOM    958  C   VAL A 145      -3.653 -16.055  -9.996  1.00 72.19           C  
ANISOU  958  C   VAL A 145    10066  10149   7215    921   1086   -718       C  
ATOM    959  O   VAL A 145      -3.692 -17.105  -9.344  1.00 71.82           O  
ANISOU  959  O   VAL A 145     9961  10030   7296    944   1038   -822       O  
ATOM    960  CB  VAL A 145      -5.824 -14.792  -9.648  1.00 77.91           C  
ANISOU  960  CB  VAL A 145    10861  10831   7911    790    739   -653       C  
ATOM    961  CG1 VAL A 145      -6.509 -15.810  -8.746  1.00 79.55           C  
ANISOU  961  CG1 VAL A 145    11010  10947   8268    775    592   -774       C  
ATOM    962  CG2 VAL A 145      -5.038 -13.778  -8.831  1.00 81.62           C  
ANISOU  962  CG2 VAL A 145    11162  11306   8542    725    825   -498       C  
ATOM    963  N   THR A 146      -2.532 -15.364 -10.181  1.00 72.74           N  
ANISOU  963  N   THR A 146    10058  10284   7295    921   1277   -595       N  
ATOM    964  CA  THR A 146      -1.258 -15.764  -9.605  1.00 75.72           C  
ANISOU  964  CA  THR A 146    10258  10667   7844    951   1434   -577       C  
ATOM    965  C   THR A 146      -0.727 -14.650  -8.712  1.00 76.87           C  
ANISOU  965  C   THR A 146    10216  10820   8169    851   1452   -419       C  
ATOM    966  O   THR A 146      -1.281 -13.550  -8.649  1.00 77.24           O  
ANISOU  966  O   THR A 146    10288  10865   8195    766   1370   -322       O  
ATOM    967  CB  THR A 146      -0.226 -16.095 -10.693  1.00 77.33           C  
ANISOU  967  CB  THR A 146    10518  10952   7912   1053   1677   -591       C  
ATOM    968  CG2 THR A 146      -0.822 -17.037 -11.732  1.00 89.27           C  
ANISOU  968  CG2 THR A 146    12258  12461   9201   1150   1653   -752       C  
ATOM    969  OG1 THR A 146       0.195 -14.885 -11.334  1.00 79.12           O  
ANISOU  969  OG1 THR A 146    10762  11260   8039   1013   1804   -438       O  
ATOM    970  N   MET A 147       0.375 -14.951  -8.022  1.00 76.61           N  
ANISOU  970  N   MET A 147     9995  10792   8321    864   1555   -396       N  
ATOM    971  CA  MET A 147       1.032 -13.943  -7.196  1.00 63.79           C  
ANISOU  971  CA  MET A 147     8183   9180   6874    768   1579   -258       C  
ATOM    972  C   MET A 147       1.610 -12.813  -8.040  1.00 68.54           C  
ANISOU  972  C   MET A 147     8801   9855   7386    728   1740   -122       C  
ATOM    973  O   MET A 147       1.786 -11.694  -7.543  1.00 58.96           O  
ANISOU  973  O   MET A 147     7492   8632   6276    620   1721     -1       O  
ATOM    974  CB  MET A 147       2.134 -14.593  -6.361  1.00 67.02           C  
ANISOU  974  CB  MET A 147     8384   9590   7491    803   1650   -270       C  
ATOM    975  CG  MET A 147       2.539 -13.797  -5.139  1.00 80.39           C  
ANISOU  975  CG  MET A 147     9879  11268   9397    697   1583   -171       C  
ATOM    976  SD  MET A 147       1.323 -13.946  -3.821  1.00 89.57           S  
ANISOU  976  SD  MET A 147    11050  12331  10652    640   1312   -223       S  
ATOM    977  CE  MET A 147       1.432 -15.695  -3.450  1.00 86.03           C  
ANISOU  977  CE  MET A 147    10587  11839  10263    763   1295   -359       C  
ATOM    978  N   ASN A 148       1.907 -13.084  -9.316  1.00 68.75           N  
ANISOU  978  N   ASN A 148     8957   9947   7217    812   1903   -141       N  
ATOM    979  CA  ASN A 148       2.507 -12.086 -10.197  1.00 71.93           C  
ANISOU  979  CA  ASN A 148     9387  10424   7519    782   2086     -1       C  
ATOM    980  C   ASN A 148       1.558 -10.941 -10.523  1.00 68.45           C  
ANISOU  980  C   ASN A 148     9086   9962   6959    702   1976     90       C  
ATOM    981  O   ASN A 148       2.016  -9.879 -10.959  1.00 62.82           O  
ANISOU  981  O   ASN A 148     8368   9282   6219    642   2098    240       O  
ATOM    982  CB  ASN A 148       2.978 -12.755 -11.489  1.00 76.96           C  
ANISOU  982  CB  ASN A 148    10153  11140   7947    908   2289    -56       C  
ATOM    983  CG  ASN A 148       4.008 -13.841 -11.236  1.00 90.03           C  
ANISOU  983  CG  ASN A 148    11664  12815   9728   1004   2426   -137       C  
ATOM    984  ND2 ASN A 148       3.955 -14.912 -12.022  1.00 84.67           N  
ANISOU  984  ND2 ASN A 148    11128  12155   8888   1138   2496   -274       N  
ATOM    985  OD1 ASN A 148       4.838 -13.719 -10.336  1.00102.78           O  
ANISOU  985  OD1 ASN A 148    13043  14427  11583    962   2460    -82       O  
ATOM    986  N   GLU A 149       0.254 -11.127 -10.330  1.00 64.02           N  
ANISOU  986  N   GLU A 149     8645   9344   6337    699   1752     10       N  
ATOM    987  CA  GLU A 149      -0.699 -10.062 -10.607  1.00 56.25           C  
ANISOU  987  CA  GLU A 149     7785   8336   5251    638   1632     96       C  
ATOM    988  C   GLU A 149      -0.723  -8.991  -9.530  1.00 63.53           C  
ANISOU  988  C   GLU A 149     8564   9193   6381    515   1548    203       C  
ATOM    989  O   GLU A 149      -1.389  -7.966  -9.713  1.00 64.62           O  
ANISOU  989  O   GLU A 149     8787   9302   6462    462   1469    294       O  
ATOM    990  CB  GLU A 149      -2.104 -10.637 -10.773  1.00 59.74           C  
ANISOU  990  CB  GLU A 149     8385   8745   5570    680   1417    -30       C  
ATOM    991  CG  GLU A 149      -2.347 -11.313 -12.104  1.00 73.85           C  
ANISOU  991  CG  GLU A 149    10382  10594   7085    786   1467   -116       C  
ATOM    992  CD  GLU A 149      -3.818 -11.570 -12.349  1.00 88.36           C  
ANISOU  992  CD  GLU A 149    12374  12401   8798    802   1232   -211       C  
ATOM    993  OE1 GLU A 149      -4.628 -10.641 -12.143  1.00 93.38           O  
ANISOU  993  OE1 GLU A 149    13031  13007   9443    742   1092   -129       O  
ATOM    994  OE2 GLU A 149      -4.168 -12.705 -12.732  1.00 93.27           O1-
ANISOU  994  OE2 GLU A 149    13090  13024   9324    876   1183   -372       O1-
ATOM    995  N   PHE A 150      -0.021  -9.195  -8.422  1.00 65.47           N  
ANISOU  995  N   PHE A 150     8601   9413   6860    473   1556    193       N  
ATOM    996  CA  PHE A 150      -0.058  -8.276  -7.298  1.00 54.11           C  
ANISOU  996  CA  PHE A 150     7031   7909   5618    359   1457    267       C  
ATOM    997  C   PHE A 150       1.339  -7.762  -6.989  1.00 51.21           C  
ANISOU  997  C   PHE A 150     6475   7567   5416    293   1620    366       C  
ATOM    998  O   PHE A 150       2.336  -8.460  -7.192  1.00 58.13           O  
ANISOU  998  O   PHE A 150     7257   8505   6325    347   1772    342       O  
ATOM    999  CB  PHE A 150      -0.645  -8.950  -6.055  1.00 55.74           C  
ANISOU  999  CB  PHE A 150     7161   8056   5964    357   1270    157       C  
ATOM   1000  CG  PHE A 150      -2.056  -9.434  -6.235  1.00 51.63           C  
ANISOU 1000  CG  PHE A 150     6794   7502   5321    403   1100     60       C  
ATOM   1001  CD1 PHE A 150      -3.128  -8.619  -5.911  1.00 46.29           C  
ANISOU 1001  CD1 PHE A 150     6174   6769   4644    349    942     95       C  
ATOM   1002  CD2 PHE A 150      -2.310 -10.706  -6.718  1.00 50.00           C  
ANISOU 1002  CD2 PHE A 150     6669   7316   5013    499   1096    -68       C  
ATOM   1003  CE1 PHE A 150      -4.426  -9.062  -6.070  1.00 51.45           C  
ANISOU 1003  CE1 PHE A 150     6945   7400   5204    388    783      9       C  
ATOM   1004  CE2 PHE A 150      -3.606 -11.154  -6.878  1.00 52.40           C  
ANISOU 1004  CE2 PHE A 150     7101   7588   5223    527    931   -160       C  
ATOM   1005  CZ  PHE A 150      -4.665 -10.331  -6.554  1.00 53.74           C  
ANISOU 1005  CZ  PHE A 150     7306   7713   5398    470    774   -118       C  
ATOM   1006  N   GLU A 151       1.400  -6.529  -6.497  1.00 55.41           N  
ANISOU 1006  N   GLU A 151     6947   8047   6060    176   1585    476       N  
ATOM   1007  CA  GLU A 151       2.639  -5.916  -6.033  1.00 60.06           C  
ANISOU 1007  CA  GLU A 151     7337   8642   6841     84   1699    568       C  
ATOM   1008  C   GLU A 151       2.622  -5.883  -4.510  1.00 57.61           C  
ANISOU 1008  C   GLU A 151     6871   8272   6746     19   1534    519       C  
ATOM   1009  O   GLU A 151       1.693  -5.334  -3.910  1.00 54.52           O  
ANISOU 1009  O   GLU A 151     6540   7803   6373    -28   1365    510       O  
ATOM   1010  CB  GLU A 151       2.807  -4.505  -6.597  1.00 58.78           C  
ANISOU 1010  CB  GLU A 151     7225   8451   6657    -12   1788    730       C  
ATOM   1011  CG  GLU A 151       3.958  -3.729  -5.965  1.00 73.20           C  
ANISOU 1011  CG  GLU A 151     8837  10260   8717   -140   1868    822       C  
ATOM   1012  CD  GLU A 151       4.116  -2.330  -6.533  1.00 97.32           C  
ANISOU 1012  CD  GLU A 151    11949  13265  11763   -245   1962    988       C  
ATOM   1013  OE1 GLU A 151       3.945  -2.154  -7.760  1.00107.76           O  
ANISOU 1013  OE1 GLU A 151    13435  14623  12886   -198   2087   1064       O  
ATOM   1014  OE2 GLU A 151       4.409  -1.401  -5.749  1.00104.42           O1-
ANISOU 1014  OE2 GLU A 151    12738  14085  12852   -375   1908   1044       O1-
ATOM   1015  N   TYR A 152       3.645  -6.468  -3.895  1.00 67.39           N  
ANISOU 1015  N   TYR A 152     7913   9550   8141     24   1584    487       N  
ATOM   1016  CA  TYR A 152       3.780  -6.427  -2.445  1.00 68.89           C  
ANISOU 1016  CA  TYR A 152     7951   9697   8528    -36   1434    449       C  
ATOM   1017  C   TYR A 152       4.025  -4.997  -1.978  1.00 63.64           C  
ANISOU 1017  C   TYR A 152     7220   8971   7988   -186   1404    548       C  
ATOM   1018  O   TYR A 152       4.829  -4.263  -2.562  1.00 69.68           O  
ANISOU 1018  O   TYR A 152     7930   9754   8791   -255   1557    656       O  
ATOM   1019  CB  TYR A 152       4.924  -7.341  -2.002  1.00 80.93           C  
ANISOU 1019  CB  TYR A 152     9274  11287  10187     11   1502    409       C  
ATOM   1020  CG  TYR A 152       5.251  -7.307  -0.523  1.00 84.48           C  
ANISOU 1020  CG  TYR A 152     9553  11709  10835    -47   1354    379       C  
ATOM   1021  CD1 TYR A 152       4.659  -8.200   0.362  1.00 84.43           C  
ANISOU 1021  CD1 TYR A 152     9562  11678  10839     19   1197    277       C  
ATOM   1022  CD2 TYR A 152       6.176  -6.401  -0.015  1.00 86.41           C  
ANISOU 1022  CD2 TYR A 152     9623  11954  11257   -169   1371    455       C  
ATOM   1023  CE1 TYR A 152       4.966  -8.178   1.712  1.00 85.19           C  
ANISOU 1023  CE1 TYR A 152     9518  11758  11093    -26   1062    255       C  
ATOM   1024  CE2 TYR A 152       6.485  -6.372   1.331  1.00 87.26           C  
ANISOU 1024  CE2 TYR A 152     9583  12043  11528   -219   1221    420       C  
ATOM   1025  CZ  TYR A 152       5.878  -7.262   2.188  1.00 87.54           C  
ANISOU 1025  CZ  TYR A 152     9650  12062  11548   -142   1068    322       C  
ATOM   1026  OH  TYR A 152       6.190  -7.233   3.528  1.00 90.08           O  
ANISOU 1026  OH  TYR A 152     9842  12374  12011   -184    919    292       O  
ATOM   1027  N   LEU A 153       3.322  -4.600  -0.920  1.00 59.67           N  
ANISOU 1027  N   LEU A 153     6729   8391   7553   -238   1213    508       N  
ATOM   1028  CA  LEU A 153       3.459  -3.267  -0.345  1.00 60.42           C  
ANISOU 1028  CA  LEU A 153     6778   8407   7772   -377   1158    577       C  
ATOM   1029  C   LEU A 153       3.958  -3.295   1.091  1.00 59.54           C  
ANISOU 1029  C   LEU A 153     6493   8281   7850   -436   1033    523       C  
ATOM   1030  O   LEU A 153       4.962  -2.645   1.406  1.00 65.57           O  
ANISOU 1030  O   LEU A 153     7102   9042   8771   -543   1073    577       O  
ATOM   1031  CB  LEU A 153       2.118  -2.512  -0.403  1.00 60.77           C  
ANISOU 1031  CB  LEU A 153     7014   8359   7718   -389   1043    585       C  
ATOM   1032  CG  LEU A 153       1.462  -2.257  -1.762  1.00 66.50           C  
ANISOU 1032  CG  LEU A 153     7935   9086   8247   -339   1124    650       C  
ATOM   1033  CD1 LEU A 153       0.385  -1.181  -1.647  1.00 66.86           C  
ANISOU 1033  CD1 LEU A 153     8119   9023   8260   -379   1008    687       C  
ATOM   1034  CD2 LEU A 153       2.501  -1.878  -2.805  1.00 73.96           C  
ANISOU 1034  CD2 LEU A 153     8846  10078   9177   -374   1343    769       C  
ATOM   1035  N   LYS A 154       3.290  -4.040   1.971  1.00 54.28           N  
ANISOU 1035  N   LYS A 154     5847   7606   7170   -372    881    419       N  
ATOM   1036  CA  LYS A 154       3.547  -3.937   3.400  1.00 61.46           C  
ANISOU 1036  CA  LYS A 154     6636   8492   8224   -427    736    369       C  
ATOM   1037  C   LYS A 154       3.028  -5.182   4.104  1.00 56.48           C  
ANISOU 1037  C   LYS A 154     6018   7887   7554   -318    630    268       C  
ATOM   1038  O   LYS A 154       1.979  -5.718   3.738  1.00 52.44           O  
ANISOU 1038  O   LYS A 154     5655   7361   6908   -237    605    227       O  
ATOM   1039  CB  LYS A 154       2.879  -2.681   3.973  1.00 65.44           C  
ANISOU 1039  CB  LYS A 154     7219   8888   8756   -525    620    380       C  
ATOM   1040  CG  LYS A 154       3.130  -2.422   5.441  1.00 70.38           C  
ANISOU 1040  CG  LYS A 154     7743   9486   9513   -590    467    323       C  
ATOM   1041  CD  LYS A 154       2.501  -1.099   5.834  1.00 79.66           C  
ANISOU 1041  CD  LYS A 154     9014  10543  10710   -684    381    334       C  
ATOM   1042  CE  LYS A 154       2.977  -0.627   7.193  1.00 89.89           C  
ANISOU 1042  CE  LYS A 154    10205  11807  12143   -772    246    281       C  
ATOM   1043  NZ  LYS A 154       2.731   0.833   7.372  1.00 92.42           N1+
ANISOU 1043  NZ  LYS A 154    10595  12002  12520   -888    205    305       N1+
ATOM   1044  N   LEU A 155       3.769  -5.637   5.111  1.00 64.41           N  
ANISOU 1044  N   LEU A 155     6867   8927   8680   -319    564    233       N  
ATOM   1045  CA  LEU A 155       3.322  -6.748   5.940  1.00 61.38           C  
ANISOU 1045  CA  LEU A 155     6493   8554   8273   -226    456    152       C  
ATOM   1046  C   LEU A 155       2.351  -6.239   6.995  1.00 56.74           C  
ANISOU 1046  C   LEU A 155     5991   7895   7671   -266    290    109       C  
ATOM   1047  O   LEU A 155       2.658  -5.298   7.735  1.00 65.72           O  
ANISOU 1047  O   LEU A 155     7073   9001   8897   -365    215    118       O  
ATOM   1048  CB  LEU A 155       4.507  -7.442   6.609  1.00 64.71           C  
ANISOU 1048  CB  LEU A 155     6720   9046   8823   -198    445    142       C  
ATOM   1049  CG  LEU A 155       4.136  -8.569   7.576  1.00 64.98           C  
ANISOU 1049  CG  LEU A 155     6762   9084   8843   -103    329     74       C  
ATOM   1050  CD1 LEU A 155       3.730  -9.831   6.824  1.00 64.68           C  
ANISOU 1050  CD1 LEU A 155     6809   9058   8709     28    410     42       C  
ATOM   1051  CD2 LEU A 155       5.281  -8.851   8.532  1.00 69.40           C  
ANISOU 1051  CD2 LEU A 155     7125   9700   9545   -104    264     77       C  
ATOM   1052  N   LEU A 156       1.174  -6.857   7.055  1.00 58.93           N  
ANISOU 1052  N   LEU A 156     6403   8146   7841   -191    238     59       N  
ATOM   1053  CA  LEU A 156       0.162  -6.486   8.034  1.00 55.99           C  
ANISOU 1053  CA  LEU A 156     6114   7713   7447   -211    100     17       C  
ATOM   1054  C   LEU A 156       0.193  -7.351   9.282  1.00 60.10           C  
ANISOU 1054  C   LEU A 156     6584   8253   7998   -162     -3    -35       C  
ATOM   1055  O   LEU A 156      -0.236  -6.895  10.347  1.00 63.28           O  
ANISOU 1055  O   LEU A 156     7011   8621   8411   -197   -115    -63       O  
ATOM   1056  CB  LEU A 156      -1.237  -6.559   7.413  1.00 53.28           C  
ANISOU 1056  CB  LEU A 156     5938   7326   6978   -165     98      0       C  
ATOM   1057  CG  LEU A 156      -1.491  -5.645   6.220  1.00 60.33           C  
ANISOU 1057  CG  LEU A 156     6916   8192   7814   -202    177     57       C  
ATOM   1058  CD1 LEU A 156      -2.975  -5.599   5.880  1.00 59.05           C  
ANISOU 1058  CD1 LEU A 156     6908   7986   7544   -160    127     34       C  
ATOM   1059  CD2 LEU A 156      -0.951  -4.261   6.516  1.00 59.87           C  
ANISOU 1059  CD2 LEU A 156     6814   8089   7845   -315    168    107       C  
ATOM   1060  N   GLY A 157       0.681  -8.584   9.179  1.00 55.82           N  
ANISOU 1060  N   GLY A 157     5981   7762   7466    -76     37    -45       N  
ATOM   1061  CA  GLY A 157       0.748  -9.453  10.335  1.00 57.86           C  
ANISOU 1061  CA  GLY A 157     6198   8036   7751    -21    -56    -78       C  
ATOM   1062  C   GLY A 157       1.302 -10.827  10.026  1.00 60.90           C  
ANISOU 1062  C   GLY A 157     6526   8462   8153     86      6    -82       C  
ATOM   1063  O   GLY A 157       1.107 -11.352   8.926  1.00 60.61           O  
ANISOU 1063  O   GLY A 157     6543   8423   8061    138    110    -88       O  
ATOM   1064  N   LYS A 158       2.006 -11.414  10.988  1.00 61.54           N  
ANISOU 1064  N   LYS A 158     6502   8577   8304    125    -60    -80       N  
ATOM   1065  CA  LYS A 158       2.516 -12.771  10.875  1.00 62.93           C  
ANISOU 1065  CA  LYS A 158     6625   8778   8508    241    -16    -83       C  
ATOM   1066  C   LYS A 158       1.847 -13.647  11.923  1.00 69.78           C  
ANISOU 1066  C   LYS A 158     7560   9609   9344    304   -116   -103       C  
ATOM   1067  O   LYS A 158       1.595 -13.207  13.048  1.00 80.81           O  
ANISOU 1067  O   LYS A 158     8967  11002  10734    262   -233   -103       O  
ATOM   1068  CB  LYS A 158       4.039 -12.816  11.044  1.00 67.27           C  
ANISOU 1068  CB  LYS A 158     6975   9402   9183    253      0    -47       C  
ATOM   1069  CG  LYS A 158       4.808 -12.308   9.835  1.00 80.07           C  
ANISOU 1069  CG  LYS A 158     8516  11063  10844    218    146    -18       C  
ATOM   1070  CD  LYS A 158       6.313 -12.351  10.064  1.00 91.73           C  
ANISOU 1070  CD  LYS A 158     9768  12620  12467    226    161     20       C  
ATOM   1071  CE  LYS A 158       7.077 -11.941   8.811  1.00101.08           C  
ANISOU 1071  CE  LYS A 158    10867  13848  13692    200    338     58       C  
ATOM   1072  NZ  LYS A 158       8.540 -11.813   9.062  1.00106.83           N1+
ANISOU 1072  NZ  LYS A 158    11347  14657  14585    185    352    100       N1+
ATOM   1073  N   GLY A 159       1.551 -14.890  11.542  1.00 63.56           N  
ANISOU 1073  N   GLY A 159     6827   8789   8532    404    -63   -121       N  
ATOM   1074  CA  GLY A 159       0.930 -15.840  12.436  1.00 61.35           C  
ANISOU 1074  CA  GLY A 159     6614   8463   8231    466   -136   -128       C  
ATOM   1075  C   GLY A 159       1.649 -17.180  12.390  1.00 65.88           C  
ANISOU 1075  C   GLY A 159     7131   9034   8865    589    -96   -118       C  
ATOM   1076  O   GLY A 159       2.625 -17.357  11.662  1.00 69.36           O  
ANISOU 1076  O   GLY A 159     7475   9516   9364    632     -9   -113       O  
ATOM   1077  N   THR A 160       1.131 -18.110  13.188  1.00 68.34           N  
ANISOU 1077  N   THR A 160     7509   9292   9166    649   -153   -111       N  
ATOM   1078  CA  THR A 160       1.734 -19.437  13.238  1.00 71.25           C  
ANISOU 1078  CA  THR A 160     7841   9636   9596    776   -124    -96       C  
ATOM   1079  C   THR A 160       1.558 -20.174  11.915  1.00 67.63           C  
ANISOU 1079  C   THR A 160     7443   9125   9128    832      4   -149       C  
ATOM   1080  O   THR A 160       2.452 -20.913  11.488  1.00 69.66           O  
ANISOU 1080  O   THR A 160     7630   9387   9451    932     75   -149       O  
ATOM   1081  CB  THR A 160       1.126 -20.242  14.386  1.00 73.08           C  
ANISOU 1081  CB  THR A 160     8149   9806   9811    820   -208    -65       C  
ATOM   1082  CG2 THR A 160       1.914 -21.525  14.612  1.00 66.85           C  
ANISOU 1082  CG2 THR A 160     7309   8990   9102    958   -196    -31       C  
ATOM   1083  OG1 THR A 160       1.147 -19.456  15.585  1.00 76.57           O  
ANISOU 1083  OG1 THR A 160     8565  10301  10228    762   -326    -29       O  
ATOM   1084  N   PHE A 161       0.423 -19.972  11.244  1.00 67.75           N  
ANISOU 1084  N   PHE A 161     7590   9092   9061    773     33   -198       N  
ATOM   1085  CA  PHE A 161       0.081 -20.728  10.046  1.00 70.83           C  
ANISOU 1085  CA  PHE A 161     8068   9423   9420    822    131   -263       C  
ATOM   1086  C   PHE A 161       0.129 -19.881   8.776  1.00 65.30           C  
ANISOU 1086  C   PHE A 161     7380   8773   8656    771    215   -296       C  
ATOM   1087  O   PHE A 161      -0.498 -20.240   7.775  1.00 60.75           O  
ANISOU 1087  O   PHE A 161     6916   8155   8013    781    270   -359       O  
ATOM   1088  CB  PHE A 161      -1.299 -21.367  10.205  1.00 73.19           C  
ANISOU 1088  CB  PHE A 161     8513   9621   9676    805     90   -298       C  
ATOM   1089  CG  PHE A 161      -1.438 -22.216  11.439  1.00 80.31           C  
ANISOU 1089  CG  PHE A 161     9421  10463  10630    851     21   -253       C  
ATOM   1090  CD1 PHE A 161      -0.679 -23.364  11.593  1.00 82.98           C  
ANISOU 1090  CD1 PHE A 161     9726  10757  11044    969     51   -237       C  
ATOM   1091  CD2 PHE A 161      -2.331 -21.869  12.442  1.00 82.60           C  
ANISOU 1091  CD2 PHE A 161     9755  10739  10890    783    -65   -219       C  
ATOM   1092  CE1 PHE A 161      -0.800 -24.148  12.725  1.00 82.05           C  
ANISOU 1092  CE1 PHE A 161     9627  10580  10969   1017    -12   -180       C  
ATOM   1093  CE2 PHE A 161      -2.458 -22.652  13.578  1.00 79.73           C  
ANISOU 1093  CE2 PHE A 161     9410  10324  10560    828   -117   -165       C  
ATOM   1094  CZ  PHE A 161      -1.692 -23.792  13.718  1.00 76.76           C  
ANISOU 1094  CZ  PHE A 161     9008   9901  10256    943    -93   -140       C  
ATOM   1095  N   GLY A 162       0.859 -18.772   8.791  1.00 61.03           N  
ANISOU 1095  N   GLY A 162     6734   8320   8134    714    223   -253       N  
ATOM   1096  CA  GLY A 162       1.000 -17.946   7.615  1.00 61.92           C  
ANISOU 1096  CA  GLY A 162     6857   8479   8191    667    315   -263       C  
ATOM   1097  C   GLY A 162       1.086 -16.483   7.992  1.00 64.07           C  
ANISOU 1097  C   GLY A 162     7074   8803   8468    551    265   -213       C  
ATOM   1098  O   GLY A 162       1.333 -16.138   9.146  1.00 66.06           O  
ANISOU 1098  O   GLY A 162     7251   9070   8779    517    167   -178       O  
ATOM   1099  N   LYS A 163       0.872 -15.620   6.998  1.00 55.78           N  
ANISOU 1099  N   LYS A 163     6073   7773   7349    491    329   -212       N  
ATOM   1100  CA  LYS A 163       0.998 -14.182   7.181  1.00 57.97           C  
ANISOU 1100  CA  LYS A 163     6308   8082   7637    380    300   -164       C  
ATOM   1101  C   LYS A 163      -0.040 -13.461   6.332  1.00 54.81           C  
ANISOU 1101  C   LYS A 163     6048   7654   7123    325    313   -175       C  
ATOM   1102  O   LYS A 163      -0.659 -14.040   5.436  1.00 55.72           O  
ANISOU 1102  O   LYS A 163     6276   7747   7149    373    358   -219       O  
ATOM   1103  CB  LYS A 163       2.410 -13.696   6.826  1.00 63.98           C  
ANISOU 1103  CB  LYS A 163     6915   8916   8479    363    394   -114       C  
ATOM   1104  CG  LYS A 163       2.903 -14.171   5.470  1.00 68.47           C  
ANISOU 1104  CG  LYS A 163     7493   9516   9006    432    560   -123       C  
ATOM   1105  CD  LYS A 163       4.352 -13.771   5.248  1.00 76.02           C  
ANISOU 1105  CD  LYS A 163     8267  10551  10066    419    663    -65       C  
ATOM   1106  CE  LYS A 163       4.920 -14.401   3.984  1.00 81.69           C  
ANISOU 1106  CE  LYS A 163     8987  11307  10743    511    847    -79       C  
ATOM   1107  NZ  LYS A 163       6.358 -14.059   3.793  1.00 82.91           N1+
ANISOU 1107  NZ  LYS A 163     8939  11544  11017    503    962    -17       N1+
ATOM   1108  N   VAL A 164      -0.224 -12.177   6.634  1.00 48.81           N  
ANISOU 1108  N   VAL A 164     5284   6892   6370    227    265   -136       N  
ATOM   1109  CA  VAL A 164      -1.134 -11.296   5.910  1.00 39.05           C  
ANISOU 1109  CA  VAL A 164     4168   5628   5041    175    267   -128       C  
ATOM   1110  C   VAL A 164      -0.329 -10.105   5.410  1.00 56.30           C  
ANISOU 1110  C   VAL A 164     6295   7843   7255     99    341    -59       C  
ATOM   1111  O   VAL A 164       0.457  -9.522   6.167  1.00 55.78           O  
ANISOU 1111  O   VAL A 164     6109   7791   7294     38    312    -27       O  
ATOM   1112  CB  VAL A 164      -2.303 -10.832   6.798  1.00 46.23           C  
ANISOU 1112  CB  VAL A 164     5145   6483   5937    132    138   -145       C  
ATOM   1113  CG1 VAL A 164      -3.270  -9.970   6.004  1.00 51.34           C  
ANISOU 1113  CG1 VAL A 164     5911   7101   6496     97    136   -133       C  
ATOM   1114  CG2 VAL A 164      -3.024 -12.027   7.403  1.00 54.82           C  
ANISOU 1114  CG2 VAL A 164     6272   7540   7017    196     76   -199       C  
ATOM   1115  N   ILE A 165      -0.513  -9.750   4.139  1.00 57.96           N  
ANISOU 1115  N   ILE A 165     6590   8062   7371     99    434    -35       N  
ATOM   1116  CA  ILE A 165       0.245  -8.669   3.523  1.00 52.98           C  
ANISOU 1116  CA  ILE A 165     5917   7454   6761     28    529     45       C  
ATOM   1117  C   ILE A 165      -0.695  -7.750   2.759  1.00 55.63           C  
ANISOU 1117  C   ILE A 165     6402   7749   6987     -8    525     79       C  
ATOM   1118  O   ILE A 165      -1.705  -8.183   2.192  1.00 53.97           O  
ANISOU 1118  O   ILE A 165     6323   7525   6656     49    498     38       O  
ATOM   1119  CB  ILE A 165       1.361  -9.189   2.586  1.00 54.58           C  
ANISOU 1119  CB  ILE A 165     6050   7726   6960     78    698     68       C  
ATOM   1120  CG1 ILE A 165       0.771 -10.027   1.452  1.00 61.12           C  
ANISOU 1120  CG1 ILE A 165     7023   8567   7633    174    764     20       C  
ATOM   1121  CG2 ILE A 165       2.393  -9.994   3.365  1.00 55.24           C  
ANISOU 1121  CG2 ILE A 165     5963   7851   7175    118    701     47       C  
ATOM   1122  CD1 ILE A 165       1.792 -10.458   0.425  1.00 64.96           C  
ANISOU 1122  CD1 ILE A 165     7469   9123   8090    233    949     39       C  
ATOM   1123  N   LEU A 166      -0.355  -6.464   2.757  1.00 46.61           N  
ANISOU 1123  N   LEU A 166     5233   6581   5894   -104    543    154       N  
ATOM   1124  CA  LEU A 166      -1.046  -5.485   1.933  1.00 42.86           C  
ANISOU 1124  CA  LEU A 166     4893   6066   5326   -134    559    212       C  
ATOM   1125  C   LEU A 166      -0.458  -5.511   0.530  1.00 46.86           C  
ANISOU 1125  C   LEU A 166     5436   6628   5742   -110    728    273       C  
ATOM   1126  O   LEU A 166       0.760  -5.399   0.355  1.00 56.70           O  
ANISOU 1126  O   LEU A 166     6563   7917   7065   -143    849    324       O  
ATOM   1127  CB  LEU A 166      -0.917  -4.088   2.537  1.00 49.46           C  
ANISOU 1127  CB  LEU A 166     5698   6832   6262   -247    513    269       C  
ATOM   1128  CG  LEU A 166      -1.646  -2.967   1.797  1.00 52.60           C  
ANISOU 1128  CG  LEU A 166     6237   7167   6582   -277    519    341       C  
ATOM   1129  CD1 LEU A 166      -3.152  -3.102   1.961  1.00 46.80           C  
ANISOU 1129  CD1 LEU A 166     5628   6392   5761   -217    391    286       C  
ATOM   1130  CD2 LEU A 166      -1.167  -1.609   2.277  1.00 55.42           C  
ANISOU 1130  CD2 LEU A 166     6546   7448   7064   -397    511    406       C  
ATOM   1131  N   VAL A 167      -1.322  -5.675  -0.467  1.00 47.17           N  
ANISOU 1131  N   VAL A 167     5636   6672   5615    -48    736    268       N  
ATOM   1132  CA  VAL A 167      -0.903  -5.787  -1.855  1.00 49.49           C  
ANISOU 1132  CA  VAL A 167     6000   7024   5779     -7    893    316       C  
ATOM   1133  C   VAL A 167      -1.740  -4.837  -2.697  1.00 47.50           C  
ANISOU 1133  C   VAL A 167     5914   6737   5396    -19    877    389       C  
ATOM   1134  O   VAL A 167      -2.727  -4.263  -2.237  1.00 48.68           O  
ANISOU 1134  O   VAL A 167     6123   6818   5555    -41    740    386       O  
ATOM   1135  CB  VAL A 167      -1.027  -7.227  -2.393  1.00 51.41           C  
ANISOU 1135  CB  VAL A 167     6291   7325   5916    109    924    218       C  
ATOM   1136  CG1 VAL A 167      -0.102  -8.167  -1.631  1.00 47.14           C  
ANISOU 1136  CG1 VAL A 167     5587   6815   5510    136    955    162       C  
ATOM   1137  CG2 VAL A 167      -2.474  -7.697  -2.318  1.00 48.04           C  
ANISOU 1137  CG2 VAL A 167     5991   6861   5400    158    767    133       C  
ATOM   1138  N   LYS A 168      -1.322  -4.685  -3.952  1.00 47.99           N  
ANISOU 1138  N   LYS A 168     6054   6850   5331      5   1027    460       N  
ATOM   1139  CA  LYS A 168      -2.029  -3.885  -4.946  1.00 55.24           C  
ANISOU 1139  CA  LYS A 168     7148   7749   6091     14   1028    542       C  
ATOM   1140  C   LYS A 168      -2.089  -4.688  -6.236  1.00 56.22           C  
ANISOU 1140  C   LYS A 168     7402   7960   6001    117   1119    514       C  
ATOM   1141  O   LYS A 168      -1.052  -5.140  -6.729  1.00 55.15           O  
ANISOU 1141  O   LYS A 168     7215   7893   5846    139   1291    525       O  
ATOM   1142  CB  LYS A 168      -1.319  -2.547  -5.184  1.00 65.75           C  
ANISOU 1142  CB  LYS A 168     8456   9042   7483    -84   1141    698       C  
ATOM   1143  CG  LYS A 168      -1.931  -1.690  -6.287  1.00 71.67           C  
ANISOU 1143  CG  LYS A 168     9397   9771   8063    -69   1163    809       C  
ATOM   1144  CD  LYS A 168      -0.991  -0.565  -6.719  1.00 81.45           C  
ANISOU 1144  CD  LYS A 168    10614  10982   9353   -161   1330    975       C  
ATOM   1145  CE  LYS A 168      -0.116  -0.983  -7.898  1.00 86.50           C  
ANISOU 1145  CE  LYS A 168    11282  11726   9857   -119   1552   1031       C  
ATOM   1146  NZ  LYS A 168       0.863   0.077  -8.276  1.00 90.31           N1+
ANISOU 1146  NZ  LYS A 168    11720  12182  10410   -221   1735   1202       N1+
ATOM   1147  N   GLU A 169      -3.290  -4.877  -6.779  1.00 58.64           N  
ANISOU 1147  N   GLU A 169     7870   8264   6145    181   1002    471       N  
ATOM   1148  CA  GLU A 169      -3.409  -5.526  -8.078  1.00 58.95           C  
ANISOU 1148  CA  GLU A 169     8060   8383   5955    276   1071    441       C  
ATOM   1149  C   GLU A 169      -2.877  -4.595  -9.160  1.00 59.66           C  
ANISOU 1149  C   GLU A 169     8245   8503   5919    262   1233    596       C  
ATOM   1150  O   GLU A 169      -3.306  -3.442  -9.266  1.00 67.07           O  
ANISOU 1150  O   GLU A 169     9248   9386   6849    216   1189    712       O  
ATOM   1151  CB  GLU A 169      -4.861  -5.909  -8.364  1.00 64.42           C  
ANISOU 1151  CB  GLU A 169     8894   9067   6515    339    881    355       C  
ATOM   1152  CG  GLU A 169      -5.066  -6.534  -9.740  1.00 68.07           C  
ANISOU 1152  CG  GLU A 169     9535   9610   6719    435    926    313       C  
ATOM   1153  CD  GLU A 169      -6.452  -7.123  -9.921  1.00 80.75           C  
ANISOU 1153  CD  GLU A 169    11247  11209   8223    489    719    197       C  
ATOM   1154  OE1 GLU A 169      -6.561  -8.217 -10.515  1.00 84.44           O  
ANISOU 1154  OE1 GLU A 169    11794  11725   8564    561    719     76       O  
ATOM   1155  OE2 GLU A 169      -7.430  -6.496  -9.464  1.00 87.34           O1-
ANISOU 1155  OE2 GLU A 169    12083  11988   9114    460    557    224       O1-
ATOM   1156  N   LYS A 170      -1.933  -5.097  -9.961  1.00 61.64           N  
ANISOU 1156  N   LYS A 170     8506   8839   6076    307   1431    604       N  
ATOM   1157  CA  LYS A 170      -1.260  -4.243 -10.934  1.00 62.91           C  
ANISOU 1157  CA  LYS A 170     8736   9034   6132    287   1624    766       C  
ATOM   1158  C   LYS A 170      -2.222  -3.711 -11.988  1.00 60.58           C  
ANISOU 1158  C   LYS A 170     8681   8747   5591    337   1560    831       C  
ATOM   1159  O   LYS A 170      -2.065  -2.577 -12.453  1.00 67.26           O  
ANISOU 1159  O   LYS A 170     9592   9566   6398    290   1638   1000       O  
ATOM   1160  CB  LYS A 170      -0.117  -5.005 -11.606  1.00 71.86           C  
ANISOU 1160  CB  LYS A 170     9837  10268   7199    343   1858    747       C  
ATOM   1161  CG  LYS A 170       1.020  -5.398 -10.676  1.00 75.72           C  
ANISOU 1161  CG  LYS A 170    10074  10760   7937    297   1948    716       C  
ATOM   1162  CD  LYS A 170       2.050  -6.238 -11.416  1.00 75.76           C  
ANISOU 1162  CD  LYS A 170    10053  10869   7864    380   2180    686       C  
ATOM   1163  CE  LYS A 170       3.170  -6.698 -10.498  1.00 76.51           C  
ANISOU 1163  CE  LYS A 170     9884  10973   8213    351   2256    652       C  
ATOM   1164  NZ  LYS A 170       3.990  -5.564  -9.997  1.00 75.79           N1+
ANISOU 1164  NZ  LYS A 170     9620  10849   8325    212   2334    801       N1+
ATOM   1165  N   ALA A 171      -3.225  -4.503 -12.369  1.00 59.74           N  
ANISOU 1165  N   ALA A 171     8705   8670   5322    429   1412    705       N  
ATOM   1166  CA  ALA A 171      -4.095  -4.109 -13.472  1.00 68.27           C  
ANISOU 1166  CA  ALA A 171    10016   9778   6143    492   1345    759       C  
ATOM   1167  C   ALA A 171      -5.060  -3.001 -13.064  1.00 70.69           C  
ANISOU 1167  C   ALA A 171    10352   9992   6516    445   1168    849       C  
ATOM   1168  O   ALA A 171      -5.338  -2.092 -13.854  1.00 71.54           O  
ANISOU 1168  O   ALA A 171    10607  10095   6478    458   1182    991       O  
ATOM   1169  CB  ALA A 171      -4.862  -5.324 -13.994  1.00 59.73           C  
ANISOU 1169  CB  ALA A 171     9056   8758   4880    597   1225    582       C  
ATOM   1170  N   THR A 172      -5.580  -3.054 -11.837  1.00 65.67           N  
ANISOU 1170  N   THR A 172     9581   9279   6093    398   1007    772       N  
ATOM   1171  CA  THR A 172      -6.602  -2.117 -11.396  1.00 66.51           C  
ANISOU 1171  CA  THR A 172     9710   9295   6266    373    830    830       C  
ATOM   1172  C   THR A 172      -6.094  -1.047 -10.443  1.00 70.13           C  
ANISOU 1172  C   THR A 172    10036   9649   6961    262    872    933       C  
ATOM   1173  O   THR A 172      -6.758  -0.017 -10.290  1.00 75.15           O  
ANISOU 1173  O   THR A 172    10721  10201   7633    244    776   1022       O  
ATOM   1174  CB  THR A 172      -7.751  -2.868 -10.707  1.00 60.15           C  
ANISOU 1174  CB  THR A 172     8864   8472   5518    405    604    670       C  
ATOM   1175  CG2 THR A 172      -8.305  -3.952 -11.619  1.00 58.77           C  
ANISOU 1175  CG2 THR A 172     8817   8388   5125    502    540    550       C  
ATOM   1176  OG1 THR A 172      -7.265  -3.473  -9.504  1.00 55.58           O  
ANISOU 1176  OG1 THR A 172     8096   7865   5156    352    616    572       O  
ATOM   1177  N   GLY A 173      -4.948  -1.259  -9.802  1.00 67.89           N  
ANISOU 1177  N   GLY A 173     9588   9364   6842    192   1005    920       N  
ATOM   1178  CA  GLY A 173      -4.466  -0.312  -8.820  1.00 54.40           C  
ANISOU 1178  CA  GLY A 173     7747   7555   5368     79   1022    992       C  
ATOM   1179  C   GLY A 173      -5.197  -0.346  -7.497  1.00 63.34           C  
ANISOU 1179  C   GLY A 173     8780   8611   6673     54    833    892       C  
ATOM   1180  O   GLY A 173      -4.916   0.488  -6.630  1.00 66.92           O  
ANISOU 1180  O   GLY A 173     9142   8973   7312    -36    823    937       O  
ATOM   1181  N   ARG A 174      -6.128  -1.281  -7.317  1.00 55.67           N  
ANISOU 1181  N   ARG A 174     7830   7675   5649    128    688    756       N  
ATOM   1182  CA  ARG A 174      -6.875  -1.388  -6.074  1.00 55.68           C  
ANISOU 1182  CA  ARG A 174     7741   7614   5803    112    523    662       C  
ATOM   1183  C   ARG A 174      -6.091  -2.196  -5.046  1.00 54.78           C  
ANISOU 1183  C   ARG A 174     7454   7516   5845     72    558    565       C  
ATOM   1184  O   ARG A 174      -5.362  -3.134  -5.382  1.00 54.93           O  
ANISOU 1184  O   ARG A 174     7438   7611   5822     99    659    516       O  
ATOM   1185  CB  ARG A 174      -8.243  -2.028  -6.318  1.00 61.76           C  
ANISOU 1185  CB  ARG A 174     8595   8410   6462    199    354    568       C  
ATOM   1186  CG  ARG A 174      -9.223  -1.130  -7.065  1.00 69.81           C  
ANISOU 1186  CG  ARG A 174     9762   9400   7362    244    265    659       C  
ATOM   1187  CD  ARG A 174     -10.655  -1.653  -6.987  1.00 81.39           C  
ANISOU 1187  CD  ARG A 174    11260  10879   8787    312     67    559       C  
ATOM   1188  NE  ARG A 174     -10.833  -2.916  -7.703  1.00 95.49           N  
ANISOU 1188  NE  ARG A 174    13099  12760  10422    373     48    451       N  
ATOM   1189  CZ  ARG A 174     -11.182  -3.007  -8.986  1.00105.01           C  
ANISOU 1189  CZ  ARG A 174    14462  14032  11406    442     28    474       C  
ATOM   1190  NH1 ARG A 174     -11.386  -1.907  -9.707  1.00104.20           N1+
ANISOU 1190  NH1 ARG A 174    14477  13912  11202    464     28    619       N1+
ATOM   1191  NH2 ARG A 174     -11.323  -4.200  -9.555  1.00110.80           N  
ANISOU 1191  NH2 ARG A 174    15244  14842  12013    492      4    353       N  
ATOM   1192  N   TYR A 175      -6.256  -1.824  -3.781  1.00 47.96           N  
ANISOU 1192  N   TYR A 175     6487   6577   5157     16    471    537       N  
ATOM   1193  CA  TYR A 175      -5.473  -2.394  -2.694  1.00 59.15           C  
ANISOU 1193  CA  TYR A 175     7741   8001   6731    -29    491    466       C  
ATOM   1194  C   TYR A 175      -6.224  -3.538  -2.026  1.00 54.19           C  
ANISOU 1194  C   TYR A 175     7081   7392   6116     26    372    329       C  
ATOM   1195  O   TYR A 175      -7.451  -3.504  -1.901  1.00 53.33           O  
ANISOU 1195  O   TYR A 175     7036   7255   5974     62    242    292       O  
ATOM   1196  CB  TYR A 175      -5.130  -1.311  -1.671  1.00 58.43           C  
ANISOU 1196  CB  TYR A 175     7566   7820   6816   -127    468    512       C  
ATOM   1197  CG  TYR A 175      -4.297  -0.201  -2.266  1.00 80.15           C  
ANISOU 1197  CG  TYR A 175    10333  10536   9585   -200    595    650       C  
ATOM   1198  CD1 TYR A 175      -3.178  -0.490  -3.035  1.00 92.71           C  
ANISOU 1198  CD1 TYR A 175    11888  12199  11138   -211    766    704       C  
ATOM   1199  CD2 TYR A 175      -4.642   1.131  -2.088  1.00 83.23           C  
ANISOU 1199  CD2 TYR A 175    10777  10815  10033   -255    555    732       C  
ATOM   1200  CE1 TYR A 175      -2.414   0.514  -3.592  1.00 98.88           C  
ANISOU 1200  CE1 TYR A 175    12678  12948  11944   -287    898    842       C  
ATOM   1201  CE2 TYR A 175      -3.884   2.145  -2.644  1.00 92.35           C  
ANISOU 1201  CE2 TYR A 175    11950  11923  11215   -331    677    868       C  
ATOM   1202  CZ  TYR A 175      -2.770   1.829  -3.396  1.00 99.56           C  
ANISOU 1202  CZ  TYR A 175    12820  12915  12094   -351    851    926       C  
ATOM   1203  OH  TYR A 175      -2.007   2.828  -3.955  1.00102.58           O  
ANISOU 1203  OH  TYR A 175    13214  13250  12511   -436    988   1072       O  
ATOM   1204  N   TYR A 176      -5.473  -4.552  -1.597  1.00 44.24           N  
ANISOU 1204  N   TYR A 176     5717   6178   4914     33    420    260       N  
ATOM   1205  CA  TYR A 176      -6.045  -5.764  -1.031  1.00 38.60           C  
ANISOU 1205  CA  TYR A 176     4977   5478   4213     84    331    139       C  
ATOM   1206  C   TYR A 176      -5.175  -6.266   0.110  1.00 43.13           C  
ANISOU 1206  C   TYR A 176     5397   6054   4936     55    348    100       C  
ATOM   1207  O   TYR A 176      -3.971  -5.999   0.163  1.00 56.63           O  
ANISOU 1207  O   TYR A 176     7017   7786   6715     14    451    150       O  
ATOM   1208  CB  TYR A 176      -6.178  -6.882  -2.080  1.00 43.91           C  
ANISOU 1208  CB  TYR A 176     5731   6213   4740    167    369     77       C  
ATOM   1209  CG  TYR A 176      -7.162  -6.598  -3.190  1.00 45.80           C  
ANISOU 1209  CG  TYR A 176     6129   6463   4810    209    318     93       C  
ATOM   1210  CD1 TYR A 176      -8.508  -6.916  -3.049  1.00 48.55           C  
ANISOU 1210  CD1 TYR A 176     6528   6789   5132    239    164     25       C  
ATOM   1211  CD2 TYR A 176      -6.747  -6.019  -4.381  1.00 47.62           C  
ANISOU 1211  CD2 TYR A 176     6455   6730   4907    220    422    181       C  
ATOM   1212  CE1 TYR A 176      -9.414  -6.660  -4.064  1.00 49.60           C  
ANISOU 1212  CE1 TYR A 176     6795   6939   5112    282     97     39       C  
ATOM   1213  CE2 TYR A 176      -7.646  -5.759  -5.403  1.00 51.51           C  
ANISOU 1213  CE2 TYR A 176     7102   7238   5229    268    361    201       C  
ATOM   1214  CZ  TYR A 176      -8.978  -6.081  -5.237  1.00 54.33           C  
ANISOU 1214  CZ  TYR A 176     7500   7577   5567    300    189    126       C  
ATOM   1215  OH  TYR A 176      -9.879  -5.824  -6.243  1.00 65.64           O  
ANISOU 1215  OH  TYR A 176     9075   9032   6834    350    109    145       O  
ATOM   1216  N   ALA A 177      -5.798  -7.007   1.019  1.00 42.82           N  
ANISOU 1216  N   ALA A 177     5326   5996   4949     77    245     17       N  
ATOM   1217  CA  ALA A 177      -5.091  -7.768   2.039  1.00 42.65           C  
ANISOU 1217  CA  ALA A 177     5180   5984   5040     76    248    -28       C  
ATOM   1218  C   ALA A 177      -5.085  -9.231   1.616  1.00 46.52           C  
ANISOU 1218  C   ALA A 177     5689   6509   5477    156    276   -106       C  
ATOM   1219  O   ALA A 177      -6.146  -9.808   1.352  1.00 42.65           O  
ANISOU 1219  O   ALA A 177     5283   6003   4919    196    205   -166       O  
ATOM   1220  CB  ALA A 177      -5.748  -7.604   3.409  1.00 37.56           C  
ANISOU 1220  CB  ALA A 177     4497   5290   4485     49    125    -59       C  
ATOM   1221  N   MET A 178      -3.899  -9.825   1.541  1.00 49.19           N  
ANISOU 1221  N   MET A 178     5945   6889   5856    180    378   -107       N  
ATOM   1222  CA  MET A 178      -3.754 -11.207   1.106  1.00 48.27           C  
ANISOU 1222  CA  MET A 178     5848   6793   5698    265    421   -182       C  
ATOM   1223  C   MET A 178      -3.304 -12.064   2.281  1.00 45.11           C  
ANISOU 1223  C   MET A 178     5335   6378   5425    286    388   -218       C  
ATOM   1224  O   MET A 178      -2.229 -11.837   2.846  1.00 48.73           O  
ANISOU 1224  O   MET A 178     5666   6863   5985    265    430   -175       O  
ATOM   1225  CB  MET A 178      -2.763 -11.319  -0.051  1.00 37.59           C  
ANISOU 1225  CB  MET A 178     4503   5502   4277    304    583   -158       C  
ATOM   1226  CG  MET A 178      -2.723 -12.704  -0.664  1.00 52.26           C  
ANISOU 1226  CG  MET A 178     6417   7372   6069    402    632   -251       C  
ATOM   1227  SD  MET A 178      -1.392 -12.886  -1.855  1.00 57.66           S  
ANISOU 1227  SD  MET A 178     7087   8135   6688    462    849   -226       S  
ATOM   1228  CE  MET A 178      -1.915 -11.742  -3.132  1.00 60.90           C  
ANISOU 1228  CE  MET A 178     7651   8574   6915    428    885   -158       C  
ATOM   1229  N   LYS A 179      -4.123 -13.049   2.637  1.00 54.86           N  
ANISOU 1229  N   LYS A 179     6616   7571   6656    326    310   -292       N  
ATOM   1230  CA  LYS A 179      -3.775 -14.027   3.661  1.00 48.36           C  
ANISOU 1230  CA  LYS A 179     5712   6725   5936    362    283   -321       C  
ATOM   1231  C   LYS A 179      -3.069 -15.196   2.987  1.00 45.18           C  
ANISOU 1231  C   LYS A 179     5310   6335   5519    453    382   -369       C  
ATOM   1232  O   LYS A 179      -3.681 -15.932   2.208  1.00 51.19           O  
ANISOU 1232  O   LYS A 179     6183   7071   6198    497    387   -441       O  
ATOM   1233  CB  LYS A 179      -5.020 -14.508   4.397  1.00 55.08           C  
ANISOU 1233  CB  LYS A 179     6613   7514   6800    355    164   -365       C  
ATOM   1234  CG  LYS A 179      -5.648 -13.482   5.301  1.00 59.15           C  
ANISOU 1234  CG  LYS A 179     7113   8015   7348    283     74   -324       C  
ATOM   1235  CD  LYS A 179      -6.819 -14.090   6.039  1.00 61.05           C  
ANISOU 1235  CD  LYS A 179     7389   8201   7608    285    -18   -364       C  
ATOM   1236  CE  LYS A 179      -7.149 -13.299   7.281  1.00 60.39           C  
ANISOU 1236  CE  LYS A 179     7264   8107   7576    235    -89   -327       C  
ATOM   1237  NZ  LYS A 179      -8.257 -13.938   8.040  1.00 57.65           N1+
ANISOU 1237  NZ  LYS A 179     6942   7711   7250    239   -156   -357       N1+
ATOM   1238  N   ILE A 180      -1.790 -15.373   3.289  1.00 46.76           N  
ANISOU 1238  N   ILE A 180     5386   6573   5806    483    456   -337       N  
ATOM   1239  CA  ILE A 180      -1.000 -16.467   2.738  1.00 51.87           C  
ANISOU 1239  CA  ILE A 180     6017   7231   6461    584    563   -379       C  
ATOM   1240  C   ILE A 180      -0.852 -17.520   3.827  1.00 57.30           C  
ANISOU 1240  C   ILE A 180     6644   7869   7258    638    504   -400       C  
ATOM   1241  O   ILE A 180      -0.101 -17.330   4.789  1.00 63.65           O  
ANISOU 1241  O   ILE A 180     7314   8699   8170    629    478   -345       O  
ATOM   1242  CB  ILE A 180       0.364 -15.980   2.239  1.00 52.22           C  
ANISOU 1242  CB  ILE A 180     5950   7356   6534    594    703   -321       C  
ATOM   1243  CG1 ILE A 180       0.189 -14.725   1.383  1.00 54.79           C  
ANISOU 1243  CG1 ILE A 180     6331   7721   6764    520    750   -269       C  
ATOM   1244  CG2 ILE A 180       1.059 -17.082   1.453  1.00 48.10           C  
ANISOU 1244  CG2 ILE A 180     5434   6846   5995    714    835   -376       C  
ATOM   1245  CD1 ILE A 180       1.466 -13.949   1.177  1.00 53.36           C  
ANISOU 1245  CD1 ILE A 180     6016   7613   6647    487    870   -185       C  
ATOM   1246  N   LEU A 181      -1.562 -18.633   3.677  1.00 56.92           N  
ANISOU 1246  N   LEU A 181     6697   7748   7182    691    476   -477       N  
ATOM   1247  CA  LEU A 181      -1.603 -19.681   4.683  1.00 54.80           C  
ANISOU 1247  CA  LEU A 181     6400   7412   7010    740    418   -489       C  
ATOM   1248  C   LEU A 181      -0.920 -20.943   4.172  1.00 57.70           C  
ANISOU 1248  C   LEU A 181     6775   7746   7404    862    512   -545       C  
ATOM   1249  O   LEU A 181      -0.934 -21.236   2.974  1.00 67.11           O  
ANISOU 1249  O   LEU A 181     8054   8937   8508    904    598   -612       O  
ATOM   1250  CB  LEU A 181      -3.047 -19.998   5.079  1.00 50.90           C  
ANISOU 1250  CB  LEU A 181     6011   6837   6492    694    306   -527       C  
ATOM   1251  CG  LEU A 181      -3.822 -18.832   5.689  1.00 54.26           C  
ANISOU 1251  CG  LEU A 181     6432   7285   6901    590    213   -478       C  
ATOM   1252  CD1 LEU A 181      -5.243 -19.243   6.012  1.00 42.26           C  
ANISOU 1252  CD1 LEU A 181     5000   5689   5369    554    122   -517       C  
ATOM   1253  CD2 LEU A 181      -3.110 -18.344   6.933  1.00 56.37           C  
ANISOU 1253  CD2 LEU A 181     6575   7588   7255    571    176   -401       C  
ATOM   1254  N   LYS A 182      -0.331 -21.692   5.103  1.00 53.67           N  
ANISOU 1254  N   LYS A 182     6180   7203   7009    927    494   -518       N  
ATOM   1255  CA  LYS A 182       0.348 -22.935   4.761  1.00 50.79           C  
ANISOU 1255  CA  LYS A 182     5814   6790   6693   1058    579   -565       C  
ATOM   1256  C   LYS A 182      -0.667 -24.014   4.400  1.00 52.01           C  
ANISOU 1256  C   LYS A 182     6131   6820   6811   1082    553   -661       C  
ATOM   1257  O   LYS A 182      -1.631 -24.246   5.134  1.00 55.26           O  
ANISOU 1257  O   LYS A 182     6594   7160   7243   1028    446   -655       O  
ATOM   1258  CB  LYS A 182       1.226 -23.389   5.925  1.00 56.97           C  
ANISOU 1258  CB  LYS A 182     6459   7571   7614   1124    549   -495       C  
ATOM   1259  CG  LYS A 182       2.313 -22.390   6.290  1.00 73.60           C  
ANISOU 1259  CG  LYS A 182     8388   9801   9777   1097    563   -409       C  
ATOM   1260  CD  LYS A 182       3.198 -22.893   7.421  1.00 84.40           C  
ANISOU 1260  CD  LYS A 182     9616  11175  11277   1172    514   -344       C  
ATOM   1261  CE  LYS A 182       4.280 -21.875   7.770  1.00 89.30           C  
ANISOU 1261  CE  LYS A 182    10047  11920  11964   1132    512   -269       C  
ATOM   1262  NZ  LYS A 182       5.161 -22.341   8.877  1.00 88.70           N1+
ANISOU 1262  NZ  LYS A 182     9826  11862  12013   1209    442   -206       N1+
ATOM   1263  N   LYS A 183      -0.438 -24.685   3.269  1.00 61.46           N  
ANISOU 1263  N   LYS A 183     7409   7989   7955   1163    656   -752       N  
ATOM   1264  CA  LYS A 183      -1.444 -25.598   2.734  1.00 72.75           C  
ANISOU 1264  CA  LYS A 183     9005   9300   9335   1169    625   -864       C  
ATOM   1265  C   LYS A 183      -1.495 -26.911   3.506  1.00 76.07           C  
ANISOU 1265  C   LYS A 183     9441   9583   9879   1236    591   -877       C  
ATOM   1266  O   LYS A 183      -2.568 -27.513   3.620  1.00 72.01           O  
ANISOU 1266  O   LYS A 183     9035   8957   9368   1191    514   -930       O  
ATOM   1267  CB  LYS A 183      -1.175 -25.861   1.252  1.00 78.35           C  
ANISOU 1267  CB  LYS A 183     9814  10025   9929   1235    742   -970       C  
ATOM   1268  CG  LYS A 183      -2.435 -26.070   0.432  1.00 80.44           C  
ANISOU 1268  CG  LYS A 183    10258  10232  10075   1178    678  -1081       C  
ATOM   1269  CD  LYS A 183      -2.169 -25.878  -1.050  1.00 83.34           C  
ANISOU 1269  CD  LYS A 183    10722  10663  10279   1223    785  -1162       C  
ATOM   1270  CE  LYS A 183      -1.509 -27.102  -1.655  1.00 86.47           C  
ANISOU 1270  CE  LYS A 183    11185  10986  10685   1365    899  -1270       C  
ATOM   1271  NZ  LYS A 183      -2.426 -28.273  -1.615  1.00 89.64           N1+
ANISOU 1271  NZ  LYS A 183    11718  11222  11119   1363    809  -1386       N1+
ATOM   1272  N   GLU A 184      -0.356 -27.371   4.036  1.00 89.47           N  
ANISOU 1272  N   GLU A 184    11027  11282  11684   1344    647   -824       N  
ATOM   1273  CA  GLU A 184      -0.337 -28.623   4.791  1.00 95.92           C  
ANISOU 1273  CA  GLU A 184    11862  11960  12621   1422    618   -819       C  
ATOM   1274  C   GLU A 184      -1.282 -28.577   5.982  1.00 92.63           C  
ANISOU 1274  C   GLU A 184    11457  11490  12247   1326    483   -749       C  
ATOM   1275  O   GLU A 184      -1.874 -29.598   6.350  1.00 93.50           O  
ANISOU 1275  O   GLU A 184    11653  11455  12419   1339    446   -771       O  
ATOM   1276  CB  GLU A 184       1.078 -28.927   5.281  1.00106.33           C  
ANISOU 1276  CB  GLU A 184    13033  13315  14051   1555    680   -747       C  
ATOM   1277  CG  GLU A 184       2.110 -29.122   4.189  1.00115.96           C  
ANISOU 1277  CG  GLU A 184    14224  14583  15255   1674    837   -810       C  
ATOM   1278  CD  GLU A 184       3.488 -29.399   4.755  1.00119.56           C  
ANISOU 1278  CD  GLU A 184    14504  15081  15843   1805    889   -730       C  
ATOM   1279  OE1 GLU A 184       3.672 -29.212   5.976  1.00118.74           O  
ANISOU 1279  OE1 GLU A 184    14295  14998  15823   1786    787   -619       O  
ATOM   1280  OE2 GLU A 184       4.384 -29.805   3.987  1.00121.27           O1-
ANISOU 1280  OE2 GLU A 184    14686  15314  16078   1933   1028   -778       O1-
ATOM   1281  N   VAL A 185      -1.441 -27.398   6.584  1.00 85.73           N  
ANISOU 1281  N   VAL A 185    10503  10727  11343   1228    418   -666       N  
ATOM   1282  CA  VAL A 185      -2.234 -27.254   7.798  1.00 79.35           C  
ANISOU 1282  CA  VAL A 185     9695   9889  10567   1148    306   -592       C  
ATOM   1283  C   VAL A 185      -3.722 -27.423   7.509  1.00 79.52           C  
ANISOU 1283  C   VAL A 185     9845   9826  10542   1049    252   -657       C  
ATOM   1284  O   VAL A 185      -4.475 -27.938   8.344  1.00 81.41           O  
ANISOU 1284  O   VAL A 185    10122   9976  10835   1013    191   -623       O  
ATOM   1285  CB  VAL A 185      -1.920 -25.888   8.439  1.00 76.04           C  
ANISOU 1285  CB  VAL A 185     9159   9612  10121   1078    260   -502       C  
ATOM   1286  CG1 VAL A 185      -2.950 -25.521   9.481  1.00 77.13           C  
ANISOU 1286  CG1 VAL A 185     9322   9733  10251    980    155   -449       C  
ATOM   1287  CG2 VAL A 185      -0.521 -25.906   9.033  1.00 74.31           C  
ANISOU 1287  CG2 VAL A 185     8796   9457   9981   1170    279   -426       C  
ATOM   1288  N   ILE A 186      -4.172 -27.016   6.326  1.00 86.66           N  
ANISOU 1288  N   ILE A 186    10817  10761  11348   1004    274   -747       N  
ATOM   1289  CA  ILE A 186      -5.598 -26.864   6.063  1.00 89.95           C  
ANISOU 1289  CA  ILE A 186    11324  11137  11715    895    200   -799       C  
ATOM   1290  C   ILE A 186      -6.186 -28.127   5.442  1.00103.79           C  
ANISOU 1290  C   ILE A 186    13202  12741  13493    914    203   -912       C  
ATOM   1291  O   ILE A 186      -7.014 -28.804   6.062  1.00109.70           O  
ANISOU 1291  O   ILE A 186    13987  13376  14317    868    147   -906       O  
ATOM   1292  CB  ILE A 186      -5.846 -25.629   5.179  1.00 82.32           C  
ANISOU 1292  CB  ILE A 186    10365  10291  10624    831    198   -824       C  
ATOM   1293  CG1 ILE A 186      -5.151 -24.420   5.816  1.00 76.77           C  
ANISOU 1293  CG1 ILE A 186     9538   9713   9917    812    201   -715       C  
ATOM   1294  CG2 ILE A 186      -7.327 -25.365   5.055  1.00 84.62           C  
ANISOU 1294  CG2 ILE A 186    10721  10553  10877    722    104   -860       C  
ATOM   1295  CD1 ILE A 186      -5.094 -23.188   4.948  1.00 80.31           C  
ANISOU 1295  CD1 ILE A 186     9984  10273  10255    766    223   -719       C  
ATOM   1296  N   VAL A 187      -5.771 -28.452   4.218  1.00109.61           N  
ANISOU 1296  N   VAL A 187    14008  13474  14164    977    271  -1018       N  
ATOM   1297  CA  VAL A 187      -6.315 -29.582   3.474  1.00117.81           C  
ANISOU 1297  CA  VAL A 187    15182  14372  15209    992    268  -1153       C  
ATOM   1298  C   VAL A 187      -5.167 -30.467   3.003  1.00117.95           C  
ANISOU 1298  C   VAL A 187    15226  14337  15255   1142    382  -1207       C  
ATOM   1299  O   VAL A 187      -4.046 -29.995   2.782  1.00119.20           O  
ANISOU 1299  O   VAL A 187    15307  14604  15380   1223    473  -1169       O  
ATOM   1300  CB  VAL A 187      -7.189 -29.110   2.281  1.00125.28           C  
ANISOU 1300  CB  VAL A 187    16224  15361  16017    917    222  -1261       C  
ATOM   1301  CG1 VAL A 187      -7.299 -27.599   2.269  1.00127.27           C  
ANISOU 1301  CG1 VAL A 187    16403  15778  16175    851    196  -1182       C  
ATOM   1302  CG2 VAL A 187      -6.616 -29.576   0.959  1.00128.25           C  
ANISOU 1302  CG2 VAL A 187    16704  15729  16296   1010    307  -1391       C  
ATOM   1303  N   ALA A 188      -5.449 -31.767   2.860  1.00117.87           N  
ANISOU 1303  N   ALA A 188    15319  14151  15317   1179    382  -1297       N  
ATOM   1304  CA  ALA A 188      -4.418 -32.735   2.502  1.00114.18           C  
ANISOU 1304  CA  ALA A 188    14884  13603  14896   1335    491  -1353       C  
ATOM   1305  C   ALA A 188      -4.213 -32.886   1.000  1.00115.76           C  
ANISOU 1305  C   ALA A 188    15199  13818  14965   1392    564  -1513       C  
ATOM   1306  O   ALA A 188      -3.092 -33.176   0.567  1.00120.99           O  
ANISOU 1306  O   ALA A 188    15848  14501  15622   1534    690  -1539       O  
ATOM   1307  CB  ALA A 188      -4.747 -34.107   3.098  1.00109.68           C  
ANISOU 1307  CB  ALA A 188    14383  12814  14478   1360    464  -1370       C  
ATOM   1308  N   LYS A 189      -5.257 -32.705   0.193  1.00110.99           N  
ANISOU 1308  N   LYS A 189    14709  13210  14252   1293    490  -1621       N  
ATOM   1309  CA  LYS A 189      -5.220 -33.024  -1.229  1.00110.90           C  
ANISOU 1309  CA  LYS A 189    14846  13189  14103   1344    539  -1793       C  
ATOM   1310  C   LYS A 189      -5.361 -31.765  -2.073  1.00114.16           C  
ANISOU 1310  C   LYS A 189    15263  13791  14322   1293    538  -1792       C  
ATOM   1311  O   LYS A 189      -6.213 -30.917  -1.799  1.00114.82           O  
ANISOU 1311  O   LYS A 189    15308  13944  14376   1166    429  -1730       O  
ATOM   1312  CB  LYS A 189      -6.336 -34.012  -1.586  1.00111.00           C  
ANISOU 1312  CB  LYS A 189    15012  13021  14140   1277    438  -1942       C  
ATOM   1313  CG  LYS A 189      -6.311 -34.504  -3.021  1.00113.03           C  
ANISOU 1313  CG  LYS A 189    15448  13246  14254   1337    476  -2143       C  
ATOM   1314  CD  LYS A 189      -7.369 -35.582  -3.231  1.00111.73           C  
ANISOU 1314  CD  LYS A 189    15424  12876  14151   1263    363  -2294       C  
ATOM   1315  CE  LYS A 189      -7.235 -36.699  -2.202  1.00106.51           C  
ANISOU 1315  CE  LYS A 189    14739  12010  13721   1294    375  -2250       C  
ATOM   1316  NZ  LYS A 189      -8.565 -37.266  -1.830  1.00104.37           N1+
ANISOU 1316  NZ  LYS A 189    14512  11580  13562   1139    228  -2291       N1+
ATOM   1317  N   ASP A 190      -4.535 -31.661  -3.121  1.00113.64           N  
ANISOU 1317  N   ASP A 190    15251  13803  14124   1399    666  -1859       N  
ATOM   1318  CA  ASP A 190      -4.564 -30.480  -3.982  1.00113.34           C  
ANISOU 1318  CA  ASP A 190    15229  13942  13892   1363    685  -1845       C  
ATOM   1319  C   ASP A 190      -5.886 -30.353  -4.732  1.00106.25           C  
ANISOU 1319  C   ASP A 190    14475  13032  12864   1258    543  -1954       C  
ATOM   1320  O   ASP A 190      -6.276 -29.244  -5.118  1.00103.80           O  
ANISOU 1320  O   ASP A 190    14159  12855  12424   1188    498  -1904       O  
ATOM   1321  CB  ASP A 190      -3.398 -30.516  -4.976  1.00118.80           C  
ANISOU 1321  CB  ASP A 190    15961  14711  14466   1507    872  -1897       C  
ATOM   1322  CG  ASP A 190      -2.045 -30.323  -4.307  1.00121.35           C  
ANISOU 1322  CG  ASP A 190    16102  15096  14909   1600   1011  -1765       C  
ATOM   1323  OD1 ASP A 190      -2.008 -30.079  -3.079  1.00121.62           O  
ANISOU 1323  OD1 ASP A 190    15988  15125  15098   1551    948  -1633       O  
ATOM   1324  OD2 ASP A 190      -1.012 -30.414  -5.009  1.00123.49           O1-
ANISOU 1324  OD2 ASP A 190    16376  15428  15119   1726   1182  -1795       O1-
ATOM   1325  N   GLU A 191      -6.581 -31.471  -4.965  1.00103.29           N  
ANISOU 1325  N   GLU A 191    14227  12494  12524   1244    465  -2103       N  
ATOM   1326  CA  GLU A 191      -7.875 -31.402  -5.637  1.00 97.45           C  
ANISOU 1326  CA  GLU A 191    13608  11741  11679   1136    306  -2213       C  
ATOM   1327  C   GLU A 191      -8.942 -30.778  -4.747  1.00101.35           C  
ANISOU 1327  C   GLU A 191    13992  12249  12266    985    154  -2104       C  
ATOM   1328  O   GLU A 191      -9.835 -30.084  -5.248  1.00101.64           O  
ANISOU 1328  O   GLU A 191    14062  12365  12191    898     39  -2122       O  
ATOM   1329  CB  GLU A 191      -8.322 -32.793  -6.088  1.00 95.64           C  
ANISOU 1329  CB  GLU A 191    13536  11320  11483   1150    257  -2410       C  
ATOM   1330  CG  GLU A 191      -7.740 -33.245  -7.421  1.00 97.08           C  
ANISOU 1330  CG  GLU A 191    13896  11509  11482   1273    357  -2579       C  
ATOM   1331  CD  GLU A 191      -8.486 -34.432  -8.008  1.00103.13           C  
ANISOU 1331  CD  GLU A 191    14842  12094  12247   1250    256  -2799       C  
ATOM   1332  OE1 GLU A 191      -9.418 -34.933  -7.342  1.00103.67           O  
ANISOU 1332  OE1 GLU A 191    14883  12026  12481   1133    117  -2808       O  
ATOM   1333  OE2 GLU A 191      -8.146 -34.861  -9.132  1.00105.59           O1-
ANISOU 1333  OE2 GLU A 191    15326  12399  12394   1345    319  -2965       O1-
ATOM   1334  N   VAL A 192      -8.867 -31.011  -3.436  1.00107.49           N  
ANISOU 1334  N   VAL A 192    14641  12955  13244    960    153  -1991       N  
ATOM   1335  CA  VAL A 192      -9.838 -30.431  -2.514  1.00105.36           C  
ANISOU 1335  CA  VAL A 192    14264  12701  13065    828     31  -1883       C  
ATOM   1336  C   VAL A 192      -9.566 -28.945  -2.313  1.00104.90           C  
ANISOU 1336  C   VAL A 192    14098  12829  12930    809     52  -1739       C  
ATOM   1337  O   VAL A 192     -10.497 -28.142  -2.193  1.00106.78           O  
ANISOU 1337  O   VAL A 192    14300  13130  13143    708    -56  -1694       O  
ATOM   1338  CB  VAL A 192      -9.831 -31.202  -1.178  1.00 98.96           C  
ANISOU 1338  CB  VAL A 192    13372  11754  12475    815     34  -1807       C  
ATOM   1339  CG1 VAL A 192     -10.783 -30.557  -0.178  1.00 90.29           C  
ANISOU 1339  CG1 VAL A 192    12161  10685  11460    688    -68  -1689       C  
ATOM   1340  CG2 VAL A 192     -10.202 -32.660  -1.407  1.00 98.65           C  
ANISOU 1340  CG2 VAL A 192    13450  11508  12525    818      6  -1950       C  
ATOM   1341  N   ALA A 193      -8.291 -28.552  -2.285  1.00 99.22           N  
ANISOU 1341  N   ALA A 193    13322  12195  12183    905    192  -1664       N  
ATOM   1342  CA  ALA A 193      -7.956 -27.143  -2.114  1.00 94.53           C  
ANISOU 1342  CA  ALA A 193    12627  11762  11527    881    218  -1530       C  
ATOM   1343  C   ALA A 193      -8.393 -26.311  -3.312  1.00 97.25           C  
ANISOU 1343  C   ALA A 193    13064  12215  11670    855    185  -1573       C  
ATOM   1344  O   ALA A 193      -8.738 -25.135  -3.152  1.00 90.56           O  
ANISOU 1344  O   ALA A 193    12159  11467  10783    789    138  -1475       O  
ATOM   1345  CB  ALA A 193      -6.453 -26.982  -1.872  1.00 90.74           C  
ANISOU 1345  CB  ALA A 193    12057  11344  11077    985    375  -1449       C  
ATOM   1346  N   HIS A 194      -8.385 -26.896  -4.515  1.00111.71           N  
ANISOU 1346  N   HIS A 194    15050  14027  13368    910    207  -1717       N  
ATOM   1347  CA  HIS A 194      -8.886 -26.178  -5.684  1.00118.23           C  
ANISOU 1347  CA  HIS A 194    15984  14954  13982    889    158  -1761       C  
ATOM   1348  C   HIS A 194     -10.382 -25.921  -5.562  1.00114.13           C  
ANISOU 1348  C   HIS A 194    15473  14414  13475    768    -41  -1779       C  
ATOM   1349  O   HIS A 194     -10.864 -24.830  -5.891  1.00111.94           O  
ANISOU 1349  O   HIS A 194    15194  14244  13095    723   -104  -1716       O  
ATOM   1350  CB  HIS A 194      -8.578 -26.960  -6.962  1.00120.30           C  
ANISOU 1350  CB  HIS A 194    16426  15195  14088    980    219  -1927       C  
ATOM   1351  CG  HIS A 194      -9.091 -26.306  -8.206  1.00124.43           C  
ANISOU 1351  CG  HIS A 194    17085  15824  14370    968    161  -1977       C  
ATOM   1352  CD2 HIS A 194     -10.072 -26.671  -9.065  1.00126.50           C  
ANISOU 1352  CD2 HIS A 194    17498  16060  14508    936     20  -2122       C  
ATOM   1353  ND1 HIS A 194      -8.585 -25.117  -8.685  1.00124.88           N  
ANISOU 1353  ND1 HIS A 194    17133  16033  14284    991    246  -1865       N  
ATOM   1354  CE1 HIS A 194      -9.227 -24.781  -9.789  1.00126.21           C  
ANISOU 1354  CE1 HIS A 194    17449  16266  14239    982    163  -1931       C  
ATOM   1355  NE2 HIS A 194     -10.135 -25.707 -10.042  1.00126.92           N  
ANISOU 1355  NE2 HIS A 194    17636  16256  14333    950     18  -2091       N  
ATOM   1356  N   THR A 195     -11.135 -26.919  -5.093  1.00110.77           N  
ANISOU 1356  N   THR A 195    15053  13849  13185    716   -138  -1860       N  
ATOM   1357  CA  THR A 195     -12.546 -26.695  -4.805  1.00103.50           C  
ANISOU 1357  CA  THR A 195    14099  12908  12319    596   -317  -1861       C  
ATOM   1358  C   THR A 195     -12.727 -25.727  -3.641  1.00 95.43           C  
ANISOU 1358  C   THR A 195    12911  11940  11407    537   -329  -1687       C  
ATOM   1359  O   THR A 195     -13.747 -25.033  -3.565  1.00 80.45           O  
ANISOU 1359  O   THR A 195    10975  10088   9506    458   -450  -1652       O  
ATOM   1360  CB  THR A 195     -13.243 -28.025  -4.510  1.00 98.62           C  
ANISOU 1360  CB  THR A 195    13510  12116  11844    545   -399  -1978       C  
ATOM   1361  CG2 THR A 195     -12.916 -29.053  -5.594  1.00 82.23           C  
ANISOU 1361  CG2 THR A 195    11608   9965   9669    615   -372  -2163       C  
ATOM   1362  OG1 THR A 195     -12.808 -28.526  -3.240  1.00105.61           O  
ANISOU 1362  OG1 THR A 195    14290  12910  12928    550   -326  -1891       O  
ATOM   1363  N   LEU A 196     -11.747 -25.656  -2.736  1.00 97.30           N  
ANISOU 1363  N   LEU A 196    13051  12177  11742    581   -208  -1581       N  
ATOM   1364  CA  LEU A 196     -11.831 -24.726  -1.612  1.00 96.45           C  
ANISOU 1364  CA  LEU A 196    12800  12122  11726    531   -216  -1426       C  
ATOM   1365  C   LEU A 196     -11.679 -23.283  -2.082  1.00100.75           C  
ANISOU 1365  C   LEU A 196    13332  12811  12137    530   -206  -1344       C  
ATOM   1366  O   LEU A 196     -12.448 -22.403  -1.679  1.00100.71           O  
ANISOU 1366  O   LEU A 196    13267  12848  12151    463   -289  -1273       O  
ATOM   1367  CB  LEU A 196     -10.767 -25.072  -0.568  1.00 95.40           C  
ANISOU 1367  CB  LEU A 196    12576  11954  11720    583   -104  -1344       C  
ATOM   1368  CG  LEU A 196     -10.650 -24.148   0.647  1.00 92.68           C  
ANISOU 1368  CG  LEU A 196    12093  11665  11457    545   -103  -1192       C  
ATOM   1369  CD1 LEU A 196     -11.954 -24.099   1.428  1.00 91.88           C  
ANISOU 1369  CD1 LEU A 196    11946  11517  11448    448   -219  -1169       C  
ATOM   1370  CD2 LEU A 196      -9.505 -24.592   1.541  1.00 92.07           C  
ANISOU 1370  CD2 LEU A 196    11939  11559  11484    610     -5  -1127       C  
ATOM   1371  N   THR A 197     -10.678 -23.021  -2.925  1.00101.39           N  
ANISOU 1371  N   THR A 197    13471  12964  12089    607    -94  -1348       N  
ATOM   1372  CA  THR A 197     -10.531 -21.696  -3.524  1.00102.06           C  
ANISOU 1372  CA  THR A 197    13568  13175  12037    604    -75  -1270       C  
ATOM   1373  C   THR A 197     -11.716 -21.364  -4.423  1.00104.17           C  
ANISOU 1373  C   THR A 197    13933  13471  12174    564   -214  -1329       C  
ATOM   1374  O   THR A 197     -12.178 -20.217  -4.454  1.00 98.60           O  
ANISOU 1374  O   THR A 197    13203  12836  11425    526   -270  -1242       O  
ATOM   1375  CB  THR A 197      -9.224 -21.616  -4.320  1.00 99.43           C  
ANISOU 1375  CB  THR A 197    13282  12907  11590    695     90  -1266       C  
ATOM   1376  CG2 THR A 197      -8.034 -21.896  -3.426  1.00 94.45           C  
ANISOU 1376  CG2 THR A 197    12530  12258  11100    739    215  -1202       C  
ATOM   1377  OG1 THR A 197      -9.241 -22.584  -5.380  1.00 99.42           O  
ANISOU 1377  OG1 THR A 197    13428  12872  11474    755    105  -1415       O  
ATOM   1378  N   GLU A 198     -12.227 -22.360  -5.148  1.00115.79           N  
ANISOU 1378  N   GLU A 198    15519  14886  13592    574   -280  -1478       N  
ATOM   1379  CA  GLU A 198     -13.321 -22.127  -6.083  1.00119.94           C  
ANISOU 1379  CA  GLU A 198    16143  15446  13984    542   -429  -1548       C  
ATOM   1380  C   GLU A 198     -14.610 -21.780  -5.345  1.00116.33           C  
ANISOU 1380  C   GLU A 198    15584  14964  13651    446   -587  -1509       C  
ATOM   1381  O   GLU A 198     -15.318 -20.839  -5.719  1.00118.61           O  
ANISOU 1381  O   GLU A 198    15877  15328  13861    422   -684  -1463       O  
ATOM   1382  CB  GLU A 198     -13.503 -23.363  -6.968  1.00125.89           C  
ANISOU 1382  CB  GLU A 198    17041  16131  14661    571   -468  -1735       C  
ATOM   1383  CG  GLU A 198     -14.375 -23.167  -8.196  1.00130.49           C  
ANISOU 1383  CG  GLU A 198    17759  16771  15052    561   -612  -1826       C  
ATOM   1384  CD  GLU A 198     -14.393 -24.400  -9.086  1.00134.48           C  
ANISOU 1384  CD  GLU A 198    18424  17207  15467    597   -637  -2026       C  
ATOM   1385  OE1 GLU A 198     -13.675 -25.373  -8.770  1.00135.24           O  
ANISOU 1385  OE1 GLU A 198    18527  17206  15654    638   -526  -2086       O  
ATOM   1386  OE2 GLU A 198     -15.122 -24.399 -10.099  1.00136.37           O1-
ANISOU 1386  OE2 GLU A 198    18786  17484  15544    589   -774  -2126       O1-
ATOM   1387  N   ASN A 199     -14.919 -22.520  -4.276  1.00106.25           N  
ANISOU 1387  N   ASN A 199    14213  13584  12574    397   -605  -1518       N  
ATOM   1388  CA  ASN A 199     -16.180 -22.320  -3.568  1.00101.29           C  
ANISOU 1388  CA  ASN A 199    13483  12929  12074    307   -738  -1489       C  
ATOM   1389  C   ASN A 199     -16.174 -21.019  -2.777  1.00 90.83           C  
ANISOU 1389  C   ASN A 199    12045  11675  10790    292   -714  -1331       C  
ATOM   1390  O   ASN A 199     -17.109 -20.217  -2.877  1.00 79.51           O  
ANISOU 1390  O   ASN A 199    10578  10291   9340    256   -822  -1295       O  
ATOM   1391  CB  ASN A 199     -16.455 -23.499  -2.630  1.00105.94           C  
ANISOU 1391  CB  ASN A 199    14012  13383  12860    259   -741  -1531       C  
ATOM   1392  CG  ASN A 199     -16.781 -24.778  -3.371  1.00115.25           C  
ANISOU 1392  CG  ASN A 199    15297  14464  14027    248   -803  -1701       C  
ATOM   1393  ND2 ASN A 199     -16.574 -25.913  -2.706  1.00114.92           N  
ANISOU 1393  ND2 ASN A 199    15241  14289  14136    237   -754  -1736       N  
ATOM   1394  OD1 ASN A 199     -17.221 -24.750  -4.523  1.00121.18           O  
ANISOU 1394  OD1 ASN A 199    16153  15255  14636    251   -898  -1801       O  
ATOM   1395  N   ARG A 200     -15.123 -20.799  -1.978  1.00 93.53           N  
ANISOU 1395  N   ARG A 200    12326  12020  11190    323   -580  -1240       N  
ATOM   1396  CA  ARG A 200     -15.157 -19.758  -0.954  1.00 90.11           C  
ANISOU 1396  CA  ARG A 200    11778  11623  10835    296   -564  -1106       C  
ATOM   1397  C   ARG A 200     -15.358 -18.371  -1.549  1.00 91.88           C  
ANISOU 1397  C   ARG A 200    12023  11945  10941    303   -597  -1037       C  
ATOM   1398  O   ARG A 200     -15.898 -17.481  -0.881  1.00 89.12           O  
ANISOU 1398  O   ARG A 200    11594  11614  10653    271   -637   -955       O  
ATOM   1399  CB  ARG A 200     -13.873 -19.802  -0.125  1.00 83.87           C  
ANISOU 1399  CB  ARG A 200    10932  10827  10110    332   -425  -1035       C  
ATOM   1400  CG  ARG A 200     -13.933 -18.976   1.148  1.00 78.15           C  
ANISOU 1400  CG  ARG A 200    10090  10115   9487    298   -418   -920       C  
ATOM   1401  CD  ARG A 200     -13.466 -19.774   2.343  1.00 77.68           C  
ANISOU 1401  CD  ARG A 200     9963   9988   9562    300   -364   -898       C  
ATOM   1402  NE  ARG A 200     -14.313 -20.939   2.549  1.00 79.49           N  
ANISOU 1402  NE  ARG A 200    10202  10122   9877    267   -421   -971       N  
ATOM   1403  CZ  ARG A 200     -14.071 -21.884   3.449  1.00 77.56           C  
ANISOU 1403  CZ  ARG A 200     9925   9796   9747    271   -383   -963       C  
ATOM   1404  NH1 ARG A 200     -14.897 -22.914   3.569  1.00 78.65           N1+
ANISOU 1404  NH1 ARG A 200    10076   9836   9970    230   -433  -1025       N1+
ATOM   1405  NH2 ARG A 200     -12.999 -21.801   4.226  1.00 69.65           N  
ANISOU 1405  NH2 ARG A 200     8876   8808   8781    313   -299   -889       N  
ATOM   1406  N   VAL A 201     -14.951 -18.169  -2.803  1.00 97.16           N  
ANISOU 1406  N   VAL A 201    12807  12672  11438    350   -576  -1067       N  
ATOM   1407  CA  VAL A 201     -15.128 -16.862  -3.431  1.00101.92           C  
ANISOU 1407  CA  VAL A 201    13446  13358  11919    362   -605   -989       C  
ATOM   1408  C   VAL A 201     -16.611 -16.528  -3.572  1.00108.42           C  
ANISOU 1408  C   VAL A 201    14254  14188  12752    325   -778  -1004       C  
ATOM   1409  O   VAL A 201     -17.025 -15.375  -3.385  1.00114.02           O  
ANISOU 1409  O   VAL A 201    14924  14934  13464    318   -816   -910       O  
ATOM   1410  CB  VAL A 201     -14.390 -16.823  -4.783  1.00108.44           C  
ANISOU 1410  CB  VAL A 201    14414  14246  12542    425   -536  -1016       C  
ATOM   1411  CG1 VAL A 201     -14.963 -15.745  -5.676  1.00111.88           C  
ANISOU 1411  CG1 VAL A 201    14925  14757  12828    437   -616   -962       C  
ATOM   1412  CG2 VAL A 201     -12.904 -16.599  -4.553  1.00109.24           C  
ANISOU 1412  CG2 VAL A 201    14488  14368  12648    460   -352   -944       C  
ATOM   1413  N   LEU A 202     -17.439 -17.531  -3.871  1.00109.09           N  
ANISOU 1413  N   LEU A 202    14361  14231  12858    299   -886  -1125       N  
ATOM   1414  CA  LEU A 202     -18.854 -17.321  -4.155  1.00106.26           C  
ANISOU 1414  CA  LEU A 202    13980  13887  12508    264  -1064  -1154       C  
ATOM   1415  C   LEU A 202     -19.770 -17.532  -2.953  1.00104.36           C  
ANISOU 1415  C   LEU A 202    13586  13587  12480    197  -1118  -1140       C  
ATOM   1416  O   LEU A 202     -20.946 -17.161  -3.023  1.00 96.00           O  
ANISOU 1416  O   LEU A 202    12470  12549  11457    171  -1252  -1139       O  
ATOM   1417  CB  LEU A 202     -19.304 -18.247  -5.297  1.00101.62           C  
ANISOU 1417  CB  LEU A 202    13505  13294  11812    265  -1173  -1304       C  
ATOM   1418  CG  LEU A 202     -18.687 -18.019  -6.681  1.00 98.68           C  
ANISOU 1418  CG  LEU A 202    13306  12996  11191    337  -1150  -1331       C  
ATOM   1419  CD1 LEU A 202     -19.080 -19.125  -7.650  1.00 98.69           C  
ANISOU 1419  CD1 LEU A 202    13425  12975  11098    335  -1254  -1506       C  
ATOM   1420  CD2 LEU A 202     -19.091 -16.660  -7.235  1.00100.86           C  
ANISOU 1420  CD2 LEU A 202    13609  13366  11346    368  -1219  -1227       C  
ATOM   1421  N   GLN A 203     -19.270 -18.098  -1.853  1.00105.32           N  
ANISOU 1421  N   GLN A 203    13637  13641  12738    175  -1014  -1123       N  
ATOM   1422  CA  GLN A 203     -20.119 -18.525  -0.737  1.00110.17           C  
ANISOU 1422  CA  GLN A 203    14124  14192  13544    110  -1048  -1118       C  
ATOM   1423  C   GLN A 203     -20.569 -17.314   0.083  1.00123.27           C  
ANISOU 1423  C   GLN A 203    15680  15891  15267    107  -1048  -1002       C  
ATOM   1424  O   GLN A 203     -20.031 -17.009   1.152  1.00123.40           O  
ANISOU 1424  O   GLN A 203    15639  15893  15354    110   -947   -924       O  
ATOM   1425  CB  GLN A 203     -19.383 -19.551   0.119  1.00 99.35           C  
ANISOU 1425  CB  GLN A 203    12736  12736  12278     99   -936  -1130       C  
ATOM   1426  CG  GLN A 203     -19.289 -20.937  -0.526  1.00 95.54           C  
ANISOU 1426  CG  GLN A 203    12336  12177  11786     89   -956  -1262       C  
ATOM   1427  CD  GLN A 203     -18.333 -21.874   0.193  1.00 96.30           C  
ANISOU 1427  CD  GLN A 203    12437  12189  11965    107   -831  -1261       C  
ATOM   1428  NE2 GLN A 203     -18.601 -23.172   0.104  1.00102.09           N  
ANISOU 1428  NE2 GLN A 203    13202  12815  12773     74   -857  -1361       N  
ATOM   1429  OE1 GLN A 203     -17.368 -21.438   0.818  1.00 90.97           O  
ANISOU 1429  OE1 GLN A 203    11735  11540  11290    149   -720  -1171       O  
ATOM   1430  N   ASN A 204     -21.595 -16.631  -0.439  1.00139.56           N  
ANISOU 1430  N   ASN A 204    17721  18004  17302    106  -1173   -997       N  
ATOM   1431  CA  ASN A 204     -22.280 -15.503   0.215  1.00142.14           C  
ANISOU 1431  CA  ASN A 204    17949  18361  17698    112  -1196   -904       C  
ATOM   1432  C   ASN A 204     -21.310 -14.609   0.988  1.00131.61           C  
ANISOU 1432  C   ASN A 204    16613  17035  16358    144  -1064   -800       C  
ATOM   1433  O   ASN A 204     -21.499 -14.306   2.169  1.00131.13           O  
ANISOU 1433  O   ASN A 204    16460  16952  16410    129  -1015   -746       O  
ATOM   1434  CB  ASN A 204     -23.402 -15.999   1.129  1.00153.69           C  
ANISOU 1434  CB  ASN A 204    19271  19780  19344     52  -1236   -919       C  
ATOM   1435  CG  ASN A 204     -24.429 -16.846   0.393  1.00163.91           C  
ANISOU 1435  CG  ASN A 204    20547  21063  20670      3  -1381  -1024       C  
ATOM   1436  ND2 ASN A 204     -24.966 -17.855   1.076  1.00167.36           N  
ANISOU 1436  ND2 ASN A 204    20897  21429  21265    -69  -1376  -1065       N  
ATOM   1437  OD1 ASN A 204     -24.730 -16.601  -0.778  1.00167.30           O  
ANISOU 1437  OD1 ASN A 204    21042  21544  20982     28  -1499  -1066       O  
ATOM   1438  N  ASER A 205     -20.250 -14.184   0.298  0.58113.33           N  
ANISOU 1438  N  ASER A 205    14401  14752  13905    186  -1005   -774       N  
ATOM   1439  N  BSER A 205     -20.252 -14.179   0.297  0.42113.35           N  
ANISOU 1439  N  BSER A 205    14405  14756  13908    186  -1006   -774       N  
ATOM   1440  CA ASER A 205     -19.247 -13.335   0.932  0.58103.35           C  
ANISOU 1440  CA ASER A 205    13134  13494  12639    205   -889   -682       C  
ATOM   1441  CA BSER A 205     -19.247 -13.341   0.940  0.42103.35           C  
ANISOU 1441  CA BSER A 205    13134  13494  12641    205   -888   -682       C  
ATOM   1442  C  ASER A 205     -19.794 -11.948   1.243  0.58102.10           C  
ANISOU 1442  C  ASER A 205    12937  13355  12502    222   -921   -597       C  
ATOM   1443  C  BSER A 205     -19.772 -11.939   1.221  0.42102.04           C  
ANISOU 1443  C  BSER A 205    12931  13347  12491    223   -920   -597       C  
ATOM   1444  O  ASER A 205     -19.325 -11.291   2.180  0.58102.52           O  
ANISOU 1444  O  ASER A 205    12951  13391  12612    220   -845   -534       O  
ATOM   1445  O  BSER A 205     -19.271 -11.263   2.127  0.42101.74           O  
ANISOU 1445  O  BSER A 205    12857  13294  12506    221   -843   -532       O  
ATOM   1446  CB ASER A 205     -18.015 -13.212   0.031  0.58 94.91           C  
ANISOU 1446  CB ASER A 205    12175  12458  11430    239   -811   -672       C  
ATOM   1447  CB BSER A 205     -17.991 -13.268   0.071  0.42 95.07           C  
ANISOU 1447  CB BSER A 205    12192  12475  11454    238   -808   -674       C  
ATOM   1448  OG ASER A 205     -17.687 -14.447  -0.579  0.58 87.34           O  
ANISOU 1448  OG ASER A 205    11276  11487  10424    243   -801   -767       O  
ATOM   1449  OG BSER A 205     -17.046 -12.363   0.616  0.42 87.77           O  
ANISOU 1449  OG BSER A 205    11252  11557  10538    245   -707   -583       O  
ATOM   1450  N   ARG A 206     -20.786 -11.496   0.480  1.00 99.66           N  
ANISOU 1450  N   ARG A 206    12639  13076  12150    243  -1039   -599       N  
ATOM   1451  CA  ARG A 206     -21.171 -10.090   0.454  1.00 95.99           C  
ANISOU 1451  CA  ARG A 206    12171  12626  11674    282  -1070   -512       C  
ATOM   1452  C   ARG A 206     -22.253  -9.757   1.477  1.00 83.09           C  
ANISOU 1452  C   ARG A 206    10411  10970  10190    277  -1107   -497       C  
ATOM   1453  O   ARG A 206     -23.366 -10.294   1.426  1.00 82.20           O  
ANISOU 1453  O   ARG A 206    10225  10864  10144    263  -1202   -548       O  
ATOM   1454  CB  ARG A 206     -21.644  -9.710  -0.947  1.00102.50           C  
ANISOU 1454  CB  ARG A 206    13082  13501  12364    325  -1181   -507       C  
ATOM   1455  CG  ARG A 206     -20.623  -9.986  -2.034  1.00111.55           C  
ANISOU 1455  CG  ARG A 206    14365  14679  13339    340  -1133   -520       C  
ATOM   1456  CD  ARG A 206     -19.594  -8.867  -2.133  1.00115.43           C  
ANISOU 1456  CD  ARG A 206    14923  15170  13764    363  -1024   -411       C  
ATOM   1457  NE  ARG A 206     -18.530  -9.179  -3.085  1.00117.56           N  
ANISOU 1457  NE  ARG A 206    15311  15476  13883    376   -945   -417       N  
ATOM   1458  CZ  ARG A 206     -17.693  -8.282  -3.599  1.00118.49           C  
ANISOU 1458  CZ  ARG A 206    15509  15608  13903    396   -859   -322       C  
ATOM   1459  NH1 ARG A 206     -17.793  -7.003  -3.262  1.00115.65           N1+
ANISOU 1459  NH1 ARG A 206    15136  15220  13587    404   -853   -217       N1+
ATOM   1460  NH2 ARG A 206     -16.756  -8.665  -4.456  1.00121.06           N  
ANISOU 1460  NH2 ARG A 206    15933  15972  14094    410   -772   -332       N  
ATOM   1461  N   HIS A 207     -21.904  -8.875   2.409  1.00 69.24           N  
ANISOU 1461  N   HIS A 207     8631   9188   8491    286  -1027   -432       N  
ATOM   1462  CA  HIS A 207     -22.771  -7.965   3.128  1.00 57.34           C  
ANISOU 1462  CA  HIS A 207     7047   7662   7076    315  -1049   -390       C  
ATOM   1463  C   HIS A 207     -22.087  -6.614   2.986  1.00 40.28           C  
ANISOU 1463  C   HIS A 207     4965   5482   4857    350  -1005   -307       C  
ATOM   1464  O   HIS A 207     -20.852  -6.552   3.018  1.00 46.94           O  
ANISOU 1464  O   HIS A 207     5870   6315   5649    326   -917   -287       O  
ATOM   1465  CB  HIS A 207     -22.937  -8.344   4.609  1.00 58.69           C  
ANISOU 1465  CB  HIS A 207     7122   7802   7376    284   -976   -406       C  
ATOM   1466  CG  HIS A 207     -23.798  -7.396   5.386  1.00 49.90           C  
ANISOU 1466  CG  HIS A 207     5937   6671   6351    324   -978   -371       C  
ATOM   1467  CD2 HIS A 207     -25.116  -7.437   5.697  1.00 51.69           C  
ANISOU 1467  CD2 HIS A 207     6054   6908   6680    343  -1029   -384       C  
ATOM   1468  ND1 HIS A 207     -23.307  -6.238   5.949  1.00 46.05           N  
ANISOU 1468  ND1 HIS A 207     5487   6150   5861    353   -917   -319       N  
ATOM   1469  CE1 HIS A 207     -24.287  -5.605   6.572  1.00 53.63           C  
ANISOU 1469  CE1 HIS A 207     6375   7094   6907    396   -928   -307       C  
ATOM   1470  NE2 HIS A 207     -25.394  -6.312   6.435  1.00 48.87           N  
ANISOU 1470  NE2 HIS A 207     5675   6523   6371    394   -990   -341       N  
ATOM   1471  N   PRO A 208     -22.838  -5.530   2.793  1.00 37.85           N  
ANISOU 1471  N   PRO A 208     4653   5165   4564    407  -1065   -255       N  
ATOM   1472  CA  PRO A 208     -22.194  -4.248   2.446  1.00 44.14           C  
ANISOU 1472  CA  PRO A 208     5544   5928   5299    437  -1032   -169       C  
ATOM   1473  C   PRO A 208     -21.161  -3.753   3.446  1.00 53.68           C  
ANISOU 1473  C   PRO A 208     6764   7084   6550    401   -913   -148       C  
ATOM   1474  O   PRO A 208     -20.320  -2.929   3.071  1.00 58.09           O  
ANISOU 1474  O   PRO A 208     7405   7613   7053    398   -868    -84       O  
ATOM   1475  CB  PRO A 208     -23.377  -3.273   2.347  1.00 46.85           C  
ANISOU 1475  CB  PRO A 208     5856   6254   5691    513  -1119   -126       C  
ATOM   1476  CG  PRO A 208     -24.524  -3.974   2.997  1.00 46.68           C  
ANISOU 1476  CG  PRO A 208     5697   6255   5784    513  -1166   -191       C  
ATOM   1477  CD  PRO A 208     -24.303  -5.428   2.760  1.00 44.84           C  
ANISOU 1477  CD  PRO A 208     5448   6066   5524    449  -1171   -266       C  
ATOM   1478  N   PHE A 209     -21.178  -4.220   4.696  1.00 47.87           N  
ANISOU 1478  N   PHE A 209     5949   6334   5905    371   -862   -195       N  
ATOM   1479  CA  PHE A 209     -20.268  -3.702   5.712  1.00 43.31           C  
ANISOU 1479  CA  PHE A 209     5381   5710   5364    341   -771   -182       C  
ATOM   1480  C   PHE A 209     -19.271  -4.751   6.197  1.00 48.42           C  
ANISOU 1480  C   PHE A 209     6012   6380   6004    282   -704   -222       C  
ATOM   1481  O   PHE A 209     -18.621  -4.555   7.230  1.00 40.64           O  
ANISOU 1481  O   PHE A 209     5014   5370   5059    255   -644   -227       O  
ATOM   1482  CB  PHE A 209     -21.065  -3.122   6.882  1.00 41.64           C  
ANISOU 1482  CB  PHE A 209     5112   5460   5252    372   -764   -194       C  
ATOM   1483  CG  PHE A 209     -22.112  -2.125   6.461  1.00 45.98           C  
ANISOU 1483  CG  PHE A 209     5662   5981   5825    447   -829   -156       C  
ATOM   1484  CD1 PHE A 209     -21.802  -1.113   5.568  1.00 48.48           C  
ANISOU 1484  CD1 PHE A 209     6071   6263   6087    473   -853    -86       C  
ATOM   1485  CD2 PHE A 209     -23.414  -2.220   6.933  1.00 39.46           C  
ANISOU 1485  CD2 PHE A 209     4743   5166   5084    495   -864   -182       C  
ATOM   1486  CE1 PHE A 209     -22.765  -0.202   5.167  1.00 54.58           C  
ANISOU 1486  CE1 PHE A 209     6849   7005   6884    555   -920    -42       C  
ATOM   1487  CE2 PHE A 209     -24.382  -1.314   6.532  1.00 52.65           C  
ANISOU 1487  CE2 PHE A 209     6403   6815   6787    577   -929   -145       C  
ATOM   1488  CZ  PHE A 209     -24.055  -0.304   5.649  1.00 57.21           C  
ANISOU 1488  CZ  PHE A 209     7080   7352   7306    611   -963    -74       C  
ATOM   1489  N   LEU A 210     -19.138  -5.858   5.471  1.00 47.06           N  
ANISOU 1489  N   LEU A 210     5844   6253   5782    267   -719   -254       N  
ATOM   1490  CA  LEU A 210     -18.090  -6.840   5.700  1.00 43.15           C  
ANISOU 1490  CA  LEU A 210     5347   5775   5274    226   -655   -284       C  
ATOM   1491  C   LEU A 210     -17.094  -6.772   4.552  1.00 49.13           C  
ANISOU 1491  C   LEU A 210     6181   6556   5932    221   -624   -257       C  
ATOM   1492  O   LEU A 210     -17.488  -6.671   3.387  1.00 43.27           O  
ANISOU 1492  O   LEU A 210     5494   5836   5110    248   -673   -247       O  
ATOM   1493  CB  LEU A 210     -18.666  -8.254   5.807  1.00 34.69           C  
ANISOU 1493  CB  LEU A 210     4226   4721   4233    216   -680   -349       C  
ATOM   1494  CG  LEU A 210     -19.763  -8.464   6.853  1.00 47.86           C  
ANISOU 1494  CG  LEU A 210     5810   6374   6002    217   -698   -370       C  
ATOM   1495  CD1 LEU A 210     -20.187  -9.921   6.902  1.00 47.08           C  
ANISOU 1495  CD1 LEU A 210     5668   6279   5943    190   -711   -426       C  
ATOM   1496  CD2 LEU A 210     -19.296  -7.992   8.223  1.00 40.60           C  
ANISOU 1496  CD2 LEU A 210     4869   5429   5129    209   -630   -350       C  
ATOM   1497  N   THR A 211     -15.806  -6.810   4.878  1.00 40.14           N  
ANISOU 1497  N   THR A 211     5042   5416   4794    190   -543   -242       N  
ATOM   1498  CA  THR A 211     -14.793  -6.833   3.831  1.00 44.96           C  
ANISOU 1498  CA  THR A 211     5710   6055   5317    185   -488   -215       C  
ATOM   1499  C   THR A 211     -14.948  -8.102   3.004  1.00 53.09           C  
ANISOU 1499  C   THR A 211     6765   7123   6283    205   -503   -276       C  
ATOM   1500  O   THR A 211     -14.917  -9.212   3.542  1.00 51.67           O  
ANISOU 1500  O   THR A 211     6540   6942   6151    198   -496   -334       O  
ATOM   1501  CB  THR A 211     -13.391  -6.751   4.433  1.00 46.63           C  
ANISOU 1501  CB  THR A 211     5886   6263   5568    147   -400   -194       C  
ATOM   1502  CG2 THR A 211     -13.245  -5.481   5.246  1.00 44.19           C  
ANISOU 1502  CG2 THR A 211     5562   5906   5322    119   -398   -149       C  
ATOM   1503  OG1 THR A 211     -13.157  -7.884   5.276  1.00 56.27           O  
ANISOU 1503  OG1 THR A 211     7045   7493   6844    142   -387   -249       O  
ATOM   1504  N   ALA A 212     -15.141  -7.938   1.701  1.00 48.39           N  
ANISOU 1504  N   ALA A 212     6253   6558   5575    233   -527   -263       N  
ATOM   1505  CA  ALA A 212     -15.441  -9.065   0.833  1.00 53.06           C  
ANISOU 1505  CA  ALA A 212     6887   7182   6091    254   -561   -336       C  
ATOM   1506  C   ALA A 212     -14.171  -9.813   0.455  1.00 60.47           C  
ANISOU 1506  C   ALA A 212     7850   8145   6982    256   -455   -358       C  
ATOM   1507  O   ALA A 212     -13.105  -9.214   0.279  1.00 60.24           O  
ANISOU 1507  O   ALA A 212     7833   8128   6926    249   -361   -295       O  
ATOM   1508  CB  ALA A 212     -16.161  -8.592  -0.432  1.00 44.54           C  
ANISOU 1508  CB  ALA A 212     5899   6135   4889    292   -640   -318       C  
ATOM   1509  N   LEU A 213     -14.291 -11.133   0.345  1.00 53.39           N  
ANISOU 1509  N   LEU A 213     6953   7246   6086    265   -468   -448       N  
ATOM   1510  CA  LEU A 213     -13.222 -11.979  -0.168  1.00 53.05           C  
ANISOU 1510  CA  LEU A 213     6944   7222   5990    287   -373   -486       C  
ATOM   1511  C   LEU A 213     -13.368 -12.071  -1.683  1.00 53.96           C  
ANISOU 1511  C   LEU A 213     7184   7382   5936    326   -388   -514       C  
ATOM   1512  O   LEU A 213     -14.359 -12.617  -2.179  1.00 57.36           O  
ANISOU 1512  O   LEU A 213     7659   7810   6324    334   -494   -588       O  
ATOM   1513  CB  LEU A 213     -13.285 -13.364   0.471  1.00 45.51           C  
ANISOU 1513  CB  LEU A 213     5943   6226   5123    284   -378   -570       C  
ATOM   1514  CG  LEU A 213     -12.416 -14.445  -0.169  1.00 57.69           C  
ANISOU 1514  CG  LEU A 213     7534   7773   6612    324   -298   -635       C  
ATOM   1515  CD1 LEU A 213     -10.946 -14.103  -0.040  1.00 52.01           C  
ANISOU 1515  CD1 LEU A 213     6778   7084   5899    339   -163   -572       C  
ATOM   1516  CD2 LEU A 213     -12.702 -15.781   0.470  1.00 66.08           C  
ANISOU 1516  CD2 LEU A 213     8561   8771   7773    320   -323   -714       C  
ATOM   1517  N   LYS A 214     -12.388 -11.543  -2.418  1.00 48.76           N  
ANISOU 1517  N   LYS A 214     6581   6767   5180    346   -282   -456       N  
ATOM   1518  CA  LYS A 214     -12.527 -11.393  -3.864  1.00 56.79           C  
ANISOU 1518  CA  LYS A 214     7734   7836   6008    387   -289   -460       C  
ATOM   1519  C   LYS A 214     -11.899 -12.533  -4.661  1.00 59.64           C  
ANISOU 1519  C   LYS A 214     8168   8222   6271    433   -214   -552       C  
ATOM   1520  O   LYS A 214     -12.563 -13.120  -5.522  1.00 63.13           O  
ANISOU 1520  O   LYS A 214     8710   8679   6596    463   -295   -638       O  
ATOM   1521  CB  LYS A 214     -11.934 -10.056  -4.327  1.00 61.98           C  
ANISOU 1521  CB  LYS A 214     8431   8524   6596    386   -210   -329       C  
ATOM   1522  CG  LYS A 214     -12.317  -9.712  -5.760  1.00 83.98           C  
ANISOU 1522  CG  LYS A 214    11370  11363   9174    432   -242   -309       C  
ATOM   1523  CD  LYS A 214     -11.684  -8.417  -6.233  1.00 94.43           C  
ANISOU 1523  CD  LYS A 214    12741  12706  10432    427   -146   -163       C  
ATOM   1524  CE  LYS A 214     -12.115  -8.090  -7.655  1.00104.31           C  
ANISOU 1524  CE  LYS A 214    14161  14014  11458    482   -183   -132       C  
ATOM   1525  NZ  LYS A 214     -11.170  -7.143  -8.313  1.00112.57           N1+
ANISOU 1525  NZ  LYS A 214    15274  15088  12411    484    -31      5       N1+
ATOM   1526  N   TYR A 215     -10.628 -12.848  -4.418  1.00 61.15           N  
ANISOU 1526  N   TYR A 215     8311   8418   6504    444    -65   -539       N  
ATOM   1527  CA  TYR A 215      -9.962 -13.940  -5.112  1.00 51.99           C  
ANISOU 1527  CA  TYR A 215     7213   7276   5264    501     24   -628       C  
ATOM   1528  C   TYR A 215      -9.487 -14.985  -4.112  1.00 44.59           C  
ANISOU 1528  C   TYR A 215     6171   6282   4488    502     59   -687       C  
ATOM   1529  O   TYR A 215      -9.241 -14.695  -2.938  1.00 46.95           O  
ANISOU 1529  O   TYR A 215     6345   6553   4941    462     62   -629       O  
ATOM   1530  CB  TYR A 215      -8.752 -13.465  -5.934  1.00 53.52           C  
ANISOU 1530  CB  TYR A 215     7450   7537   5348    537    198   -559       C  
ATOM   1531  CG  TYR A 215      -8.977 -12.243  -6.799  1.00 53.10           C  
ANISOU 1531  CG  TYR A 215     7492   7536   5149    532    198   -457       C  
ATOM   1532  CD1 TYR A 215      -9.646 -12.333  -8.014  1.00 59.04           C  
ANISOU 1532  CD1 TYR A 215     8408   8329   5695    577    135   -500       C  
ATOM   1533  CD2 TYR A 215      -8.472 -11.005  -6.422  1.00 54.63           C  
ANISOU 1533  CD2 TYR A 215     7619   7733   5407    484    262   -315       C  
ATOM   1534  CE1 TYR A 215      -9.830 -11.214  -8.814  1.00 61.45           C  
ANISOU 1534  CE1 TYR A 215     8810   8680   5857    582    135   -391       C  
ATOM   1535  CE2 TYR A 215      -8.650  -9.886  -7.212  1.00 57.16           C  
ANISOU 1535  CE2 TYR A 215     8033   8084   5600    482    270   -209       C  
ATOM   1536  CZ  TYR A 215      -9.329  -9.994  -8.405  1.00 62.43           C  
ANISOU 1536  CZ  TYR A 215     8866   8795   6058    536    208   -240       C  
ATOM   1537  OH  TYR A 215      -9.503  -8.877  -9.191  1.00 84.41           O  
ANISOU 1537  OH  TYR A 215    11754  11610   8709    542    214   -120       O  
ATOM   1538  N   SER A 216      -9.341 -16.211  -4.603  1.00 52.14           N  
ANISOU 1538  N   SER A 216     7191   7219   5400    554     84   -803       N  
ATOM   1539  CA  SER A 216      -8.703 -17.273  -3.836  1.00 55.15           C  
ANISOU 1539  CA  SER A 216     7492   7544   5917    578    143   -852       C  
ATOM   1540  C   SER A 216      -7.950 -18.165  -4.808  1.00 60.85           C  
ANISOU 1540  C   SER A 216     8305   8279   6536    663    258   -940       C  
ATOM   1541  O   SER A 216      -8.541 -18.691  -5.756  1.00 56.17           O  
ANISOU 1541  O   SER A 216     7850   7681   5810    691    206  -1045       O  
ATOM   1542  CB  SER A 216      -9.722 -18.084  -3.036  1.00 60.09           C  
ANISOU 1542  CB  SER A 216     8089   8081   6662    541      9   -922       C  
ATOM   1543  OG  SER A 216      -9.064 -19.016  -2.194  1.00 66.97           O  
ANISOU 1543  OG  SER A 216     8883   8892   7670    566     68   -943       O  
ATOM   1544  N   PHE A 217      -6.651 -18.322  -4.577  1.00 64.56           N  
ANISOU 1544  N   PHE A 217     8697   8769   7066    709    411   -902       N  
ATOM   1545  CA  PHE A 217      -5.822 -19.208  -5.374  1.00 64.07           C  
ANISOU 1545  CA  PHE A 217     8699   8714   6929    805    545   -983       C  
ATOM   1546  C   PHE A 217      -4.861 -19.928  -4.443  1.00 63.48           C  
ANISOU 1546  C   PHE A 217     8489   8596   7033    847    626   -976       C  
ATOM   1547  O   PHE A 217      -4.885 -19.744  -3.222  1.00 69.16           O  
ANISOU 1547  O   PHE A 217     9081   9284   7912    797    567   -910       O  
ATOM   1548  CB  PHE A 217      -5.073 -18.439  -6.470  1.00 57.16           C  
ANISOU 1548  CB  PHE A 217     7881   7945   5891    841    690   -924       C  
ATOM   1549  CG  PHE A 217      -4.056 -17.463  -5.946  1.00 63.15           C  
ANISOU 1549  CG  PHE A 217     8489   8760   6745    810    801   -776       C  
ATOM   1550  CD1 PHE A 217      -4.436 -16.193  -5.539  1.00 53.35           C  
ANISOU 1550  CD1 PHE A 217     7200   7539   5531    720    732   -660       C  
ATOM   1551  CD2 PHE A 217      -2.719 -17.814  -5.868  1.00 64.68           C  
ANISOU 1551  CD2 PHE A 217     8583   8981   7009    872    971   -757       C  
ATOM   1552  CE1 PHE A 217      -3.498 -15.292  -5.060  1.00 54.27           C  
ANISOU 1552  CE1 PHE A 217     7181   7696   5745    679    825   -533       C  
ATOM   1553  CE2 PHE A 217      -1.778 -16.921  -5.389  1.00 60.57           C  
ANISOU 1553  CE2 PHE A 217     7909   8513   6590    831   1062   -625       C  
ATOM   1554  CZ  PHE A 217      -2.168 -15.658  -4.986  1.00 52.77           C  
ANISOU 1554  CZ  PHE A 217     6884   7538   5629    728    985   -517       C  
ATOM   1555  N   GLN A 218      -4.003 -20.754  -5.031  1.00 63.24           N  
ANISOU 1555  N   GLN A 218     8493   8567   6969    948    762  -1044       N  
ATOM   1556  CA  GLN A 218      -3.049 -21.535  -4.266  1.00 69.92           C  
ANISOU 1556  CA  GLN A 218     9217   9370   7978   1011    841  -1042       C  
ATOM   1557  C   GLN A 218      -1.764 -21.695  -5.060  1.00 67.74           C  
ANISOU 1557  C   GLN A 218     8931   9162   7646   1116   1049  -1046       C  
ATOM   1558  O   GLN A 218      -1.771 -21.716  -6.294  1.00 79.74           O  
ANISOU 1558  O   GLN A 218    10591  10725   8981   1163   1126  -1107       O  
ATOM   1559  CB  GLN A 218      -3.615 -22.915  -3.906  1.00 76.02           C  
ANISOU 1559  CB  GLN A 218    10046  10010   8826   1044    759  -1162       C  
ATOM   1560  CG  GLN A 218      -4.257 -23.633  -5.081  1.00 82.67           C  
ANISOU 1560  CG  GLN A 218    11086  10812   9510   1083    738  -1317       C  
ATOM   1561  CD  GLN A 218      -4.542 -25.093  -4.787  1.00 91.92           C  
ANISOU 1561  CD  GLN A 218    12310  11838  10779   1126    693  -1440       C  
ATOM   1562  NE2 GLN A 218      -5.314 -25.730  -5.659  1.00 92.56           N  
ANISOU 1562  NE2 GLN A 218    12562  11862  10743   1132    629  -1587       N  
ATOM   1563  OE1 GLN A 218      -4.070 -25.645  -3.791  1.00 98.24           O  
ANISOU 1563  OE1 GLN A 218    13000  12572  11754   1155    710  -1402       O  
ATOM   1564  N   THR A 219      -0.659 -21.788  -4.334  1.00 68.45           N  
ANISOU 1564  N   THR A 219     8850   9267   7891   1155   1138   -977       N  
ATOM   1565  CA  THR A 219       0.614 -22.204  -4.886  1.00 72.48           C  
ANISOU 1565  CA  THR A 219     9313   9824   8401   1273   1339   -990       C  
ATOM   1566  C   THR A 219       0.855 -23.657  -4.473  1.00 73.91           C  
ANISOU 1566  C   THR A 219     9489   9896   8697   1379   1343  -1086       C  
ATOM   1567  O   THR A 219      -0.075 -24.357  -4.056  1.00 69.78           O  
ANISOU 1567  O   THR A 219     9045   9259   8208   1357   1201  -1159       O  
ATOM   1568  CB  THR A 219       1.721 -21.247  -4.421  1.00 77.60           C  
ANISOU 1568  CB  THR A 219     9757  10571   9157   1242   1434   -841       C  
ATOM   1569  CG2 THR A 219       1.245 -19.810  -4.508  1.00 76.02           C  
ANISOU 1569  CG2 THR A 219     9565  10435   8886   1111   1378   -739       C  
ATOM   1570  OG1 THR A 219       2.072 -21.542  -3.064  1.00 82.60           O  
ANISOU 1570  OG1 THR A 219    10224  11161  10001   1236   1359   -793       O  
ATOM   1571  N   HIS A 220       2.102 -24.116  -4.569  1.00 83.21           N  
ANISOU 1571  N   HIS A 220    10567  11102   9948   1497   1508  -1080       N  
ATOM   1572  CA  HIS A 220       2.391 -25.506  -4.233  1.00 93.86           C  
ANISOU 1572  CA  HIS A 220    11917  12337  11408   1617   1523  -1168       C  
ATOM   1573  C   HIS A 220       2.256 -25.768  -2.740  1.00 82.48           C  
ANISOU 1573  C   HIS A 220    10351  10822  10168   1579   1382  -1100       C  
ATOM   1574  O   HIS A 220       1.840 -26.862  -2.339  1.00 83.96           O  
ANISOU 1574  O   HIS A 220    10602  10873  10425   1624   1311  -1174       O  
ATOM   1575  CB  HIS A 220       3.792 -25.888  -4.711  1.00108.52           C  
ANISOU 1575  CB  HIS A 220    13683  14250  13301   1767   1744  -1172       C  
ATOM   1576  CG  HIS A 220       3.914 -26.005  -6.195  1.00116.55           C  
ANISOU 1576  CG  HIS A 220    14860  15312  14111   1842   1901  -1271       C  
ATOM   1577  CD2 HIS A 220       3.804 -27.076  -7.015  1.00118.51           C  
ANISOU 1577  CD2 HIS A 220    15282  15483  14264   1961   1968  -1433       C  
ATOM   1578  ND1 HIS A 220       4.190 -24.926  -7.006  1.00117.85           N  
ANISOU 1578  ND1 HIS A 220    15029  15616  14132   1798   2012  -1203       N  
ATOM   1579  CE1 HIS A 220       4.246 -25.329  -8.263  1.00119.41           C  
ANISOU 1579  CE1 HIS A 220    15398  15831  14140   1891   2145  -1315       C  
ATOM   1580  NE2 HIS A 220       4.015 -26.629  -8.295  1.00120.55           N  
ANISOU 1580  NE2 HIS A 220    15650  15846  14309   1991   2118  -1464       N  
ATOM   1581  N   ASP A 221       2.604 -24.790  -1.904  1.00 73.43           N  
ANISOU 1581  N   ASP A 221     9033   9755   9111   1497   1340   -962       N  
ATOM   1582  CA  ASP A 221       2.606 -24.979  -0.459  1.00 73.59           C  
ANISOU 1582  CA  ASP A 221     8931   9724   9304   1471   1215   -889       C  
ATOM   1583  C   ASP A 221       1.853 -23.884   0.290  1.00 63.09           C  
ANISOU 1583  C   ASP A 221     7570   8427   7973   1313   1067   -803       C  
ATOM   1584  O   ASP A 221       1.913 -23.846   1.524  1.00 58.04           O  
ANISOU 1584  O   ASP A 221     6825   7770   7460   1283    968   -731       O  
ATOM   1585  CB  ASP A 221       4.046 -25.065   0.067  1.00 81.83           C  
ANISOU 1585  CB  ASP A 221     9762  10827  10502   1560   1307   -809       C  
ATOM   1586  CG  ASP A 221       4.836 -23.796  -0.190  1.00 90.04           C  
ANISOU 1586  CG  ASP A 221    10660  12017  11532   1501   1395   -712       C  
ATOM   1587  OD1 ASP A 221       4.470 -23.037  -1.115  1.00 95.01           O  
ANISOU 1587  OD1 ASP A 221    11384  12703  12011   1435   1445   -721       O  
ATOM   1588  OD2 ASP A 221       5.831 -23.559   0.527  1.00 93.54           O1-
ANISOU 1588  OD2 ASP A 221    10898  12521  12122   1518   1409   -622       O1-
ATOM   1589  N   ARG A 222       1.146 -22.997  -0.409  1.00 55.02           N  
ANISOU 1589  N   ARG A 222     6645   7453   6808   1220   1048   -808       N  
ATOM   1590  CA  ARG A 222       0.467 -21.878   0.225  1.00 58.72           C  
ANISOU 1590  CA  ARG A 222     7085   7952   7275   1082    924   -729       C  
ATOM   1591  C   ARG A 222      -0.962 -21.763  -0.285  1.00 60.17           C  
ANISOU 1591  C   ARG A 222     7443   8090   7329   1013    824   -794       C  
ATOM   1592  O   ARG A 222      -1.250 -22.034  -1.454  1.00 61.37           O  
ANISOU 1592  O   ARG A 222     7733   8241   7343   1048    876   -880       O  
ATOM   1593  CB  ARG A 222       1.203 -20.554  -0.023  1.00 55.75           C  
ANISOU 1593  CB  ARG A 222     6604   7697   6882   1025   1001   -629       C  
ATOM   1594  CG  ARG A 222       2.568 -20.456   0.641  1.00 59.78           C  
ANISOU 1594  CG  ARG A 222     6904   8263   7545   1061   1068   -549       C  
ATOM   1595  CD  ARG A 222       2.460 -20.562   2.154  1.00 60.42           C  
ANISOU 1595  CD  ARG A 222     6887   8304   7765   1028    921   -501       C  
ATOM   1596  NE  ARG A 222       3.743 -20.333   2.813  1.00 71.84           N  
ANISOU 1596  NE  ARG A 222     8124   9818   9354   1050    956   -422       N  
ATOM   1597  CZ  ARG A 222       4.605 -21.295   3.131  1.00 79.88           C  
ANISOU 1597  CZ  ARG A 222     9044  10824  10482   1171   1000   -428       C  
ATOM   1598  NH1 ARG A 222       4.324 -22.560   2.848  1.00 80.91           N1+
ANISOU 1598  NH1 ARG A 222     9281  10864  10596   1281   1025   -512       N1+
ATOM   1599  NH2 ARG A 222       5.747 -20.990   3.733  1.00 84.90           N  
ANISOU 1599  NH2 ARG A 222     9474  11533  11251   1183   1014   -351       N  
ATOM   1600  N   LEU A 223      -1.852 -21.353   0.613  1.00 59.68           N  
ANISOU 1600  N   LEU A 223     7370   7996   7310    919    679   -756       N  
ATOM   1601  CA  LEU A 223      -3.232 -21.027   0.280  1.00 57.98           C  
ANISOU 1601  CA  LEU A 223     7280   7753   6997    841    569   -795       C  
ATOM   1602  C   LEU A 223      -3.446 -19.536   0.502  1.00 54.72           C  
ANISOU 1602  C   LEU A 223     6819   7413   6559    742    527   -698       C  
ATOM   1603  O   LEU A 223      -3.112 -19.013   1.570  1.00 56.24           O  
ANISOU 1603  O   LEU A 223     6890   7621   6856    701    492   -616       O  
ATOM   1604  CB  LEU A 223      -4.210 -21.842   1.128  1.00 63.24           C  
ANISOU 1604  CB  LEU A 223     7975   8309   7744    816    444   -835       C  
ATOM   1605  CG  LEU A 223      -5.683 -21.746   0.736  1.00 73.91           C  
ANISOU 1605  CG  LEU A 223     9443   9623   9016    745    330   -894       C  
ATOM   1606  CD1 LEU A 223      -5.876 -22.298  -0.660  1.00 80.33           C  
ANISOU 1606  CD1 LEU A 223    10400  10425   9696    793    367  -1011       C  
ATOM   1607  CD2 LEU A 223      -6.561 -22.485   1.726  1.00 75.04           C  
ANISOU 1607  CD2 LEU A 223     9582   9662   9268    709    224   -910       C  
ATOM   1608  N   CYS A 224      -4.001 -18.859  -0.501  1.00 53.67           N  
ANISOU 1608  N   CYS A 224     6789   7320   6284    710    524   -708       N  
ATOM   1609  CA  CYS A 224      -4.075 -17.404  -0.520  1.00 43.24           C  
ANISOU 1609  CA  CYS A 224     5439   6062   4928    631    511   -612       C  
ATOM   1610  C   CYS A 224      -5.525 -16.946  -0.585  1.00 47.54           C  
ANISOU 1610  C   CYS A 224     6074   6579   5411    567    372   -628       C  
ATOM   1611  O   CYS A 224      -6.291 -17.410  -1.435  1.00 58.51           O  
ANISOU 1611  O   CYS A 224     7589   7951   6692    587    333   -709       O  
ATOM   1612  CB  CYS A 224      -3.293 -16.832  -1.704  1.00 50.14           C  
ANISOU 1612  CB  CYS A 224     6345   7018   5687    657    653   -579       C  
ATOM   1613  SG  CYS A 224      -1.550 -17.318  -1.749  1.00 65.88           S  
ANISOU 1613  SG  CYS A 224     8211   9060   7762    740    839   -557       S  
ATOM   1614  N   PHE A 225      -5.890 -16.033   0.313  1.00 40.31           N  
ANISOU 1614  N   PHE A 225     5090   5661   4564    493    295   -554       N  
ATOM   1615  CA  PHE A 225      -7.199 -15.393   0.327  1.00 48.42           C  
ANISOU 1615  CA  PHE A 225     6177   6671   5551    437    174   -549       C  
ATOM   1616  C   PHE A 225      -6.987 -13.898   0.146  1.00 53.27           C  
ANISOU 1616  C   PHE A 225     6777   7331   6131    388    195   -450       C  
ATOM   1617  O   PHE A 225      -6.286 -13.268   0.945  1.00 54.06           O  
ANISOU 1617  O   PHE A 225     6773   7440   6325    352    223   -380       O  
ATOM   1618  CB  PHE A 225      -7.947 -15.685   1.631  1.00 46.45           C  
ANISOU 1618  CB  PHE A 225     5868   6360   5419    401     68   -557       C  
ATOM   1619  CG  PHE A 225      -8.256 -17.142   1.843  1.00 51.30           C  
ANISOU 1619  CG  PHE A 225     6503   6909   6080    438     44   -643       C  
ATOM   1620  CD1 PHE A 225      -9.155 -17.801   1.021  1.00 54.87           C  
ANISOU 1620  CD1 PHE A 225     7060   7329   6461    448     -9   -734       C  
ATOM   1621  CD2 PHE A 225      -7.655 -17.852   2.871  1.00 50.25           C  
ANISOU 1621  CD2 PHE A 225     6288   6740   6063    461     67   -632       C  
ATOM   1622  CE1 PHE A 225      -9.442 -19.140   1.212  1.00 55.98           C  
ANISOU 1622  CE1 PHE A 225     7223   7390   6657    471    -31   -816       C  
ATOM   1623  CE2 PHE A 225      -7.940 -19.190   3.067  1.00 49.30           C  
ANISOU 1623  CE2 PHE A 225     6196   6542   5993    495     50   -701       C  
ATOM   1624  CZ  PHE A 225      -8.836 -19.833   2.237  1.00 51.62           C  
ANISOU 1624  CZ  PHE A 225     6595   6792   6227    495      5   -795       C  
ATOM   1625  N   VAL A 226      -7.584 -13.334  -0.899  1.00 54.25           N  
ANISOU 1625  N   VAL A 226     7010   7481   6123    386    176   -443       N  
ATOM   1626  CA  VAL A 226      -7.419 -11.924  -1.233  1.00 50.62           C  
ANISOU 1626  CA  VAL A 226     6562   7052   5620    346    203   -340       C  
ATOM   1627  C   VAL A 226      -8.705 -11.193  -0.879  1.00 48.26           C  
ANISOU 1627  C   VAL A 226     6289   6718   5330    307     65   -322       C  
ATOM   1628  O   VAL A 226      -9.773 -11.500  -1.422  1.00 49.18           O  
ANISOU 1628  O   VAL A 226     6489   6828   5368    327    -26   -376       O  
ATOM   1629  CB  VAL A 226      -7.067 -11.729  -2.714  1.00 47.09           C  
ANISOU 1629  CB  VAL A 226     6227   6663   5005    385    296   -322       C  
ATOM   1630  CG1 VAL A 226      -6.669 -10.291  -2.970  1.00 46.25           C  
ANISOU 1630  CG1 VAL A 226     6119   6577   4878    339    352   -195       C  
ATOM   1631  CG2 VAL A 226      -5.945 -12.662  -3.107  1.00 45.91           C  
ANISOU 1631  CG2 VAL A 226     6057   6546   4842    444    435   -365       C  
ATOM   1632  N   MET A 227      -8.602 -10.216   0.016  1.00 47.12           N  
ANISOU 1632  N   MET A 227     6072   6550   5283    253     47   -251       N  
ATOM   1633  CA  MET A 227      -9.758  -9.490   0.521  1.00 50.18           C  
ANISOU 1633  CA  MET A 227     6468   6898   5701    225    -70   -234       C  
ATOM   1634  C   MET A 227      -9.666  -8.015   0.171  1.00 50.28           C  
ANISOU 1634  C   MET A 227     6514   6905   5684    195    -53   -133       C  
ATOM   1635  O   MET A 227      -8.578  -7.433   0.161  1.00 54.60           O  
ANISOU 1635  O   MET A 227     7025   7461   6258    163     44    -67       O  
ATOM   1636  CB  MET A 227      -9.879  -9.641   2.025  1.00 54.12           C  
ANISOU 1636  CB  MET A 227     6865   7357   6342    196   -117   -251       C  
ATOM   1637  CG  MET A 227     -10.023 -11.071   2.452  1.00 83.05           C  
ANISOU 1637  CG  MET A 227    10500  11009  10045    223   -134   -334       C  
ATOM   1638  SD  MET A 227     -10.352 -11.176   4.207  1.00108.58           S  
ANISOU 1638  SD  MET A 227    13639  14199  13416    194   -192   -339       S  
ATOM   1639  CE  MET A 227     -10.344 -12.940   4.416  1.00118.56           C  
ANISOU 1639  CE  MET A 227    14891  15444  14713    233   -187   -417       C  
ATOM   1640  N   GLU A 228     -10.823  -7.415  -0.099  1.00 47.34           N  
ANISOU 1640  N   GLU A 228     6205   6512   5269    204   -150   -118       N  
ATOM   1641  CA  GLU A 228     -10.879  -5.990  -0.382  1.00 49.22           C  
ANISOU 1641  CA  GLU A 228     6487   6724   5489    184   -146    -18       C  
ATOM   1642  C   GLU A 228     -10.403  -5.205   0.831  1.00 42.89           C  
ANISOU 1642  C   GLU A 228     5596   5868   4830    124   -131     19       C  
ATOM   1643  O   GLU A 228     -10.776  -5.504   1.968  1.00 53.54           O  
ANISOU 1643  O   GLU A 228     6876   7192   6275    114   -188    -34       O  
ATOM   1644  CB  GLU A 228     -12.302  -5.579  -0.766  1.00 60.19           C  
ANISOU 1644  CB  GLU A 228     7946   8098   6827    220   -270    -15       C  
ATOM   1645  CG  GLU A 228     -12.742  -6.079  -2.133  1.00 65.08           C  
ANISOU 1645  CG  GLU A 228     8674   8773   7280    275   -301    -37       C  
ATOM   1646  CD  GLU A 228     -14.163  -5.669  -2.472  1.00 83.53           C  
ANISOU 1646  CD  GLU A 228    11059  11100   9577    313   -445    -33       C  
ATOM   1647  OE1 GLU A 228     -14.874  -5.182  -1.566  1.00 88.19           O  
ANISOU 1647  OE1 GLU A 228    11583  11640  10283    303   -513    -29       O  
ATOM   1648  OE2 GLU A 228     -14.569  -5.831  -3.642  1.00 90.02           O1-
ANISOU 1648  OE2 GLU A 228    11983  11969  10250    359   -491    -36       O1-
ATOM   1649  N   TYR A 229      -9.559  -4.213   0.584  1.00 48.20           N  
ANISOU 1649  N   TYR A 229     6277   6524   5513     81    -51    108       N  
ATOM   1650  CA  TYR A 229      -8.980  -3.381   1.629  1.00 52.87           C  
ANISOU 1650  CA  TYR A 229     6793   7059   6237     13    -38    139       C  
ATOM   1651  C   TYR A 229      -9.555  -1.978   1.500  1.00 54.26           C  
ANISOU 1651  C   TYR A 229     7038   7158   6419     -1    -77    214       C  
ATOM   1652  O   TYR A 229      -9.398  -1.333   0.457  1.00 57.81           O  
ANISOU 1652  O   TYR A 229     7570   7602   6791      1    -26    301       O  
ATOM   1653  CB  TYR A 229      -7.456  -3.358   1.518  1.00 51.45           C  
ANISOU 1653  CB  TYR A 229     6545   6906   6096    -39     86    180       C  
ATOM   1654  CG  TYR A 229      -6.751  -2.839   2.749  1.00 57.63           C  
ANISOU 1654  CG  TYR A 229     7224   7647   7027   -114     79    179       C  
ATOM   1655  CD1 TYR A 229      -6.363  -3.704   3.763  1.00 58.96           C  
ANISOU 1655  CD1 TYR A 229     7290   7844   7268   -114     54    106       C  
ATOM   1656  CD2 TYR A 229      -6.468  -1.487   2.894  1.00 57.73           C  
ANISOU 1656  CD2 TYR A 229     7247   7586   7104   -184     90    250       C  
ATOM   1657  CE1 TYR A 229      -5.714  -3.236   4.891  1.00 56.60           C  
ANISOU 1657  CE1 TYR A 229     6901   7514   7088   -179     30    100       C  
ATOM   1658  CE2 TYR A 229      -5.822  -1.011   4.018  1.00 59.11           C  
ANISOU 1658  CE2 TYR A 229     7330   7719   7409   -259     69    234       C  
ATOM   1659  CZ  TYR A 229      -5.445  -1.889   5.011  1.00 61.79           C  
ANISOU 1659  CZ  TYR A 229     7569   8102   7806   -255     34    157       C  
ATOM   1660  OH  TYR A 229      -4.800  -1.412   6.127  1.00 67.90           O  
ANISOU 1660  OH  TYR A 229     8261   8844   8696   -326     -3    136       O  
ATOM   1661  N   ALA A 230     -10.221  -1.510   2.550  1.00 44.23           N  
ANISOU 1661  N   ALA A 230     5743   5826   5237     -9   -159    182       N  
ATOM   1662  CA  ALA A 230     -10.829  -0.187   2.517  1.00 51.87           C  
ANISOU 1662  CA  ALA A 230     6777   6706   6226     -9   -200    243       C  
ATOM   1663  C   ALA A 230      -9.762   0.895   2.622  1.00 48.95           C  
ANISOU 1663  C   ALA A 230     6401   6269   5928    -94   -125    318       C  
ATOM   1664  O   ALA A 230      -8.827   0.796   3.422  1.00 54.40           O  
ANISOU 1664  O   ALA A 230     7002   6959   6709   -160    -93    288       O  
ATOM   1665  CB  ALA A 230     -11.844  -0.040   3.650  1.00 52.47           C  
ANISOU 1665  CB  ALA A 230     6825   6736   6377     17   -295    177       C  
ATOM   1666  N   ASN A 231      -9.910   1.942   1.809  1.00 41.08           N  
ANISOU 1666  N   ASN A 231     5500   5212   4897    -93   -105    421       N  
ATOM   1667  CA  ASN A 231      -8.922   3.010   1.728  1.00 44.29           C  
ANISOU 1667  CA  ASN A 231     5913   5542   5374   -183    -24    509       C  
ATOM   1668  C   ASN A 231      -9.416   4.315   2.347  1.00 48.57           C  
ANISOU 1668  C   ASN A 231     6501   5943   6012   -202    -81    530       C  
ATOM   1669  O   ASN A 231      -8.866   5.380   2.057  1.00 52.68           O  
ANISOU 1669  O   ASN A 231     7063   6370   6582   -266    -25    622       O  
ATOM   1670  CB  ASN A 231      -8.515   3.239   0.274  1.00 53.92           C  
ANISOU 1670  CB  ASN A 231     7216   6789   6483   -178     74    629       C  
ATOM   1671  CG  ASN A 231      -9.616   3.880  -0.544  1.00 60.07           C  
ANISOU 1671  CG  ASN A 231     8133   7524   7166    -99     17    703       C  
ATOM   1672  ND2 ASN A 231      -9.245   4.847  -1.376  1.00 48.40           N  
ANISOU 1672  ND2 ASN A 231     6745   5986   5658   -126     91    840       N  
ATOM   1673  OD1 ASN A 231     -10.787   3.520  -0.425  1.00 69.63           O  
ANISOU 1673  OD1 ASN A 231     9366   8755   8337    -15    -94    643       O  
ATOM   1674  N   GLY A 232     -10.441   4.255   3.193  1.00 50.97           N  
ANISOU 1674  N   GLY A 232     6798   6222   6348   -146   -183    446       N  
ATOM   1675  CA  GLY A 232     -10.967   5.421   3.871  1.00 51.43           C  
ANISOU 1675  CA  GLY A 232     6901   6145   6497   -147   -235    445       C  
ATOM   1676  C   GLY A 232     -10.392   5.673   5.247  1.00 52.07           C  
ANISOU 1676  C   GLY A 232     6911   6173   6700   -223   -249    361       C  
ATOM   1677  O   GLY A 232     -10.915   6.527   5.972  1.00 48.03           O  
ANISOU 1677  O   GLY A 232     6438   5552   6259   -213   -299    329       O  
ATOM   1678  N   GLY A 233      -9.339   4.955   5.633  1.00 47.82           N  
ANISOU 1678  N   GLY A 233     6274   5710   6186   -293   -212    320       N  
ATOM   1679  CA  GLY A 233      -8.679   5.171   6.904  1.00 46.48           C  
ANISOU 1679  CA  GLY A 233     6036   5504   6122   -370   -238    242       C  
ATOM   1680  C   GLY A 233      -9.210   4.294   8.018  1.00 47.16           C  
ANISOU 1680  C   GLY A 233     6070   5654   6195   -318   -307    125       C  
ATOM   1681  O   GLY A 233     -10.415   4.039   8.090  1.00 45.01           O  
ANISOU 1681  O   GLY A 233     5835   5392   5873   -224   -350     96       O  
ATOM   1682  N   GLU A 234      -8.319   3.828   8.893  1.00 49.56           N  
ANISOU 1682  N   GLU A 234     6283   6004   6545   -378   -316     64       N  
ATOM   1683  CA  GLU A 234      -8.733   3.009  10.024  1.00 50.34           C  
ANISOU 1683  CA  GLU A 234     6340   6160   6625   -332   -375    -36       C  
ATOM   1684  C   GLU A 234      -9.542   3.844  11.007  1.00 52.02           C  
ANISOU 1684  C   GLU A 234     6618   6278   6868   -308   -436   -100       C  
ATOM   1685  O   GLU A 234      -9.316   5.047  11.155  1.00 60.78           O  
ANISOU 1685  O   GLU A 234     7779   7272   8045   -361   -445    -93       O  
ATOM   1686  CB  GLU A 234      -7.515   2.406  10.725  1.00 55.18           C  
ANISOU 1686  CB  GLU A 234     6848   6841   7279   -397   -380    -75       C  
ATOM   1687  CG  GLU A 234      -6.505   1.756   9.791  1.00 57.99           C  
ANISOU 1687  CG  GLU A 234     7128   7277   7629   -428   -305    -12       C  
ATOM   1688  CD  GLU A 234      -6.005   0.417  10.307  1.00 74.63           C  
ANISOU 1688  CD  GLU A 234     9139   9497   9722   -403   -314    -57       C  
ATOM   1689  OE1 GLU A 234      -6.798  -0.307  10.948  1.00 79.49           O  
ANISOU 1689  OE1 GLU A 234     9769  10145  10289   -332   -360   -114       O  
ATOM   1690  OE2 GLU A 234      -4.822   0.088  10.073  1.00 81.19           O1-
ANISOU 1690  OE2 GLU A 234     9874  10380  10594   -450   -271    -31       O1-
ATOM   1691  N   LEU A 235     -10.489   3.199  11.692  1.00 51.77           N  
ANISOU 1691  N   LEU A 235     6588   6292   6792   -227   -470   -163       N  
ATOM   1692  CA  LEU A 235     -11.380   3.959  12.560  1.00 48.39           C  
ANISOU 1692  CA  LEU A 235     6225   5781   6382   -183   -509   -224       C  
ATOM   1693  C   LEU A 235     -10.663   4.465  13.806  1.00 54.88           C  
ANISOU 1693  C   LEU A 235     7047   6557   7247   -249   -549   -303       C  
ATOM   1694  O   LEU A 235     -11.059   5.494  14.364  1.00 58.66           O  
ANISOU 1694  O   LEU A 235     7601   6928   7759   -242   -573   -349       O  
ATOM   1695  CB  LEU A 235     -12.601   3.124  12.942  1.00 51.62           C  
ANISOU 1695  CB  LEU A 235     6623   6255   6736    -81   -518   -262       C  
ATOM   1696  CG  LEU A 235     -13.815   3.963  13.354  1.00 61.94           C  
ANISOU 1696  CG  LEU A 235     7997   7478   8060     -4   -532   -294       C  
ATOM   1697  CD1 LEU A 235     -14.217   4.915  12.237  1.00 55.75           C  
ANISOU 1697  CD1 LEU A 235     7273   6605   7303     19   -526   -216       C  
ATOM   1698  CD2 LEU A 235     -14.989   3.083  13.752  1.00 74.46           C  
ANISOU 1698  CD2 LEU A 235     9547   9137   9606     86   -530   -327       C  
ATOM   1699  N   PHE A 236      -9.611   3.775  14.259  1.00 52.77           N  
ANISOU 1699  N   PHE A 236     6701   6370   6980   -309   -564   -326       N  
ATOM   1700  CA  PHE A 236      -8.846   4.319  15.376  1.00 51.99           C  
ANISOU 1700  CA  PHE A 236     6601   6231   6921   -382   -622   -402       C  
ATOM   1701  C   PHE A 236      -8.091   5.574  14.964  1.00 59.20           C  
ANISOU 1701  C   PHE A 236     7539   7025   7931   -486   -623   -375       C  
ATOM   1702  O   PHE A 236      -7.855   6.455  15.797  1.00 62.51           O  
ANISOU 1702  O   PHE A 236     8004   7353   8395   -537   -678   -449       O  
ATOM   1703  CB  PHE A 236      -7.890   3.265  15.958  1.00 52.71           C  
ANISOU 1703  CB  PHE A 236     6593   6441   6993   -413   -652   -425       C  
ATOM   1704  CG  PHE A 236      -6.651   3.008  15.129  1.00 53.38           C  
ANISOU 1704  CG  PHE A 236     6578   6569   7134   -492   -621   -355       C  
ATOM   1705  CD1 PHE A 236      -6.590   1.922  14.268  1.00 55.13           C  
ANISOU 1705  CD1 PHE A 236     6741   6886   7321   -450   -561   -292       C  
ATOM   1706  CD2 PHE A 236      -5.533   3.825  15.243  1.00 59.04           C  
ANISOU 1706  CD2 PHE A 236     7256   7231   7944   -610   -649   -360       C  
ATOM   1707  CE1 PHE A 236      -5.450   1.674  13.520  1.00 51.98           C  
ANISOU 1707  CE1 PHE A 236     6249   6531   6969   -511   -516   -231       C  
ATOM   1708  CE2 PHE A 236      -4.395   3.587  14.490  1.00 59.17           C  
ANISOU 1708  CE2 PHE A 236     7165   7295   8023   -681   -605   -290       C  
ATOM   1709  CZ  PHE A 236      -4.352   2.509  13.630  1.00 55.58           C  
ANISOU 1709  CZ  PHE A 236     6655   6940   7523   -625   -532   -226       C  
ATOM   1710  N   PHE A 237      -7.704   5.673  13.689  1.00 62.62           N  
ANISOU 1710  N   PHE A 237     7947   7452   8395   -521   -560   -270       N  
ATOM   1711  CA  PHE A 237      -7.081   6.896  13.198  1.00 54.99           C  
ANISOU 1711  CA  PHE A 237     7009   6358   7525   -621   -543   -222       C  
ATOM   1712  C   PHE A 237      -8.060   8.059  13.261  1.00 56.49           C  
ANISOU 1712  C   PHE A 237     7332   6394   7736   -578   -554   -236       C  
ATOM   1713  O   PHE A 237      -7.732   9.137  13.769  1.00 66.24           O  
ANISOU 1713  O   PHE A 237     8618   7497   9053   -651   -590   -280       O  
ATOM   1714  CB  PHE A 237      -6.577   6.691  11.767  1.00 47.04           C  
ANISOU 1714  CB  PHE A 237     5962   5388   6524   -650   -453    -94       C  
ATOM   1715  CG  PHE A 237      -6.082   7.950  11.105  1.00 50.01           C  
ANISOU 1715  CG  PHE A 237     6382   5626   6993   -745   -412    -16       C  
ATOM   1716  CD1 PHE A 237      -4.769   8.359  11.260  1.00 64.00           C  
ANISOU 1716  CD1 PHE A 237     8074   7369   8875   -888   -408     -9       C  
ATOM   1717  CD2 PHE A 237      -6.929   8.720  10.320  1.00 54.11           C  
ANISOU 1717  CD2 PHE A 237     7019   6042   7499   -692   -378     58       C  
ATOM   1718  CE1 PHE A 237      -4.309   9.516  10.651  1.00 69.80           C  
ANISOU 1718  CE1 PHE A 237     8847   7965   9709   -987   -360     72       C  
ATOM   1719  CE2 PHE A 237      -6.476   9.877   9.708  1.00 61.11           C  
ANISOU 1719  CE2 PHE A 237     7957   6788   8472   -779   -334    144       C  
ATOM   1720  CZ  PHE A 237      -5.164  10.274   9.875  1.00 68.05           C  
ANISOU 1720  CZ  PHE A 237     8759   7632   9467   -932   -319    152       C  
ATOM   1721  N   HIS A 238      -9.276   7.852  12.749  1.00 51.15           N  
ANISOU 1721  N   HIS A 238     6710   5731   6993   -457   -529   -201       N  
ATOM   1722  CA  HIS A 238     -10.264   8.925  12.729  1.00 46.89           C  
ANISOU 1722  CA  HIS A 238     6287   5049   6478   -394   -537   -203       C  
ATOM   1723  C   HIS A 238     -10.706   9.303  14.135  1.00 52.49           C  
ANISOU 1723  C   HIS A 238     7045   5703   7194   -363   -593   -338       C  
ATOM   1724  O   HIS A 238     -10.896  10.488  14.432  1.00 53.08           O  
ANISOU 1724  O   HIS A 238     7214   5619   7335   -372   -610   -372       O  
ATOM   1725  CB  HIS A 238     -11.466   8.513  11.882  1.00 48.44           C  
ANISOU 1725  CB  HIS A 238     6507   5294   6605   -267   -511   -138       C  
ATOM   1726  CG  HIS A 238     -11.167   8.432  10.420  1.00 46.99           C  
ANISOU 1726  CG  HIS A 238     6320   5133   6400   -284   -459     -4       C  
ATOM   1727  CD2 HIS A 238     -11.330   7.425   9.530  1.00 43.16           C  
ANISOU 1727  CD2 HIS A 238     5791   4777   5830   -241   -431     54       C  
ATOM   1728  ND1 HIS A 238     -10.623   9.483   9.715  1.00 52.82           N  
ANISOU 1728  ND1 HIS A 238     7116   5749   7202   -354   -424     86       N  
ATOM   1729  CE1 HIS A 238     -10.466   9.129   8.452  1.00 56.25           C  
ANISOU 1729  CE1 HIS A 238     7546   6246   7579   -347   -371    200       C  
ATOM   1730  NE2 HIS A 238     -10.888   7.885   8.314  1.00 53.78           N  
ANISOU 1730  NE2 HIS A 238     7174   6086   7173   -278   -378    175       N  
ATOM   1731  N   LEU A 239     -10.878   8.314  15.014  1.00 54.03           N  
ANISOU 1731  N   LEU A 239     7189   6023   7319   -322   -618   -416       N  
ATOM   1732  CA  LEU A 239     -11.320   8.615  16.370  1.00 56.53           C  
ANISOU 1732  CA  LEU A 239     7562   6301   7615   -283   -660   -544       C  
ATOM   1733  C   LEU A 239     -10.242   9.354  17.156  1.00 56.74           C  
ANISOU 1733  C   LEU A 239     7611   6245   7701   -403   -720   -624       C  
ATOM   1734  O   LEU A 239     -10.555  10.222  17.977  1.00 57.41           O  
ANISOU 1734  O   LEU A 239     7794   6219   7803   -388   -752   -722       O  
ATOM   1735  CB  LEU A 239     -11.720   7.331  17.093  1.00 50.67           C  
ANISOU 1735  CB  LEU A 239     6762   5715   6774   -214   -662   -589       C  
ATOM   1736  CG  LEU A 239     -12.358   7.551  18.465  1.00 50.57           C  
ANISOU 1736  CG  LEU A 239     6818   5682   6713   -149   -684   -711       C  
ATOM   1737  CD1 LEU A 239     -13.563   8.473  18.340  1.00 41.75           C  
ANISOU 1737  CD1 LEU A 239     5790   4447   5625    -49   -650   -722       C  
ATOM   1738  CD2 LEU A 239     -12.752   6.226  19.093  1.00 51.12           C  
ANISOU 1738  CD2 LEU A 239     6832   5907   6686    -85   -670   -729       C  
ATOM   1739  N   SER A 240      -8.968   9.033  16.914  1.00 54.74           N  
ANISOU 1739  N   SER A 240     7267   6046   7486   -521   -737   -591       N  
ATOM   1740  CA  SER A 240      -7.895   9.642  17.696  1.00 52.96           C  
ANISOU 1740  CA  SER A 240     7039   5759   7325   -647   -813   -673       C  
ATOM   1741  C   SER A 240      -7.712  11.116  17.352  1.00 63.71           C  
ANISOU 1741  C   SER A 240     8485   6915   8805   -725   -813   -666       C  
ATOM   1742  O   SER A 240      -7.406  11.927  18.233  1.00 73.82           O  
ANISOU 1742  O   SER A 240     9830   8087  10130   -786   -883   -777       O  
ATOM   1743  CB  SER A 240      -6.583   8.891  17.482  1.00 62.17           C  
ANISOU 1743  CB  SER A 240     8061   7043   8518   -748   -829   -630       C  
ATOM   1744  OG  SER A 240      -6.044   9.161  16.199  1.00 76.21           O  
ANISOU 1744  OG  SER A 240     9791   8786  10379   -818   -760   -505       O  
ATOM   1745  N   ARG A 241      -7.879  11.486  16.079  1.00 61.40           N  
ANISOU 1745  N   ARG A 241     8206   6561   8564   -725   -738   -535       N  
ATOM   1746  CA  ARG A 241      -7.684  12.886  15.713  1.00 70.73           C  
ANISOU 1746  CA  ARG A 241     9475   7533   9867   -801   -730   -509       C  
ATOM   1747  C   ARG A 241      -8.894  13.739  16.083  1.00 69.99           C  
ANISOU 1747  C   ARG A 241     9530   7294   9767   -688   -734   -568       C  
ATOM   1748  O   ARG A 241      -8.734  14.890  16.498  1.00 74.19           O  
ANISOU 1748  O   ARG A 241    10158   7642  10390   -745   -768   -633       O  
ATOM   1749  CB  ARG A 241      -7.352  13.015  14.222  1.00 75.80           C  
ANISOU 1749  CB  ARG A 241    10086   8158  10557   -844   -643   -335       C  
ATOM   1750  CG  ARG A 241      -8.448  12.576  13.268  1.00 77.52           C  
ANISOU 1750  CG  ARG A 241    10335   8434  10686   -699   -579   -233       C  
ATOM   1751  CD  ARG A 241      -7.938  12.541  11.832  1.00 85.11           C  
ANISOU 1751  CD  ARG A 241    11262   9412  11663   -748   -495    -66       C  
ATOM   1752  NE  ARG A 241      -7.622  13.869  11.313  1.00 93.39           N  
ANISOU 1752  NE  ARG A 241    12396  10261  12828   -831   -464     11       N  
ATOM   1753  CZ  ARG A 241      -7.068  14.090  10.125  1.00 99.66           C  
ANISOU 1753  CZ  ARG A 241    13181  11036  13651   -895   -381    164       C  
ATOM   1754  NH1 ARG A 241      -6.762  13.070   9.335  1.00110.03           N1+
ANISOU 1754  NH1 ARG A 241    14405  12522  14879   -880   -321    244       N1+
ATOM   1755  NH2 ARG A 241      -6.816  15.329   9.723  1.00 93.17           N  
ANISOU 1755  NH2 ARG A 241    12445  10015  12940   -972   -350    240       N  
ATOM   1756  N   GLU A 242     -10.108  13.199  15.963  1.00 69.69           N  
ANISOU 1756  N   GLU A 242     9511   7332   9634   -527   -701   -553       N  
ATOM   1757  CA  GLU A 242     -11.297  13.924  16.395  1.00 69.87           C  
ANISOU 1757  CA  GLU A 242     9656   7237   9655   -401   -699   -616       C  
ATOM   1758  C   GLU A 242     -11.644  13.679  17.859  1.00 68.71           C  
ANISOU 1758  C   GLU A 242     9538   7135   9435   -346   -743   -783       C  
ATOM   1759  O   GLU A 242     -12.613  14.265  18.354  1.00 67.53           O  
ANISOU 1759  O   GLU A 242     9487   6893   9279   -235   -732   -853       O  
ATOM   1760  CB  GLU A 242     -12.494  13.564  15.508  1.00 77.22           C  
ANISOU 1760  CB  GLU A 242    10582   8220  10536   -252   -643   -513       C  
ATOM   1761  CG  GLU A 242     -12.542  14.362  14.213  1.00 92.47           C  
ANISOU 1761  CG  GLU A 242    12566  10027  12541   -260   -605   -367       C  
ATOM   1762  CD  GLU A 242     -13.254  13.625  13.099  1.00 98.15           C  
ANISOU 1762  CD  GLU A 242    13236  10867  13188   -162   -568   -242       C  
ATOM   1763  OE1 GLU A 242     -13.966  14.277  12.304  1.00 99.66           O  
ANISOU 1763  OE1 GLU A 242    13497  10963  13406    -81   -551   -150       O  
ATOM   1764  OE2 GLU A 242     -13.102  12.388  13.020  1.00 97.54           O1-
ANISOU 1764  OE2 GLU A 242    13054  10977  13028   -164   -563   -236       O1-
ATOM   1765  N   ARG A 243     -10.880  12.826  18.543  1.00 63.63           N  
ANISOU 1765  N   ARG A 243     8813   6631   8732   -413   -788   -841       N  
ATOM   1766  CA  ARG A 243     -10.953  12.573  19.982  1.00 64.76           C  
ANISOU 1766  CA  ARG A 243     8990   6827   8790   -385   -840   -994       C  
ATOM   1767  C   ARG A 243     -12.277  11.940  20.417  1.00 65.52           C  
ANISOU 1767  C   ARG A 243     9101   7016   8777   -214   -788  -1020       C  
ATOM   1768  O   ARG A 243     -12.266  10.952  21.157  1.00 65.45           O  
ANISOU 1768  O   ARG A 243     9045   7159   8664   -187   -799  -1063       O  
ATOM   1769  CB  ARG A 243     -10.644  13.861  20.768  1.00 76.14           C  
ANISOU 1769  CB  ARG A 243    10557   8079  10294   -445   -900  -1127       C  
ATOM   1770  CG  ARG A 243     -11.813  14.679  21.300  1.00 90.31           C  
ANISOU 1770  CG  ARG A 243    12496   9743  12076   -312   -869  -1217       C  
ATOM   1771  CD  ARG A 243     -11.342  15.671  22.350  1.00 97.73           C  
ANISOU 1771  CD  ARG A 243    13559  10533  13042   -379   -947  -1387       C  
ATOM   1772  NE  ARG A 243     -10.330  16.582  21.821  1.00101.51           N  
ANISOU 1772  NE  ARG A 243    14049  10849  13673   -545   -994  -1360       N  
ATOM   1773  CZ  ARG A 243      -9.541  17.341  22.574  1.00104.08           C  
ANISOU 1773  CZ  ARG A 243    14444  11054  14050   -666  -1088  -1495       C  
ATOM   1774  NH1 ARG A 243      -9.638  17.295  23.896  1.00101.88           N1+
ANISOU 1774  NH1 ARG A 243    14242  10806  13661   -629  -1151  -1671       N1+
ATOM   1775  NH2 ARG A 243      -8.649  18.143  22.005  1.00106.64           N  
ANISOU 1775  NH2 ARG A 243    14761  11224  14532   -827  -1119  -1453       N  
ATOM   1776  N   VAL A 244     -13.419  12.468  19.973  1.00 65.90           N  
ANISOU 1776  N   VAL A 244     9208   6978   8854    -96   -729   -987       N  
ATOM   1777  CA  VAL A 244     -14.718  11.904  20.330  1.00 64.57           C  
ANISOU 1777  CA  VAL A 244     9032   6896   8606     63   -671  -1003       C  
ATOM   1778  C   VAL A 244     -15.641  12.044  19.127  1.00 52.03           C  
ANISOU 1778  C   VAL A 244     7420   5278   7072    152   -618   -880       C  
ATOM   1779  O   VAL A 244     -15.551  13.006  18.362  1.00 58.14           O  
ANISOU 1779  O   VAL A 244     8248   5904   7939    132   -621   -822       O  
ATOM   1780  CB  VAL A 244     -15.354  12.576  21.580  1.00 72.53           C  
ANISOU 1780  CB  VAL A 244    10160   7822   9576    150   -662  -1155       C  
ATOM   1781  CG1 VAL A 244     -16.597  11.820  22.017  1.00 64.39           C  
ANISOU 1781  CG1 VAL A 244     9093   6912   8460    302   -587  -1164       C  
ATOM   1782  CG2 VAL A 244     -14.372  12.664  22.738  1.00 84.08           C  
ANISOU 1782  CG2 VAL A 244    11675   9289  10983     54   -737  -1288       C  
ATOM   1783  N   PHE A 245     -16.523  11.066  18.958  1.00 56.63           N  
ANISOU 1783  N   PHE A 245     7920   6000   7595    249   -575   -836       N  
ATOM   1784  CA  PHE A 245     -17.630  11.157  18.017  1.00 57.82           C  
ANISOU 1784  CA  PHE A 245     8044   6139   7785    360   -539   -743       C  
ATOM   1785  C   PHE A 245     -18.873  11.609  18.769  1.00 59.92           C  
ANISOU 1785  C   PHE A 245     8356   6357   8054    510   -493   -821       C  
ATOM   1786  O   PHE A 245     -19.050  11.288  19.947  1.00 58.75           O  
ANISOU 1786  O   PHE A 245     8220   6264   7837    540   -469   -926       O  
ATOM   1787  CB  PHE A 245     -17.909   9.813  17.331  1.00 48.79           C  
ANISOU 1787  CB  PHE A 245     6774   5172   6591    373   -526   -653       C  
ATOM   1788  CG  PHE A 245     -16.809   9.348  16.418  1.00 54.74           C  
ANISOU 1788  CG  PHE A 245     7481   5977   7343    251   -553   -566       C  
ATOM   1789  CD1 PHE A 245     -15.876  10.239  15.915  1.00 64.78           C  
ANISOU 1789  CD1 PHE A 245     8809   7128   8677    155   -575   -530       C  
ATOM   1790  CD2 PHE A 245     -16.716   8.013  16.056  1.00 47.74           C  
ANISOU 1790  CD2 PHE A 245     6491   5251   6397    235   -547   -520       C  
ATOM   1791  CE1 PHE A 245     -14.868   9.805  15.074  1.00 60.27           C  
ANISOU 1791  CE1 PHE A 245     8185   6611   8103     49   -581   -446       C  
ATOM   1792  CE2 PHE A 245     -15.709   7.572  15.215  1.00 53.34           C  
ANISOU 1792  CE2 PHE A 245     7158   6009   7101    137   -559   -446       C  
ATOM   1793  CZ  PHE A 245     -14.784   8.472  14.723  1.00 57.44           C  
ANISOU 1793  CZ  PHE A 245     7726   6420   7678     46   -570   -408       C  
ATOM   1794  N   SER A 246     -19.728  12.361  18.088  1.00 60.60           N  
ANISOU 1794  N   SER A 246     8467   6341   8215    611   -478   -765       N  
ATOM   1795  CA  SER A 246     -21.009  12.702  18.677  1.00 61.32           C  
ANISOU 1795  CA  SER A 246     8572   6403   8323    772   -424   -825       C  
ATOM   1796  C   SER A 246     -21.897  11.463  18.730  1.00 54.02           C  
ANISOU 1796  C   SER A 246     7511   5667   7346    843   -383   -797       C  
ATOM   1797  O   SER A 246     -21.607  10.427  18.126  1.00 60.89           O  
ANISOU 1797  O   SER A 246     8287   6669   8181    777   -406   -721       O  
ATOM   1798  CB  SER A 246     -21.691  13.813  17.880  1.00 60.02           C  
ANISOU 1798  CB  SER A 246     8459   6081   8264    873   -426   -761       C  
ATOM   1799  OG  SER A 246     -22.094  13.337  16.610  1.00 64.36           O  
ANISOU 1799  OG  SER A 246     8917   6707   8830    897   -451   -619       O  
ATOM   1800  N   GLU A 247     -22.996  11.573  19.474  1.00 49.58           N  
ANISOU 1800  N   GLU A 247     6938   5114   6789    978   -315   -861       N  
ATOM   1801  CA  GLU A 247     -23.930  10.457  19.540  1.00 52.58           C  
ANISOU 1801  CA  GLU A 247     7178   5659   7143   1043   -267   -830       C  
ATOM   1802  C   GLU A 247     -24.559  10.175  18.182  1.00 57.70           C  
ANISOU 1802  C   GLU A 247     7720   6348   7856   1080   -307   -702       C  
ATOM   1803  O   GLU A 247     -24.879   9.020  17.879  1.00 63.36           O  
ANISOU 1803  O   GLU A 247     8314   7211   8547   1062   -307   -653       O  
ATOM   1804  CB  GLU A 247     -25.003  10.727  20.593  1.00 63.72           C  
ANISOU 1804  CB  GLU A 247     8591   7064   8555   1185   -170   -919       C  
ATOM   1805  CG  GLU A 247     -24.457  10.772  22.012  1.00 75.28           C  
ANISOU 1805  CG  GLU A 247    10158   8527   9917   1155   -128  -1052       C  
ATOM   1806  CD  GLU A 247     -25.548  10.679  23.059  1.00 79.00           C  
ANISOU 1806  CD  GLU A 247    10610   9047  10360   1292     -7  -1126       C  
ATOM   1807  OE1 GLU A 247     -26.731  10.561  22.674  1.00 78.90           O  
ANISOU 1807  OE1 GLU A 247    10482   9070  10426   1406     45  -1072       O  
ATOM   1808  OE2 GLU A 247     -25.225  10.721  24.265  1.00 76.80           O1-
ANISOU 1808  OE2 GLU A 247    10427   8775   9978   1287     36  -1237       O1-
ATOM   1809  N   ASP A 248     -24.724  11.205  17.347  1.00 56.21           N  
ANISOU 1809  N   ASP A 248     7584   6026   7746   1129   -348   -645       N  
ATOM   1810  CA  ASP A 248     -25.251  10.996  16.000  1.00 51.69           C  
ANISOU 1810  CA  ASP A 248     6930   5493   7216   1165   -404   -519       C  
ATOM   1811  C   ASP A 248     -24.289  10.170  15.157  1.00 52.45           C  
ANISOU 1811  C   ASP A 248     7003   5676   7249   1023   -461   -445       C  
ATOM   1812  O   ASP A 248     -24.693   9.214  14.485  1.00 52.27           O  
ANISOU 1812  O   ASP A 248     6871   5781   7207   1022   -488   -385       O  
ATOM   1813  CB  ASP A 248     -25.526  12.340  15.324  1.00 55.39           C  
ANISOU 1813  CB  ASP A 248     7485   5788   7771   1250   -438   -464       C  
ATOM   1814  CG  ASP A 248     -26.658  13.103  15.977  1.00 81.93           C  
ANISOU 1814  CG  ASP A 248    10848   9068  11211   1422   -382   -524       C  
ATOM   1815  OD1 ASP A 248     -27.535  12.460  16.590  1.00 90.88           O  
ANISOU 1815  OD1 ASP A 248    11870  10316  12344   1496   -324   -570       O  
ATOM   1816  OD2 ASP A 248     -26.673  14.347  15.869  1.00 92.74           O1-
ANISOU 1816  OD2 ASP A 248    12331  10255  12650   1485   -388   -523       O1-
ATOM   1817  N   ARG A 249     -23.005  10.534  15.174  1.00 56.26           N  
ANISOU 1817  N   ARG A 249     7584   6088   7706    902   -478   -454       N  
ATOM   1818  CA  ARG A 249     -22.034   9.846  14.334  1.00 54.03           C  
ANISOU 1818  CA  ARG A 249     7280   5879   7370    776   -517   -381       C  
ATOM   1819  C   ARG A 249     -21.764   8.433  14.832  1.00 58.88           C  
ANISOU 1819  C   ARG A 249     7803   6659   7911    712   -499   -420       C  
ATOM   1820  O   ARG A 249     -21.501   7.533  14.026  1.00 56.36           O  
ANISOU 1820  O   ARG A 249     7421   6440   7552    660   -525   -357       O  
ATOM   1821  CB  ARG A 249     -20.738  10.653  14.274  1.00 56.63           C  
ANISOU 1821  CB  ARG A 249     7720   6086   7712    663   -530   -378       C  
ATOM   1822  CG  ARG A 249     -19.725  10.125  13.277  1.00 59.43           C  
ANISOU 1822  CG  ARG A 249     8055   6501   8025    544   -555   -289       C  
ATOM   1823  CD  ARG A 249     -18.518  11.041  13.185  1.00 58.77           C  
ANISOU 1823  CD  ARG A 249     8067   6284   7980    432   -559   -276       C  
ATOM   1824  NE  ARG A 249     -17.473  10.479  12.333  1.00 56.37           N  
ANISOU 1824  NE  ARG A 249     7730   6051   7636    317   -562   -196       N  
ATOM   1825  CZ  ARG A 249     -16.262  11.007  12.195  1.00 60.18           C  
ANISOU 1825  CZ  ARG A 249     8258   6456   8153    192   -557   -174       C  
ATOM   1826  NH1 ARG A 249     -15.942  12.112  12.855  1.00 53.54           N1+
ANISOU 1826  NH1 ARG A 249     7502   5454   7386    157   -561   -232       N1+
ATOM   1827  NH2 ARG A 249     -15.371  10.430  11.400  1.00 61.46           N  
ANISOU 1827  NH2 ARG A 249     8375   6698   8279    102   -543    -99       N  
ATOM   1828  N   ALA A 250     -21.825   8.217  16.148  1.00 51.38           N  
ANISOU 1828  N   ALA A 250     6855   5733   6935    721   -453   -522       N  
ATOM   1829  CA  ALA A 250     -21.645   6.871  16.680  1.00 47.99           C  
ANISOU 1829  CA  ALA A 250     6346   5452   6437    672   -431   -548       C  
ATOM   1830  C   ALA A 250     -22.871   6.003  16.431  1.00 42.76           C  
ANISOU 1830  C   ALA A 250     5562   4895   5789    750   -411   -516       C  
ATOM   1831  O   ALA A 250     -22.741   4.787  16.250  1.00 47.99           O  
ANISOU 1831  O   ALA A 250     6148   5674   6414    699   -414   -492       O  
ATOM   1832  CB  ALA A 250     -21.326   6.933  18.172  1.00 48.67           C  
ANISOU 1832  CB  ALA A 250     6485   5533   6474    661   -391   -658       C  
ATOM   1833  N   ARG A 251     -24.061   6.606  16.420  1.00 43.38           N  
ANISOU 1833  N   ARG A 251     5617   4931   5933    874   -391   -517       N  
ATOM   1834  CA  ARG A 251     -25.270   5.861  16.087  1.00 47.24           C  
ANISOU 1834  CA  ARG A 251     5972   5517   6460    944   -383   -481       C  
ATOM   1835  C   ARG A 251     -25.201   5.318  14.665  1.00 50.39           C  
ANISOU 1835  C   ARG A 251     6319   5969   6858    903   -465   -391       C  
ATOM   1836  O   ARG A 251     -25.661   4.203  14.394  1.00 53.91           O  
ANISOU 1836  O   ARG A 251     6657   6525   7301    887   -475   -372       O  
ATOM   1837  CB  ARG A 251     -26.494   6.761  16.275  1.00 49.52           C  
ANISOU 1837  CB  ARG A 251     6239   5740   6835   1092   -353   -495       C  
ATOM   1838  CG  ARG A 251     -27.823   6.134  15.892  1.00 54.52           C  
ANISOU 1838  CG  ARG A 251     6712   6469   7535   1170   -354   -456       C  
ATOM   1839  CD  ARG A 251     -28.975   7.135  16.005  1.00 59.84           C  
ANISOU 1839  CD  ARG A 251     7357   7071   8308   1330   -329   -462       C  
ATOM   1840  NE  ARG A 251     -29.240   7.531  17.388  1.00 80.58           N  
ANISOU 1840  NE  ARG A 251    10020   9664  10934   1395   -211   -556       N  
ATOM   1841  CZ  ARG A 251     -28.862   8.686  17.929  1.00 82.87           C  
ANISOU 1841  CZ  ARG A 251    10452   9817  11219   1437   -183   -616       C  
ATOM   1842  NH1 ARG A 251     -28.197   9.578  17.205  1.00 81.23           N1+
ANISOU 1842  NH1 ARG A 251    10357   9485  11021   1414   -259   -581       N1+
ATOM   1843  NH2 ARG A 251     -29.149   8.951  19.197  1.00 80.46           N  
ANISOU 1843  NH2 ARG A 251    10182   9494  10895   1500    -73   -712       N  
ATOM   1844  N   PHE A 252     -24.613   6.090  13.748  1.00 48.26           N  
ANISOU 1844  N   PHE A 252     6134   5618   6587    882   -522   -335       N  
ATOM   1845  CA  PHE A 252     -24.506   5.662  12.357  1.00 43.01           C  
ANISOU 1845  CA  PHE A 252     5444   5001   5895    852   -596   -248       C  
ATOM   1846  C   PHE A 252     -23.593   4.449  12.224  1.00 44.40           C  
ANISOU 1846  C   PHE A 252     5597   5275   5997    733   -595   -252       C  
ATOM   1847  O   PHE A 252     -23.999   3.414  11.684  1.00 46.54           O  
ANISOU 1847  O   PHE A 252     5785   5646   6252    723   -625   -234       O  
ATOM   1848  CB  PHE A 252     -24.003   6.825  11.500  1.00 45.35           C  
ANISOU 1848  CB  PHE A 252     5854   5180   6197    855   -636   -178       C  
ATOM   1849  CG  PHE A 252     -23.736   6.459  10.066  1.00 67.22           C  
ANISOU 1849  CG  PHE A 252     8629   8000   8912    821   -702    -86       C  
ATOM   1850  CD1 PHE A 252     -24.763   6.445   9.136  1.00 75.69           C  
ANISOU 1850  CD1 PHE A 252     9653   9107   9998    911   -774    -26       C  
ATOM   1851  CD2 PHE A 252     -22.453   6.145   9.644  1.00 72.90           C  
ANISOU 1851  CD2 PHE A 252     9402   8735   9563    705   -693    -61       C  
ATOM   1852  CE1 PHE A 252     -24.518   6.114   7.818  1.00 75.23           C  
ANISOU 1852  CE1 PHE A 252     9618   9100   9867    885   -839     52       C  
ATOM   1853  CE2 PHE A 252     -22.202   5.812   8.328  1.00 68.19           C  
ANISOU 1853  CE2 PHE A 252     8821   8187   8900    682   -739     20       C  
ATOM   1854  CZ  PHE A 252     -23.236   5.797   7.414  1.00 70.13           C  
ANISOU 1854  CZ  PHE A 252     9038   8468   9140    772   -814     74       C  
ATOM   1855  N   TYR A 253     -22.354   4.556  12.714  1.00 47.83           N  
ANISOU 1855  N   TYR A 253     6103   5679   6393    643   -566   -279       N  
ATOM   1856  CA  TYR A 253     -21.445   3.414  12.679  1.00 49.06           C  
ANISOU 1856  CA  TYR A 253     6231   5923   6486    543   -560   -285       C  
ATOM   1857  C   TYR A 253     -22.009   2.239  13.468  1.00 56.65           C  
ANISOU 1857  C   TYR A 253     7101   6981   7443    551   -526   -332       C  
ATOM   1858  O   TYR A 253     -21.906   1.085  13.038  1.00 52.37           O  
ANISOU 1858  O   TYR A 253     6501   6523   6872    510   -539   -318       O  
ATOM   1859  CB  TYR A 253     -20.075   3.811  13.229  1.00 50.71           C  
ANISOU 1859  CB  TYR A 253     6513   6082   6672    455   -539   -311       C  
ATOM   1860  CG  TYR A 253     -19.394   4.926  12.471  1.00 51.77           C  
ANISOU 1860  CG  TYR A 253     6734   6113   6823    423   -559   -257       C  
ATOM   1861  CD1 TYR A 253     -19.519   5.036  11.091  1.00 49.94           C  
ANISOU 1861  CD1 TYR A 253     6515   5883   6578    436   -592   -166       C  
ATOM   1862  CD2 TYR A 253     -18.628   5.871  13.138  1.00 46.47           C  
ANISOU 1862  CD2 TYR A 253     6138   5339   6178    376   -547   -294       C  
ATOM   1863  CE1 TYR A 253     -18.896   6.057  10.397  1.00 45.66           C  
ANISOU 1863  CE1 TYR A 253     6058   5241   6048    405   -596   -100       C  
ATOM   1864  CE2 TYR A 253     -18.003   6.897  12.455  1.00 45.28           C  
ANISOU 1864  CE2 TYR A 253     6065   5081   6059    335   -557   -236       C  
ATOM   1865  CZ  TYR A 253     -18.141   6.986  11.085  1.00 45.91           C  
ANISOU 1865  CZ  TYR A 253     6156   5162   6124    350   -575   -132       C  
ATOM   1866  OH  TYR A 253     -17.520   8.006  10.402  1.00 46.06           O  
ANISOU 1866  OH  TYR A 253     6258   5069   6171    308   -572    -58       O  
ATOM   1867  N   GLY A 254     -22.613   2.518  14.624  1.00 48.10           N  
ANISOU 1867  N   GLY A 254     6009   5880   6387    606   -476   -389       N  
ATOM   1868  CA  GLY A 254     -23.172   1.446  15.433  1.00 41.56           C  
ANISOU 1868  CA  GLY A 254     5099   5138   5554    613   -426   -422       C  
ATOM   1869  C   GLY A 254     -24.307   0.721  14.736  1.00 47.37           C  
ANISOU 1869  C   GLY A 254     5722   5939   6339    650   -449   -387       C  
ATOM   1870  O   GLY A 254     -24.459  -0.495  14.875  1.00 43.66           O  
ANISOU 1870  O   GLY A 254     5181   5546   5863    611   -432   -389       O  
ATOM   1871  N   ALA A 255     -25.123   1.454  13.977  1.00 46.75           N  
ANISOU 1871  N   ALA A 255     5623   5825   6315    725   -494   -355       N  
ATOM   1872  CA  ALA A 255     -26.210   0.814  13.246  1.00 42.67           C  
ANISOU 1872  CA  ALA A 255     4988   5373   5851    757   -539   -326       C  
ATOM   1873  C   ALA A 255     -25.676  -0.094  12.146  1.00 47.65           C  
ANISOU 1873  C   ALA A 255     5616   6058   6431    679   -609   -295       C  
ATOM   1874  O   ALA A 255     -26.230  -1.172  11.900  1.00 47.75           O  
ANISOU 1874  O   ALA A 255     5535   6142   6467    656   -629   -300       O  
ATOM   1875  CB  ALA A 255     -27.149   1.869  12.662  1.00 37.15           C  
ANISOU 1875  CB  ALA A 255     4271   4626   5219    866   -588   -294       C  
ATOM   1876  N   GLU A 256     -24.599   0.317  11.477  1.00 44.57           N  
ANISOU 1876  N   GLU A 256     5329   5632   5975    637   -639   -266       N  
ATOM   1877  CA  GLU A 256     -24.029  -0.527  10.434  1.00 50.35           C  
ANISOU 1877  CA  GLU A 256     6070   6415   6645    572   -689   -242       C  
ATOM   1878  C   GLU A 256     -23.395  -1.777  11.029  1.00 47.75           C  
ANISOU 1878  C   GLU A 256     5716   6138   6289    494   -641   -280       C  
ATOM   1879  O   GLU A 256     -23.473  -2.859  10.439  1.00 43.86           O  
ANISOU 1879  O   GLU A 256     5182   5701   5781    458   -672   -284       O  
ATOM   1880  CB  GLU A 256     -23.013   0.268   9.613  1.00 47.07           C  
ANISOU 1880  CB  GLU A 256     5768   5949   6168    549   -710   -193       C  
ATOM   1881  CG  GLU A 256     -23.571   1.559   9.034  1.00 52.67           C  
ANISOU 1881  CG  GLU A 256     6521   6589   6902    630   -755   -140       C  
ATOM   1882  CD  GLU A 256     -22.715   2.128   7.914  1.00 61.28           C  
ANISOU 1882  CD  GLU A 256     7717   7643   7922    603   -782    -69       C  
ATOM   1883  OE1 GLU A 256     -23.290   2.635   6.927  1.00 65.11           O  
ANISOU 1883  OE1 GLU A 256     8227   8117   8394    666   -850     -8       O  
ATOM   1884  OE2 GLU A 256     -21.471   2.066   8.012  1.00 60.25           O1-
ANISOU 1884  OE2 GLU A 256     7641   7501   7751    522   -733    -68       O1-
ATOM   1885  N   ILE A 257     -22.772  -1.652  12.202  1.00 48.19           N  
ANISOU 1885  N   ILE A 257     5801   6171   6337    471   -571   -310       N  
ATOM   1886  CA  ILE A 257     -22.181  -2.818  12.848  1.00 43.77           C  
ANISOU 1886  CA  ILE A 257     5221   5658   5751    410   -529   -335       C  
ATOM   1887  C   ILE A 257     -23.267  -3.794  13.287  1.00 40.55           C  
ANISOU 1887  C   ILE A 257     4714   5298   5397    423   -506   -352       C  
ATOM   1888  O   ILE A 257     -23.125  -5.012  13.127  1.00 52.85           O  
ANISOU 1888  O   ILE A 257     6236   6894   6949    375   -507   -355       O  
ATOM   1889  CB  ILE A 257     -21.294  -2.383  14.027  1.00 44.19           C  
ANISOU 1889  CB  ILE A 257     5334   5681   5775    389   -477   -362       C  
ATOM   1890  CG1 ILE A 257     -20.101  -1.573  13.522  1.00 45.45           C  
ANISOU 1890  CG1 ILE A 257     5575   5795   5900    350   -502   -343       C  
ATOM   1891  CG2 ILE A 257     -20.815  -3.597  14.805  1.00 49.54           C  
ANISOU 1891  CG2 ILE A 257     5987   6409   6426    345   -438   -378       C  
ATOM   1892  CD1 ILE A 257     -19.314  -0.900  14.624  1.00 44.86           C  
ANISOU 1892  CD1 ILE A 257     5558   5678   5810    328   -475   -379       C  
ATOM   1893  N   VAL A 258     -24.367  -3.277  13.839  1.00 41.03           N  
ANISOU 1893  N   VAL A 258     4723   5348   5517    488   -479   -361       N  
ATOM   1894  CA  VAL A 258     -25.496  -4.132  14.203  1.00 37.77           C  
ANISOU 1894  CA  VAL A 258     4196   4980   5175    497   -448   -367       C  
ATOM   1895  C   VAL A 258     -25.983  -4.905  12.986  1.00 46.30           C  
ANISOU 1895  C   VAL A 258     5210   6095   6288    470   -532   -355       C  
ATOM   1896  O   VAL A 258     -26.195  -6.123  13.039  1.00 44.56           O  
ANISOU 1896  O   VAL A 258     4929   5907   6096    418   -523   -363       O  
ATOM   1897  CB  VAL A 258     -26.629  -3.292  14.822  1.00 46.79           C  
ANISOU 1897  CB  VAL A 258     5285   6108   6387    586   -404   -375       C  
ATOM   1898  CG1 VAL A 258     -27.900  -4.114  14.923  1.00 50.26           C  
ANISOU 1898  CG1 VAL A 258     5576   6598   6922    592   -382   -370       C  
ATOM   1899  CG2 VAL A 258     -26.218  -2.768  16.187  1.00 37.10           C  
ANISOU 1899  CG2 VAL A 258     4128   4854   5114    609   -310   -405       C  
ATOM   1900  N   SER A 259     -26.150  -4.204  11.861  1.00 45.73           N  
ANISOU 1900  N   SER A 259     5156   6011   6207    504   -621   -335       N  
ATOM   1901  CA  SER A 259     -26.630  -4.847  10.641  1.00 44.49           C  
ANISOU 1901  CA  SER A 259     4951   5892   6062    486   -720   -332       C  
ATOM   1902  C   SER A 259     -25.681  -5.948  10.184  1.00 35.59           C  
ANISOU 1902  C   SER A 259     3873   4782   4868    404   -729   -348       C  
ATOM   1903  O   SER A 259     -26.119  -7.037   9.795  1.00 44.43           O  
ANISOU 1903  O   SER A 259     4932   5931   6020    362   -766   -372       O  
ATOM   1904  CB  SER A 259     -26.812  -3.802   9.538  1.00 44.78           C  
ANISOU 1904  CB  SER A 259     5031   5913   6072    546   -812   -298       C  
ATOM   1905  OG  SER A 259     -27.330  -4.382   8.352  1.00 47.98           O  
ANISOU 1905  OG  SER A 259     5397   6363   6470    536   -923   -300       O  
ATOM   1906  N   ALA A 260     -24.374  -5.688  10.237  1.00 38.16           N  
ANISOU 1906  N   ALA A 260     4304   5084   5111    380   -695   -338       N  
ATOM   1907  CA  ALA A 260     -23.399  -6.701   9.848  1.00 40.15           C  
ANISOU 1907  CA  ALA A 260     4599   5352   5305    317   -691   -353       C  
ATOM   1908  C   ALA A 260     -23.429  -7.890  10.802  1.00 45.10           C  
ANISOU 1908  C   ALA A 260     5175   5986   5976    275   -629   -376       C  
ATOM   1909  O   ALA A 260     -23.428  -9.048  10.366  1.00 53.53           O  
ANISOU 1909  O   ALA A 260     6223   7064   7050    233   -649   -399       O  
ATOM   1910  CB  ALA A 260     -22.001  -6.085   9.792  1.00 43.94           C  
ANISOU 1910  CB  ALA A 260     5179   5810   5707    304   -659   -331       C  
ATOM   1911  N   LEU A 261     -23.461  -7.625  12.112  1.00 49.86           N  
ANISOU 1911  N   LEU A 261     5765   6577   6603    288   -551   -371       N  
ATOM   1912  CA  LEU A 261     -23.477  -8.714  13.085  1.00 47.74           C  
ANISOU 1912  CA  LEU A 261     5460   6314   6364    253   -484   -376       C  
ATOM   1913  C   LEU A 261     -24.765  -9.523  13.015  1.00 44.52           C  
ANISOU 1913  C   LEU A 261     4945   5918   6053    238   -491   -384       C  
ATOM   1914  O   LEU A 261     -24.752 -10.726  13.298  1.00 43.07           O  
ANISOU 1914  O   LEU A 261     4736   5728   5900    189   -461   -386       O  
ATOM   1915  CB  LEU A 261     -23.277  -8.165  14.496  1.00 43.75           C  
ANISOU 1915  CB  LEU A 261     4980   5801   5842    280   -402   -367       C  
ATOM   1916  CG  LEU A 261     -21.895  -7.594  14.802  1.00 40.38           C  
ANISOU 1916  CG  LEU A 261     4649   5362   5333    274   -396   -367       C  
ATOM   1917  CD1 LEU A 261     -21.902  -6.896  16.149  1.00 41.97           C  
ANISOU 1917  CD1 LEU A 261     4880   5556   5513    307   -335   -374       C  
ATOM   1918  CD2 LEU A 261     -20.849  -8.693  14.773  1.00 42.14           C  
ANISOU 1918  CD2 LEU A 261     4896   5593   5521    227   -390   -361       C  
ATOM   1919  N   ASP A 262     -25.883  -8.882  12.658  1.00 46.16           N  
ANISOU 1919  N   ASP A 262     5081   6138   6320    277   -532   -384       N  
ATOM   1920  CA  ASP A 262     -27.129  -9.617  12.467  1.00 49.85           C  
ANISOU 1920  CA  ASP A 262     5422   6621   6896    254   -556   -394       C  
ATOM   1921  C   ASP A 262     -27.007 -10.602  11.314  1.00 49.02           C  
ANISOU 1921  C   ASP A 262     5322   6516   6788    195   -647   -425       C  
ATOM   1922  O   ASP A 262     -27.515 -11.727  11.391  1.00 51.20           O  
ANISOU 1922  O   ASP A 262     5529   6783   7143    136   -643   -441       O  
ATOM   1923  CB  ASP A 262     -28.281  -8.643  12.216  1.00 39.86           C  
ANISOU 1923  CB  ASP A 262     4073   5375   5698    321   -597   -387       C  
ATOM   1924  CG  ASP A 262     -29.636  -9.326  12.215  1.00 55.92           C  
ANISOU 1924  CG  ASP A 262     5945   7433   7869    296   -610   -394       C  
ATOM   1925  OD1 ASP A 262     -29.729 -10.474  12.702  1.00 64.46           O  
ANISOU 1925  OD1 ASP A 262     6985   8506   9001    225   -555   -397       O  
ATOM   1926  OD2 ASP A 262     -30.613  -8.713  11.730  1.00 61.07           O1-
ANISOU 1926  OD2 ASP A 262     6506   8109   8587    346   -678   -393       O1-
ATOM   1927  N   TYR A 263     -26.336 -10.194  10.235  1.00 43.72           N  
ANISOU 1927  N   TYR A 263     4738   5849   6024    209   -725   -436       N  
ATOM   1928  CA  TYR A 263     -26.127 -11.088   9.101  1.00 49.88           C  
ANISOU 1928  CA  TYR A 263     5547   6631   6774    164   -807   -476       C  
ATOM   1929  C   TYR A 263     -25.316 -12.311   9.511  1.00 51.04           C  
ANISOU 1929  C   TYR A 263     5735   6745   6913    107   -743   -493       C  
ATOM   1930  O   TYR A 263     -25.703 -13.449   9.226  1.00 54.80           O  
ANISOU 1930  O   TYR A 263     6174   7201   7447     52   -772   -531       O  
ATOM   1931  CB  TYR A 263     -25.436 -10.334   7.963  1.00 53.58           C  
ANISOU 1931  CB  TYR A 263     6121   7115   7123    200   -874   -472       C  
ATOM   1932  CG  TYR A 263     -25.059 -11.192   6.771  1.00 64.70           C  
ANISOU 1932  CG  TYR A 263     7588   8529   8465    166   -945   -520       C  
ATOM   1933  CD1 TYR A 263     -23.788 -11.746   6.662  1.00 66.95           C  
ANISOU 1933  CD1 TYR A 263     7966   8798   8675    145   -890   -532       C  
ATOM   1934  CD2 TYR A 263     -25.967 -11.434   5.748  1.00 66.97           C  
ANISOU 1934  CD2 TYR A 263     7840   8842   8763    161  -1071   -559       C  
ATOM   1935  CE1 TYR A 263     -23.437 -12.522   5.573  1.00 70.04           C  
ANISOU 1935  CE1 TYR A 263     8421   9192   8999    125   -942   -585       C  
ATOM   1936  CE2 TYR A 263     -25.623 -12.211   4.655  1.00 70.50           C  
ANISOU 1936  CE2 TYR A 263     8359   9294   9133    135  -1137   -617       C  
ATOM   1937  CZ  TYR A 263     -24.356 -12.752   4.574  1.00 72.35           C  
ANISOU 1937  CZ  TYR A 263     8694   9507   9289    119  -1065   -631       C  
ATOM   1938  OH  TYR A 263     -24.006 -13.525   3.491  1.00 77.22           O  
ANISOU 1938  OH  TYR A 263     9392  10126   9824    103  -1118   -697       O  
ATOM   1939  N   LEU A 264     -24.187 -12.095  10.191  1.00 50.68           N  
ANISOU 1939  N   LEU A 264     5763   6688   6805    120   -662   -465       N  
ATOM   1940  CA  LEU A 264     -23.328 -13.213  10.572  1.00 46.17           C  
ANISOU 1940  CA  LEU A 264     5233   6086   6225     83   -607   -471       C  
ATOM   1941  C   LEU A 264     -24.049 -14.178  11.504  1.00 51.91           C  
ANISOU 1941  C   LEU A 264     5885   6784   7056     42   -551   -461       C  
ATOM   1942  O   LEU A 264     -23.901 -15.398  11.378  1.00 54.38           O  
ANISOU 1942  O   LEU A 264     6204   7054   7403     -3   -547   -482       O  
ATOM   1943  CB  LEU A 264     -22.050 -12.692  11.226  1.00 36.33           C  
ANISOU 1943  CB  LEU A 264     4059   4843   4903    109   -543   -438       C  
ATOM   1944  CG  LEU A 264     -21.021 -12.034  10.300  1.00 43.77           C  
ANISOU 1944  CG  LEU A 264     5081   5802   5748    130   -574   -441       C  
ATOM   1945  CD1 LEU A 264     -19.850 -11.500  11.101  1.00 43.18           C  
ANISOU 1945  CD1 LEU A 264     5050   5730   5628    143   -515   -409       C  
ATOM   1946  CD2 LEU A 264     -20.535 -13.018   9.248  1.00 43.42           C  
ANISOU 1946  CD2 LEU A 264     5078   5750   5671    110   -604   -481       C  
ATOM   1947  N   HIS A 265     -24.843 -13.652  12.440  1.00 51.61           N  
ANISOU 1947  N   HIS A 265     5777   6760   7071     60   -500   -428       N  
ATOM   1948  CA  HIS A 265     -25.515 -14.514  13.409  1.00 50.99           C  
ANISOU 1948  CA  HIS A 265     5630   6658   7088     22   -422   -402       C  
ATOM   1949  C   HIS A 265     -26.648 -15.305  12.762  1.00 49.09           C  
ANISOU 1949  C   HIS A 265     5289   6399   6966    -38   -479   -434       C  
ATOM   1950  O   HIS A 265     -26.732 -16.528  12.919  1.00 52.68           O  
ANISOU 1950  O   HIS A 265     5728   6801   7487   -101   -454   -436       O  
ATOM   1951  CB  HIS A 265     -26.043 -13.679  14.577  1.00 45.69           C  
ANISOU 1951  CB  HIS A 265     4917   6015   6428     66   -336   -360       C  
ATOM   1952  CG  HIS A 265     -24.966 -13.068  15.416  1.00 52.25           C  
ANISOU 1952  CG  HIS A 265     5847   6856   7149    110   -281   -336       C  
ATOM   1953  CD2 HIS A 265     -23.618 -13.112  15.305  1.00 49.01           C  
ANISOU 1953  CD2 HIS A 265     5536   6438   6649    115   -297   -338       C  
ATOM   1954  ND1 HIS A 265     -25.234 -12.304  16.531  1.00 52.27           N  
ANISOU 1954  ND1 HIS A 265     5849   6881   7132    157   -202   -311       N  
ATOM   1955  CE1 HIS A 265     -24.096 -11.904  17.071  1.00 53.58           C  
ANISOU 1955  CE1 HIS A 265     6113   7050   7195    181   -186   -305       C  
ATOM   1956  NE2 HIS A 265     -23.101 -12.381  16.345  1.00 49.83           N  
ANISOU 1956  NE2 HIS A 265     5691   6560   6684    155   -243   -317       N  
ATOM   1957  N   SER A 266     -27.534 -14.624  12.034  1.00 50.11           N  
ANISOU 1957  N   SER A 266     5345   6565   7130    -21   -563   -459       N  
ATOM   1958  CA  SER A 266     -28.712 -15.294  11.492  1.00 61.45           C  
ANISOU 1958  CA  SER A 266     6661   7993   8694    -81   -632   -492       C  
ATOM   1959  C   SER A 266     -28.393 -16.048  10.204  1.00 65.30           C  
ANISOU 1959  C   SER A 266     7205   8455   9153   -126   -749   -563       C  
ATOM   1960  O   SER A 266     -28.759 -17.219  10.058  1.00 77.55           O  
ANISOU 1960  O   SER A 266     8718   9954  10794   -206   -767   -597       O  
ATOM   1961  CB  SER A 266     -29.831 -14.278  11.260  1.00 63.29           C  
ANISOU 1961  CB  SER A 266     6782   8283   8984    -35   -685   -488       C  
ATOM   1962  OG  SER A 266     -29.410 -13.249  10.385  1.00 73.85           O  
ANISOU 1962  OG  SER A 266     8195   9653  10212     33   -774   -501       O  
ATOM   1963  N   GLU A 267     -27.719 -15.393   9.258  1.00 56.30           N  
ANISOU 1963  N   GLU A 267     6162   7344   7885    -77   -826   -589       N  
ATOM   1964  CA  GLU A 267     -27.463 -16.016   7.963  1.00 55.98           C  
ANISOU 1964  CA  GLU A 267     6185   7290   7793   -106   -936   -663       C  
ATOM   1965  C   GLU A 267     -26.316 -17.016   8.027  1.00 60.54           C  
ANISOU 1965  C   GLU A 267     6872   7809   8323   -131   -877   -683       C  
ATOM   1966  O   GLU A 267     -26.400 -18.094   7.431  1.00 58.76           O  
ANISOU 1966  O   GLU A 267     6664   7533   8129   -187   -928   -751       O  
ATOM   1967  CB  GLU A 267     -27.166 -14.946   6.913  1.00 53.09           C  
ANISOU 1967  CB  GLU A 267     5892   6982   7298    -38  -1025   -670       C  
ATOM   1968  CG  GLU A 267     -28.284 -13.938   6.717  1.00 59.62           C  
ANISOU 1968  CG  GLU A 267     6620   7863   8171      4  -1100   -648       C  
ATOM   1969  CD  GLU A 267     -29.344 -14.428   5.753  1.00 81.13           C  
ANISOU 1969  CD  GLU A 267     9266  10605  10955    -36  -1253   -712       C  
ATOM   1970  OE1 GLU A 267     -29.055 -15.359   4.969  1.00 87.82           O  
ANISOU 1970  OE1 GLU A 267    10178  11427  11763    -86  -1317   -785       O  
ATOM   1971  OE2 GLU A 267     -30.463 -13.875   5.774  1.00 88.30           O1-
ANISOU 1971  OE2 GLU A 267    10046  11552  11952    -15  -1313   -695       O1-
ATOM   1972  N   LYS A 268     -25.243 -16.684   8.744  1.00 48.08           N  
ANISOU 1972  N   LYS A 268     5364   6230   6674    -89   -776   -631       N  
ATOM   1973  CA  LYS A 268     -24.034 -17.495   8.745  1.00 38.88           C  
ANISOU 1973  CA  LYS A 268     4297   5018   5456    -91   -725   -644       C  
ATOM   1974  C   LYS A 268     -23.864 -18.350   9.995  1.00 49.07           C  
ANISOU 1974  C   LYS A 268     5570   6250   6824   -119   -620   -598       C  
ATOM   1975  O   LYS A 268     -23.045 -19.274   9.978  1.00 52.51           O  
ANISOU 1975  O   LYS A 268     6072   6630   7248   -125   -588   -612       O  
ATOM   1976  CB  LYS A 268     -22.804 -16.595   8.570  1.00 43.16           C  
ANISOU 1976  CB  LYS A 268     4929   5604   5865    -26   -698   -617       C  
ATOM   1977  CG  LYS A 268     -22.752 -15.927   7.210  1.00 51.38           C  
ANISOU 1977  CG  LYS A 268     6022   6692   6809      3   -788   -654       C  
ATOM   1978  CD  LYS A 268     -22.829 -17.001   6.141  1.00 58.40           C  
ANISOU 1978  CD  LYS A 268     6954   7549   7685    -30   -856   -741       C  
ATOM   1979  CE  LYS A 268     -22.685 -16.461   4.735  1.00 67.33           C  
ANISOU 1979  CE  LYS A 268     8162   8732   8690      4   -942   -779       C  
ATOM   1980  NZ  LYS A 268     -22.565 -17.598   3.775  1.00 73.24           N1+
ANISOU 1980  NZ  LYS A 268     8979   9444   9406    -21   -993   -878       N1+
ATOM   1981  N   ASN A 269     -24.606 -18.067  11.067  1.00 51.36           N  
ANISOU 1981  N   ASN A 269     5777   6551   7188   -128   -560   -540       N  
ATOM   1982  CA  ASN A 269     -24.489 -18.797  12.332  1.00 51.67           C  
ANISOU 1982  CA  ASN A 269     5807   6542   7283   -147   -451   -479       C  
ATOM   1983  C   ASN A 269     -23.053 -18.793  12.852  1.00 46.49           C  
ANISOU 1983  C   ASN A 269     5251   5884   6527    -96   -393   -443       C  
ATOM   1984  O   ASN A 269     -22.550 -19.806  13.339  1.00 48.38           O  
ANISOU 1984  O   ASN A 269     5529   6062   6792   -108   -342   -418       O  
ATOM   1985  CB  ASN A 269     -25.017 -20.229  12.198  1.00 55.99           C  
ANISOU 1985  CB  ASN A 269     6326   6998   7951   -228   -454   -504       C  
ATOM   1986  CG  ASN A 269     -26.486 -20.276  11.805  1.00 66.93           C  
ANISOU 1986  CG  ASN A 269     7585   8386   9458   -292   -514   -536       C  
ATOM   1987  ND2 ASN A 269     -27.344 -19.710  12.645  1.00 70.12           N  
ANISOU 1987  ND2 ASN A 269     7888   8832   9922   -289   -454   -478       N  
ATOM   1988  OD1 ASN A 269     -26.842 -20.820  10.758  1.00 73.81           O  
ANISOU 1988  OD1 ASN A 269     8449   9226  10370   -340   -615   -617       O  
ATOM   1989  N   VAL A 270     -22.385 -17.645  12.752  1.00 37.21           N  
ANISOU 1989  N   VAL A 270     4115   4773   5250    -39   -406   -437       N  
ATOM   1990  CA  VAL A 270     -21.019 -17.475  13.236  1.00 42.33           C  
ANISOU 1990  CA  VAL A 270     4837   5434   5812      6   -365   -405       C  
ATOM   1991  C   VAL A 270     -20.980 -16.263  14.158  1.00 44.10           C  
ANISOU 1991  C   VAL A 270     5055   5714   5988     43   -331   -362       C  
ATOM   1992  O   VAL A 270     -21.652 -15.258  13.903  1.00 48.18           O  
ANISOU 1992  O   VAL A 270     5538   6267   6502     55   -359   -375       O  
ATOM   1993  CB  VAL A 270     -20.013 -17.302  12.076  1.00 50.76           C  
ANISOU 1993  CB  VAL A 270     5967   6517   6802     30   -415   -451       C  
ATOM   1994  CG1 VAL A 270     -18.591 -17.208  12.611  1.00 56.18           C  
ANISOU 1994  CG1 VAL A 270     6703   7217   7425     71   -372   -416       C  
ATOM   1995  CG2 VAL A 270     -20.129 -18.450  11.086  1.00 66.53           C  
ANISOU 1995  CG2 VAL A 270     7984   8457   8835      0   -453   -513       C  
ATOM   1996  N   VAL A 271     -20.202 -16.362  15.233  1.00 40.45           N  
ANISOU 1996  N   VAL A 271     4630   5255   5485     68   -275   -315       N  
ATOM   1997  CA  VAL A 271     -19.938 -15.237  16.124  1.00 54.01           C  
ANISOU 1997  CA  VAL A 271     6365   7021   7137    105   -251   -289       C  
ATOM   1998  C   VAL A 271     -18.588 -14.646  15.739  1.00 55.24           C  
ANISOU 1998  C   VAL A 271     6570   7202   7216    128   -289   -303       C  
ATOM   1999  O   VAL A 271     -17.631 -15.382  15.455  1.00 46.49           O  
ANISOU 1999  O   VAL A 271     5488   6078   6098    131   -294   -301       O  
ATOM   2000  CB  VAL A 271     -19.986 -15.667  17.609  1.00 62.35           C  
ANISOU 2000  CB  VAL A 271     7434   8074   8183    116   -175   -230       C  
ATOM   2001  CG1 VAL A 271     -18.795 -16.522  17.990  1.00 71.64           C  
ANISOU 2001  CG1 VAL A 271     8663   9232   9327    131   -168   -198       C  
ATOM   2002  CG2 VAL A 271     -20.070 -14.467  18.523  1.00 68.16           C  
ANISOU 2002  CG2 VAL A 271     8186   8857   8853    152   -151   -223       C  
ATOM   2003  N   TYR A 272     -18.518 -13.312  15.681  1.00 46.08           N  
ANISOU 2003  N   TYR A 272     5419   6074   6014    144   -311   -315       N  
ATOM   2004  CA  TYR A 272     -17.314 -12.663  15.167  1.00 36.57           C  
ANISOU 2004  CA  TYR A 272     4250   4888   4756    152   -344   -325       C  
ATOM   2005  C   TYR A 272     -16.192 -12.673  16.199  1.00 40.21           C  
ANISOU 2005  C   TYR A 272     4737   5366   5173    165   -329   -300       C  
ATOM   2006  O   TYR A 272     -15.043 -12.987  15.867  1.00 37.96           O  
ANISOU 2006  O   TYR A 272     4458   5090   4875    167   -342   -296       O  
ATOM   2007  CB  TYR A 272     -17.630 -11.233  14.717  1.00 39.70           C  
ANISOU 2007  CB  TYR A 272     4654   5297   5135    158   -374   -341       C  
ATOM   2008  CG  TYR A 272     -16.436 -10.499  14.144  1.00 42.68           C  
ANISOU 2008  CG  TYR A 272     5063   5685   5468    153   -397   -342       C  
ATOM   2009  CD1 TYR A 272     -15.861  -9.433  14.821  1.00 50.64           C  
ANISOU 2009  CD1 TYR A 272     6095   6698   6449    153   -401   -338       C  
ATOM   2010  CD2 TYR A 272     -15.879 -10.878  12.929  1.00 45.54           C  
ANISOU 2010  CD2 TYR A 272     5434   6051   5819    144   -411   -349       C  
ATOM   2011  CE1 TYR A 272     -14.771  -8.760  14.302  1.00 60.93           C  
ANISOU 2011  CE1 TYR A 272     7415   8005   7732    134   -417   -333       C  
ATOM   2012  CE2 TYR A 272     -14.786 -10.212  12.403  1.00 42.06           C  
ANISOU 2012  CE2 TYR A 272     5013   5623   5345    135   -414   -339       C  
ATOM   2013  CZ  TYR A 272     -14.236  -9.154  13.095  1.00 53.97           C  
ANISOU 2013  CZ  TYR A 272     6530   7133   6844    125   -417   -327       C  
ATOM   2014  OH  TYR A 272     -13.150  -8.480  12.588  1.00 50.18           O  
ANISOU 2014  OH  TYR A 272     6058   6660   6350    102   -415   -312       O  
ATOM   2015  N   ARG A 273     -16.504 -12.291  17.442  1.00 47.45           N  
ANISOU 2015  N   ARG A 273     5668   6296   6066    180   -305   -285       N  
ATOM   2016  CA  ARG A 273     -15.649 -12.473  18.618  1.00 54.46           C  
ANISOU 2016  CA  ARG A 273     6584   7205   6902    197   -301   -258       C  
ATOM   2017  C   ARG A 273     -14.460 -11.513  18.679  1.00 61.86           C  
ANISOU 2017  C   ARG A 273     7538   8168   7796    192   -350   -276       C  
ATOM   2018  O   ARG A 273     -13.890 -11.306  19.755  1.00 70.98           O  
ANISOU 2018  O   ARG A 273     8720   9348   8899    205   -366   -269       O  
ATOM   2019  CB  ARG A 273     -15.156 -13.924  18.699  1.00 59.46           C  
ANISOU 2019  CB  ARG A 273     7213   7822   7556    205   -286   -221       C  
ATOM   2020  CG  ARG A 273     -14.455 -14.301  19.997  1.00 67.09           C  
ANISOU 2020  CG  ARG A 273     8212   8811   8468    235   -285   -178       C  
ATOM   2021  CD  ARG A 273     -14.266 -15.807  20.106  1.00 74.32           C  
ANISOU 2021  CD  ARG A 273     9129   9691   9419    252   -259   -128       C  
ATOM   2022  NE  ARG A 273     -12.895 -16.176  20.452  1.00 83.52           N  
ANISOU 2022  NE  ARG A 273    10299  10878  10557    287   -299   -101       N  
ATOM   2023  CZ  ARG A 273     -12.484 -17.426  20.648  1.00 92.94           C  
ANISOU 2023  CZ  ARG A 273    11500  12038  11777    320   -286    -51       C  
ATOM   2024  NH1 ARG A 273     -13.337 -18.433  20.541  1.00 88.89           N1+
ANISOU 2024  NH1 ARG A 273    10997  11457  11319    311   -231    -25       N1+
ATOM   2025  NH2 ARG A 273     -11.218 -17.673  20.955  1.00102.87           N  
ANISOU 2025  NH2 ARG A 273    12748  13323  13016    362   -331    -25       N  
ATOM   2026  N   ASP A 274     -14.078 -10.909  17.557  1.00 62.74           N  
ANISOU 2026  N   ASP A 274     7636   8274   7928    171   -376   -298       N  
ATOM   2027  CA  ASP A 274     -12.933 -10.003  17.507  1.00 69.30           C  
ANISOU 2027  CA  ASP A 274     8469   9121   8740    151   -415   -309       C  
ATOM   2028  C   ASP A 274     -13.356  -8.572  17.190  1.00 55.22           C  
ANISOU 2028  C   ASP A 274     6709   7314   6957    133   -429   -336       C  
ATOM   2029  O   ASP A 274     -12.633  -7.831  16.521  1.00 55.39           O  
ANISOU 2029  O   ASP A 274     6728   7329   6990    104   -449   -338       O  
ATOM   2030  CB  ASP A 274     -11.901 -10.491  16.493  1.00 84.34           C  
ANISOU 2030  CB  ASP A 274    10338  11037  10671    140   -419   -297       C  
ATOM   2031  CG  ASP A 274     -10.782 -11.295  17.134  1.00 95.46           C  
ANISOU 2031  CG  ASP A 274    11720  12474  12078    157   -432   -274       C  
ATOM   2032  OD1 ASP A 274     -10.816 -11.494  18.366  1.00 98.82           O  
ANISOU 2032  OD1 ASP A 274    12164  12913  12471    177   -447   -262       O  
ATOM   2033  OD2 ASP A 274      -9.863 -11.723  16.402  1.00 99.33           O1-
ANISOU 2033  OD2 ASP A 274    12170  12976  12594    160   -425   -265       O1-
ATOM   2034  N   LEU A 275     -14.530  -8.163  17.668  1.00 36.10           N  
ANISOU 2034  N   LEU A 275     4311   4876   4531    155   -410   -351       N  
ATOM   2035  CA  LEU A 275     -15.035  -6.820  17.399  1.00 43.70           C  
ANISOU 2035  CA  LEU A 275     5300   5803   5501    155   -421   -374       C  
ATOM   2036  C   LEU A 275     -14.294  -5.818  18.278  1.00 51.43           C  
ANISOU 2036  C   LEU A 275     6321   6770   6449    139   -451   -404       C  
ATOM   2037  O   LEU A 275     -14.458  -5.812  19.501  1.00 54.76           O  
ANISOU 2037  O   LEU A 275     6775   7206   6827    161   -445   -426       O  
ATOM   2038  CB  LEU A 275     -16.540  -6.750  17.636  1.00 45.90           C  
ANISOU 2038  CB  LEU A 275     5575   6068   5796    195   -386   -382       C  
ATOM   2039  CG  LEU A 275     -17.201  -5.414  17.274  1.00 47.49           C  
ANISOU 2039  CG  LEU A 275     5799   6226   6019    215   -396   -402       C  
ATOM   2040  CD1 LEU A 275     -16.789  -4.999  15.874  1.00 52.32           C  
ANISOU 2040  CD1 LEU A 275     6411   6818   6652    190   -431   -382       C  
ATOM   2041  CD2 LEU A 275     -18.714  -5.492  17.379  1.00 43.10           C  
ANISOU 2041  CD2 LEU A 275     5210   5669   5499    262   -360   -404       C  
ATOM   2042  N   LYS A 276     -13.468  -4.982  17.653  1.00 46.92           N  
ANISOU 2042  N   LYS A 276     5754   6174   5899     97   -483   -406       N  
ATOM   2043  CA  LYS A 276     -12.727  -3.940  18.346  1.00 46.86           C  
ANISOU 2043  CA  LYS A 276     5782   6141   5881     64   -523   -443       C  
ATOM   2044  C   LYS A 276     -12.441  -2.821  17.356  1.00 47.31           C  
ANISOU 2044  C   LYS A 276     5851   6138   5985     24   -534   -434       C  
ATOM   2045  O   LYS A 276     -12.582  -2.994  16.143  1.00 43.53           O  
ANISOU 2045  O   LYS A 276     5351   5657   5529     23   -512   -391       O  
ATOM   2046  CB  LYS A 276     -11.428  -4.480  18.955  1.00 46.28           C  
ANISOU 2046  CB  LYS A 276     5678   6118   5790     33   -564   -442       C  
ATOM   2047  CG  LYS A 276     -10.549  -5.235  17.978  1.00 48.16           C  
ANISOU 2047  CG  LYS A 276     5845   6389   6065     10   -556   -395       C  
ATOM   2048  CD  LYS A 276      -9.282  -5.746  18.642  1.00 51.89           C  
ANISOU 2048  CD  LYS A 276     6270   6912   6532     -8   -601   -392       C  
ATOM   2049  CE  LYS A 276      -8.465  -6.584  17.678  1.00 58.36           C  
ANISOU 2049  CE  LYS A 276     7013   7766   7394    -13   -575   -347       C  
ATOM   2050  NZ  LYS A 276      -7.194  -7.048  18.289  1.00 60.83           N1+
ANISOU 2050  NZ  LYS A 276     7263   8132   7719    -20   -624   -339       N1+
ATOM   2051  N   LEU A 277     -12.038  -1.668  17.894  1.00 51.00           N  
ANISOU 2051  N   LEU A 277     6364   6553   6463    -10   -569   -474       N  
ATOM   2052  CA  LEU A 277     -11.802  -0.493  17.061  1.00 52.55           C  
ANISOU 2052  CA  LEU A 277     6585   6670   6712    -53   -573   -459       C  
ATOM   2053  C   LEU A 277     -10.760  -0.760  15.980  1.00 50.05           C  
ANISOU 2053  C   LEU A 277     6209   6378   6430   -110   -563   -400       C  
ATOM   2054  O   LEU A 277     -10.864  -0.219  14.872  1.00 46.69           O  
ANISOU 2054  O   LEU A 277     5798   5910   6030   -122   -538   -353       O  
ATOM   2055  CB  LEU A 277     -11.372   0.683  17.940  1.00 46.37           C  
ANISOU 2055  CB  LEU A 277     5858   5817   5943    -94   -619   -522       C  
ATOM   2056  CG  LEU A 277     -11.640   2.094  17.420  1.00 58.08           C  
ANISOU 2056  CG  LEU A 277     7406   7181   7482   -111   -617   -521       C  
ATOM   2057  CD1 LEU A 277     -13.137   2.343  17.294  1.00 54.63           C  
ANISOU 2057  CD1 LEU A 277     7015   6708   7033    -16   -581   -523       C  
ATOM   2058  CD2 LEU A 277     -10.994   3.114  18.344  1.00 61.77           C  
ANISOU 2058  CD2 LEU A 277     7926   7576   7970   -170   -673   -597       C  
ATOM   2059  N   GLU A 278      -9.761  -1.596  16.274  1.00 40.36           N  
ANISOU 2059  N   GLU A 278     4915   5221   5198   -136   -577   -396       N  
ATOM   2060  CA  GLU A 278      -8.703  -1.888  15.315  1.00 39.41           C  
ANISOU 2060  CA  GLU A 278     4727   5132   5114   -182   -552   -344       C  
ATOM   2061  C   GLU A 278      -9.184  -2.719  14.136  1.00 46.98           C  
ANISOU 2061  C   GLU A 278     5676   6124   6049   -137   -495   -297       C  
ATOM   2062  O   GLU A 278      -8.468  -2.812  13.136  1.00 43.59           O  
ANISOU 2062  O   GLU A 278     5212   5713   5638   -165   -456   -251       O  
ATOM   2063  CB  GLU A 278      -7.543  -2.610  16.007  1.00 47.03           C  
ANISOU 2063  CB  GLU A 278     5614   6167   6090   -206   -586   -354       C  
ATOM   2064  CG  GLU A 278      -6.841  -1.800  17.091  1.00 53.06           C  
ANISOU 2064  CG  GLU A 278     6377   6907   6877   -265   -662   -406       C  
ATOM   2065  CD  GLU A 278      -7.456  -1.982  18.472  1.00 57.76           C  
ANISOU 2065  CD  GLU A 278     7030   7514   7400   -217   -712   -467       C  
ATOM   2066  OE1 GLU A 278      -8.629  -2.410  18.562  1.00 52.99           O  
ANISOU 2066  OE1 GLU A 278     6477   6911   6745   -145   -673   -468       O  
ATOM   2067  OE2 GLU A 278      -6.759  -1.701  19.473  1.00 65.34           O1-
ANISOU 2067  OE2 GLU A 278     7985   8486   8354   -252   -789   -514       O1-
ATOM   2068  N   ASN A 279     -10.364  -3.330  14.227  1.00 45.28           N  
ANISOU 2068  N   ASN A 279     5488   5920   5795    -70   -488   -310       N  
ATOM   2069  CA  ASN A 279     -10.920  -4.109  13.132  1.00 43.72           C  
ANISOU 2069  CA  ASN A 279     5289   5749   5575    -32   -453   -281       C  
ATOM   2070  C   ASN A 279     -12.038  -3.370  12.408  1.00 47.97           C  
ANISOU 2070  C   ASN A 279     5883   6239   6105     -5   -454   -266       C  
ATOM   2071  O   ASN A 279     -12.851  -3.999  11.724  1.00 42.88           O  
ANISOU 2071  O   ASN A 279     5242   5615   5436     36   -449   -259       O  
ATOM   2072  CB  ASN A 279     -11.417  -5.461  13.643  1.00 48.31           C  
ANISOU 2072  CB  ASN A 279     5845   6375   6135     15   -451   -300       C  
ATOM   2073  CG  ASN A 279     -10.283  -6.385  14.050  1.00 52.83           C  
ANISOU 2073  CG  ASN A 279     6361   6997   6714      6   -447   -297       C  
ATOM   2074  ND2 ASN A 279     -10.610  -7.417  14.818  1.00 59.05           N  
ANISOU 2074  ND2 ASN A 279     7139   7808   7489     43   -450   -308       N  
ATOM   2075  OD1 ASN A 279      -9.128  -6.179  13.672  1.00 51.41           O  
ANISOU 2075  OD1 ASN A 279     6142   6832   6558    -31   -438   -278       O  
ATOM   2076  N   LEU A 280     -12.097  -2.050  12.550  1.00 36.82           N  
ANISOU 2076  N   LEU A 280     4514   4758   4717    -26   -468   -264       N  
ATOM   2077  CA  LEU A 280     -13.099  -1.227  11.889  1.00 50.71           C  
ANISOU 2077  CA  LEU A 280     6329   6462   6476     10   -475   -241       C  
ATOM   2078  C   LEU A 280     -12.402  -0.247  10.961  1.00 42.74           C  
ANISOU 2078  C   LEU A 280     5356   5403   5482    -36   -458   -182       C  
ATOM   2079  O   LEU A 280     -11.428   0.403  11.356  1.00 41.57           O  
ANISOU 2079  O   LEU A 280     5203   5216   5374   -103   -455   -183       O  
ATOM   2080  CB  LEU A 280     -13.956  -0.472  12.905  1.00 48.02           C  
ANISOU 2080  CB  LEU A 280     6024   6065   6158     45   -498   -286       C  
ATOM   2081  CG  LEU A 280     -14.887  -1.322  13.768  1.00 48.15           C  
ANISOU 2081  CG  LEU A 280     6010   6125   6159     99   -496   -329       C  
ATOM   2082  CD1 LEU A 280     -15.648  -0.433  14.730  1.00 43.78           C  
ANISOU 2082  CD1 LEU A 280     5498   5514   5623    140   -500   -374       C  
ATOM   2083  CD2 LEU A 280     -15.846  -2.117  12.898  1.00 33.21           C  
ANISOU 2083  CD2 LEU A 280     4089   4275   4256    145   -495   -306       C  
ATOM   2084  N   MET A 281     -12.898  -0.151   9.730  1.00 45.56           N  
ANISOU 2084  N   MET A 281     5747   5759   5804     -5   -450   -129       N  
ATOM   2085  CA  MET A 281     -12.383   0.798   8.756  1.00 48.01           C  
ANISOU 2085  CA  MET A 281     6109   6018   6115    -39   -423    -54       C  
ATOM   2086  C   MET A 281     -13.553   1.448   8.033  1.00 50.37           C  
ANISOU 2086  C   MET A 281     6476   6270   6392     28   -453    -13       C  
ATOM   2087  O   MET A 281     -14.694   0.983   8.104  1.00 57.60           O  
ANISOU 2087  O   MET A 281     7381   7215   7290     98   -493    -43       O  
ATOM   2088  CB  MET A 281     -11.448   0.126   7.743  1.00 48.90           C  
ANISOU 2088  CB  MET A 281     6198   6199   6182    -69   -367     -9       C  
ATOM   2089  CG  MET A 281     -10.306  -0.654   8.355  1.00 47.06           C  
ANISOU 2089  CG  MET A 281     5881   6024   5977   -118   -340    -43       C  
ATOM   2090  SD  MET A 281      -9.150  -1.227   7.096  1.00 60.65           S  
ANISOU 2090  SD  MET A 281     7574   7813   7655   -144   -251     16       S  
ATOM   2091  CE  MET A 281      -8.375   0.317   6.622  1.00 58.70           C  
ANISOU 2091  CE  MET A 281     7361   7483   7458   -226   -203    103       C  
ATOM   2092  N   LEU A 282     -13.258   2.537   7.331  1.00 52.25           N  
ANISOU 2092  N   LEU A 282     6781   6434   6638      7   -434     63       N  
ATOM   2093  CA  LEU A 282     -14.212   3.190   6.448  1.00 51.94           C  
ANISOU 2093  CA  LEU A 282     6816   6352   6568     76   -464    126       C  
ATOM   2094  C   LEU A 282     -13.795   2.986   4.998  1.00 48.23           C  
ANISOU 2094  C   LEU A 282     6389   5928   6007     71   -428    212       C  
ATOM   2095  O   LEU A 282     -12.604   2.982   4.674  1.00 48.92           O  
ANISOU 2095  O   LEU A 282     6470   6028   6090     -3   -357    250       O  
ATOM   2096  CB  LEU A 282     -14.306   4.689   6.742  1.00 50.20           C  
ANISOU 2096  CB  LEU A 282     6664   5989   6420     69   -470    159       C  
ATOM   2097  CG  LEU A 282     -14.704   5.129   8.149  1.00 46.34           C  
ANISOU 2097  CG  LEU A 282     6162   5434   6012     81   -497     70       C  
ATOM   2098  CD1 LEU A 282     -14.675   6.648   8.227  1.00 44.48           C  
ANISOU 2098  CD1 LEU A 282     6013   5040   5848     71   -497    107       C  
ATOM   2099  CD2 LEU A 282     -16.080   4.593   8.509  1.00 55.10           C  
ANISOU 2099  CD2 LEU A 282     7236   6591   7108    183   -543     17       C  
ATOM   2100  N   ASP A 283     -14.779   2.816   4.120  1.00 48.13           N  
ANISOU 2100  N   ASP A 283     6417   5948   5921    152   -477    242       N  
ATOM   2101  CA  ASP A 283     -14.481   2.785   2.695  1.00 50.53           C  
ANISOU 2101  CA  ASP A 283     6792   6291   6116    160   -449    330       C  
ATOM   2102  C   ASP A 283     -14.365   4.223   2.192  1.00 53.03           C  
ANISOU 2102  C   ASP A 283     7206   6497   6447    157   -430    443       C  
ATOM   2103  O   ASP A 283     -14.348   5.178   2.973  1.00 64.19           O  
ANISOU 2103  O   ASP A 283     8626   7798   7966    134   -432    443       O  
ATOM   2104  CB  ASP A 283     -15.527   1.975   1.928  1.00 53.10           C  
ANISOU 2104  CB  ASP A 283     7128   6703   6345    243   -525    310       C  
ATOM   2105  CG  ASP A 283     -16.949   2.457   2.165  1.00 67.28           C  
ANISOU 2105  CG  ASP A 283     8924   8458   8182    328   -626    302       C  
ATOM   2106  OD1 ASP A 283     -17.793   1.628   2.564  1.00 70.53           O  
ANISOU 2106  OD1 ASP A 283     9262   8925   8611    363   -686    221       O  
ATOM   2107  OD2 ASP A 283     -17.228   3.657   1.954  1.00 71.74           O1-
ANISOU 2107  OD2 ASP A 283     9556   8931   8769    361   -641    380       O1-
ATOM   2108  N   LYS A 284     -14.288   4.391   0.870  1.00 50.28           N  
ANISOU 2108  N   LYS A 284     6946   6172   5986    182   -410    543       N  
ATOM   2109  CA  LYS A 284     -14.130   5.726   0.303  1.00 53.04           C  
ANISOU 2109  CA  LYS A 284     7401   6411   6341    178   -381    673       C  
ATOM   2110  C   LYS A 284     -15.330   6.618   0.601  1.00 50.64           C  
ANISOU 2110  C   LYS A 284     7136   6008   6097    264   -475    687       C  
ATOM   2111  O   LYS A 284     -15.183   7.840   0.704  1.00 65.63           O  
ANISOU 2111  O   LYS A 284     9101   7769   8069    249   -454    761       O  
ATOM   2112  CB  LYS A 284     -13.908   5.626  -1.206  1.00 57.10           C  
ANISOU 2112  CB  LYS A 284     8014   6987   6695    204   -343    782       C  
ATOM   2113  CG  LYS A 284     -15.160   5.295  -2.000  1.00 63.13           C  
ANISOU 2113  CG  LYS A 284     8831   7816   7339    324   -458    788       C  
ATOM   2114  CD  LYS A 284     -14.899   5.363  -3.492  1.00 59.43           C  
ANISOU 2114  CD  LYS A 284     8488   7400   6693    352   -421    906       C  
ATOM   2115  CE  LYS A 284     -16.185   5.288  -4.284  1.00 58.88           C  
ANISOU 2115  CE  LYS A 284     8486   7378   6509    475   -561    926       C  
ATOM   2116  NZ  LYS A 284     -16.846   6.621  -4.401  1.00 62.75           N1+
ANISOU 2116  NZ  LYS A 284     9055   7745   7043    539   -618   1040       N1+
ATOM   2117  N   ASP A 285     -16.518   6.029   0.750  1.00 47.70           N  
ANISOU 2117  N   ASP A 285     6719   5698   5707    354   -576    618       N  
ATOM   2118  CA  ASP A 285     -17.732   6.807   0.967  1.00 48.51           C  
ANISOU 2118  CA  ASP A 285     6841   5721   5867    454   -664    632       C  
ATOM   2119  C   ASP A 285     -17.955   7.164   2.429  1.00 52.30           C  
ANISOU 2119  C   ASP A 285     7255   6120   6496    443   -663    539       C  
ATOM   2120  O   ASP A 285     -18.727   8.084   2.715  1.00 61.09           O  
ANISOU 2120  O   ASP A 285     8399   7132   7683    518   -705    558       O  
ATOM   2121  CB  ASP A 285     -18.948   6.041   0.439  1.00 61.13           C  
ANISOU 2121  CB  ASP A 285     8405   7429   7392    554   -777    603       C  
ATOM   2122  CG  ASP A 285     -18.833   5.714  -1.035  1.00 82.05           C  
ANISOU 2122  CG  ASP A 285    11141  10162   9873    578   -796    684       C  
ATOM   2123  OD1 ASP A 285     -18.295   6.555  -1.789  1.00 88.09           O  
ANISOU 2123  OD1 ASP A 285    12022  10865  10582    570   -748    811       O  
ATOM   2124  OD2 ASP A 285     -19.279   4.620  -1.441  1.00 86.12           O1-
ANISOU 2124  OD2 ASP A 285    11615  10800  10306    602   -858    622       O1-
ATOM   2125  N   GLY A 286     -17.307   6.464   3.355  1.00 47.48           N  
ANISOU 2125  N   GLY A 286     6562   5553   5926    363   -617    440       N  
ATOM   2126  CA  GLY A 286     -17.505   6.694   4.768  1.00 55.66           C  
ANISOU 2126  CA  GLY A 286     7545   6531   7074    356   -617    343       C  
ATOM   2127  C   GLY A 286     -18.324   5.645   5.490  1.00 54.21           C  
ANISOU 2127  C   GLY A 286     7256   6444   6898    400   -656    236       C  
ATOM   2128  O   GLY A 286     -18.678   5.859   6.655  1.00 47.11           O  
ANISOU 2128  O   GLY A 286     6320   5501   6077    415   -654    160       O  
ATOM   2129  N   HIS A 287     -18.641   4.525   4.846  1.00 54.68           N  
ANISOU 2129  N   HIS A 287     7271   6627   6878    418   -688    227       N  
ATOM   2130  CA  HIS A 287     -19.383   3.456   5.496  1.00 51.16           C  
ANISOU 2130  CA  HIS A 287     6722   6266   6450    443   -718    133       C  
ATOM   2131  C   HIS A 287     -18.425   2.501   6.197  1.00 50.09           C  
ANISOU 2131  C   HIS A 287     6534   6188   6312    355   -659     66       C  
ATOM   2132  O   HIS A 287     -17.260   2.364   5.815  1.00 56.44           O  
ANISOU 2132  O   HIS A 287     7365   7004   7075    284   -609     94       O  
ATOM   2133  CB  HIS A 287     -20.241   2.694   4.485  1.00 43.54           C  
ANISOU 2133  CB  HIS A 287     5732   5394   5415    499   -794    146       C  
ATOM   2134  CG  HIS A 287     -21.358   3.507   3.910  1.00 56.40           C  
ANISOU 2134  CG  HIS A 287     7388   6985   7055    603   -875    205       C  
ATOM   2135  CD2 HIS A 287     -21.487   4.124   2.711  1.00 56.58           C  
ANISOU 2135  CD2 HIS A 287     7500   6992   7006    651   -922    305       C  
ATOM   2136  ND1 HIS A 287     -22.527   3.758   4.597  1.00 59.73           N  
ANISOU 2136  ND1 HIS A 287     7737   7386   7571    681   -915    167       N  
ATOM   2137  CE1 HIS A 287     -23.326   4.496   3.848  1.00 57.45           C  
ANISOU 2137  CE1 HIS A 287     7482   7067   7279    776   -991    239       C  
ATOM   2138  NE2 HIS A 287     -22.718   4.733   2.699  1.00 59.58           N  
ANISOU 2138  NE2 HIS A 287     7856   7337   7443    759  -1002    326       N  
ATOM   2139  N   ILE A 288     -18.936   1.836   7.234  1.00 56.48           N  
ANISOU 2139  N   ILE A 288     7262   7031   7166    366   -661    -17       N  
ATOM   2140  CA  ILE A 288     -18.112   0.947   8.043  1.00 48.86           C  
ANISOU 2140  CA  ILE A 288     6249   6112   6202    297   -614    -76       C  
ATOM   2141  C   ILE A 288     -17.787  -0.321   7.264  1.00 42.62           C  
ANISOU 2141  C   ILE A 288     5434   5417   5344    272   -614    -79       C  
ATOM   2142  O   ILE A 288     -18.632  -0.868   6.542  1.00 50.44           O  
ANISOU 2142  O   ILE A 288     6407   6454   6302    315   -665    -79       O  
ATOM   2143  CB  ILE A 288     -18.831   0.624   9.366  1.00 41.73           C  
ANISOU 2143  CB  ILE A 288     5283   5216   5356    325   -609   -151       C  
ATOM   2144  CG1 ILE A 288     -18.576   1.720  10.400  1.00 54.40           C  
ANISOU 2144  CG1 ILE A 288     6928   6730   7011    320   -583   -175       C  
ATOM   2145  CG2 ILE A 288     -18.404  -0.734   9.915  1.00 48.66           C  
ANISOU 2145  CG2 ILE A 288     6100   6172   6217    280   -582   -199       C  
ATOM   2146  CD1 ILE A 288     -17.155   1.745  10.921  1.00 53.55           C  
ANISOU 2146  CD1 ILE A 288     6839   6612   6897    230   -549   -192       C  
ATOM   2147  N   LYS A 289     -16.549  -0.790   7.402  1.00 48.54           N  
ANISOU 2147  N   LYS A 289     6177   6192   6076    205   -562    -86       N  
ATOM   2148  CA  LYS A 289     -16.144  -2.111   6.938  1.00 47.42           C  
ANISOU 2148  CA  LYS A 289     6005   6130   5883    186   -547   -108       C  
ATOM   2149  C   LYS A 289     -15.532  -2.864   8.111  1.00 55.34           C  
ANISOU 2149  C   LYS A 289     6947   7154   6925    148   -513   -162       C  
ATOM   2150  O   LYS A 289     -14.553  -2.400   8.702  1.00 48.37           O  
ANISOU 2150  O   LYS A 289     6063   6246   6069    102   -479   -157       O  
ATOM   2151  CB  LYS A 289     -15.142  -2.016   5.786  1.00 46.27           C  
ANISOU 2151  CB  LYS A 289     5910   6003   5667    156   -506    -52       C  
ATOM   2152  CG  LYS A 289     -15.661  -2.518   4.448  1.00 62.00           C  
ANISOU 2152  CG  LYS A 289     7945   8046   7567    198   -540    -36       C  
ATOM   2153  CD  LYS A 289     -16.822  -1.680   3.946  1.00 66.82           C  
ANISOU 2153  CD  LYS A 289     8598   8624   8165    258   -614      3       C  
ATOM   2154  CE  LYS A 289     -17.174  -2.038   2.509  1.00 67.01           C  
ANISOU 2154  CE  LYS A 289     8684   8704   8074    296   -658     27       C  
ATOM   2155  NZ  LYS A 289     -17.643  -3.443   2.378  1.00 55.05           N1+
ANISOU 2155  NZ  LYS A 289     7123   7256   6536    303   -699    -56       N1+
ATOM   2156  N   ILE A 290     -16.106  -4.014   8.449  1.00 47.24           N  
ANISOU 2156  N   ILE A 290     5872   6172   5906    166   -526   -209       N  
ATOM   2157  CA  ILE A 290     -15.535  -4.895   9.460  1.00 36.15           C  
ANISOU 2157  CA  ILE A 290     4419   4791   4526    140   -495   -247       C  
ATOM   2158  C   ILE A 290     -14.535  -5.812   8.767  1.00 43.08           C  
ANISOU 2158  C   ILE A 290     5292   5711   5365    118   -463   -244       C  
ATOM   2159  O   ILE A 290     -14.886  -6.522   7.817  1.00 45.84           O  
ANISOU 2159  O   ILE A 290     5654   6088   5674    137   -475   -253       O  
ATOM   2160  CB  ILE A 290     -16.621  -5.702  10.185  1.00 43.89           C  
ANISOU 2160  CB  ILE A 290     5352   5784   5540    167   -511   -287       C  
ATOM   2161  CG1 ILE A 290     -17.643  -4.761  10.823  1.00 40.90           C  
ANISOU 2161  CG1 ILE A 290     4972   5368   5200    202   -528   -291       C  
ATOM   2162  CG2 ILE A 290     -15.999  -6.596  11.242  1.00 38.40           C  
ANISOU 2162  CG2 ILE A 290     4623   5108   4859    147   -477   -310       C  
ATOM   2163  CD1 ILE A 290     -18.783  -5.487  11.493  1.00 47.61           C  
ANISOU 2163  CD1 ILE A 290     5763   6235   6092    228   -527   -320       C  
ATOM   2164  N   THR A 291     -13.295  -5.806   9.248  1.00 36.62           N  
ANISOU 2164  N   THR A 291     4453   4900   4561     82   -424   -237       N  
ATOM   2165  CA  THR A 291     -12.200  -6.471   8.558  1.00 43.04           C  
ANISOU 2165  CA  THR A 291     5254   5752   5348     69   -378   -226       C  
ATOM   2166  C   THR A 291     -12.083  -7.933   8.982  1.00 53.39           C  
ANISOU 2166  C   THR A 291     6524   7091   6670     87   -369   -265       C  
ATOM   2167  O   THR A 291     -12.574  -8.344  10.036  1.00 40.88           O  
ANISOU 2167  O   THR A 291     4915   5498   5120     96   -391   -289       O  
ATOM   2168  CB  THR A 291     -10.882  -5.740   8.823  1.00 42.10           C  
ANISOU 2168  CB  THR A 291     5111   5627   5257     20   -343   -194       C  
ATOM   2169  CG2 THR A 291     -11.017  -4.267   8.458  1.00 45.16           C  
ANISOU 2169  CG2 THR A 291     5548   5963   5647     -5   -349   -151       C  
ATOM   2170  OG1 THR A 291     -10.541  -5.855  10.210  1.00 46.74           O  
ANISOU 2170  OG1 THR A 291     5652   6213   5894      4   -364   -221       O  
ATOM   2171  N   ASP A 292     -11.421  -8.721   8.134  1.00 57.47           N  
ANISOU 2171  N   ASP A 292     7041   7638   7156     98   -329   -269       N  
ATOM   2172  CA  ASP A 292     -11.101 -10.116   8.428  1.00 49.17           C  
ANISOU 2172  CA  ASP A 292     5958   6601   6124    121   -311   -302       C  
ATOM   2173  C   ASP A 292      -9.651 -10.373   8.028  1.00 44.91           C  
ANISOU 2173  C   ASP A 292     5387   6095   5583    123   -245   -285       C  
ATOM   2174  O   ASP A 292      -9.347 -11.159   7.133  1.00 61.33           O  
ANISOU 2174  O   ASP A 292     7485   8191   7628    154   -203   -305       O  
ATOM   2175  CB  ASP A 292     -12.072 -11.067   7.727  1.00 47.92           C  
ANISOU 2175  CB  ASP A 292     5836   6433   5937    149   -333   -346       C  
ATOM   2176  CG  ASP A 292     -11.733 -12.533   7.958  1.00 65.35           C  
ANISOU 2176  CG  ASP A 292     8024   8632   8172    173   -309   -381       C  
ATOM   2177  OD1 ASP A 292     -12.012 -13.356   7.059  1.00 67.11           O  
ANISOU 2177  OD1 ASP A 292     8286   8849   8365    193   -308   -424       O  
ATOM   2178  OD2 ASP A 292     -11.166 -12.858   9.020  1.00 70.99           O1-
ANISOU 2178  OD2 ASP A 292     8692   9344   8937    175   -296   -365       O1-
ATOM   2179  N   PHE A 293      -8.741  -9.672   8.704  1.00 47.71           N  
ANISOU 2179  N   PHE A 293     5690   6459   5981     90   -236   -252       N  
ATOM   2180  CA  PHE A 293      -7.314  -9.736   8.411  1.00 50.67           C  
ANISOU 2180  CA  PHE A 293     6006   6870   6377     84   -174   -227       C  
ATOM   2181  C   PHE A 293      -6.537 -10.486   9.485  1.00 61.38           C  
ANISOU 2181  C   PHE A 293     7282   8244   7795    101   -185   -234       C  
ATOM   2182  O   PHE A 293      -5.303 -10.533   9.427  1.00 65.25           O  
ANISOU 2182  O   PHE A 293     7696   8770   8325     98   -144   -212       O  
ATOM   2183  CB  PHE A 293      -6.729  -8.326   8.245  1.00 42.88           C  
ANISOU 2183  CB  PHE A 293     5005   5881   5407     22   -158   -179       C  
ATOM   2184  CG  PHE A 293      -7.471  -7.460   7.254  1.00 51.20           C  
ANISOU 2184  CG  PHE A 293     6144   6909   6399     10   -152   -154       C  
ATOM   2185  CD1 PHE A 293      -7.506  -6.084   7.417  1.00 49.43           C  
ANISOU 2185  CD1 PHE A 293     5937   6645   6198    -43   -169   -116       C  
ATOM   2186  CD2 PHE A 293      -8.113  -8.014   6.153  1.00 50.31           C  
ANISOU 2186  CD2 PHE A 293     6101   6808   6204     55   -135   -170       C  
ATOM   2187  CE1 PHE A 293      -8.176  -5.275   6.517  1.00 50.76           C  
ANISOU 2187  CE1 PHE A 293     6190   6784   6311    -43   -167    -81       C  
ATOM   2188  CE2 PHE A 293      -8.787  -7.207   5.249  1.00 54.40           C  
ANISOU 2188  CE2 PHE A 293     6702   7310   6657     53   -144   -139       C  
ATOM   2189  CZ  PHE A 293      -8.816  -5.838   5.431  1.00 56.54           C  
ANISOU 2189  CZ  PHE A 293     6988   7540   6955      8   -157    -88       C  
ATOM   2190  N   GLY A 294      -7.228 -11.068  10.469  1.00 65.20           N  
ANISOU 2190  N   GLY A 294     7778   8706   8290    121   -239   -256       N  
ATOM   2191  CA  GLY A 294      -6.549 -11.686  11.586  1.00 53.62           C  
ANISOU 2191  CA  GLY A 294     6249   7255   6869    142   -263   -250       C  
ATOM   2192  C   GLY A 294      -6.011 -13.070  11.269  1.00 58.72           C  
ANISOU 2192  C   GLY A 294     6870   7908   7534    207   -219   -257       C  
ATOM   2193  O   GLY A 294      -6.435 -13.744  10.330  1.00 61.89           O  
ANISOU 2193  O   GLY A 294     7318   8289   7908    237   -179   -284       O  
ATOM   2194  N   LEU A 295      -5.042 -13.488  12.080  1.00 59.12           N  
ANISOU 2194  N   LEU A 295     6845   7984   7633    232   -235   -235       N  
ATOM   2195  CA  LEU A 295      -4.481 -14.830  12.021  1.00 63.53           C  
ANISOU 2195  CA  LEU A 295     7375   8539   8226    308   -203   -235       C  
ATOM   2196  C   LEU A 295      -4.115 -15.264  13.431  1.00 69.14           C  
ANISOU 2196  C   LEU A 295     8045   9258   8969    337   -267   -205       C  
ATOM   2197  O   LEU A 295      -3.667 -14.449  14.241  1.00 73.05           O  
ANISOU 2197  O   LEU A 295     8494   9790   9471    299   -326   -186       O  
ATOM   2198  CB  LEU A 295      -3.245 -14.898  11.117  1.00 65.12           C  
ANISOU 2198  CB  LEU A 295     7501   8784   8459    333   -127   -228       C  
ATOM   2199  CG  LEU A 295      -3.503 -15.042   9.618  1.00 66.68           C  
ANISOU 2199  CG  LEU A 295     7757   8971   8606    345    -42   -260       C  
ATOM   2200  CD1 LEU A 295      -2.204 -15.335   8.886  1.00 65.68           C  
ANISOU 2200  CD1 LEU A 295     7551   8891   8515    391     52   -250       C  
ATOM   2201  CD2 LEU A 295      -4.535 -16.130   9.358  1.00 70.04           C  
ANISOU 2201  CD2 LEU A 295     8280   9332   9000    387    -45   -308       C  
ATOM   2202  N   CYS A 296      -4.310 -16.549  13.715  1.00 80.30           N  
ANISOU 2202  N   CYS A 296     9484  10630  10397    404   -260   -201       N  
ATOM   2203  CA  CYS A 296      -3.961 -17.077  15.027  1.00 79.76           C  
ANISOU 2203  CA  CYS A 296     9391  10567  10349    445   -319   -158       C  
ATOM   2204  C   CYS A 296      -2.450 -17.054  15.222  1.00 75.19           C  
ANISOU 2204  C   CYS A 296     8692  10051   9826    481   -336   -129       C  
ATOM   2205  O   CYS A 296      -1.695 -17.568  14.392  1.00 74.82           O  
ANISOU 2205  O   CYS A 296     8590  10011   9827    531   -272   -135       O  
ATOM   2206  CB  CYS A 296      -4.496 -18.498  15.191  1.00 83.56           C  
ANISOU 2206  CB  CYS A 296     9931  10972  10843    509   -297   -150       C  
ATOM   2207  SG  CYS A 296      -6.290 -18.598  15.380  1.00 90.29           S  
ANISOU 2207  SG  CYS A 296    10897  11756  11653    460   -296   -168       S  
ATOM   2208  N   LYS A 297      -2.014 -16.441  16.317  1.00 70.20           N  
ANISOU 2208  N   LYS A 297     8016   9469   9188    458   -424   -103       N  
ATOM   2209  CA  LYS A 297      -0.616 -16.392  16.707  1.00 79.06           C  
ANISOU 2209  CA  LYS A 297     9008  10658  10371    486   -471    -73       C  
ATOM   2210  C   LYS A 297      -0.446 -17.070  18.059  1.00 90.76           C  
ANISOU 2210  C   LYS A 297    10497  12149  11838    550   -561    -27       C  
ATOM   2211  O   LYS A 297      -1.412 -17.312  18.788  1.00 95.39           O  
ANISOU 2211  O   LYS A 297    11191  12696  12356    552   -585    -16       O  
ATOM   2212  CB  LYS A 297      -0.110 -14.946  16.783  1.00 79.35           C  
ANISOU 2212  CB  LYS A 297     8978  10752  10418    389   -517    -89       C  
ATOM   2213  CG  LYS A 297      -0.348 -14.125  15.530  1.00 83.77           C  
ANISOU 2213  CG  LYS A 297     9550  11299  10980    319   -431   -119       C  
ATOM   2214  CD  LYS A 297      -0.772 -12.705  15.882  1.00 84.75           C  
ANISOU 2214  CD  LYS A 297     9711  11421  11070    215   -485   -141       C  
ATOM   2215  CE  LYS A 297       0.201 -12.051  16.853  1.00 85.33           C  
ANISOU 2215  CE  LYS A 297     9689  11549  11184    174   -591   -135       C  
ATOM   2216  NZ  LYS A 297      -0.291 -10.726  17.327  1.00 87.87           N1+
ANISOU 2216  NZ  LYS A 297    10069  11849  11467     79   -651   -170       N1+
ATOM   2217  N   GLU A 298       0.800 -17.385  18.388  1.00 95.78           N  
ANISOU 2217  N   GLU A 298    11013  12841  12539    607   -608      8       N  
ATOM   2218  CA  GLU A 298       1.148 -17.797  19.738  1.00100.81           C  
ANISOU 2218  CA  GLU A 298    11643  13507  13152    664   -722     59       C  
ATOM   2219  C   GLU A 298       1.562 -16.562  20.523  1.00 98.59           C  
ANISOU 2219  C   GLU A 298    11315  13302  12842    582   -839     40       C  
ATOM   2220  O   GLU A 298       2.440 -15.807  20.090  1.00101.85           O  
ANISOU 2220  O   GLU A 298    11603  13769  13326    529   -852     19       O  
ATOM   2221  CB  GLU A 298       2.269 -18.836  19.732  1.00111.99           C  
ANISOU 2221  CB  GLU A 298    12950  14943  14657    783   -729    109       C  
ATOM   2222  CG  GLU A 298       2.621 -19.370  21.116  1.00119.00           C  
ANISOU 2222  CG  GLU A 298    13842  15860  15512    860   -854    176       C  
ATOM   2223  CD  GLU A 298       1.508 -20.201  21.740  1.00120.93           C  
ANISOU 2223  CD  GLU A 298    14254  16022  15672    902   -838    217       C  
ATOM   2224  OE1 GLU A 298       0.543 -20.561  21.031  1.00120.88           O  
ANISOU 2224  OE1 GLU A 298    14341  15928  15660    883   -728    191       O  
ATOM   2225  OE2 GLU A 298       1.604 -20.502  22.948  1.00121.40           O1-
ANISOU 2225  OE2 GLU A 298    14351  16105  15669    953   -937    277       O1-
ATOM   2226  N   GLY A 299       0.923 -16.354  21.668  1.00 90.87           N  
ANISOU 2226  N   GLY A 299    10441  12326  11760    571   -919     46       N  
ATOM   2227  CA  GLY A 299       1.060 -15.116  22.402  1.00 83.82           C  
ANISOU 2227  CA  GLY A 299     9546  11485  10818    485  -1024      5       C  
ATOM   2228  C   GLY A 299       2.450 -14.896  22.973  1.00 80.63           C  
ANISOU 2228  C   GLY A 299     8998  11170  10467    493  -1156     17       C  
ATOM   2229  O   GLY A 299       3.383 -15.679  22.791  1.00 79.11           O  
ANISOU 2229  O   GLY A 299     8688  11009  10360    573  -1165     64       O  
ATOM   2230  N   ILE A 300       2.575 -13.784  23.694  1.00 83.57           N  
ANISOU 2230  N   ILE A 300     9378  11582  10792    410  -1267    -32       N  
ATOM   2231  CA  ILE A 300       3.825 -13.359  24.311  1.00 90.57           C  
ANISOU 2231  CA  ILE A 300    10129  12557  11728    389  -1421    -39       C  
ATOM   2232  C   ILE A 300       3.799 -13.725  25.790  1.00 89.45           C  
ANISOU 2232  C   ILE A 300    10068  12461  11459    455  -1566    -14       C  
ATOM   2233  O   ILE A 300       2.753 -13.676  26.447  1.00 91.42           O  
ANISOU 2233  O   ILE A 300    10491  12677  11567    462  -1557    -24       O  
ATOM   2234  CB  ILE A 300       4.047 -11.844  24.108  1.00 90.96           C  
ANISOU 2234  CB  ILE A 300    10136  12609  11816    241  -1459   -119       C  
ATOM   2235  CG1 ILE A 300       4.051 -11.505  22.616  1.00 97.76           C  
ANISOU 2235  CG1 ILE A 300    10932  13424  12787    182  -1304   -126       C  
ATOM   2236  CG2 ILE A 300       5.345 -11.393  24.748  1.00 85.26           C  
ANISOU 2236  CG2 ILE A 300     9260  11975  11159    203  -1630   -135       C  
ATOM   2237  CD1 ILE A 300       4.224 -10.030  22.327  1.00103.38           C  
ANISOU 2237  CD1 ILE A 300    11613  14119  13548     35  -1322   -189       C  
ATOM   2238  N   LYS A 301       4.961 -14.102  26.318  1.00 92.99           N  
ANISOU 2238  N   LYS A 301    10387  12991  11954    511  -1698     23       N  
ATOM   2239  CA  LYS A 301       5.082 -14.464  27.727  1.00100.04           C  
ANISOU 2239  CA  LYS A 301    11350  13942  12718    584  -1856     55       C  
ATOM   2240  C   LYS A 301       5.434 -13.249  28.582  1.00 98.74           C  
ANISOU 2240  C   LYS A 301    11187  13839  12492    485  -2029    -30       C  
ATOM   2241  O   LYS A 301       6.467 -12.609  28.378  1.00100.12           O  
ANISOU 2241  O   LYS A 301    11190  14066  12786    413  -2120    -70       O  
ATOM   2242  CB  LYS A 301       6.134 -15.563  27.910  1.00107.97           C  
ANISOU 2242  CB  LYS A 301    12222  15005  13799    714  -1927    146       C  
ATOM   2243  CG  LYS A 301       5.881 -16.807  27.067  1.00111.19           C  
ANISOU 2243  CG  LYS A 301    12630  15339  14279    819  -1762    221       C  
ATOM   2244  CD  LYS A 301       6.884 -17.915  27.363  1.00115.17           C  
ANISOU 2244  CD  LYS A 301    13017  15888  14853    967  -1837    315       C  
ATOM   2245  CE  LYS A 301       6.576 -19.165  26.543  1.00115.84           C  
ANISOU 2245  CE  LYS A 301    13127  15879  15008   1073  -1668    378       C  
ATOM   2246  NZ  LYS A 301       7.546 -20.270  26.791  1.00117.99           N1+
ANISOU 2246  NZ  LYS A 301    13289  16179  15362   1233  -1731    471       N1+
ATOM   2247  N   ALA A 304       3.523 -10.873  35.274  1.00118.97           N  
ANISOU 2247  N   ALA A 304    14614  16602  13988    494  -2661   -295       N  
ATOM   2248  CA  ALA A 304       3.242 -12.111  34.557  1.00117.86           C  
ANISOU 2248  CA  ALA A 304    14427  16419  13933    584  -2497   -156       C  
ATOM   2249  C   ALA A 304       4.470 -12.560  33.775  1.00120.02           C  
ANISOU 2249  C   ALA A 304    14454  16723  14426    591  -2549   -106       C  
ATOM   2250  O   ALA A 304       4.481 -12.524  32.544  1.00123.65           O  
ANISOU 2250  O   ALA A 304    14797  17120  15066    541  -2414   -106       O  
ATOM   2251  CB  ALA A 304       2.056 -11.930  33.628  1.00113.92           C  
ANISOU 2251  CB  ALA A 304    13990  15806  13489    538  -2261   -171       C  
ATOM   2252  N   THR A 305       5.501 -12.995  34.502  1.00121.20           N  
ANISOU 2252  N   THR A 305    14526  16975  14552    662  -2745    -62       N  
ATOM   2253  CA  THR A 305       6.785 -13.281  33.871  1.00119.28           C  
ANISOU 2253  CA  THR A 305    14023  16776  14522    666  -2818    -28       C  
ATOM   2254  C   THR A 305       6.711 -14.513  32.973  1.00123.75           C  
ANISOU 2254  C   THR A 305    14519  17286  15213    768  -2646     95       C  
ATOM   2255  O   THR A 305       7.203 -14.492  31.837  1.00123.35           O  
ANISOU 2255  O   THR A 305    14290  17209  15367    728  -2559     91       O  
ATOM   2256  CB  THR A 305       7.872 -13.443  34.938  1.00111.98           C  
ANISOU 2256  CB  THR A 305    13029  15981  13537    727  -3089    -10       C  
ATOM   2257  CG2 THR A 305       7.414 -14.376  36.056  1.00107.35           C  
ANISOU 2257  CG2 THR A 305    12638  15429  12722    879  -3133     93       C  
ATOM   2258  OG1 THR A 305       9.065 -13.958  34.331  1.00109.49           O  
ANISOU 2258  OG1 THR A 305    12452  15712  13439    766  -3137     51       O  
ATOM   2259  N   MET A 306       6.097 -15.597  33.459  1.00126.52           N  
ANISOU 2259  N   MET A 306    15018  17614  15442    899  -2587    204       N  
ATOM   2260  CA  MET A 306       6.014 -16.846  32.709  1.00124.30           C  
ANISOU 2260  CA  MET A 306    14692  17264  15272   1003  -2436    317       C  
ATOM   2261  C   MET A 306       4.591 -17.183  32.275  1.00118.08           C  
ANISOU 2261  C   MET A 306    14075  16357  14432    996  -2210    335       C  
ATOM   2262  O   MET A 306       4.287 -18.352  32.013  1.00113.57           O  
ANISOU 2262  O   MET A 306    13539  15720  13891   1096  -2100    438       O  
ATOM   2263  CB  MET A 306       6.605 -18.001  33.519  1.00127.57           C  
ANISOU 2263  CB  MET A 306    15107  17730  15634   1170  -2553    449       C  
ATOM   2264  CG  MET A 306       8.109 -17.903  33.758  1.00131.67           C  
ANISOU 2264  CG  MET A 306    15408  18367  16255   1201  -2769    451       C  
ATOM   2265  SD  MET A 306       9.005 -17.081  32.419  1.00131.26           S  
ANISOU 2265  SD  MET A 306    15071  18325  16477   1072  -2732    352       S  
ATOM   2266  CE  MET A 306       8.829 -18.239  31.066  1.00128.83           C  
ANISOU 2266  CE  MET A 306    14700  17907  16345   1160  -2480    435       C  
ATOM   2267  N   LYS A 307       3.717 -16.186  32.185  1.00116.73           N  
ANISOU 2267  N   LYS A 307    14005  16153  14195    881  -2143    237       N  
ATOM   2268  CA  LYS A 307       2.366 -16.371  31.672  1.00116.38           C  
ANISOU 2268  CA  LYS A 307    14091  16002  14126    859  -1935    241       C  
ATOM   2269  C   LYS A 307       2.303 -15.906  30.224  1.00111.06           C  
ANISOU 2269  C   LYS A 307    13304  15267  13628    767  -1808    176       C  
ATOM   2270  O   LYS A 307       2.771 -14.811  29.896  1.00107.31           O  
ANISOU 2270  O   LYS A 307    12739  14820  13215    663  -1863     83       O  
ATOM   2271  CB  LYS A 307       1.346 -15.605  32.514  1.00120.30           C  
ANISOU 2271  CB  LYS A 307    14777  16499  14431    811  -1928    182       C  
ATOM   2272  CG  LYS A 307       1.226 -16.107  33.942  1.00122.93           C  
ANISOU 2272  CG  LYS A 307    15260  16890  14556    908  -2020    254       C  
ATOM   2273  CD  LYS A 307       0.138 -15.361  34.698  1.00121.25           C  
ANISOU 2273  CD  LYS A 307    15240  16675  14154    867  -1978    190       C  
ATOM   2274  CE  LYS A 307      -0.053 -15.935  36.093  1.00121.25           C  
ANISOU 2274  CE  LYS A 307    15409  16734  13927    972  -2042    276       C  
ATOM   2275  NZ  LYS A 307      -1.116 -15.219  36.855  1.00121.04           N1+
ANISOU 2275  NZ  LYS A 307    15574  16710  13704    943  -1982    212       N1+
ATOM   2276  N   THR A 308       1.719 -16.737  29.366  1.00112.72           N  
ANISOU 2276  N   THR A 308    13527  15388  13913    802  -1641    226       N  
ATOM   2277  CA  THR A 308       1.597 -16.451  27.942  1.00113.50           C  
ANISOU 2277  CA  THR A 308    13539  15429  14158    733  -1512    176       C  
ATOM   2278  C   THR A 308       0.205 -15.884  27.674  1.00113.86           C  
ANISOU 2278  C   THR A 308    13718  15405  14140    657  -1391    123       C  
ATOM   2279  O   THR A 308      -0.786 -16.623  27.687  1.00114.83           O  
ANISOU 2279  O   THR A 308    13950  15462  14220    698  -1284    170       O  
ATOM   2280  CB  THR A 308       1.843 -17.712  27.114  1.00111.78           C  
ANISOU 2280  CB  THR A 308    13256  15156  14059    822  -1413    249       C  
ATOM   2281  CG2 THR A 308       1.882 -17.378  25.635  1.00110.22           C  
ANISOU 2281  CG2 THR A 308    12964  14917  13996    756  -1293    192       C  
ATOM   2282  OG1 THR A 308       3.093 -18.304  27.491  1.00114.01           O  
ANISOU 2282  OG1 THR A 308    13418  15503  14397    915  -1528    309       O  
ATOM   2283  N   PHE A 309       0.129 -14.575  27.442  1.00106.83           N  
ANISOU 2283  N   PHE A 309    12813  14523  13253    547  -1409     27       N  
ATOM   2284  CA  PHE A 309      -1.093 -13.931  26.985  1.00 99.83           C  
ANISOU 2284  CA  PHE A 309    12022  13570  12339    478  -1295    -28       C  
ATOM   2285  C   PHE A 309      -1.024 -13.715  25.482  1.00 91.05           C  
ANISOU 2285  C   PHE A 309    10816  12411  11367    424  -1193    -54       C  
ATOM   2286  O   PHE A 309       0.043 -13.450  24.922  1.00 97.47           O  
ANISOU 2286  O   PHE A 309    11489  13257  12287    396  -1230    -67       O  
ATOM   2287  CB  PHE A 309      -1.322 -12.594  27.689  1.00102.25           C  
ANISOU 2287  CB  PHE A 309    12398  13900  12553    402  -1372   -117       C  
ATOM   2288  CG  PHE A 309      -1.466 -12.717  29.169  1.00111.17           C  
ANISOU 2288  CG  PHE A 309    13645  15081  13514    455  -1466   -104       C  
ATOM   2289  CD1 PHE A 309      -2.674 -13.085  29.733  1.00113.04           C  
ANISOU 2289  CD1 PHE A 309    14034  15287  13629    499  -1377    -73       C  
ATOM   2290  CD2 PHE A 309      -0.389 -12.474  30.001  1.00119.14           C  
ANISOU 2290  CD2 PHE A 309    14610  16175  14483    462  -1644   -119       C  
ATOM   2291  CE1 PHE A 309      -2.802 -13.206  31.098  1.00116.97           C  
ANISOU 2291  CE1 PHE A 309    14652  15838  13953    554  -1449    -53       C  
ATOM   2292  CE2 PHE A 309      -0.513 -12.591  31.365  1.00122.73           C  
ANISOU 2292  CE2 PHE A 309    15189  16685  14759    518  -1737   -107       C  
ATOM   2293  CZ  PHE A 309      -1.722 -12.956  31.916  1.00121.32           C  
ANISOU 2293  CZ  PHE A 309    15177  16476  14444    567  -1633    -72       C  
ATOM   2294  N   CYS A 310      -2.177 -13.820  24.834  1.00 83.83           N  
ANISOU 2294  N   CYS A 310     9976  11423  10450    410  -1064    -61       N  
ATOM   2295  CA  CYS A 310      -2.278 -13.745  23.378  1.00 84.30           C  
ANISOU 2295  CA  CYS A 310     9976  11437  10616    373   -960    -80       C  
ATOM   2296  C   CYS A 310      -3.094 -12.512  23.002  1.00 75.74           C  
ANISOU 2296  C   CYS A 310     8948  10317   9512    284   -923   -148       C  
ATOM   2297  O   CYS A 310      -4.323 -12.511  23.120  1.00 76.22           O  
ANISOU 2297  O   CYS A 310     9112  10335   9515    286   -862   -156       O  
ATOM   2298  CB  CYS A 310      -2.906 -15.018  22.818  1.00 97.85           C  
ANISOU 2298  CB  CYS A 310    11728  13094  12358    437   -853    -31       C  
ATOM   2299  SG  CYS A 310      -2.877 -15.134  21.028  1.00109.06           S  
ANISOU 2299  SG  CYS A 310    13082  14468  13886    413   -739    -56       S  
ATOM   2300  N   GLY A 311      -2.412 -11.467  22.548  1.00 75.07           N  
ANISOU 2300  N   GLY A 311     8789  10247   9486    208   -957   -192       N  
ATOM   2301  CA  GLY A 311      -3.080 -10.246  22.157  1.00 79.36           C  
ANISOU 2301  CA  GLY A 311     9385  10746  10023    128   -927   -250       C  
ATOM   2302  C   GLY A 311      -3.397  -9.350  23.338  1.00 81.85           C  
ANISOU 2302  C   GLY A 311     9786  11066  10247    100  -1011   -304       C  
ATOM   2303  O   GLY A 311      -2.902  -9.525  24.454  1.00 82.21           O  
ANISOU 2303  O   GLY A 311     9840  11164  10231    126  -1111   -304       O  
ATOM   2304  N   THR A 312      -4.247  -8.364  23.072  1.00 85.65           N  
ANISOU 2304  N   THR A 312    10339  11491  10715     51   -970   -352       N  
ATOM   2305  CA  THR A 312      -4.671  -7.457  24.128  1.00 85.23           C  
ANISOU 2305  CA  THR A 312    10384  11427  10573     32  -1030   -418       C  
ATOM   2306  C   THR A 312      -6.032  -7.879  24.671  1.00 77.90           C  
ANISOU 2306  C   THR A 312     9573  10482   9546     97   -960   -408       C  
ATOM   2307  O   THR A 312      -6.891  -8.335  23.909  1.00 81.89           O  
ANISOU 2307  O   THR A 312    10083  10950  10080    119   -856   -376       O  
ATOM   2308  CB  THR A 312      -4.741  -6.018  23.608  1.00 92.58           C  
ANISOU 2308  CB  THR A 312    11326  12294  11557    -56  -1030   -480       C  
ATOM   2309  CG2 THR A 312      -5.570  -5.943  22.330  1.00 93.65           C  
ANISOU 2309  CG2 THR A 312    11465  12370  11746    -58   -911   -454       C  
ATOM   2310  OG1 THR A 312      -5.310  -5.162  24.607  1.00 95.65           O  
ANISOU 2310  OG1 THR A 312    11830  12658  11856    -61  -1073   -554       O  
ATOM   2311  N   PRO A 313      -6.261  -7.768  25.979  1.00 80.43           N  
ANISOU 2311  N   PRO A 313     9984  10830   9745    129  -1011   -436       N  
ATOM   2312  CA  PRO A 313      -7.524  -8.231  26.567  1.00 78.86           C  
ANISOU 2312  CA  PRO A 313     9887  10624   9452    193   -927   -415       C  
ATOM   2313  C   PRO A 313      -8.598  -7.163  26.720  1.00 67.21           C  
ANISOU 2313  C   PRO A 313     8500   9097   7940    181   -875   -485       C  
ATOM   2314  O   PRO A 313      -9.699  -7.491  27.176  1.00 63.45           O  
ANISOU 2314  O   PRO A 313     8093   8616   7397    234   -790   -468       O  
ATOM   2315  CB  PRO A 313      -7.078  -8.747  27.952  1.00 85.05           C  
ANISOU 2315  CB  PRO A 313    10728  11479  10108    246  -1007   -396       C  
ATOM   2316  CG  PRO A 313      -5.582  -8.369  28.092  1.00 86.50           C  
ANISOU 2316  CG  PRO A 313    10834  11708  10325    202  -1157   -427       C  
ATOM   2317  CD  PRO A 313      -5.294  -7.380  27.014  1.00 84.83           C  
ANISOU 2317  CD  PRO A 313    10549  11442  10242    114  -1152   -478       C  
ATOM   2318  N   GLU A 314      -8.319  -5.918  26.326  1.00 67.58           N  
ANISOU 2318  N   GLU A 314     8540   9098   8039    116   -915   -556       N  
ATOM   2319  CA  GLU A 314      -9.192  -4.797  26.656  1.00 75.30           C  
ANISOU 2319  CA  GLU A 314     9614  10020   8977    114   -886   -634       C  
ATOM   2320  C   GLU A 314     -10.585  -4.921  26.052  1.00 63.66           C  
ANISOU 2320  C   GLU A 314     8152   8502   7533    153   -755   -607       C  
ATOM   2321  O   GLU A 314     -11.529  -4.315  26.570  1.00 57.94           O  
ANISOU 2321  O   GLU A 314     7511   7750   6756    188   -706   -655       O  
ATOM   2322  CB  GLU A 314      -8.538  -3.491  26.199  1.00 89.04           C  
ANISOU 2322  CB  GLU A 314    11336  11699  10795     29   -954   -704       C  
ATOM   2323  CG  GLU A 314      -7.192  -3.210  26.858  1.00108.43           C  
ANISOU 2323  CG  GLU A 314    13770  14194  13233    -24  -1098   -747       C  
ATOM   2324  CD  GLU A 314      -7.312  -2.904  28.344  1.00129.68           C  
ANISOU 2324  CD  GLU A 314    16586  16915  15772     11  -1166   -824       C  
ATOM   2325  OE1 GLU A 314      -8.451  -2.784  28.846  1.00137.68           O  
ANISOU 2325  OE1 GLU A 314    17706  17911  16696     75  -1083   -848       O  
ATOM   2326  OE2 GLU A 314      -6.263  -2.774  29.017  1.00139.67           O1-
ANISOU 2326  OE2 GLU A 314    17840  18225  17002    -24  -1302   -864       O1-
ATOM   2327  N   TYR A 315     -10.740  -5.694  24.981  1.00 58.65           N  
ANISOU 2327  N   TYR A 315     7436   7865   6985    152   -700   -537       N  
ATOM   2328  CA  TYR A 315     -12.009  -5.805  24.280  1.00 64.21           C  
ANISOU 2328  CA  TYR A 315     8133   8530   7734    178   -599   -514       C  
ATOM   2329  C   TYR A 315     -12.707  -7.138  24.506  1.00 56.84           C  
ANISOU 2329  C   TYR A 315     7189   7630   6778    228   -525   -447       C  
ATOM   2330  O   TYR A 315     -13.821  -7.328  24.008  1.00 58.74           O  
ANISOU 2330  O   TYR A 315     7413   7845   7062    247   -446   -429       O  
ATOM   2331  CB  TYR A 315     -11.796  -5.596  22.777  1.00 60.51           C  
ANISOU 2331  CB  TYR A 315     7591   8022   7376    133   -594   -494       C  
ATOM   2332  CG  TYR A 315     -10.926  -6.654  22.129  1.00 68.23           C  
ANISOU 2332  CG  TYR A 315     8489   9037   8398    119   -607   -436       C  
ATOM   2333  CD1 TYR A 315      -9.540  -6.560  22.167  1.00 77.94           C  
ANISOU 2333  CD1 TYR A 315     9674  10294   9647     79   -682   -438       C  
ATOM   2334  CD2 TYR A 315     -11.489  -7.745  21.472  1.00 76.09           C  
ANISOU 2334  CD2 TYR A 315     9449  10036   9427    146   -545   -385       C  
ATOM   2335  CE1 TYR A 315      -8.739  -7.523  21.573  1.00 83.53           C  
ANISOU 2335  CE1 TYR A 315    10302  11035  10401     80   -683   -387       C  
ATOM   2336  CE2 TYR A 315     -10.693  -8.715  20.874  1.00 79.78           C  
ANISOU 2336  CE2 TYR A 315     9853  10526   9934    143   -551   -342       C  
ATOM   2337  CZ  TYR A 315      -9.318  -8.596  20.928  1.00 85.95           C  
ANISOU 2337  CZ  TYR A 315    10589  11337  10729    117   -614   -341       C  
ATOM   2338  OH  TYR A 315      -8.514  -9.548  20.339  1.00 90.97           O  
ANISOU 2338  OH  TYR A 315    11157  11997  11411    127   -609   -301       O  
ATOM   2339  N   LEU A 316     -12.086  -8.065  25.231  1.00 54.28           N  
ANISOU 2339  N   LEU A 316     6870   7358   6397    250   -553   -405       N  
ATOM   2340  CA  LEU A 316     -12.623  -9.413  25.351  1.00 49.05           C  
ANISOU 2340  CA  LEU A 316     6196   6709   5732    288   -484   -328       C  
ATOM   2341  C   LEU A 316     -13.814  -9.439  26.297  1.00 45.58           C  
ANISOU 2341  C   LEU A 316     5826   6276   5216    334   -397   -323       C  
ATOM   2342  O   LEU A 316     -13.771  -8.848  27.380  1.00 47.63           O  
ANISOU 2342  O   LEU A 316     6169   6564   5366    359   -415   -362       O  
ATOM   2343  CB  LEU A 316     -11.546 -10.376  25.845  1.00 57.26           C  
ANISOU 2343  CB  LEU A 316     7225   7793   6737    307   -542   -274       C  
ATOM   2344  CG  LEU A 316     -10.452 -10.736  24.839  1.00 65.61           C  
ANISOU 2344  CG  LEU A 316     8191   8849   7889    278   -595   -258       C  
ATOM   2345  CD1 LEU A 316      -9.434 -11.675  25.470  1.00 79.98           C  
ANISOU 2345  CD1 LEU A 316     9999  10715   9675    316   -655   -202       C  
ATOM   2346  CD2 LEU A 316     -11.059 -11.349  23.585  1.00 53.59           C  
ANISOU 2346  CD2 LEU A 316     6616   7280   6467    268   -520   -232       C  
ATOM   2347  N   ALA A 317     -14.872 -10.131  25.885  1.00 47.24           N  
ANISOU 2347  N   ALA A 317     6000   6462   5485    343   -302   -278       N  
ATOM   2348  CA  ALA A 317     -16.007 -10.347  26.763  1.00 50.64           C  
ANISOU 2348  CA  ALA A 317     6477   6904   5861    384   -198   -253       C  
ATOM   2349  C   ALA A 317     -15.569 -11.164  27.978  1.00 52.81           C  
ANISOU 2349  C   ALA A 317     6821   7224   6019    422   -195   -192       C  
ATOM   2350  O   ALA A 317     -14.631 -11.962  27.892  1.00 54.03           O  
ANISOU 2350  O   ALA A 317     6960   7388   6180    418   -256   -144       O  
ATOM   2351  CB  ALA A 317     -17.132 -11.066  26.020  1.00 42.42           C  
ANISOU 2351  CB  ALA A 317     5360   5827   4931    371   -108   -209       C  
ATOM   2352  N   PRO A 318     -16.217 -10.967  29.130  1.00 52.13           N  
ANISOU 2352  N   PRO A 318     6818   7170   5819    467   -123   -189       N  
ATOM   2353  CA  PRO A 318     -15.826 -11.743  30.320  1.00 54.12           C  
ANISOU 2353  CA  PRO A 318     7155   7471   5939    511   -119   -119       C  
ATOM   2354  C   PRO A 318     -15.904 -13.246  30.111  1.00 55.82           C  
ANISOU 2354  C   PRO A 318     7329   7662   6218    508    -70     -1       C  
ATOM   2355  O   PRO A 318     -14.963 -13.963  30.470  1.00 51.98           O  
ANISOU 2355  O   PRO A 318     6871   7195   5685    529   -138     56       O  
ATOM   2356  CB  PRO A 318     -16.814 -11.259  31.391  1.00 57.63           C  
ANISOU 2356  CB  PRO A 318     7688   7946   6264    560     -9   -135       C  
ATOM   2357  CG  PRO A 318     -17.220  -9.892  30.938  1.00 57.08           C  
ANISOU 2357  CG  PRO A 318     7601   7850   6237    549    -16   -250       C  
ATOM   2358  CD  PRO A 318     -17.243  -9.954  29.436  1.00 45.60           C  
ANISOU 2358  CD  PRO A 318     6021   6338   4966    491    -46   -254       C  
ATOM   2359  N   GLU A 319     -16.993 -13.745  29.518  1.00 50.76           N  
ANISOU 2359  N   GLU A 319     6620   6973   5693    483     38     34       N  
ATOM   2360  CA  GLU A 319     -17.114 -15.180  29.286  1.00 53.34           C  
ANISOU 2360  CA  GLU A 319     6914   7256   6097    470     86    137       C  
ATOM   2361  C   GLU A 319     -16.036 -15.709  28.347  1.00 65.35           C  
ANISOU 2361  C   GLU A 319     8381   8745   7705    448    -20    137       C  
ATOM   2362  O   GLU A 319     -15.747 -16.909  28.372  1.00 61.82           O  
ANISOU 2362  O   GLU A 319     7936   8262   7290    457    -10    222       O  
ATOM   2363  CB  GLU A 319     -18.500 -15.521  28.730  1.00 56.22           C  
ANISOU 2363  CB  GLU A 319     7200   7572   6591    432    206    156       C  
ATOM   2364  CG  GLU A 319     -18.820 -14.893  27.380  1.00 58.83           C  
ANISOU 2364  CG  GLU A 319     7431   7871   7052    386    165     70       C  
ATOM   2365  CD  GLU A 319     -19.447 -13.517  27.507  1.00 63.57           C  
ANISOU 2365  CD  GLU A 319     8032   8501   7621    403    186    -11       C  
ATOM   2366  OE1 GLU A 319     -19.093 -12.781  28.453  1.00 59.99           O  
ANISOU 2366  OE1 GLU A 319     7668   8095   7031    447    173    -42       O  
ATOM   2367  OE2 GLU A 319     -20.302 -13.177  26.662  1.00 63.86           O1-
ANISOU 2367  OE2 GLU A 319     7984   8511   7768    378    209    -47       O1-
ATOM   2368  N   VAL A 320     -15.438 -14.848  27.523  1.00 66.80           N  
ANISOU 2368  N   VAL A 320     8519   8934   7928    424   -112     49       N  
ATOM   2369  CA  VAL A 320     -14.316 -15.276  26.696  1.00 57.39           C  
ANISOU 2369  CA  VAL A 320     7277   7725   6803    412   -202     48       C  
ATOM   2370  C   VAL A 320     -13.031 -15.314  27.514  1.00 59.64           C  
ANISOU 2370  C   VAL A 320     7608   8064   6989    454   -299     69       C  
ATOM   2371  O   VAL A 320     -12.208 -16.224  27.356  1.00 57.23           O  
ANISOU 2371  O   VAL A 320     7281   7746   6717    476   -340    123       O  
ATOM   2372  CB  VAL A 320     -14.185 -14.360  25.465  1.00 63.52           C  
ANISOU 2372  CB  VAL A 320     7986   8489   7661    366   -247    -41       C  
ATOM   2373  CG1 VAL A 320     -12.978 -14.752  24.644  1.00 64.71           C  
ANISOU 2373  CG1 VAL A 320     8084   8632   7871    359   -323    -42       C  
ATOM   2374  CG2 VAL A 320     -15.440 -14.433  24.619  1.00 58.22           C  
ANISOU 2374  CG2 VAL A 320     7265   7770   7088    333   -171    -55       C  
ATOM   2375  N   LEU A 321     -12.845 -14.337  28.406  1.00 55.99           N  
ANISOU 2375  N   LEU A 321     7209   7660   6404    469   -343     23       N  
ATOM   2376  CA  LEU A 321     -11.665 -14.323  29.265  1.00 59.61           C  
ANISOU 2376  CA  LEU A 321     7711   8179   6757    507   -455     36       C  
ATOM   2377  C   LEU A 321     -11.618 -15.547  30.174  1.00 64.46           C  
ANISOU 2377  C   LEU A 321     8389   8803   7298    569   -427    154       C  
ATOM   2378  O   LEU A 321     -10.537 -16.083  30.446  1.00 68.25           O  
ANISOU 2378  O   LEU A 321     8864   9310   7756    607   -521    200       O  
ATOM   2379  CB  LEU A 321     -11.642 -13.042  30.098  1.00 64.52           C  
ANISOU 2379  CB  LEU A 321     8408   8854   7253    507   -504    -49       C  
ATOM   2380  CG  LEU A 321     -10.898 -11.844  29.511  1.00 72.01           C  
ANISOU 2380  CG  LEU A 321     9305   9805   8248    454   -607   -155       C  
ATOM   2381  CD1 LEU A 321     -11.020 -10.646  30.438  1.00 79.91           C  
ANISOU 2381  CD1 LEU A 321    10402  10838   9121    457   -646   -244       C  
ATOM   2382  CD2 LEU A 321      -9.440 -12.200  29.288  1.00 70.13           C  
ANISOU 2382  CD2 LEU A 321     8998   9597   8051    451   -732   -136       C  
ATOM   2383  N   GLU A 322     -12.776 -16.002  30.653  1.00 59.17           N  
ANISOU 2383  N   GLU A 322     7775   8111   6596    582   -296    212       N  
ATOM   2384  CA  GLU A 322     -12.862 -17.098  31.611  1.00 65.16           C  
ANISOU 2384  CA  GLU A 322     8614   8872   7271    639   -249    339       C  
ATOM   2385  C   GLU A 322     -12.951 -18.468  30.948  1.00 69.17           C  
ANISOU 2385  C   GLU A 322     9071   9293   7920    634   -195    431       C  
ATOM   2386  O   GLU A 322     -13.141 -19.468  31.650  1.00 70.69           O  
ANISOU 2386  O   GLU A 322     9329   9462   8069    674   -136    550       O  
ATOM   2387  CB  GLU A 322     -14.065 -16.895  32.537  1.00 69.95           C  
ANISOU 2387  CB  GLU A 322     9310   9499   7769    654   -116    365       C  
ATOM   2388  CG  GLU A 322     -13.887 -15.780  33.559  1.00 77.94           C  
ANISOU 2388  CG  GLU A 322    10422  10600   8593    688   -166    293       C  
ATOM   2389  CD  GLU A 322     -15.109 -15.587  34.439  1.00 88.67           C  
ANISOU 2389  CD  GLU A 322    11869  11981   9843    713    -11    315       C  
ATOM   2390  OE1 GLU A 322     -16.204 -16.040  34.047  1.00 91.57           O  
ANISOU 2390  OE1 GLU A 322    12184  12293  10317    684    135    361       O  
ATOM   2391  OE2 GLU A 322     -14.974 -14.983  35.525  1.00 94.44           O1-
ANISOU 2391  OE2 GLU A 322    12719  12784  10379    762    -34    283       O1-
ATOM   2392  N   ASP A 323     -12.818 -18.532  29.620  1.00 68.34           N  
ANISOU 2392  N   ASP A 323     8860   9133   7975    586   -212    377       N  
ATOM   2393  CA  ASP A 323     -12.906 -19.782  28.864  1.00 60.90           C  
ANISOU 2393  CA  ASP A 323     7872   8094   7171    577   -167    437       C  
ATOM   2394  C   ASP A 323     -14.219 -20.518  29.127  1.00 66.08           C  
ANISOU 2394  C   ASP A 323     8559   8686   7865    553    -21    512       C  
ATOM   2395  O   ASP A 323     -14.279 -21.746  29.046  1.00 72.45           O  
ANISOU 2395  O   ASP A 323     9375   9409   8745    561     23    599       O  
ATOM   2396  CB  ASP A 323     -11.713 -20.698  29.159  1.00 71.62           C  
ANISOU 2396  CB  ASP A 323     9248   9445   8520    647   -244    516       C  
ATOM   2397  CG  ASP A 323     -10.394 -20.127  28.664  1.00 91.10           C  
ANISOU 2397  CG  ASP A 323    11646  11967  11003    661   -379    445       C  
ATOM   2398  OD1 ASP A 323     -10.296 -19.791  27.463  1.00 98.29           O  
ANISOU 2398  OD1 ASP A 323    12470  12853  12023    614   -386    363       O  
ATOM   2399  OD2 ASP A 323      -9.453 -20.013  29.481  1.00 98.73           O1-
ANISOU 2399  OD2 ASP A 323    12641  13002  11870    718   -480    474       O1-
ATOM   2400  N   ASN A 324     -15.276 -19.780  29.454  1.00 72.54           N  
ANISOU 2400  N   ASN A 324     9387   9535   8641    524     59    479       N  
ATOM   2401  CA  ASN A 324     -16.602 -20.358  29.607  1.00 75.89           C  
ANISOU 2401  CA  ASN A 324     9807   9903   9124    487    206    541       C  
ATOM   2402  C   ASN A 324     -17.287 -20.429  28.243  1.00 72.78           C  
ANISOU 2402  C   ASN A 324     9301   9440   8911    411    226    473       C  
ATOM   2403  O   ASN A 324     -16.823 -19.849  27.258  1.00 77.78           O  
ANISOU 2403  O   ASN A 324     9877  10083   9595    393    138    376       O  
ATOM   2404  CB  ASN A 324     -17.434 -19.541  30.600  1.00 79.90           C  
ANISOU 2404  CB  ASN A 324    10368  10483   9507    502    293    538       C  
ATOM   2405  CG  ASN A 324     -18.529 -20.363  31.267  1.00 88.07           C  
ANISOU 2405  CG  ASN A 324    11430  11479  10554    490    458    654       C  
ATOM   2406  ND2 ASN A 324     -19.316 -19.716  32.124  1.00 90.50           N  
ANISOU 2406  ND2 ASN A 324    11779  11850  10756    509    560    656       N  
ATOM   2407  OD1 ASN A 324     -18.658 -21.564  31.024  1.00 91.34           O  
ANISOU 2407  OD1 ASN A 324    11829  11802  11074    464    501    741       O  
ATOM   2408  N   ASP A 325     -18.397 -21.164  28.184  1.00 65.35           N  
ANISOU 2408  N   ASP A 325     8331   8431   8069    363    341    528       N  
ATOM   2409  CA  ASP A 325     -19.152 -21.247  26.942  1.00 68.82           C  
ANISOU 2409  CA  ASP A 325     8663   8810   8675    287    350    461       C  
ATOM   2410  C   ASP A 325     -19.668 -19.865  26.561  1.00 64.08           C  
ANISOU 2410  C   ASP A 325     8007   8280   8060    275    332    355       C  
ATOM   2411  O   ASP A 325     -20.044 -19.063  27.420  1.00 73.18           O  
ANISOU 2411  O   ASP A 325     9192   9502   9110    306    381    354       O  
ATOM   2412  CB  ASP A 325     -20.315 -22.235  27.074  1.00 79.00           C  
ANISOU 2412  CB  ASP A 325     9921  10017  10080    228    475    540       C  
ATOM   2413  CG  ASP A 325     -21.433 -21.713  27.959  1.00 97.22           C  
ANISOU 2413  CG  ASP A 325    12220  12380  12340    224    602    575       C  
ATOM   2414  OD1 ASP A 325     -21.133 -21.126  29.020  1.00103.90           O  
ANISOU 2414  OD1 ASP A 325    13151  13309  13018    290    623    602       O  
ATOM   2415  OD2 ASP A 325     -22.617 -21.888  27.594  1.00104.11           O1-
ANISOU 2415  OD2 ASP A 325    12997  13216  13343    156    681    572       O1-
ATOM   2416  N   TYR A 326     -19.667 -19.579  25.264  1.00 59.07           N  
ANISOU 2416  N   TYR A 326     7298   7624   7523    236    261    265       N  
ATOM   2417  CA  TYR A 326     -20.072 -18.269  24.784  1.00 57.24           C  
ANISOU 2417  CA  TYR A 326     7018   7446   7285    231    230    172       C  
ATOM   2418  C   TYR A 326     -20.902 -18.434  23.522  1.00 53.31           C  
ANISOU 2418  C   TYR A 326     6420   6900   6934    169    218    120       C  
ATOM   2419  O   TYR A 326     -20.879 -19.480  22.870  1.00 59.13           O  
ANISOU 2419  O   TYR A 326     7135   7563   7767    129    205    131       O  
ATOM   2420  CB  TYR A 326     -18.860 -17.366  24.516  1.00 59.77           C  
ANISOU 2420  CB  TYR A 326     7372   7815   7522    266    118    106       C  
ATOM   2421  CG  TYR A 326     -17.947 -17.870  23.421  1.00 69.91           C  
ANISOU 2421  CG  TYR A 326     8635   9060   8866    252     33     79       C  
ATOM   2422  CD1 TYR A 326     -18.125 -17.469  22.102  1.00 77.05           C  
ANISOU 2422  CD1 TYR A 326     9480   9951   9844    217    -15      3       C  
ATOM   2423  CD2 TYR A 326     -16.903 -18.739  23.707  1.00 66.50           C  
ANISOU 2423  CD2 TYR A 326     8247   8608   8412    283      5    131       C  
ATOM   2424  CE1 TYR A 326     -17.292 -17.927  21.098  1.00 80.39           C  
ANISOU 2424  CE1 TYR A 326     9893  10343  10307    212    -76    -25       C  
ATOM   2425  CE2 TYR A 326     -16.064 -19.200  22.709  1.00 66.53           C  
ANISOU 2425  CE2 TYR A 326     8229   8578   8473    282    -56    101       C  
ATOM   2426  CZ  TYR A 326     -16.264 -18.791  21.407  1.00 81.38           C  
ANISOU 2426  CZ  TYR A 326    10055  10447  10417    245    -90     21       C  
ATOM   2427  OH  TYR A 326     -15.433 -19.248  20.411  1.00 90.05           O  
ANISOU 2427  OH  TYR A 326    11141  11517  11558    251   -136    -11       O  
ATOM   2428  N   GLY A 327     -21.628 -17.383  23.183  1.00 44.82           N  
ANISOU 2428  N   GLY A 327     5291   5864   5875    165    214     59       N  
ATOM   2429  CA  GLY A 327     -22.498 -17.386  22.019  1.00 45.94           C  
ANISOU 2429  CA  GLY A 327     5334   5977   6144    114    187      8       C  
ATOM   2430  C   GLY A 327     -22.560 -16.020  21.381  1.00 43.05           C  
ANISOU 2430  C   GLY A 327     4945   5658   5755    138    121    -71       C  
ATOM   2431  O   GLY A 327     -21.602 -15.245  21.450  1.00 42.37           O  
ANISOU 2431  O   GLY A 327     4922   5604   5574    175     67    -99       O  
ATOM   2432  N   ARG A 328     -23.707 -15.718  20.767  1.00 47.60           N  
ANISOU 2432  N   ARG A 328     5426   6234   6426    114    122   -101       N  
ATOM   2433  CA  ARG A 328     -23.875 -14.477  20.018  1.00 46.93           C  
ANISOU 2433  CA  ARG A 328     5316   6179   6334    140     53   -166       C  
ATOM   2434  C   ARG A 328     -23.737 -13.233  20.887  1.00 48.11           C  
ANISOU 2434  C   ARG A 328     5517   6375   6388    205     86   -177       C  
ATOM   2435  O   ARG A 328     -23.483 -12.148  20.355  1.00 50.21           O  
ANISOU 2435  O   ARG A 328     5800   6652   6626    231     21   -226       O  
ATOM   2436  CB  ARG A 328     -25.236 -14.491  19.319  1.00 41.31           C  
ANISOU 2436  CB  ARG A 328     4483   5463   5751    111     46   -186       C  
ATOM   2437  CG  ARG A 328     -25.377 -15.619  18.312  1.00 56.65           C  
ANISOU 2437  CG  ARG A 328     6382   7355   7787     40    -12   -200       C  
ATOM   2438  CD  ARG A 328     -26.817 -15.838  17.885  1.00 61.28           C  
ANISOU 2438  CD  ARG A 328     6832   7936   8515     -2    -13   -210       C  
ATOM   2439  NE  ARG A 328     -26.909 -16.846  16.831  1.00 65.50           N  
ANISOU 2439  NE  ARG A 328     7338   8418   9130    -73    -93   -244       N  
ATOM   2440  CZ  ARG A 328     -26.979 -18.155  17.052  1.00 65.67           C  
ANISOU 2440  CZ  ARG A 328     7353   8373   9224   -139    -52   -216       C  
ATOM   2441  NH1 ARG A 328     -26.970 -18.627  18.293  1.00 56.91           N1+
ANISOU 2441  NH1 ARG A 328     6264   7248   8112   -140     72   -137       N1+
ATOM   2442  NH2 ARG A 328     -27.058 -18.996  16.029  1.00 71.55           N  
ANISOU 2442  NH2 ARG A 328     8083   9062  10039   -201   -136   -267       N  
ATOM   2443  N   ALA A 329     -23.887 -13.362  22.207  1.00 40.31           N  
ANISOU 2443  N   ALA A 329     4565   5406   5343    231    186   -133       N  
ATOM   2444  CA  ALA A 329     -23.779 -12.204  23.087  1.00 38.62           C  
ANISOU 2444  CA  ALA A 329     4415   5232   5027    295    218   -158       C  
ATOM   2445  C   ALA A 329     -22.370 -11.624  23.128  1.00 45.49           C  
ANISOU 2445  C   ALA A 329     5387   6109   5789    311    130   -192       C  
ATOM   2446  O   ALA A 329     -22.202 -10.465  23.521  1.00 50.18           O  
ANISOU 2446  O   ALA A 329     6032   6718   6315    353    120   -239       O  
ATOM   2447  CB  ALA A 329     -24.233 -12.577  24.500  1.00 34.07           C  
ANISOU 2447  CB  ALA A 329     3870   4681   4392    323    350   -102       C  
ATOM   2448  N   VAL A 330     -21.356 -12.393  22.733  1.00 43.60           N  
ANISOU 2448  N   VAL A 330     5171   5853   5541    278     68   -174       N  
ATOM   2449  CA  VAL A 330     -19.987 -11.886  22.778  1.00 42.63           C  
ANISOU 2449  CA  VAL A 330     5121   5743   5333    288    -14   -201       C  
ATOM   2450  C   VAL A 330     -19.815 -10.698  21.837  1.00 45.47           C  
ANISOU 2450  C   VAL A 330     5469   6094   5714    285    -85   -264       C  
ATOM   2451  O   VAL A 330     -19.108  -9.734  22.157  1.00 43.86           O  
ANISOU 2451  O   VAL A 330     5323   5899   5444    300   -127   -301       O  
ATOM   2452  CB  VAL A 330     -18.996 -13.015  22.458  1.00 50.89           C  
ANISOU 2452  CB  VAL A 330     6174   6774   6387    263    -56   -164       C  
ATOM   2453  CG1 VAL A 330     -17.603 -12.455  22.274  1.00 59.21           C  
ANISOU 2453  CG1 VAL A 330     7267   7845   7385    266   -144   -195       C  
ATOM   2454  CG2 VAL A 330     -19.012 -14.031  23.577  1.00 44.12           C  
ANISOU 2454  CG2 VAL A 330     5354   5920   5488    278     10    -91       C  
ATOM   2455  N   ASP A 331     -20.457 -10.740  20.664  1.00 39.38           N  
ANISOU 2455  N   ASP A 331     4628   5299   5035    264   -106   -275       N  
ATOM   2456  CA  ASP A 331     -20.348  -9.616  19.735  1.00 47.13           C  
ANISOU 2456  CA  ASP A 331     5609   6268   6031    267   -170   -319       C  
ATOM   2457  C   ASP A 331     -21.028  -8.365  20.273  1.00 41.05           C  
ANISOU 2457  C   ASP A 331     4855   5496   5246    314   -141   -351       C  
ATOM   2458  O   ASP A 331     -20.576  -7.249  19.991  1.00 44.24           O  
ANISOU 2458  O   ASP A 331     5300   5879   5628    324   -188   -385       O  
ATOM   2459  CB  ASP A 331     -20.941  -9.974  18.373  1.00 40.62           C  
ANISOU 2459  CB  ASP A 331     4716   5427   5290    243   -207   -321       C  
ATOM   2460  CG  ASP A 331     -20.162 -11.061  17.668  1.00 46.94           C  
ANISOU 2460  CG  ASP A 331     5518   6219   6098    203   -241   -309       C  
ATOM   2461  OD1 ASP A 331     -20.792 -11.913  17.007  1.00 43.32           O  
ANISOU 2461  OD1 ASP A 331     5009   5746   5706    178   -247   -307       O  
ATOM   2462  OD2 ASP A 331     -18.919 -11.073  17.790  1.00 43.42           O1-
ANISOU 2462  OD2 ASP A 331     5120   5779   5598    199   -264   -307       O1-
ATOM   2463  N   TRP A 332     -22.112  -8.521  21.036  1.00 41.53           N  
ANISOU 2463  N   TRP A 332     4884   5571   5325    346    -55   -339       N  
ATOM   2464  CA  TRP A 332     -22.790  -7.348  21.573  1.00 49.28           C  
ANISOU 2464  CA  TRP A 332     5881   6547   6295    406    -14   -375       C  
ATOM   2465  C   TRP A 332     -21.971  -6.681  22.669  1.00 40.30           C  
ANISOU 2465  C   TRP A 332     4857   5414   5041    430     -9   -410       C  
ATOM   2466  O   TRP A 332     -22.015  -5.453  22.810  1.00 45.87           O  
ANISOU 2466  O   TRP A 332     5609   6091   5728    468    -21   -462       O  
ATOM   2467  CB  TRP A 332     -24.175  -7.732  22.082  1.00 42.17           C  
ANISOU 2467  CB  TRP A 332     4903   5668   5453    436     92   -351       C  
ATOM   2468  CG  TRP A 332     -24.966  -8.525  21.086  1.00 50.08           C  
ANISOU 2468  CG  TRP A 332     5785   6668   6577    398     74   -321       C  
ATOM   2469  CD1 TRP A 332     -25.576  -9.725  21.299  1.00 61.74           C  
ANISOU 2469  CD1 TRP A 332     7190   8156   8113    361    136   -274       C
[truncated: 150,348 more chars]
