# Supplementary material for: Utilizing network pharmacology and molecular docking to explore the underlying mechanism of Guizhi Fuling Wan in treating endometriosis
Source: PeerJ. 2021 Apr 2;9:e11087. doi: 10.7717/peerj.11087 (PMC8020871; doi:10.7717/peerj.11087)
Supplement: Supplemental Information 1 [file peerj-09-11087-s001.zip › Molecular docking/EGF-1jl9.pdb]

ATOM      1  N   CYS A   6      -5.303  40.555  18.550  1.00 21.03           N  
ATOM      2  CA  CYS A   6      -3.899  40.450  19.037  1.00 21.03           C  
ATOM      3  C   CYS A   6      -3.222  39.239  18.407  1.00 21.03           C  
ATOM      4  O   CYS A   6      -3.506  38.097  18.768  1.00 77.66           O  
ATOM      5  CB  CYS A   6      -3.877  40.313  20.559  1.00 77.66           C  
ATOM      6  SG  CYS A   6      -2.361  40.955  21.337  1.00 77.66           S  
ATOM      7  N   PRO A   7      -2.301  39.479  17.463  1.00 11.95           N  
ATOM      8  CA  PRO A   7      -1.579  38.403  16.778  1.00 11.95           C  
ATOM      9  C   PRO A   7      -0.627  37.688  17.730  1.00 11.95           C  
ATOM     10  O   PRO A   7      -0.199  36.564  17.473  1.00 26.94           O  
ATOM     11  CB  PRO A   7      -0.835  39.132  15.669  1.00 26.94           C  
ATOM     12  CG  PRO A   7      -0.607  40.504  16.236  1.00 26.94           C  
ATOM     13  CD  PRO A   7      -1.861  40.809  17.006  1.00 26.94           C  
ATOM     14  N   LEU A   8      -0.299  38.349  18.834  1.00  8.82           N  
ATOM     15  CA  LEU A   8       0.598  37.771  19.821  1.00  8.82           C  
ATOM     16  C   LEU A   8       0.149  36.353  20.183  1.00  8.82           C  
ATOM     17  O   LEU A   8      -1.029  36.103  20.446  1.00  2.00           O  
ATOM     18  CB  LEU A   8       0.639  38.652  21.070  1.00  2.00           C  
ATOM     19  CG  LEU A   8       1.319  40.022  20.976  1.00  2.00           C  
ATOM     20  CD1 LEU A   8       1.277  40.671  22.349  1.00  2.00           C  
ATOM     21  CD2 LEU A   8       2.756  39.895  20.486  1.00  2.00           C  
ATOM     22  N   SER A   9       1.095  35.424  20.180  1.00  8.36           N  
ATOM     23  CA  SER A   9       0.789  34.044  20.493  1.00  8.36           C  
ATOM     24  C   SER A   9       0.410  33.850  21.959  1.00  8.36           C  
ATOM     25  O   SER A   9      -0.585  33.193  22.266  1.00 13.73           O  
ATOM     26  CB  SER A   9       1.980  33.155  20.136  1.00 13.73           C  
ATOM     27  OG  SER A   9       3.182  33.675  20.663  1.00 13.73           O  
ATOM     28  N   HIS A  10       1.198  34.423  22.865  1.00 29.66           N  
ATOM     29  CA  HIS A  10       0.942  34.298  24.299  1.00 29.66           C  
ATOM     30  C   HIS A  10      -0.018  35.352  24.813  1.00 29.66           C  
ATOM     31  O   HIS A  10       0.120  36.533  24.509  1.00 23.01           O  
ATOM     32  CB  HIS A  10       2.246  34.397  25.082  1.00 23.01           C  
ATOM     33  CG  HIS A  10       3.062  33.148  25.049  1.00 23.01           C  
ATOM     34  CD2 HIS A  10       2.808  31.906  25.523  1.00 23.01           C  
ATOM     35  ND1 HIS A  10       4.306  33.087  24.458  1.00 23.01           N  
ATOM     36  CE1 HIS A  10       4.783  31.861  24.571  1.00 23.01           C  
ATOM     37  NE2 HIS A  10       3.894  31.125  25.214  1.00 23.01           N  
ATOM     38  N   ASP A  11      -0.988  34.913  25.606  1.00 16.62           N  
ATOM     39  CA  ASP A  11      -1.977  35.818  26.177  1.00 16.62           C  
ATOM     40  C   ASP A  11      -1.444  36.460  27.450  1.00 16.62           C  
ATOM     41  O   ASP A  11      -0.551  35.920  28.105  1.00 77.42           O  
ATOM     42  CB  ASP A  11      -3.274  35.064  26.490  1.00 77.42           C  
ATOM     43  CG  ASP A  11      -4.499  35.965  26.435  1.00 77.42           C  
ATOM     44  OD1 ASP A  11      -4.533  36.966  27.184  1.00 77.42           O  
ATOM     45  OD2 ASP A  11      -5.428  35.675  25.646  1.00 77.42           O1-
ATOM     46  N   GLY A  12      -1.989  37.625  27.781  1.00 16.59           N  
ATOM     47  CA  GLY A  12      -1.573  38.309  28.987  1.00 16.59           C  
ATOM     48  C   GLY A  12      -0.986  39.697  28.844  1.00 16.59           C  
ATOM     49  O   GLY A  12      -0.569  40.283  29.845  1.00 49.13           O  
ATOM     50  N   TYR A  13      -0.935  40.236  27.629  1.00 18.10           N  
ATOM     51  CA  TYR A  13      -0.378  41.571  27.471  1.00 18.10           C  
ATOM     52  C   TYR A  13      -1.286  42.574  28.189  1.00 18.10           C  
ATOM     53  O   TYR A  13      -0.798  43.425  28.933  1.00  8.44           O  
ATOM     54  CB  TYR A  13      -0.224  41.929  25.987  1.00  8.44           C  
ATOM     55  CG  TYR A  13       0.407  43.288  25.752  1.00  8.44           C  
ATOM     56  CD1 TYR A  13       1.791  43.463  25.822  1.00  8.44           C  
ATOM     57  CD2 TYR A  13      -0.385  44.411  25.522  1.00  8.44           C  
ATOM     58  CE1 TYR A  13       2.364  44.725  25.678  1.00  8.44           C  
ATOM     59  CE2 TYR A  13       0.182  45.672  25.379  1.00  8.44           C  
ATOM     60  CZ  TYR A  13       1.552  45.822  25.462  1.00  8.44           C  
ATOM     61  OH  TYR A  13       2.095  47.076  25.353  1.00  8.44           O  
ATOM     62  N   CYS A  14      -2.598  42.464  27.980  1.00  8.48           N  
ATOM     63  CA  CYS A  14      -3.562  43.346  28.648  1.00  8.48           C  
ATOM     64  C   CYS A  14      -4.183  42.572  29.792  1.00  8.48           C  
ATOM     65  O   CYS A  14      -4.986  41.671  29.553  1.00 32.52           O  
ATOM     66  CB  CYS A  14      -4.697  43.758  27.717  1.00 32.52           C  
ATOM     67  SG  CYS A  14      -4.166  44.311  26.083  1.00 32.52           S  
ATOM     68  N   LEU A  15      -3.829  42.911  31.029  1.00 13.99           N  
ATOM     69  CA  LEU A  15      -4.393  42.206  32.171  1.00 13.99           C  
ATOM     70  C   LEU A  15      -5.870  42.557  32.310  1.00 13.99           C  
ATOM     71  O   LEU A  15      -6.368  43.458  31.634  1.00 11.23           O  
ATOM     72  CB  LEU A  15      -3.639  42.574  33.448  1.00 11.23           C  
ATOM     73  CG  LEU A  15      -2.168  42.926  33.238  1.00 11.23           C  
ATOM     74  CD1 LEU A  15      -1.830  44.173  34.019  1.00 11.23           C  
ATOM     75  CD2 LEU A  15      -1.303  41.792  33.697  1.00 11.23           C  
ATOM     76  N   HIS A  16      -6.562  41.819  33.173  1.00  6.94           N  
ATOM     77  CA  HIS A  16      -7.982  42.021  33.439  1.00  6.94           C  
ATOM     78  C   HIS A  16      -8.862  42.157  32.203  1.00  6.94           C  
ATOM     79  O   HIS A  16      -9.242  43.268  31.824  1.00 14.74           O  
ATOM     80  CB  HIS A  16      -8.158  43.235  34.338  1.00 14.74           C  
ATOM     81  CG  HIS A  16      -7.161  43.302  35.446  1.00 14.74           C  
ATOM     82  CD2 HIS A  16      -6.828  42.406  36.400  1.00 14.74           C  
ATOM     83  ND1 HIS A  16      -6.370  44.405  35.667  1.00 14.74           N  
ATOM     84  CE1 HIS A  16      -5.596  44.190  36.716  1.00 14.74           C  
ATOM     85  NE2 HIS A  16      -5.855  42.984  37.179  1.00 14.74           N  
ATOM     86  N   ASP A  17      -9.174  41.019  31.582  1.00 51.58           N  
ATOM     87  CA  ASP A  17     -10.031  40.924  30.395  1.00 51.58           C  
ATOM     88  C   ASP A  17      -9.953  42.036  29.341  1.00 51.58           C  
ATOM     89  O   ASP A  17     -10.967  42.387  28.729  1.00 94.26           O  
ATOM     90  CB  ASP A  17     -11.489  40.767  30.833  1.00 94.26           C  
ATOM     91  CG  ASP A  17     -11.774  39.406  31.433  1.00 94.26           C  
ATOM     92  OD1 ASP A  17     -12.785  39.277  32.155  1.00 94.26           O  
ATOM     93  OD2 ASP A  17     -10.989  38.467  31.183  1.00 94.26           O1-
ATOM     94  N   GLY A  18      -8.762  42.580  29.118  1.00 53.65           N  
ATOM     95  CA  GLY A  18      -8.616  43.632  28.128  1.00 53.65           C  
ATOM     96  C   GLY A  18      -8.074  43.091  26.821  1.00 53.65           C  
ATOM     97  O   GLY A  18      -7.263  42.168  26.822  1.00 19.75           O  
ATOM     98  N   VAL A  19      -8.516  43.659  25.704  1.00 57.26           N  
ATOM     99  CA  VAL A  19      -8.058  43.202  24.396  1.00 57.26           C  
ATOM    100  C   VAL A  19      -6.905  44.052  23.883  1.00 57.26           C  
ATOM    101  O   VAL A  19      -6.867  45.261  24.105  1.00 71.50           O  
ATOM    102  CB  VAL A  19      -9.215  43.209  23.363  1.00 71.50           C  
ATOM    103  CG1 VAL A  19      -9.088  44.398  22.416  1.00 71.50           C  
ATOM    104  CG2 VAL A  19      -9.209  41.903  22.583  1.00 71.50           C  
ATOM    105  N   CYS A  20      -5.968  43.411  23.193  1.00 15.45           N  
ATOM    106  CA  CYS A  20      -4.809  44.114  22.660  1.00 15.45           C  
ATOM    107  C   CYS A  20      -4.975  44.446  21.188  1.00 15.45           C  
ATOM    108  O   CYS A  20      -5.737  43.804  20.473  1.00 24.77           O  
ATOM    109  CB  CYS A  20      -3.546  43.280  22.859  1.00 24.77           C  
ATOM    110  SG  CYS A  20      -2.627  42.964  21.321  1.00 24.77           S  
ATOM    111  N   MET A  21      -4.251  45.462  20.742  1.00 24.89           N  
ATOM    112  CA  MET A  21      -4.316  45.882  19.362  1.00 24.89           C  
ATOM    113  C   MET A  21      -2.975  46.431  18.917  1.00 24.89           C  
ATOM    114  O   MET A  21      -2.218  46.994  19.709  1.00 46.88           O  
ATOM    115  CB  MET A  21      -5.399  46.939  19.189  1.00 46.88           C  
ATOM    116  CG  MET A  21      -4.961  48.334  19.556  1.00 46.88           C  
ATOM    117  SD  MET A  21      -6.269  49.523  19.232  1.00 46.88           S  
ATOM    118  CE  MET A  21      -7.709  48.644  19.940  1.00 46.88           C  
ATOM    119  N   TYR A  22      -2.692  46.261  17.633  1.00 38.25           N  
ATOM    120  CA  TYR A  22      -1.443  46.717  17.055  1.00 38.25           C  
ATOM    121  C   TYR A  22      -1.638  48.021  16.293  1.00 38.25           C  
ATOM    122  O   TYR A  22      -2.497  48.119  15.420  1.00 16.70           O  
ATOM    123  CB  TYR A  22      -0.900  45.637  16.121  1.00 16.70           C  
ATOM    124  CG  TYR A  22       0.461  45.926  15.548  1.00 16.70           C  
ATOM    125  CD1 TYR A  22       0.657  45.960  14.170  1.00 16.70           C  
ATOM    126  CD2 TYR A  22       1.555  46.162  16.379  1.00 16.70           C  
ATOM    127  CE1 TYR A  22       1.907  46.222  13.630  1.00 16.70           C  
ATOM    128  CE2 TYR A  22       2.812  46.426  15.852  1.00 16.70           C  
ATOM    129  CZ  TYR A  22       2.982  46.455  14.473  1.00 16.70           C  
ATOM    130  OH  TYR A  22       4.221  46.719  13.934  1.00 16.70           O  
ATOM    131  N   ILE A  23      -0.846  49.028  16.647  1.00  6.82           N  
ATOM    132  CA  ILE A  23      -0.903  50.321  15.996  1.00  6.82           C  
ATOM    133  C   ILE A  23       0.247  50.334  15.000  1.00  6.82           C  
ATOM    134  O   ILE A  23       1.385  50.720  15.317  1.00  4.15           O  
ATOM    135  CB  ILE A  23      -0.747  51.453  17.014  1.00  4.15           C  
ATOM    136  CG1 ILE A  23      -2.094  51.763  17.663  1.00  4.15           C  
ATOM    137  CG2 ILE A  23      -0.253  52.701  16.326  1.00  4.15           C  
ATOM    138  CD1 ILE A  23      -2.952  50.550  17.961  1.00  4.15           C  
ATOM    139  N   GLU A  24      -0.066  49.878  13.793  1.00 12.65           N  
ATOM    140  CA  GLU A  24       0.907  49.798  12.721  1.00 12.65           C  
ATOM    141  C   GLU A  24       1.728  51.071  12.599  1.00 12.65           C  
ATOM    142  O   GLU A  24       2.955  51.046  12.719  1.00100.00           O  
ATOM    143  CB  GLU A  24       0.200  49.518  11.392  1.00100.00           C  
ATOM    144  CG  GLU A  24      -0.744  48.321  11.421  1.00100.00           C  
ATOM    145  CD  GLU A  24      -2.024  48.593  12.192  1.00100.00           C  
ATOM    146  OE1 GLU A  24      -2.389  49.779  12.343  1.00100.00           O  
ATOM    147  OE2 GLU A  24      -2.663  47.619  12.649  1.00100.00           O1-
ATOM    148  N   ALA A  25       1.040  52.185  12.376  1.00 35.08           N  
ATOM    149  CA  ALA A  25       1.695  53.475  12.200  1.00 35.08           C  
ATOM    150  C   ALA A  25       2.830  53.713  13.177  1.00 35.08           C  
ATOM    151  O   ALA A  25       3.752  54.468  12.884  1.00 24.76           O  
ATOM    152  CB  ALA A  25       0.674  54.603  12.308  1.00 24.76           C  
ATOM    153  N   LEU A  26       2.773  53.065  14.334  1.00 18.74           N  
ATOM    154  CA  LEU A  26       3.807  53.263  15.333  1.00 18.74           C  
ATOM    155  C   LEU A  26       4.441  51.959  15.769  1.00 18.74           C  
ATOM    156  O   LEU A  26       5.343  51.956  16.606  1.00 26.37           O  
ATOM    157  CB  LEU A  26       3.218  53.991  16.545  1.00 26.37           C  
ATOM    158  CG  LEU A  26       2.638  55.384  16.271  1.00 26.37           C  
ATOM    159  CD1 LEU A  26       1.169  55.435  16.652  1.00 26.37           C  
ATOM    160  CD2 LEU A  26       3.418  56.415  17.057  1.00 26.37           C  
ATOM    161  N   ASP A  27       3.982  50.850  15.202  1.00 34.51           N  
ATOM    162  CA  ASP A  27       4.541  49.555  15.567  1.00 34.51           C  
ATOM    163  C   ASP A  27       4.341  49.357  17.065  1.00 34.51           C  
ATOM    164  O   ASP A  27       5.065  48.599  17.713  1.00 64.04           O  
ATOM    165  CB  ASP A  27       6.034  49.528  15.241  1.00 64.04           C  
ATOM    166  CG  ASP A  27       6.400  48.439  14.252  1.00 64.04           C  
ATOM    167  OD1 ASP A  27       7.241  47.593  14.603  1.00 64.04           O  
ATOM    168  OD2 ASP A  27       5.852  48.433  13.128  1.00 64.04           O1-
ATOM    169  N   LYS A  28       3.349  50.053  17.604  1.00 20.35           N  
ATOM    170  CA  LYS A  28       3.050  49.981  19.019  1.00 20.35           C  
ATOM    171  C   LYS A  28       1.795  49.171  19.294  1.00 20.35           C  
ATOM    172  O   LYS A  28       0.896  49.094  18.462  1.00 47.51           O  
ATOM    173  CB  LYS A  28       2.890  51.390  19.586  1.00 47.51           C  
ATOM    174  CG  LYS A  28       4.044  51.829  20.467  1.00 47.51           C  
ATOM    175  CD  LYS A  28       4.952  52.821  19.750  1.00 47.51           C  
ATOM    176  CE  LYS A  28       5.787  53.629  20.744  1.00 47.51           C  
ATOM    177  NZ  LYS A  28       7.227  53.742  20.350  1.00 47.51           N1+
ATOM    178  N   TYR A  29       1.759  48.554  20.469  1.00 34.85           N  
ATOM    179  CA  TYR A  29       0.619  47.754  20.903  1.00 34.85           C  
ATOM    180  C   TYR A  29      -0.204  48.581  21.879  1.00 34.85           C  
ATOM    181  O   TYR A  29       0.342  49.305  22.711  1.00  8.66           O  
ATOM    182  CB  TYR A  29       1.090  46.491  21.624  1.00  8.66           C  
ATOM    183  CG  TYR A  29       1.519  45.390  20.705  1.00  8.66           C  
ATOM    184  CD1 TYR A  29       2.844  45.262  20.321  1.00  8.66           C  
ATOM    185  CD2 TYR A  29       0.596  44.483  20.203  1.00  8.66           C  
ATOM    186  CE1 TYR A  29       3.247  44.249  19.451  1.00  8.66           C  
ATOM    187  CE2 TYR A  29       0.987  43.471  19.334  1.00  8.66           C  
ATOM    188  CZ  TYR A  29       2.313  43.358  18.962  1.00  8.66           C  
ATOM    189  OH  TYR A  29       2.692  42.345  18.112  1.00  8.66           O  
ATOM    190  N   ALA A  30      -1.518  48.483  21.783  1.00  2.00           N  
ATOM    191  CA  ALA A  30      -2.375  49.214  22.700  1.00  2.00           C  
ATOM    192  C   ALA A  30      -3.285  48.171  23.300  1.00  2.00           C  
ATOM    193  O   ALA A  30      -3.273  47.025  22.864  1.00 26.57           O  
ATOM    194  CB  ALA A  30      -3.180  50.267  21.961  1.00 26.57           C  
ATOM    195  N   CYS A  31      -4.065  48.560  24.300  1.00 20.64           N  
ATOM    196  CA  CYS A  31      -4.969  47.631  24.957  1.00 20.64           C  
ATOM    197  C   CYS A  31      -6.363  48.225  25.060  1.00 20.64           C  
ATOM    198  O   CYS A  31      -6.533  49.436  25.184  1.00  2.00           O  
ATOM    199  CB  CYS A  31      -4.453  47.299  26.368  1.00  2.00           C  
ATOM    200  SG  CYS A  31      -3.155  46.017  26.471  1.00  2.00           S  
ATOM    201  N   ASN A  32      -7.368  47.370  24.970  1.00 10.44           N  
ATOM    202  CA  ASN A  32      -8.732  47.829  25.127  1.00 10.44           C  
ATOM    203  C   ASN A  32      -9.251  47.275  26.461  1.00 10.44           C  
ATOM    204  O   ASN A  32     -10.056  46.343  26.497  1.00 79.43           O  
ATOM    205  CB  ASN A  32      -9.610  47.359  23.974  1.00 79.43           C  
ATOM    206  CG  ASN A  32     -10.629  48.400  23.574  1.00 79.43           C  
ATOM    207  ND2 ASN A  32     -10.788  48.602  22.272  1.00 79.43           N  
ATOM    208  OD1 ASN A  32     -11.265  49.025  24.429  1.00 79.43           O  
ATOM    209  N   CYS A  33      -8.762  47.858  27.554  1.00 45.52           N  
ATOM    210  CA  CYS A  33      -9.147  47.454  28.903  1.00 45.52           C  
ATOM    211  C   CYS A  33     -10.642  47.352  29.035  1.00 45.52           C  
ATOM    212  O   CYS A  33     -11.385  47.844  28.188  1.00 21.46           O  
ATOM    213  CB  CYS A  33      -8.674  48.474  29.928  1.00 21.46           C  
ATOM    214  SG  CYS A  33      -6.890  48.742  29.917  1.00 21.46           S  
ATOM    215  N   VAL A  34     -11.075  46.722  30.120  1.00 10.80           N  
ATOM    216  CA  VAL A  34     -12.490  46.582  30.397  1.00 10.80           C  
ATOM    217  C   VAL A  34     -12.840  47.752  31.307  1.00 10.80           C  
ATOM    218  O   VAL A  34     -11.962  48.330  31.951  1.00 38.54           O  
ATOM    219  CB  VAL A  34     -12.777  45.252  31.100  1.00 38.54           C  
ATOM    220  CG1 VAL A  34     -13.098  44.189  30.068  1.00 38.54           C  
ATOM    221  CG2 VAL A  34     -11.567  44.832  31.923  1.00 38.54           C  
ATOM    222  N   VAL A  35     -14.115  48.115  31.352  1.00 41.06           N  
ATOM    223  CA  VAL A  35     -14.539  49.233  32.183  1.00 41.06           C  
ATOM    224  C   VAL A  35     -14.021  49.116  33.618  1.00 41.06           C  
ATOM    225  O   VAL A  35     -14.049  48.042  34.226  1.00 49.89           O  
ATOM    226  CB  VAL A  35     -16.089  49.367  32.187  1.00 49.89           C  
ATOM    227  CG1 VAL A  35     -16.710  48.325  33.100  1.00 49.89           C  
ATOM    228  CG2 VAL A  35     -16.485  50.766  32.621  1.00 49.89           C  
ATOM    229  N   GLY A  36     -13.530  50.232  34.145  1.00 17.60           N  
ATOM    230  CA  GLY A  36     -13.015  50.244  35.497  1.00 17.60           C  
ATOM    231  C   GLY A  36     -11.518  50.040  35.554  1.00 17.60           C  
ATOM    232  O   GLY A  36     -10.913  50.161  36.616  1.00 26.62           O  
ATOM    233  N   TYR A  37     -10.908  49.729  34.417  1.00 17.88           N  
ATOM    234  CA  TYR A  37      -9.472  49.514  34.395  1.00 17.88           C  
ATOM    235  C   TYR A  37      -8.715  50.575  33.612  1.00 17.88           C  
ATOM    236  O   TYR A  37      -9.003  50.850  32.454  1.00 20.08           O  
ATOM    237  CB  TYR A  37      -9.168  48.125  33.864  1.00 20.08           C  
ATOM    238  CG  TYR A  37      -9.455  47.065  34.892  1.00 20.08           C  
ATOM    239  CD1 TYR A  37     -10.699  46.451  34.955  1.00 20.08           C  
ATOM    240  CD2 TYR A  37      -8.493  46.701  35.830  1.00 20.08           C  
ATOM    241  CE1 TYR A  37     -10.981  45.503  35.927  1.00 20.08           C  
ATOM    242  CE2 TYR A  37      -8.761  45.752  36.809  1.00 20.08           C  
ATOM    243  CZ  TYR A  37     -10.007  45.158  36.852  1.00 20.08           C  
ATOM    244  OH  TYR A  37     -10.286  44.224  37.824  1.00 20.08           O  
ATOM    245  N   ILE A  38      -7.740  51.160  34.292  1.00  2.00           N  
ATOM    246  CA  ILE A  38      -6.892  52.224  33.792  1.00  2.00           C  
ATOM    247  C   ILE A  38      -5.480  51.643  33.620  1.00  2.00           C  
ATOM    248  O   ILE A  38      -5.183  50.584  34.162  1.00  7.33           O  
ATOM    249  CB  ILE A  38      -6.947  53.402  34.834  1.00  7.33           C  
ATOM    250  CG1 ILE A  38      -7.936  54.462  34.368  1.00  7.33           C  
ATOM    251  CG2 ILE A  38      -5.592  54.017  35.066  1.00  7.33           C  
ATOM    252  CD1 ILE A  38      -8.799  54.033  33.192  1.00  7.33           C  
ATOM    253  N   GLY A  39      -4.623  52.308  32.850  1.00  2.00           N  
ATOM    254  CA  GLY A  39      -3.270  51.806  32.668  1.00  2.00           C  
ATOM    255  C   GLY A  39      -2.896  51.355  31.261  1.00  2.00           C  
ATOM    256  O   GLY A  39      -3.753  50.986  30.464  1.00  2.01           O  
ATOM    257  N   GLU A  40      -1.600  51.378  30.958  1.00  8.49           N  
ATOM    258  CA  GLU A  40      -1.102  50.973  29.647  1.00  8.49           C  
ATOM    259  C   GLU A  40      -1.539  49.549  29.318  1.00  8.49           C  
ATOM    260  O   GLU A  40      -1.952  49.266  28.192  1.00 64.75           O  
ATOM    261  CB  GLU A  40       0.428  51.069  29.613  1.00 64.75           C  
ATOM    262  CG  GLU A  40       1.028  51.023  28.216  1.00 64.75           C  
ATOM    263  CD  GLU A  40       2.550  51.003  28.226  1.00 64.75           C  
ATOM    264  OE1 GLU A  40       3.156  50.586  27.214  1.00 64.75           O  
ATOM    265  OE2 GLU A  40       3.144  51.404  29.248  1.00 64.75           O1-
ATOM    266  N   ARG A  41      -1.455  48.663  30.310  1.00  2.15           N  
ATOM    267  CA  ARG A  41      -1.826  47.268  30.123  1.00  2.15           C  
ATOM    268  C   ARG A  41      -2.962  46.849  31.040  1.00  2.15           C  
ATOM    269  O   ARG A  41      -3.131  45.664  31.336  1.00  2.00           O  
ATOM    270  CB  ARG A  41      -0.611  46.373  30.346  1.00  2.00           C  
ATOM    271  CG  ARG A  41       0.662  46.910  29.710  1.00  2.00           C  
ATOM    272  CD  ARG A  41       1.814  45.947  29.884  1.00  2.00           C  
ATOM    273  NE  ARG A  41       1.328  44.590  30.065  1.00  2.00           N  
ATOM    274  CZ  ARG A  41       2.087  43.581  30.467  1.00  2.00           C  
ATOM    275  NH1 ARG A  41       3.372  43.789  30.727  1.00  2.00           N1+
ATOM    276  NH2 ARG A  41       1.566  42.367  30.616  1.00  2.00           N  
ATOM    277  N   CYS A  42      -3.737  47.838  31.478  1.00  3.90           N  
ATOM    278  CA  CYS A  42      -4.893  47.627  32.355  1.00  3.90           C  
ATOM    279  C   CYS A  42      -4.590  47.173  33.776  1.00  3.90           C  
ATOM    280  O   CYS A  42      -5.436  46.538  34.391  1.00 11.78           O  
ATOM    281  CB  CYS A  42      -5.843  46.604  31.736  1.00 11.78           C  
ATOM    282  SG  CYS A  42      -6.164  46.854  29.974  1.00 11.78           S  
ATOM    283  N   GLN A  43      -3.413  47.498  34.303  1.00  6.92           N  
ATOM    284  CA  GLN A  43      -3.047  47.079  35.652  1.00  6.92           C  
ATOM    285  C   GLN A  43      -3.871  47.675  36.804  1.00  6.92           C  
ATOM    286  O   GLN A  43      -4.176  46.977  37.773  1.00 16.94           O  
ATOM    287  CB  GLN A  43      -1.574  47.377  35.900  1.00 16.94           C  
ATOM    288  CG  GLN A  43      -0.730  47.334  34.662  1.00 16.94           C  
ATOM    289  CD  GLN A  43      -0.432  48.713  34.144  1.00 16.94           C  
ATOM    290  NE2 GLN A  43       0.824  48.967  33.815  1.00 16.94           N  
ATOM    291  OE1 GLN A  43      -1.323  49.548  34.043  1.00 16.94           O  
ATOM    292  N   TYR A  44      -4.243  48.946  36.687  1.00  9.53           N  
ATOM    293  CA  TYR A  44      -4.996  49.645  37.726  1.00  9.53           C  
ATOM    294  C   TYR A  44      -6.513  49.609  37.658  1.00  9.53           C  
ATOM    295  O   TYR A  44      -7.105  49.900  36.631  1.00 11.57           O  
ATOM    296  CB  TYR A  44      -4.587  51.107  37.758  1.00 11.57           C  
ATOM    297  CG  TYR A  44      -3.126  51.319  37.504  1.00 11.57           C  
ATOM    298  CD1 TYR A  44      -2.174  50.427  38.004  1.00 11.57           C  
ATOM    299  CD2 TYR A  44      -2.681  52.424  36.783  1.00 11.57           C  
ATOM    300  CE1 TYR A  44      -0.816  50.636  37.792  1.00 11.57           C  
ATOM    301  CE2 TYR A  44      -1.326  52.641  36.565  1.00 11.57           C  
ATOM    302  CZ  TYR A  44      -0.403  51.746  37.072  1.00 11.57           C  
ATOM    303  OH  TYR A  44       0.937  51.956  36.865  1.00 11.57           O  
ATOM    304  N   ARG A  45      -7.141  49.285  38.785  1.00 14.33           N  
ATOM    305  CA  ARG A  45      -8.592  49.272  38.881  1.00 14.33           C  
ATOM    306  C   ARG A  45      -9.000  50.633  39.439  1.00 14.33           C  
ATOM    307  O   ARG A  45      -8.560  51.033  40.516  1.00 58.98           O  
ATOM    308  CB  ARG A  45      -9.055  48.169  39.826  1.00 58.98           C  
ATOM    309  CG  ARG A  45     -10.484  48.322  40.308  1.00 58.98           C  
ATOM    310  CD  ARG A  45     -11.449  47.660  39.349  1.00 58.98           C  
ATOM    311  NE  ARG A  45     -12.577  48.526  39.028  1.00 58.98           N  
ATOM    312  CZ  ARG A  45     -13.823  48.325  39.451  1.00 58.98           C  
ATOM    313  NH1 ARG A  45     -14.108  47.277  40.218  1.00 58.98           N1+
ATOM    314  NH2 ARG A  45     -14.788  49.168  39.101  1.00 58.98           N  
ATOM    315  N   ASP A  46      -9.841  51.353  38.711  1.00 22.71           N  
ATOM    316  CA  ASP A  46     -10.278  52.672  39.170  1.00 22.71           C  
ATOM    317  C   ASP A  46     -11.604  52.638  39.928  1.00 22.71           C  
ATOM    318  O   ASP A  46     -12.671  52.545  39.326  1.00 53.87           O  
ATOM    319  CB  ASP A  46     -10.405  53.629  37.986  1.00 53.87           C  
ATOM    320  CG  ASP A  46     -10.509  55.080  38.422  1.00 53.87           C  
ATOM    321  OD1 ASP A  46     -11.199  55.873  37.746  1.00 53.87           O  
ATOM    322  OD2 ASP A  46      -9.895  55.429  39.450  1.00 53.87           O1-
ATOM    323  N   LEU A  47     -11.523  52.694  41.254  1.00 53.86           N  
ATOM    324  CA  LEU A  47     -12.718  52.693  42.093  1.00 53.86           C  
ATOM    325  C   LEU A  47     -13.135  54.154  42.278  1.00 53.86           C  
ATOM    326  O   LEU A  47     -12.227  54.972  42.527  1.00 19.76           O  
ATOM    327  CB  LEU A  47     -12.414  52.072  43.457  1.00 19.76           C  
ATOM    328  CG  LEU A  47     -11.749  50.696  43.450  1.00 19.76           C  
ATOM    329  CD1 LEU A  47     -10.961  50.480  44.714  1.00 19.76           C  
ATOM    330  CD2 LEU A  47     -12.821  49.646  43.314  1.00 19.76           C  
TER   
ATOM    331  N   CYS B   6      -9.798  46.727  57.402  1.00 36.81           N  
ATOM    332  CA  CYS B   6     -10.615  46.172  56.284  1.00 36.81           C  
ATOM    333  C   CYS B   6     -11.940  45.568  56.738  1.00 36.81           C  
ATOM    334  O   CYS B   6     -11.965  44.563  57.448  1.00 52.52           O  
ATOM    335  CB  CYS B   6      -9.819  45.116  55.494  1.00 52.52           C  
ATOM    336  SG  CYS B   6      -9.251  43.625  56.387  1.00 52.52           S  
ATOM    337  N   PRO B   7     -13.060  46.203  56.367  1.00 39.01           N  
ATOM    338  CA  PRO B   7     -14.424  45.773  56.691  1.00 39.01           C  
ATOM    339  C   PRO B   7     -14.643  44.255  56.605  1.00 39.01           C  
ATOM    340  O   PRO B   7     -14.756  43.686  55.512  1.00 43.03           O  
ATOM    341  CB  PRO B   7     -15.279  46.527  55.686  1.00 43.03           C  
ATOM    342  CG  PRO B   7     -14.516  47.795  55.450  1.00 43.03           C  
ATOM    343  CD  PRO B   7     -13.055  47.480  55.624  1.00 43.03           C  
ATOM    344  N   LEU B   8     -14.719  43.622  57.771  1.00 86.89           N  
ATOM    345  CA  LEU B   8     -14.914  42.181  57.887  1.00 86.89           C  
ATOM    346  C   LEU B   8     -16.314  41.727  57.479  1.00 86.89           C  
ATOM    347  O   LEU B   8     -16.606  40.529  57.482  1.00 69.29           O  
ATOM    348  CB  LEU B   8     -14.649  41.745  59.331  1.00 69.29           C  
ATOM    349  CG  LEU B   8     -13.718  40.556  59.566  1.00 69.29           C  
ATOM    350  CD1 LEU B   8     -14.133  39.386  58.688  1.00 69.29           C  
ATOM    351  CD2 LEU B   8     -12.290  40.973  59.273  1.00 69.29           C  
ATOM    352  N   SER B   9     -17.176  42.680  57.133  1.00100.00           N  
ATOM    353  CA  SER B   9     -18.549  42.369  56.739  1.00100.00           C  
ATOM    354  C   SER B   9     -18.858  42.778  55.304  1.00100.00           C  
ATOM    355  O   SER B   9     -19.783  42.248  54.686  1.00100.00           O  
ATOM    356  CB  SER B   9     -19.537  43.062  57.684  1.00100.00           C  
ATOM    357  OG  SER B   9     -20.401  43.936  56.975  1.00100.00           O  
ATOM    358  N   HIS B  10     -18.084  43.726  54.786  1.00 93.98           N  
ATOM    359  CA  HIS B  10     -18.273  44.224  53.430  1.00 93.98           C  
ATOM    360  C   HIS B  10     -18.461  43.091  52.426  1.00 93.98           C  
ATOM    361  O   HIS B  10     -19.323  43.169  51.548  1.00100.00           O  
ATOM    362  CB  HIS B  10     -17.076  45.081  53.021  1.00100.00           C  
ATOM    363  CG  HIS B  10     -17.332  45.946  51.827  1.00100.00           C  
ATOM    364  CD2 HIS B  10     -17.657  45.630  50.552  1.00100.00           C  
ATOM    365  ND1 HIS B  10     -17.256  47.321  51.875  1.00100.00           N  
ATOM    366  CE1 HIS B  10     -17.524  47.816  50.679  1.00100.00           C  
ATOM    367  NE2 HIS B  10     -17.771  46.811  49.858  1.00100.00           N  
ATOM    368  N   ASP B  11     -17.654  42.041  52.567  1.00 99.91           N  
ATOM    369  CA  ASP B  11     -17.715  40.883  51.675  1.00 99.91           C  
ATOM    370  C   ASP B  11     -17.496  41.319  50.229  1.00 99.91           C  
ATOM    371  O   ASP B  11     -18.450  41.498  49.471  1.00100.00           O  
ATOM    372  CB  ASP B  11     -19.068  40.177  51.813  1.00100.00           C  
ATOM    373  CG  ASP B  11     -19.186  39.379  53.104  1.00100.00           C  
ATOM    374  OD1 ASP B  11     -19.915  38.362  53.110  1.00100.00           O  
ATOM    375  OD2 ASP B  11     -18.550  39.767  54.110  1.00100.00           O1-
ATOM    376  N   GLY B  12     -16.228  41.479  49.859  1.00 49.03           N  
ATOM    377  CA  GLY B  12     -15.873  41.914  48.519  1.00 49.03           C  
ATOM    378  C   GLY B  12     -15.194  43.272  48.589  1.00 49.03           C  
ATOM    379  O   GLY B  12     -15.168  44.038  47.624  1.00 70.32           O  
ATOM    380  N   TYR B  13     -14.646  43.568  49.762  1.00 46.29           N  
ATOM    381  CA  TYR B  13     -13.959  44.821  50.013  1.00 46.29           C  
ATOM    382  C   TYR B  13     -12.591  44.778  49.348  1.00 46.29           C  
ATOM    383  O   TYR B  13     -12.222  45.699  48.626  1.00 27.82           O  
ATOM    384  CB  TYR B  13     -13.818  45.024  51.515  1.00 27.82           C  
ATOM    385  CG  TYR B  13     -13.083  46.272  51.889  1.00 27.82           C  
ATOM    386  CD1 TYR B  13     -11.749  46.221  52.267  1.00 27.82           C  
ATOM    387  CD2 TYR B  13     -13.718  47.507  51.873  1.00 27.82           C  
ATOM    388  CE1 TYR B  13     -11.062  47.367  52.620  1.00 27.82           C  
ATOM    389  CE2 TYR B  13     -13.039  48.660  52.225  1.00 27.82           C  
ATOM    390  CZ  TYR B  13     -11.710  48.581  52.596  1.00 27.82           C  
ATOM    391  OH  TYR B  13     -11.024  49.717  52.939  1.00 27.82           O  
ATOM    392  N   CYS B  14     -11.833  43.714  49.605  1.00 18.25           N  
ATOM    393  CA  CYS B  14     -10.522  43.553  48.979  1.00 18.25           C  
ATOM    394  C   CYS B  14     -10.867  43.088  47.574  1.00 18.25           C  
ATOM    395  O   CYS B  14     -11.740  42.240  47.402  1.00 24.51           O  
ATOM    396  CB  CYS B  14      -9.689  42.460  49.661  1.00 24.51           C  
ATOM    397  SG  CYS B  14      -9.374  42.644  51.443  1.00 24.51           S  
ATOM    398  N   LEU B  15     -10.195  43.628  46.570  1.00 27.05           N  
ATOM    399  CA  LEU B  15     -10.494  43.237  45.208  1.00 27.05           C  
ATOM    400  C   LEU B  15      -9.624  42.056  44.791  1.00 27.05           C  
ATOM    401  O   LEU B  15      -8.916  41.468  45.617  1.00 16.19           O  
ATOM    402  CB  LEU B  15     -10.251  44.419  44.259  1.00 16.19           C  
ATOM    403  CG  LEU B  15     -11.146  45.665  44.249  1.00 16.19           C  
ATOM    404  CD1 LEU B  15     -11.986  45.762  45.499  1.00 16.19           C  
ATOM    405  CD2 LEU B  15     -10.261  46.884  44.134  1.00 16.19           C  
ATOM    406  N   HIS B  16      -9.716  41.715  43.505  1.00  9.51           N  
ATOM    407  CA  HIS B  16      -8.943  40.652  42.876  1.00  9.51           C  
ATOM    408  C   HIS B  16      -8.614  39.484  43.778  1.00  9.51           C  
ATOM    409  O   HIS B  16      -7.464  39.329  44.193  1.00 11.88           O  
ATOM    410  CB  HIS B  16      -7.642  41.230  42.307  1.00 11.88           C  
ATOM    411  CG  HIS B  16      -7.856  42.390  41.392  1.00 11.88           C  
ATOM    412  CD2 HIS B  16      -8.477  42.471  40.195  1.00 11.88           C  
ATOM    413  ND1 HIS B  16      -7.440  43.666  41.698  1.00 11.88           N  
ATOM    414  CE1 HIS B  16      -7.801  44.485  40.728  1.00 11.88           C  
ATOM    415  NE2 HIS B  16      -8.432  43.785  39.805  1.00 11.88           N  
ATOM    416  N   ASP B  17      -9.634  38.673  44.065  1.00 41.38           N  
ATOM    417  CA  ASP B  17      -9.527  37.478  44.905  1.00 41.38           C  
ATOM    418  C   ASP B  17      -8.662  37.604  46.151  1.00 41.38           C  
ATOM    419  O   ASP B  17      -7.917  36.686  46.487  1.00 34.62           O  
ATOM    420  CB  ASP B  17      -9.026  36.309  44.066  1.00 34.62           C  
ATOM    421  CG  ASP B  17      -9.833  36.120  42.810  1.00 34.62           C  
ATOM    422  OD1 ASP B  17      -9.302  35.514  41.857  1.00 34.62           O  
ATOM    423  OD2 ASP B  17     -10.996  36.577  42.775  1.00 34.62           O1-
ATOM    424  N   GLY B  18      -8.771  38.735  46.838  1.00 34.77           N  
ATOM    425  CA  GLY B  18      -7.992  38.938  48.044  1.00 34.77           C  
ATOM    426  C   GLY B  18      -8.881  38.635  49.222  1.00 34.77           C  
ATOM    427  O   GLY B  18     -10.083  38.454  49.045  1.00 76.49           O  
ATOM    428  N   VAL B  19      -8.318  38.574  50.419  1.00 23.58           N  
ATOM    429  CA  VAL B  19      -9.140  38.275  51.582  1.00 23.58           C  
ATOM    430  C   VAL B  19      -8.761  39.101  52.800  1.00 23.58           C  
ATOM    431  O   VAL B  19      -7.603  39.136  53.200  1.00 11.32           O  
ATOM    432  CB  VAL B  19      -9.078  36.762  51.934  1.00 11.32           C  
ATOM    433  CG1 VAL B  19      -7.660  36.344  52.282  1.00 11.32           C  
ATOM    434  CG2 VAL B  19     -10.018  36.473  53.073  1.00 11.32           C  
ATOM    435  N   CYS B  20      -9.755  39.777  53.371  1.00 17.07           N  
ATOM    436  CA  CYS B  20      -9.560  40.617  54.548  1.00 17.07           C  
ATOM    437  C   CYS B  20      -9.376  39.747  55.789  1.00 17.07           C  
ATOM    438  O   CYS B  20     -10.181  38.861  56.069  1.00 30.71           O  
ATOM    439  CB  CYS B  20     -10.756  41.552  54.724  1.00 30.71           C  
ATOM    440  SG  CYS B  20     -10.840  42.352  56.352  1.00 30.71           S  
ATOM    441  N   MET B  21      -8.305  40.012  56.528  1.00 15.43           N  
ATOM    442  CA  MET B  21      -7.980  39.230  57.713  1.00 15.43           C  
ATOM    443  C   MET B  21      -6.987  39.975  58.601  1.00 15.43           C  
ATOM    444  O   MET B  21      -6.638  41.118  58.311  1.00  3.14           O  
ATOM    445  CB  MET B  21      -7.364  37.904  57.276  1.00  3.14           C  
ATOM    446  CG  MET B  21      -5.953  38.039  56.725  1.00  3.14           C  
ATOM    447  SD  MET B  21      -5.303  36.465  56.137  1.00  3.14           S  
ATOM    448  CE  MET B  21      -3.699  36.476  56.764  1.00  3.14           C  
ATOM    449  N   TYR B  22      -6.528  39.332  59.676  1.00 12.00           N  
ATOM    450  CA  TYR B  22      -5.551  39.955  60.568  1.00 12.00           C  
ATOM    451  C   TYR B  22      -4.136  39.515  60.186  1.00 12.00           C  
ATOM    452  O   TYR B  22      -3.743  38.368  60.415  1.00 30.84           O  
ATOM    453  CB  TYR B  22      -5.823  39.589  62.037  1.00 30.84           C  
ATOM    454  CG  TYR B  22      -4.843  40.228  63.018  1.00 30.84           C  
ATOM    455  CD1 TYR B  22      -5.150  41.426  63.670  1.00 30.84           C  
ATOM    456  CD2 TYR B  22      -3.592  39.651  63.262  1.00 30.84           C  
ATOM    457  CE1 TYR B  22      -4.233  42.035  64.536  1.00 30.84           C  
ATOM    458  CE2 TYR B  22      -2.671  40.250  64.123  1.00 30.84           C  
ATOM    459  CZ  TYR B  22      -2.998  41.439  64.754  1.00 30.84           C  
ATOM    460  OH  TYR B  22      -2.089  42.029  65.604  1.00 30.84           O  
ATOM    461  N   ILE B  23      -3.377  40.435  59.600  1.00 24.71           N  
ATOM    462  CA  ILE B  23      -2.011  40.135  59.187  1.00 24.71           C  
ATOM    463  C   ILE B  23      -1.078  40.487  60.335  1.00 24.71           C  
ATOM    464  O   ILE B  23      -0.753  41.655  60.557  1.00 27.13           O  
ATOM    465  CB  ILE B  23      -1.607  40.934  57.908  1.00 27.13           C  
ATOM    466  CG1 ILE B  23      -2.644  40.718  56.805  1.00 27.13           C  
ATOM    467  CG2 ILE B  23      -0.261  40.460  57.387  1.00 27.13           C  
ATOM    468  CD1 ILE B  23      -3.040  41.986  56.085  1.00 27.13           C  
ATOM    469  N   GLU B  24      -0.665  39.458  61.069  1.00 57.11           N  
ATOM    470  CA  GLU B  24       0.221  39.621  62.214  1.00 57.11           C  
ATOM    471  C   GLU B  24       1.481  40.410  61.888  1.00 57.11           C  
ATOM    472  O   GLU B  24       1.845  41.332  62.616  1.00100.00           O  
ATOM    473  CB  GLU B  24       0.609  38.253  62.774  1.00100.00           C  
ATOM    474  CG  GLU B  24       0.754  38.228  64.287  1.00100.00           C  
ATOM    475  CD  GLU B  24       1.994  38.958  64.768  1.00100.00           C  
ATOM    476  OE1 GLU B  24       3.040  38.868  64.086  1.00100.00           O  
ATOM    477  OE2 GLU B  24       1.920  39.620  65.827  1.00100.00           O1-
ATOM    478  N   ALA B  25       2.153  40.039  60.804  1.00 56.89           N  
ATOM    479  CA  ALA B  25       3.375  40.726  60.400  1.00 56.89           C  
ATOM    480  C   ALA B  25       3.109  42.225  60.316  1.00 56.89           C  
ATOM    481  O   ALA B  25       4.021  43.039  60.466  1.00 90.77           O  
ATOM    482  CB  ALA B  25       3.854  40.196  59.055  1.00 90.77           C  
ATOM    483  N   LEU B  26       1.850  42.578  60.080  1.00 39.64           N  
ATOM    484  CA  LEU B  26       1.441  43.974  59.982  1.00 39.64           C  
ATOM    485  C   LEU B  26       0.644  44.347  61.222  1.00 39.64           C  
ATOM    486  O   LEU B  26       0.183  45.481  61.354  1.00 39.05           O  
ATOM    487  CB  LEU B  26       0.576  44.194  58.739  1.00 39.05           C  
ATOM    488  CG  LEU B  26       1.185  45.024  57.610  1.00 39.05           C  
ATOM    489  CD1 LEU B  26       1.873  44.106  56.608  1.00 39.05           C  
ATOM    490  CD2 LEU B  26       0.085  45.836  56.946  1.00 39.05           C  
ATOM    491  N   ASP B  27       0.485  43.378  62.119  1.00 33.28           N  
ATOM    492  CA  ASP B  27      -0.250  43.572  63.363  1.00 33.28           C  
ATOM    493  C   ASP B  27      -1.486  44.432  63.136  1.00 33.28           C  
ATOM    494  O   ASP B  27      -1.778  45.345  63.911  1.00 72.56           O  
ATOM    495  CB  ASP B  27       0.656  44.220  64.413  1.00 72.56           C  
ATOM    496  CG  ASP B  27       1.330  43.197  65.315  1.00 72.56           C  
ATOM    497  OD1 ASP B  27       2.580  43.146  65.329  1.00 72.56           O  
ATOM    498  OD2 ASP B  27       0.610  42.445  66.009  1.00 72.56           O1-
ATOM    499  N   LYS B  28      -2.209  44.133  62.061  1.00 40.23           N  
ATOM    500  CA  LYS B  28      -3.413  44.880  61.727  1.00 40.23           C  
ATOM    501  C   LYS B  28      -4.409  44.027  60.968  1.00 40.23           C  
ATOM    502  O   LYS B  28      -4.125  42.889  60.595  1.00 88.13           O  
ATOM    503  CB  LYS B  28      -3.064  46.094  60.864  1.00 88.13           C  
ATOM    504  CG  LYS B  28      -2.327  47.199  61.588  1.00 88.13           C  
ATOM    505  CD  LYS B  28      -2.198  48.435  60.707  1.00 88.13           C  
ATOM    506  CE  LYS B  28      -1.283  48.185  59.513  1.00 88.13           C  
ATOM    507  NZ  LYS B  28      -1.247  49.352  58.582  1.00 88.13           N1+
ATOM    508  N   TYR B  29      -5.586  44.600  60.752  1.00 28.63           N  
ATOM    509  CA  TYR B  29      -6.645  43.937  60.006  1.00 28.63           C  
ATOM    510  C   TYR B  29      -6.627  44.591  58.631  1.00 28.63           C  
ATOM    511  O   TYR B  29      -7.215  45.653  58.420  1.00 71.80           O  
ATOM    512  CB  TYR B  29      -8.003  44.154  60.678  1.00 71.80           C  
ATOM    513  CG  TYR B  29      -8.492  42.959  61.469  1.00 71.80           C  
ATOM    514  CD1 TYR B  29      -9.288  41.982  60.875  1.00 71.80           C  
ATOM    515  CD2 TYR B  29      -8.157  42.806  62.814  1.00 71.80           C  
ATOM    516  CE1 TYR B  29      -9.739  40.880  61.602  1.00 71.80           C  
ATOM    517  CE2 TYR B  29      -8.603  41.708  63.552  1.00 71.80           C  
ATOM    518  CZ  TYR B  29      -9.393  40.749  62.940  1.00 71.80           C  
ATOM    519  OH  TYR B  29      -9.833  39.662  63.664  1.00 71.80           O  
ATOM    520  N   ALA B  30      -5.931  43.952  57.700  1.00 66.14           N  
ATOM    521  CA  ALA B  30      -5.809  44.481  56.356  1.00 66.14           C  
ATOM    522  C   ALA B  30      -6.118  43.430  55.298  1.00 66.14           C  
ATOM    523  O   ALA B  30      -6.456  42.289  55.620  1.00 35.55           O  
ATOM    524  CB  ALA B  30      -4.409  45.028  56.158  1.00 35.55           C  
ATOM    525  N   CYS B  31      -5.996  43.833  54.035  1.00 13.55           N  
ATOM    526  CA  CYS B  31      -6.265  42.957  52.909  1.00 13.55           C  
ATOM    527  C   CYS B  31      -5.070  42.082  52.623  1.00 13.55           C  
ATOM    528  O   CYS B  31      -3.953  42.571  52.503  1.00 15.23           O  
ATOM    529  CB  CYS B  31      -6.582  43.789  51.676  1.00 15.23           C  
ATOM    530  SG  CYS B  31      -8.304  44.359  51.609  1.00 15.23           S  
ATOM    531  N   ASN B  32      -5.304  40.782  52.525  1.00 11.31           N  
ATOM    532  CA  ASN B  32      -4.235  39.839  52.221  1.00 11.31           C  
ATOM    533  C   ASN B  32      -4.395  39.473  50.747  1.00 11.31           C  
ATOM    534  O   ASN B  32      -4.989  38.444  50.426  1.00  2.44           O  
ATOM    535  CB  ASN B  32      -4.374  38.582  53.080  1.00  2.44           C  
ATOM    536  CG  ASN B  32      -3.200  37.661  52.935  1.00  2.44           C  
ATOM    537  ND2 ASN B  32      -3.217  36.550  53.656  1.00  2.44           N  
ATOM    538  OD1 ASN B  32      -2.282  37.945  52.182  1.00  2.44           O  
ATOM    539  N   CYS B  33      -3.883  40.326  49.860  1.00 44.04           N  
ATOM    540  CA  CYS B  33      -3.994  40.110  48.420  1.00 44.04           C  
ATOM    541  C   CYS B  33      -3.198  38.917  47.914  1.00 44.04           C  
ATOM    542  O   CYS B  33      -2.336  38.384  48.614  1.00 11.11           O  
ATOM    543  CB  CYS B  33      -3.539  41.350  47.655  1.00 11.11           C  
ATOM    544  SG  CYS B  33      -3.985  42.944  48.401  1.00 11.11           S  
ATOM    545  N   VAL B  34      -3.486  38.513  46.682  1.00 17.00           N  
ATOM    546  CA  VAL B  34      -2.797  37.384  46.072  1.00 17.00           C  
ATOM    547  C   VAL B  34      -1.528  37.906  45.394  1.00 17.00           C  
ATOM    548  O   VAL B  34      -1.533  39.001  44.828  1.00 19.78           O  
ATOM    549  CB  VAL B  34      -3.736  36.669  45.051  1.00 19.78           C  
ATOM    550  CG1 VAL B  34      -4.922  37.563  44.729  1.00 19.78           C  
ATOM    551  CG2 VAL B  34      -2.981  36.291  43.795  1.00 19.78           C  
ATOM    552  N   VAL B  35      -0.442  37.136  45.472  1.00 10.82           N  
ATOM    553  CA  VAL B  35       0.831  37.539  44.864  1.00 10.82           C  
ATOM    554  C   VAL B  35       0.637  38.381  43.613  1.00 10.82           C  
ATOM    555  O   VAL B  35      -0.016  37.957  42.663  1.00 29.46           O  
ATOM    556  CB  VAL B  35       1.700  36.328  44.477  1.00 29.46           C  
ATOM    557  CG1 VAL B  35       2.645  35.991  45.604  1.00 29.46           C  
ATOM    558  CG2 VAL B  35       0.825  35.141  44.136  1.00 29.46           C  
ATOM    559  N   GLY B  36       1.203  39.582  43.622  1.00  2.10           N  
ATOM    560  CA  GLY B  36       1.080  40.456  42.474  1.00  2.10           C  
ATOM    561  C   GLY B  36       0.379  41.777  42.724  1.00  2.10           C  
ATOM    562  O   GLY B  36       0.882  42.824  42.312  1.00  4.80           O  
ATOM    563  N   TYR B  37      -0.774  41.742  43.389  1.00  2.13           N  
ATOM    564  CA  TYR B  37      -1.533  42.965  43.656  1.00  2.13           C  
ATOM    565  C   TYR B  37      -1.052  43.756  44.841  1.00  2.13           C  
ATOM    566  O   TYR B  37      -0.490  43.208  45.782  1.00  8.32           O  
ATOM    567  CB  TYR B  37      -3.013  42.654  43.850  1.00  8.32           C  
ATOM    568  CG  TYR B  37      -3.660  42.197  42.580  1.00  8.32           C  
ATOM    569  CD1 TYR B  37      -3.579  40.868  42.183  1.00  8.32           C  
ATOM    570  CD2 TYR B  37      -4.294  43.103  41.736  1.00  8.32           C  
ATOM    571  CE1 TYR B  37      -4.106  40.453  40.977  1.00  8.32           C  
ATOM    572  CE2 TYR B  37      -4.825  42.701  40.526  1.00  8.32           C  
ATOM    573  CZ  TYR B  37      -4.727  41.377  40.151  1.00  8.32           C  
ATOM    574  OH  TYR B  37      -5.247  40.990  38.945  1.00  8.32           O  
ATOM    575  N   ILE B  38      -1.272  45.062  44.781  1.00  2.00           N  
ATOM    576  CA  ILE B  38      -0.887  45.940  45.869  1.00  2.00           C  
ATOM    577  C   ILE B  38      -1.947  47.006  46.043  1.00  2.00           C  
ATOM    578  O   ILE B  38      -2.846  47.141  45.211  1.00 11.36           O  
ATOM    579  CB  ILE B  38       0.489  46.596  45.633  1.00 11.36           C  
ATOM    580  CG1 ILE B  38       0.450  47.503  44.405  1.00 11.36           C  
ATOM    581  CG2 ILE B  38       1.546  45.519  45.459  1.00 11.36           C  
ATOM    582  CD1 ILE B  38       1.816  48.105  44.042  1.00 11.36           C  
ATOM    583  N   GLY B  39      -1.847  47.748  47.140  1.00  7.96           N  
ATOM    584  CA  GLY B  39      -2.825  48.778  47.424  1.00  7.96           C  
ATOM    585  C   GLY B  39      -3.734  48.376  48.570  1.00  7.96           C  
ATOM    586  O   GLY B  39      -3.846  47.203  48.920  1.00 10.09           O  
ATOM    587  N   GLU B  40      -4.388  49.367  49.157  1.00 10.60           N  
ATOM    588  CA  GLU B  40      -5.302  49.172  50.283  1.00 10.60           C  
ATOM    589  C   GLU B  40      -6.274  48.005  50.093  1.00 10.60           C  
ATOM    590  O   GLU B  40      -6.463  47.188  50.996  1.00 75.76           O  
ATOM    591  CB  GLU B  40      -6.080  50.468  50.518  1.00 75.76           C  
ATOM    592  CG  GLU B  40      -5.201  51.728  50.506  1.00 75.76           C  
ATOM    593  CD  GLU B  40      -4.705  52.117  49.111  1.00 75.76           C  
ATOM    594  OE1 GLU B  40      -5.536  52.554  48.286  1.00 75.76           O  
ATOM    595  OE2 GLU B  40      -3.485  51.991  48.843  1.00 75.76           O1-
ATOM    596  N   ARG B  41      -6.890  47.936  48.917  1.00 28.06           N  
ATOM    597  CA  ARG B  41      -7.844  46.880  48.604  1.00 28.06           C  
ATOM    598  C   ARG B  41      -7.365  46.067  47.406  1.00 28.06           C  
ATOM    599  O   ARG B  41      -8.146  45.381  46.745  1.00  9.86           O  
ATOM    600  CB  ARG B  41      -9.207  47.496  48.305  1.00  9.86           C  
ATOM    601  CG  ARG B  41      -9.535  48.662  49.206  1.00  9.86           C  
ATOM    602  CD  ARG B  41     -10.838  49.333  48.826  1.00  9.86           C  
ATOM    603  NE  ARG B  41     -11.801  48.378  48.290  1.00  9.86           N  
ATOM    604  CZ  ARG B  41     -13.065  48.674  48.002  1.00  9.86           C  
ATOM    605  NH1 ARG B  41     -13.523  49.905  48.199  1.00  9.86           N1+
ATOM    606  NH2 ARG B  41     -13.871  47.735  47.520  1.00  9.86           N  
ATOM    607  N   CYS B  42      -6.069  46.155  47.130  1.00 46.10           N  
ATOM    608  CA  CYS B  42      -5.458  45.438  46.014  1.00 46.10           C  
ATOM    609  C   CYS B  42      -5.932  45.912  44.642  1.00 46.10           C  
ATOM    610  O   CYS B  42      -5.928  45.135  43.693  1.00  7.58           O  
ATOM    611  CB  CYS B  42      -5.746  43.935  46.127  1.00  7.58           C  
ATOM    612  SG  CYS B  42      -5.901  43.257  47.808  1.00  7.58           S  
ATOM    613  N   GLN B  43      -6.334  47.173  44.525  1.00 10.88           N  
ATOM    614  CA  GLN B  43      -6.828  47.681  43.250  1.00 10.88           C  
ATOM    615  C   GLN B  43      -5.763  47.757  42.167  1.00 10.88           C  
ATOM    616  O   GLN B  43      -6.060  47.634  40.983  1.00 17.99           O  
ATOM    617  CB  GLN B  43      -7.446  49.070  43.423  1.00 17.99           C  
ATOM    618  CG  GLN B  43      -7.783  49.444  44.843  1.00 17.99           C  
ATOM    619  CD  GLN B  43      -6.603  50.017  45.579  1.00 17.99           C  
ATOM    620  NE2 GLN B  43      -6.765  51.226  46.098  1.00 17.99           N  
ATOM    621  OE1 GLN B  43      -5.555  49.383  45.684  1.00 17.99           O  
ATOM    622  N   TYR B  44      -4.518  47.952  42.573  1.00  2.00           N  
ATOM    623  CA  TYR B  44      -3.440  48.064  41.615  1.00  2.00           C  
ATOM    624  C   TYR B  44      -2.679  46.772  41.406  1.00  2.00           C  
ATOM    625  O   TYR B  44      -2.673  45.885  42.250  1.00 25.73           O  
ATOM    626  CB  TYR B  44      -2.480  49.163  42.053  1.00 25.73           C  
ATOM    627  CG  TYR B  44      -3.194  50.427  42.467  1.00 25.73           C  
ATOM    628  CD1 TYR B  44      -4.230  50.948  41.691  1.00 25.73           C  
ATOM    629  CD2 TYR B  44      -2.853  51.093  43.643  1.00 25.73           C  
ATOM    630  CE1 TYR B  44      -4.911  52.100  42.072  1.00 25.73           C  
ATOM    631  CE2 TYR B  44      -3.527  52.250  44.035  1.00 25.73           C  
ATOM    632  CZ  TYR B  44      -4.555  52.744  43.243  1.00 25.73           C  
ATOM    633  OH  TYR B  44      -5.233  53.878  43.621  1.00 25.73           O  
ATOM    634  N   ARG B  45      -2.021  46.680  40.260  1.00 10.99           N  
ATOM    635  CA  ARG B  45      -1.242  45.505  39.921  1.00 10.99           C  
ATOM    636  C   ARG B  45       0.223  45.857  39.736  1.00 10.99           C  
ATOM    637  O   ARG B  45       0.546  46.868  39.109  1.00 17.13           O  
ATOM    638  CB  ARG B  45      -1.766  44.893  38.638  1.00 17.13           C  
ATOM    639  CG  ARG B  45      -1.814  43.399  38.685  1.00 17.13           C  
ATOM    640  CD  ARG B  45      -0.477  42.788  38.342  1.00 17.13           C  
ATOM    641  NE  ARG B  45      -0.625  41.349  38.201  1.00 17.13           N  
ATOM    642  CZ  ARG B  45       0.373  40.480  38.309  1.00 17.13           C  
ATOM    643  NH1 ARG B  45       1.610  40.901  38.563  1.00 17.13           N1+
ATOM    644  NH2 ARG B  45       0.124  39.184  38.176  1.00 17.13           N  
ATOM    645  N   ASP B  46       1.113  45.035  40.282  1.00 19.16           N  
ATOM    646  CA  ASP B  46       2.542  45.289  40.141  1.00 19.16           C  
ATOM    647  C   ASP B  46       3.164  44.389  39.075  1.00 19.16           C  
ATOM    648  O   ASP B  46       3.435  43.209  39.322  1.00 40.38           O  
ATOM    649  CB  ASP B  46       3.255  45.069  41.467  1.00 40.38           C  
ATOM    650  CG  ASP B  46       4.675  45.579  41.448  1.00 40.38           C  
ATOM    651  OD1 ASP B  46       5.358  45.467  42.481  1.00 40.38           O  
ATOM    652  OD2 ASP B  46       5.104  46.095  40.391  1.00 40.38           O1-
ATOM    653  N   LEU B  47       3.400  44.957  37.894  1.00 34.23           N  
ATOM    654  CA  LEU B  47       3.976  44.201  36.788  1.00 34.23           C  
ATOM    655  C   LEU B  47       5.467  43.918  36.947  1.00 34.23           C  
ATOM    656  O   LEU B  47       6.082  43.299  36.088  1.00 21.63           O  
ATOM    657  CB  LEU B  47       3.711  44.919  35.466  1.00 21.63           C  
ATOM    658  CG  LEU B  47       2.282  44.742  34.938  1.00 21.63           C  
ATOM    659  CD1 LEU B  47       2.019  45.756  33.852  1.00 21.63           C  
ATOM    660  CD2 LEU B  47       2.089  43.323  34.419  1.00 21.63           C  
ATOM    661  N   LYS B  48       6.051  44.377  38.052  1.00 42.24           N  
ATOM    662  CA  LYS B  48       7.465  44.122  38.328  1.00 42.24           C  
ATOM    663  C   LYS B  48       7.605  42.981  39.340  1.00 42.24           C  
ATOM    664  O   LYS B  48       8.706  42.479  39.566  1.00 96.77           O  
ATOM    665  CB  LYS B  48       8.161  45.371  38.875  1.00 96.77           C  
ATOM    666  CG  LYS B  48       9.524  45.619  38.236  1.00 96.77           C  
ATOM    667  CD  LYS B  48      10.635  45.607  39.283  1.00 96.77           C  
ATOM    668  CE  LYS B  48      11.826  44.757  38.841  1.00 96.77           C  
ATOM    669  NZ  LYS B  48      12.584  44.162  39.985  1.00 96.77           N1+
ATOM    670  N   TRP B  49       6.483  42.564  39.920  1.00 41.70           N  
ATOM    671  CA  TRP B  49       6.452  41.490  40.915  1.00 41.70           C  
ATOM    672  C   TRP B  49       5.722  40.258  40.369  1.00 41.70           C  
ATOM    673  O   TRP B  49       4.513  40.295  40.126  1.00 33.40           O  
ATOM    674  CB  TRP B  49       5.760  42.007  42.179  1.00 33.40           C  
ATOM    675  CG  TRP B  49       5.575  41.013  43.279  1.00 33.40           C  
ATOM    676  CD1 TRP B  49       6.360  39.928  43.560  1.00 33.40           C  
ATOM    677  CD2 TRP B  49       4.532  41.020  44.263  1.00 33.40           C  
ATOM    678  CE2 TRP B  49       4.751  39.912  45.112  1.00 33.40           C  
ATOM    679  CE3 TRP B  49       3.436  41.858  44.512  1.00 33.40           C  
ATOM    680  NE1 TRP B  49       5.870  39.263  44.661  1.00 33.40           N  
ATOM    681  CZ2 TRP B  49       3.912  39.619  46.188  1.00 33.40           C  
ATOM    682  CZ3 TRP B  49       2.603  41.567  45.586  1.00 33.40           C  
ATOM    683  CH2 TRP B  49       2.845  40.454  46.409  1.00 33.40           C  
ATOM    684  N   TRP B  50       6.466  39.169  40.180  1.00100.00           N  
ATOM    685  CA  TRP B  50       5.914  37.928  39.637  1.00100.00           C  
ATOM    686  C   TRP B  50       6.336  36.691  40.433  1.00100.00           C  
ATOM    687  O   TRP B  50       7.562  36.476  40.560  1.00 45.54           O  
ATOM    688  CB  TRP B  50       6.364  37.766  38.177  1.00 45.54           C  
ATOM    689  CG  TRP B  50       5.777  38.793  37.260  1.00 45.54           C  
ATOM    690  CD1 TRP B  50       6.344  39.979  36.880  1.00 45.54           C  
ATOM    691  CD2 TRP B  50       4.473  38.765  36.667  1.00 45.54           C  
ATOM    692  CE2 TRP B  50       4.312  39.968  35.947  1.00 45.54           C  
ATOM    693  CE3 TRP B  50       3.421  37.838  36.677  1.00 45.54           C  
ATOM    694  NE1 TRP B  50       5.469  40.691  36.094  1.00 45.54           N  
ATOM    695  CZ2 TRP B  50       3.140  40.272  35.241  1.00 45.54           C  
ATOM    696  CZ3 TRP B  50       2.256  38.137  35.977  1.00 45.54           C  
ATOM    697  CH2 TRP B  50       2.126  39.347  35.269  1.00 45.54           C  
TER   
END
