# Supplementary material for: Utilizing network pharmacology and molecular docking to explore the underlying mechanism of Guizhi Fuling Wan in treating endometriosis
Source: PeerJ. 2021 Apr 2;9:e11087. doi: 10.7717/peerj.11087 (PMC8020871; doi:10.7717/peerj.11087)
Supplement: Supplemental Information 1 [file peerj-09-11087-s001.zip › Molecular docking/FOS-1fos.pdb]

ATOM      1  N   LYS E 139      70.282  10.546 -31.026  1.00 80.05           N  
ATOM      2  CA  LYS E 139      69.123   9.717 -31.481  1.00 79.91           C  
ATOM      3  C   LYS E 139      68.151   9.506 -30.328  1.00 79.54           C  
ATOM      4  O   LYS E 139      67.006   9.946 -30.412  1.00 79.35           O  
ATOM      5  CB  LYS E 139      69.589   8.381 -32.066  1.00 76.76           C  
ATOM      6  CG  LYS E 139      69.996   8.456 -33.526  1.00 85.13           C  
ATOM      7  CD  LYS E 139      71.106   7.471 -33.814  1.00 74.58           C  
ATOM      8  CE  LYS E 139      72.425   8.002 -33.286  1.00 68.26           C  
ATOM      9  NZ  LYS E 139      73.298   6.925 -32.763  1.00 74.69           N1+
ATOM     10  N   ARG E 140      68.610   8.892 -29.236  1.00 79.21           N  
ATOM     11  CA  ARG E 140      67.733   8.690 -28.082  1.00 79.69           C  
ATOM     12  C   ARG E 140      67.282  10.033 -27.492  1.00 78.85           C  
ATOM     13  O   ARG E 140      66.115  10.380 -27.618  1.00 76.95           O  
ATOM     14  CB  ARG E 140      68.354   7.754 -27.024  1.00 76.36           C  
ATOM     15  CG  ARG E 140      68.318   6.281 -27.460  1.00 85.70           C  
ATOM     16  CD  ARG E 140      68.265   5.262 -26.313  1.00 94.36           C  
ATOM     17  NE  ARG E 140      67.822   3.947 -26.805  1.00106.74           N  
ATOM     18  CZ  ARG E 140      67.803   2.819 -26.092  1.00106.94           C  
ATOM     19  NH1 ARG E 140      68.207   2.814 -24.827  1.00108.92           N1+
ATOM     20  NH2 ARG E 140      67.368   1.687 -26.644  1.00102.16           N  
ATOM     21  N   ARG E 141      68.205  10.832 -26.958  1.00 78.87           N  
ATOM     22  CA  ARG E 141      67.863  12.143 -26.378  1.00 81.60           C  
ATOM     23  C   ARG E 141      66.763  12.863 -27.142  1.00 81.19           C  
ATOM     24  O   ARG E 141      65.949  13.579 -26.565  1.00 82.30           O  
ATOM     25  CB  ARG E 141      69.090  13.038 -26.333  1.00 87.38           C  
ATOM     26  CG  ARG E 141      69.544  13.372 -24.937  1.00100.26           C  
ATOM     27  CD  ARG E 141      70.718  14.329 -24.996  1.00115.02           C  
ATOM     28  NE  ARG E 141      71.145  14.740 -23.665  1.00123.43           N  
ATOM     29  CZ  ARG E 141      71.468  15.986 -23.325  1.00128.10           C  
ATOM     30  NH1 ARG E 141      71.421  16.969 -24.220  1.00126.31           N1+
ATOM     31  NH2 ARG E 141      71.836  16.246 -22.078  1.00132.22           N  
ATOM     32  N   ILE E 142      66.773  12.687 -28.454  1.00 82.00           N  
ATOM     33  CA  ILE E 142      65.770  13.278 -29.308  1.00 82.53           C  
ATOM     34  C   ILE E 142      64.506  12.456 -29.074  1.00 84.49           C  
ATOM     35  O   ILE E 142      63.600  12.889 -28.353  1.00 86.04           O  
ATOM     36  CB  ILE E 142      66.192  13.221 -30.795  1.00 69.30           C  
ATOM     37  CG1 ILE E 142      67.443  14.073 -31.015  1.00 80.57           C  
ATOM     38  CG2 ILE E 142      65.054  13.690 -31.693  1.00 79.31           C  
ATOM     39  CD1 ILE E 142      67.964  14.040 -32.432  1.00 83.78           C  
ATOM     40  N   ARG E 143      64.510  11.215 -29.547  1.00 85.88           N  
ATOM     41  CA  ARG E 143      63.339  10.354 -29.404  1.00 88.22           C  
ATOM     42  C   ARG E 143      62.781  10.183 -27.977  1.00 84.95           C  
ATOM     43  O   ARG E 143      61.580  10.301 -27.787  1.00 82.89           O  
ATOM     44  CB  ARG E 143      63.582   8.991 -30.067  1.00 94.54           C  
ATOM     45  CG  ARG E 143      62.318   8.136 -30.215  1.00 99.17           C  
ATOM     46  CD  ARG E 143      62.577   6.874 -31.029  1.00111.94           C  
ATOM     47  NE  ARG E 143      63.697   6.087 -30.506  1.00121.38           N  
ATOM     48  CZ  ARG E 143      63.977   4.838 -30.875  1.00125.28           C  
ATOM     49  NH1 ARG E 143      63.221   4.220 -31.779  1.00131.81           N1+
ATOM     50  NH2 ARG E 143      64.983   4.186 -30.301  1.00123.83           N  
ATOM     51  N   ARG E 144      63.629   9.930 -26.982  1.00 82.22           N  
ATOM     52  CA  ARG E 144      63.165   9.761 -25.596  1.00 79.57           C  
ATOM     53  C   ARG E 144      62.278  10.916 -25.138  1.00 74.52           C  
ATOM     54  O   ARG E 144      61.204  10.680 -24.582  1.00 74.98           O  
ATOM     55  CB  ARG E 144      64.348   9.583 -24.626  1.00 82.86           C  
ATOM     56  N   GLU E 145      62.718  12.155 -25.353  1.00 68.32           N  
ATOM     57  CA  GLU E 145      61.902  13.302 -24.972  1.00 61.61           C  
ATOM     58  C   GLU E 145      60.684  13.343 -25.895  1.00 59.01           C  
ATOM     59  O   GLU E 145      59.569  13.629 -25.452  1.00 59.06           O  
ATOM     60  CB  GLU E 145      62.712  14.586 -25.038  1.00 49.59           C  
ATOM     61  CG  GLU E 145      63.759  14.640 -23.951  1.00 54.97           C  
ATOM     62  CD  GLU E 145      64.951  15.505 -24.314  1.00 68.03           C  
ATOM     63  OE1 GLU E 145      64.798  16.386 -25.193  1.00 78.48           O  
ATOM     64  OE2 GLU E 145      66.044  15.296 -23.730  1.00 58.16           O1-
ATOM     65  N   ARG E 146      60.893  12.960 -27.152  1.00 51.30           N  
ATOM     66  CA  ARG E 146      59.830  12.924 -28.128  1.00 45.80           C  
ATOM     67  C   ARG E 146      58.737  11.956 -27.715  1.00 46.24           C  
ATOM     68  O   ARG E 146      57.551  12.269 -27.801  1.00 51.68           O  
ATOM     69  CB  ARG E 146      60.374  12.493 -29.488  1.00 45.69           C  
ATOM     70  CG  ARG E 146      61.107  13.579 -30.200  1.00 57.21           C  
ATOM     71  CD  ARG E 146      61.075  13.376 -31.683  1.00 65.88           C  
ATOM     72  NE  ARG E 146      60.961  14.659 -32.370  1.00 81.54           N  
ATOM     73  CZ  ARG E 146      61.715  15.039 -33.395  1.00 88.92           C  
ATOM     74  NH1 ARG E 146      62.657  14.241 -33.877  1.00 89.61           N1+
ATOM     75  NH2 ARG E 146      61.506  16.217 -33.955  1.00 96.40           N  
ATOM     76  N   ASN E 147      59.131  10.770 -27.271  1.00 45.06           N  
ATOM     77  CA  ASN E 147      58.183   9.727 -26.860  1.00 41.93           C  
ATOM     78  C   ASN E 147      57.604  10.095 -25.491  1.00 37.07           C  
ATOM     79  O   ASN E 147      56.459   9.771 -25.187  1.00 31.56           O  
ATOM     80  CB  ASN E 147      58.874   8.344 -26.852  1.00 39.90           C  
ATOM     81  CG  ASN E 147      57.922   7.194 -26.520  1.00 42.57           C  
ATOM     82  ND2 ASN E 147      57.057   6.844 -27.463  1.00 27.35           N  
ATOM     83  OD1 ASN E 147      58.005   6.594 -25.441  1.00 46.71           O  
ATOM     84  N   LYS E 148      58.376  10.831 -24.698  1.00 35.49           N  
ATOM     85  CA  LYS E 148      57.908  11.249 -23.390  1.00 39.17           C  
ATOM     86  C   LYS E 148      56.585  12.004 -23.614  1.00 41.98           C  
ATOM     87  O   LYS E 148      55.573  11.734 -22.934  1.00 43.93           O  
ATOM     88  CB  LYS E 148      58.940  12.166 -22.706  1.00 34.66           C  
ATOM     89  CG  LYS E 148      58.768  12.272 -21.185  1.00 22.37           C  
ATOM     90  CD  LYS E 148      59.461  13.484 -20.603  1.00 20.36           C  
ATOM     91  CE  LYS E 148      60.964  13.359 -20.719  1.00 37.83           C  
ATOM     92  NZ  LYS E 148      61.629  14.700 -20.651  1.00 48.27           N1+
ATOM     93  N   MET E 149      56.583  12.868 -24.634  1.00 36.68           N  
ATOM     94  CA  MET E 149      55.420  13.678 -24.984  1.00 33.03           C  
ATOM     95  C   MET E 149      54.248  12.798 -25.398  1.00 28.43           C  
ATOM     96  O   MET E 149      53.105  13.093 -25.070  1.00 26.07           O  
ATOM     97  CB  MET E 149      55.729  14.666 -26.138  1.00 46.66           C  
ATOM     98  CG  MET E 149      57.153  15.325 -26.212  1.00 58.38           C  
ATOM     99  SD  MET E 149      57.712  16.459 -24.879  1.00 55.42           S  
ATOM    100  CE  MET E 149      56.783  17.967 -25.279  1.00 56.14           C  
ATOM    101  N   ALA E 150      54.522  11.732 -26.138  1.00 28.26           N  
ATOM    102  CA  ALA E 150      53.446  10.847 -26.588  1.00 32.67           C  
ATOM    103  C   ALA E 150      52.819  10.107 -25.423  1.00 34.11           C  
ATOM    104  O   ALA E 150      51.605  10.123 -25.250  1.00 37.60           O  
ATOM    105  CB  ALA E 150      53.944   9.859 -27.637  1.00 33.45           C  
ATOM    106  N   ALA E 151      53.647   9.501 -24.591  1.00 32.38           N  
ATOM    107  CA  ALA E 151      53.138   8.784 -23.439  1.00 30.57           C  
ATOM    108  C   ALA E 151      52.263   9.758 -22.672  1.00 30.43           C  
ATOM    109  O   ALA E 151      51.181   9.409 -22.216  1.00 34.44           O  
ATOM    110  CB  ALA E 151      54.281   8.320 -22.567  1.00 30.60           C  
ATOM    111  N   ALA E 152      52.692  11.008 -22.615  1.00 26.24           N  
ATOM    112  CA  ALA E 152      51.929  12.006 -21.892  1.00 24.94           C  
ATOM    113  C   ALA E 152      50.602  12.338 -22.553  1.00 22.72           C  
ATOM    114  O   ALA E 152      49.554  12.410 -21.879  1.00 17.19           O  
ATOM    115  CB  ALA E 152      52.756  13.276 -21.718  1.00 25.93           C  
ATOM    116  N   LYS E 153      50.661  12.547 -23.867  1.00 19.83           N  
ATOM    117  CA  LYS E 153      49.502  12.926 -24.649  1.00 17.97           C  
ATOM    118  C   LYS E 153      48.474  11.815 -24.704  1.00 20.13           C  
ATOM    119  O   LYS E 153      47.267  12.099 -24.725  1.00 21.65           O  
ATOM    120  CB  LYS E 153      49.910  13.332 -26.061  1.00 28.48           C  
ATOM    121  CG  LYS E 153      48.718  13.405 -27.026  1.00 52.47           C  
ATOM    122  CD  LYS E 153      49.093  13.215 -28.497  1.00 65.78           C  
ATOM    123  CE  LYS E 153      49.301  14.546 -29.235  1.00 70.36           C  
ATOM    124  NZ  LYS E 153      49.693  14.337 -30.676  1.00 58.00           N1+
ATOM    125  N   SER E 154      48.929  10.560 -24.751  1.00 16.42           N  
ATOM    126  CA  SER E 154      48.005   9.436 -24.801  1.00 13.91           C  
ATOM    127  C   SER E 154      47.286   9.348 -23.467  1.00 25.44           C  
ATOM    128  O   SER E 154      46.058   9.321 -23.438  1.00 30.81           O  
ATOM    129  CB  SER E 154      48.737   8.134 -25.075  1.00  9.39           C  
ATOM    130  OG  SER E 154      47.839   7.025 -25.040  1.00 17.12           O  
ATOM    131  N   ARG E 155      48.041   9.332 -22.363  1.00 26.42           N  
ATOM    132  CA  ARG E 155      47.442   9.274 -21.044  1.00 26.84           C  
ATOM    133  C   ARG E 155      46.460  10.418 -20.955  1.00 29.41           C  
ATOM    134  O   ARG E 155      45.409  10.291 -20.332  1.00 35.57           O  
ATOM    135  CB  ARG E 155      48.484   9.468 -19.966  1.00 43.42           C  
ATOM    136  CG  ARG E 155      49.483   8.352 -19.846  1.00 60.04           C  
ATOM    137  CD  ARG E 155      50.485   8.674 -18.745  1.00 65.95           C  
ATOM    138  NE  ARG E 155      51.456   7.599 -18.622  1.00 63.88           N  
ATOM    139  CZ  ARG E 155      52.763   7.761 -18.760  1.00 59.43           C  
ATOM    140  NH1 ARG E 155      53.260   8.975 -19.020  1.00 42.44           N1+
ATOM    141  NH2 ARG E 155      53.561   6.699 -18.644  1.00 43.78           N  
ATOM    142  N   ASN E 156      46.833  11.552 -21.537  1.00 25.72           N  
ATOM    143  CA  ASN E 156      45.963  12.705 -21.561  1.00 28.11           C  
ATOM    144  C   ASN E 156      44.608  12.274 -22.120  1.00 27.77           C  
ATOM    145  O   ASN E 156      43.653  12.158 -21.375  1.00 33.19           O  
ATOM    146  CB  ASN E 156      46.542  13.775 -22.469  1.00 44.50           C  
ATOM    147  CG  ASN E 156      47.034  14.979 -21.715  1.00 53.10           C  
ATOM    148  ND2 ASN E 156      48.306  14.964 -21.324  1.00 48.48           N  
ATOM    149  OD1 ASN E 156      46.290  15.940 -21.526  1.00 55.62           O  
ATOM    150  N   ARG E 157      44.533  11.915 -23.394  1.00 24.92           N  
ATOM    151  CA  ARG E 157      43.247  11.514 -23.952  1.00 25.49           C  
ATOM    152  C   ARG E 157      42.422  10.511 -23.102  1.00 28.81           C  
ATOM    153  O   ARG E 157      41.268  10.803 -22.817  1.00 34.17           O  
ATOM    154  CB  ARG E 157      43.401  11.015 -25.388  1.00 17.00           C  
ATOM    155  N   ARG E 158      42.985   9.392 -22.633  1.00 29.40           N  
ATOM    156  CA  ARG E 158      42.192   8.429 -21.836  1.00 30.02           C  
ATOM    157  C   ARG E 158      41.535   9.062 -20.599  1.00 31.05           C  
ATOM    158  O   ARG E 158      40.430   8.673 -20.206  1.00 33.46           O  
ATOM    159  CB  ARG E 158      43.005   7.194 -21.420  1.00 27.71           C  
ATOM    160  CG  ARG E 158      43.356   6.255 -22.556  1.00 33.08           C  
ATOM    161  CD  ARG E 158      43.024   4.789 -22.224  1.00 36.78           C  
ATOM    162  NE  ARG E 158      43.743   3.817 -23.069  1.00 52.46           N  
ATOM    163  CZ  ARG E 158      43.707   3.738 -24.412  1.00 55.33           C  
ATOM    164  NH1 ARG E 158      42.954   4.571 -25.152  1.00 38.54           N1+
ATOM    165  NH2 ARG E 158      44.434   2.793 -25.024  1.00 33.34           N  
ATOM    166  N   ARG E 159      42.221  10.012 -19.971  1.00 26.37           N  
ATOM    167  CA  ARG E 159      41.659  10.710 -18.830  1.00 24.52           C  
ATOM    168  C   ARG E 159      40.407  11.472 -19.279  1.00 28.14           C  
ATOM    169  O   ARG E 159      39.416  11.518 -18.558  1.00 29.96           O  
ATOM    170  CB  ARG E 159      42.665  11.723 -18.275  1.00 24.16           C  
ATOM    171  CG  ARG E 159      42.045  13.077 -17.869  1.00 43.73           C  
ATOM    172  CD  ARG E 159      42.936  13.866 -16.905  1.00 73.65           C  
ATOM    173  NE  ARG E 159      42.176  14.689 -15.954  1.00 86.96           N  
ATOM    174  CZ  ARG E 159      41.311  14.213 -15.057  1.00 92.24           C  
ATOM    175  NH1 ARG E 159      41.072  12.907 -14.963  1.00 93.28           N1+
ATOM    176  NH2 ARG E 159      40.658  15.049 -14.262  1.00 97.05           N  
ATOM    177  N   GLU E 160      40.482  12.104 -20.454  1.00 27.94           N  
ATOM    178  CA  GLU E 160      39.385  12.902 -21.001  1.00 26.99           C  
ATOM    179  C   GLU E 160      38.290  12.077 -21.648  1.00 26.27           C  
ATOM    180  O   GLU E 160      37.117  12.436 -21.604  1.00 28.19           O  
ATOM    181  CB  GLU E 160      39.914  13.948 -21.979  1.00 28.12           C  
ATOM    182  CG  GLU E 160      41.264  14.536 -21.546  1.00 57.97           C  
ATOM    183  CD  GLU E 160      41.350  16.059 -21.627  1.00 71.84           C  
ATOM    184  OE1 GLU E 160      40.505  16.744 -20.998  1.00 84.08           O  
ATOM    185  OE2 GLU E 160      42.289  16.565 -22.291  1.00 74.92           O1-
ATOM    186  N   LEU E 161      38.662  10.973 -22.264  1.00 25.59           N  
ATOM    187  CA  LEU E 161      37.667  10.136 -22.881  1.00 24.93           C  
ATOM    188  C   LEU E 161      36.752   9.709 -21.759  1.00 24.79           C  
ATOM    189  O   LEU E 161      35.546   9.933 -21.828  1.00 29.60           O  
ATOM    190  CB  LEU E 161      38.299   8.891 -23.490  1.00 29.18           C  
ATOM    191  CG  LEU E 161      37.309   7.861 -24.042  1.00 27.20           C  
ATOM    192  CD1 LEU E 161      36.528   8.504 -25.154  1.00 39.52           C  
ATOM    193  CD2 LEU E 161      38.029   6.620 -24.571  1.00 30.67           C  
ATOM    194  N   THR E 162      37.340   9.190 -20.684  1.00 20.64           N  
ATOM    195  CA  THR E 162      36.532   8.713 -19.572  1.00 19.23           C  
ATOM    196  C   THR E 162      35.761   9.844 -18.896  1.00 20.50           C  
ATOM    197  O   THR E 162      34.536   9.782 -18.777  1.00 19.00           O  
ATOM    198  CB  THR E 162      37.353   7.856 -18.553  1.00 12.61           C  
ATOM    199  CG2 THR E 162      38.190   6.830 -19.278  1.00  6.20           C  
ATOM    200  OG1 THR E 162      38.247   8.681 -17.813  1.00 31.80           O  
ATOM    201  N   ASP E 163      36.453  10.931 -18.577  1.00 22.48           N  
ATOM    202  CA  ASP E 163      35.818  12.073 -17.934  1.00 20.83           C  
ATOM    203  C   ASP E 163      34.591  12.506 -18.727  1.00 24.17           C  
ATOM    204  O   ASP E 163      33.574  12.885 -18.152  1.00 24.49           O  
ATOM    205  CB  ASP E 163      36.806  13.231 -17.820  1.00 17.54           C  
ATOM    206  CG  ASP E 163      37.381  13.376 -16.419  1.00 34.90           C  
ATOM    207  OD1 ASP E 163      36.658  13.014 -15.463  1.00 48.59           O  
ATOM    208  OD2 ASP E 163      38.531  13.874 -16.269  1.00 25.65           O1-
ATOM    209  N   THR E 164      34.683  12.412 -20.050  1.00 27.99           N  
ATOM    210  CA  THR E 164      33.585  12.786 -20.923  1.00 29.06           C  
ATOM    211  C   THR E 164      32.467  11.768 -20.929  1.00 29.10           C  
ATOM    212  O   THR E 164      31.323  12.124 -20.668  1.00 31.21           O  
ATOM    213  CB  THR E 164      34.079  13.050 -22.347  1.00 35.00           C  
ATOM    214  CG2 THR E 164      32.927  12.965 -23.378  1.00 29.92           C  
ATOM    215  OG1 THR E 164      34.701  14.344 -22.376  1.00 33.09           O  
ATOM    216  N   LEU E 165      32.785  10.507 -21.195  1.00 27.47           N  
ATOM    217  CA  LEU E 165      31.754   9.477 -21.220  1.00 26.17           C  
ATOM    218  C   LEU E 165      31.057   9.471 -19.869  1.00 27.92           C  
ATOM    219  O   LEU E 165      29.832   9.536 -19.800  1.00 32.85           O  
ATOM    220  CB  LEU E 165      32.330   8.082 -21.505  1.00 20.00           C  
ATOM    221  CG  LEU E 165      33.062   7.798 -22.814  1.00 22.17           C  
ATOM    222  CD1 LEU E 165      32.730   6.387 -23.221  1.00 28.95           C  
ATOM    223  CD2 LEU E 165      32.626   8.749 -23.914  1.00 25.44           C  
ATOM    224  N   GLN E 166      31.830   9.484 -18.792  1.00 24.21           N  
ATOM    225  CA  GLN E 166      31.240   9.465 -17.470  1.00 21.84           C  
ATOM    226  C   GLN E 166      30.236  10.592 -17.341  1.00 24.70           C  
ATOM    227  O   GLN E 166      29.045  10.349 -17.104  1.00 25.75           O  
ATOM    228  CB  GLN E 166      32.310   9.647 -16.404  1.00 24.12           C  
ATOM    229  CG  GLN E 166      31.737   9.820 -15.031  1.00 10.57           C  
ATOM    230  CD  GLN E 166      31.017   8.575 -14.586  1.00 24.13           C  
ATOM    231  NE2 GLN E 166      29.767   8.728 -14.149  1.00 16.71           N  
ATOM    232  OE1 GLN E 166      31.572   7.472 -14.654  1.00 33.68           O  
ATOM    233  N   ALA E 167      30.705  11.817 -17.579  1.00 23.54           N  
ATOM    234  CA  ALA E 167      29.859  12.995 -17.466  1.00 20.65           C  
ATOM    235  C   ALA E 167      28.674  12.999 -18.426  1.00 23.42           C  
ATOM    236  O   ALA E 167      27.607  13.510 -18.074  1.00 30.36           O  
ATOM    237  CB  ALA E 167      30.668  14.241 -17.592  1.00 12.24           C  
ATOM    238  N   GLU E 168      28.845  12.421 -19.616  1.00 19.15           N  
ATOM    239  CA  GLU E 168      27.762  12.333 -20.581  1.00 14.58           C  
ATOM    240  C   GLU E 168      26.735  11.341 -20.070  1.00 19.33           C  
ATOM    241  O   GLU E 168      25.575  11.701 -19.927  1.00 25.65           O  
ATOM    242  CB  GLU E 168      28.278  11.876 -21.922  1.00 19.41           C  
ATOM    243  CG  GLU E 168      27.212  11.548 -22.958  1.00 36.94           C  
ATOM    244  CD  GLU E 168      27.811  11.319 -24.357  1.00 55.91           C  
ATOM    245  OE1 GLU E 168      28.523  12.219 -24.856  1.00 65.49           O  
ATOM    246  OE2 GLU E 168      27.576  10.249 -24.964  1.00 57.87           O1-
ATOM    247  N   THR E 169      27.136  10.120 -19.713  1.00 16.10           N  
ATOM    248  CA  THR E 169      26.136   9.175 -19.223  1.00 19.21           C  
ATOM    249  C   THR E 169      25.378   9.738 -18.019  1.00 22.86           C  
ATOM    250  O   THR E 169      24.201   9.423 -17.815  1.00 25.94           O  
ATOM    251  CB  THR E 169      26.687   7.751 -18.891  1.00 20.12           C  
ATOM    252  CG2 THR E 169      27.776   7.353 -19.853  1.00 19.79           C  
ATOM    253  OG1 THR E 169      27.158   7.682 -17.540  1.00  3.89           O  
ATOM    254  N   ASP E 170      26.035  10.572 -17.221  1.00 20.51           N  
ATOM    255  CA  ASP E 170      25.346  11.153 -16.084  1.00 21.60           C  
ATOM    256  C   ASP E 170      24.174  11.962 -16.621  1.00 22.18           C  
ATOM    257  O   ASP E 170      23.048  11.851 -16.154  1.00 21.64           O  
ATOM    258  CB  ASP E 170      26.277  12.057 -15.272  1.00 22.00           C  
ATOM    259  CG  ASP E 170      27.315  11.281 -14.490  1.00 14.14           C  
ATOM    260  OD1 ASP E 170      27.029  10.160 -14.046  1.00 14.92           O  
ATOM    261  OD2 ASP E 170      28.434  11.796 -14.321  1.00 26.76           O1-
ATOM    262  N   GLN E 171      24.429  12.738 -17.652  1.00 24.26           N  
ATOM    263  CA  GLN E 171      23.378  13.545 -18.230  1.00 34.46           C  
ATOM    264  C   GLN E 171      22.302  12.685 -18.896  1.00 34.72           C  
ATOM    265  O   GLN E 171      21.129  12.804 -18.569  1.00 40.95           O  
ATOM    266  CB  GLN E 171      23.985  14.535 -19.213  1.00 46.18           C  
ATOM    267  CG  GLN E 171      23.012  15.223 -20.131  1.00 70.09           C  
ATOM    268  CD  GLN E 171      23.629  15.463 -21.505  1.00 92.57           C  
ATOM    269  NE2 GLN E 171      22.776  15.636 -22.512  1.00102.92           N  
ATOM    270  OE1 GLN E 171      24.861  15.468 -21.665  1.00 95.56           O  
ATOM    271  N   LEU E 172      22.691  11.800 -19.801  1.00 31.63           N  
ATOM    272  CA  LEU E 172      21.711  10.940 -20.455  1.00 28.04           C  
ATOM    273  C   LEU E 172      20.857  10.223 -19.422  1.00 25.61           C  
ATOM    274  O   LEU E 172      19.684   9.968 -19.675  1.00 25.48           O  
ATOM    275  CB  LEU E 172      22.380   9.897 -21.357  1.00 28.83           C  
ATOM    276  CG  LEU E 172      22.859  10.320 -22.755  1.00 35.29           C  
ATOM    277  CD1 LEU E 172      23.302   9.096 -23.562  1.00 32.48           C  
ATOM    278  CD2 LEU E 172      21.733  11.027 -23.488  1.00 46.06           C  
ATOM    279  N   GLU E 173      21.435   9.906 -18.262  1.00 22.56           N  
ATOM    280  CA  GLU E 173      20.684   9.221 -17.222  1.00 18.35           C  
ATOM    281  C   GLU E 173      19.595  10.134 -16.744  1.00 16.04           C  
ATOM    282  O   GLU E 173      18.452   9.746 -16.628  1.00 17.22           O  
ATOM    283  CB  GLU E 173      21.558   8.806 -16.034  1.00 12.56           C  
ATOM    284  CG  GLU E 173      22.266   7.450 -16.182  1.00 24.44           C  
ATOM    285  CD  GLU E 173      22.527   6.702 -14.832  1.00 41.28           C  
ATOM    286  OE1 GLU E 173      22.786   7.325 -13.759  1.00 18.03           O  
ATOM    287  OE2 GLU E 173      22.485   5.451 -14.859  1.00 49.53           O1-
ATOM    288  N   ASP E 174      19.928  11.382 -16.531  1.00 18.98           N  
ATOM    289  CA  ASP E 174      18.923  12.290 -16.046  1.00 25.74           C  
ATOM    290  C   ASP E 174      17.809  12.496 -17.057  1.00 27.35           C  
ATOM    291  O   ASP E 174      16.629  12.281 -16.751  1.00 24.75           O  
ATOM    292  CB  ASP E 174      19.576  13.605 -15.611  1.00 35.05           C  
ATOM    293  CG  ASP E 174      20.182  13.519 -14.194  1.00 53.07           C  
ATOM    294  OD1 ASP E 174      19.919  12.525 -13.473  1.00 52.82           O  
ATOM    295  OD2 ASP E 174      20.901  14.459 -13.786  1.00 69.21           O1-
ATOM    296  N   GLU E 175      18.200  12.791 -18.291  1.00 31.97           N  
ATOM    297  CA  GLU E 175      17.250  13.024 -19.366  1.00 33.38           C  
ATOM    298  C   GLU E 175      16.241  11.884 -19.383  1.00 32.93           C  
ATOM    299  O   GLU E 175      15.025  12.122 -19.362  1.00 30.36           O  
ATOM    300  CB  GLU E 175      17.970  13.103 -20.713  1.00 37.61           C  
ATOM    301  CG  GLU E 175      17.040  13.527 -21.845  1.00 57.31           C  
ATOM    302  CD  GLU E 175      17.619  13.333 -23.245  1.00 69.24           C  
ATOM    303  OE1 GLU E 175      18.864  13.278 -23.413  1.00 66.54           O  
ATOM    304  OE2 GLU E 175      16.803  13.236 -24.192  1.00 75.99           O1-
ATOM    305  N   LYS E 176      16.751  10.654 -19.344  1.00 34.79           N  
ATOM    306  CA  LYS E 176      15.900   9.468 -19.343  1.00 37.13           C  
ATOM    307  C   LYS E 176      14.994   9.483 -18.125  1.00 38.41           C  
ATOM    308  O   LYS E 176      13.771   9.450 -18.259  1.00 43.86           O  
ATOM    309  CB  LYS E 176      16.751   8.191 -19.384  1.00 36.86           C  
ATOM    310  CG  LYS E 176      16.043   6.893 -18.967  1.00 33.80           C  
ATOM    311  CD  LYS E 176      16.277   6.550 -17.496  1.00 22.65           C  
ATOM    312  CE  LYS E 176      15.927   5.075 -17.201  1.00 41.61           C  
ATOM    313  NZ  LYS E 176      16.862   4.010 -17.727  1.00 31.02           N1+
ATOM    314  N   SER E 177      15.590   9.640 -16.953  1.00 34.00           N  
ATOM    315  CA  SER E 177      14.842   9.673 -15.716  1.00 33.39           C  
ATOM    316  C   SER E 177      13.665  10.631 -15.795  1.00 33.98           C  
ATOM    317  O   SER E 177      12.552  10.294 -15.390  1.00 40.46           O  
ATOM    318  CB  SER E 177      15.757  10.111 -14.573  1.00 38.11           C  
ATOM    319  OG  SER E 177      15.051  10.246 -13.352  1.00 35.83           O  
ATOM    320  N   ALA E 178      13.892  11.827 -16.317  1.00 28.90           N  
ATOM    321  CA  ALA E 178      12.813  12.801 -16.395  1.00 24.87           C  
ATOM    322  C   ALA E 178      11.722  12.454 -17.411  1.00 25.15           C  
ATOM    323  O   ALA E 178      10.561  12.795 -17.225  1.00 25.00           O  
ATOM    324  CB  ALA E 178      13.370  14.167 -16.622  1.00 18.13           C  
ATOM    325  N   LEU E 179      12.091  11.800 -18.502  1.00 26.52           N  
ATOM    326  CA  LEU E 179      11.097  11.393 -19.482  1.00 27.03           C  
ATOM    327  C   LEU E 179      10.189  10.335 -18.850  1.00 28.62           C  
ATOM    328  O   LEU E 179       9.012  10.205 -19.188  1.00 29.23           O  
ATOM    329  CB  LEU E 179      11.772  10.835 -20.723  1.00 26.44           C  
ATOM    330  CG  LEU E 179      12.523  11.916 -21.496  1.00 44.83           C  
ATOM    331  CD1 LEU E 179      12.726  11.462 -22.935  1.00 41.51           C  
ATOM    332  CD2 LEU E 179      11.739  13.226 -21.475  1.00 48.43           C  
ATOM    333  N   GLN E 180      10.741   9.565 -17.927  1.00 25.64           N  
ATOM    334  CA  GLN E 180       9.951   8.553 -17.266  1.00 23.60           C  
ATOM    335  C   GLN E 180       8.896   9.196 -16.383  1.00 22.63           C  
ATOM    336  O   GLN E 180       7.824   8.628 -16.159  1.00 23.52           O  
ATOM    337  CB  GLN E 180      10.841   7.613 -16.470  1.00 20.84           C  
ATOM    338  CG  GLN E 180      11.213   6.362 -17.251  1.00 31.23           C  
ATOM    339  CD  GLN E 180      12.253   5.498 -16.553  1.00 32.00           C  
ATOM    340  NE2 GLN E 180      11.946   4.216 -16.395  1.00 37.89           N  
ATOM    341  OE1 GLN E 180      13.324   5.974 -16.180  1.00 37.93           O  
ATOM    342  N   THR E 181       9.196  10.365 -15.841  1.00 19.98           N  
ATOM    343  CA  THR E 181       8.191  11.003 -15.023  1.00 22.02           C  
ATOM    344  C   THR E 181       7.257  11.809 -15.927  1.00 23.44           C  
ATOM    345  O   THR E 181       6.048  11.861 -15.686  1.00 18.57           O  
ATOM    346  CB  THR E 181       8.791  11.832 -13.841  1.00 23.44           C  
ATOM    347  CG2 THR E 181       9.733  10.964 -12.996  1.00 20.03           C  
ATOM    348  OG1 THR E 181       9.499  12.971 -14.335  1.00 36.61           O  
ATOM    349  N   GLU E 182       7.800  12.355 -17.021  1.00 27.35           N  
ATOM    350  CA  GLU E 182       6.993  13.146 -17.963  1.00 27.55           C  
ATOM    351  C   GLU E 182       5.925  12.229 -18.500  1.00 25.52           C  
ATOM    352  O   GLU E 182       4.761  12.607 -18.649  1.00 27.76           O  
ATOM    353  CB  GLU E 182       7.825  13.715 -19.131  1.00 28.73           C  
ATOM    354  CG  GLU E 182       6.962  14.535 -20.128  1.00 33.53           C  
ATOM    355  CD  GLU E 182       7.706  15.099 -21.364  1.00 28.05           C  
ATOM    356  OE1 GLU E 182       8.853  14.702 -21.645  1.00 27.25           O  
ATOM    357  OE2 GLU E 182       7.118  15.956 -22.065  1.00 12.91           O1-
ATOM    358  N   ILE E 183       6.326  10.989 -18.724  1.00 25.87           N  
ATOM    359  CA  ILE E 183       5.419   9.986 -19.236  1.00 27.95           C  
ATOM    360  C   ILE E 183       4.342   9.658 -18.214  1.00 27.63           C  
ATOM    361  O   ILE E 183       3.166   9.717 -18.535  1.00 23.46           O  
ATOM    362  CB  ILE E 183       6.205   8.737 -19.706  1.00 26.43           C  
ATOM    363  CG1 ILE E 183       6.489   8.853 -21.218  1.00 25.51           C  
ATOM    364  CG2 ILE E 183       5.471   7.458 -19.318  1.00 25.37           C  
ATOM    365  CD1 ILE E 183       7.737   8.117 -21.693  1.00 27.77           C  
ATOM    366  N   ALA E 184       4.747   9.432 -16.966  1.00 31.09           N  
ATOM    367  CA  ALA E 184       3.803   9.101 -15.910  1.00 34.85           C  
ATOM    368  C   ALA E 184       2.709  10.149 -15.803  1.00 36.01           C  
ATOM    369  O   ALA E 184       1.531   9.816 -15.816  1.00 40.42           O  
ATOM    370  CB  ALA E 184       4.516   8.979 -14.593  1.00 47.91           C  
ATOM    371  N   ASN E 185       3.098  11.413 -15.734  1.00 34.55           N  
ATOM    372  CA  ASN E 185       2.135  12.491 -15.634  1.00 34.06           C  
ATOM    373  C   ASN E 185       1.285  12.618 -16.892  1.00 32.31           C  
ATOM    374  O   ASN E 185       0.074  12.811 -16.804  1.00 31.85           O  
ATOM    375  CB  ASN E 185       2.834  13.820 -15.339  1.00 48.44           C  
ATOM    376  CG  ASN E 185       3.071  14.048 -13.846  1.00 63.23           C  
ATOM    377  ND2 ASN E 185       3.234  15.315 -13.463  1.00 62.38           N  
ATOM    378  OD1 ASN E 185       3.108  13.096 -13.046  1.00 66.99           O  
ATOM    379  N   LEU E 186       1.880  12.506 -18.070  1.00 29.62           N  
ATOM    380  CA  LEU E 186       1.047  12.624 -19.262  1.00 36.08           C  
ATOM    381  C   LEU E 186      -0.115  11.625 -19.176  1.00 39.64           C  
ATOM    382  O   LEU E 186      -1.279  11.986 -19.343  1.00 41.26           O  
ATOM    383  CB  LEU E 186       1.862  12.402 -20.539  1.00 34.19           C  
ATOM    384  CG  LEU E 186       2.531  13.664 -21.076  1.00 32.42           C  
ATOM    385  CD1 LEU E 186       3.439  13.295 -22.197  1.00 46.10           C  
ATOM    386  CD2 LEU E 186       1.503  14.670 -21.548  1.00 26.22           C  
ATOM    387  N   LEU E 187       0.202  10.403 -18.777  1.00 39.87           N  
ATOM    388  CA  LEU E 187      -0.795   9.370 -18.657  1.00 39.28           C  
ATOM    389  C   LEU E 187      -1.934   9.760 -17.721  1.00 40.08           C  
ATOM    390  O   LEU E 187      -3.105   9.661 -18.097  1.00 42.91           O  
ATOM    391  CB  LEU E 187      -0.135   8.065 -18.222  1.00 43.15           C  
ATOM    392  CG  LEU E 187       0.910   7.556 -19.229  1.00 43.59           C  
ATOM    393  CD1 LEU E 187       1.464   6.210 -18.787  1.00 42.31           C  
ATOM    394  CD2 LEU E 187       0.301   7.449 -20.616  1.00 28.21           C  
ATOM    395  N   LYS E 188      -1.613  10.257 -16.534  1.00 37.56           N  
ATOM    396  CA  LYS E 188      -2.669  10.660 -15.602  1.00 40.60           C  
ATOM    397  C   LYS E 188      -3.590  11.701 -16.229  1.00 40.65           C  
ATOM    398  O   LYS E 188      -4.779  11.761 -15.911  1.00 41.31           O  
ATOM    399  CB  LYS E 188      -2.095  11.240 -14.317  1.00 40.98           C  
ATOM    400  CG  LYS E 188      -1.449  10.236 -13.401  1.00 49.00           C  
ATOM    401  CD  LYS E 188      -1.888  10.498 -11.973  1.00 68.27           C  
ATOM    402  CE  LYS E 188      -1.896  11.992 -11.656  1.00 73.74           C  
ATOM    403  NZ  LYS E 188      -2.467  12.277 -10.309  1.00 78.43           N1+
ATOM    404  N   GLU E 189      -3.024  12.570 -17.056  1.00 38.94           N  
ATOM    405  CA  GLU E 189      -3.830  13.568 -17.712  1.00 39.24           C  
ATOM    406  C   GLU E 189      -4.681  12.860 -18.735  1.00 37.51           C  
ATOM    407  O   GLU E 189      -5.882  13.065 -18.766  1.00 42.70           O  
ATOM    408  CB  GLU E 189      -2.973  14.637 -18.390  1.00 46.47           C  
ATOM    409  CG  GLU E 189      -2.422  15.711 -17.446  1.00 56.46           C  
ATOM    410  CD  GLU E 189      -3.474  16.717 -16.996  1.00 60.40           C  
ATOM    411  OE1 GLU E 189      -4.042  17.394 -17.889  1.00 51.79           O  
ATOM    412  OE2 GLU E 189      -3.713  16.838 -15.762  1.00 50.02           O1-
ATOM    413  N   LYS E 190      -4.091  11.963 -19.513  1.00 35.72           N  
ATOM    414  CA  LYS E 190      -4.857  11.251 -20.533  1.00 39.86           C  
ATOM    415  C   LYS E 190      -6.125  10.658 -19.897  1.00 41.78           C  
ATOM    416  O   LYS E 190      -7.236  11.055 -20.258  1.00 44.39           O  
ATOM    417  CB  LYS E 190      -3.986  10.169 -21.208  1.00 40.23           C  
ATOM    418  CG  LYS E 190      -4.698   9.135 -22.122  1.00 31.22           C  
ATOM    419  CD  LYS E 190      -4.082   7.711 -21.945  1.00 25.67           C  
ATOM    420  CE  LYS E 190      -4.802   6.620 -22.749  1.00 28.09           C  
ATOM    421  NZ  LYS E 190      -4.475   6.650 -24.227  1.00 43.88           N1+
ATOM    422  N   GLU E 191      -5.970   9.827 -18.870  1.00 40.47           N  
ATOM    423  CA  GLU E 191      -7.131   9.214 -18.218  1.00 43.80           C  
ATOM    424  C   GLU E 191      -8.166  10.244 -17.785  1.00 41.58           C  
ATOM    425  O   GLU E 191      -9.322  10.196 -18.216  1.00 42.01           O  
ATOM    426  CB  GLU E 191      -6.704   8.412 -16.982  1.00 56.71           C  
ATOM    427  CG  GLU E 191      -6.203   6.995 -17.260  1.00 69.36           C  
ATOM    428  CD  GLU E 191      -5.968   6.189 -15.980  1.00 79.88           C  
ATOM    429  OE1 GLU E 191      -6.683   6.418 -14.967  1.00 67.96           O  
ATOM    430  OE2 GLU E 191      -5.063   5.320 -15.996  1.00 88.65           O1-
ATOM    431  N   LYS E 192      -7.726  11.185 -16.956  1.00 37.31           N  
ATOM    432  CA  LYS E 192      -8.569  12.248 -16.437  1.00 31.41           C  
ATOM    433  C   LYS E 192      -9.457  12.827 -17.541  1.00 26.33           C  
ATOM    434  O   LYS E 192     -10.658  12.944 -17.384  1.00 22.74           O  
ATOM    435  CB  LYS E 192      -7.677  13.341 -15.873  1.00 30.78           C  
ATOM    436  CG  LYS E 192      -8.398  14.449 -15.165  1.00 33.79           C  
ATOM    437  CD  LYS E 192      -7.479  15.643 -15.069  1.00 42.56           C  
ATOM    438  CE  LYS E 192      -7.976  16.656 -14.068  1.00 54.53           C  
ATOM    439  NZ  LYS E 192      -7.096  17.848 -14.061  1.00 59.41           N1+
ATOM    440  N   LEU E 193      -8.883  13.107 -18.693  1.00 26.91           N  
ATOM    441  CA  LEU E 193      -9.677  13.656 -19.773  1.00 29.51           C  
ATOM    442  C   LEU E 193     -10.673  12.648 -20.329  1.00 32.46           C  
ATOM    443  O   LEU E 193     -11.794  13.016 -20.668  1.00 38.89           O  
ATOM    444  CB  LEU E 193      -8.786  14.219 -20.872  1.00 20.68           C  
ATOM    445  CG  LEU E 193      -7.674  15.131 -20.343  1.00 27.38           C  
ATOM    446  CD1 LEU E 193      -7.205  16.033 -21.469  1.00 29.37           C  
ATOM    447  CD2 LEU E 193      -8.131  15.975 -19.122  1.00 22.97           C  
ATOM    448  N   GLU E 194     -10.299  11.376 -20.390  1.00 33.30           N  
ATOM    449  CA  GLU E 194     -11.212  10.359 -20.909  1.00 33.64           C  
ATOM    450  C   GLU E 194     -12.428  10.271 -19.983  1.00 36.62           C  
ATOM    451  O   GLU E 194     -13.558  10.098 -20.432  1.00 35.90           O  
ATOM    452  CB  GLU E 194     -10.500   9.005 -21.044  1.00 22.73           C  
ATOM    453  CG  GLU E 194      -9.082   9.163 -21.584  1.00 30.27           C  
ATOM    454  CD  GLU E 194      -8.650   8.100 -22.585  1.00 36.99           C  
ATOM    455  OE1 GLU E 194      -8.938   8.278 -23.794  1.00 36.39           O  
ATOM    456  OE2 GLU E 194      -7.980   7.114 -22.180  1.00 35.29           O1-
ATOM    457  N   PHE E 195     -12.208  10.452 -18.687  1.00 41.13           N  
ATOM    458  CA  PHE E 195     -13.318  10.393 -17.744  1.00 47.43           C  
ATOM    459  C   PHE E 195     -14.258  11.565 -17.965  1.00 50.59           C  
ATOM    460  O   PHE E 195     -15.470  11.429 -17.889  1.00 55.00           O  
ATOM    461  CB  PHE E 195     -12.817  10.417 -16.312  1.00 43.44           C  
ATOM    462  CG  PHE E 195     -13.896  10.226 -15.293  1.00 45.41           C  
ATOM    463  CD1 PHE E 195     -14.259   8.945 -14.884  1.00 50.12           C  
ATOM    464  CD2 PHE E 195     -14.500  11.322 -14.687  1.00 47.21           C  
ATOM    465  CE1 PHE E 195     -15.207   8.754 -13.868  1.00 53.49           C  
ATOM    466  CE2 PHE E 195     -15.451  11.144 -13.672  1.00 54.02           C  
ATOM    467  CZ  PHE E 195     -15.802   9.854 -13.259  1.00 50.21           C  
ATOM    468  N   ILE E 196     -13.693  12.736 -18.192  1.00 50.61           N  
ATOM    469  CA  ILE E 196     -14.507  13.906 -18.434  1.00 51.99           C  
ATOM    470  C   ILE E 196     -15.385  13.673 -19.667  1.00 54.24           C  
ATOM    471  O   ILE E 196     -16.354  14.393 -19.902  1.00 55.66           O  
ATOM    472  CB  ILE E 196     -13.619  15.166 -18.529  1.00 52.89           C  
ATOM    473  CG1 ILE E 196     -13.100  15.497 -17.124  1.00 48.87           C  
ATOM    474  CG2 ILE E 196     -14.375  16.340 -19.136  1.00 43.84           C  
ATOM    475  CD1 ILE E 196     -12.482  16.863 -16.993  1.00 55.98           C  
ATOM    476  N   LEU E 197     -15.012  12.689 -20.477  1.00 56.60           N  
ATOM    477  CA  LEU E 197     -15.781  12.316 -21.665  1.00 60.10           C  
ATOM    478  C   LEU E 197     -16.552  11.005 -21.423  1.00 62.58           C  
ATOM    479  O   LEU E 197     -16.753  10.233 -22.366  1.00 59.58           O  
ATOM    480  CB  LEU E 197     -14.869  12.187 -22.891  1.00 56.95           C  
ATOM    481  CG  LEU E 197     -13.909  13.352 -23.159  1.00 56.50           C  
ATOM    482  CD1 LEU E 197     -13.119  13.074 -24.416  1.00 50.17           C  
ATOM    483  CD2 LEU E 197     -14.648  14.673 -23.279  1.00 57.37           C  
ATOM    484  N   ALA E 198     -16.853  10.716 -20.147  1.00 66.40           N  
ATOM    485  CA  ALA E 198     -17.576   9.504 -19.702  1.00 69.32           C  
ATOM    486  C   ALA E 198     -19.125   9.581 -19.686  1.00 71.23           C  
ATOM    487  O   ALA E 198     -19.730   9.884 -20.740  1.00 73.22           O  
ATOM    488  CB  ALA E 198     -17.057   9.067 -18.312  1.00 64.72           C  
TER   
ATOM    489  N   ARG F 266      60.964 -10.237  -6.409  1.00 58.29           N  
ATOM    490  CA  ARG F 266      59.584 -10.236  -5.834  1.00 57.88           C  
ATOM    491  C   ARG F 266      58.967  -8.847  -5.837  1.00 57.89           C  
ATOM    492  O   ARG F 266      57.991  -8.634  -6.538  1.00 60.87           O  
ATOM    493  CB  ARG F 266      59.554 -10.824  -4.409  1.00 57.64           C  
ATOM    494  N   LYS F 267      59.565  -7.888  -5.128  1.00 55.51           N  
ATOM    495  CA  LYS F 267      59.012  -6.532  -5.073  1.00 55.07           C  
ATOM    496  C   LYS F 267      58.577  -6.047  -6.445  1.00 54.87           C  
ATOM    497  O   LYS F 267      57.517  -5.452  -6.585  1.00 54.89           O  
ATOM    498  CB  LYS F 267      60.013  -5.550  -4.477  1.00 60.22           C  
ATOM    499  CG  LYS F 267      59.426  -4.180  -4.152  1.00 64.05           C  
ATOM    500  CD  LYS F 267      60.151  -3.573  -2.950  1.00 76.72           C  
ATOM    501  CE  LYS F 267      59.368  -2.435  -2.299  1.00 76.26           C  
ATOM    502  NZ  LYS F 267      59.658  -2.382  -0.828  1.00 82.54           N1+
ATOM    503  N   ARG F 268      59.384  -6.326  -7.461  1.00 54.34           N  
ATOM    504  CA  ARG F 268      59.029  -5.937  -8.812  1.00 54.15           C  
ATOM    505  C   ARG F 268      57.859  -6.768  -9.310  1.00 52.78           C  
ATOM    506  O   ARG F 268      56.894  -6.221  -9.821  1.00 55.33           O  
ATOM    507  CB  ARG F 268      60.195  -6.138  -9.768  1.00 65.05           C  
ATOM    508  CG  ARG F 268      61.384  -5.240  -9.540  1.00 70.99           C  
ATOM    509  CD  ARG F 268      62.413  -5.502 -10.618  1.00 73.73           C  
ATOM    510  NE  ARG F 268      63.693  -4.895 -10.295  1.00 79.73           N  
ATOM    511  CZ  ARG F 268      64.853  -5.334 -10.762  1.00 89.46           C  
ATOM    512  NH1 ARG F 268      64.887  -6.386 -11.572  1.00 91.82           N1+
ATOM    513  NH2 ARG F 268      65.979  -4.721 -10.419  1.00 98.59           N  
ATOM    514  N   MET F 269      57.949  -8.087  -9.163  1.00 50.19           N  
ATOM    515  CA  MET F 269      56.887  -8.983  -9.620  1.00 52.45           C  
ATOM    516  C   MET F 269      55.504  -8.694  -9.030  1.00 51.35           C  
ATOM    517  O   MET F 269      54.496  -8.783  -9.736  1.00 53.44           O  
ATOM    518  CB  MET F 269      57.244 -10.444  -9.369  1.00 60.02           C  
ATOM    519  CG  MET F 269      56.174 -11.399  -9.869  1.00 68.68           C  
ATOM    520  SD  MET F 269      56.094 -12.895  -8.895  1.00 92.48           S  
ATOM    521  CE  MET F 269      54.978 -12.387  -7.516  1.00 87.38           C  
ATOM    522  N   ARG F 270      55.449  -8.385  -7.738  1.00 48.09           N  
ATOM    523  CA  ARG F 270      54.184  -8.071  -7.091  1.00 44.07           C  
ATOM    524  C   ARG F 270      53.680  -6.779  -7.736  1.00 44.22           C  
ATOM    525  O   ARG F 270      52.570  -6.736  -8.261  1.00 48.55           O  
ATOM    526  CB  ARG F 270      54.373  -7.894  -5.576  1.00 36.53           C  
ATOM    527  N   ASN F 271      54.546  -5.772  -7.814  1.00 40.77           N  
ATOM    528  CA  ASN F 271      54.183  -4.489  -8.408  1.00 34.21           C  
ATOM    529  C   ASN F 271      53.731  -4.585  -9.861  1.00 36.17           C  
ATOM    530  O   ASN F 271      52.853  -3.827 -10.272  1.00 38.44           O  
ATOM    531  CB  ASN F 271      55.339  -3.508  -8.290  1.00 24.49           C  
ATOM    532  CG  ASN F 271      55.079  -2.206  -9.007  1.00 22.89           C  
ATOM    533  ND2 ASN F 271      54.402  -1.278  -8.336  1.00 22.50           N  
ATOM    534  OD1 ASN F 271      55.521  -2.015 -10.141  1.00 21.32           O  
ATOM    535  N   ARG F 272      54.304  -5.505 -10.638  1.00 37.15           N  
ATOM    536  CA  ARG F 272      53.908  -5.651 -12.038  1.00 37.51           C  
ATOM    537  C   ARG F 272      52.426  -5.884 -11.974  1.00 39.60           C  
ATOM    538  O   ARG F 272      51.628  -5.104 -12.499  1.00 46.27           O  
ATOM    539  CB  ARG F 272      54.442  -6.925 -12.667  1.00 41.36           C  
ATOM    540  CG  ARG F 272      55.893  -7.256 -12.559  1.00 66.14           C  
ATOM    541  CD  ARG F 272      56.064  -8.772 -12.789  1.00 82.44           C  
ATOM    542  NE  ARG F 272      56.092  -9.226 -14.185  1.00 88.60           N  
ATOM    543  CZ  ARG F 272      55.048  -9.285 -15.012  1.00 92.22           C  
ATOM    544  NH1 ARG F 272      53.836  -8.907 -14.633  1.00 97.61           N1+
ATOM    545  NH2 ARG F 272      55.206  -9.816 -16.215  1.00101.78           N  
ATOM    546  N   ILE F 273      52.075  -6.944 -11.250  1.00 33.92           N  
ATOM    547  CA  ILE F 273      50.699  -7.376 -11.066  1.00 29.29           C  
ATOM    548  C   ILE F 273      49.766  -6.209 -10.741  1.00 27.21           C  
ATOM    549  O   ILE F 273      48.620  -6.186 -11.184  1.00 29.06           O  
ATOM    550  CB  ILE F 273      50.635  -8.506 -10.011  1.00 26.84           C  
ATOM    551  CG1 ILE F 273      50.881  -9.853 -10.689  1.00 36.02           C  
ATOM    552  CG2 ILE F 273      49.329  -8.504  -9.265  1.00 27.25           C  
ATOM    553  CD1 ILE F 273      52.215  -9.964 -11.461  1.00 46.55           C  
ATOM    554  N   ALA F 274      50.254  -5.219 -10.008  1.00 20.78           N  
ATOM    555  CA  ALA F 274      49.411  -4.086  -9.717  1.00 16.92           C  
ATOM    556  C   ALA F 274      49.293  -3.281 -10.973  1.00 17.94           C  
ATOM    557  O   ALA F 274      48.211  -3.203 -11.533  1.00 21.10           O  
ATOM    558  CB  ALA F 274      49.978  -3.244  -8.636  1.00 16.99           C  
ATOM    559  N   ALA F 275      50.413  -2.796 -11.502  1.00 16.80           N  
ATOM    560  CA  ALA F 275      50.356  -1.958 -12.705  1.00 20.49           C  
ATOM    561  C   ALA F 275      49.415  -2.558 -13.740  1.00 24.34           C  
ATOM    562  O   ALA F 275      48.553  -1.867 -14.308  1.00 22.92           O  
ATOM    563  CB  ALA F 275      51.717  -1.761 -13.289  1.00 17.94           C  
ATOM    564  N   SER F 276      49.510  -3.874 -13.890  1.00 26.84           N  
ATOM    565  CA  SER F 276      48.668  -4.601 -14.817  1.00 24.79           C  
ATOM    566  C   SER F 276      47.215  -4.401 -14.407  1.00 23.40           C  
ATOM    567  O   SER F 276      46.413  -3.869 -15.181  1.00 23.32           O  
ATOM    568  CB  SER F 276      49.026  -6.080 -14.787  1.00 20.98           C  
ATOM    569  OG  SER F 276      47.953  -6.860 -15.284  1.00 37.90           O  
ATOM    570  N   LYS F 277      46.903  -4.745 -13.162  1.00 22.69           N  
ATOM    571  CA  LYS F 277      45.545  -4.607 -12.672  1.00 22.13           C  
ATOM    572  C   LYS F 277      45.073  -3.174 -12.771  1.00 22.30           C  
ATOM    573  O   LYS F 277      43.938  -2.937 -13.177  1.00 26.50           O  
ATOM    574  CB  LYS F 277      45.396  -5.130 -11.239  1.00 27.39           C  
ATOM    575  CG  LYS F 277      45.561  -6.642 -11.141  0.00 15.19           C  
ATOM    576  CD  LYS F 277      45.452  -7.155  -9.715  0.00 17.91           C  
ATOM    577  CE  LYS F 277      45.633  -8.667  -9.678  0.00 33.12           C  
ATOM    578  NZ  LYS F 277      45.538  -9.227  -8.304  0.00  3.21           N1+
ATOM    579  N   SER F 278      45.949  -2.215 -12.505  1.00 16.97           N  
ATOM    580  CA  SER F 278      45.540  -0.833 -12.574  1.00 20.44           C  
ATOM    581  C   SER F 278      45.180  -0.424 -14.016  1.00 29.47           C  
ATOM    582  O   SER F 278      44.205   0.316 -14.236  1.00 33.78           O  
ATOM    583  CB  SER F 278      46.620   0.064 -12.010  1.00  6.95           C  
ATOM    584  OG  SER F 278      46.256   1.418 -12.213  1.00 19.92           O  
ATOM    585  N   ARG F 279      45.939  -0.905 -14.997  1.00 27.75           N  
ATOM    586  CA  ARG F 279      45.624  -0.567 -16.368  1.00 34.79           C  
ATOM    587  C   ARG F 279      44.267  -1.126 -16.724  1.00 38.11           C  
ATOM    588  O   ARG F 279      43.426  -0.413 -17.277  1.00 41.67           O  
ATOM    589  CB  ARG F 279      46.649  -1.146 -17.326  1.00 47.69           C  
ATOM    590  CG  ARG F 279      47.597  -0.120 -17.876  1.00 65.09           C  
ATOM    591  CD  ARG F 279      49.016  -0.606 -17.720  1.00 78.60           C  
ATOM    592  NE  ARG F 279      49.843   0.355 -16.995  1.00 89.92           N  
ATOM    593  CZ  ARG F 279      51.167   0.292 -16.940  1.00 93.41           C  
ATOM    594  NH1 ARG F 279      51.801  -0.686 -17.568  1.00 95.91           N1+
ATOM    595  NH2 ARG F 279      51.855   1.213 -16.278  1.00 95.59           N  
ATOM    596  N   LYS F 280      44.038  -2.393 -16.378  1.00 37.35           N  
ATOM    597  CA  LYS F 280      42.766  -3.040 -16.687  1.00 34.30           C  
ATOM    598  C   LYS F 280      41.565  -2.247 -16.133  1.00 33.78           C  
ATOM    599  O   LYS F 280      40.649  -1.917 -16.897  1.00 38.13           O  
ATOM    600  CB  LYS F 280      42.759  -4.506 -16.225  1.00 15.14           C  
ATOM    601  CG  LYS F 280      41.464  -5.257 -16.472  0.00 25.79           C  
ATOM    602  CD  LYS F 280      41.242  -5.519 -17.946  0.00 41.16           C  
ATOM    603  CE  LYS F 280      40.003  -6.362 -18.157  0.00 36.49           C  
ATOM    604  NZ  LYS F 280      39.827  -6.692 -19.588  0.00 33.16           N1+
ATOM    605  N   ARG F 281      41.601  -1.845 -14.864  1.00 29.07           N  
ATOM    606  CA  ARG F 281      40.476  -1.086 -14.317  1.00 26.92           C  
ATOM    607  C   ARG F 281      40.183   0.113 -15.214  1.00 26.72           C  
ATOM    608  O   ARG F 281      39.070   0.249 -15.726  1.00 25.83           O  
ATOM    609  CB  ARG F 281      40.733  -0.621 -12.875  1.00 18.75           C  
ATOM    610  CG  ARG F 281      40.899  -1.765 -11.881  0.00 12.52           C  
ATOM    611  CD  ARG F 281      41.079  -1.261 -10.457  0.00 27.30           C  
ATOM    612  NE  ARG F 281      41.214  -2.361  -9.504  0.00 23.56           N  
ATOM    613  CZ  ARG F 281      41.288  -2.211  -8.184  0.00 28.69           C  
ATOM    614  NH1 ARG F 281      41.239  -1.001  -7.642  0.00 29.39           N1+
ATOM    615  NH2 ARG F 281      41.411  -3.275  -7.401  0.00 37.81           N  
ATOM    616  N   LYS F 282      41.208   0.908 -15.508  1.00 27.25           N  
ATOM    617  CA  LYS F 282      41.013   2.085 -16.353  1.00 29.62           C  
ATOM    618  C   LYS F 282      40.422   1.701 -17.719  1.00 30.48           C  
ATOM    619  O   LYS F 282      39.642   2.460 -18.330  1.00 24.91           O  
ATOM    620  CB  LYS F 282      42.329   2.846 -16.525  1.00 35.23           C  
ATOM    621  CG  LYS F 282      42.486   4.071 -15.638  1.00 36.93           C  
ATOM    622  CD  LYS F 282      43.732   4.879 -16.018  1.00 47.45           C  
ATOM    623  CE  LYS F 282      43.660   6.330 -15.513  1.00 55.68           C  
ATOM    624  NZ  LYS F 282      44.886   7.119 -15.882  1.00 60.63           N1+
ATOM    625  N   LEU F 283      40.789   0.517 -18.193  1.00 28.45           N  
ATOM    626  CA  LEU F 283      40.271   0.064 -19.453  1.00 26.18           C  
ATOM    627  C   LEU F 283      38.811  -0.222 -19.325  1.00 24.63           C  
ATOM    628  O   LEU F 283      38.014   0.401 -20.000  1.00 31.62           O  
ATOM    629  CB  LEU F 283      41.007  -1.157 -19.969  1.00 27.27           C  
ATOM    630  CG  LEU F 283      41.993  -0.742 -21.079  1.00 43.24           C  
ATOM    631  CD1 LEU F 283      42.217  -1.920 -22.018  1.00 51.17           C  
ATOM    632  CD2 LEU F 283      41.488   0.460 -21.907  1.00 36.24           C  
ATOM    633  N   GLU F 284      38.440  -1.071 -18.386  1.00 19.62           N  
ATOM    634  CA  GLU F 284      37.033  -1.402 -18.216  1.00 23.94           C  
ATOM    635  C   GLU F 284      36.094  -0.232 -18.048  1.00 22.91           C  
ATOM    636  O   GLU F 284      35.137  -0.084 -18.813  1.00 20.01           O  
ATOM    637  CB  GLU F 284      36.819  -2.339 -17.038  1.00 32.63           C  
ATOM    638  CG  GLU F 284      36.931  -3.779 -17.437  1.00 47.26           C  
ATOM    639  CD  GLU F 284      36.424  -4.690 -16.368  1.00 61.96           C  
ATOM    640  OE1 GLU F 284      35.309  -4.440 -15.855  1.00 69.74           O  
ATOM    641  OE2 GLU F 284      37.146  -5.653 -16.039  1.00 72.95           O1-
ATOM    642  N   ARG F 285      36.352   0.602 -17.050  1.00 24.22           N  
ATOM    643  CA  ARG F 285      35.480   1.745 -16.820  1.00 21.15           C  
ATOM    644  C   ARG F 285      35.139   2.353 -18.189  1.00 13.80           C  
ATOM    645  O   ARG F 285      33.973   2.467 -18.519  1.00  8.29           O  
ATOM    646  CB  ARG F 285      36.149   2.772 -15.891  1.00 17.13           C  
ATOM    647  CG  ARG F 285      35.184   3.758 -15.260  1.00 15.79           C  
ATOM    648  CD  ARG F 285      35.913   4.799 -14.449  1.00 28.12           C  
ATOM    649  NE  ARG F 285      35.028   5.844 -13.932  1.00 51.83           N  
ATOM    650  CZ  ARG F 285      35.182   7.145 -14.173  1.00 54.96           C  
ATOM    651  NH1 ARG F 285      36.188   7.567 -14.929  1.00 54.56           N1+
ATOM    652  NH2 ARG F 285      34.338   8.028 -13.651  1.00 58.24           N  
ATOM    653  N   ILE F 286      36.147   2.501 -19.049  1.00 16.51           N  
ATOM    654  CA  ILE F 286      35.955   3.073 -20.397  1.00 19.34           C  
ATOM    655  C   ILE F 286      34.961   2.280 -21.219  1.00 14.24           C  
ATOM    656  O   ILE F 286      34.139   2.837 -21.952  1.00  8.42           O  
ATOM    657  CB  ILE F 286      37.254   3.120 -21.220  1.00 21.25           C  
ATOM    658  CG1 ILE F 286      38.297   3.986 -20.539  1.00 17.90           C  
ATOM    659  CG2 ILE F 286      36.972   3.680 -22.590  1.00 15.71           C  
ATOM    660  CD1 ILE F 286      39.319   4.512 -21.523  1.00 37.31           C  
ATOM    661  N   ALA F 287      35.085   0.971 -21.122  1.00 18.05           N  
ATOM    662  CA  ALA F 287      34.197   0.086 -21.834  1.00 26.72           C  
ATOM    663  C   ALA F 287      32.801   0.283 -21.250  1.00 32.00           C  
ATOM    664  O   ALA F 287      31.944   0.885 -21.913  1.00 35.08           O  
ATOM    665  CB  ALA F 287      34.658  -1.386 -21.687  1.00 20.57           C  
ATOM    666  N   ARG F 288      32.634  -0.052 -19.966  1.00 33.88           N  
ATOM    667  CA  ARG F 288      31.335   0.054 -19.301  1.00 36.85           C  
ATOM    668  C   ARG F 288      30.595   1.312 -19.707  1.00 41.38           C  
ATOM    669  O   ARG F 288      29.453   1.227 -20.168  1.00 47.43           O  
ATOM    670  CB  ARG F 288      31.470   0.040 -17.788  1.00 30.52           C  
ATOM    671  CG  ARG F 288      30.123   0.226 -17.104  1.00 46.58           C  
ATOM    672  CD  ARG F 288      30.249   0.714 -15.663  1.00 56.84           C  
ATOM    673  NE  ARG F 288      31.148  -0.114 -14.867  1.00 58.65           N  
ATOM    674  CZ  ARG F 288      32.240   0.349 -14.270  1.00 71.17           C  
ATOM    675  NH1 ARG F 288      32.564   1.634 -14.378  1.00 72.81           N1+
ATOM    676  NH2 ARG F 288      33.011  -0.470 -13.567  1.00 75.40           N  
ATOM    677  N   LEU F 289      31.282   2.454 -19.615  1.00 39.72           N  
ATOM    678  CA  LEU F 289      30.715   3.740 -19.974  1.00 31.65           C  
ATOM    679  C   LEU F 289      30.222   3.697 -21.384  1.00 33.54           C  
ATOM    680  O   LEU F 289      29.052   3.991 -21.623  1.00 36.92           O  
ATOM    681  CB  LEU F 289      31.750   4.833 -19.882  1.00 21.04           C  
ATOM    682  CG  LEU F 289      32.140   5.213 -18.474  1.00 21.09           C  
ATOM    683  CD1 LEU F 289      33.254   6.200 -18.595  1.00 33.41           C  
ATOM    684  CD2 LEU F 289      30.974   5.825 -17.736  1.00 14.24           C  
ATOM    685  N   GLU F 290      31.091   3.303 -22.315  1.00 32.60           N  
ATOM    686  CA  GLU F 290      30.694   3.235 -23.721  1.00 34.20           C  
ATOM    687  C   GLU F 290      29.377   2.476 -23.868  1.00 35.08           C  
ATOM    688  O   GLU F 290      28.469   2.936 -24.558  1.00 27.43           O  
ATOM    689  CB  GLU F 290      31.774   2.562 -24.561  1.00 33.59           C  
ATOM    690  CG  GLU F 290      32.920   3.477 -24.949  1.00 37.29           C  
ATOM    691  CD  GLU F 290      33.967   2.783 -25.819  1.00 45.33           C  
ATOM    692  OE1 GLU F 290      33.932   1.542 -25.947  1.00 49.50           O  
ATOM    693  OE2 GLU F 290      34.836   3.481 -26.380  1.00 48.17           O1-
ATOM    694  N   GLU F 291      29.265   1.356 -23.151  1.00 39.01           N  
ATOM    695  CA  GLU F 291      28.069   0.520 -23.164  1.00 43.30           C  
ATOM    696  C   GLU F 291      26.880   1.311 -22.622  1.00 47.97           C  
ATOM    697  O   GLU F 291      25.844   1.430 -23.299  1.00 52.53           O  
ATOM    698  CB  GLU F 291      28.272  -0.735 -22.307  1.00 37.69           C  
ATOM    699  CG  GLU F 291      27.191  -1.804 -22.481  0.00 25.22           C  
ATOM    700  CD  GLU F 291      27.097  -2.333 -23.906  0.00 22.98           C  
ATOM    701  OE1 GLU F 291      28.143  -2.701 -24.483  0.00 22.65           O  
ATOM    702  OE2 GLU F 291      25.972  -2.384 -24.449  0.00 23.25           O1-
ATOM    703  N   LYS F 292      27.039   1.893 -21.433  1.00 47.87           N  
ATOM    704  CA  LYS F 292      25.960   2.675 -20.822  1.00 49.41           C  
ATOM    705  C   LYS F 292      25.498   3.789 -21.735  1.00 48.07           C  
ATOM    706  O   LYS F 292      24.297   3.923 -21.957  1.00 49.50           O  
ATOM    707  CB  LYS F 292      26.342   3.225 -19.440  1.00 55.09           C  
ATOM    708  CG  LYS F 292      26.057   2.244 -18.285  1.00 59.28           C  
ATOM    709  CD  LYS F 292      26.657   2.713 -16.955  1.00 67.19           C  
ATOM    710  CE  LYS F 292      25.895   3.883 -16.345  1.00 61.57           C  
ATOM    711  NZ  LYS F 292      24.506   3.490 -15.961  1.00 65.02           N1+
ATOM    712  N   VAL F 293      26.439   4.528 -22.324  1.00 46.77           N  
ATOM    713  CA  VAL F 293      26.093   5.606 -23.247  1.00 43.63           C  
ATOM    714  C   VAL F 293      25.214   5.066 -24.358  1.00 45.06           C  
ATOM    715  O   VAL F 293      24.223   5.697 -24.711  1.00 48.12           O  
ATOM    716  CB  VAL F 293      27.331   6.252 -23.887  1.00 37.08           C  
ATOM    717  CG1 VAL F 293      27.063   6.603 -25.354  1.00 48.14           C  
ATOM    718  CG2 VAL F 293      27.665   7.509 -23.164  1.00 30.49           C  
ATOM    719  N   LYS F 294      25.565   3.893 -24.886  1.00 45.73           N  
ATOM    720  CA  LYS F 294      24.799   3.277 -25.971  1.00 45.63           C  
ATOM    721  C   LYS F 294      23.361   2.998 -25.575  1.00 40.76           C  
ATOM    722  O   LYS F 294      22.437   3.559 -26.179  1.00 42.00           O  
ATOM    723  CB  LYS F 294      25.448   1.967 -26.453  1.00 50.91           C  
ATOM    724  CG  LYS F 294      24.676   1.260 -27.560  0.00 45.55           C  
ATOM    725  CD  LYS F 294      25.338  -0.046 -27.969  0.00 40.84           C  
ATOM    726  CE  LYS F 294      26.693   0.191 -28.615  0.00 44.96           C  
ATOM    727  NZ  LYS F 294      27.321  -1.083 -29.062  0.00 48.47           N1+
ATOM    728  N   THR F 295      23.157   2.192 -24.539  1.00 30.93           N  
ATOM    729  CA  THR F 295      21.791   1.891 -24.184  1.00 31.75           C  
ATOM    730  C   THR F 295      21.023   3.131 -23.795  1.00 36.56           C  
ATOM    731  O   THR F 295      19.858   3.297 -24.203  1.00 41.76           O  
ATOM    732  CB  THR F 295      21.646   0.784 -23.132  1.00 30.21           C  
ATOM    733  CG2 THR F 295      22.271  -0.512 -23.646  1.00 35.83           C  
ATOM    734  OG1 THR F 295      22.258   1.177 -21.905  1.00 27.22           O  
ATOM    735  N   LEU F 296      21.671   4.043 -23.075  1.00 35.55           N  
ATOM    736  CA  LEU F 296      20.970   5.255 -22.687  1.00 29.84           C  
ATOM    737  C   LEU F 296      20.439   5.959 -23.901  1.00 25.04           C  
ATOM    738  O   LEU F 296      19.242   6.132 -23.979  1.00 21.94           O  
ATOM    739  CB  LEU F 296      21.810   6.188 -21.827  1.00 34.93           C  
ATOM    740  CG  LEU F 296      21.876   5.761 -20.356  1.00 35.51           C  
ATOM    741  CD1 LEU F 296      21.916   6.997 -19.476  1.00 31.21           C  
ATOM    742  CD2 LEU F 296      20.671   4.920 -20.006  1.00 28.39           C  
ATOM    743  N   LYS F 297      21.277   6.183 -24.915  1.00 26.04           N  
ATOM    744  CA  LYS F 297      20.835   6.854 -26.156  1.00 29.39           C  
ATOM    745  C   LYS F 297      19.525   6.228 -26.677  1.00 32.05           C  
ATOM    746  O   LYS F 297      18.563   6.951 -26.976  1.00 29.65           O  
ATOM    747  CB  LYS F 297      21.898   6.767 -27.272  1.00 13.80           C  
ATOM    748  CG  LYS F 297      23.195   7.530 -27.037  1.00 26.90           C  
ATOM    749  CD  LYS F 297      23.336   8.787 -27.899  1.00 39.15           C  
ATOM    750  CE  LYS F 297      24.821   9.057 -28.281  1.00 56.71           C  
ATOM    751  NZ  LYS F 297      25.635   9.954 -27.382  1.00 58.03           N1+
ATOM    752  N   ALA F 298      19.460   4.895 -26.697  1.00 33.24           N  
ATOM    753  CA  ALA F 298      18.270   4.195 -27.183  1.00 37.33           C  
ATOM    754  C   ALA F 298      17.042   4.367 -26.306  1.00 39.46           C  
ATOM    755  O   ALA F 298      16.107   5.073 -26.706  1.00 38.16           O  
ATOM    756  CB  ALA F 298      18.554   2.710 -27.394  1.00 36.56           C  
ATOM    757  N   GLN F 299      17.069   3.792 -25.100  1.00 39.03           N  
ATOM    758  CA  GLN F 299      15.926   3.884 -24.184  1.00 45.11           C  
ATOM    759  C   GLN F 299      15.492   5.348 -24.114  1.00 48.32           C  
ATOM    760  O   GLN F 299      14.323   5.692 -24.330  1.00 50.20           O  
ATOM    761  CB  GLN F 299      16.311   3.451 -22.767  1.00 43.40           C  
ATOM    762  CG  GLN F 299      17.003   2.124 -22.637  1.00 50.28           C  
ATOM    763  CD  GLN F 299      17.346   1.803 -21.190  1.00 52.04           C  
ATOM    764  NE2 GLN F 299      17.737   0.562 -20.932  1.00 54.06           N  
ATOM    765  OE1 GLN F 299      17.243   2.660 -20.315  1.00 60.23           O  
ATOM    766  N   ASN F 300      16.475   6.198 -23.850  1.00 48.48           N  
ATOM    767  CA  ASN F 300      16.300   7.628 -23.757  1.00 47.28           C  
ATOM    768  C   ASN F 300      15.615   8.130 -25.053  1.00 53.28           C  
ATOM    769  O   ASN F 300      14.674   8.918 -24.965  1.00 55.27           O  
ATOM    770  CB  ASN F 300      17.680   8.239 -23.541  1.00 38.37           C  
ATOM    771  CG  ASN F 300      17.663   9.721 -23.330  1.00 47.62           C  
ATOM    772  ND2 ASN F 300      18.046  10.468 -24.361  1.00 48.06           N  
ATOM    773  OD1 ASN F 300      17.445  10.192 -22.216  1.00 60.05           O  
ATOM    774  N   SER F 301      16.010   7.641 -26.236  1.00 54.50           N  
ATOM    775  CA  SER F 301      15.355   8.086 -27.477  1.00 57.75           C  
ATOM    776  C   SER F 301      13.921   7.561 -27.601  1.00 61.68           C  
ATOM    777  O   SER F 301      13.004   8.318 -27.949  1.00 66.15           O  
ATOM    778  CB  SER F 301      16.146   7.705 -28.732  1.00 54.27           C  
ATOM    779  OG  SER F 301      17.340   8.462 -28.837  0.00 48.72           O  
ATOM    780  N   GLU F 302      13.703   6.286 -27.287  1.00 59.11           N  
ATOM    781  CA  GLU F 302      12.362   5.711 -27.385  1.00 57.09           C  
ATOM    782  C   GLU F 302      11.323   6.366 -26.454  1.00 56.25           C  
ATOM    783  O   GLU F 302      10.234   6.766 -26.899  1.00 55.36           O  
ATOM    784  CB  GLU F 302      12.411   4.218 -27.123  1.00 57.90           C  
ATOM    785  CG  GLU F 302      11.059   3.562 -27.193  1.00 65.50           C  
ATOM    786  CD  GLU F 302      10.974   2.374 -26.280  1.00 76.64           C  
ATOM    787  OE1 GLU F 302      11.505   1.306 -26.661  1.00 82.62           O  
ATOM    788  OE2 GLU F 302      10.391   2.515 -25.179  1.00 73.14           O1-
ATOM    789  N   LEU F 303      11.651   6.480 -25.168  1.00 53.01           N  
ATOM    790  CA  LEU F 303      10.742   7.102 -24.215  1.00 48.74           C  
ATOM    791  C   LEU F 303      10.362   8.502 -24.692  1.00 48.76           C  
ATOM    792  O   LEU F 303       9.317   9.033 -24.330  1.00 47.83           O  
ATOM    793  CB  LEU F 303      11.364   7.153 -22.826  1.00 44.92           C  
ATOM    794  CG  LEU F 303      11.477   5.787 -22.140  1.00 49.97           C  
ATOM    795  CD1 LEU F 303      11.974   5.962 -20.726  1.00 35.38           C  
ATOM    796  CD2 LEU F 303      10.128   5.081 -22.121  1.00 55.79           C  
ATOM    797  N   ALA F 304      11.221   9.099 -25.509  1.00 47.87           N  
ATOM    798  CA  ALA F 304      10.948  10.414 -26.050  1.00 48.78           C  
ATOM    799  C   ALA F 304       9.810  10.274 -27.037  1.00 50.53           C  
ATOM    800  O   ALA F 304       8.891  11.092 -27.047  1.00 52.79           O  
ATOM    801  CB  ALA F 304      12.172  10.969 -26.757  1.00 46.74           C  
ATOM    802  N   SER F 305       9.858   9.232 -27.861  1.00 49.64           N  
ATOM    803  CA  SER F 305       8.811   9.034 -28.857  1.00 48.96           C  
ATOM    804  C   SER F 305       7.480   8.826 -28.139  1.00 49.03           C  
ATOM    805  O   SER F 305       6.531   9.587 -28.388  1.00 50.88           O  
ATOM    806  CB  SER F 305       9.137   7.864 -29.795  1.00 48.40           C  
ATOM    807  OG  SER F 305       8.553   8.039 -31.076  1.00 59.71           O  
ATOM    808  N   THR F 306       7.430   7.883 -27.188  1.00 44.09           N  
ATOM    809  CA  THR F 306       6.190   7.634 -26.430  1.00 39.74           C  
ATOM    810  C   THR F 306       5.750   8.936 -25.729  1.00 37.37           C  
ATOM    811  O   THR F 306       4.553   9.206 -25.557  1.00 34.06           O  
ATOM    812  CB  THR F 306       6.362   6.507 -25.373  1.00 36.14           C  
ATOM    813  CG2 THR F 306       5.029   6.159 -24.711  1.00 35.23           C  
ATOM    814  OG1 THR F 306       6.856   5.328 -26.008  1.00 35.59           O  
ATOM    815  N   ALA F 307       6.728   9.751 -25.351  1.00 37.09           N  
ATOM    816  CA  ALA F 307       6.448  11.019 -24.699  1.00 37.18           C  
ATOM    817  C   ALA F 307       5.702  11.915 -25.672  1.00 36.00           C  
ATOM    818  O   ALA F 307       4.829  12.681 -25.271  1.00 32.43           O  
ATOM    819  CB  ALA F 307       7.739  11.683 -24.257  1.00 45.94           C  
ATOM    820  N   ASN F 308       6.050  11.821 -26.955  1.00 38.93           N  
ATOM    821  CA  ASN F 308       5.391  12.644 -27.959  1.00 38.86           C  
ATOM    822  C   ASN F 308       4.027  12.136 -28.363  1.00 38.19           C  
ATOM    823  O   ASN F 308       3.101  12.937 -28.529  1.00 35.31           O  
ATOM    824  CB  ASN F 308       6.310  12.928 -29.132  1.00 45.33           C  
ATOM    825  CG  ASN F 308       7.408  13.934 -28.764  1.00 65.21           C  
ATOM    826  ND2 ASN F 308       8.608  13.427 -28.486  1.00 69.01           N  
ATOM    827  OD1 ASN F 308       7.164  15.147 -28.679  1.00 63.09           O  
ATOM    828  N   MET F 309       3.872  10.813 -28.446  1.00 39.98           N  
ATOM    829  CA  MET F 309       2.563  10.238 -28.773  1.00 45.61           C  
ATOM    830  C   MET F 309       1.630  10.779 -27.694  1.00 46.66           C  
ATOM    831  O   MET F 309       0.513  11.201 -27.984  1.00 52.77           O  
ATOM    832  CB  MET F 309       2.536   8.691 -28.700  1.00 45.44           C  
ATOM    833  CG  MET F 309       3.457   7.957 -29.665  1.00 62.28           C  
ATOM    834  SD  MET F 309       3.162   8.273 -31.443  1.00 86.84           S  
ATOM    835  CE  MET F 309       3.544   6.595 -32.180  1.00 65.39           C  
ATOM    836  N   LEU F 310       2.113  10.808 -26.453  1.00 44.39           N  
ATOM    837  CA  LEU F 310       1.305  11.291 -25.343  1.00 41.86           C  
ATOM    838  C   LEU F 310       1.080  12.800 -25.274  1.00 39.82           C  
ATOM    839  O   LEU F 310      -0.054  13.234 -25.076  1.00 41.47           O  
ATOM    840  CB  LEU F 310       1.801  10.708 -24.017  1.00 32.98           C  
ATOM    841  CG  LEU F 310       1.638   9.190 -24.104  1.00 24.77           C  
ATOM    842  CD1 LEU F 310       2.238   8.522 -22.934  1.00 34.07           C  
ATOM    843  CD2 LEU F 310       0.190   8.828 -24.214  1.00 19.45           C  
ATOM    844  N   ARG F 311       2.111  13.607 -25.486  1.00 36.56           N  
ATOM    845  CA  ARG F 311       1.912  15.048 -25.436  1.00 41.13           C  
ATOM    846  C   ARG F 311       0.742  15.459 -26.362  1.00 47.57           C  
ATOM    847  O   ARG F 311      -0.257  16.020 -25.884  1.00 48.73           O  
ATOM    848  CB  ARG F 311       3.189  15.775 -25.842  1.00 35.97           C  
ATOM    849  CG  ARG F 311       3.888  16.535 -24.735  1.00 42.88           C  
ATOM    850  CD  ARG F 311       5.301  17.033 -25.183  1.00 53.33           C  
ATOM    851  NE  ARG F 311       6.291  15.950 -25.336  1.00 57.12           N  
ATOM    852  CZ  ARG F 311       7.615  16.098 -25.222  1.00 55.81           C  
ATOM    853  NH1 ARG F 311       8.144  17.287 -24.957  1.00 59.16           N1+
ATOM    854  NH2 ARG F 311       8.416  15.042 -25.314  1.00 51.18           N  
ATOM    855  N   GLU F 312       0.813  15.091 -27.648  1.00 49.75           N  
ATOM    856  CA  GLU F 312      -0.241  15.439 -28.622  1.00 49.80           C  
ATOM    857  C   GLU F 312      -1.644  14.946 -28.231  1.00 51.03           C  
ATOM    858  O   GLU F 312      -2.609  15.710 -28.305  1.00 50.16           O  
ATOM    859  CB  GLU F 312       0.128  14.946 -30.034  1.00 44.51           C  
ATOM    860  N   GLN F 313      -1.751  13.684 -27.802  1.00 52.71           N  
ATOM    861  CA  GLN F 313      -3.034  13.096 -27.375  1.00 49.34           C  
ATOM    862  C   GLN F 313      -3.637  13.944 -26.249  1.00 46.65           C  
ATOM    863  O   GLN F 313      -4.852  14.101 -26.147  1.00 47.16           O  
ATOM    864  CB  GLN F 313      -2.841  11.678 -26.835  1.00 45.01           C  
ATOM    865  CG  GLN F 313      -2.699  10.562 -27.844  1.00 46.49           C  
ATOM    866  CD  GLN F 313      -2.728   9.191 -27.156  1.00 66.50           C  
ATOM    867  NE2 GLN F 313      -2.153   8.185 -27.809  1.00 61.90           N  
ATOM    868  OE1 GLN F 313      -3.262   9.045 -26.040  1.00 66.39           O  
ATOM    869  N   VAL F 314      -2.794  14.444 -25.363  1.00 41.54           N  
ATOM    870  CA  VAL F 314      -3.325  15.252 -24.304  1.00 42.73           C  
ATOM    871  C   VAL F 314      -3.754  16.560 -24.927  1.00 45.70           C  
ATOM    872  O   VAL F 314      -4.861  17.013 -24.708  1.00 48.16           O  
ATOM    873  CB  VAL F 314      -2.309  15.504 -23.168  1.00 39.75           C  
ATOM    874  CG1 VAL F 314      -2.979  16.281 -22.053  1.00 30.55           C  
ATOM    875  CG2 VAL F 314      -1.792  14.193 -22.615  1.00 35.94           C  
ATOM    876  N   ALA F 315      -2.905  17.137 -25.759  1.00 50.06           N  
ATOM    877  CA  ALA F 315      -3.244  18.406 -26.386  1.00 56.72           C  
ATOM    878  C   ALA F 315      -4.637  18.286 -26.985  1.00 58.47           C  
ATOM    879  O   ALA F 315      -5.534  19.058 -26.639  1.00 60.71           O  
ATOM    880  CB  ALA F 315      -2.232  18.749 -27.475  1.00 62.84           C  
ATOM    881  N   GLN F 316      -4.832  17.232 -27.775  1.00 56.61           N  
ATOM    882  CA  GLN F 316      -6.105  16.949 -28.436  1.00 55.52           C  
ATOM    883  C   GLN F 316      -7.287  16.846 -27.455  1.00 55.12           C  
ATOM    884  O   GLN F 316      -8.315  17.521 -27.615  1.00 56.74           O  
ATOM    885  CB  GLN F 316      -5.985  15.650 -29.234  1.00 53.08           C  
ATOM    886  N   LEU F 317      -7.131  16.016 -26.432  1.00 50.37           N  
ATOM    887  CA  LEU F 317      -8.180  15.834 -25.461  1.00 44.76           C  
ATOM    888  C   LEU F 317      -8.483  17.106 -24.679  1.00 44.01           C  
ATOM    889  O   LEU F 317      -9.642  17.409 -24.438  1.00 45.20           O  
ATOM    890  CB  LEU F 317      -7.865  14.633 -24.566  1.00 41.89           C  
ATOM    891  CG  LEU F 317      -7.986  13.281 -25.292  1.00 39.66           C  
ATOM    892  CD1 LEU F 317      -7.382  12.189 -24.477  1.00 29.09           C  
ATOM    893  CD2 LEU F 317      -9.447  12.957 -25.587  1.00 38.73           C  
ATOM    894  N   LYS F 318      -7.467  17.898 -24.359  1.00 47.84           N  
ATOM    895  CA  LYS F 318      -7.682  19.152 -23.626  1.00 51.07           C  
ATOM    896  C   LYS F 318      -8.675  19.991 -24.429  1.00 53.24           C  
ATOM    897  O   LYS F 318      -9.541  20.652 -23.866  1.00 51.20           O  
ATOM    898  CB  LYS F 318      -6.375  19.934 -23.473  1.00 53.27           C  
ATOM    899  CG  LYS F 318      -5.296  19.242 -22.655  1.00 58.32           C  
ATOM    900  CD  LYS F 318      -5.023  20.007 -21.362  1.00 70.86           C  
ATOM    901  CE  LYS F 318      -3.929  19.350 -20.518  1.00 68.64           C  
ATOM    902  NZ  LYS F 318      -3.781  19.984 -19.174  1.00 59.43           N1+
ATOM    903  N   GLN F 319      -8.541  19.944 -25.753  1.00 54.90           N  
ATOM    904  CA  GLN F 319      -9.430  20.676 -26.641  1.00 56.28           C  
ATOM    905  C   GLN F 319     -10.840  20.089 -26.553  1.00 59.83           C  
ATOM    906  O   GLN F 319     -11.752  20.770 -26.102  1.00 60.59           O  
ATOM    907  CB  GLN F 319      -8.914  20.622 -28.079  1.00 50.00           C  
ATOM    908  N   LYS F 320     -10.997  18.801 -26.873  1.00 62.66           N  
ATOM    909  CA  LYS F 320     -12.318  18.145 -26.839  1.00 64.31           C  
ATOM    910  C   LYS F 320     -13.102  18.420 -25.562  1.00 65.71           C  
ATOM    911  O   LYS F 320     -14.331  18.329 -25.556  1.00 67.44           O  
ATOM    912  CB  LYS F 320     -12.201  16.629 -27.014  1.00 62.30           C  
ATOM    913  CG  LYS F 320     -11.932  16.161 -28.421  1.00 69.36           C  
ATOM    914  CD  LYS F 320     -11.883  14.637 -28.452  1.00 91.19           C  
ATOM    915  CE  LYS F 320     -11.355  14.103 -29.785  1.00104.30           C  
ATOM    916  NZ  LYS F 320     -11.234  12.611 -29.788  1.00106.99           N1+
ATOM    917  N   VAL F 321     -12.378  18.626 -24.465  1.00 64.20           N  
ATOM    918  CA  VAL F 321     -12.994  18.912 -23.184  1.00 61.50           C  
ATOM    919  C   VAL F 321     -13.240  20.406 -22.997  1.00 64.79           C  
ATOM    920  O   VAL F 321     -14.244  20.793 -22.392  1.00 68.52           O  
ATOM    921  CB  VAL F 321     -12.173  18.307 -22.016  1.00 55.00           C  
ATOM    922  CG1 VAL F 321     -12.486  19.003 -20.690  1.00 40.66           C  
ATOM    923  CG2 VAL F 321     -12.473  16.813 -21.907  1.00 43.54           C  
ATOM    924  N   MET F 322     -12.341  21.241 -23.517  1.00 63.99           N  
ATOM    925  CA  MET F 322     -12.495  22.691 -23.388  1.00 62.23           C  
ATOM    926  C   MET F 322     -13.829  23.176 -23.971  1.00 61.33           C  
ATOM    927  O   MET F 322     -14.204  24.329 -23.682  1.00 54.76           O  
ATOM    928  CB  MET F 322     -11.327  23.442 -24.049  1.00 60.34           C  
ATOM    929  CG  MET F 322     -10.002  23.351 -23.311  1.00 60.28           C  
ATOM    930  SD  MET F 322     -10.110  23.789 -21.559  1.00 78.45           S  
ATOM    931  CE  MET F 322      -9.507  25.420 -21.603  1.00 71.28           C  
TER   
ATOM    932  N   ARG G 140      52.146  37.995   7.172  1.00 58.96           N  
ATOM    933  CA  ARG G 140      51.206  38.267   6.021  1.00 58.99           C  
ATOM    934  C   ARG G 140      51.513  37.483   4.727  1.00 55.88           C  
ATOM    935  O   ARG G 140      50.645  36.782   4.223  1.00 55.68           O  
ATOM    936  CB  ARG G 140      51.103  39.773   5.731  1.00 59.60           C  
ATOM    937  N   ARG G 141      52.726  37.591   4.187  1.00 52.81           N  
ATOM    938  CA  ARG G 141      53.071  36.831   2.981  1.00 46.45           C  
ATOM    939  C   ARG G 141      53.060  35.332   3.342  1.00 47.11           C  
ATOM    940  O   ARG G 141      52.964  34.464   2.470  1.00 45.24           O  
ATOM    941  CB  ARG G 141      54.428  37.240   2.465  1.00 39.53           C  
ATOM    942  N   ILE G 142      53.189  35.030   4.637  1.00 45.05           N  
ATOM    943  CA  ILE G 142      53.148  33.646   5.073  1.00 41.94           C  
ATOM    944  C   ILE G 142      51.677  33.215   4.994  1.00 43.05           C  
ATOM    945  O   ILE G 142      51.382  32.100   4.559  1.00 48.56           O  
ATOM    946  CB  ILE G 142      53.691  33.501   6.489  1.00 20.34           C  
ATOM    947  N   ARG G 143      50.759  34.136   5.306  1.00 39.01           N  
ATOM    948  CA  ARG G 143      49.326  33.837   5.277  1.00 33.14           C  
ATOM    949  C   ARG G 143      48.945  33.294   3.928  1.00 30.56           C  
ATOM    950  O   ARG G 143      48.456  32.172   3.849  1.00 31.90           O  
ATOM    951  CB  ARG G 143      48.476  35.064   5.598  1.00 38.16           C  
ATOM    952  CG  ARG G 143      47.042  34.729   5.970  1.00 54.27           C  
ATOM    953  CD  ARG G 143      46.610  35.333   7.323  1.00 62.37           C  
ATOM    954  NE  ARG G 143      45.417  34.654   7.851  1.00 85.54           N  
ATOM    955  CZ  ARG G 143      44.293  35.265   8.226  1.00 94.61           C  
ATOM    956  NH1 ARG G 143      44.187  36.590   8.143  1.00 99.33           N1+
ATOM    957  NH2 ARG G 143      43.263  34.551   8.674  1.00 94.51           N  
ATOM    958  N   ARG G 144      49.274  34.017   2.857  1.00 30.65           N  
ATOM    959  CA  ARG G 144      48.942  33.535   1.502  1.00 28.66           C  
ATOM    960  C   ARG G 144      49.456  32.103   1.272  1.00 27.22           C  
ATOM    961  O   ARG G 144      48.668  31.211   0.926  1.00 23.89           O  
ATOM    962  CB  ARG G 144      49.529  34.432   0.406  1.00 15.32           C  
ATOM    963  CG  ARG G 144      48.811  35.739   0.136  1.00 29.43           C  
ATOM    964  CD  ARG G 144      49.325  36.372  -1.176  1.00 50.65           C  
ATOM    965  NE  ARG G 144      50.790  36.357  -1.254  1.00 66.88           N  
ATOM    966  CZ  ARG G 144      51.530  37.224  -1.943  1.00 76.06           C  
ATOM    967  NH1 ARG G 144      50.957  38.209  -2.630  1.00 79.88           N1+
ATOM    968  NH2 ARG G 144      52.854  37.095  -1.960  1.00 79.59           N  
ATOM    969  N   GLU G 145      50.747  31.873   1.540  1.00 27.00           N  
ATOM    970  CA  GLU G 145      51.343  30.550   1.334  1.00 28.89           C  
ATOM    971  C   GLU G 145      50.683  29.423   2.162  1.00 28.59           C  
ATOM    972  O   GLU G 145      50.251  28.394   1.601  1.00 31.11           O  
ATOM    973  CB  GLU G 145      52.869  30.580   1.544  1.00 21.30           C  
ATOM    974  CG  GLU G 145      53.598  31.644   0.737  0.00 33.77           C  
ATOM    975  CD  GLU G 145      55.078  31.743   1.079  0.00 25.56           C  
ATOM    976  OE1 GLU G 145      55.477  31.335   2.193  0.00 33.99           O  
ATOM    977  OE2 GLU G 145      55.845  32.243   0.231  0.00 26.14           O1-
ATOM    978  N   ARG G 146      50.524  29.631   3.463  1.00 22.75           N  
ATOM    979  CA  ARG G 146      49.910  28.608   4.294  1.00 23.64           C  
ATOM    980  C   ARG G 146      48.500  28.277   3.822  1.00 23.45           C  
ATOM    981  O   ARG G 146      48.066  27.113   3.920  1.00 21.66           O  
ATOM    982  CB  ARG G 146      49.918  29.030   5.756  1.00 40.32           C  
ATOM    983  CG  ARG G 146      51.239  28.763   6.447  1.00 41.89           C  
ATOM    984  CD  ARG G 146      51.383  29.624   7.653  1.00 49.63           C  
ATOM    985  NE  ARG G 146      52.591  29.298   8.388  1.00 59.18           N  
ATOM    986  CZ  ARG G 146      52.580  28.672   9.552  1.00 61.56           C  
ATOM    987  NH1 ARG G 146      51.420  28.300  10.084  1.00 62.80           N1+
ATOM    988  NH2 ARG G 146      53.712  28.496  10.219  1.00 67.76           N  
ATOM    989  N   ASN G 147      47.787  29.301   3.338  1.00 19.84           N  
ATOM    990  CA  ASN G 147      46.446  29.122   2.777  1.00 20.50           C  
ATOM    991  C   ASN G 147      46.497  28.429   1.394  1.00 21.22           C  
ATOM    992  O   ASN G 147      45.664  27.581   1.089  1.00 17.87           O  
ATOM    993  CB  ASN G 147      45.741  30.463   2.625  1.00 25.66           C  
ATOM    994  CG  ASN G 147      44.263  30.319   2.253  1.00 27.37           C  
ATOM    995  ND2 ASN G 147      43.516  29.536   3.028  1.00 24.94           N  
ATOM    996  OD1 ASN G 147      43.795  30.952   1.307  1.00 32.00           O  
ATOM    997  N   LYS G 148      47.487  28.763   0.574  1.00 21.52           N  
ATOM    998  CA  LYS G 148      47.597  28.156  -0.754  1.00 27.03           C  
ATOM    999  C   LYS G 148      47.660  26.641  -0.617  1.00 26.86           C  
ATOM   1000  O   LYS G 148      47.072  25.894  -1.428  1.00 26.22           O  
ATOM   1001  CB  LYS G 148      48.849  28.670  -1.486  1.00 26.63           C  
ATOM   1002  CG  LYS G 148      49.035  28.181  -2.910  0.00 16.71           C  
ATOM   1003  CD  LYS G 148      50.276  28.817  -3.521  0.00 15.51           C  
ATOM   1004  CE  LYS G 148      50.206  30.332  -3.406  0.00 32.11           C  
ATOM   1005  NZ  LYS G 148      51.394  31.037  -3.952  0.00 26.33           N1+
ATOM   1006  N   MET G 149      48.375  26.187   0.403  1.00 20.16           N  
ATOM   1007  CA  MET G 149      48.494  24.760   0.604  1.00 26.32           C  
ATOM   1008  C   MET G 149      47.180  24.212   1.133  1.00 27.43           C  
ATOM   1009  O   MET G 149      46.854  23.038   0.930  1.00 26.24           O  
ATOM   1010  CB  MET G 149      49.666  24.433   1.542  1.00 38.63           C  
ATOM   1011  CG  MET G 149      50.891  23.810   0.840  1.00 48.93           C  
ATOM   1012  SD  MET G 149      52.448  23.663   1.804  1.00 60.59           S  
ATOM   1013  CE  MET G 149      52.316  21.949   2.516  1.00 50.18           C  
ATOM   1014  N   ALA G 150      46.436  25.063   1.831  1.00 27.92           N  
ATOM   1015  CA  ALA G 150      45.153  24.661   2.404  1.00 28.31           C  
ATOM   1016  C   ALA G 150      44.151  24.449   1.285  1.00 28.45           C  
ATOM   1017  O   ALA G 150      43.447  23.437   1.246  1.00 31.43           O  
ATOM   1018  CB  ALA G 150      44.643  25.720   3.384  1.00 19.36           C  
ATOM   1019  N   ALA G 151      44.105  25.412   0.369  1.00 27.75           N  
ATOM   1020  CA  ALA G 151      43.212  25.371  -0.783  1.00 23.27           C  
ATOM   1021  C   ALA G 151      43.540  24.074  -1.529  1.00 22.10           C  
ATOM   1022  O   ALA G 151      42.675  23.230  -1.780  1.00 20.94           O  
ATOM   1023  CB  ALA G 151      43.484  26.586  -1.676  1.00 14.53           C  
ATOM   1024  N   ALA G 152      44.823  23.876  -1.776  1.00 20.46           N  
ATOM   1025  CA  ALA G 152      45.272  22.690  -2.463  1.00 17.98           C  
ATOM   1026  C   ALA G 152      44.676  21.452  -1.807  1.00 19.16           C  
ATOM   1027  O   ALA G 152      44.066  20.624  -2.488  1.00 16.84           O  
ATOM   1028  CB  ALA G 152      46.815  22.631  -2.443  1.00 15.34           C  
ATOM   1029  N   LYS G 153      44.767  21.390  -0.475  1.00 25.05           N  
ATOM   1030  CA  LYS G 153      44.279  20.245   0.305  1.00 28.38           C  
ATOM   1031  C   LYS G 153      42.774  20.009   0.205  1.00 28.18           C  
ATOM   1032  O   LYS G 153      42.326  18.864   0.092  1.00 32.46           O  
ATOM   1033  CB  LYS G 153      44.720  20.359   1.773  1.00 43.07           C  
ATOM   1034  CG  LYS G 153      44.243  19.206   2.694  1.00 56.71           C  
ATOM   1035  CD  LYS G 153      44.747  19.320   4.156  1.00 62.16           C  
ATOM   1036  CE  LYS G 153      46.276  19.143   4.268  1.00 66.65           C  
ATOM   1037  NZ  LYS G 153      46.757  19.096   5.691  1.00 71.77           N1+
ATOM   1038  N   SER G 154      41.990  21.072   0.242  1.00 22.33           N  
ATOM   1039  CA  SER G 154      40.559  20.920   0.126  1.00 23.54           C  
ATOM   1040  C   SER G 154      40.202  20.412  -1.279  1.00 30.28           C  
ATOM   1041  O   SER G 154      39.356  19.527  -1.445  1.00 33.27           O  
ATOM   1042  CB  SER G 154      39.902  22.259   0.361  1.00 21.45           C  
ATOM   1043  OG  SER G 154      38.572  22.242  -0.093  1.00 32.26           O  
ATOM   1044  N   ARG G 155      40.831  20.976  -2.302  1.00 30.02           N  
ATOM   1045  CA  ARG G 155      40.527  20.535  -3.641  1.00 30.53           C  
ATOM   1046  C   ARG G 155      40.816  19.069  -3.747  1.00 32.14           C  
ATOM   1047  O   ARG G 155      39.973  18.334  -4.220  1.00 38.56           O  
ATOM   1048  CB  ARG G 155      41.366  21.254  -4.680  1.00 43.51           C  
ATOM   1049  CG  ARG G 155      41.086  22.716  -4.831  1.00 48.78           C  
ATOM   1050  CD  ARG G 155      42.082  23.350  -5.785  1.00 44.12           C  
ATOM   1051  NE  ARG G 155      41.731  24.750  -5.939  1.00 58.28           N  
ATOM   1052  CZ  ARG G 155      42.590  25.758  -5.889  1.00 68.21           C  
ATOM   1053  NH1 ARG G 155      43.890  25.546  -5.688  1.00 68.90           N1+
ATOM   1054  NH2 ARG G 155      42.132  26.992  -6.019  1.00 67.58           N  
ATOM   1055  N   ASN G 156      41.985  18.623  -3.289  1.00 32.46           N  
ATOM   1056  CA  ASN G 156      42.313  17.199  -3.398  1.00 35.89           C  
ATOM   1057  C   ASN G 156      41.236  16.382  -2.708  1.00 39.76           C  
ATOM   1058  O   ASN G 156      40.823  15.337  -3.224  1.00 44.91           O  
ATOM   1059  CB  ASN G 156      43.684  16.856  -2.807  1.00 28.14           C  
ATOM   1060  CG  ASN G 156      44.814  17.639  -3.448  0.00 35.21           C  
ATOM   1061  ND2 ASN G 156      45.798  18.018  -2.644  0.00 29.74           N  
ATOM   1062  OD1 ASN G 156      44.804  17.902  -4.650  0.00 35.89           O  
ATOM   1063  N   ARG G 157      40.720  16.889  -1.591  1.00 37.29           N  
ATOM   1064  CA  ARG G 157      39.681  16.175  -0.861  1.00 38.51           C  
ATOM   1065  C   ARG G 157      38.415  15.868  -1.658  1.00 36.11           C  
ATOM   1066  O   ARG G 157      37.985  14.715  -1.681  1.00 37.89           O  
ATOM   1067  CB  ARG G 157      39.329  16.888   0.442  1.00 55.34           C  
ATOM   1068  CG  ARG G 157      40.333  16.634   1.563  1.00 76.35           C  
ATOM   1069  CD  ARG G 157      39.846  17.179   2.915  1.00 93.24           C  
ATOM   1070  NE  ARG G 157      40.707  16.747   4.017  1.00 96.05           N  
ATOM   1071  CZ  ARG G 157      40.275  16.483   5.245  1.00 95.15           C  
ATOM   1072  NH1 ARG G 157      38.985  16.607   5.545  1.00 97.04           N1+
ATOM   1073  NH2 ARG G 157      41.135  16.068   6.166  1.00 97.98           N  
ATOM   1074  N   ARG G 158      37.802  16.868  -2.295  1.00 32.65           N  
ATOM   1075  CA  ARG G 158      36.610  16.598  -3.098  1.00 28.66           C  
ATOM   1076  C   ARG G 158      36.912  15.652  -4.235  1.00 27.49           C  
ATOM   1077  O   ARG G 158      36.042  14.891  -4.632  1.00 29.46           O  
ATOM   1078  CB  ARG G 158      35.934  17.859  -3.610  1.00 19.96           C  
ATOM   1079  CG  ARG G 158      35.200  18.510  -2.492  1.00 38.27           C  
ATOM   1080  CD  ARG G 158      34.366  19.717  -2.860  1.00 41.37           C  
ATOM   1081  NE  ARG G 158      33.993  20.363  -1.608  1.00 44.96           N  
ATOM   1082  CZ  ARG G 158      33.376  21.530  -1.485  1.00 55.20           C  
ATOM   1083  NH1 ARG G 158      33.008  22.227  -2.550  1.00 63.23           N1+
ATOM   1084  NH2 ARG G 158      33.117  21.993  -0.269  1.00 59.74           N  
ATOM   1085  N   ARG G 159      38.128  15.672  -4.764  1.00 24.81           N  
ATOM   1086  CA  ARG G 159      38.429  14.735  -5.820  1.00 36.04           C  
ATOM   1087  C   ARG G 159      38.376  13.350  -5.199  1.00 41.14           C  
ATOM   1088  O   ARG G 159      37.561  12.528  -5.595  1.00 44.13           O  
ATOM   1089  CB  ARG G 159      39.805  14.962  -6.430  1.00 51.40           C  
ATOM   1090  CG  ARG G 159      39.897  16.120  -7.417  1.00 72.46           C  
ATOM   1091  CD  ARG G 159      41.360  16.345  -7.843  1.00 85.85           C  
ATOM   1092  NE  ARG G 159      41.527  17.516  -8.704  1.00 88.60           N  
ATOM   1093  CZ  ARG G 159      42.646  17.808  -9.356  1.00 89.07           C  
ATOM   1094  NH1 ARG G 159      43.707  17.017  -9.246  1.00 91.02           N1+
ATOM   1095  NH2 ARG G 159      42.695  18.874 -10.143  1.00 90.04           N  
ATOM   1096  N   GLU G 160      39.160  13.110  -4.156  1.00 43.48           N  
ATOM   1097  CA  GLU G 160      39.140  11.786  -3.551  1.00 45.24           C  
ATOM   1098  C   GLU G 160      37.743  11.346  -3.137  1.00 41.38           C  
ATOM   1099  O   GLU G 160      37.372  10.195  -3.354  1.00 43.80           O  
ATOM   1100  CB  GLU G 160      40.123  11.673  -2.379  1.00 61.69           C  
ATOM   1101  CG  GLU G 160      41.482  11.058  -2.789  1.00 75.43           C  
ATOM   1102  CD  GLU G 160      42.186  10.275  -1.668  1.00 76.92           C  
ATOM   1103  OE1 GLU G 160      41.500   9.538  -0.913  1.00 67.86           O  
ATOM   1104  OE2 GLU G 160      43.436  10.380  -1.574  1.00 71.85           O1-
ATOM   1105  N   LEU G 161      36.950  12.262  -2.593  1.00 34.86           N  
ATOM   1106  CA  LEU G 161      35.612  11.904  -2.184  1.00 30.30           C  
ATOM   1107  C   LEU G 161      34.729  11.597  -3.372  1.00 33.86           C  
ATOM   1108  O   LEU G 161      34.207  10.487  -3.467  1.00 40.96           O  
ATOM   1109  CB  LEU G 161      34.968  12.988  -1.350  1.00 21.96           C  
ATOM   1110  CG  LEU G 161      33.489  12.686  -1.117  1.00 13.27           C  
ATOM   1111  CD1 LEU G 161      33.118  12.856   0.343  1.00 16.92           C  
ATOM   1112  CD2 LEU G 161      32.663  13.626  -1.953  1.00 14.56           C  
ATOM   1113  N   THR G 162      34.595  12.537  -4.309  1.00 29.15           N  
ATOM   1114  CA  THR G 162      33.722  12.296  -5.461  1.00 23.68           C  
ATOM   1115  C   THR G 162      34.187  11.044  -6.164  1.00 25.06           C  
ATOM   1116  O   THR G 162      33.394  10.193  -6.533  1.00 23.27           O  
ATOM   1117  CB  THR G 162      33.707  13.462  -6.487  1.00 17.05           C  
ATOM   1118  CG2 THR G 162      33.191  14.756  -5.871  1.00  2.00           C  
ATOM   1119  OG1 THR G 162      35.023  13.679  -6.990  1.00 22.73           O  
ATOM   1120  N   ASP G 163      35.501  10.890  -6.212  1.00 30.41           N  
ATOM   1121  CA  ASP G 163      36.125   9.770  -6.876  1.00 30.27           C  
ATOM   1122  C   ASP G 163      35.933   8.399  -6.276  1.00 29.74           C  
ATOM   1123  O   ASP G 163      35.891   7.420  -7.016  1.00 33.89           O  
ATOM   1124  CB  ASP G 163      37.593  10.043  -7.130  1.00 31.12           C  
ATOM   1125  CG  ASP G 163      37.953   9.809  -8.560  1.00 35.99           C  
ATOM   1126  OD1 ASP G 163      37.213   9.022  -9.201  1.00 40.24           O  
ATOM   1127  OD2 ASP G 163      38.943  10.405  -9.041  1.00 38.03           O1-
ATOM   1128  N   THR G 164      35.900   8.293  -4.958  1.00 22.11           N  
ATOM   1129  CA  THR G 164      35.651   6.989  -4.370  1.00 26.29           C  
ATOM   1130  C   THR G 164      34.165   6.657  -4.628  1.00 29.55           C  
ATOM   1131  O   THR G 164      33.829   5.548  -5.076  1.00 28.65           O  
ATOM   1132  CB  THR G 164      35.889   6.967  -2.841  1.00 24.57           C  
ATOM   1133  CG2 THR G 164      37.310   6.514  -2.489  1.00 22.99           C  
ATOM   1134  OG1 THR G 164      35.646   8.273  -2.311  1.00 34.99           O  
ATOM   1135  N   LEU G 165      33.278   7.636  -4.434  1.00 26.60           N  
ATOM   1136  CA  LEU G 165      31.863   7.362  -4.635  1.00 25.10           C  
ATOM   1137  C   LEU G 165      31.630   6.731  -5.988  1.00 26.03           C  
ATOM   1138  O   LEU G 165      31.176   5.591  -6.075  1.00 30.01           O  
ATOM   1139  CB  LEU G 165      30.998   8.614  -4.448  1.00 15.54           C  
ATOM   1140  CG  LEU G 165      30.805   8.981  -2.958  1.00 26.34           C  
ATOM   1141  CD1 LEU G 165      30.075  10.314  -2.777  1.00 13.61           C  
ATOM   1142  CD2 LEU G 165      30.073   7.858  -2.209  1.00 16.17           C  
ATOM   1143  N   GLN G 166      32.113   7.400  -7.023  1.00 25.31           N  
ATOM   1144  CA  GLN G 166      31.952   6.941  -8.382  1.00 19.26           C  
ATOM   1145  C   GLN G 166      32.305   5.474  -8.492  1.00 22.32           C  
ATOM   1146  O   GLN G 166      31.608   4.708  -9.153  1.00 25.31           O  
ATOM   1147  CB  GLN G 166      32.856   7.752  -9.286  1.00 14.63           C  
ATOM   1148  CG  GLN G 166      32.923   7.224 -10.693  1.00 21.20           C  
ATOM   1149  CD  GLN G 166      31.602   7.343 -11.360  1.00 20.77           C  
ATOM   1150  NE2 GLN G 166      30.980   6.212 -11.656  1.00  5.97           N  
ATOM   1151  OE1 GLN G 166      31.104   8.448 -11.553  1.00 26.72           O  
ATOM   1152  N   ALA G 167      33.373   5.072  -7.819  1.00 23.53           N  
ATOM   1153  CA  ALA G 167      33.792   3.685  -7.877  1.00 24.48           C  
ATOM   1154  C   ALA G 167      32.889   2.799  -7.049  1.00 27.21           C  
ATOM   1155  O   ALA G 167      32.573   1.690  -7.475  1.00 29.27           O  
ATOM   1156  CB  ALA G 167      35.234   3.535  -7.447  1.00 25.71           C  
ATOM   1157  N   GLU G 168      32.461   3.268  -5.879  1.00 26.08           N  
ATOM   1158  CA  GLU G 168      31.585   2.442  -5.066  1.00 29.65           C  
ATOM   1159  C   GLU G 168      30.321   2.141  -5.842  1.00 31.19           C  
ATOM   1160  O   GLU G 168      29.909   0.987  -5.940  1.00 35.10           O  
ATOM   1161  CB  GLU G 168      31.218   3.103  -3.744  1.00 37.37           C  
ATOM   1162  CG  GLU G 168      30.322   2.200  -2.880  1.00 52.95           C  
ATOM   1163  CD  GLU G 168      30.392   2.506  -1.383  1.00 64.99           C  
ATOM   1164  OE1 GLU G 168      31.454   2.986  -0.921  1.00 73.27           O  
ATOM   1165  OE2 GLU G 168      29.392   2.242  -0.667  1.00 65.82           O1-
ATOM   1166  N   THR G 169      29.743   3.159  -6.469  1.00 28.44           N  
ATOM   1167  CA  THR G 169      28.531   2.917  -7.223  1.00 25.09           C  
ATOM   1168  C   THR G 169      28.810   2.060  -8.423  1.00 24.48           C  
ATOM   1169  O   THR G 169      28.095   1.108  -8.659  1.00 31.43           O  
ATOM   1170  CB  THR G 169      27.803   4.187  -7.635  1.00 17.68           C  
ATOM   1171  CG2 THR G 169      28.177   5.339  -6.704  1.00 22.88           C  
ATOM   1172  OG1 THR G 169      28.124   4.517  -8.987  1.00 21.16           O  
ATOM   1173  N   ASP G 170      29.873   2.348  -9.154  1.00 25.06           N  
ATOM   1174  CA  ASP G 170      30.188   1.542 -10.328  1.00 28.25           C  
ATOM   1175  C   ASP G 170      30.218   0.051  -9.971  1.00 31.61           C  
ATOM   1176  O   ASP G 170      29.740  -0.773 -10.746  1.00 32.16           O  
ATOM   1177  CB  ASP G 170      31.550   1.936 -10.920  1.00 30.76           C  
ATOM   1178  CG  ASP G 170      31.462   3.087 -11.903  1.00 42.62           C  
ATOM   1179  OD1 ASP G 170      30.342   3.566 -12.169  1.00 54.52           O  
ATOM   1180  OD2 ASP G 170      32.520   3.504 -12.426  1.00 46.63           O1-
ATOM   1181  N   GLN G 171      30.766  -0.289  -8.797  1.00 31.43           N  
ATOM   1182  CA  GLN G 171      30.864  -1.687  -8.368  1.00 28.64           C  
ATOM   1183  C   GLN G 171      29.467  -2.199  -8.085  1.00 27.08           C  
ATOM   1184  O   GLN G 171      29.094  -3.299  -8.495  1.00 28.24           O  
ATOM   1185  CB  GLN G 171      31.700  -1.826  -7.093  1.00 30.59           C  
ATOM   1186  CG  GLN G 171      33.111  -1.265  -7.160  0.00 13.91           C  
ATOM   1187  CD  GLN G 171      33.745  -1.140  -5.782  0.00 27.28           C  
ATOM   1188  NE2 GLN G 171      34.693  -0.223  -5.647  0.00 25.76           N  
ATOM   1189  OE1 GLN G 171      33.377  -1.853  -4.848  0.00  6.55           O  
ATOM   1190  N   LEU G 172      28.684  -1.392  -7.388  1.00 22.15           N  
ATOM   1191  CA  LEU G 172      27.337  -1.798  -7.064  1.00 21.61           C  
ATOM   1192  C   LEU G 172      26.554  -2.129  -8.339  1.00 22.08           C  
ATOM   1193  O   LEU G 172      25.994  -3.221  -8.459  1.00 21.55           O  
ATOM   1194  CB  LEU G 172      26.659  -0.716  -6.233  1.00 18.44           C  
ATOM   1195  CG  LEU G 172      27.216  -0.603  -4.805  1.00 17.05           C  
ATOM   1196  CD1 LEU G 172      26.661   0.610  -4.106  1.00 14.97           C  
ATOM   1197  CD2 LEU G 172      26.872  -1.847  -4.011  1.00 23.00           C  
ATOM   1198  N   GLU G 173      26.633  -1.257  -9.336  1.00 22.13           N  
ATOM   1199  CA  GLU G 173      25.927  -1.474 -10.595  1.00 25.49           C  
ATOM   1200  C   GLU G 173      26.252  -2.832 -11.183  1.00 28.52           C  
ATOM   1201  O   GLU G 173      25.368  -3.523 -11.686  1.00 27.32           O  
ATOM   1202  CB  GLU G 173      26.223  -0.352 -11.595  1.00 17.46           C  
ATOM   1203  CG  GLU G 173      25.094   0.680 -11.677  1.00 35.98           C  
ATOM   1204  CD  GLU G 173      25.493   1.977 -12.371  1.00 49.51           C  
ATOM   1205  OE1 GLU G 173      26.141   1.931 -13.446  1.00 56.26           O  
ATOM   1206  OE2 GLU G 173      25.137   3.054 -11.842  1.00 49.51           O1-
ATOM   1207  N   ASP G 174      27.515  -3.231 -11.067  1.00 34.97           N  
ATOM   1208  CA  ASP G 174      27.963  -4.528 -11.571  1.00 39.22           C  
ATOM   1209  C   ASP G 174      27.280  -5.609 -10.739  1.00 40.94           C  
ATOM   1210  O   ASP G 174      26.804  -6.592 -11.300  1.00 42.99           O  
ATOM   1211  CB  ASP G 174      29.497  -4.686 -11.472  1.00 39.73           C  
ATOM   1212  CG  ASP G 174      30.256  -3.964 -12.591  1.00 45.23           C  
ATOM   1213  OD1 ASP G 174      30.395  -2.720 -12.564  1.00 48.52           O  
ATOM   1214  OD2 ASP G 174      30.753  -4.657 -13.496  1.00 58.84           O1-
ATOM   1215  N   GLU G 175      27.179  -5.400  -9.419  1.00 38.82           N  
ATOM   1216  CA  GLU G 175      26.553  -6.380  -8.526  1.00 36.03           C  
ATOM   1217  C   GLU G 175      25.041  -6.521  -8.661  1.00 33.80           C  
ATOM   1218  O   GLU G 175      24.497  -7.625  -8.547  1.00 32.71           O  
ATOM   1219  CB  GLU G 175      26.884  -6.112  -7.080  1.00 36.63           C  
ATOM   1220  CG  GLU G 175      26.550  -7.313  -6.237  1.00 43.79           C  
ATOM   1221  CD  GLU G 175      26.537  -7.010  -4.769  1.00 58.25           C  
ATOM   1222  OE1 GLU G 175      26.936  -5.885  -4.382  1.00 61.00           O  
ATOM   1223  OE2 GLU G 175      26.114  -7.905  -4.001  1.00 66.71           O1-
ATOM   1224  N   LYS G 176      24.354  -5.401  -8.831  1.00 30.77           N  
ATOM   1225  CA  LYS G 176      22.913  -5.440  -9.027  1.00 31.29           C  
ATOM   1226  C   LYS G 176      22.774  -6.218 -10.329  1.00 30.66           C  
ATOM   1227  O   LYS G 176      21.978  -7.149 -10.433  1.00 32.25           O  
ATOM   1228  CB  LYS G 176      22.359  -4.017  -9.175  1.00 37.49           C  
ATOM   1229  CG  LYS G 176      20.945  -3.886  -9.743  1.00 36.41           C  
ATOM   1230  CD  LYS G 176      20.889  -2.699 -10.712  1.00 39.85           C  
ATOM   1231  CE  LYS G 176      19.493  -2.424 -11.249  1.00 43.91           C  
ATOM   1232  NZ  LYS G 176      18.673  -1.560 -10.349  1.00 49.64           N1+
ATOM   1233  N   SER G 177      23.651  -5.913 -11.274  1.00 27.32           N  
ATOM   1234  CA  SER G 177      23.631  -6.596 -12.537  1.00 29.18           C  
ATOM   1235  C   SER G 177      23.709  -8.106 -12.343  1.00 34.02           C  
ATOM   1236  O   SER G 177      22.719  -8.806 -12.555  1.00 39.51           O  
ATOM   1237  CB  SER G 177      24.803  -6.146 -13.404  1.00 31.43           C  
ATOM   1238  OG  SER G 177      24.931  -6.968 -14.559  1.00 33.02           O  
ATOM   1239  N   ALA G 178      24.844  -8.605 -11.856  1.00 33.07           N  
ATOM   1240  CA  ALA G 178      25.028 -10.049 -11.690  1.00 30.26           C  
ATOM   1241  C   ALA G 178      23.815 -10.730 -11.060  1.00 30.83           C  
ATOM   1242  O   ALA G 178      23.311 -11.730 -11.609  1.00 28.93           O  
ATOM   1243  CB  ALA G 178      26.294 -10.344 -10.906  1.00 20.61           C  
ATOM   1244  N   LEU G 179      23.288 -10.134  -9.983  1.00 29.49           N  
ATOM   1245  CA  LEU G 179      22.117 -10.693  -9.315  1.00 27.32           C  
ATOM   1246  C   LEU G 179      20.984 -10.805 -10.317  1.00 26.53           C  
ATOM   1247  O   LEU G 179      20.529 -11.915 -10.613  1.00 22.66           O  
ATOM   1248  CB  LEU G 179      21.672  -9.834  -8.132  1.00 16.36           C  
ATOM   1249  CG  LEU G 179      22.723  -9.780  -7.031  1.00 33.85           C  
ATOM   1250  CD1 LEU G 179      22.142  -9.231  -5.724  1.00 31.70           C  
ATOM   1251  CD2 LEU G 179      23.260 -11.178  -6.815  1.00 39.73           C  
ATOM   1252  N   GLN G 180      20.637  -9.686 -10.949  1.00 23.27           N  
ATOM   1253  CA  GLN G 180      19.548  -9.708 -11.906  1.00 28.07           C  
ATOM   1254  C   GLN G 180      19.695 -10.905 -12.811  1.00 32.01           C  
ATOM   1255  O   GLN G 180      18.800 -11.740 -12.828  1.00 38.76           O  
ATOM   1256  CB  GLN G 180      19.496  -8.453 -12.758  1.00 31.45           C  
ATOM   1257  CG  GLN G 180      19.282  -7.194 -11.994  1.00 34.20           C  
ATOM   1258  CD  GLN G 180      18.538  -6.186 -12.814  1.00 44.41           C  
ATOM   1259  NE2 GLN G 180      17.214  -6.187 -12.675  1.00 59.50           N  
ATOM   1260  OE1 GLN G 180      19.129  -5.423 -13.586  1.00 49.71           O  
ATOM   1261  N   THR G 181      20.851 -11.065 -13.461  1.00 30.87           N  
ATOM   1262  CA  THR G 181      21.027 -12.218 -14.334  1.00 26.56           C  
ATOM   1263  C   THR G 181      20.974 -13.542 -13.564  1.00 26.08           C  
ATOM   1264  O   THR G 181      20.666 -14.576 -14.169  1.00 28.16           O  
ATOM   1265  CB  THR G 181      22.281 -12.160 -15.272  1.00 28.88           C  
ATOM   1266  CG2 THR G 181      22.819 -10.730 -15.438  1.00 23.99           C  
ATOM   1267  OG1 THR G 181      23.298 -13.033 -14.777  1.00 17.26           O  
ATOM   1268  N   GLU G 182      21.309 -13.563 -12.271  1.00 18.92           N  
ATOM   1269  CA  GLU G 182      21.175 -14.834 -11.569  1.00 20.18           C  
ATOM   1270  C   GLU G 182      19.680 -15.099 -11.364  1.00 23.28           C  
ATOM   1271  O   GLU G 182      19.192 -16.222 -11.538  1.00 24.68           O  
ATOM   1272  CB  GLU G 182      21.878 -14.870 -10.223  1.00 20.70           C  
ATOM   1273  CG  GLU G 182      21.715 -16.255  -9.538  1.00 40.02           C  
ATOM   1274  CD  GLU G 182      22.299 -16.351  -8.119  1.00 49.98           C  
ATOM   1275  OE1 GLU G 182      22.751 -15.306  -7.598  1.00 57.73           O  
ATOM   1276  OE2 GLU G 182      22.298 -17.471  -7.525  1.00 37.78           O1-
ATOM   1277  N   ILE G 183      18.937 -14.053 -11.032  1.00 24.87           N  
ATOM   1278  CA  ILE G 183      17.515 -14.205 -10.813  1.00 24.61           C  
ATOM   1279  C   ILE G 183      16.870 -14.698 -12.075  1.00 27.21           C  
ATOM   1280  O   ILE G 183      15.893 -15.428 -12.004  1.00 34.61           O  
ATOM   1281  CB  ILE G 183      16.866 -12.908 -10.302  1.00 22.42           C  
ATOM   1282  CG1 ILE G 183      16.985 -12.877  -8.765  1.00 26.54           C  
ATOM   1283  CG2 ILE G 183      15.408 -12.822 -10.741  1.00 16.97           C  
ATOM   1284  CD1 ILE G 183      16.889 -11.505  -8.128  1.00 23.76           C  
ATOM   1285  N   ALA G 184      17.430 -14.320 -13.223  1.00 29.23           N  
ATOM   1286  CA  ALA G 184      16.910 -14.740 -14.527  1.00 31.16           C  
ATOM   1287  C   ALA G 184      17.216 -16.192 -14.737  1.00 32.58           C  
ATOM   1288  O   ALA G 184      16.344 -16.949 -15.183  1.00 35.62           O  
ATOM   1289  CB  ALA G 184      17.499 -13.926 -15.652  1.00 31.84           C  
ATOM   1290  N   ASN G 185      18.443 -16.593 -14.410  1.00 32.20           N  
ATOM   1291  CA  ASN G 185      18.812 -17.999 -14.555  1.00 38.20           C  
ATOM   1292  C   ASN G 185      17.905 -18.906 -13.694  1.00 39.60           C  
ATOM   1293  O   ASN G 185      17.283 -19.840 -14.230  1.00 41.51           O  
ATOM   1294  CB  ASN G 185      20.287 -18.226 -14.234  1.00 40.41           C  
ATOM   1295  CG  ASN G 185      21.185 -17.899 -15.402  1.00 53.39           C  
ATOM   1296  ND2 ASN G 185      21.834 -16.743 -15.351  1.00 58.50           N  
ATOM   1297  OD1 ASN G 185      21.295 -18.680 -16.345  1.00 62.30           O  
ATOM   1298  N   LEU G 186      17.760 -18.588 -12.400  1.00 34.55           N  
ATOM   1299  CA  LEU G 186      16.900 -19.371 -11.522  1.00 32.33           C  
ATOM   1300  C   LEU G 186      15.518 -19.497 -12.196  1.00 34.51           C  
ATOM   1301  O   LEU G 186      15.015 -20.608 -12.400  1.00 36.21           O  
ATOM   1302  CB  LEU G 186      16.769 -18.681 -10.167  1.00 36.70           C  
ATOM   1303  CG  LEU G 186      17.894 -18.761  -9.119  1.00 42.43           C  
ATOM   1304  CD1 LEU G 186      17.654 -17.725  -8.013  1.00 21.33           C  
ATOM   1305  CD2 LEU G 186      17.989 -20.170  -8.514  1.00 35.82           C  
ATOM   1306  N   LEU G 187      14.949 -18.372 -12.623  1.00 31.61           N  
ATOM   1307  CA  LEU G 187      13.659 -18.391 -13.307  1.00 31.43           C  
ATOM   1308  C   LEU G 187      13.621 -19.349 -14.517  1.00 32.85           C  
ATOM   1309  O   LEU G 187      12.599 -19.985 -14.753  1.00 35.18           O  
ATOM   1310  CB  LEU G 187      13.230 -16.978 -13.737  1.00 22.54           C  
ATOM   1311  CG  LEU G 187      12.842 -16.054 -12.579  1.00 23.25           C  
ATOM   1312  CD1 LEU G 187      12.370 -14.715 -13.082  1.00 19.68           C  
ATOM   1313  CD2 LEU G 187      11.760 -16.682 -11.771  1.00 23.40           C  
ATOM   1314  N   LYS G 188      14.700 -19.459 -15.291  1.00 29.29           N  
ATOM   1315  CA  LYS G 188      14.671 -20.373 -16.431  1.00 28.93           C  
ATOM   1316  C   LYS G 188      14.513 -21.789 -15.924  1.00 31.28           C  
ATOM   1317  O   LYS G 188      13.679 -22.572 -16.402  1.00 26.31           O  
ATOM   1318  CB  LYS G 188      15.946 -20.281 -17.247  1.00 28.52           C  
ATOM   1319  CG  LYS G 188      15.980 -19.101 -18.170  1.00 35.72           C  
ATOM   1320  CD  LYS G 188      17.066 -19.270 -19.225  1.00 54.02           C  
ATOM   1321  CE  LYS G 188      16.829 -20.512 -20.098  1.00 52.14           C  
ATOM   1322  NZ  LYS G 188      17.807 -20.612 -21.222  1.00 46.98           N1+
ATOM   1323  N   GLU G 189      15.297 -22.102 -14.909  1.00 35.30           N  
ATOM   1324  CA  GLU G 189      15.246 -23.418 -14.315  1.00 40.86           C  
ATOM   1325  C   GLU G 189      13.846 -23.654 -13.682  1.00 38.78           C  
ATOM   1326  O   GLU G 189      13.344 -24.786 -13.680  1.00 38.81           O  
ATOM   1327  CB  GLU G 189      16.399 -23.572 -13.302  1.00 48.03           C  
ATOM   1328  CG  GLU G 189      16.662 -25.008 -12.794  1.00 67.17           C  
ATOM   1329  CD  GLU G 189      17.451 -25.904 -13.759  1.00 77.13           C  
ATOM   1330  OE1 GLU G 189      17.135 -25.920 -14.973  1.00 84.49           O  
ATOM   1331  OE2 GLU G 189      18.371 -26.621 -13.286  1.00 70.99           O1-
ATOM   1332  N   LYS G 190      13.193 -22.588 -13.214  1.00 33.03           N  
ATOM   1333  CA  LYS G 190      11.865 -22.721 -12.602  1.00 29.83           C  
ATOM   1334  C   LYS G 190      10.757 -23.043 -13.586  1.00 29.12           C  
ATOM   1335  O   LYS G 190       9.853 -23.812 -13.266  1.00 25.79           O  
ATOM   1336  CB  LYS G 190      11.474 -21.478 -11.825  1.00 27.33           C  
ATOM   1337  CG  LYS G 190      10.165 -21.630 -11.105  1.00 18.46           C  
ATOM   1338  CD  LYS G 190       9.808 -20.387 -10.311  1.00 27.81           C  
ATOM   1339  CE  LYS G 190       8.685 -20.699  -9.339  1.00 26.70           C  
ATOM   1340  NZ  LYS G 190       8.231 -19.545  -8.555  1.00 35.05           N1+
ATOM   1341  N   GLU G 191      10.800 -22.391 -14.750  1.00 33.79           N  
ATOM   1342  CA  GLU G 191       9.828 -22.588 -15.836  1.00 30.68           C  
ATOM   1343  C   GLU G 191      10.053 -23.973 -16.365  1.00 28.61           C  
ATOM   1344  O   GLU G 191       9.122 -24.763 -16.499  1.00 27.49           O  
ATOM   1345  CB  GLU G 191      10.084 -21.605 -16.977  1.00 29.29           C  
ATOM   1346  CG  GLU G 191       9.578 -20.198 -16.715  1.00 51.74           C  
ATOM   1347  CD  GLU G 191       8.090 -20.065 -16.971  1.00 63.24           C  
ATOM   1348  OE1 GLU G 191       7.672 -20.302 -18.138  1.00 57.87           O  
ATOM   1349  OE2 GLU G 191       7.353 -19.726 -16.010  1.00 50.31           O1-
ATOM   1350  N   LYS G 192      11.322 -24.272 -16.611  1.00 26.85           N  
ATOM   1351  CA  LYS G 192      11.704 -25.564 -17.124  1.00 28.19           C  
ATOM   1352  C   LYS G 192      11.064 -26.669 -16.299  1.00 27.80           C  
ATOM   1353  O   LYS G 192      10.322 -27.480 -16.834  1.00 24.74           O  
ATOM   1354  CB  LYS G 192      13.229 -25.708 -17.088  1.00 32.31           C  
ATOM   1355  CG  LYS G 192      13.964 -25.077 -18.257  0.00 25.13           C  
ATOM   1356  CD  LYS G 192      15.440 -25.437 -18.208  0.00 23.17           C  
ATOM   1357  CE  LYS G 192      16.198 -24.884 -19.401  0.00 28.95           C  
ATOM   1358  NZ  LYS G 192      17.618 -25.333 -19.388  0.00 27.61           N1+
ATOM   1359  N   LEU G 193      11.298 -26.642 -14.986  1.00 33.97           N  
ATOM   1360  CA  LEU G 193      10.780 -27.650 -14.062  1.00 35.55           C  
ATOM   1361  C   LEU G 193       9.278 -27.711 -14.021  1.00 39.60           C  
ATOM   1362  O   LEU G 193       8.689 -28.799 -14.063  1.00 41.23           O  
ATOM   1363  CB  LEU G 193      11.329 -27.417 -12.670  1.00 28.81           C  
ATOM   1364  CG  LEU G 193      12.819 -27.728 -12.688  1.00 34.81           C  
ATOM   1365  CD1 LEU G 193      13.416 -27.462 -11.328  1.00 52.44           C  
ATOM   1366  CD2 LEU G 193      13.036 -29.175 -13.090  1.00 28.53           C  
ATOM   1367  N   GLU G 194       8.655 -26.544 -13.942  1.00 41.61           N  
ATOM   1368  CA  GLU G 194       7.208 -26.474 -13.927  1.00 40.59           C  
ATOM   1369  C   GLU G 194       6.640 -27.090 -15.207  1.00 38.75           C  
ATOM   1370  O   GLU G 194       5.731 -27.893 -15.135  1.00 37.06           O  
ATOM   1371  CB  GLU G 194       6.743 -25.031 -13.716  1.00 42.39           C  
ATOM   1372  CG  GLU G 194       6.664 -24.651 -12.225  1.00 43.37           C  
ATOM   1373  CD  GLU G 194       6.680 -23.140 -11.934  1.00 47.46           C  
ATOM   1374  OE1 GLU G 194       6.244 -22.319 -12.772  1.00 47.90           O  
ATOM   1375  OE2 GLU G 194       7.115 -22.774 -10.824  1.00 53.86           O1-
ATOM   1376  N   PHE G 195       7.243 -26.822 -16.360  1.00 42.95           N  
ATOM   1377  CA  PHE G 195       6.752 -27.400 -17.618  1.00 48.51           C  
ATOM   1378  C   PHE G 195       6.641 -28.928 -17.511  1.00 51.84           C  
ATOM   1379  O   PHE G 195       5.845 -29.552 -18.208  1.00 56.28           O  
ATOM   1380  CB  PHE G 195       7.645 -27.002 -18.795  1.00 55.41           C  
ATOM   1381  CG  PHE G 195       7.196 -27.563 -20.124  1.00 71.13           C  
ATOM   1382  CD1 PHE G 195       6.299 -26.859 -20.928  1.00 79.01           C  
ATOM   1383  CD2 PHE G 195       7.658 -28.806 -20.566  1.00 80.61           C  
ATOM   1384  CE1 PHE G 195       5.864 -27.388 -22.152  1.00 80.89           C  
ATOM   1385  CE2 PHE G 195       7.228 -29.344 -21.789  1.00 82.65           C  
ATOM   1386  CZ  PHE G 195       6.331 -28.636 -22.580  1.00 83.94           C  
ATOM   1387  N   ILE G 196       7.476 -29.533 -16.680  1.00 53.10           N  
ATOM   1388  CA  ILE G 196       7.418 -30.967 -16.469  1.00 54.36           C  
ATOM   1389  C   ILE G 196       6.375 -31.268 -15.394  1.00 54.95           C  
ATOM   1390  O   ILE G 196       5.519 -32.123 -15.569  1.00 56.14           O  
ATOM   1391  CB  ILE G 196       8.803 -31.516 -16.087  1.00 59.19           C  
ATOM   1392  CG1 ILE G 196       9.588 -31.812 -17.369  1.00 64.23           C  
ATOM   1393  CG2 ILE G 196       8.691 -32.742 -15.173  1.00 55.10           C  
ATOM   1394  CD1 ILE G 196      11.032 -32.139 -17.149  1.00 60.11           C  
ATOM   1395  N   LEU G 197       6.429 -30.542 -14.288  1.00 58.02           N  
ATOM   1396  CA  LEU G 197       5.468 -30.741 -13.198  1.00 64.04           C  
ATOM   1397  C   LEU G 197       4.043 -30.279 -13.551  1.00 69.44           C  
ATOM   1398  O   LEU G 197       3.152 -30.279 -12.679  1.00 67.60           O  
ATOM   1399  CB  LEU G 197       5.950 -30.043 -11.927  1.00 53.61           C  
ATOM   1400  CG  LEU G 197       7.318 -30.543 -11.489  1.00 50.49           C  
ATOM   1401  CD1 LEU G 197       7.821 -29.734 -10.320  1.00 59.97           C  
ATOM   1402  CD2 LEU G 197       7.233 -32.004 -11.130  1.00 47.11           C  
ATOM   1403  N   ALA G 198       3.889 -29.785 -14.787  1.00 71.81           N  
ATOM   1404  CA  ALA G 198       2.622 -29.298 -15.320  1.00 75.25           C  
ATOM   1405  C   ALA G 198       1.636 -30.448 -15.288  1.00 81.75           C  
ATOM   1406  O   ALA G 198       0.539 -30.257 -14.712  1.00 93.74           O  
ATOM   1407  CB  ALA G 198       2.800 -28.800 -16.767  1.00 69.42           C  
TER   
ATOM   1408  N   GLU H 265      31.526  43.036 -24.154  0.00 77.82           N  
ATOM   1409  CA  GLU H 265      32.561  41.969 -24.026  0.00 81.57           C  
ATOM   1410  C   GLU H 265      32.994  41.893 -22.566  0.00 84.20           C  
ATOM   1411  O   GLU H 265      34.172  42.004 -22.238  0.00 86.12           O  
ATOM   1412  CB  GLU H 265      33.752  42.283 -24.925  0.00 73.04           C  
ATOM   1413  N   ARG H 266      32.009  41.703 -21.698  1.00 80.21           N  
ATOM   1414  CA  ARG H 266      32.216  41.622 -20.253  1.00 77.81           C  
ATOM   1415  C   ARG H 266      32.975  40.333 -19.904  1.00 73.36           C  
ATOM   1416  O   ARG H 266      32.374  39.271 -19.756  1.00 72.95           O  
ATOM   1417  CB  ARG H 266      30.850  41.639 -19.535  1.00 85.06           C  
ATOM   1418  CG  ARG H 266      29.635  41.950 -20.440  1.00 87.57           C  
ATOM   1419  CD  ARG H 266      28.429  41.041 -20.144  1.00 93.08           C  
ATOM   1420  NE  ARG H 266      28.303  39.879 -21.038  1.00 94.74           N  
ATOM   1421  CZ  ARG H 266      27.164  39.500 -21.627  1.00 92.06           C  
ATOM   1422  NH1 ARG H 266      26.051  40.191 -21.428  1.00 91.44           N1+
ATOM   1423  NH2 ARG H 266      27.115  38.405 -22.380  1.00 83.23           N  
ATOM   1424  N   LYS H 267      34.290  40.424 -19.777  1.00 68.48           N  
ATOM   1425  CA  LYS H 267      35.100  39.249 -19.460  1.00 66.24           C  
ATOM   1426  C   LYS H 267      34.928  38.720 -18.036  1.00 62.31           C  
ATOM   1427  O   LYS H 267      34.390  37.626 -17.811  1.00 62.18           O  
ATOM   1428  CB  LYS H 267      36.577  39.563 -19.728  1.00 72.22           C  
ATOM   1429  CG  LYS H 267      36.817  40.095 -21.143  1.00 85.82           C  
ATOM   1430  CD  LYS H 267      38.286  40.300 -21.490  1.00 79.11           C  
ATOM   1431  CE  LYS H 267      38.405  40.778 -22.931  1.00 70.42           C  
ATOM   1432  NZ  LYS H 267      39.764  41.248 -23.248  1.00 62.04           N1+
ATOM   1433  N   ARG H 268      35.342  39.545 -17.082  1.00 57.34           N  
ATOM   1434  CA  ARG H 268      35.293  39.244 -15.652  1.00 54.71           C  
ATOM   1435  C   ARG H 268      33.911  38.819 -15.169  1.00 52.10           C  
ATOM   1436  O   ARG H 268      33.780  38.056 -14.211  1.00 52.75           O  
ATOM   1437  CB  ARG H 268      35.797  40.475 -14.889  1.00 50.91           C  
ATOM   1438  CG  ARG H 268      35.535  40.541 -13.400  1.00 47.59           C  
ATOM   1439  CD  ARG H 268      34.933  41.921 -13.104  1.00 63.83           C  
ATOM   1440  NE  ARG H 268      35.384  42.531 -11.854  1.00 64.22           N  
ATOM   1441  CZ  ARG H 268      35.988  43.717 -11.770  1.00 63.21           C  
ATOM   1442  NH1 ARG H 268      36.229  44.430 -12.859  1.00 53.57           N1+
ATOM   1443  NH2 ARG H 268      36.314  44.217 -10.582  1.00 73.26           N  
ATOM   1444  N   MET H 269      32.893  39.359 -15.826  1.00 49.71           N  
ATOM   1445  CA  MET H 269      31.498  39.082 -15.521  1.00 46.30           C  
ATOM   1446  C   MET H 269      31.116  37.646 -15.884  1.00 44.32           C  
ATOM   1447  O   MET H 269      30.764  36.821 -15.032  1.00 42.96           O  
ATOM   1448  CB  MET H 269      30.632  40.019 -16.360  1.00 46.56           C  
ATOM   1449  CG  MET H 269      30.203  41.280 -15.691  1.00 48.43           C  
ATOM   1450  SD  MET H 269      28.998  40.956 -14.404  1.00 58.77           S  
ATOM   1451  CE  MET H 269      27.945  39.605 -15.137  1.00 45.94           C  
ATOM   1452  N   ARG H 270      31.182  37.375 -17.180  1.00 40.78           N  
ATOM   1453  CA  ARG H 270      30.828  36.090 -17.722  1.00 36.20           C  
ATOM   1454  C   ARG H 270      31.653  35.040 -17.022  1.00 37.15           C  
ATOM   1455  O   ARG H 270      31.115  34.043 -16.535  1.00 41.03           O  
ATOM   1456  CB  ARG H 270      31.094  36.075 -19.219  1.00 38.24           C  
ATOM   1457  N   ASN H 271      32.947  35.302 -16.890  1.00 33.88           N  
ATOM   1458  CA  ASN H 271      33.830  34.351 -16.238  1.00 30.64           C  
ATOM   1459  C   ASN H 271      33.303  33.958 -14.862  1.00 28.41           C  
ATOM   1460  O   ASN H 271      33.277  32.782 -14.500  1.00 24.71           O  
ATOM   1461  CB  ASN H 271      35.225  34.937 -16.124  1.00 30.06           C  
ATOM   1462  CG  ASN H 271      36.153  34.063 -15.323  1.00 37.05           C  
ATOM   1463  ND2 ASN H 271      36.074  32.742 -15.524  1.00 23.41           N  
ATOM   1464  OD1 ASN H 271      36.932  34.570 -14.516  1.00 52.07           O  
ATOM   1465  N   ARG H 272      32.814  34.950 -14.132  1.00 32.23           N  
ATOM   1466  CA  ARG H 272      32.268  34.737 -12.797  1.00 32.26           C  
ATOM   1467  C   ARG H 272      31.130  33.743 -12.864  1.00 31.04           C  
ATOM   1468  O   ARG H 272      31.057  32.800 -12.070  1.00 31.50           O  
ATOM   1469  CB  ARG H 272      31.751  36.060 -12.235  1.00 31.82           C  
ATOM   1470  CG  ARG H 272      31.089  35.972 -10.876  1.00 46.08           C  
ATOM   1471  CD  ARG H 272      30.976  37.384 -10.309  1.00 62.35           C  
ATOM   1472  NE  ARG H 272      30.146  37.468  -9.109  1.00 63.74           N  
ATOM   1473  CZ  ARG H 272      29.860  38.610  -8.487  1.00 62.07           C  
ATOM   1474  NH1 ARG H 272      30.348  39.763  -8.941  1.00 45.10           N1+
ATOM   1475  NH2 ARG H 272      29.057  38.602  -7.429  1.00 67.31           N  
ATOM   1476  N   ILE H 273      30.253  33.932 -13.837  1.00 25.14           N  
ATOM   1477  CA  ILE H 273      29.136  33.031 -13.945  1.00 23.52           C  
ATOM   1478  C   ILE H 273      29.600  31.651 -14.312  1.00 23.59           C  
ATOM   1479  O   ILE H 273      29.086  30.661 -13.794  1.00 21.26           O  
ATOM   1480  CB  ILE H 273      28.122  33.514 -14.950  1.00 23.66           C  
ATOM   1481  CG1 ILE H 273      27.479  34.804 -14.440  1.00 27.28           C  
ATOM   1482  CG2 ILE H 273      27.083  32.444 -15.188  1.00 18.98           C  
ATOM   1483  CD1 ILE H 273      26.621  35.520 -15.461  1.00 34.16           C  
ATOM   1484  N   ALA H 274      30.603  31.569 -15.169  1.00 24.93           N  
ATOM   1485  CA  ALA H 274      31.069  30.251 -15.557  1.00 29.11           C  
ATOM   1486  C   ALA H 274      31.574  29.495 -14.336  1.00 28.61           C  
ATOM   1487  O   ALA H 274      31.244  28.318 -14.155  1.00 30.02           O  
ATOM   1488  CB  ALA H 274      32.127  30.334 -16.636  1.00 32.21           C  
ATOM   1489  N   ALA H 275      32.288  30.195 -13.458  1.00 28.52           N  
ATOM   1490  CA  ALA H 275      32.825  29.568 -12.244  1.00 27.34           C  
ATOM   1491  C   ALA H 275      31.701  29.106 -11.351  1.00 25.75           C  
ATOM   1492  O   ALA H 275      31.749  28.015 -10.814  1.00 27.23           O  
ATOM   1493  CB  ALA H 275      33.736  30.526 -11.479  1.00 20.98           C  
ATOM   1494  N   SER H 276      30.676  29.933 -11.208  1.00 26.79           N  
ATOM   1495  CA  SER H 276      29.546  29.573 -10.369  1.00 25.43           C  
ATOM   1496  C   SER H 276      28.930  28.310 -10.919  1.00 24.06           C  
ATOM   1497  O   SER H 276      28.757  27.325 -10.207  1.00 21.25           O  
ATOM   1498  CB  SER H 276      28.518  30.690 -10.364  1.00 22.32           C  
ATOM   1499  N   LYS H 277      28.729  28.309 -12.229  1.00 29.37           N  
ATOM   1500  CA  LYS H 277      28.100  27.193 -12.915  1.00 31.71           C  
ATOM   1501  C   LYS H 277      28.892  25.925 -12.678  1.00 33.64           C  
ATOM   1502  O   LYS H 277      28.353  24.918 -12.202  1.00 36.56           O  
ATOM   1503  CB  LYS H 277      27.983  27.514 -14.403  1.00 27.74           C  
ATOM   1504  CG  LYS H 277      27.063  26.599 -15.195  1.00 38.44           C  
ATOM   1505  CD  LYS H 277      26.929  27.054 -16.662  1.00 45.21           C  
ATOM   1506  CE  LYS H 277      26.628  25.871 -17.582  1.00 39.48           C  
ATOM   1507  NZ  LYS H 277      26.670  26.253 -19.017  1.00 44.51           N1+
ATOM   1508  N   SER H 278      30.198  26.015 -12.886  1.00 33.71           N  
ATOM   1509  CA  SER H 278      31.056  24.868 -12.703  1.00 31.21           C  
ATOM   1510  C   SER H 278      31.097  24.346 -11.285  1.00 30.09           C  
ATOM   1511  O   SER H 278      31.095  23.138 -11.075  1.00 36.32           O  
ATOM   1512  CB  SER H 278      32.463  25.175 -13.148  1.00 32.54           C  
ATOM   1513  OG  SER H 278      33.280  24.074 -12.820  1.00 36.21           O  
ATOM   1514  N   ARG H 279      31.179  25.231 -10.307  1.00 28.08           N  
ATOM   1515  CA  ARG H 279      31.225  24.773  -8.937  1.00 26.25           C  
ATOM   1516  C   ARG H 279      29.963  24.009  -8.619  1.00 34.27           C  
ATOM   1517  O   ARG H 279      30.029  22.911  -8.061  1.00 42.17           O  
ATOM   1518  CB  ARG H 279      31.432  25.937  -8.005  1.00  6.73           C  
ATOM   1519  CG  ARG H 279      32.840  26.392  -8.094  1.00 13.51           C  
ATOM   1520  CD  ARG H 279      33.041  27.833  -7.720  1.00 25.90           C  
ATOM   1521  NE  ARG H 279      34.476  28.114  -7.693  1.00 42.93           N  
ATOM   1522  CZ  ARG H 279      35.005  29.320  -7.515  1.00 53.83           C  
ATOM   1523  NH1 ARG H 279      34.210  30.375  -7.347  1.00 63.62           N1+
ATOM   1524  NH2 ARG H 279      36.329  29.472  -7.498  1.00 43.55           N  
ATOM   1525  N   LYS H 280      28.824  24.510  -9.079  1.00 34.01           N  
ATOM   1526  CA  LYS H 280      27.570  23.820  -8.824  1.00 35.39           C  
ATOM   1527  C   LYS H 280      27.654  22.350  -9.294  1.00 34.51           C  
ATOM   1528  O   LYS H 280      27.579  21.426  -8.467  1.00 33.15           O  
ATOM   1529  CB  LYS H 280      26.395  24.550  -9.511  1.00 32.89           C  
ATOM   1530  CG  LYS H 280      25.003  24.135  -9.040  0.00 35.67           C  
ATOM   1531  CD  LYS H 280      23.937  25.062  -9.619  0.00 26.70           C  
ATOM   1532  CE  LYS H 280      22.552  24.786  -9.045  0.00 22.73           C  
ATOM   1533  NZ  LYS H 280      21.947  23.521  -9.545  0.00 30.51           N1+
ATOM   1534  N   ARG H 281      27.959  22.131 -10.573  1.00 32.15           N  
ATOM   1535  CA  ARG H 281      28.005  20.765 -11.087  1.00 33.83           C  
ATOM   1536  C   ARG H 281      28.770  19.781 -10.210  1.00 32.70           C  
ATOM   1537  O   ARG H 281      28.311  18.664 -10.012  1.00 34.11           O  
ATOM   1538  CB  ARG H 281      28.468  20.716 -12.551  1.00 34.12           C  
ATOM   1539  CG  ARG H 281      29.012  19.339 -13.018  1.00 58.49           C  
ATOM   1540  CD  ARG H 281      28.017  18.133 -12.942  1.00 70.97           C  
ATOM   1541  NE  ARG H 281      28.692  16.849 -13.226  1.00 82.43           N  
ATOM   1542  CZ  ARG H 281      28.194  15.848 -13.963  1.00 80.07           C  
ATOM   1543  NH1 ARG H 281      26.990  15.938 -14.515  1.00 72.77           N1+
ATOM   1544  NH2 ARG H 281      28.930  14.762 -14.192  1.00 72.42           N  
ATOM   1545  N   LYS H 282      29.895  20.198  -9.639  1.00 34.85           N  
ATOM   1546  CA  LYS H 282      30.660  19.298  -8.774  1.00 37.15           C  
ATOM   1547  C   LYS H 282      29.838  18.940  -7.537  1.00 37.92           C  
ATOM   1548  O   LYS H 282      29.618  17.762  -7.235  1.00 35.64           O  
ATOM   1549  CB  LYS H 282      31.971  19.947  -8.328  1.00 32.86           C  
ATOM   1550  CG  LYS H 282      33.064  19.936  -9.355  1.00 40.75           C  
ATOM   1551  CD  LYS H 282      34.192  20.894  -8.977  1.00 33.99           C  
ATOM   1552  CE  LYS H 282      35.361  20.763  -9.942  1.00 43.87           C  
ATOM   1553  NZ  LYS H 282      36.273  21.931  -9.853  1.00 50.66           N1+
ATOM   1554  N   LEU H 283      29.353  19.970  -6.855  1.00 38.00           N  
ATOM   1555  CA  LEU H 283      28.565  19.797  -5.650  1.00 39.71           C  
ATOM   1556  C   LEU H 283      27.433  18.804  -5.911  1.00 40.82           C  
ATOM   1557  O   LEU H 283      27.250  17.827  -5.174  1.00 41.15           O  
ATOM   1558  CB  LEU H 283      27.968  21.146  -5.246  1.00 44.58           C  
ATOM   1559  CG  LEU H 283      28.796  22.209  -4.522  1.00 50.93           C  
ATOM   1560  CD1 LEU H 283      28.898  21.858  -3.039  1.00 56.73           C  
ATOM   1561  CD2 LEU H 283      30.169  22.364  -5.159  1.00 50.85           C  
ATOM   1562  N   GLU H 284      26.712  19.031  -7.003  1.00 38.70           N  
ATOM   1563  CA  GLU H 284      25.593  18.179  -7.367  1.00 36.81           C  
ATOM   1564  C   GLU H 284      26.002  16.742  -7.701  1.00 35.17           C  
ATOM   1565  O   GLU H 284      25.319  15.802  -7.300  1.00 37.13           O  
ATOM   1566  CB  GLU H 284      24.797  18.804  -8.516  1.00 36.03           C  
ATOM   1567  CG  GLU H 284      24.215  20.174  -8.183  1.00 45.92           C  
ATOM   1568  CD  GLU H 284      23.221  20.660  -9.221  1.00 59.38           C  
ATOM   1569  OE1 GLU H 284      22.017  20.347  -9.095  1.00 69.72           O  
ATOM   1570  OE2 GLU H 284      23.635  21.361 -10.164  1.00 65.40           O1-
ATOM   1571  N   ARG H 285      27.124  16.559  -8.393  1.00 32.34           N  
ATOM   1572  CA  ARG H 285      27.571  15.215  -8.752  1.00 26.56           C  
ATOM   1573  C   ARG H 285      27.868  14.372  -7.510  1.00 24.31           C  
ATOM   1574  O   ARG H 285      27.627  13.165  -7.498  1.00 19.83           O  
ATOM   1575  CB  ARG H 285      28.780  15.265  -9.679  1.00 15.23           C  
ATOM   1576  CG  ARG H 285      29.335  13.903  -9.969  1.00 13.88           C  
ATOM   1577  CD  ARG H 285      30.556  13.976 -10.829  1.00 13.20           C  
ATOM   1578  NE  ARG H 285      31.067  12.646 -11.156  1.00 14.77           N  
ATOM   1579  CZ  ARG H 285      32.342  12.403 -11.452  1.00 32.02           C  
ATOM   1580  NH1 ARG H 285      33.216  13.409 -11.458  1.00 34.30           N1+
ATOM   1581  NH2 ARG H 285      32.752  11.164 -11.730  1.00 28.18           N  
ATOM   1582  N   ILE H 286      28.393  15.006  -6.466  1.00 26.46           N  
ATOM   1583  CA  ILE H 286      28.671  14.297  -5.217  1.00 27.83           C  
ATOM   1584  C   ILE H 286      27.313  13.821  -4.740  1.00 30.46           C  
ATOM   1585  O   ILE H 286      27.133  12.640  -4.447  1.00 32.49           O  
ATOM   1586  CB  ILE H 286      29.208  15.234  -4.110  1.00 25.69           C  
ATOM   1587  CG1 ILE H 286      30.552  15.823  -4.496  1.00 27.62           C  
ATOM   1588  CG2 ILE H 286      29.314  14.497  -2.805  1.00 24.59           C  
ATOM   1589  CD1 ILE H 286      31.235  16.536  -3.360  1.00 30.72           C  
ATOM   1590  N   ALA H 287      26.352  14.752  -4.739  1.00 30.39           N  
ATOM   1591  CA  ALA H 287      24.981  14.501  -4.299  1.00 31.73           C  
ATOM   1592  C   ALA H 287      24.287  13.359  -5.036  1.00 33.73           C  
ATOM   1593  O   ALA H 287      23.855  12.379  -4.409  1.00 32.65           O  
ATOM   1594  CB  ALA H 287      24.163  15.759  -4.427  1.00 27.34           C  
ATOM   1595  N   ARG H 288      24.189  13.464  -6.358  1.00 32.39           N  
ATOM   1596  CA  ARG H 288      23.551  12.410  -7.118  1.00 34.75           C  
ATOM   1597  C   ARG H 288      24.256  11.092  -6.781  1.00 37.18           C  
ATOM   1598  O   ARG H 288      23.594  10.106  -6.456  1.00 41.22           O  
ATOM   1599  CB  ARG H 288      23.560  12.716  -8.625  1.00 28.46           C  
ATOM   1600  CG  ARG H 288      24.674  12.075  -9.440  1.00 33.22           C  
ATOM   1601  CD  ARG H 288      24.729  12.631 -10.875  1.00 45.18           C  
ATOM   1602  NE  ARG H 288      23.547  12.282 -11.665  1.00 47.92           N  
ATOM   1603  CZ  ARG H 288      23.412  11.147 -12.351  1.00 51.86           C  
ATOM   1604  NH1 ARG H 288      24.386  10.238 -12.356  1.00 53.86           N1+
ATOM   1605  NH2 ARG H 288      22.290  10.906 -13.019  1.00 42.32           N  
ATOM   1606  N   LEU H 289      25.585  11.113  -6.706  1.00 36.54           N  
ATOM   1607  CA  LEU H 289      26.326   9.901  -6.395  1.00 38.26           C  
ATOM   1608  C   LEU H 289      25.974   9.332  -5.025  1.00 42.29           C  
ATOM   1609  O   LEU H 289      25.807   8.112  -4.882  1.00 45.28           O  
ATOM   1610  CB  LEU H 289      27.833  10.127  -6.523  1.00 37.78           C  
ATOM   1611  CG  LEU H 289      28.352  10.257  -7.956  1.00 33.60           C  
ATOM   1612  CD1 LEU H 289      29.837  10.165  -7.940  1.00 31.23           C  
ATOM   1613  CD2 LEU H 289      27.804   9.168  -8.851  1.00 36.24           C  
ATOM   1614  N   GLU H 290      25.833  10.211  -4.036  1.00 42.09           N  
ATOM   1615  CA  GLU H 290      25.479   9.815  -2.679  1.00 45.74           C  
ATOM   1616  C   GLU H 290      24.100   9.130  -2.693  1.00 48.25           C  
ATOM   1617  O   GLU H 290      23.948   7.982  -2.239  1.00 46.06           O  
ATOM   1618  CB  GLU H 290      25.403  11.053  -1.772  1.00 51.32           C  
ATOM   1619  CG  GLU H 290      26.720  11.769  -1.539  1.00 56.64           C  
ATOM   1620  CD  GLU H 290      27.108  11.813  -0.065  1.00 67.68           C  
ATOM   1621  OE1 GLU H 290      27.600  10.787   0.457  1.00 71.19           O  
ATOM   1622  OE2 GLU H 290      26.925  12.874   0.574  1.00 66.43           O1-
ATOM   1623  N   GLU H 291      23.109   9.822  -3.258  1.00 48.57           N  
ATOM   1624  CA  GLU H 291      21.755   9.292  -3.338  1.00 48.86           C  
ATOM   1625  C   GLU H 291      21.723   8.002  -4.131  1.00 47.40           C  
ATOM   1626  O   GLU H 291      20.870   7.153  -3.895  1.00 48.34           O  
ATOM   1627  CB  GLU H 291      20.786  10.332  -3.891  1.00 53.79           C  
ATOM   1628  CG  GLU H 291      20.426  11.405  -2.842  1.00 78.67           C  
ATOM   1629  CD  GLU H 291      19.886  12.706  -3.446  1.00 96.91           C  
ATOM   1630  OE1 GLU H 291      18.883  12.661  -4.202  1.00100.96           O  
ATOM   1631  OE2 GLU H 291      20.468  13.780  -3.156  1.00103.16           O1-
ATOM   1632  N   LYS H 292      22.681   7.836  -5.038  1.00 45.69           N  
ATOM   1633  CA  LYS H 292      22.778   6.615  -5.824  1.00 40.94           C  
ATOM   1634  C   LYS H 292      23.258   5.433  -4.992  1.00 40.55           C  
ATOM   1635  O   LYS H 292      22.836   4.304  -5.221  1.00 43.53           O  
ATOM   1636  CB  LYS H 292      23.662   6.801  -7.042  1.00 35.60           C  
ATOM   1637  CG  LYS H 292      22.863   6.710  -8.330  1.00 47.02           C  
ATOM   1638  CD  LYS H 292      23.719   6.452  -9.559  1.00 44.12           C  
ATOM   1639  CE  LYS H 292      22.829   6.024 -10.723  1.00 58.65           C  
ATOM   1640  NZ  LYS H 292      23.638   5.581 -11.880  1.00 65.80           N1+
ATOM   1641  N   VAL H 293      24.149   5.672  -4.038  1.00 39.39           N  
ATOM   1642  CA  VAL H 293      24.620   4.588  -3.175  1.00 35.58           C  
ATOM   1643  C   VAL H 293      23.495   4.201  -2.176  1.00 34.17           C  
ATOM   1644  O   VAL H 293      23.407   3.045  -1.714  1.00 27.42           O  
ATOM   1645  CB  VAL H 293      25.908   4.985  -2.435  1.00 30.39           C  
ATOM   1646  CG1 VAL H 293      26.548   3.763  -1.793  1.00 29.69           C  
ATOM   1647  CG2 VAL H 293      26.865   5.617  -3.394  1.00 35.67           C  
ATOM   1648  N   LYS H 294      22.648   5.173  -1.823  1.00 31.54           N  
ATOM   1649  CA  LYS H 294      21.529   4.886  -0.925  1.00 31.93           C  
ATOM   1650  C   LYS H 294      20.669   3.871  -1.668  1.00 34.48           C  
ATOM   1651  O   LYS H 294      20.604   2.682  -1.294  1.00 34.96           O  
ATOM   1652  CB  LYS H 294      20.714   6.147  -0.648  1.00 27.58           C  
ATOM   1653  N   THR H 295      20.166   4.317  -2.823  1.00 32.10           N  
ATOM   1654  CA  THR H 295      19.307   3.507  -3.691  1.00 27.41           C  
ATOM   1655  C   THR H 295      19.886   2.150  -4.096  1.00 24.45           C  
ATOM   1656  O   THR H 295      19.233   1.122  -3.948  1.00 29.13           O  
ATOM   1657  CB  THR H 295      18.937   4.282  -4.948  1.00 23.09           C  
ATOM   1658  CG2 THR H 295      17.557   3.876  -5.453  1.00 21.17           C  
ATOM   1659  OG1 THR H 295      18.914   5.677  -4.634  1.00 43.91           O  
ATOM   1660  N   LEU H 296      21.127   2.114  -4.540  1.00 20.56           N  
ATOM   1661  CA  LEU H 296      21.675   0.841  -4.939  1.00 17.37           C  
ATOM   1662  C   LEU H 296      21.902  -0.176  -3.846  1.00 20.71           C  
ATOM   1663  O   LEU H 296      21.689  -1.361  -4.079  1.00 15.37           O  
ATOM   1664  CB  LEU H 296      22.919   1.035  -5.773  1.00  9.14           C  
ATOM   1665  CG  LEU H 296      22.420   1.163  -7.213  1.00 15.43           C  
ATOM   1666  CD1 LEU H 296      23.410   1.903  -8.091  1.00 10.72           C  
ATOM   1667  CD2 LEU H 296      22.140  -0.238  -7.735  1.00 11.30           C  
ATOM   1668  N   LYS H 297      22.305   0.274  -2.652  1.00 25.65           N  
ATOM   1669  CA  LYS H 297      22.575  -0.645  -1.549  1.00 22.45           C  
ATOM   1670  C   LYS H 297      21.272  -1.310  -1.214  1.00 23.69           C  
ATOM   1671  O   LYS H 297      21.207  -2.535  -1.035  1.00 18.91           O  
ATOM   1672  CB  LYS H 297      23.158   0.091  -0.340  1.00 21.69           C  
ATOM   1673  CG  LYS H 297      24.686  -0.032  -0.241  1.00 41.63           C  
ATOM   1674  CD  LYS H 297      25.293   0.594   1.040  1.00 47.54           C  
ATOM   1675  CE  LYS H 297      26.847   0.718   0.953  1.00 48.08           C  
ATOM   1676  NZ  LYS H 297      27.401   2.092   1.298  1.00 30.83           N1+
ATOM   1677  N   ALA H 298      20.218  -0.497  -1.251  1.00 25.45           N  
ATOM   1678  CA  ALA H 298      18.871  -0.962  -0.968  1.00 27.89           C  
ATOM   1679  C   ALA H 298      18.434  -1.981  -2.036  1.00 30.63           C  
ATOM   1680  O   ALA H 298      18.382  -3.186  -1.748  1.00 29.55           O  
ATOM   1681  CB  ALA H 298      17.909   0.229  -0.910  1.00 17.89           C  
ATOM   1682  N   GLN H 299      18.267  -1.508  -3.280  1.00 31.10           N  
ATOM   1683  CA  GLN H 299      17.839  -2.336  -4.422  1.00 29.83           C  
ATOM   1684  C   GLN H 299      18.693  -3.575  -4.576  1.00 33.77           C  
ATOM   1685  O   GLN H 299      18.215  -4.638  -4.992  1.00 35.35           O  
ATOM   1686  CB  GLN H 299      17.973  -1.586  -5.739  1.00 16.84           C  
ATOM   1687  CG  GLN H 299      16.873  -0.663  -6.150  1.00 30.53           C  
ATOM   1688  CD  GLN H 299      17.105  -0.191  -7.570  1.00 44.62           C  
ATOM   1689  NE2 GLN H 299      16.102  -0.341  -8.423  1.00 54.43           N  
ATOM   1690  OE1 GLN H 299      18.198   0.259  -7.908  1.00 49.68           O  
ATOM   1691  N   ASN H 300      19.980  -3.410  -4.321  1.00 34.51           N  
ATOM   1692  CA  ASN H 300      20.897  -4.510  -4.449  1.00 38.18           C  
ATOM   1693  C   ASN H 300      20.499  -5.579  -3.426  1.00 41.81           C  
ATOM   1694  O   ASN H 300      20.271  -6.736  -3.806  1.00 42.63           O  
ATOM   1695  CB  ASN H 300      22.319  -4.012  -4.237  1.00 40.73           C  
ATOM   1696  CG  ASN H 300      23.342  -4.871  -4.919  1.00 50.81           C  
ATOM   1697  ND2 ASN H 300      24.561  -4.352  -5.054  1.00 56.97           N  
ATOM   1698  OD1 ASN H 300      23.053  -5.995  -5.319  1.00 63.05           O  
ATOM   1699  N   SER H 301      20.272  -5.158  -2.174  1.00 41.67           N  
ATOM   1700  CA  SER H 301      19.878  -6.069  -1.085  1.00 42.86           C  
ATOM   1701  C   SER H 301      18.549  -6.830  -1.299  1.00 42.58           C  
ATOM   1702  O   SER H 301      18.468  -8.030  -1.013  1.00 41.15           O  
ATOM   1703  CB  SER H 301      19.823  -5.318   0.250  1.00 45.34           C  
ATOM   1704  OG  SER H 301      21.090  -4.779   0.586  0.00 41.46           O  
ATOM   1705  N   GLU H 302      17.512  -6.142  -1.785  1.00 41.13           N  
ATOM   1706  CA  GLU H 302      16.213  -6.779  -2.036  1.00 38.72           C  
ATOM   1707  C   GLU H 302      16.341  -7.884  -3.113  1.00 40.16           C  
ATOM   1708  O   GLU H 302      15.951  -9.046  -2.874  1.00 37.24           O  
ATOM   1709  CB  GLU H 302      15.163  -5.739  -2.475  1.00 18.60           C  
ATOM   1710  CG  GLU H 302      14.956  -4.572  -1.523  1.00 69.07           C  
ATOM   1711  CD  GLU H 302      13.876  -3.614  -2.008  1.00 94.60           C  
ATOM   1712  OE1 GLU H 302      13.839  -3.321  -3.221  1.00103.51           O  
ATOM   1713  OE2 GLU H 302      13.061  -3.155  -1.179  1.00 91.21           O1-
ATOM   1714  N   LEU H 303      16.919  -7.528  -4.270  1.00 40.80           N  
ATOM   1715  CA  LEU H 303      17.103  -8.463  -5.376  1.00 38.42           C  
ATOM   1716  C   LEU H 303      17.776  -9.703  -4.813  1.00 39.32           C  
ATOM   1717  O   LEU H 303      17.352 -10.819  -5.089  1.00 36.83           O  
ATOM   1718  CB  LEU H 303      17.973  -7.854  -6.496  1.00 37.57           C  
ATOM   1719  CG  LEU H 303      17.502  -6.763  -7.497  1.00 36.67           C  
ATOM   1720  CD1 LEU H 303      18.684  -6.212  -8.298  1.00 13.38           C  
ATOM   1721  CD2 LEU H 303      16.472  -7.278  -8.477  1.00 19.97           C  
ATOM   1722  N   ALA H 304      18.771  -9.498  -3.955  1.00 43.57           N  
ATOM   1723  CA  ALA H 304      19.499 -10.609  -3.338  1.00 52.29           C  
ATOM   1724  C   ALA H 304      18.542 -11.570  -2.638  1.00 58.72           C  
ATOM   1725  O   ALA H 304      18.562 -12.776  -2.911  1.00 61.63           O  
ATOM   1726  CB  ALA H 304      20.541 -10.090  -2.334  1.00 50.38           C  
ATOM   1727  N   SER H 305      17.683 -11.034  -1.764  1.00 59.91           N  
ATOM   1728  CA  SER H 305      16.720 -11.855  -1.034  1.00 54.36           C  
ATOM   1729  C   SER H 305      15.877 -12.625  -2.037  1.00 52.28           C  
ATOM   1730  O   SER H 305      15.824 -13.855  -1.987  1.00 52.50           O  
ATOM   1731  CB  SER H 305      15.823 -10.997  -0.157  1.00 52.01           C  
ATOM   1732  OG  SER H 305      14.763 -11.779   0.359  1.00 55.75           O  
ATOM   1733  N   THR H 306      15.265 -11.905  -2.971  1.00 46.18           N  
ATOM   1734  CA  THR H 306      14.464 -12.537  -3.995  1.00 41.95           C  
ATOM   1735  C   THR H 306      15.279 -13.678  -4.575  1.00 43.27           C  
ATOM   1736  O   THR H 306      14.832 -14.815  -4.581  1.00 45.75           O  
ATOM   1737  CB  THR H 306      14.134 -11.547  -5.119  1.00 39.92           C  
ATOM   1738  CG2 THR H 306      13.682 -12.269  -6.387  1.00 29.79           C  
ATOM   1739  OG1 THR H 306      13.110 -10.654  -4.675  1.00 38.09           O  
ATOM   1740  N   ALA H 307      16.528 -13.399  -4.913  1.00 45.73           N  
ATOM   1741  CA  ALA H 307      17.407 -14.406  -5.489  1.00 51.28           C  
ATOM   1742  C   ALA H 307      17.403 -15.702  -4.694  1.00 52.95           C  
ATOM   1743  O   ALA H 307      17.536 -16.781  -5.261  1.00 52.90           O  
ATOM   1744  CB  ALA H 307      18.810 -13.877  -5.586  1.00 59.03           C  
ATOM   1745  N   ASN H 308      17.255 -15.593  -3.380  1.00 55.47           N  
ATOM   1746  CA  ASN H 308      17.225 -16.775  -2.521  1.00 57.85           C  
ATOM   1747  C   ASN H 308      15.915 -17.535  -2.629  1.00 59.14           C  
ATOM   1748  O   ASN H 308      15.923 -18.765  -2.791  1.00 61.45           O  
ATOM   1749  CB  ASN H 308      17.506 -16.401  -1.072  1.00 51.32           C  
ATOM   1750  CG  ASN H 308      18.805 -15.641  -0.926  1.00 63.56           C  
ATOM   1751  ND2 ASN H 308      18.700 -14.338  -0.656  1.00 47.23           N  
ATOM   1752  OD1 ASN H 308      19.898 -16.206  -1.103  1.00 65.85           O  
ATOM   1753  N   MET H 309      14.794 -16.810  -2.600  1.00 56.63           N  
ATOM   1754  CA  MET H 309      13.496 -17.460  -2.698  1.00 53.98           C  
ATOM   1755  C   MET H 309      13.576 -18.404  -3.871  1.00 50.12           C  
ATOM   1756  O   MET H 309      13.499 -19.615  -3.689  1.00 52.35           O  
ATOM   1757  CB  MET H 309      12.371 -16.451  -2.907  1.00 59.91           C  
ATOM   1758  CG  MET H 309      11.812 -15.871  -1.610  1.00 70.82           C  
ATOM   1759  SD  MET H 309      10.608 -14.529  -1.913  1.00 83.50           S  
ATOM   1760  CE  MET H 309      10.985 -13.436  -0.507  1.00 64.25           C  
ATOM   1761  N   LEU H 310      13.936 -17.880  -5.033  1.00 46.02           N  
ATOM   1762  CA  LEU H 310      14.037 -18.739  -6.206  1.00 45.05           C  
ATOM   1763  C   LEU H 310      15.005 -19.929  -6.035  1.00 45.26           C  
ATOM   1764  O   LEU H 310      14.703 -21.030  -6.483  1.00 41.33           O  
ATOM   1765  CB  LEU H 310      14.373 -17.928  -7.460  1.00 33.38           C  
ATOM   1766  CG  LEU H 310      13.360 -16.867  -7.890  1.00 27.51           C  
ATOM   1767  CD1 LEU H 310      13.769 -16.298  -9.223  1.00 43.04           C  
ATOM   1768  CD2 LEU H 310      12.011 -17.465  -8.027  1.00 23.81           C  
ATOM   1769  N   ARG H 311      16.125 -19.739  -5.344  1.00 47.14           N  
ATOM   1770  CA  ARG H 311      17.066 -20.841  -5.157  1.00 50.18           C  
ATOM   1771  C   ARG H 311      16.392 -22.055  -4.527  1.00 53.84           C  
ATOM   1772  O   ARG H 311      16.412 -23.150  -5.106  1.00 56.57           O  
ATOM   1773  CB  ARG H 311      18.248 -20.423  -4.282  1.00 42.21           C  
ATOM   1774  CG  ARG H 311      19.034 -19.286  -4.837  1.00 48.05           C  
ATOM   1775  CD  ARG H 311      20.233 -18.974  -3.999  1.00 53.91           C  
ATOM   1776  NE  ARG H 311      20.838 -17.721  -4.433  1.00 64.35           N  
ATOM   1777  CZ  ARG H 311      22.092 -17.378  -4.178  1.00 76.38           C  
ATOM   1778  NH1 ARG H 311      22.875 -18.199  -3.486  1.00 92.20           N1+
ATOM   1779  NH2 ARG H 311      22.570 -16.226  -4.627  1.00 77.26           N  
ATOM   1780  N   GLU H 312      15.761 -21.852  -3.368  1.00 52.19           N  
ATOM   1781  CA  GLU H 312      15.097 -22.948  -2.665  1.00 50.40           C  
ATOM   1782  C   GLU H 312      13.979 -23.537  -3.508  1.00 49.46           C  
ATOM   1783  O   GLU H 312      13.855 -24.753  -3.604  1.00 50.54           O  
ATOM   1784  CB  GLU H 312      14.559 -22.482  -1.314  1.00 50.25           C  
ATOM   1785  N   GLN H 313      13.190 -22.676  -4.148  1.00 48.57           N  
ATOM   1786  CA  GLN H 313      12.087 -23.131  -4.986  1.00 44.42           C  
ATOM   1787  C   GLN H 313      12.623 -23.988  -6.097  1.00 42.03           C  
ATOM   1788  O   GLN H 313      12.269 -25.151  -6.196  1.00 45.83           O  
ATOM   1789  CB  GLN H 313      11.305 -21.957  -5.573  1.00 37.89           C  
ATOM   1790  CG  GLN H 313      10.068 -21.602  -4.777  1.00 44.49           C  
ATOM   1791  CD  GLN H 313       9.617 -20.170  -4.993  1.00 47.88           C  
ATOM   1792  NE2 GLN H 313       9.893 -19.313  -4.016  1.00 41.61           N  
ATOM   1793  OE1 GLN H 313       9.014 -19.839  -6.017  1.00 42.60           O  
ATOM   1794  N   VAL H 314      13.552 -23.460  -6.871  1.00 41.40           N  
ATOM   1795  CA  VAL H 314      14.104 -24.232  -7.970  1.00 46.89           C  
ATOM   1796  C   VAL H 314      14.673 -25.551  -7.465  1.00 50.50           C  
ATOM   1797  O   VAL H 314      14.773 -26.508  -8.230  1.00 58.38           O  
ATOM   1798  CB  VAL H 314      15.150 -23.437  -8.820  1.00 50.58           C  
ATOM   1799  CG1 VAL H 314      15.954 -24.388  -9.701  1.00 37.07           C  
ATOM   1800  CG2 VAL H 314      14.437 -22.397  -9.706  1.00 36.82           C  
ATOM   1801  N   ALA H 315      15.046 -25.620  -6.193  1.00 48.74           N  
ATOM   1802  CA  ALA H 315      15.560 -26.875  -5.655  1.00 51.93           C  
ATOM   1803  C   ALA H 315      14.398 -27.857  -5.355  1.00 54.30           C  
ATOM   1804  O   ALA H 315      14.513 -29.077  -5.583  1.00 53.65           O  
ATOM   1805  CB  ALA H 315      16.394 -26.616  -4.407  1.00 53.14           C  
ATOM   1806  N   GLN H 316      13.283 -27.314  -4.854  1.00 53.04           N  
ATOM   1807  CA  GLN H 316      12.095 -28.104  -4.517  1.00 49.63           C  
ATOM   1808  C   GLN H 316      11.415 -28.676  -5.772  1.00 49.05           C  
ATOM   1809  O   GLN H 316      10.861 -29.771  -5.732  1.00 54.12           O  
ATOM   1810  CB  GLN H 316      11.109 -27.279  -3.672  1.00 38.20           C  
ATOM   1811  N   LEU H 317      11.437 -27.942  -6.880  1.00 44.29           N  
ATOM   1812  CA  LEU H 317      10.845 -28.433  -8.120  1.00 40.94           C  
ATOM   1813  C   LEU H 317      11.761 -29.452  -8.744  1.00 43.70           C  
ATOM   1814  O   LEU H 317      11.316 -30.316  -9.491  1.00 43.29           O  
ATOM   1815  CB  LEU H 317      10.657 -27.315  -9.127  1.00 35.67           C  
ATOM   1816  CG  LEU H 317       9.634 -26.237  -8.800  1.00 32.12           C  
ATOM   1817  CD1 LEU H 317       9.483 -25.357 -10.021  1.00 31.54           C  
ATOM   1818  CD2 LEU H 317       8.308 -26.871  -8.438  1.00 29.87           C  
ATOM   1819  N   LYS H 318      13.058 -29.263  -8.514  1.00 47.07           N  
ATOM   1820  CA  LYS H 318      14.114 -30.134  -9.027  1.00 51.29           C  
ATOM   1821  C   LYS H 318      14.026 -31.489  -8.328  1.00 57.87           C  
ATOM   1822  O   LYS H 318      14.259 -32.524  -8.956  1.00 59.62           O  
ATOM   1823  CB  LYS H 318      15.470 -29.479  -8.770  1.00 45.60           C  
ATOM   1824  CG  LYS H 318      16.619 -29.924  -9.637  1.00 31.86           C  
ATOM   1825  CD  LYS H 318      17.778 -28.947  -9.402  1.00 39.96           C  
ATOM   1826  CE  LYS H 318      17.883 -27.898 -10.515  1.00 48.77           C  
ATOM   1827  NZ  LYS H 318      18.674 -26.681 -10.123  1.00 60.63           N1+
ATOM   1828  N   GLN H 319      13.739 -31.472  -7.022  1.00 61.82           N  
ATOM   1829  CA  GLN H 319      13.587 -32.706  -6.241  1.00 64.79           C  
ATOM   1830  C   GLN H 319      12.254 -33.398  -6.599  1.00 67.41           C  
ATOM   1831  O   GLN H 319      12.214 -34.619  -6.736  1.00 72.10           O  
ATOM   1832  CB  GLN H 319      13.669 -32.422  -4.732  1.00 64.79           C  
ATOM   1833  N   LYS H 320      11.169 -32.630  -6.741  1.00 65.10           N  
ATOM   1834  CA  LYS H 320       9.876 -33.209  -7.116  1.00 60.01           C  
ATOM   1835  C   LYS H 320      10.048 -33.817  -8.517  1.00 59.42           C  
ATOM   1836  O   LYS H 320       9.591 -34.927  -8.778  1.00 61.46           O  
ATOM   1837  CB  LYS H 320       8.762 -32.138  -7.109  1.00 46.04           C  
ATOM   1838  N   VAL H 321      10.764 -33.100  -9.385  1.00 57.57           N  
ATOM   1839  CA  VAL H 321      11.029 -33.536 -10.757  1.00 55.84           C  
ATOM   1840  C   VAL H 321      11.822 -34.839 -10.866  1.00 59.96           C  
ATOM   1841  O   VAL H 321      11.645 -35.600 -11.827  1.00 61.19           O  
ATOM   1842  CB  VAL H 321      11.755 -32.430 -11.545  1.00 45.42           C  
ATOM   1843  CG1 VAL H 321      12.581 -33.014 -12.670  1.00 30.46           C  
ATOM   1844  CG2 VAL H 321      10.746 -31.457 -12.101  1.00 47.66           C  
ATOM   1845  N   MET H 322      12.735 -35.049  -9.921  1.00 62.45           N  
ATOM   1846  CA  MET H 322      13.582 -36.242  -9.889  1.00 63.49           C  
ATOM   1847  C   MET H 322      12.847 -37.469  -9.321  1.00 61.28           C  
ATOM   1848  O   MET H 322      11.910 -37.284  -8.515  0.00 57.86           O  
ATOM   1849  CB  MET H 322      14.858 -35.958  -9.077  1.00 61.15           C  
ATOM   1850  CG  MET H 322      16.145 -35.904  -9.880  0.00 39.41           C  
ATOM   1851  SD  MET H 322      16.242 -34.504 -11.007  0.00 68.65           S  
ATOM   1852  CE  MET H 322      16.357 -35.347 -12.575  0.00 53.91           C  
TER   
END
