# Supplementary material for: Utilizing network pharmacology and molecular docking to explore the underlying mechanism of Guizhi Fuling Wan in treating endometriosis
Source: PeerJ. 2021 Apr 2;9:e11087. doi: 10.7717/peerj.11087 (PMC8020871; doi:10.7717/peerj.11087)
Supplement: Supplemental Information 1 [file peerj-09-11087-s001.zip › Molecular docking/IL6-1alu.pdb]

ATOM      1  N   LEU A  19       3.450   4.162   5.338  1.00 41.69           N  
ATOM      2  CA  LEU A  19       2.632   2.965   5.521  1.00 39.89           C  
ATOM      3  C   LEU A  19       1.959   2.934   6.883  1.00 38.15           C  
ATOM      4  O   LEU A  19       2.670   3.001   7.894  1.00 38.49           O  
ATOM      5  CB  LEU A  19       3.545   1.718   5.487  1.00 42.60           C  
ATOM      6  CG  LEU A  19       4.044   1.306   4.108  1.00 43.55           C  
ATOM      7  CD1 LEU A  19       5.085   0.206   4.240  1.00 44.00           C  
ATOM      8  CD2 LEU A  19       2.866   0.855   3.249  1.00 46.58           C  
ATOM      9  N   THR A  20       0.649   2.688   6.931  1.00 36.62           N  
ATOM     10  CA  THR A  20       0.073   2.525   8.278  1.00 34.21           C  
ATOM     11  C   THR A  20       0.476   1.180   8.862  1.00 33.82           C  
ATOM     12  O   THR A  20       1.077   0.336   8.184  1.00 33.68           O  
ATOM     13  CB  THR A  20      -1.455   2.608   8.199  1.00 36.55           C  
ATOM     14  CG2 THR A  20      -1.821   3.925   7.524  1.00 35.75           C  
ATOM     15  OG1 THR A  20      -1.920   1.477   7.444  1.00 31.81           O  
ATOM     16  N   SER A  21       0.084   0.938  10.083  1.00 31.88           N  
ATOM     17  CA  SER A  21       0.255  -0.348  10.776  1.00 30.34           C  
ATOM     18  C   SER A  21      -0.415  -1.455   9.949  1.00 27.56           C  
ATOM     19  O   SER A  21       0.149  -2.533   9.679  1.00 23.58           O  
ATOM     20  CB  SER A  21      -0.464  -0.164  12.125  1.00 35.25           C  
ATOM     21  OG  SER A  21      -0.602  -1.373  12.855  1.00 43.70           O  
ATOM     22  N   SER A  22      -1.646  -1.167   9.503  1.00 24.13           N  
ATOM     23  CA  SER A  22      -2.413  -2.176   8.734  1.00 25.02           C  
ATOM     24  C   SER A  22      -1.751  -2.500   7.422  1.00 23.02           C  
ATOM     25  O   SER A  22      -1.726  -3.637   6.894  1.00 21.82           O  
ATOM     26  CB  SER A  22      -3.839  -1.633   8.484  1.00 28.68           C  
ATOM     27  OG  SER A  22      -4.674  -2.009   9.592  1.00 32.01           O  
ATOM     28  N   GLU A  23      -1.276  -1.442   6.749  1.00 21.72           N  
ATOM     29  CA  GLU A  23      -0.596  -1.577   5.466  1.00 21.76           C  
ATOM     30  C   GLU A  23       0.672  -2.408   5.627  1.00 21.06           C  
ATOM     31  O   GLU A  23       1.028  -3.263   4.800  1.00 18.48           O  
ATOM     32  CB  GLU A  23      -0.225  -0.190   4.885  1.00 24.79           C  
ATOM     33  CG  GLU A  23      -1.409   0.527   4.291  1.00 31.86           C  
ATOM     34  CD  GLU A  23      -1.223   1.999   3.977  1.00 35.16           C  
ATOM     35  OE1 GLU A  23      -0.162   2.591   4.188  1.00 36.96           O  
ATOM     36  OE2 GLU A  23      -2.203   2.577   3.455  1.00 39.85           O1-
ATOM     37  N   ARG A  24       1.415  -2.103   6.707  1.00 19.02           N  
ATOM     38  CA  ARG A  24       2.664  -2.864   6.929  1.00 20.01           C  
ATOM     39  C   ARG A  24       2.380  -4.335   7.153  1.00 17.69           C  
ATOM     40  O   ARG A  24       3.157  -5.211   6.694  1.00 18.11           O  
ATOM     41  CB  ARG A  24       3.412  -2.250   8.128  1.00 24.33           C  
ATOM     42  CG  ARG A  24       4.890  -2.596   8.120  1.00 33.38           C  
ATOM     43  CD  ARG A  24       5.649  -1.988   9.286  1.00 39.79           C  
ATOM     44  NE  ARG A  24       4.894  -1.955  10.523  1.00 41.31           N  
ATOM     45  CZ  ARG A  24       5.204  -1.259  11.615  1.00 46.98           C  
ATOM     46  NH1 ARG A  24       6.331  -0.560  11.662  1.00 45.22           N1+
ATOM     47  NH2 ARG A  24       4.386  -1.260  12.662  1.00 47.04           N  
ATOM     48  N   ILE A  25       1.326  -4.656   7.861  1.00 15.86           N  
ATOM     49  CA  ILE A  25       0.947  -6.032   8.153  1.00 15.92           C  
ATOM     50  C   ILE A  25       0.574  -6.741   6.835  1.00 15.12           C  
ATOM     51  O   ILE A  25       0.998  -7.892   6.573  1.00 12.37           O  
ATOM     52  CB  ILE A  25      -0.175  -6.067   9.192  1.00 19.41           C  
ATOM     53  CG1 ILE A  25       0.484  -5.739  10.583  1.00 17.73           C  
ATOM     54  CG2 ILE A  25      -0.843  -7.442   9.303  1.00 16.10           C  
ATOM     55  CD1 ILE A  25      -0.588  -5.588  11.671  1.00 22.19           C  
ATOM     56  N   ASP A  26      -0.288  -6.072   6.092  1.00 14.65           N  
ATOM     57  CA  ASP A  26      -0.674  -6.726   4.797  1.00 15.54           C  
ATOM     58  C   ASP A  26       0.517  -7.003   3.908  1.00 16.57           C  
ATOM     59  O   ASP A  26       0.607  -8.082   3.265  1.00 15.81           O  
ATOM     60  CB AASP A  26      -1.654  -5.768   4.118  0.50 14.81           C  
ATOM     61  CB BASP A  26      -1.743  -5.886   4.144  0.50 15.77           C  
ATOM     62  CG AASP A  26      -2.318  -6.255   2.859  0.50 14.18           C  
ATOM     63  CG BASP A  26      -3.094  -5.973   4.795  0.50 17.43           C  
ATOM     64  OD1AASP A  26      -1.681  -6.359   1.808  0.50 17.23           O  
ATOM     65  OD1BASP A  26      -3.451  -6.919   5.554  0.50 15.32           O  
ATOM     66  OD2AASP A  26      -3.556  -6.465   2.878  0.50 14.67           O1-
ATOM     67  OD2BASP A  26      -3.899  -5.034   4.498  0.50 17.91           O1-
ATOM     68  N   LYS A  27       1.416  -6.013   3.721  1.00 15.83           N  
ATOM     69  CA  LYS A  27       2.602  -6.260   2.924  1.00 16.30           C  
ATOM     70  C   LYS A  27       3.465  -7.364   3.473  1.00 15.18           C  
ATOM     71  O   LYS A  27       4.061  -8.144   2.696  1.00 13.84           O  
ATOM     72  CB  LYS A  27       3.419  -4.953   2.883  1.00 21.34           C  
ATOM     73  CG  LYS A  27       4.694  -4.985   2.068  1.00 29.92           C  
ATOM     74  CD  LYS A  27       5.112  -3.523   1.741  1.00 37.74           C  
ATOM     75  CE  LYS A  27       3.939  -2.782   1.096  1.00 42.77           C  
ATOM     76  NZ  LYS A  27       4.348  -1.477   0.491  1.00 51.51           N1+
ATOM     77  N   GLN A  28       3.542  -7.479   4.823  1.00 14.46           N  
ATOM     78  CA  GLN A  28       4.417  -8.517   5.400  1.00 13.39           C  
ATOM     79  C   GLN A  28       3.829  -9.888   5.105  1.00 12.77           C  
ATOM     80  O   GLN A  28       4.566 -10.842   4.832  1.00 11.88           O  
ATOM     81  CB  GLN A  28       4.556  -8.312   6.914  1.00 14.17           C  
ATOM     82  CG  GLN A  28       5.500  -9.310   7.605  1.00 15.68           C  
ATOM     83  CD  GLN A  28       6.944  -8.870   7.475  1.00 21.16           C  
ATOM     84  NE2 GLN A  28       7.162  -7.705   6.920  1.00 15.53           N  
ATOM     85  OE1 GLN A  28       7.866  -9.590   7.886  1.00 21.30           O  
ATOM     86  N   ILE A  29       2.504 -10.040   5.211  1.00 11.71           N  
ATOM     87  CA  ILE A  29       1.882 -11.353   4.918  1.00 11.46           C  
ATOM     88  C   ILE A  29       2.093 -11.711   3.444  1.00 10.42           C  
ATOM     89  O   ILE A  29       2.425 -12.852   3.081  1.00  8.91           O  
ATOM     90  CB  ILE A  29       0.394 -11.329   5.262  1.00 12.91           C  
ATOM     91  CG1 ILE A  29       0.251 -11.308   6.802  1.00 13.26           C  
ATOM     92  CG2 ILE A  29      -0.362 -12.544   4.663  1.00 12.55           C  
ATOM     93  CD1 ILE A  29      -1.205 -10.918   7.200  1.00 16.45           C  
ATOM     94  N   ARG A  30       1.877 -10.737   2.569  1.00 11.43           N  
ATOM     95  CA  ARG A  30       2.056 -10.988   1.124  1.00 12.51           C  
ATOM     96  C   ARG A  30       3.494 -11.455   0.858  1.00 12.79           C  
ATOM     97  O   ARG A  30       3.785 -12.379   0.088  1.00 13.62           O  
ATOM     98  CB AARG A  30       1.721  -9.732   0.333  0.50  9.00           C  
ATOM     99  CB BARG A  30       1.949  -9.663   0.351  0.50 11.13           C  
ATOM    100  CG AARG A  30       0.216  -9.357   0.441  0.50  9.44           C  
ATOM    101  CG BARG A  30       0.781  -9.328  -0.535  0.50 18.36           C  
ATOM    102  CD AARG A  30      -0.042  -8.277  -0.631  0.50 11.78           C  
ATOM    103  CD BARG A  30       0.805  -7.774  -0.780  0.50 15.98           C  
ATOM    104  NE AARG A  30      -1.436  -7.818  -0.592  0.50 13.27           N  
ATOM    105  NE BARG A  30      -0.284  -7.121  -0.202  0.50 20.64           N  
ATOM    106  CZ AARG A  30      -2.136  -7.880  -1.736  0.50 17.05           C  
ATOM    107  CZ BARG A  30      -0.663  -6.012   0.353  0.50 18.98           C  
ATOM    108  NH1AARG A  30      -1.484  -8.359  -2.790  0.50 15.80           N1+
ATOM    109  NH1BARG A  30       0.147  -4.959   0.537  0.50 17.02           N1+
ATOM    110  NH2AARG A  30      -3.392  -7.493  -1.731  0.50 17.64           N  
ATOM    111  NH2BARG A  30      -1.932  -5.926   0.754  0.50 20.77           N  
ATOM    112  N   TYR A  31       4.428 -10.825   1.526  1.00 13.86           N  
ATOM    113  CA  TYR A  31       5.874 -11.173   1.378  1.00 13.56           C  
ATOM    114  C   TYR A  31       6.116 -12.591   1.767  1.00 13.02           C  
ATOM    115  O   TYR A  31       6.750 -13.428   1.125  1.00 11.55           O  
ATOM    116  CB  TYR A  31       6.665 -10.151   2.192  1.00 13.77           C  
ATOM    117  CG  TYR A  31       8.169 -10.267   2.186  1.00 14.84           C  
ATOM    118  CD1 TYR A  31       8.873  -9.850   1.042  1.00 19.22           C  
ATOM    119  CD2 TYR A  31       8.901 -10.841   3.229  1.00 17.15           C  
ATOM    120  CE1 TYR A  31      10.263  -9.955   0.990  1.00 16.70           C  
ATOM    121  CE2 TYR A  31      10.297 -10.895   3.188  1.00 17.30           C  
ATOM    122  CZ  TYR A  31      10.950 -10.435   2.071  1.00 18.88           C  
ATOM    123  OH  TYR A  31      12.344 -10.480   1.947  1.00 18.79           O  
ATOM    124  N   ILE A  32       5.636 -12.958   2.990  1.00 12.83           N  
ATOM    125  CA  ILE A  32       5.783 -14.318   3.450  1.00 10.44           C  
ATOM    126  C   ILE A  32       5.078 -15.323   2.525  1.00 12.77           C  
ATOM    127  O   ILE A  32       5.608 -16.411   2.313  1.00 11.83           O  
ATOM    128  CB  ILE A  32       5.247 -14.456   4.884  1.00 13.36           C  
ATOM    129  CG1 ILE A  32       6.117 -13.502   5.780  1.00 14.23           C  
ATOM    130  CG2 ILE A  32       5.269 -15.913   5.344  1.00 11.90           C  
ATOM    131  CD1 ILE A  32       5.404 -13.343   7.145  1.00 13.65           C  
ATOM    132  N   LEU A  33       3.886 -14.953   2.030  1.00 10.75           N  
ATOM    133  CA  LEU A  33       3.244 -15.910   1.091  1.00 10.99           C  
ATOM    134  C   LEU A  33       4.099 -16.140  -0.136  1.00 12.75           C  
ATOM    135  O   LEU A  33       4.088 -17.234  -0.687  1.00 11.66           O  
ATOM    136  CB  LEU A  33       1.869 -15.269   0.708  1.00 10.21           C  
ATOM    137  CG  LEU A  33       0.834 -15.616   1.854  1.00 11.68           C  
ATOM    138  CD1 LEU A  33      -0.348 -14.669   1.721  1.00 12.48           C  
ATOM    139  CD2 LEU A  33       0.415 -17.097   1.788  1.00 11.14           C  
ATOM    140  N   ASP A  34       4.714 -15.053  -0.646  1.00 11.90           N  
ATOM    141  CA  ASP A  34       5.584 -15.246  -1.815  1.00 13.67           C  
ATOM    142  C   ASP A  34       6.769 -16.154  -1.463  1.00 13.16           C  
ATOM    143  O   ASP A  34       7.175 -17.011  -2.281  1.00 12.53           O  
ATOM    144  CB  ASP A  34       6.084 -13.864  -2.290  1.00 13.51           C  
ATOM    145  CG  ASP A  34       4.947 -13.140  -3.035  1.00 21.89           C  
ATOM    146  OD1 ASP A  34       4.045 -13.814  -3.577  1.00 19.50           O  
ATOM    147  OD2 ASP A  34       5.040 -11.931  -3.168  1.00 17.76           O1-
ATOM    148  N   GLY A  35       7.283 -16.092  -0.248  1.00 12.45           N  
ATOM    149  CA  GLY A  35       8.362 -16.946   0.264  1.00 11.27           C  
ATOM    150  C   GLY A  35       7.890 -18.393   0.365  1.00 13.67           C  
ATOM    151  O   GLY A  35       8.579 -19.319  -0.081  1.00 13.73           O  
ATOM    152  N   ILE A  36       6.691 -18.594   0.891  1.00 11.40           N  
ATOM    153  CA  ILE A  36       6.113 -19.957   0.936  1.00 13.94           C  
ATOM    154  C   ILE A  36       5.956 -20.499  -0.472  1.00 14.93           C  
ATOM    155  O   ILE A  36       6.207 -21.719  -0.711  1.00 14.31           O  
ATOM    156  CB  ILE A  36       4.746 -19.863   1.669  1.00 13.03           C  
ATOM    157  CG1 ILE A  36       5.044 -19.496   3.153  1.00 16.00           C  
ATOM    158  CG2 ILE A  36       4.003 -21.220   1.633  1.00 14.56           C  
ATOM    159  CD1 ILE A  36       3.715 -19.029   3.781  1.00 19.21           C  
ATOM    160  N   SER A  37       5.478 -19.638  -1.387  1.00 14.57           N  
ATOM    161  CA  SER A  37       5.264 -20.130  -2.774  1.00 16.45           C  
ATOM    162  C   SER A  37       6.571 -20.542  -3.424  1.00 17.01           C  
ATOM    163  O   SER A  37       6.635 -21.618  -4.113  1.00 17.48           O  
ATOM    164  CB  SER A  37       4.495 -19.031  -3.567  1.00 14.81           C  
ATOM    165  OG  SER A  37       4.485 -19.354  -4.947  1.00 22.83           O  
ATOM    166  N   ALA A  38       7.670 -19.920  -3.079  1.00 17.37           N  
ATOM    167  CA  ALA A  38       9.005 -20.327  -3.611  1.00 19.52           C  
ATOM    168  C   ALA A  38       9.470 -21.621  -2.981  1.00 19.68           C  
ATOM    169  O   ALA A  38       9.933 -22.566  -3.691  1.00 19.18           O  
ATOM    170  CB  ALA A  38      10.023 -19.234  -3.295  1.00 17.14           C  
ATOM    171  N   LEU A  39       9.199 -21.823  -1.691  1.00 18.37           N  
ATOM    172  CA  LEU A  39       9.582 -23.080  -1.054  1.00 19.55           C  
ATOM    173  C   LEU A  39       8.694 -24.223  -1.565  1.00 21.30           C  
ATOM    174  O   LEU A  39       9.217 -25.333  -1.736  1.00 20.26           O  
ATOM    175  CB  LEU A  39       9.459 -23.035   0.481  1.00 19.35           C  
ATOM    176  CG  LEU A  39      10.460 -22.112   1.183  1.00 18.69           C  
ATOM    177  CD1 LEU A  39      10.186 -22.042   2.672  1.00 19.79           C  
ATOM    178  CD2 LEU A  39      11.869 -22.626   0.908  1.00 19.23           C  
ATOM    179  N   ARG A  40       7.438 -23.935  -1.792  1.00 17.75           N  
ATOM    180  CA  ARG A  40       6.503 -24.960  -2.287  1.00 20.20           C  
ATOM    181  C   ARG A  40       6.936 -25.407  -3.683  1.00 22.90           C  
ATOM    182  O   ARG A  40       7.021 -26.621  -3.937  1.00 22.75           O  
ATOM    183  CB  ARG A  40       5.095 -24.350  -2.385  1.00 23.85           C  
ATOM    184  CG  ARG A  40       4.150 -25.204  -3.205  1.00 25.98           C  
ATOM    185  CD  ARG A  40       2.791 -24.549  -3.404  1.00 30.34           C  
ATOM    186  NE  ARG A  40       1.904 -25.557  -4.025  1.00 32.83           N  
ATOM    187  CZ  ARG A  40       1.753 -25.682  -5.332  1.00 37.00           C  
ATOM    188  NH1 ARG A  40       2.301 -24.777  -6.138  1.00 33.62           N1+
ATOM    189  NH2 ARG A  40       1.001 -26.667  -5.831  1.00 35.99           N  
ATOM    190  N   LYS A  41       7.248 -24.431  -4.540  1.00 22.98           N  
ATOM    191  CA  LYS A  41       7.713 -24.845  -5.892  1.00 26.57           C  
ATOM    192  C   LYS A  41       8.915 -25.787  -5.804  1.00 28.65           C  
ATOM    193  O   LYS A  41       9.039 -26.783  -6.545  1.00 30.03           O  
ATOM    194  CB  LYS A  41       8.114 -23.586  -6.641  1.00 29.43           C  
ATOM    195  CG  LYS A  41       8.274 -23.760  -8.146  1.00 35.30           C  
ATOM    196  CD  LYS A  41       8.621 -22.406  -8.769  1.00 37.51           C  
ATOM    197  CE  LYS A  41      10.132 -22.211  -8.722  1.00 41.61           C  
ATOM    198  NZ  LYS A  41      10.582 -21.236  -9.760  1.00 46.22           N1+
ATOM    199  N   GLU A  42       9.885 -25.442  -4.983  1.00 28.40           N  
ATOM    200  CA  GLU A  42      11.078 -26.221  -4.820  1.00 30.75           C  
ATOM    201  C   GLU A  42      10.783 -27.644  -4.354  1.00 30.46           C  
ATOM    202  O   GLU A  42      11.272 -28.598  -4.969  1.00 29.91           O  
ATOM    203  CB  GLU A  42      12.062 -25.596  -3.815  1.00 31.06           C  
ATOM    204  CG  GLU A  42      13.302 -26.521  -3.737  1.00 37.52           C  
ATOM    205  CD  GLU A  42      14.424 -25.806  -3.023  1.00 40.23           C  
ATOM    206  OE1 GLU A  42      14.390 -24.554  -3.061  1.00 41.21           O  
ATOM    207  OE2 GLU A  42      15.263 -26.478  -2.403  1.00 44.43           O1-
ATOM    208  N   THR A  43      10.104 -27.786  -3.219  1.00 29.44           N  
ATOM    209  CA  THR A  43       9.921 -29.146  -2.683  1.00 29.64           C  
ATOM    210  C   THR A  43       8.995 -29.938  -3.593  1.00 30.47           C  
ATOM    211  O   THR A  43       9.229 -31.145  -3.837  1.00 29.93           O  
ATOM    212  CB  THR A  43       9.433 -29.083  -1.222  1.00 32.24           C  
ATOM    213  CG2 THR A  43       8.101 -28.373  -1.148  1.00 27.14           C  
ATOM    214  OG1 THR A  43       9.291 -30.422  -0.686  1.00 31.06           O  
ATOM    215  N   CYS A  44       7.942 -29.328  -4.097  1.00 29.88           N  
ATOM    216  CA  CYS A  44       6.986 -29.956  -4.984  1.00 32.38           C  
ATOM    217  C   CYS A  44       7.636 -30.362  -6.308  1.00 32.19           C  
ATOM    218  O   CYS A  44       7.331 -31.464  -6.772  1.00 31.96           O  
ATOM    219  CB  CYS A  44       5.757 -29.115  -5.290  1.00 37.09           C  
ATOM    220  SG  CYS A  44       4.751 -28.698  -3.811  1.00 40.93           S  
ATOM    221  N   ASN A  45       8.628 -29.619  -6.807  1.00 32.63           N  
ATOM    222  CA  ASN A  45       9.260 -30.095  -8.045  1.00 34.25           C  
ATOM    223  C   ASN A  45      10.039 -31.382  -7.730  1.00 34.89           C  
ATOM    224  O   ASN A  45      10.234 -32.174  -8.664  1.00 35.67           O  
ATOM    225  CB  ASN A  45      10.220 -29.112  -8.667  1.00 38.46           C  
ATOM    226  CG  ASN A  45       9.690 -27.811  -9.177  1.00 42.12           C  
ATOM    227  ND2 ASN A  45      10.595 -26.847  -9.413  1.00 45.44           N  
ATOM    228  OD1 ASN A  45       8.483 -27.616  -9.366  1.00 48.74           O  
ATOM    229  N   LYS A  46      10.568 -31.528  -6.512  1.00 33.53           N  
ATOM    230  CA  LYS A  46      11.307 -32.712  -6.146  1.00 33.10           C  
ATOM    231  C   LYS A  46      10.460 -33.890  -5.664  1.00 32.71           C  
ATOM    232  O   LYS A  46      10.853 -35.036  -5.907  1.00 30.73           O  
ATOM    233  CB  LYS A  46      12.338 -32.420  -5.034  1.00 37.48           C  
ATOM    234  CG  LYS A  46      13.356 -31.364  -5.429  1.00 41.04           C  
ATOM    235  CD  LYS A  46      14.329 -31.050  -4.305  1.00 42.73           C  
ATOM    236  CE  LYS A  46      14.818 -29.610  -4.409  1.00 47.35           C  
ATOM    237  NZ  LYS A  46      15.849 -29.435  -5.474  1.00 46.75           N1+
ATOM    238  N   SER A  47       9.461 -33.693  -4.785  1.00 29.80           N  
ATOM    239  CA  SER A  47       8.743 -34.872  -4.270  1.00 29.26           C  
ATOM    240  C   SER A  47       7.543 -35.235  -5.131  1.00 28.84           C  
ATOM    241  O   SER A  47       6.948 -36.319  -4.977  1.00 29.12           O  
ATOM    242  CB  SER A  47       8.257 -34.535  -2.834  1.00 27.00           C  
ATOM    243  OG  SER A  47       7.254 -33.516  -3.062  1.00 24.64           O  
ATOM    244  N   ASN A  48       6.986 -34.292  -5.868  1.00 28.57           N  
ATOM    245  CA  ASN A  48       5.798 -34.530  -6.695  1.00 29.45           C  
ATOM    246  C   ASN A  48       4.548 -34.788  -5.890  1.00 30.57           C  
ATOM    247  O   ASN A  48       3.582 -35.406  -6.375  1.00 30.39           O  
ATOM    248  CB  ASN A  48       6.100 -35.739  -7.614  1.00 31.47           C  
ATOM    249  CG  ASN A  48       7.012 -35.316  -8.769  1.00 33.15           C  
ATOM    250  ND2 ASN A  48       6.491 -34.434  -9.597  1.00 34.71           N  
ATOM    251  OD1 ASN A  48       8.145 -35.767  -8.889  1.00 32.01           O  
ATOM    252  N   MET A  49       4.488 -34.344  -4.638  1.00 30.88           N  
ATOM    253  CA  MET A  49       3.401 -34.620  -3.713  1.00 31.88           C  
ATOM    254  C   MET A  49       2.349 -33.536  -3.650  1.00 34.83           C  
ATOM    255  O   MET A  49       1.497 -33.486  -2.761  1.00 34.12           O  
ATOM    256  CB  MET A  49       4.031 -34.671  -2.283  1.00 28.18           C  
ATOM    257  CG  MET A  49       4.876 -35.959  -2.174  1.00 24.62           C  
ATOM    258  SD  MET A  49       5.596 -35.993  -0.512  1.00 26.06           S  
ATOM    259  CE  MET A  49       6.345 -37.634  -0.494  1.00 24.48           C  
ATOM    260  N   CYS A  50       2.443 -32.582  -4.589  1.00 37.09           N  
ATOM    261  CA  CYS A  50       1.479 -31.489  -4.513  1.00 41.14           C  
ATOM    262  C   CYS A  50       0.556 -31.414  -5.711  1.00 43.54           C  
ATOM    263  O   CYS A  50       0.913 -31.806  -6.811  1.00 44.69           O  
ATOM    264  CB  CYS A  50       2.231 -30.156  -4.396  1.00 40.95           C  
ATOM    265  SG  CYS A  50       3.757 -30.422  -3.427  1.00 41.70           S  
ATOM    266  N   GLU A  51      -0.604 -30.863  -5.439  1.00 46.47           N  
ATOM    267  CA  GLU A  51      -1.645 -30.596  -6.399  1.00 49.77           C  
ATOM    268  C   GLU A  51      -3.007 -30.395  -5.754  1.00 50.54           C  
ATOM    269  O   GLU A  51      -3.328 -29.242  -5.401  1.00 52.03           O  
ATOM    270  CB  GLU A  51      -1.661 -31.590  -7.563  1.00 53.41           C  
ATOM    271  CG  GLU A  51      -1.075 -30.964  -8.852  1.00 57.68           C  
ATOM    272  CD  GLU A  51      -1.362 -29.466  -8.891  1.00 61.45           C  
ATOM    273  OE1 GLU A  51      -2.564 -29.128  -9.004  1.00 64.12           O  
ATOM    274  OE2 GLU A  51      -0.415 -28.667  -8.734  1.00 63.34           O1-
ATOM    275  N   ASN A  61      -2.891 -36.284  13.452  1.00 48.66           N  
ATOM    276  CA  ASN A  61      -1.812 -36.213  12.455  1.00 47.69           C  
ATOM    277  C   ASN A  61      -0.815 -35.159  12.893  1.00 47.27           C  
ATOM    278  O   ASN A  61      -0.562 -35.002  14.108  1.00 47.58           O  
ATOM    279  CB  ASN A  61      -2.418 -35.904  11.097  1.00 46.84           C  
ATOM    280  N   LEU A  62      -0.271 -34.395  11.949  1.00 45.73           N  
ATOM    281  CA  LEU A  62       0.353 -33.115  12.351  1.00 43.89           C  
ATOM    282  C   LEU A  62      -0.806 -32.312  12.910  1.00 42.53           C  
ATOM    283  O   LEU A  62      -1.917 -32.533  12.383  1.00 44.72           O  
ATOM    284  CB  LEU A  62       0.951 -32.445  11.125  1.00 44.55           C  
ATOM    285  CG  LEU A  62       1.987 -33.250  10.331  1.00 44.20           C  
ATOM    286  CD1 LEU A  62       2.408 -32.447   9.097  1.00 42.44           C  
ATOM    287  CD2 LEU A  62       3.198 -33.559  11.195  1.00 43.63           C  
ATOM    288  N   ASN A  63      -0.695 -31.484  13.925  1.00 40.46           N  
ATOM    289  CA  ASN A  63      -1.984 -30.843  14.351  1.00 38.02           C  
ATOM    290  C   ASN A  63      -2.001 -29.389  13.919  1.00 35.13           C  
ATOM    291  O   ASN A  63      -1.831 -28.548  14.810  1.00 36.36           O  
ATOM    292  CB  ASN A  63      -2.000 -30.942  15.881  1.00 42.87           C  
ATOM    293  N   LEU A  64      -1.752 -29.093  12.629  1.00 30.86           N  
ATOM    294  CA  LEU A  64      -1.392 -27.703  12.278  1.00 26.89           C  
ATOM    295  C   LEU A  64      -2.498 -26.723  12.547  1.00 23.92           C  
ATOM    296  O   LEU A  64      -3.673 -27.030  12.402  1.00 22.28           O  
ATOM    297  CB  LEU A  64      -0.994 -27.686  10.783  1.00 23.95           C  
ATOM    298  CG  LEU A  64       0.097 -28.688  10.433  1.00 26.31           C  
ATOM    299  CD1 LEU A  64       0.389 -28.753   8.941  1.00 23.16           C  
ATOM    300  CD2 LEU A  64       1.375 -28.327  11.191  1.00 30.02           C  
ATOM    301  N   PRO A  65      -2.168 -25.504  12.944  1.00 22.20           N  
ATOM    302  CA  PRO A  65      -3.171 -24.465  13.152  1.00 21.81           C  
ATOM    303  C   PRO A  65      -4.047 -24.343  11.911  1.00 21.61           C  
ATOM    304  O   PRO A  65      -3.551 -24.430  10.761  1.00 21.93           O  
ATOM    305  CB  PRO A  65      -2.412 -23.142  13.395  1.00 21.24           C  
ATOM    306  CG  PRO A  65      -1.044 -23.660  13.816  1.00 21.81           C  
ATOM    307  CD  PRO A  65      -0.808 -25.008  13.145  1.00 22.45           C  
ATOM    308  N   LYS A  66      -5.318 -24.055  12.144  1.00 20.40           N  
ATOM    309  CA  LYS A  66      -6.267 -23.856  11.059  1.00 22.34           C  
ATOM    310  C   LYS A  66      -7.428 -22.989  11.549  1.00 23.84           C  
ATOM    311  O   LYS A  66      -7.861 -23.153  12.693  1.00 23.85           O  
ATOM    312  CB  LYS A  66      -6.818 -25.183  10.577  1.00 27.59           C  
ATOM    313  CG  LYS A  66      -7.696 -25.226   9.357  1.00 30.47           C  
ATOM    314  CD  LYS A  66      -8.148 -26.681   9.138  1.00 36.04           C  
ATOM    315  CE  LYS A  66      -8.508 -26.953   7.679  1.00 40.71           C  
ATOM    316  NZ  LYS A  66      -9.985 -26.717   7.490  1.00 41.83           N1+
ATOM    317  N   MET A  67      -7.919 -22.096  10.714  1.00 24.68           N  
ATOM    318  CA  MET A  67      -9.030 -21.248  11.120  1.00 25.24           C  
ATOM    319  C   MET A  67     -10.313 -22.080  11.190  1.00 25.90           C  
ATOM    320  O   MET A  67     -10.582 -22.835  10.266  1.00 27.29           O  
ATOM    321  CB  MET A  67      -9.278 -20.169  10.049  1.00 26.16           C  
ATOM    322  CG  MET A  67      -8.123 -19.177   9.960  1.00 30.38           C  
ATOM    323  SD  MET A  67      -8.175 -18.103  11.430  1.00 29.81           S  
ATOM    324  CE  MET A  67      -6.857 -16.963  10.889  1.00 32.01           C  
ATOM    325  N   ALA A  68     -11.168 -21.788  12.145  1.00 26.87           N  
ATOM    326  CA  ALA A  68     -12.495 -22.442  12.142  1.00 27.85           C  
ATOM    327  C   ALA A  68     -13.526 -21.346  12.317  1.00 29.00           C  
ATOM    328  O   ALA A  68     -13.212 -20.216  12.738  1.00 26.50           O  
ATOM    329  CB  ALA A  68     -12.580 -23.530  13.182  1.00 27.09           C  
ATOM    330  N   GLU A  69     -14.795 -21.714  12.052  1.00 30.63           N  
ATOM    331  CA  GLU A  69     -15.840 -20.688  12.148  1.00 31.48           C  
ATOM    332  C   GLU A  69     -15.879 -20.044  13.508  1.00 29.83           C  
ATOM    333  O   GLU A  69     -16.114 -18.824  13.593  1.00 29.71           O  
ATOM    334  CB  GLU A  69     -17.201 -21.255  11.723  1.00 37.14           C  
ATOM    335  CG  GLU A  69     -18.293 -20.186  11.834  1.00 44.97           C  
ATOM    336  CD  GLU A  69     -19.644 -20.737  12.249  1.00 47.76           C  
ATOM    337  OE1 GLU A  69     -19.912 -20.921  13.459  1.00 50.23           O  
ATOM    338  OE2 GLU A  69     -20.463 -20.964  11.333  1.00 50.49           O1-
ATOM    339  N   LYS A  70     -15.531 -20.744  14.577  1.00 30.61           N  
ATOM    340  CA  LYS A  70     -15.564 -20.229  15.931  1.00 30.43           C  
ATOM    341  C   LYS A  70     -14.536 -19.166  16.243  1.00 29.62           C  
ATOM    342  O   LYS A  70     -14.669 -18.407  17.227  1.00 27.90           O  
ATOM    343  CB  LYS A  70     -15.469 -21.348  16.957  1.00 35.09           C  
ATOM    344  CG  LYS A  70     -14.073 -21.871  17.258  1.00 41.34           C  
ATOM    345  CD  LYS A  70     -14.148 -23.038  18.233  1.00 45.36           C  
ATOM    346  CE  LYS A  70     -12.841 -23.297  18.956  1.00 48.08           C  
ATOM    347  NZ  LYS A  70     -13.044 -23.483  20.427  1.00 50.41           N1+
ATOM    348  N   ASP A  71     -13.453 -19.113  15.449  1.00 27.84           N  
ATOM    349  CA  ASP A  71     -12.419 -18.117  15.679  1.00 27.07           C  
ATOM    350  C   ASP A  71     -12.829 -16.716  15.301  1.00 26.25           C  
ATOM    351  O   ASP A  71     -12.192 -15.754  15.740  1.00 25.91           O  
ATOM    352  CB  ASP A  71     -11.149 -18.528  14.867  1.00 25.25           C  
ATOM    353  CG  ASP A  71     -10.706 -19.916  15.321  1.00 24.83           C  
ATOM    354  OD1 ASP A  71     -10.592 -20.066  16.551  1.00 28.85           O  
ATOM    355  OD2 ASP A  71     -10.440 -20.796  14.478  1.00 28.05           O1-
ATOM    356  N   GLY A  72     -13.939 -16.517  14.583  1.00 26.14           N  
ATOM    357  CA  GLY A  72     -14.364 -15.144  14.296  1.00 26.26           C  
ATOM    358  C   GLY A  72     -13.684 -14.481  13.105  1.00 25.10           C  
ATOM    359  O   GLY A  72     -13.763 -13.262  12.948  1.00 24.76           O  
ATOM    360  N   CYS A  73     -12.934 -15.221  12.298  1.00 24.97           N  
ATOM    361  CA  CYS A  73     -12.185 -14.607  11.176  1.00 24.49           C  
ATOM    362  C   CYS A  73     -12.940 -14.665   9.848  1.00 25.56           C  
ATOM    363  O   CYS A  73     -12.473 -14.127   8.832  1.00 23.19           O  
ATOM    364  CB  CYS A  73     -10.846 -15.363  11.057  1.00 21.40           C  
ATOM    365  SG  CYS A  73      -9.632 -14.917  12.328  1.00 22.91           S  
ATOM    366  N   PHE A  74     -14.069 -15.383   9.810  1.00 26.87           N  
ATOM    367  CA  PHE A  74     -14.856 -15.539   8.568  1.00 28.98           C  
ATOM    368  C   PHE A  74     -16.021 -14.548   8.602  1.00 30.78           C  
ATOM    369  O   PHE A  74     -16.408 -14.131   9.704  1.00 27.47           O  
ATOM    370  CB  PHE A  74     -15.357 -16.966   8.455  1.00 29.31           C  
ATOM    371  CG  PHE A  74     -14.364 -18.080   8.447  1.00 33.65           C  
ATOM    372  CD1 PHE A  74     -13.066 -17.914   7.987  1.00 32.88           C  
ATOM    373  CD2 PHE A  74     -14.763 -19.351   8.867  1.00 32.28           C  
ATOM    374  CE1 PHE A  74     -12.177 -18.969   7.993  1.00 33.53           C  
ATOM    375  CE2 PHE A  74     -13.879 -20.412   8.875  1.00 32.92           C  
ATOM    376  CZ  PHE A  74     -12.571 -20.228   8.424  1.00 31.87           C  
ATOM    377  N   GLN A  75     -16.573 -14.133   7.454  1.00 33.12           N  
ATOM    378  CA  GLN A  75     -17.612 -13.109   7.459  1.00 36.55           C  
ATOM    379  C   GLN A  75     -18.794 -13.421   8.368  1.00 38.11           C  
ATOM    380  O   GLN A  75     -19.286 -12.516   9.060  1.00 39.01           O  
ATOM    381  CB  GLN A  75     -18.137 -12.737   6.075  1.00 39.69           C  
ATOM    382  CG  GLN A  75     -17.271 -12.991   4.896  1.00 42.61           C  
ATOM    383  CD  GLN A  75     -16.487 -11.841   4.306  1.00 45.67           C  
ATOM    384  NE2 GLN A  75     -15.309 -12.196   3.737  1.00 42.25           N  
ATOM    385  OE1 GLN A  75     -16.880 -10.671   4.319  1.00 44.47           O  
ATOM    386  N   SER A  76     -19.321 -14.625   8.268  1.00 39.87           N  
ATOM    387  CA  SER A  76     -20.364 -15.089   9.188  1.00 41.19           C  
ATOM    388  C   SER A  76     -19.752 -15.476  10.522  1.00 40.38           C  
ATOM    389  O   SER A  76     -18.957 -16.397  10.645  1.00 41.60           O  
ATOM    390  CB  SER A  76     -21.138 -16.238   8.541  1.00 44.53           C  
ATOM    391  OG  SER A  76     -21.583 -15.848   7.238  1.00 45.95           O  
ATOM    392  N   GLY A  77     -20.071 -14.711  11.568  1.00 39.97           N  
ATOM    393  CA  GLY A  77     -19.558 -14.895  12.911  1.00 37.25           C  
ATOM    394  C   GLY A  77     -18.293 -14.058  13.123  1.00 35.65           C  
ATOM    395  O   GLY A  77     -17.675 -14.115  14.180  1.00 34.80           O  
ATOM    396  N   PHE A  78     -18.013 -13.164  12.180  1.00 34.48           N  
ATOM    397  CA  PHE A  78     -16.847 -12.302  12.264  1.00 32.99           C  
ATOM    398  C   PHE A  78     -16.788 -11.601  13.621  1.00 33.82           C  
ATOM    399  O   PHE A  78     -17.799 -11.094  14.103  1.00 33.31           O  
ATOM    400  CB  PHE A  78     -16.839 -11.234  11.169  1.00 32.21           C  
ATOM    401  CG  PHE A  78     -15.485 -10.556  11.077  1.00 31.35           C  
ATOM    402  CD1 PHE A  78     -14.460 -11.218  10.401  1.00 28.34           C  
ATOM    403  CD2 PHE A  78     -15.248  -9.334  11.640  1.00 29.16           C  
ATOM    404  CE1 PHE A  78     -13.225 -10.611  10.272  1.00 28.88           C  
ATOM    405  CE2 PHE A  78     -14.013  -8.734  11.540  1.00 32.54           C  
ATOM    406  CZ  PHE A  78     -12.983  -9.390  10.854  1.00 31.41           C  
ATOM    407  N   ASN A  79     -15.601 -11.567  14.218  1.00 31.33           N  
ATOM    408  CA  ASN A  79     -15.394 -10.898  15.520  1.00 30.32           C  
ATOM    409  C   ASN A  79     -13.932 -10.450  15.543  1.00 29.97           C  
ATOM    410  O   ASN A  79     -13.086 -11.362  15.599  1.00 29.51           O  
ATOM    411  CB  ASN A  79     -15.662 -11.906  16.624  1.00 32.26           C  
ATOM    412  CG  ASN A  79     -15.445 -11.438  18.037  1.00 32.36           C  
ATOM    413  ND2 ASN A  79     -16.419 -11.772  18.876  1.00 34.84           N  
ATOM    414  OD1 ASN A  79     -14.475 -10.792  18.405  1.00 29.40           O  
ATOM    415  N   GLU A  80     -13.644  -9.186  15.348  1.00 29.14           N  
ATOM    416  CA  GLU A  80     -12.258  -8.724  15.223  1.00 30.67           C  
ATOM    417  C   GLU A  80     -11.328  -9.212  16.335  1.00 29.65           C  
ATOM    418  O   GLU A  80     -10.209  -9.691  16.101  1.00 27.77           O  
ATOM    419  CB  GLU A  80     -12.225  -7.195  15.195  1.00 35.55           C  
ATOM    420  CG  GLU A  80     -10.830  -6.592  15.414  1.00 38.35           C  
ATOM    421  CD  GLU A  80     -10.821  -5.137  14.982  1.00 42.63           C  
ATOM    422  OE1 GLU A  80     -11.885  -4.706  14.480  1.00 44.21           O  
ATOM    423  OE2 GLU A  80      -9.788  -4.459  15.140  1.00 47.13           O1-
ATOM    424  N   GLU A  81     -11.748  -9.033  17.584  1.00 28.43           N  
ATOM    425  CA  GLU A  81     -10.976  -9.418  18.748  1.00 26.27           C  
ATOM    426  C   GLU A  81     -10.617 -10.865  18.896  1.00 25.29           C  
ATOM    427  O   GLU A  81      -9.411 -11.183  19.130  1.00 24.96           O  
ATOM    428  CB  GLU A  81     -11.752  -8.938  20.002  1.00 33.77           C  
ATOM    429  N   THR A  82     -11.540 -11.801  18.744  1.00 24.56           N  
ATOM    430  CA  THR A  82     -11.208 -13.201  18.819  1.00 25.19           C  
ATOM    431  C   THR A  82     -10.337 -13.599  17.592  1.00 24.16           C  
ATOM    432  O   THR A  82      -9.477 -14.481  17.688  1.00 22.80           O  
ATOM    433  CB  THR A  82     -12.408 -14.142  18.907  1.00 29.62           C  
ATOM    434  CG2 THR A  82     -13.254 -13.735  20.149  1.00 31.67           C  
ATOM    435  OG1 THR A  82     -13.286 -14.095  17.790  1.00 33.18           O  
ATOM    436  N   CYS A  83     -10.680 -12.979  16.486  1.00 22.27           N  
ATOM    437  CA  CYS A  83      -9.946 -13.309  15.231  1.00 22.09           C  
ATOM    438  C   CYS A  83      -8.502 -12.908  15.335  1.00 20.59           C  
ATOM    439  O   CYS A  83      -7.609 -13.751  15.055  1.00 19.89           O  
ATOM    440  CB  CYS A  83     -10.651 -12.673  14.041  1.00 20.79           C  
ATOM    441  SG  CYS A  83      -9.598 -12.939  12.525  1.00 20.24           S  
ATOM    442  N   LEU A  84      -8.206 -11.732  15.818  1.00 19.73           N  
ATOM    443  CA  LEU A  84      -6.844 -11.237  15.975  1.00 21.91           C  
ATOM    444  C   LEU A  84      -6.046 -12.093  16.941  1.00 22.10           C  
ATOM    445  O   LEU A  84      -4.860 -12.409  16.710  1.00 20.49           O  
ATOM    446  CB  LEU A  84      -6.887  -9.759  16.351  1.00 25.36           C  
ATOM    447  CG  LEU A  84      -5.564  -9.027  16.452  1.00 28.91           C  
ATOM    448  CD1 LEU A  84      -4.720  -9.247  15.204  1.00 32.18           C  
ATOM    449  CD2 LEU A  84      -5.795  -7.524  16.705  1.00 29.95           C  
ATOM    450  N   VAL A  85      -6.694 -12.559  18.013  1.00 21.48           N  
ATOM    451  CA  VAL A  85      -6.074 -13.463  18.982  1.00 21.07           C  
ATOM    452  C   VAL A  85      -5.773 -14.807  18.327  1.00 19.40           C  
ATOM    453  O   VAL A  85      -4.672 -15.369  18.482  1.00 17.13           O  
ATOM    454  CB  VAL A  85      -7.037 -13.682  20.201  1.00 21.83           C  
ATOM    455  CG1 VAL A  85      -6.622 -14.870  21.033  1.00 22.44           C  
ATOM    456  CG2 VAL A  85      -6.926 -12.406  21.038  1.00 25.56           C  
ATOM    457  N   LYS A  86      -6.722 -15.256  17.480  1.00 18.53           N  
ATOM    458  CA  LYS A  86      -6.495 -16.539  16.803  1.00 17.65           C  
ATOM    459  C   LYS A  86      -5.303 -16.404  15.812  1.00 16.84           C  
ATOM    460  O   LYS A  86      -4.465 -17.305  15.747  1.00 15.90           O  
ATOM    461  CB  LYS A  86      -7.752 -16.975  16.040  1.00 20.39           C  
ATOM    462  CG  LYS A  86      -7.522 -18.221  15.179  1.00 21.73           C  
ATOM    463  CD  LYS A  86      -7.082 -19.410  16.059  1.00 26.56           C  
ATOM    464  CE  LYS A  86      -6.709 -20.564  15.179  1.00 28.79           C  
ATOM    465  NZ  LYS A  86      -7.270 -21.871  15.538  1.00 30.75           N1+
ATOM    466  N   ILE A  87      -5.248 -15.281  15.104  1.00 15.18           N  
ATOM    467  CA  ILE A  87      -4.125 -15.137  14.132  1.00 15.70           C  
ATOM    468  C   ILE A  87      -2.799 -15.202  14.837  1.00 15.42           C  
ATOM    469  O   ILE A  87      -1.864 -15.903  14.458  1.00 13.40           O  
ATOM    470  CB  ILE A  87      -4.262 -13.818  13.352  1.00 15.32           C  
ATOM    471  CG1 ILE A  87      -5.533 -13.892  12.482  1.00 17.06           C  
ATOM    472  CG2 ILE A  87      -3.021 -13.589  12.462  1.00 16.84           C  
ATOM    473  CD1 ILE A  87      -5.841 -12.530  11.818  1.00 16.26           C  
ATOM    474  N   ILE A  88      -2.663 -14.424  15.930  1.00 14.53           N  
ATOM    475  CA  ILE A  88      -1.404 -14.372  16.661  1.00 17.41           C  
ATOM    476  C   ILE A  88      -1.084 -15.743  17.246  1.00 17.54           C  
ATOM    477  O   ILE A  88       0.044 -16.251  17.114  1.00 17.77           O  
ATOM    478  CB  ILE A  88      -1.414 -13.277  17.754  1.00 19.37           C  
ATOM    479  CG1 ILE A  88      -1.473 -11.903  17.108  1.00 21.69           C  
ATOM    480  CG2 ILE A  88      -0.098 -13.354  18.552  1.00 21.90           C  
ATOM    481  CD1 ILE A  88      -1.843 -10.732  17.995  1.00 19.42           C  
ATOM    482  N   THR A  89      -2.034 -16.364  17.915  1.00 16.88           N  
ATOM    483  CA  THR A  89      -1.906 -17.671  18.484  1.00 18.94           C  
ATOM    484  C   THR A  89      -1.425 -18.715  17.476  1.00 18.82           C  
ATOM    485  O   THR A  89      -0.518 -19.495  17.708  1.00 16.32           O  
ATOM    486  CB  THR A  89      -3.250 -18.150  19.108  1.00 24.22           C  
ATOM    487  CG2 THR A  89      -3.125 -19.540  19.674  1.00 26.51           C  
ATOM    488  OG1 THR A  89      -3.540 -17.256  20.249  1.00 24.44           O  
ATOM    489  N   GLY A  90      -2.110 -18.714  16.307  1.00 17.40           N  
ATOM    490  CA  GLY A  90      -1.770 -19.716  15.281  1.00 17.68           C  
ATOM    491  C   GLY A  90      -0.402 -19.434  14.687  1.00 14.12           C  
ATOM    492  O   GLY A  90       0.395 -20.383  14.539  1.00 13.98           O  
ATOM    493  N   LEU A  91      -0.006 -18.156  14.558  1.00 14.90           N  
ATOM    494  CA  LEU A  91       1.343 -17.905  14.027  1.00 11.54           C  
ATOM    495  C   LEU A  91       2.353 -18.391  15.072  1.00 14.13           C  
ATOM    496  O   LEU A  91       3.383 -18.935  14.716  1.00 12.48           O  
ATOM    497  CB  LEU A  91       1.630 -16.417  13.749  1.00 12.76           C  
ATOM    498  CG  LEU A  91       0.732 -15.879  12.556  1.00 14.54           C  
ATOM    499  CD1 LEU A  91       0.864 -14.386  12.411  1.00 15.42           C  
ATOM    500  CD2 LEU A  91       1.120 -16.568  11.242  1.00 14.35           C  
ATOM    501  N   LEU A  92       2.072 -18.103  16.379  1.00 13.11           N  
ATOM    502  CA  LEU A  92       3.091 -18.608  17.352  1.00 13.67           C  
ATOM    503  C   LEU A  92       3.122 -20.128  17.313  1.00 13.81           C  
ATOM    504  O   LEU A  92       4.217 -20.733  17.469  1.00 15.02           O  
ATOM    505  CB  LEU A  92       2.664 -18.166  18.798  1.00 16.22           C  
ATOM    506  CG  LEU A  92       2.785 -16.662  19.045  1.00 17.89           C  
ATOM    507  CD1 LEU A  92       1.998 -16.249  20.301  1.00 22.77           C  
ATOM    508  CD2 LEU A  92       4.216 -16.202  19.176  1.00 17.61           C  
ATOM    509  N   GLU A  93       2.011 -20.818  17.129  1.00 16.18           N  
ATOM    510  CA  GLU A  93       2.040 -22.272  17.006  1.00 16.72           C  
ATOM    511  C   GLU A  93       2.777 -22.801  15.793  1.00 17.74           C  
ATOM    512  O   GLU A  93       3.273 -23.931  15.759  1.00 16.57           O  
ATOM    513  CB  GLU A  93       0.634 -22.852  17.082  1.00 19.59           C  
ATOM    514  CG  GLU A  93      -0.039 -22.567  18.429  1.00 24.16           C  
ATOM    515  CD  GLU A  93      -1.511 -22.896  18.430  1.00 31.47           C  
ATOM    516  OE1 GLU A  93      -2.162 -22.864  17.379  1.00 29.15           O  
ATOM    517  OE2 GLU A  93      -2.073 -23.134  19.539  1.00 34.17           O1-
ATOM    518  N   PHE A  94       2.856 -21.980  14.718  1.00 16.15           N  
ATOM    519  CA  PHE A  94       3.513 -22.434  13.507  1.00 14.80           C  
ATOM    520  C   PHE A  94       5.019 -22.405  13.629  1.00 15.31           C  
ATOM    521  O   PHE A  94       5.735 -22.989  12.824  1.00 15.42           O  
ATOM    522  CB  PHE A  94       3.066 -21.489  12.334  1.00 14.63           C  
ATOM    523  CG  PHE A  94       1.960 -22.096  11.507  1.00 12.19           C  
ATOM    524  CD1 PHE A  94       2.161 -23.271  10.773  1.00 13.44           C  
ATOM    525  CD2 PHE A  94       0.718 -21.520  11.433  1.00 16.71           C  
ATOM    526  CE1 PHE A  94       1.168 -23.769   9.988  1.00 13.46           C  
ATOM    527  CE2 PHE A  94      -0.298 -22.017  10.646  1.00 14.57           C  
ATOM    528  CZ  PHE A  94      -0.111 -23.182   9.916  1.00 16.96           C  
ATOM    529  N   GLU A  95       5.528 -21.670  14.642  1.00 15.47           N  
ATOM    530  CA  GLU A  95       6.978 -21.411  14.642  1.00 14.49           C  
ATOM    531  C   GLU A  95       7.774 -22.722  14.725  1.00 13.75           C  
ATOM    532  O   GLU A  95       8.771 -22.794  14.006  1.00 13.35           O  
ATOM    533  CB  GLU A  95       7.307 -20.388  15.720  1.00 19.24           C  
ATOM    534  CG  GLU A  95       6.754 -18.955  15.341  1.00 22.66           C  
ATOM    535  CD  GLU A  95       7.604 -17.964  16.152  1.00 29.98           C  
ATOM    536  OE1 GLU A  95       8.690 -17.586  15.657  1.00 30.37           O  
ATOM    537  OE2 GLU A  95       7.186 -17.682  17.292  1.00 25.22           O1-
ATOM    538  N   VAL A  96       7.353 -23.707  15.496  1.00 14.42           N  
ATOM    539  CA  VAL A  96       8.138 -24.966  15.549  1.00 15.82           C  
ATOM    540  C   VAL A  96       8.175 -25.624  14.167  1.00 14.81           C  
ATOM    541  O   VAL A  96       9.199 -26.205  13.763  1.00 15.39           O  
ATOM    542  CB  VAL A  96       7.656 -25.949  16.613  1.00 18.17           C  
ATOM    543  CG1 VAL A  96       6.279 -26.533  16.332  1.00 20.80           C  
ATOM    544  CG2 VAL A  96       8.695 -27.078  16.781  1.00 20.16           C  
ATOM    545  N   TYR A  97       7.076 -25.528  13.398  1.00 13.21           N  
ATOM    546  CA  TYR A  97       7.111 -26.137  12.038  1.00 13.38           C  
ATOM    547  C   TYR A  97       7.978 -25.353  11.085  1.00 14.51           C  
ATOM    548  O   TYR A  97       8.588 -25.890  10.165  1.00 13.35           O  
ATOM    549  CB  TYR A  97       5.676 -26.209  11.464  1.00 15.86           C  
ATOM    550  CG  TYR A  97       4.819 -27.041  12.396  1.00 17.35           C  
ATOM    551  CD1 TYR A  97       4.976 -28.431  12.371  1.00 17.66           C  
ATOM    552  CD2 TYR A  97       3.893 -26.480  13.234  1.00 19.18           C  
ATOM    553  CE1 TYR A  97       4.202 -29.198  13.229  1.00 21.62           C  
ATOM    554  CE2 TYR A  97       3.137 -27.246  14.117  1.00 21.89           C  
ATOM    555  CZ  TYR A  97       3.303 -28.625  14.072  1.00 23.74           C  
ATOM    556  OH  TYR A  97       2.523 -29.403  14.904  1.00 26.34           O  
ATOM    557  N   LEU A  98       8.081 -24.004  11.307  1.00 13.21           N  
ATOM    558  CA  LEU A  98       9.035 -23.258  10.461  1.00 15.59           C  
ATOM    559  C   LEU A  98      10.472 -23.576  10.832  1.00 15.50           C  
ATOM    560  O   LEU A  98      11.383 -23.524  10.014  1.00 17.13           O  
ATOM    561  CB  LEU A  98       8.745 -21.750  10.481  1.00 13.63           C  
ATOM    562  CG  LEU A  98       7.283 -21.356  10.240  1.00 14.37           C  
ATOM    563  CD1 LEU A  98       7.137 -19.809  10.316  1.00 15.06           C  
ATOM    564  CD2 LEU A  98       6.893 -21.847   8.828  1.00 13.06           C  
ATOM    565  N   GLU A  99      10.711 -23.852  12.136  1.00 17.39           N  
ATOM    566  CA  GLU A  99      12.040 -24.316  12.539  1.00 17.74           C  
ATOM    567  C   GLU A  99      12.288 -25.692  11.862  1.00 17.75           C  
ATOM    568  O   GLU A  99      13.382 -25.906  11.314  1.00 18.38           O  
ATOM    569  CB  GLU A  99      12.123 -24.523  14.050  1.00 22.22           C  
ATOM    570  CG  GLU A  99      13.531 -24.932  14.497  1.00 28.92           C  
ATOM    571  CD  GLU A  99      13.750 -24.722  15.985  1.00 34.26           C  
ATOM    572  OE1 GLU A  99      12.838 -24.236  16.680  1.00 35.03           O  
ATOM    573  OE2 GLU A  99      14.855 -25.061  16.470  1.00 38.56           O1-
ATOM    574  N   TYR A 100      11.321 -26.579  11.829  1.00 17.10           N  
ATOM    575  CA  TYR A 100      11.444 -27.811  11.029  1.00 17.29           C  
ATOM    576  C   TYR A 100      11.857 -27.556   9.599  1.00 17.79           C  
ATOM    577  O   TYR A 100      12.833 -28.206   9.054  1.00 19.50           O  
ATOM    578  CB  TYR A 100      10.173 -28.672  11.148  1.00 17.97           C  
ATOM    579  CG  TYR A 100      10.250 -29.837  10.177  1.00 18.88           C  
ATOM    580  CD1 TYR A 100      10.930 -30.981  10.511  1.00 20.27           C  
ATOM    581  CD2 TYR A 100       9.643 -29.745   8.911  1.00 21.25           C  
ATOM    582  CE1 TYR A 100      11.075 -32.022   9.606  1.00 20.05           C  
ATOM    583  CE2 TYR A 100       9.735 -30.822   8.025  1.00 20.32           C  
ATOM    584  CZ  TYR A 100      10.462 -31.935   8.388  1.00 23.45           C  
ATOM    585  OH  TYR A 100      10.605 -32.976   7.470  1.00 24.37           O  
ATOM    586  N   LEU A 101      11.212 -26.648   8.884  1.00 17.26           N  
ATOM    587  CA  LEU A 101      11.578 -26.328   7.519  1.00 18.44           C  
ATOM    588  C   LEU A 101      13.026 -25.828   7.395  1.00 20.24           C  
ATOM    589  O   LEU A 101      13.680 -26.179   6.415  1.00 21.31           O  
ATOM    590  CB  LEU A 101      10.692 -25.197   6.989  1.00 15.81           C  
ATOM    591  CG  LEU A 101       9.182 -25.507   6.868  1.00 15.98           C  
ATOM    592  CD1 LEU A 101       8.539 -24.264   6.271  1.00 19.69           C  
ATOM    593  CD2 LEU A 101       8.922 -26.777   6.100  1.00 19.44           C  
ATOM    594  N   GLN A 102      13.482 -24.978   8.336  1.00 21.93           N  
ATOM    595  CA  GLN A 102      14.844 -24.449   8.237  1.00 24.38           C  
ATOM    596  C   GLN A 102      15.906 -25.536   8.388  1.00 26.65           C  
ATOM    597  O   GLN A 102      16.959 -25.590   7.721  1.00 25.55           O  
ATOM    598  CB  GLN A 102      15.080 -23.413   9.395  1.00 26.64           C  
ATOM    599  CG  GLN A 102      16.198 -22.452   8.905  1.00 30.75           C  
ATOM    600  CD  GLN A 102      17.539 -22.768   9.502  1.00 41.25           C  
ATOM    601  NE2 GLN A 102      18.562 -21.956   9.148  1.00 44.64           N  
ATOM    602  OE1 GLN A 102      17.718 -23.699  10.292  1.00 44.13           O  
ATOM    603  N   ASN A 103      15.568 -26.503   9.231  1.00 28.37           N  
ATOM    604  CA  ASN A 103      16.473 -27.650   9.423  1.00 31.14           C  
ATOM    605  C   ASN A 103      16.350 -28.610   8.238  1.00 33.03           C  
ATOM    606  O   ASN A 103      17.286 -29.381   7.962  1.00 33.88           O  
ATOM    607  CB  ASN A 103      16.199 -28.314  10.734  1.00 31.43           C  
ATOM    608  CG  ASN A 103      16.422 -27.506  11.997  1.00 34.65           C  
ATOM    609  ND2 ASN A 103      17.039 -26.350  11.914  1.00 35.25           N  
ATOM    610  OD1 ASN A 103      15.892 -27.871  13.050  1.00 36.45           O  
ATOM    611  N   ARG A 104      15.241 -28.584   7.521  1.00 34.45           N  
ATOM    612  CA  ARG A 104      15.033 -29.513   6.392  1.00 35.47           C  
ATOM    613  C   ARG A 104      15.530 -28.994   5.067  1.00 37.73           C  
ATOM    614  O   ARG A 104      16.252 -29.777   4.366  1.00 38.04           O  
ATOM    615  CB  ARG A 104      13.571 -29.944   6.369  1.00 37.08           C  
ATOM    616  CG  ARG A 104      13.101 -30.729   5.166  1.00 36.45           C  
ATOM    617  CD  ARG A 104      13.386 -32.211   5.390  1.00 32.32           C  
ATOM    618  NE  ARG A 104      13.049 -33.012   4.217  1.00 31.13           N  
ATOM    619  CZ  ARG A 104      13.682 -34.142   3.931  1.00 34.19           C  
ATOM    620  NH1 ARG A 104      14.660 -34.523   4.761  1.00 31.12           N1+
ATOM    621  NH2 ARG A 104      13.375 -34.869   2.849  1.00 31.30           N  
ATOM    622  N   PHE A 105      15.302 -27.751   4.671  1.00 37.72           N  
ATOM    623  CA  PHE A 105      15.795 -27.241   3.395  1.00 37.99           C  
ATOM    624  C   PHE A 105      17.311 -27.037   3.479  1.00 40.34           C  
ATOM    625  O   PHE A 105      17.848 -26.335   4.344  1.00 40.80           O  
ATOM    626  CB  PHE A 105      15.083 -25.973   2.952  1.00 33.76           C  
ATOM    627  CG  PHE A 105      13.671 -26.125   2.432  1.00 31.18           C  
ATOM    628  CD1 PHE A 105      13.444 -26.443   1.098  1.00 29.04           C  
ATOM    629  CD2 PHE A 105      12.577 -25.986   3.237  1.00 28.02           C  
ATOM    630  CE1 PHE A 105      12.153 -26.609   0.608  1.00 30.27           C  
ATOM    631  CE2 PHE A 105      11.287 -26.160   2.769  1.00 27.88           C  
ATOM    632  CZ  PHE A 105      11.053 -26.448   1.434  1.00 23.70           C  
ATOM    633  N   GLU A 106      18.047 -27.615   2.524  1.00 40.81           N  
ATOM    634  CA  GLU A 106      19.506 -27.455   2.562  1.00 41.85           C  
ATOM    635  C   GLU A 106      19.995 -26.410   1.593  1.00 41.58           C  
ATOM    636  O   GLU A 106      20.306 -25.294   2.040  1.00 41.28           O  
ATOM    637  CB  GLU A 106      20.176 -28.832   2.434  1.00 45.99           C  
ATOM    638  CG  GLU A 106      20.296 -29.419   3.851  1.00 50.86           C  
ATOM    639  CD  GLU A 106      20.933 -30.775   3.939  1.00 55.34           C  
ATOM    640  OE1 GLU A 106      21.727 -31.174   3.059  1.00 57.04           O  
ATOM    641  OE2 GLU A 106      20.627 -31.472   4.945  1.00 59.12           O1-
ATOM    642  N   SER A 107      19.659 -26.570   0.312  1.00 41.49           N  
ATOM    643  CA  SER A 107      19.888 -25.546  -0.685  1.00 41.65           C  
ATOM    644  C   SER A 107      19.204 -24.230  -0.330  1.00 41.44           C  
ATOM    645  O   SER A 107      19.889 -23.211  -0.141  1.00 41.79           O  
ATOM    646  CB  SER A 107      19.404 -26.045  -2.056  1.00 43.97           C  
ATOM    647  OG  SER A 107      19.545 -25.002  -3.010  1.00 47.94           O  
ATOM    648  N   SER A 108      17.883 -24.234  -0.089  1.00 39.86           N  
ATOM    649  CA  SER A 108      17.218 -22.990   0.286  1.00 39.09           C  
ATOM    650  C   SER A 108      17.032 -22.887   1.784  1.00 37.51           C  
ATOM    651  O   SER A 108      15.970 -22.497   2.265  1.00 37.84           O  
ATOM    652  CB  SER A 108      15.852 -22.825  -0.381  1.00 41.75           C  
ATOM    653  OG  SER A 108      15.693 -23.833  -1.326  1.00 42.41           O  
ATOM    654  N   GLU A 109      18.084 -23.195   2.532  1.00 35.81           N  
ATOM    655  CA  GLU A 109      17.989 -23.070   3.996  1.00 33.60           C  
ATOM    656  C   GLU A 109      17.801 -21.579   4.318  1.00 30.97           C  
ATOM    657  O   GLU A 109      17.055 -21.236   5.236  1.00 30.40           O  
ATOM    658  CB  GLU A 109      19.242 -23.641   4.615  1.00 37.32           C  
ATOM    659  CG  GLU A 109      19.340 -23.620   6.133  1.00 44.02           C  
ATOM    660  CD  GLU A 109      20.769 -24.030   6.525  1.00 46.56           C  
ATOM    661  OE1 GLU A 109      20.995 -25.249   6.666  1.00 47.55           O  
ATOM    662  OE2 GLU A 109      21.615 -23.120   6.606  1.00 47.83           O1-
ATOM    663  N   GLU A 110      18.397 -20.710   3.502  1.00 28.24           N  
ATOM    664  CA  GLU A 110      18.264 -19.274   3.712  1.00 28.29           C  
ATOM    665  C   GLU A 110      16.833 -18.797   3.462  1.00 25.79           C  
ATOM    666  O   GLU A 110      16.388 -17.897   4.170  1.00 25.87           O  
ATOM    667  CB  GLU A 110      19.214 -18.484   2.776  1.00 29.99           C  
ATOM    668  CG  GLU A 110      20.602 -18.491   3.427  1.00 37.73           C  
ATOM    669  CD  GLU A 110      21.674 -17.916   2.513  1.00 39.24           C  
ATOM    670  OE1 GLU A 110      21.569 -18.141   1.291  1.00 42.65           O  
ATOM    671  OE2 GLU A 110      22.622 -17.324   3.061  1.00 38.00           O1-
ATOM    672  N   GLN A 111      16.190 -19.352   2.441  1.00 23.85           N  
ATOM    673  CA  GLN A 111      14.792 -18.946   2.200  1.00 23.36           C  
ATOM    674  C   GLN A 111      13.938 -19.430   3.361  1.00 22.51           C  
ATOM    675  O   GLN A 111      13.056 -18.695   3.861  1.00 20.70           O  
ATOM    676  CB  GLN A 111      14.250 -19.437   0.863  1.00 22.39           C  
ATOM    677  CG  GLN A 111      14.681 -18.691  -0.362  1.00 30.23           C  
ATOM    678  CD  GLN A 111      13.872 -19.068  -1.596  1.00 27.03           C  
ATOM    679  NE2 GLN A 111      12.917 -18.290  -1.988  1.00 30.46           N  
ATOM    680  OE1 GLN A 111      14.105 -20.160  -2.165  1.00 35.90           O  
ATOM    681  N   ALA A 112      14.162 -20.668   3.811  1.00 20.71           N  
ATOM    682  CA  ALA A 112      13.455 -21.195   4.979  1.00 20.27           C  
ATOM    683  C   ALA A 112      13.664 -20.356   6.217  1.00 19.10           C  
ATOM    684  O   ALA A 112      12.799 -20.076   7.064  1.00 18.15           O  
ATOM    685  CB  ALA A 112      13.918 -22.630   5.292  1.00 18.33           C  
ATOM    686  N   ARG A 113      14.924 -19.965   6.460  1.00 18.56           N  
ATOM    687  CA  ARG A 113      15.216 -19.083   7.586  1.00 19.30           C  
ATOM    688  C   ARG A 113      14.518 -17.737   7.435  1.00 18.09           C  
ATOM    689  O   ARG A 113      13.999 -17.133   8.403  1.00 18.62           O  
ATOM    690  CB  ARG A 113      16.766 -18.825   7.527  1.00 22.59           C  
ATOM    691  CG  ARG A 113      17.187 -17.798   8.573  1.00 28.52           C  
ATOM    692  CD  ARG A 113      18.715 -17.703   8.635  1.00 35.98           C  
ATOM    693  NE  ARG A 113      19.153 -16.964   9.802  1.00 42.33           N  
ATOM    694  CZ  ARG A 113      19.221 -15.646   9.928  1.00 45.10           C  
ATOM    695  NH1 ARG A 113      18.874 -14.799   8.969  1.00 45.04           N1+
ATOM    696  NH2 ARG A 113      19.651 -15.147  11.094  1.00 47.64           N  
ATOM    697  N   ALA A 114      14.525 -17.169   6.212  1.00 16.88           N  
ATOM    698  CA  ALA A 114      13.826 -15.896   6.007  1.00 17.50           C  
ATOM    699  C   ALA A 114      12.336 -16.022   6.263  1.00 15.41           C  
ATOM    700  O   ALA A 114      11.706 -15.082   6.741  1.00 15.67           O  
ATOM    701  CB  ALA A 114      14.082 -15.326   4.578  1.00 17.22           C  
ATOM    702  N   VAL A 115      11.710 -17.143   5.896  1.00 15.64           N  
ATOM    703  CA  VAL A 115      10.268 -17.261   6.261  1.00 14.90           C  
ATOM    704  C   VAL A 115      10.088 -17.260   7.770  1.00 16.64           C  
ATOM    705  O   VAL A 115       9.198 -16.667   8.399  1.00 13.16           O  
ATOM    706  CB  VAL A 115       9.750 -18.590   5.668  1.00 17.07           C  
ATOM    707  CG1 VAL A 115       8.370 -18.888   6.321  1.00 14.03           C  
ATOM    708  CG2 VAL A 115       9.608 -18.489   4.167  1.00 17.85           C  
ATOM    709  N   GLN A 116      10.961 -18.025   8.439  1.00 16.74           N  
ATOM    710  CA  GLN A 116      10.946 -18.128   9.912  1.00 17.75           C  
ATOM    711  C   GLN A 116      11.071 -16.737  10.508  1.00 17.12           C  
ATOM    712  O   GLN A 116      10.225 -16.338  11.342  1.00 16.75           O  
ATOM    713  CB  GLN A 116      12.057 -19.120  10.234  1.00 25.62           C  
ATOM    714  CG  GLN A 116      12.676 -19.230  11.579  1.00 28.79           C  
ATOM    715  CD  GLN A 116      13.679 -20.396  11.698  1.00 31.27           C  
ATOM    716  NE2 GLN A 116      14.749 -20.473  10.911  1.00 30.55           N  
ATOM    717  OE1 GLN A 116      13.482 -21.277  12.529  1.00 28.78           O  
ATOM    718  N   MET A 117      12.071 -15.934  10.168  1.00 17.57           N  
ATOM    719  CA  MET A 117      12.315 -14.625  10.748  1.00 18.11           C  
ATOM    720  C   MET A 117      11.291 -13.579  10.371  1.00 18.07           C  
ATOM    721  O   MET A 117      10.877 -12.727  11.152  1.00 16.73           O  
ATOM    722  CB AMET A 117      13.741 -14.146  10.410  0.50 20.02           C  
ATOM    723  CB BMET A 117      13.714 -14.100  10.364  0.50 19.24           C  
ATOM    724  CG AMET A 117      14.800 -15.200  10.678  0.50 26.49           C  
ATOM    725  CG BMET A 117      14.838 -15.042  10.701  0.50 24.76           C  
ATOM    726  SD AMET A 117      16.403 -14.504  11.104  0.50 29.37           S  
ATOM    727  SD BMET A 117      14.857 -15.523  12.443  0.50 26.45           S  
ATOM    728  CE AMET A 117      16.711 -15.295  12.686  0.50 29.74           C  
ATOM    729  CE BMET A 117      16.187 -16.717  12.410  0.50 27.08           C  
ATOM    730  N   SER A 118      10.761 -13.638   9.120  1.00 15.23           N  
ATOM    731  CA  SER A 118       9.753 -12.704   8.674  1.00 15.39           C  
ATOM    732  C   SER A 118       8.423 -12.940   9.396  1.00 14.27           C  
ATOM    733  O   SER A 118       7.643 -12.000   9.609  1.00 14.87           O  
ATOM    734  CB  SER A 118       9.485 -12.985   7.126  1.00 17.63           C  
ATOM    735  OG  SER A 118      10.542 -12.278   6.471  1.00 21.24           O  
ATOM    736  N   THR A 119       8.161 -14.195   9.760  1.00 13.68           N  
ATOM    737  CA  THR A 119       6.984 -14.552  10.532  1.00 13.32           C  
ATOM    738  C   THR A 119       7.124 -13.987  11.966  1.00 15.34           C  
ATOM    739  O   THR A 119       6.175 -13.411  12.487  1.00 13.09           O  
ATOM    740  CB  THR A 119       6.763 -16.065  10.483  1.00 14.47           C  
ATOM    741  CG2 THR A 119       5.640 -16.489  11.405  1.00 14.59           C  
ATOM    742  OG1 THR A 119       6.521 -16.494   9.114  1.00 13.64           O  
ATOM    743  N   LYS A 120       8.344 -13.961  12.518  1.00 15.87           N  
ATOM    744  CA  LYS A 120       8.502 -13.346  13.865  1.00 17.50           C  
ATOM    745  C   LYS A 120       8.298 -11.843  13.773  1.00 17.59           C  
ATOM    746  O   LYS A 120       7.649 -11.270  14.662  1.00 21.12           O  
ATOM    747  CB  LYS A 120       9.910 -13.627  14.431  1.00 22.81           C  
ATOM    748  CG  LYS A 120      10.205 -15.113  14.689  1.00 25.46           C  
ATOM    749  CD  LYS A 120      11.638 -15.350  15.044  1.00 24.98           C  
ATOM    750  CE  LYS A 120      11.982 -16.668  15.722  1.00 28.45           C  
ATOM    751  NZ  LYS A 120      10.954 -17.169  16.661  1.00 24.12           N1+
ATOM    752  N   VAL A 121       8.650 -11.212  12.676  1.00 16.25           N  
ATOM    753  CA  VAL A 121       8.397  -9.786  12.455  1.00 17.55           C  
ATOM    754  C   VAL A 121       6.905  -9.525  12.320  1.00 17.76           C  
ATOM    755  O   VAL A 121       6.357  -8.543  12.856  1.00 17.64           O  
ATOM    756  CB  VAL A 121       9.171  -9.301  11.219  1.00 16.54           C  
ATOM    757  CG1 VAL A 121       8.728  -7.891  10.825  1.00 20.87           C  
ATOM    758  CG2 VAL A 121      10.690  -9.298  11.528  1.00 20.24           C  
ATOM    759  N   LEU A 122       6.188 -10.423  11.582  1.00 15.15           N  
ATOM    760  CA  LEU A 122       4.752 -10.263  11.460  1.00 14.02           C  
ATOM    761  C   LEU A 122       4.051 -10.328  12.815  1.00 15.25           C  
ATOM    762  O   LEU A 122       3.153  -9.542  13.128  1.00 14.87           O  
ATOM    763  CB  LEU A 122       4.220 -11.438  10.549  1.00  9.80           C  
ATOM    764  CG  LEU A 122       2.704 -11.509  10.488  1.00 10.38           C  
ATOM    765  CD1 LEU A 122       2.049 -10.229   9.983  1.00 11.65           C  
ATOM    766  CD2 LEU A 122       2.313 -12.713   9.593  1.00 11.47           C  
ATOM    767  N   ILE A 123       4.424 -11.315  13.644  1.00 15.78           N  
ATOM    768  CA  ILE A 123       3.863 -11.440  14.992  1.00 17.23           C  
ATOM    769  C   ILE A 123       4.150 -10.177  15.805  1.00 17.64           C  
ATOM    770  O   ILE A 123       3.223  -9.628  16.443  1.00 19.92           O  
ATOM    771  CB  ILE A 123       4.478 -12.660  15.716  1.00 17.05           C  
ATOM    772  CG1 ILE A 123       3.888 -13.946  15.104  1.00 15.82           C  
ATOM    773  CG2 ILE A 123       4.143 -12.622  17.220  1.00 17.98           C  
ATOM    774  CD1 ILE A 123       4.702 -15.197  15.380  1.00 18.59           C  
ATOM    775  N   GLN A 124       5.364  -9.656  15.715  1.00 19.33           N  
ATOM    776  CA  GLN A 124       5.626  -8.346  16.351  1.00 19.93           C  
ATOM    777  C   GLN A 124       4.695  -7.261  15.895  1.00 20.73           C  
ATOM    778  O   GLN A 124       4.159  -6.486  16.714  1.00 20.42           O  
ATOM    779  CB  GLN A 124       7.073  -7.895  16.067  1.00 20.32           C  
ATOM    780  CG  GLN A 124       8.112  -8.786  16.777  1.00 27.58           C  
ATOM    781  CD  GLN A 124       9.544  -8.361  16.554  1.00 29.46           C  
ATOM    782  NE2 GLN A 124       9.740  -7.051  16.373  1.00 33.70           N  
ATOM    783  OE1 GLN A 124      10.508  -9.136  16.551  1.00 32.05           O  
ATOM    784  N   PHE A 125       4.436  -7.100  14.596  1.00 20.82           N  
ATOM    785  CA  PHE A 125       3.530  -6.110  14.064  1.00 19.62           C  
ATOM    786  C   PHE A 125       2.117  -6.347  14.534  1.00 18.99           C  
ATOM    787  O   PHE A 125       1.425  -5.376  14.919  1.00 20.71           O  
ATOM    788  CB  PHE A 125       3.526  -6.051  12.517  1.00 20.23           C  
ATOM    789  CG  PHE A 125       4.775  -5.620  11.849  1.00 24.98           C  
ATOM    790  CD1 PHE A 125       5.762  -4.889  12.452  1.00 24.95           C  
ATOM    791  CD2 PHE A 125       4.954  -5.975  10.483  1.00 26.91           C  
ATOM    792  CE1 PHE A 125       6.899  -4.510  11.780  1.00 25.50           C  
ATOM    793  CE2 PHE A 125       6.093  -5.604   9.801  1.00 23.67           C  
ATOM    794  CZ  PHE A 125       7.054  -4.821  10.437  1.00 26.34           C  
ATOM    795  N   LEU A 126       1.651  -7.595  14.614  1.00 17.50           N  
ATOM    796  CA  LEU A 126       0.321  -7.859  15.103  1.00 19.14           C  
ATOM    797  C   LEU A 126       0.175  -7.610  16.619  1.00 21.87           C  
ATOM    798  O   LEU A 126      -0.969  -7.225  16.987  1.00 23.17           O  
ATOM    799  CB  LEU A 126      -0.116  -9.276  14.772  1.00 18.35           C  
ATOM    800  CG  LEU A 126      -0.303  -9.487  13.239  1.00 17.76           C  
ATOM    801  CD1 LEU A 126      -0.198 -11.020  13.004  1.00 16.77           C  
ATOM    802  CD2 LEU A 126      -1.667  -9.005  12.791  1.00 21.06           C  
ATOM    803  N   GLN A 127       1.215  -7.766  17.390  1.00 24.54           N  
ATOM    804  CA  GLN A 127       1.195  -7.480  18.842  1.00 27.93           C  
ATOM    805  C   GLN A 127       0.914  -6.025  19.095  1.00 33.37           C  
ATOM    806  O   GLN A 127      -0.078  -5.650  19.756  1.00 34.28           O  
ATOM    807  CB  GLN A 127       2.486  -8.031  19.490  1.00 31.45           C  
ATOM    808  CG  GLN A 127       2.344  -9.544  19.646  1.00 31.31           C  
ATOM    809  CD  GLN A 127       3.477 -10.378  20.126  1.00 34.14           C  
ATOM    810  NE2 GLN A 127       4.655  -9.843  20.347  1.00 35.39           N  
ATOM    811  OE1 GLN A 127       3.314 -11.606  20.337  1.00 41.65           O  
ATOM    812  N   LYS A 128       1.527  -5.144  18.305  1.00 35.90           N  
ATOM    813  CA  LYS A 128       1.142  -3.742  18.183  1.00 38.09           C  
ATOM    814  C   LYS A 128      -0.302  -3.578  17.800  1.00 39.02           C  
ATOM    815  O   LYS A 128      -1.086  -2.864  18.509  1.00 40.03           O  
ATOM    816  CB  LYS A 128       2.160  -3.090  17.243  1.00 42.20           C  
ATOM    817  CG  LYS A 128       3.480  -2.740  17.860  1.00 41.90           C  
ATOM    818  CD  LYS A 128       4.680  -3.578  17.536  1.00 43.05           C  
ATOM    819  CE  LYS A 128       5.664  -2.896  16.585  1.00 44.54           C  
ATOM    820  NZ  LYS A 128       7.101  -3.154  16.947  1.00 45.16           N1+
ATOM    821  N   LYS A 129      -0.891  -4.236  16.804  1.00 39.18           N  
ATOM    822  CA  LYS A 129      -2.316  -4.077  16.528  1.00 38.52           C  
ATOM    823  C   LYS A 129      -3.210  -4.518  17.679  1.00 38.68           C  
ATOM    824  O   LYS A 129      -4.301  -3.946  17.909  1.00 37.95           O  
ATOM    825  CB  LYS A 129      -2.738  -4.820  15.255  1.00 38.89           C  
ATOM    826  CG  LYS A 129      -3.975  -4.269  14.587  1.00 40.61           C  
ATOM    827  CD  LYS A 129      -4.344  -5.087  13.348  1.00 40.01           C  
ATOM    828  CE  LYS A 129      -5.799  -4.793  12.945  1.00 39.30           C  
ATOM    829  NZ  LYS A 129      -5.852  -3.558  12.115  1.00 42.04           N1+
ATOM    830  N   ALA A 130      -2.868  -5.573  18.400  1.00 37.79           N  
ATOM    831  CA  ALA A 130      -3.679  -6.069  19.499  1.00 38.66           C  
ATOM    832  C   ALA A 130      -3.259  -5.386  20.808  1.00 39.33           C  
ATOM    833  O   ALA A 130      -3.269  -6.014  21.854  1.00 38.61           O  
ATOM    834  CB  ALA A 130      -3.582  -7.572  19.627  1.00 36.40           C  
ATOM    835  N   LYS A 131      -2.927  -4.114  20.747  1.00 40.34           N  
ATOM    836  CA  LYS A 131      -2.272  -3.361  21.800  1.00 43.50           C  
ATOM    837  C   LYS A 131      -3.170  -3.271  23.033  1.00 45.98           C  
ATOM    838  O   LYS A 131      -2.718  -3.189  24.166  1.00 46.35           O  
ATOM    839  CB  LYS A 131      -1.882  -1.979  21.322  1.00 41.58           C  
ATOM    840  N   ASN A 132      -4.481  -3.248  22.770  1.00 48.19           N  
ATOM    841  CA  ASN A 132      -5.450  -3.335  23.852  1.00 50.16           C  
ATOM    842  C   ASN A 132      -5.408  -4.757  24.421  1.00 51.71           C  
ATOM    843  O   ASN A 132      -4.903  -4.962  25.535  1.00 53.32           O  
ATOM    844  CB  ASN A 132      -6.839  -3.018  23.320  1.00 51.37           C  
ATOM    845  N   LEU A 133      -5.666  -5.738  23.571  1.00 51.91           N  
ATOM    846  CA  LEU A 133      -5.862  -7.119  23.909  1.00 51.65           C  
ATOM    847  C   LEU A 133      -4.874  -7.712  24.905  1.00 52.19           C  
ATOM    848  O   LEU A 133      -3.748  -7.269  25.104  1.00 52.29           O  
ATOM    849  CB  LEU A 133      -5.876  -7.996  22.639  1.00 52.00           C  
ATOM    850  CG  LEU A 133      -7.099  -7.892  21.741  1.00 52.09           C  
ATOM    851  CD1 LEU A 133      -7.027  -8.873  20.572  1.00 49.48           C  
ATOM    852  CD2 LEU A 133      -8.383  -8.149  22.525  1.00 52.58           C  
ATOM    853  N   ASP A 134      -5.268  -8.842  25.459  1.00 51.94           N  
ATOM    854  CA  ASP A 134      -4.532  -9.519  26.536  1.00 52.43           C  
ATOM    855  C   ASP A 134      -3.273 -10.186  26.011  1.00 51.22           C  
ATOM    856  O   ASP A 134      -2.979 -10.098  24.819  1.00 51.48           O  
ATOM    857  CB  ASP A 134      -5.518 -10.494  27.174  1.00 55.73           C  
ATOM    858  CG  ASP A 134      -4.950 -11.608  28.006  1.00 57.50           C  
ATOM    859  OD1 ASP A 134      -4.609 -12.660  27.410  1.00 56.21           O  
ATOM    860  OD2 ASP A 134      -4.831 -11.431  29.241  1.00 58.94           O1-
ATOM    861  N   ALA A 135      -2.499 -10.829  26.864  1.00 50.46           N  
ATOM    862  CA  ALA A 135      -1.289 -11.521  26.421  1.00 49.90           C  
ATOM    863  C   ALA A 135      -1.708 -12.894  25.873  1.00 49.14           C  
ATOM    864  O   ALA A 135      -2.638 -13.517  26.375  1.00 48.07           O  
ATOM    865  CB  ALA A 135      -0.294 -11.700  27.540  1.00 49.03           C  
ATOM    866  N   ILE A 136      -0.974 -13.341  24.864  1.00 48.03           N  
ATOM    867  CA  ILE A 136      -1.330 -14.583  24.208  1.00 47.50           C  
ATOM    868  C   ILE A 136      -0.485 -15.747  24.679  1.00 47.36           C  
ATOM    869  O   ILE A 136       0.744 -15.718  24.785  1.00 47.82           O  
ATOM    870  CB  ILE A 136      -1.262 -14.412  22.677  1.00 45.62           C  
ATOM    871  CG1 ILE A 136      -2.315 -13.376  22.253  1.00 43.69           C  
ATOM    872  CG2 ILE A 136      -1.397 -15.740  21.971  1.00 46.28           C  
ATOM    873  CD1 ILE A 136      -1.693 -12.032  21.909  1.00 43.85           C  
ATOM    874  N   THR A 137      -1.206 -16.829  24.976  1.00 47.77           N  
ATOM    875  CA  THR A 137      -0.521 -18.057  25.372  1.00 46.88           C  
ATOM    876  C   THR A 137       0.398 -18.490  24.224  1.00 45.91           C  
ATOM    877  O   THR A 137       0.028 -18.482  23.051  1.00 45.70           O  
ATOM    878  CB  THR A 137      -1.476 -19.195  25.739  1.00 49.94           C  
ATOM    879  CG2 THR A 137      -2.897 -18.694  25.890  1.00 47.99           C  
ATOM    880  OG1 THR A 137      -1.435 -20.233  24.737  1.00 51.28           O  
ATOM    881  N   THR A 138       1.602 -18.818  24.619  1.00 45.16           N  
ATOM    882  CA  THR A 138       2.675 -19.253  23.769  1.00 44.29           C  
ATOM    883  C   THR A 138       2.989 -20.729  24.016  1.00 44.83           C  
ATOM    884  O   THR A 138       2.888 -21.222  25.138  1.00 44.23           O  
ATOM    885  CB  THR A 138       3.965 -18.460  24.096  1.00 45.68           C  
ATOM    886  CG2 THR A 138       3.883 -17.046  23.562  1.00 42.43           C  
ATOM    887  OG1 THR A 138       4.095 -18.456  25.536  1.00 42.06           O  
ATOM    888  N   PRO A 139       3.359 -21.414  22.948  1.00 44.44           N  
ATOM    889  CA  PRO A 139       3.770 -22.797  22.957  1.00 44.34           C  
ATOM    890  C   PRO A 139       4.944 -23.031  23.907  1.00 44.04           C  
ATOM    891  O   PRO A 139       5.845 -22.185  23.985  1.00 43.40           O  
ATOM    892  CB  PRO A 139       4.253 -23.134  21.524  1.00 44.12           C  
ATOM    893  CG  PRO A 139       3.639 -22.028  20.715  1.00 44.54           C  
ATOM    894  CD  PRO A 139       3.457 -20.816  21.609  1.00 44.40           C  
ATOM    895  N   ASP A 140       5.031 -24.227  24.460  1.00 44.48           N  
ATOM    896  CA  ASP A 140       6.147 -24.650  25.303  1.00 44.66           C  
ATOM    897  C   ASP A 140       7.398 -24.938  24.501  1.00 44.81           C  
ATOM    898  O   ASP A 140       7.441 -25.904  23.735  1.00 44.75           O  
ATOM    899  CB  ASP A 140       5.703 -26.002  25.943  1.00 48.37           C  
ATOM    900  CG  ASP A 140       6.379 -26.263  27.264  1.00 50.27           C  
ATOM    901  OD1 ASP A 140       6.311 -25.388  28.140  1.00 50.58           O  
ATOM    902  OD2 ASP A 140       6.989 -27.336  27.482  1.00 53.17           O1-
ATOM    903  N   PRO A 141       8.487 -24.232  24.695  1.00 45.17           N  
ATOM    904  CA  PRO A 141       9.723 -24.441  23.973  1.00 45.53           C  
ATOM    905  C   PRO A 141      10.227 -25.864  24.052  1.00 46.28           C  
ATOM    906  O   PRO A 141      10.847 -26.333  23.074  1.00 46.82           O  
ATOM    907  CB  PRO A 141      10.771 -23.448  24.517  1.00 46.38           C  
ATOM    908  CG  PRO A 141       9.999 -22.674  25.545  1.00 45.81           C  
ATOM    909  CD  PRO A 141       8.556 -23.076  25.594  1.00 45.50           C  
ATOM    910  N   THR A 142      10.067 -26.539  25.187  1.00 46.07           N  
ATOM    911  CA  THR A 142      10.542 -27.900  25.405  1.00 45.48           C  
ATOM    912  C   THR A 142       9.665 -28.923  24.692  1.00 44.28           C  
ATOM    913  O   THR A 142      10.153 -29.914  24.146  1.00 44.04           O  
ATOM    914  CB  THR A 142      10.545 -28.255  26.911  1.00 48.73           C  
ATOM    915  CG2 THR A 142      11.858 -28.900  27.310  1.00 50.52           C  
ATOM    916  OG1 THR A 142      10.322 -27.071  27.678  1.00 50.27           O  
ATOM    917  N   THR A 143       8.350 -28.684  24.665  1.00 43.09           N  
ATOM    918  CA  THR A 143       7.471 -29.569  23.900  1.00 41.92           C  
ATOM    919  C   THR A 143       7.765 -29.424  22.391  1.00 40.93           C  
ATOM    920  O   THR A 143       7.745 -30.403  21.651  1.00 40.57           O  
ATOM    921  CB  THR A 143       5.990 -29.235  24.116  1.00 43.30           C  
ATOM    922  CG2 THR A 143       5.138 -30.324  23.464  1.00 42.83           C  
ATOM    923  OG1 THR A 143       5.698 -29.183  25.516  1.00 48.00           O  
ATOM    924  N   ASN A 144       8.121 -28.215  21.972  1.00 39.12           N  
ATOM    925  CA  ASN A 144       8.506 -27.946  20.594  1.00 38.44           C  
ATOM    926  C   ASN A 144       9.751 -28.739  20.238  1.00 37.78           C  
ATOM    927  O   ASN A 144       9.762 -29.424  19.201  1.00 36.62           O  
ATOM    928  CB  ASN A 144       8.663 -26.445  20.320  1.00 37.67           C  
ATOM    929  CG  ASN A 144       7.324 -25.760  20.087  1.00 37.38           C  
ATOM    930  ND2 ASN A 144       7.316 -24.428  19.985  1.00 36.42           N  
ATOM    931  OD1 ASN A 144       6.285 -26.399  19.962  1.00 38.50           O  
ATOM    932  N   ALA A 145      10.758 -28.763  21.095  1.00 36.05           N  
ATOM    933  CA  ALA A 145      11.987 -29.523  20.882  1.00 35.80           C  
ATOM    934  C   ALA A 145      11.749 -31.018  20.680  1.00 35.38           C  
ATOM    935  O   ALA A 145      12.491 -31.718  19.949  1.00 36.40           O  
ATOM    936  CB  ALA A 145      12.861 -29.339  22.141  1.00 35.65           C  
ATOM    937  N   SER A 146      10.788 -31.572  21.398  1.00 33.78           N  
ATOM    938  CA  SER A 146      10.498 -33.004  21.281  1.00 34.27           C  
ATOM    939  C   SER A 146       9.811 -33.279  19.920  1.00 32.83           C  
ATOM    940  O   SER A 146      10.032 -34.301  19.305  1.00 32.19           O  
ATOM    941  CB  SER A 146       9.552 -33.463  22.381  1.00 36.47           C  
ATOM    942  OG  SER A 146      10.251 -33.535  23.629  1.00 42.87           O  
ATOM    943  N   LEU A 147       8.888 -32.387  19.568  1.00 31.99           N  
ATOM    944  CA  LEU A 147       8.207 -32.540  18.283  1.00 31.00           C  
ATOM    945  C   LEU A 147       9.244 -32.550  17.175  1.00 30.99           C  
ATOM    946  O   LEU A 147       9.188 -33.397  16.302  1.00 30.11           O  
ATOM    947  CB  LEU A 147       7.193 -31.410  18.101  1.00 31.50           C  
ATOM    948  CG  LEU A 147       6.478 -31.429  16.751  1.00 29.38           C  
ATOM    949  CD1 LEU A 147       5.819 -32.793  16.535  1.00 28.45           C  
ATOM    950  CD2 LEU A 147       5.475 -30.296  16.666  1.00 27.80           C  
ATOM    951  N   LEU A 148      10.101 -31.523  17.116  1.00 29.68           N  
ATOM    952  CA  LEU A 148      11.158 -31.422  16.139  1.00 30.53           C  
ATOM    953  C   LEU A 148      11.986 -32.678  15.964  1.00 31.34           C  
ATOM    954  O   LEU A 148      12.248 -33.153  14.850  1.00 28.13           O  
ATOM    955  CB  LEU A 148      12.040 -30.235  16.495  1.00 32.36           C  
ATOM    956  CG  LEU A 148      12.604 -29.334  15.439  1.00 32.66           C  
ATOM    957  CD1 LEU A 148      11.547 -28.938  14.414  1.00 32.69           C  
ATOM    958  CD2 LEU A 148      13.181 -28.071  16.101  1.00 35.91           C  
ATOM    959  N   THR A 149      12.434 -33.301  17.074  1.00 30.85           N  
ATOM    960  CA  THR A 149      13.211 -34.529  16.986  1.00 30.70           C  
ATOM    961  C   THR A 149      12.433 -35.670  16.334  1.00 29.67           C  
ATOM    962  O   THR A 149      12.989 -36.351  15.445  1.00 29.98           O  
ATOM    963  CB  THR A 149      13.749 -34.924  18.391  1.00 34.07           C  
ATOM    964  CG2 THR A 149      15.128 -34.319  18.634  1.00 30.57           C  
ATOM    965  OG1 THR A 149      12.933 -34.335  19.406  1.00 33.95           O  
ATOM    966  N   LYS A 150      11.181 -35.828  16.637  1.00 28.78           N  
ATOM    967  CA  LYS A 150      10.290 -36.822  16.064  1.00 29.81           C  
ATOM    968  C   LYS A 150      10.119 -36.622  14.546  1.00 28.70           C  
ATOM    969  O   LYS A 150       9.923 -37.582  13.790  1.00 27.07           O  
ATOM    970  CB  LYS A 150       8.928 -36.711  16.744  1.00 33.72           C  
ATOM    971  CG  LYS A 150       7.873 -37.716  16.490  1.00 35.68           C  
ATOM    972  CD  LYS A 150       6.459 -37.174  16.533  1.00 43.47           C  
ATOM    973  CE  LYS A 150       5.652 -37.476  15.262  1.00 46.36           C  
ATOM    974  NZ  LYS A 150       4.621 -36.388  15.041  1.00 46.80           N1+
ATOM    975  N   LEU A 151       9.803 -35.370  14.206  1.00 26.49           N  
ATOM    976  CA  LEU A 151       9.608 -35.061  12.765  1.00 25.44           C  
ATOM    977  C   LEU A 151      10.875 -35.239  11.981  1.00 24.28           C  
ATOM    978  O   LEU A 151      10.847 -35.669  10.819  1.00 22.68           O  
ATOM    979  CB  LEU A 151       9.120 -33.624  12.658  1.00 26.07           C  
ATOM    980  CG  LEU A 151       7.757 -33.274  13.242  1.00 27.60           C  
ATOM    981  CD1 LEU A 151       7.452 -31.814  12.918  1.00 29.17           C  
ATOM    982  CD2 LEU A 151       6.635 -34.171  12.737  1.00 31.50           C  
ATOM    983  N   GLN A 152      12.061 -34.993  12.584  1.00 23.04           N  
ATOM    984  CA  GLN A 152      13.323 -35.141  11.891  1.00 22.91           C  
ATOM    985  C   GLN A 152      13.842 -36.589  11.899  1.00 23.30           C  
ATOM    986  O   GLN A 152      14.723 -36.846  11.072  1.00 23.29           O  
ATOM    987  CB  GLN A 152      14.424 -34.229  12.489  1.00 27.73           C  
ATOM    988  CG  GLN A 152      14.215 -32.761  12.170  1.00 32.24           C  
ATOM    989  CD  GLN A 152      14.881 -31.763  13.096  1.00 37.14           C  
ATOM    990  NE2 GLN A 152      14.663 -30.475  12.834  1.00 38.80           N  
ATOM    991  OE1 GLN A 152      15.507 -32.121  14.097  1.00 37.20           O  
ATOM    992  N   ALA A 153      13.220 -37.468  12.625  1.00 23.44           N  
ATOM    993  CA  ALA A 153      13.526 -38.878  12.672  1.00 26.12           C  
ATOM    994  C   ALA A 153      12.835 -39.672  11.550  1.00 25.60           C  
ATOM    995  O   ALA A 153      13.165 -40.845  11.372  1.00 25.88           O  
ATOM    996  CB  ALA A 153      13.078 -39.509  13.988  1.00 25.05           C  
ATOM    997  N   GLN A 154      11.820 -39.095  10.921  1.00 23.90           N  
ATOM    998  CA  GLN A 154      11.057 -39.818   9.871  1.00 22.11           C  
ATOM    999  C   GLN A 154      11.873 -40.100   8.633  1.00 19.60           C  
ATOM   1000  O   GLN A 154      12.847 -39.420   8.285  1.00 19.53           O  
ATOM   1001  CB  GLN A 154       9.841 -38.974   9.483  1.00 22.94           C  
ATOM   1002  CG  GLN A 154       8.888 -38.578  10.627  1.00 25.57           C  
ATOM   1003  CD  GLN A 154       7.863 -37.588  10.019  1.00 22.67           C  
ATOM   1004  NE2 GLN A 154       8.275 -36.331   9.712  1.00 20.30           N  
ATOM   1005  OE1 GLN A 154       6.792 -38.084   9.782  1.00 26.64           O  
ATOM   1006  N   ASN A 155      11.416 -41.087   7.814  1.00 17.72           N  
ATOM   1007  CA  ASN A 155      12.200 -41.335   6.587  1.00 17.36           C  
ATOM   1008  C   ASN A 155      11.977 -40.213   5.588  1.00 16.45           C  
ATOM   1009  O   ASN A 155      11.164 -39.296   5.842  1.00 17.29           O  
ATOM   1010  CB  ASN A 155      11.791 -42.695   5.994  1.00 18.33           C  
ATOM   1011  CG  ASN A 155      10.325 -42.748   5.624  1.00 20.02           C  
ATOM   1012  ND2 ASN A 155       9.653 -43.822   5.993  1.00 16.90           N  
ATOM   1013  OD1 ASN A 155       9.794 -41.888   4.904  1.00 18.91           O  
ATOM   1014  N   GLN A 156      12.721 -40.155   4.502  1.00 17.27           N  
ATOM   1015  CA  GLN A 156      12.658 -39.024   3.572  1.00 16.94           C  
ATOM   1016  C   GLN A 156      11.289 -38.842   2.949  1.00 17.15           C  
ATOM   1017  O   GLN A 156      10.859 -37.677   2.761  1.00 15.68           O  
ATOM   1018  CB  GLN A 156      13.728 -39.139   2.470  1.00 21.41           C  
ATOM   1019  CG  GLN A 156      15.149 -39.154   3.077  1.00 26.82           C  
ATOM   1020  CD  GLN A 156      15.441 -37.888   3.873  1.00 29.47           C  
ATOM   1021  NE2 GLN A 156      15.287 -36.708   3.288  1.00 25.68           N  
ATOM   1022  OE1 GLN A 156      15.732 -38.000   5.076  1.00 34.39           O  
ATOM   1023  N   TRP A 157      10.536 -39.905   2.695  1.00 15.37           N  
ATOM   1024  CA  TRP A 157       9.178 -39.725   2.112  1.00 16.32           C  
ATOM   1025  C   TRP A 157       8.294 -38.982   3.100  1.00 14.85           C  
ATOM   1026  O   TRP A 157       7.537 -38.048   2.727  1.00 14.76           O  
ATOM   1027  CB  TRP A 157       8.560 -41.128   1.846  1.00 15.14           C  
ATOM   1028  CG  TRP A 157       7.191 -41.082   1.232  1.00 15.87           C  
ATOM   1029  CD1 TRP A 157       5.971 -41.006   1.821  1.00 17.99           C  
ATOM   1030  CD2 TRP A 157       6.958 -41.072  -0.194  1.00 17.97           C  
ATOM   1031  CE2 TRP A 157       5.574 -41.033  -0.373  1.00 16.44           C  
ATOM   1032  CE3 TRP A 157       7.790 -41.167  -1.297  1.00 17.89           C  
ATOM   1033  NE1 TRP A 157       4.960 -40.985   0.853  1.00 16.66           N  
ATOM   1034  CZ2 TRP A 157       4.984 -41.065  -1.652  1.00 16.43           C  
ATOM   1035  CZ3 TRP A 157       7.219 -41.158  -2.580  1.00 18.58           C  
ATOM   1036  CH2 TRP A 157       5.823 -41.106  -2.734  1.00 14.75           C  
ATOM   1037  N   LEU A 158       8.272 -39.429   4.374  1.00 13.55           N  
ATOM   1038  CA  LEU A 158       7.387 -38.821   5.364  1.00 15.71           C  
ATOM   1039  C   LEU A 158       7.784 -37.348   5.579  1.00 14.84           C  
ATOM   1040  O   LEU A 158       6.907 -36.540   5.882  1.00 14.72           O  
ATOM   1041  CB  LEU A 158       7.451 -39.585   6.715  1.00 18.16           C  
ATOM   1042  CG  LEU A 158       6.844 -41.021   6.590  1.00 23.69           C  
ATOM   1043  CD1 LEU A 158       7.060 -41.787   7.884  1.00 26.02           C  
ATOM   1044  CD2 LEU A 158       5.380 -40.910   6.238  1.00 23.12           C  
ATOM   1045  N   GLN A 159       9.082 -37.118   5.586  1.00 13.68           N  
ATOM   1046  CA  GLN A 159       9.542 -35.689   5.798  1.00 14.91           C  
ATOM   1047  C   GLN A 159       9.110 -34.854   4.596  1.00 15.16           C  
ATOM   1048  O   GLN A 159       8.740 -33.671   4.763  1.00 13.44           O  
ATOM   1049  CB  GLN A 159      11.044 -35.656   5.977  1.00 17.22           C  
ATOM   1050  CG  GLN A 159      11.448 -36.299   7.330  1.00 19.15           C  
ATOM   1051  CD  GLN A 159      12.776 -35.767   7.841  1.00 26.33           C  
ATOM   1052  NE2 GLN A 159      12.873 -34.459   7.991  1.00 21.53           N  
ATOM   1053  OE1 GLN A 159      13.717 -36.542   8.082  1.00 25.78           O  
ATOM   1054  N   ASP A 160       9.225 -35.363   3.374  1.00 13.92           N  
ATOM   1055  CA  ASP A 160       8.688 -34.642   2.207  1.00 15.00           C  
ATOM   1056  C   ASP A 160       7.187 -34.402   2.349  1.00 14.73           C  
ATOM   1057  O   ASP A 160       6.660 -33.325   1.972  1.00 12.71           O  
ATOM   1058  CB  ASP A 160       8.997 -35.410   0.900  1.00 14.63           C  
ATOM   1059  CG  ASP A 160      10.425 -35.184   0.428  1.00 19.33           C  
ATOM   1060  OD1 ASP A 160      11.134 -34.298   0.931  1.00 20.58           O  
ATOM   1061  OD2 ASP A 160      10.924 -35.935  -0.433  1.00 20.08           O1-
ATOM   1062  N   MET A 161       6.429 -35.367   2.845  1.00 14.41           N  
ATOM   1063  CA  MET A 161       5.008 -35.162   3.062  1.00 15.53           C  
ATOM   1064  C   MET A 161       4.788 -34.109   4.176  1.00 15.94           C  
ATOM   1065  O   MET A 161       3.923 -33.224   3.984  1.00 16.26           O  
ATOM   1066  CB  MET A 161       4.296 -36.446   3.479  1.00 19.45           C  
ATOM   1067  CG  MET A 161       4.009 -37.363   2.310  1.00 30.00           C  
ATOM   1068  SD  MET A 161       2.749 -36.690   1.184  1.00 39.02           S  
ATOM   1069  CE  MET A 161       1.292 -36.813   2.227  1.00 39.52           C  
ATOM   1070  N   THR A 162       5.532 -34.187   5.251  1.00 13.90           N  
ATOM   1071  CA  THR A 162       5.435 -33.174   6.340  1.00 15.10           C  
ATOM   1072  C   THR A 162       5.698 -31.780   5.806  1.00 15.45           C  
ATOM   1073  O   THR A 162       4.961 -30.841   6.114  1.00 13.60           O  
ATOM   1074  CB  THR A 162       6.477 -33.494   7.447  1.00 14.57           C  
ATOM   1075  CG2 THR A 162       6.428 -32.475   8.572  1.00 19.41           C  
ATOM   1076  OG1 THR A 162       6.120 -34.798   7.970  1.00 16.25           O  
ATOM   1077  N   THR A 163       6.735 -31.616   4.980  1.00 13.58           N  
ATOM   1078  CA  THR A 163       7.123 -30.310   4.440  1.00 15.25           C  
ATOM   1079  C   THR A 163       5.974 -29.728   3.606  1.00 15.15           C  
ATOM   1080  O   THR A 163       5.636 -28.545   3.757  1.00 12.86           O  
ATOM   1081  CB  THR A 163       8.368 -30.481   3.551  1.00 17.70           C  
ATOM   1082  CG2 THR A 163       8.832 -29.185   2.847  1.00 15.39           C  
ATOM   1083  OG1 THR A 163       9.412 -30.930   4.415  1.00 17.50           O  
ATOM   1084  N   HIS A 164       5.447 -30.593   2.740  1.00 15.07           N  
ATOM   1085  CA  HIS A 164       4.325 -30.098   1.880  1.00 16.09           C  
ATOM   1086  C   HIS A 164       3.138 -29.688   2.709  1.00 15.41           C  
ATOM   1087  O   HIS A 164       2.462 -28.692   2.385  1.00 14.92           O  
ATOM   1088  CB  HIS A 164       3.951 -31.260   0.908  1.00 21.45           C  
ATOM   1089  CG  HIS A 164       2.642 -31.004   0.193  1.00 23.19           C  
ATOM   1090  CD2 HIS A 164       2.215 -29.910  -0.469  1.00 27.19           C  
ATOM   1091  ND1 HIS A 164       1.624 -31.915   0.144  1.00 30.91           N  
ATOM   1092  CE1 HIS A 164       0.601 -31.402  -0.511  1.00 30.86           C  
ATOM   1093  NE2 HIS A 164       0.943 -30.164  -0.898  1.00 32.32           N  
ATOM   1094  N   LEU A 165       2.765 -30.475   3.709  1.00 14.22           N  
ATOM   1095  CA  LEU A 165       1.580 -30.188   4.543  1.00 13.58           C  
ATOM   1096  C   LEU A 165       1.781 -28.885   5.296  1.00 14.20           C  
ATOM   1097  O   LEU A 165       0.813 -28.133   5.498  1.00 12.42           O  
ATOM   1098  CB  LEU A 165       1.367 -31.368   5.522  1.00 17.83           C  
ATOM   1099  CG  LEU A 165       0.893 -32.661   4.806  1.00 19.52           C  
ATOM   1100  CD1 LEU A 165       0.731 -33.783   5.850  1.00 25.70           C  
ATOM   1101  CD2 LEU A 165      -0.424 -32.451   4.073  1.00 26.23           C  
ATOM   1102  N   ILE A 166       2.961 -28.731   5.883  1.00 11.55           N  
ATOM   1103  CA  ILE A 166       3.232 -27.463   6.593  1.00 12.40           C  
ATOM   1104  C   ILE A 166       3.101 -26.268   5.647  1.00 12.49           C  
ATOM   1105  O   ILE A 166       2.418 -25.278   5.995  1.00 12.02           O  
ATOM   1106  CB  ILE A 166       4.670 -27.491   7.174  1.00 13.93           C  
ATOM   1107  CG1 ILE A 166       4.705 -28.494   8.350  1.00 12.72           C  
ATOM   1108  CG2 ILE A 166       5.049 -26.063   7.640  1.00 10.69           C  
ATOM   1109  CD1 ILE A 166       6.131 -28.849   8.732  1.00 14.18           C  
ATOM   1110  N   LEU A 167       3.701 -26.354   4.438  1.00 12.65           N  
ATOM   1111  CA  LEU A 167       3.591 -25.198   3.531  1.00 12.60           C  
ATOM   1112  C   LEU A 167       2.132 -24.961   3.144  1.00 11.91           C  
ATOM   1113  O   LEU A 167       1.741 -23.814   3.031  1.00 10.51           O  
ATOM   1114  CB  LEU A 167       4.405 -25.452   2.243  1.00 13.64           C  
ATOM   1115  CG  LEU A 167       5.933 -25.507   2.524  1.00 15.39           C  
ATOM   1116  CD1 LEU A 167       6.659 -26.044   1.319  1.00 15.08           C  
ATOM   1117  CD2 LEU A 167       6.445 -24.119   2.942  1.00 14.96           C  
ATOM   1118  N   ARG A 168       1.384 -26.042   2.888  1.00 12.17           N  
ATOM   1119  CA  ARG A 168      -0.021 -25.735   2.456  1.00 11.43           C  
ATOM   1120  C   ARG A 168      -0.807 -25.152   3.600  1.00 13.32           C  
ATOM   1121  O   ARG A 168      -1.628 -24.227   3.433  1.00 13.09           O  
ATOM   1122  CB  ARG A 168      -0.586 -27.111   2.027  1.00 15.58           C  
ATOM   1123  CG  ARG A 168      -2.114 -26.992   1.887  1.00 22.13           C  
ATOM   1124  CD  ARG A 168      -2.690 -28.400   1.656  1.00 31.04           C  
ATOM   1125  NE  ARG A 168      -2.556 -28.698   0.232  1.00 35.46           N  
ATOM   1126  CZ  ARG A 168      -2.760 -29.946  -0.236  1.00 44.41           C  
ATOM   1127  NH1 ARG A 168      -2.945 -30.962   0.588  1.00 43.54           N1+
ATOM   1128  NH2 ARG A 168      -2.649 -30.179  -1.538  1.00 44.43           N  
ATOM   1129  N   SER A 169      -0.641 -25.759   4.780  1.00 11.67           N  
ATOM   1130  CA  SER A 169      -1.449 -25.233   5.940  1.00 13.57           C  
ATOM   1131  C   SER A 169      -1.087 -23.845   6.278  1.00 12.18           C  
ATOM   1132  O   SER A 169      -1.970 -23.017   6.608  1.00 12.09           O  
ATOM   1133  CB  SER A 169      -1.250 -26.203   7.123  1.00 16.16           C  
ATOM   1134  OG  SER A 169      -1.741 -25.661   8.335  1.00 25.20           O  
ATOM   1135  N   PHE A 170       0.201 -23.506   6.256  1.00 12.05           N  
ATOM   1136  CA  PHE A 170       0.665 -22.175   6.572  1.00 11.62           C  
ATOM   1137  C   PHE A 170       0.197 -21.201   5.508  1.00 12.02           C  
ATOM   1138  O   PHE A 170      -0.294 -20.083   5.836  1.00 11.02           O  
ATOM   1139  CB  PHE A 170       2.196 -22.161   6.705  1.00  9.48           C  
ATOM   1140  CG  PHE A 170       2.782 -20.887   7.318  1.00 12.14           C  
ATOM   1141  CD1 PHE A 170       2.186 -20.258   8.401  1.00 12.70           C  
ATOM   1142  CD2 PHE A 170       3.935 -20.367   6.764  1.00 13.73           C  
ATOM   1143  CE1 PHE A 170       2.816 -19.110   8.949  1.00 12.66           C  
ATOM   1144  CE2 PHE A 170       4.569 -19.237   7.316  1.00 13.65           C  
ATOM   1145  CZ  PHE A 170       3.972 -18.616   8.407  1.00 12.52           C  
ATOM   1146  N   LYS A 171       0.242 -21.588   4.244  1.00 10.33           N  
ATOM   1147  CA  LYS A 171      -0.345 -20.736   3.214  1.00 10.92           C  
ATOM   1148  C   LYS A 171      -1.817 -20.460   3.517  1.00 10.42           C  
ATOM   1149  O   LYS A 171      -2.272 -19.331   3.470  1.00 10.17           O  
ATOM   1150  CB  LYS A 171      -0.257 -21.465   1.840  1.00 11.95           C  
ATOM   1151  CG  LYS A 171      -0.867 -20.514   0.772  1.00 15.57           C  
ATOM   1152  CD  LYS A 171      -1.179 -21.331  -0.507  1.00 19.06           C  
ATOM   1153  CE  LYS A 171      -2.326 -22.297  -0.212  1.00 19.61           C  
ATOM   1154  NZ  LYS A 171      -2.827 -22.930  -1.448  1.00 23.67           N1+
ATOM   1155  N   GLU A 172      -2.605 -21.494   3.764  1.00 12.03           N  
ATOM   1156  CA  GLU A 172      -4.063 -21.317   3.974  1.00 12.10           C  
ATOM   1157  C   GLU A 172      -4.289 -20.410   5.176  1.00 12.54           C  
ATOM   1158  O   GLU A 172      -5.213 -19.581   5.133  1.00 11.24           O  
ATOM   1159  CB  GLU A 172      -4.725 -22.708   4.188  1.00 16.01           C  
ATOM   1160  CG  GLU A 172      -4.719 -23.503   2.895  1.00 19.95           C  
ATOM   1161  CD  GLU A 172      -5.288 -24.916   3.012  1.00 26.62           C  
ATOM   1162  OE1 GLU A 172      -5.409 -25.440   4.135  1.00 29.02           O  
ATOM   1163  OE2 GLU A 172      -5.448 -25.534   1.932  1.00 26.17           O1-
ATOM   1164  N   PHE A 173      -3.510 -20.664   6.258  1.00 10.79           N  
ATOM   1165  CA  PHE A 173      -3.699 -19.774   7.448  1.00 10.84           C  
ATOM   1166  C   PHE A 173      -3.447 -18.329   7.139  1.00 11.06           C  
ATOM   1167  O   PHE A 173      -4.202 -17.403   7.546  1.00  9.80           O  
ATOM   1168  CB  PHE A 173      -2.790 -20.285   8.568  1.00 10.27           C  
ATOM   1169  CG  PHE A 173      -3.118 -19.718   9.945  1.00 11.02           C  
ATOM   1170  CD1 PHE A 173      -4.151 -20.260  10.683  1.00 18.25           C  
ATOM   1171  CD2 PHE A 173      -2.447 -18.585  10.362  1.00 15.34           C  
ATOM   1172  CE1 PHE A 173      -4.406 -19.733  11.976  1.00 17.46           C  
ATOM   1173  CE2 PHE A 173      -2.669 -18.081  11.669  1.00 15.94           C  
ATOM   1174  CZ  PHE A 173      -3.711 -18.623  12.383  1.00 14.83           C  
ATOM   1175  N   LEU A 174      -2.384 -18.041   6.400  1.00 10.78           N  
ATOM   1176  CA  LEU A 174      -2.058 -16.631   6.079  1.00 11.28           C  
ATOM   1177  C   LEU A 174      -3.027 -16.030   5.080  1.00 10.41           C  
ATOM   1178  O   LEU A 174      -3.278 -14.819   5.187  1.00 11.11           O  
ATOM   1179  CB  LEU A 174      -0.631 -16.508   5.495  1.00 11.57           C  
ATOM   1180  CG  LEU A 174       0.509 -16.814   6.536  1.00 10.12           C  
ATOM   1181  CD1 LEU A 174       1.832 -16.859   5.768  1.00 15.35           C  
ATOM   1182  CD2 LEU A 174       0.543 -15.693   7.590  1.00 11.20           C  
ATOM   1183  N   GLN A 175      -3.508 -16.834   4.109  1.00 10.65           N  
ATOM   1184  CA  GLN A 175      -4.548 -16.297   3.204  1.00 10.03           C  
ATOM   1185  C   GLN A 175      -5.797 -15.905   3.953  1.00 10.20           C  
ATOM   1186  O   GLN A 175      -6.428 -14.863   3.692  1.00  9.36           O  
ATOM   1187  CB  GLN A 175      -4.868 -17.404   2.153  1.00 10.76           C  
ATOM   1188  CG  GLN A 175      -3.710 -17.500   1.130  1.00 10.44           C  
ATOM   1189  CD  GLN A 175      -4.060 -18.542   0.063  1.00 12.68           C  
ATOM   1190  NE2 GLN A 175      -3.306 -18.485  -1.032  1.00 14.92           N  
ATOM   1191  OE1 GLN A 175      -4.964 -19.326   0.217  1.00 19.17           O  
ATOM   1192  N   SER A 176      -6.231 -16.777   4.872  1.00 11.03           N  
ATOM   1193  CA  SER A 176      -7.431 -16.445   5.678  1.00 12.03           C  
ATOM   1194  C   SER A 176      -7.118 -15.240   6.573  1.00 13.33           C  
ATOM   1195  O   SER A 176      -8.018 -14.416   6.841  1.00 10.62           O  
ATOM   1196  CB  SER A 176      -7.819 -17.655   6.556  1.00 16.27           C  
ATOM   1197  OG  SER A 176      -8.298 -18.709   5.704  1.00 17.79           O  
ATOM   1198  N   SER A 177      -5.898 -15.148   7.101  1.00 11.12           N  
ATOM   1199  CA  SER A 177      -5.527 -14.001   7.931  1.00 11.39           C  
ATOM   1200  C   SER A 177      -5.589 -12.706   7.151  1.00 13.27           C  
ATOM   1201  O   SER A 177      -6.120 -11.658   7.599  1.00 11.32           O  
ATOM   1202  CB  SER A 177      -4.086 -14.165   8.527  1.00  9.20           C  
ATOM   1203  OG  SER A 177      -4.116 -15.223   9.468  1.00 12.50           O  
ATOM   1204  N   LEU A 178      -5.047 -12.763   5.932  1.00 10.52           N  
ATOM   1205  CA  LEU A 178      -5.109 -11.530   5.104  1.00 12.80           C  
ATOM   1206  C   LEU A 178      -6.528 -11.098   4.866  1.00 13.12           C  
ATOM   1207  O   LEU A 178      -6.840  -9.908   4.967  1.00 12.03           O  
ATOM   1208  CB  LEU A 178      -4.375 -11.888   3.810  1.00 15.58           C  
ATOM   1209  CG  LEU A 178      -3.731 -10.858   2.954  1.00 19.34           C  
ATOM   1210  CD1 LEU A 178      -2.877  -9.812   3.638  1.00 15.57           C  
ATOM   1211  CD2 LEU A 178      -2.978 -11.557   1.807  1.00 21.90           C  
ATOM   1212  N   ARG A 179      -7.425 -12.058   4.554  1.00 12.77           N  
ATOM   1213  CA  ARG A 179      -8.826 -11.770   4.327  1.00 15.45           C  
ATOM   1214  C   ARG A 179      -9.510 -11.175   5.558  1.00 16.77           C  
ATOM   1215  O   ARG A 179     -10.274 -10.206   5.422  1.00 17.60           O  
ATOM   1216  CB  ARG A 179      -9.570 -13.004   3.864  1.00 16.98           C  
ATOM   1217  CG  ARG A 179     -11.093 -12.879   3.765  1.00 17.29           C  
ATOM   1218  CD  ARG A 179     -11.748 -14.007   3.001  1.00 14.72           C  
ATOM   1219  NE  ARG A 179     -11.191 -14.215   1.643  1.00 15.74           N  
ATOM   1220  CZ  ARG A 179     -11.320 -15.333   0.967  1.00 17.16           C  
ATOM   1221  NH1 ARG A 179     -12.110 -16.315   1.376  1.00 16.82           N1+
ATOM   1222  NH2 ARG A 179     -10.746 -15.504  -0.247  1.00 16.12           N  
ATOM   1223  N   ALA A 180      -9.221 -11.697   6.737  1.00 14.76           N  
ATOM   1224  CA  ALA A 180      -9.827 -11.155   7.956  1.00 15.90           C  
ATOM   1225  C   ALA A 180      -9.284  -9.792   8.300  1.00 17.43           C  
ATOM   1226  O   ALA A 180     -10.091  -8.874   8.709  1.00 18.16           O  
ATOM   1227  CB  ALA A 180      -9.649 -12.122   9.139  1.00 15.56           C  
ATOM   1228  N   LEU A 181      -7.975  -9.597   8.201  1.00 16.53           N  
ATOM   1229  CA  LEU A 181      -7.349  -8.325   8.548  1.00 17.08           C  
ATOM   1230  C   LEU A 181      -7.831  -7.191   7.674  1.00 21.66           C  
ATOM   1231  O   LEU A 181      -8.045  -6.035   8.151  1.00 19.89           O  
ATOM   1232  CB  LEU A 181      -5.814  -8.413   8.452  1.00 13.58           C  
ATOM   1233  CG  LEU A 181      -5.238  -9.283   9.589  1.00 16.81           C  
ATOM   1234  CD1 LEU A 181      -3.816  -9.734   9.173  1.00 18.72           C  
ATOM   1235  CD2 LEU A 181      -5.215  -8.453  10.858  1.00 17.56           C  
ATOM   1236  N   ARG A 182      -8.264  -7.551   6.456  1.00 22.55           N  
ATOM   1237  CA  ARG A 182      -8.921  -6.570   5.588  1.00 27.30           C  
ATOM   1238  C   ARG A 182     -10.183  -5.988   6.178  1.00 28.64           C  
ATOM   1239  O   ARG A 182     -10.603  -4.883   5.770  1.00 31.15           O  
ATOM   1240  CB  ARG A 182      -9.467  -7.290   4.299  1.00 25.25           C  
ATOM   1241  CG  ARG A 182      -8.576  -7.338   3.157  1.00 27.24           C  
ATOM   1242  CD  ARG A 182      -9.340  -7.334   1.810  1.00 23.46           C  
ATOM   1243  NE  ARG A 182     -10.119  -8.531   1.647  1.00 18.30           N  
ATOM   1244  CZ  ARG A 182     -11.383  -8.792   1.729  1.00 16.24           C  
ATOM   1245  NH1 ARG A 182     -12.356  -7.904   2.057  1.00 18.60           N1+
ATOM   1246  NH2 ARG A 182     -11.812 -10.038   1.511  1.00 17.95           N  
ATOM   1247  N   GLN A 183     -10.966  -6.828   6.818  1.00 30.95           N  
ATOM   1248  CA  GLN A 183     -12.251  -6.481   7.360  1.00 33.90           C  
ATOM   1249  C   GLN A 183     -12.158  -5.858   8.747  1.00 34.29           C  
ATOM   1250  O   GLN A 183     -13.205  -5.733   9.384  1.00 36.74           O  
ATOM   1251  CB  GLN A 183     -13.154  -7.719   7.375  1.00 37.65           C  
ATOM   1252  CG  GLN A 183     -13.656  -8.145   5.995  1.00 41.51           C  
ATOM   1253  CD  GLN A 183     -13.920  -9.646   5.999  1.00 45.54           C  
ATOM   1254  NE2 GLN A 183     -12.951 -10.376   5.466  1.00 41.93           N  
ATOM   1255  OE1 GLN A 183     -14.946 -10.137   6.490  1.00 44.58           O  
ATOM   1256  N   MET A 184     -10.996  -5.458   9.237  1.00 35.34           N  
ATOM   1257  CA  MET A 184     -10.902  -4.874  10.577  1.00 36.02           C  
ATOM   1258  C   MET A 184     -10.622  -3.364  10.515  1.00 39.00           C  
ATOM   1259  O   MET A 184      -9.390  -3.039  10.631  1.00 40.49           O  
ATOM   1260  CB  MET A 184      -9.807  -5.552  11.367  1.00 32.93           C  
ATOM   1261  CG  MET A 184     -10.091  -7.001  11.744  1.00 27.77           C  
ATOM   1262  SD  MET A 184      -8.628  -7.717  12.575  1.00 26.50           S  
ATOM   1263  CE  MET A 184      -9.052  -9.438  12.358  1.00 22.97           C  
TER   
END
