# Supplementary material for: Utilizing network pharmacology and molecular docking to explore the underlying mechanism of Guizhi Fuling Wan in treating endometriosis
Source: PeerJ. 2021 Apr 2;9:e11087. doi: 10.7717/peerj.11087 (PMC8020871; doi:10.7717/peerj.11087)
Supplement: Supplemental Information 1 [file peerj-09-11087-s001.zip › Molecular docking/IL6-4o9h.pdb]

ATOM      1  N   LEU A  19     -37.211   5.015  18.257  1.00 78.27           N  
ANISOU    1  N   LEU A  19     9590   9355  10794    476   -997    948       N  
ATOM      2  CA  LEU A  19     -36.568   4.682  19.526  1.00 77.29           C  
ANISOU    2  CA  LEU A  19     9405   9323  10637    523   -833    951       C  
ATOM      3  C   LEU A  19     -35.663   5.837  19.951  1.00 78.15           C  
ANISOU    3  C   LEU A  19     9551   9554  10589    592   -654    861       C  
ATOM      4  O   LEU A  19     -34.679   6.139  19.266  1.00 77.47           O  
ANISOU    4  O   LEU A  19     9610   9482  10343    600   -651    740       O  
ATOM      5  CB  LEU A  19     -35.770   3.365  19.399  1.00 77.45           C  
ANISOU    5  CB  LEU A  19     9529   9305  10591    512   -889    884       C  
ATOM      6  CG  LEU A  19     -35.780   2.370  20.584  1.00 82.29           C  
ANISOU    6  CG  LEU A  19    10031   9946  11291    527   -811    952       C  
ATOM      7  CD1 LEU A  19     -34.846   2.800  21.703  1.00 81.43           C  
ANISOU    7  CD1 LEU A  19     9894   9982  11063    616   -570    892       C  
ATOM      8  CD2 LEU A  19     -37.205   2.032  21.068  1.00 86.69           C  
ANISOU    8  CD2 LEU A  19    10386  10445  12107    497   -875   1146       C  
ATOM      9  N   THR A  20     -36.013   6.495  21.070  1.00 71.64           N  
ANISOU    9  N   THR A  20     8593   8812   9814    653   -518    934       N  
ATOM     10  CA  THR A  20     -35.265   7.649  21.570  1.00 69.09           C  
ANISOU   10  CA  THR A  20     8296   8589   9368    726   -372    859       C  
ATOM     11  C   THR A  20     -34.120   7.346  22.516  1.00 66.66           C  
ANISOU   11  C   THR A  20     8003   8360   8964    795   -226    780       C  
ATOM     12  O   THR A  20     -34.187   6.431  23.342  1.00 67.68           O  
ANISOU   12  O   THR A  20     8052   8507   9156    830   -174    826       O  
ATOM     13  CB  THR A  20     -36.171   8.745  22.122  1.00 76.76           C  
ANISOU   13  CB  THR A  20     9158   9606  10400    781   -325    958       C  
ATOM     14  CG2 THR A  20     -36.017  10.031  21.375  1.00 73.17           C  
ANISOU   14  CG2 THR A  20     8790   9157   9853    765   -340    890       C  
ATOM     15  OG1 THR A  20     -37.532   8.327  22.108  1.00 79.23           O  
ANISOU   15  OG1 THR A  20     9351   9875  10878    753   -411   1122       O  
ATOM     16  N   SER A  21     -33.063   8.145  22.367  1.00 56.48           N  
ANISOU   16  N   SER A  21     6811   7120   7528    818   -158    665       N  
ATOM     17  CA  SER A  21     -31.836   8.194  23.151  1.00 52.56           C  
ANISOU   17  CA  SER A  21     6349   6705   6917    885    -18    571       C  
ATOM     18  C   SER A  21     -31.362   9.614  23.036  1.00 50.81           C  
ANISOU   18  C   SER A  21     6171   6515   6621    910     16    516       C  
ATOM     19  O   SER A  21     -31.569  10.242  21.986  1.00 51.79           O  
ANISOU   19  O   SER A  21     6352   6596   6730    854    -72    513       O  
ATOM     20  CB  SER A  21     -30.762   7.292  22.548  1.00 54.76           C  
ANISOU   20  CB  SER A  21     6762   6981   7063    841    -35    483       C  
ATOM     21  OG  SER A  21     -31.058   5.934  22.801  1.00 69.37           O  
ANISOU   21  OG  SER A  21     8581   8806   8969    827    -57    521       O  
ATOM     22  N   SER A  22     -30.694  10.117  24.086  1.00 41.97           N  
ANISOU   22  N   SER A  22     5026   5462   5457   1001    137    468       N  
ATOM     23  CA  SER A  22     -30.059  11.432  24.084  1.00 39.22           C  
ANISOU   23  CA  SER A  22     4724   5136   5044   1027    160    409       C  
ATOM     24  C   SER A  22     -28.990  11.428  22.979  1.00 41.30           C  
ANISOU   24  C   SER A  22     5117   5389   5187    948    125    336       C  
ATOM     25  O   SER A  22     -28.912  12.393  22.206  1.00 40.42           O  
ANISOU   25  O   SER A  22     5047   5254   5055    915     73    330       O  
ATOM     26  CB  SER A  22     -29.438  11.737  25.449  1.00 38.67           C  
ANISOU   26  CB  SER A  22     4612   5129   4952   1151    280    360       C  
ATOM     27  OG  SER A  22     -30.454  11.731  26.433  1.00 45.02           O  
ANISOU   27  OG  SER A  22     5295   5954   5859   1265    312    447       O  
ATOM     28  N   GLU A  23     -28.257  10.287  22.857  1.00 36.42           N  
ANISOU   28  N   GLU A  23     4560   4792   4486    928    151    297       N  
ATOM     29  CA  GLU A  23     -27.201  10.013  21.881  1.00 36.41           C  
ANISOU   29  CA  GLU A  23     4690   4801   4344    883    121    254       C  
ATOM     30  C   GLU A  23     -27.734  10.099  20.460  1.00 42.16           C  
ANISOU   30  C   GLU A  23     5473   5460   5084    828    -20    294       C  
ATOM     31  O   GLU A  23     -27.102  10.752  19.636  1.00 42.73           O  
ANISOU   31  O   GLU A  23     5615   5537   5083    823    -48    284       O  
ATOM     32  CB  GLU A  23     -26.543   8.638  22.139  1.00 37.15           C  
ANISOU   32  CB  GLU A  23     4841   4937   4338    889    169    221       C  
ATOM     33  CG  GLU A  23     -25.448   8.282  21.137  1.00 44.11           C  
ANISOU   33  CG  GLU A  23     5872   5850   5039    871    138    196       C  
ATOM     34  CD  GLU A  23     -24.978   6.840  21.097  1.00 58.84           C  
ANISOU   34  CD  GLU A  23     7828   7748   6780    874    144    177       C  
ATOM     35  OE1 GLU A  23     -25.655   5.955  21.669  1.00 58.84           O  
ANISOU   35  OE1 GLU A  23     7772   7725   6859    871    151    185       O  
ATOM     36  OE2 GLU A  23     -23.935   6.591  20.452  1.00 50.11           O1-
ANISOU   36  OE2 GLU A  23     6853   6694   5494    886    137    167       O1-
ATOM     37  N   ARG A  24     -28.906   9.480  20.188  1.00 39.74           N  
ANISOU   37  N   ARG A  24     5130   5089   4882    798   -111    347       N  
ATOM     38  CA  ARG A  24     -29.547   9.514  18.871  1.00 39.51           C  
ANISOU   38  CA  ARG A  24     5149   4984   4879    762   -254    377       C  
ATOM     39  C   ARG A  24     -29.978  10.908  18.514  1.00 40.54           C  
ANISOU   39  C   ARG A  24     5242   5104   5059    761   -261    391       C  
ATOM     40  O   ARG A  24     -29.831  11.300  17.360  1.00 41.03           O  
ANISOU   40  O   ARG A  24     5371   5139   5078    761   -330    383       O  
ATOM     41  CB  ARG A  24     -30.728   8.536  18.769  1.00 41.08           C  
ANISOU   41  CB  ARG A  24     5303   5106   5199    726   -358    435       C  
ATOM     42  CG  ARG A  24     -30.285   7.111  18.489  1.00 51.86           C  
ANISOU   42  CG  ARG A  24     6759   6453   6494    721   -417    416       C  
ATOM     43  CD  ARG A  24     -31.450   6.198  18.160  1.00 65.93           C  
ANISOU   43  CD  ARG A  24     8508   8129   8412    677   -567    478       C  
ATOM     44  NE  ARG A  24     -31.037   4.792  18.072  1.00 77.49           N  
ANISOU   44  NE  ARG A  24    10061   9571   9811    676   -629    459       N  
ATOM     45  CZ  ARG A  24     -31.316   3.856  18.977  1.00 89.60           C  
ANISOU   45  CZ  ARG A  24    11518  11101  11425    658   -599    496       C  
ATOM     46  NH1 ARG A  24     -32.042   4.148  20.052  1.00 78.17           N1+
ANISOU   46  NH1 ARG A  24     9895   9676  10132    657   -506    567       N1+
ATOM     47  NH2 ARG A  24     -30.892   2.611  18.798  1.00 73.16           N  
ANISOU   47  NH2 ARG A  24     9535   8997   9266    658   -664    471       N  
ATOM     48  N   ILE A  25     -30.489  11.667  19.499  1.00 34.61           N  
ANISOU   48  N   ILE A  25     4388   4378   4385    779   -190    415       N  
ATOM     49  CA  ILE A  25     -30.907  13.063  19.290  1.00 33.78           C  
ANISOU   49  CA  ILE A  25     4254   4270   4311    784   -192    428       C  
ATOM     50  C   ILE A  25     -29.672  13.916  18.952  1.00 39.49           C  
ANISOU   50  C   ILE A  25     5042   5024   4938    798   -153    372       C  
ATOM     51  O   ILE A  25     -29.688  14.703  18.002  1.00 39.89           O  
ANISOU   51  O   ILE A  25     5123   5055   4977    788   -194    373       O  
ATOM     52  CB  ILE A  25     -31.737  13.604  20.494  1.00 35.25           C  
ANISOU   52  CB  ILE A  25     4331   4483   4578    831   -138    480       C  
ATOM     53  CG1 ILE A  25     -33.107  12.891  20.564  1.00 35.41           C  
ANISOU   53  CG1 ILE A  25     4272   4470   4711    813   -195    578       C  
ATOM     54  CG2 ILE A  25     -31.898  15.154  20.453  1.00 33.12           C  
ANISOU   54  CG2 ILE A  25     4059   4226   4299    853   -129    477       C  
ATOM     55  CD1 ILE A  25     -33.880  13.072  21.859  1.00 44.07           C  
ANISOU   55  CD1 ILE A  25     5252   5612   5882    892   -136    665       C  
ATOM     56  N   ASP A  26     -28.594  13.696  19.704  1.00 36.01           N  
ANISOU   56  N   ASP A  26     4617   4633   4433    825    -73    331       N  
ATOM     57  CA  ASP A  26     -27.322  14.368  19.558  1.00 35.45           C  
ANISOU   57  CA  ASP A  26     4594   4595   4281    835    -35    297       C  
ATOM     58  C   ASP A  26     -26.705  14.082  18.186  1.00 38.55           C  
ANISOU   58  C   ASP A  26     5078   4984   4587    824    -92    311       C  
ATOM     59  O   ASP A  26     -26.253  15.023  17.522  1.00 37.76           O  
ANISOU   59  O   ASP A  26     4991   4884   4473    830   -105    326       O  
ATOM     60  CB  ASP A  26     -26.386  13.976  20.710  1.00 36.09           C  
ANISOU   60  CB  ASP A  26     4670   4731   4310    870     62    251       C  
ATOM     61  CG  ASP A  26     -25.175  14.872  20.799  1.00 37.27           C  
ANISOU   61  CG  ASP A  26     4843   4907   4411    880     96    228       C  
ATOM     62  OD1 ASP A  26     -24.282  14.731  19.960  1.00 38.97           O  
ANISOU   62  OD1 ASP A  26     5124   5144   4536    863     84    246       O  
ATOM     63  OD2 ASP A  26     -25.159  15.755  21.664  1.00 33.82           O1-
ANISOU   63  OD2 ASP A  26     4358   4465   4029    915    120    205       O1-
ATOM     64  N   LYS A  27     -26.725  12.788  17.756  1.00 33.32           N  
ANISOU   64  N   LYS A  27     4476   4316   3869    824   -136    314       N  
ATOM     65  CA  LYS A  27     -26.251  12.314  16.450  1.00 31.99           C  
ANISOU   65  CA  LYS A  27     4412   4144   3599    853   -212    335       C  
ATOM     66  C   LYS A  27     -27.071  12.947  15.343  1.00 35.34           C  
ANISOU   66  C   LYS A  27     4830   4509   4089    863   -300    359       C  
ATOM     67  O   LYS A  27     -26.502  13.349  14.333  1.00 36.84           O  
ANISOU   67  O   LYS A  27     5070   4712   4216    917   -327    385       O  
ATOM     68  CB  LYS A  27     -26.382  10.791  16.342  1.00 35.43           C  
ANISOU   68  CB  LYS A  27     4917   4566   3977    858   -268    329       C  
ATOM     69  CG  LYS A  27     -25.205  10.008  16.893  1.00 44.77           C  
ANISOU   69  CG  LYS A  27     6166   5830   5015    878   -191    308       C  
ATOM     70  CD  LYS A  27     -25.312   8.510  16.562  1.00 47.41           C  
ANISOU   70  CD  LYS A  27     6596   6146   5270    893   -270    305       C  
ATOM     71  CE  LYS A  27     -23.981   7.771  16.626  1.00 50.58           C  
ANISOU   71  CE  LYS A  27     7113   6642   5461    937   -216    299       C  
ATOM     72  NZ  LYS A  27     -23.447   7.628  18.011  1.00 41.64           N1+
ANISOU   72  NZ  LYS A  27     5927   5583   4312    912    -58    252       N1+
ATOM     73  N   GLN A  28     -28.405  13.024  15.519  1.00 31.08           N  
ANISOU   73  N   GLN A  28     4224   3914   3673    825   -337    362       N  
ATOM     74  CA  GLN A  28     -29.328  13.614  14.562  1.00 31.14           C  
ANISOU   74  CA  GLN A  28     4219   3869   3746    831   -408    376       C  
ATOM     75  C   GLN A  28     -29.056  15.101  14.359  1.00 37.10           C  
ANISOU   75  C   GLN A  28     4938   4649   4508    843   -352    379       C  
ATOM     76  O   GLN A  28     -28.992  15.520  13.209  1.00 38.04           O  
ANISOU   76  O   GLN A  28     5090   4756   4608    892   -390    388       O  
ATOM     77  CB  GLN A  28     -30.789  13.363  14.967  1.00 32.45           C  
ANISOU   77  CB  GLN A  28     4311   3982   4035    781   -450    396       C  
ATOM     78  CG  GLN A  28     -31.784  13.453  13.800  1.00 38.52           C  
ANISOU   78  CG  GLN A  28     5095   4685   4856    790   -556    405       C  
ATOM     79  CD  GLN A  28     -31.700  12.373  12.721  1.00 50.15           C  
ANISOU   79  CD  GLN A  28     6667   6098   6288    838   -687    392       C  
ATOM     80  NE2 GLN A  28     -31.002  11.277  12.966  1.00 40.01           N  
ANISOU   80  NE2 GLN A  28     5446   4820   4934    848   -711    386       N  
ATOM     81  OE1 GLN A  28     -32.302  12.495  11.648  1.00 45.91           O  
ANISOU   81  OE1 GLN A  28     6160   5508   5777    878   -776    384       O  
ATOM     82  N   ILE A  29     -28.856  15.888  15.446  1.00 32.36           N  
ANISOU   82  N   ILE A  29     4277   4081   3937    816   -269    372       N  
ATOM     83  CA  ILE A  29     -28.539  17.320  15.311  1.00 31.61           C  
ANISOU   83  CA  ILE A  29     4154   4000   3857    824   -233    376       C  
ATOM     84  C   ILE A  29     -27.211  17.501  14.545  1.00 37.33           C  
ANISOU   84  C   ILE A  29     4925   4753   4506    866   -225    398       C  
ATOM     85  O   ILE A  29     -27.157  18.224  13.544  1.00 38.89           O  
ANISOU   85  O   ILE A  29     5122   4944   4709    902   -242    423       O  
ATOM     86  CB  ILE A  29     -28.553  18.083  16.682  1.00 33.38           C  
ANISOU   86  CB  ILE A  29     4320   4241   4121    808   -175    361       C  
ATOM     87  CG1 ILE A  29     -29.967  18.066  17.324  1.00 33.08           C  
ANISOU   87  CG1 ILE A  29     4230   4189   4150    800   -185    376       C  
ATOM     88  CG2 ILE A  29     -28.058  19.534  16.523  1.00 32.92           C  
ANISOU   88  CG2 ILE A  29     4247   4183   4077    814   -162    365       C  
ATOM     89  CD1 ILE A  29     -29.996  18.277  18.771  1.00 32.49           C  
ANISOU   89  CD1 ILE A  29     4111   4139   4095    830   -138    371       C  
ATOM     90  N   ARG A  30     -26.168  16.805  15.000  1.00 33.87           N  
ANISOU   90  N   ARG A  30     4521   4355   3992    872   -194    400       N  
ATOM     91  CA  ARG A  30     -24.819  16.858  14.444  1.00 33.96           C  
ANISOU   91  CA  ARG A  30     4574   4415   3916    919   -180    449       C  
ATOM     92  C   ARG A  30     -24.791  16.510  12.945  1.00 38.97           C  
ANISOU   92  C   ARG A  30     5270   5047   4488   1005   -246    497       C  
ATOM     93  O   ARG A  30     -24.112  17.191  12.166  1.00 39.34           O  
ANISOU   93  O   ARG A  30     5311   5121   4516   1067   -241    564       O  
ATOM     94  CB  ARG A  30     -23.828  16.029  15.297  1.00 30.55           C  
ANISOU   94  CB  ARG A  30     4178   4037   3393    911   -128    439       C  
ATOM     95  CG  ARG A  30     -23.638  16.619  16.686  1.00 37.88           C  
ANISOU   95  CG  ARG A  30     5042   4968   4382    865    -63    394       C  
ATOM     96  CD  ARG A  30     -22.600  15.904  17.531  1.00 40.52           C  
ANISOU   96  CD  ARG A  30     5407   5363   4625    868      4    375       C  
ATOM     97  NE  ARG A  30     -21.417  16.743  17.598  1.00 49.73           N  
ANISOU   97  NE  ARG A  30     6555   6558   5783    869     30    415       N  
ATOM     98  CZ  ARG A  30     -21.043  17.443  18.655  1.00 55.68           C  
ANISOU   98  CZ  ARG A  30     7258   7299   6598    851     63    377       C  
ATOM     99  NH1 ARG A  30     -21.723  17.331  19.793  1.00 33.67           N1+
ANISOU   99  NH1 ARG A  30     4438   4489   3866    855     89    296       N1+
ATOM    100  NH2 ARG A  30     -19.980  18.221  18.610  1.00 55.72           N  
ANISOU  100  NH2 ARG A  30     7242   7314   6613    845     62    428       N  
ATOM    101  N   TYR A  31     -25.618  15.524  12.542  1.00 33.64           N  
ANISOU  101  N   TYR A  31     4646   4334   3803   1022   -318    468       N  
ATOM    102  CA  TYR A  31     -25.811  15.059  11.163  1.00 31.95           C  
ANISOU  102  CA  TYR A  31     4504   4099   3536   1128   -409    493       C  
ATOM    103  C   TYR A  31     -26.473  16.154  10.296  1.00 34.66           C  
ANISOU  103  C   TYR A  31     4795   4410   3963   1166   -419    499       C  
ATOM    104  O   TYR A  31     -26.003  16.461   9.191  1.00 34.09           O  
ANISOU  104  O   TYR A  31     4748   4360   3845   1288   -437    553       O  
ATOM    105  CB  TYR A  31     -26.682  13.800  11.208  1.00 32.44           C  
ANISOU  105  CB  TYR A  31     4620   4104   3602   1111   -499    448       C  
ATOM    106  CG  TYR A  31     -26.817  13.090   9.885  1.00 32.13           C  
ANISOU  106  CG  TYR A  31     4683   4031   3494   1239   -625    462       C  
ATOM    107  CD1 TYR A  31     -25.761  12.351   9.359  1.00 32.64           C  
ANISOU  107  CD1 TYR A  31     4861   4147   3394   1354   -664    509       C  
ATOM    108  CD2 TYR A  31     -28.021  13.092   9.193  1.00 32.87           C  
ANISOU  108  CD2 TYR A  31     4771   4041   3676   1259   -717    430       C  
ATOM    109  CE1 TYR A  31     -25.894  11.663   8.160  1.00 33.18           C  
ANISOU  109  CE1 TYR A  31     5040   4180   3386   1506   -801    523       C  
ATOM    110  CE2 TYR A  31     -28.169  12.394   8.002  1.00 33.56           C  
ANISOU  110  CE2 TYR A  31     4962   4083   3705   1399   -855    431       C  
ATOM    111  CZ  TYR A  31     -27.103  11.682   7.490  1.00 39.39           C  
ANISOU  111  CZ  TYR A  31     5820   4870   4278   1532   -902    477       C  
ATOM    112  OH  TYR A  31     -27.237  11.034   6.293  1.00 46.00           O  
ANISOU  112  OH  TYR A  31     6773   5660   5045   1705  -1055    480       O  
ATOM    113  N   ILE A  32     -27.578  16.731  10.790  1.00 31.25           N  
ANISOU  113  N   ILE A  32     4293   3937   3643   1079   -401    452       N  
ATOM    114  CA  ILE A  32     -28.239  17.835  10.104  1.00 32.23           C  
ANISOU  114  CA  ILE A  32     4369   4042   3835   1103   -391    448       C  
ATOM    115  C   ILE A  32     -27.250  19.021   9.977  1.00 39.00           C  
ANISOU  115  C   ILE A  32     5179   4945   4694   1129   -318    500       C  
ATOM    116  O   ILE A  32     -27.154  19.588   8.891  1.00 39.67           O  
ANISOU  116  O   ILE A  32     5253   5036   4782   1224   -317    532       O  
ATOM    117  CB  ILE A  32     -29.612  18.238  10.735  1.00 35.15           C  
ANISOU  117  CB  ILE A  32     4682   4375   4298   1010   -383    404       C  
ATOM    118  CG1 ILE A  32     -30.592  17.026  10.762  1.00 36.34           C  
ANISOU  118  CG1 ILE A  32     4862   4472   4471    987   -470    381       C  
ATOM    119  CG2 ILE A  32     -30.239  19.417   9.955  1.00 34.21           C  
ANISOU  119  CG2 ILE A  32     4527   4251   4221   1042   -359    396       C  
ATOM    120  CD1 ILE A  32     -31.796  17.153  11.752  1.00 35.47           C  
ANISOU  120  CD1 ILE A  32     4686   4347   4445    889   -457    378       C  
ATOM    121  N   LEU A  33     -26.476  19.347  11.057  1.00 35.54           N  
ANISOU  121  N   LEU A  33     4710   4536   4260   1058   -265    513       N  
ATOM    122  CA  LEU A  33     -25.485  20.443  11.007  1.00 35.01           C  
ANISOU  122  CA  LEU A  33     4591   4497   4214   1069   -218    575       C  
ATOM    123  C   LEU A  33     -24.474  20.287   9.875  1.00 35.79           C  
ANISOU  123  C   LEU A  33     4711   4641   4246   1196   -226    675       C  
ATOM    124  O   LEU A  33     -24.201  21.247   9.179  1.00 36.01           O  
ANISOU  124  O   LEU A  33     4684   4679   4320   1252   -204    737       O  
ATOM    125  CB  LEU A  33     -24.784  20.672  12.356  1.00 34.97           C  
ANISOU  125  CB  LEU A  33     4560   4503   4224    984   -182    567       C  
ATOM    126  CG  LEU A  33     -25.610  21.386  13.419  1.00 38.94           C  
ANISOU  126  CG  LEU A  33     5021   4969   4806    903   -171    501       C  
ATOM    127  CD1 LEU A  33     -25.024  21.148  14.802  1.00 38.06           C  
ANISOU  127  CD1 LEU A  33     4907   4867   4689    858   -149    473       C  
ATOM    128  CD2 LEU A  33     -25.748  22.883  13.107  1.00 40.44           C  
ANISOU  128  CD2 LEU A  33     5158   5137   5071    899   -166    520       C  
ATOM    129  N   ASP A  34     -23.959  19.080   9.669  1.00 32.19           N  
ANISOU  129  N   ASP A  34     4337   4217   3677   1257   -259    699       N  
ATOM    130  CA  ASP A  34     -23.045  18.735   8.580  1.00 31.26           C  
ANISOU  130  CA  ASP A  34     4263   4156   3458   1415   -281    810       C  
ATOM    131  C   ASP A  34     -23.754  18.811   7.221  1.00 36.04           C  
ANISOU  131  C   ASP A  34     4884   4737   4072   1559   -328    811       C  
ATOM    132  O   ASP A  34     -23.112  19.092   6.205  1.00 35.28           O  
ANISOU  132  O   ASP A  34     4776   4685   3942   1719   -325    919       O  
ATOM    133  CB  ASP A  34     -22.487  17.330   8.799  1.00 32.24           C  
ANISOU  133  CB  ASP A  34     4497   4321   3433   1446   -315    819       C  
ATOM    134  CG  ASP A  34     -21.504  17.199   9.951  1.00 42.71           C  
ANISOU  134  CG  ASP A  34     5813   5696   4718   1349   -253    836       C  
ATOM    135  OD1 ASP A  34     -20.976  18.244  10.409  1.00 41.30           O  
ANISOU  135  OD1 ASP A  34     5544   5525   4622   1289   -198    875       O  
ATOM    136  OD2 ASP A  34     -21.243  16.041  10.382  1.00 49.11           O1-
ANISOU  136  OD2 ASP A  34     6710   6536   5414   1341   -263    811       O1-
ATOM    137  N   GLY A  35     -25.068  18.557   7.225  1.00 33.23           N  
ANISOU  137  N   GLY A  35     4547   4313   3767   1513   -370    701       N  
ATOM    138  CA  GLY A  35     -25.922  18.656   6.052  1.00 33.61           C  
ANISOU  138  CA  GLY A  35     4607   4324   3838   1633   -416    673       C  
ATOM    139  C   GLY A  35     -26.143  20.086   5.625  1.00 39.58           C  
ANISOU  139  C   GLY A  35     5263   5087   4690   1652   -340    689       C  
ATOM    140  O   GLY A  35     -26.096  20.381   4.429  1.00 39.81           O  
ANISOU  140  O   GLY A  35     5285   5132   4709   1827   -342    734       O  
ATOM    141  N   ILE A  36     -26.383  20.991   6.605  1.00 37.74           N  
ANISOU  141  N   ILE A  36     4956   4842   4542   1488   -276    656       N  
ATOM    142  CA  ILE A  36     -26.542  22.441   6.416  1.00 38.55           C  
ANISOU  142  CA  ILE A  36     4968   4948   4733   1475   -206    668       C  
ATOM    143  C   ILE A  36     -25.237  22.999   5.812  1.00 42.85           C  
ANISOU  143  C   ILE A  36     5457   5545   5278   1587   -169    807       C  
ATOM    144  O   ILE A  36     -25.269  23.674   4.787  1.00 42.04           O  
ANISOU  144  O   ILE A  36     5305   5459   5210   1714   -135    851       O  
ATOM    145  CB  ILE A  36     -26.909  23.137   7.764  1.00 42.69           C  
ANISOU  145  CB  ILE A  36     5451   5448   5321   1290   -174    614       C  
ATOM    146  CG1 ILE A  36     -28.296  22.715   8.255  1.00 44.08           C  
ANISOU  146  CG1 ILE A  36     5660   5585   5501   1207   -201    512       C  
ATOM    147  CG2 ILE A  36     -26.842  24.667   7.667  1.00 44.91           C  
ANISOU  147  CG2 ILE A  36     5651   5732   5682   1275   -117    640       C  
ATOM    148  CD1 ILE A  36     -28.472  22.956   9.730  1.00 57.89           C  
ANISOU  148  CD1 ILE A  36     7395   7325   7277   1070   -190    481       C  
ATOM    149  N   SER A  37     -24.097  22.634   6.411  1.00 39.63           N  
ANISOU  149  N   SER A  37     5056   5171   4831   1553   -174    884       N  
ATOM    150  CA  SER A  37     -22.768  23.024   5.971  1.00 40.43           C  
ANISOU  150  CA  SER A  37     5102   5332   4929   1648   -149   1048       C  
ATOM    151  C   SER A  37     -22.538  22.657   4.480  1.00 48.36           C  
ANISOU  151  C   SER A  37     6126   6384   5863   1899   -164   1143       C  
ATOM    152  O   SER A  37     -22.235  23.548   3.673  1.00 49.15           O  
ANISOU  152  O   SER A  37     6137   6512   6027   2017   -119   1247       O  
ATOM    153  CB  SER A  37     -21.728  22.389   6.884  1.00 40.95           C  
ANISOU  153  CB  SER A  37     5200   5430   4928   1574   -160   1098       C  
ATOM    154  OG  SER A  37     -20.425  22.846   6.583  1.00 51.81           O  
ANISOU  154  OG  SER A  37     6508   6865   6313   1642   -136   1275       O  
ATOM    155  N   ALA A  38     -22.787  21.371   4.115  1.00 44.79           N  
ANISOU  155  N   ALA A  38     5795   5936   5287   1994   -235   1104       N  
ATOM    156  CA  ALA A  38     -22.665  20.838   2.749  1.00 44.24           C  
ANISOU  156  CA  ALA A  38     5781   5903   5126   2265   -281   1175       C  
ATOM    157  C   ALA A  38     -23.612  21.499   1.777  1.00 49.22           C  
ANISOU  157  C   ALA A  38     6366   6501   5835   2381   -261   1119       C  
ATOM    158  O   ALA A  38     -23.274  21.612   0.601  1.00 49.51           O  
ANISOU  158  O   ALA A  38     6389   6582   5839   2636   -259   1219       O  
ATOM    159  CB  ALA A  38     -22.853  19.328   2.738  1.00 44.69           C  
ANISOU  159  CB  ALA A  38     5993   5945   5042   2312   -388   1115       C  
ATOM    160  N   LEU A  39     -24.773  21.972   2.253  1.00 48.27           N  
ANISOU  160  N   LEU A  39     6221   6312   5809   2215   -238    969       N  
ATOM    161  CA  LEU A  39     -25.730  22.707   1.427  1.00 49.74           C  
ANISOU  161  CA  LEU A  39     6361   6473   6064   2299   -199    902       C  
ATOM    162  C   LEU A  39     -25.250  24.144   1.221  1.00 59.13           C  
ANISOU  162  C   LEU A  39     7412   7701   7353   2310    -89    993       C  
ATOM    163  O   LEU A  39     -25.410  24.668   0.130  1.00 60.36           O  
ANISOU  163  O   LEU A  39     7516   7880   7536   2501    -42   1024       O  
ATOM    164  CB  LEU A  39     -27.127  22.749   2.070  1.00 49.56           C  
ANISOU  164  CB  LEU A  39     6361   6380   6089   2110   -208    732       C  
ATOM    165  CG  LEU A  39     -28.154  21.653   1.761  1.00 54.89           C  
ANISOU  165  CG  LEU A  39     7140   6996   6720   2147   -312    623       C  
ATOM    166  CD1 LEU A  39     -29.498  22.036   2.340  1.00 54.54           C  
ANISOU  166  CD1 LEU A  39     7078   6902   6742   1971   -292    500       C  
ATOM    167  CD2 LEU A  39     -28.341  21.425   0.249  1.00 58.87           C  
ANISOU  167  CD2 LEU A  39     7680   7502   7188   2433   -352    627       C  
ATOM    168  N   ARG A  40     -24.718  24.795   2.282  1.00 59.15           N  
ANISOU  168  N   ARG A  40     7354   7702   7420   2113    -54   1029       N  
ATOM    169  CA  ARG A  40     -24.198  26.172   2.294  1.00 60.64           C  
ANISOU  169  CA  ARG A  40     7411   7907   7722   2084     23   1123       C  
ATOM    170  C   ARG A  40     -23.047  26.278   1.301  1.00 67.61           C  
ANISOU  170  C   ARG A  40     8223   8864   8604   2315     47   1328       C  
ATOM    171  O   ARG A  40     -22.893  27.301   0.647  1.00 66.62           O  
ANISOU  171  O   ARG A  40     7983   8759   8573   2408    118   1410       O  
ATOM    172  CB  ARG A  40     -23.711  26.540   3.720  1.00 62.40           C  
ANISOU  172  CB  ARG A  40     7613   8101   7996   1845     10   1125       C  
ATOM    173  CG  ARG A  40     -23.333  28.006   3.956  1.00 78.08           C  
ANISOU  173  CG  ARG A  40     9478  10071  10117   1769     55   1191       C  
ATOM    174  CD  ARG A  40     -21.836  28.285   3.844  1.00 98.28           C  
ANISOU  174  CD  ARG A  40    11944  12668  12729   1823     55   1400       C  
ATOM    175  NE  ARG A  40     -21.234  28.770   5.095  1.00112.79           N  
ANISOU  175  NE  ARG A  40    13754  14461  14641   1625     16   1415       N  
ATOM    176  CZ  ARG A  40     -19.938  29.044   5.251  1.00126.20           C  
ANISOU  176  CZ  ARG A  40    15372  16178  16403   1622     -2   1590       C  
ATOM    177  NH1 ARG A  40     -19.087  28.889   4.247  1.00112.27           N1+
ANISOU  177  NH1 ARG A  40    13540  14488  14628   1812     25   1788       N1+
ATOM    178  NH2 ARG A  40     -19.487  29.483   6.423  1.00111.28           N  
ANISOU  178  NH2 ARG A  40    13466  14232  14584   1446    -52   1579       N  
ATOM    179  N   LYS A  41     -22.248  25.213   1.203  1.00 68.11           N  
ANISOU  179  N   LYS A  41     8353   8972   8555   2412    -10   1423       N  
ATOM    180  CA  LYS A  41     -21.083  25.101   0.341  1.00 70.66           C  
ANISOU  180  CA  LYS A  41     8629   9383   8836   2653     -3   1648       C  
ATOM    181  C   LYS A  41     -21.513  24.971  -1.116  1.00 79.81           C  
ANISOU  181  C   LYS A  41     9798  10573   9953   2965      5   1664       C  
ATOM    182  O   LYS A  41     -20.912  25.592  -1.995  1.00 80.55           O  
ANISOU  182  O   LYS A  41     9781  10730  10094   3177     63   1839       O  
ATOM    183  CB  LYS A  41     -20.210  23.920   0.821  1.00 73.61           C  
ANISOU  183  CB  LYS A  41     9103   9801   9064   2645    -71   1722       C  
ATOM    184  CG  LYS A  41     -19.328  23.243  -0.228  1.00 89.93           C  
ANISOU  184  CG  LYS A  41    11209  11968  10992   2959   -102   1915       C  
ATOM    185  CD  LYS A  41     -18.453  22.147   0.382  1.00102.49           C  
ANISOU  185  CD  LYS A  41    12910  13611  12422   2918   -160   1980       C  
ATOM    186  CE  LYS A  41     -19.076  20.773   0.317  1.00108.32           C  
ANISOU  186  CE  LYS A  41    13836  14325  12994   2975   -259   1841       C  
ATOM    187  NZ  LYS A  41     -18.125  19.736   0.790  1.00111.80           N1+
ANISOU  187  NZ  LYS A  41    14387  14836  13256   2970   -303   1925       N1+
ATOM    188  N   GLU A  42     -22.572  24.201  -1.366  1.00 78.81           N  
ANISOU  188  N   GLU A  42     9795  10398   9752   3003    -54   1488       N  
ATOM    189  CA  GLU A  42     -23.064  23.995  -2.719  1.00 80.39           C  
ANISOU  189  CA  GLU A  42    10023  10612   9910   3312    -66   1474       C  
ATOM    190  C   GLU A  42     -24.114  25.045  -3.118  1.00 87.60           C  
ANISOU  190  C   GLU A  42    10852  11488  10944   3299     27   1352       C  
ATOM    191  O   GLU A  42     -24.910  24.836  -4.032  1.00 86.93           O  
ANISOU  191  O   GLU A  42    10809  11386  10833   3490     15   1258       O  
ATOM    192  CB  GLU A  42     -23.551  22.555  -2.877  1.00 82.09           C  
ANISOU  192  CB  GLU A  42    10419  10788   9982   3388   -203   1367       C  
ATOM    193  CG  GLU A  42     -23.537  22.049  -4.306  1.00 96.75           C  
ANISOU  193  CG  GLU A  42    12334  12678  11749   3787   -260   1419       C  
ATOM    194  CD  GLU A  42     -24.931  21.666  -4.743  1.00127.64           C  
ANISOU  194  CD  GLU A  42    16331  16497  15671   3819   -325   1201       C  
ATOM    195  OE1 GLU A  42     -25.555  20.853  -4.027  1.00122.50           O  
ANISOU  195  OE1 GLU A  42    15787  15767  14989   3620   -422   1063       O  
ATOM    196  OE2 GLU A  42     -25.434  22.239  -5.737  1.00131.41           O1-
ANISOU  196  OE2 GLU A  42    16751  16978  16201   4024   -269   1169       O1-
ATOM    197  N   THR A  43     -24.065  26.203  -2.457  1.00 87.23           N  
ANISOU  197  N   THR A  43    10690  11431  11023   3086    116   1359       N  
ATOM    198  CA  THR A  43     -24.947  27.331  -2.710  1.00 88.30           C  
ANISOU  198  CA  THR A  43    10744  11545  11261   3048    217   1260       C  
ATOM    199  C   THR A  43     -24.104  28.599  -2.860  1.00 97.40           C  
ANISOU  199  C   THR A  43    11724  12742  12540   3072    316   1432       C  
ATOM    200  O   THR A  43     -24.378  29.400  -3.751  1.00 96.68           O  
ANISOU  200  O   THR A  43    11541  12680  12513   3240    413   1449       O  
ATOM    201  CB  THR A  43     -26.111  27.348  -1.674  1.00 91.87           C  
ANISOU  201  CB  THR A  43    11268  11922  11718   2751    197   1049       C  
ATOM    202  CG2 THR A  43     -25.958  28.396  -0.568  1.00 89.09           C  
ANISOU  202  CG2 THR A  43    10843  11547  11460   2485    242   1054       C  
ATOM    203  OG1 THR A  43     -27.356  27.512  -2.344  1.00 91.70           O  
ANISOU  203  OG1 THR A  43    11272  11881  11689   2831    234    900       O  
ATOM    204  N   CYS A  44     -23.043  28.742  -2.019  1.00 99.05           N  
ANISOU  204  N   CYS A  44    11887  12956  12791   2920    288   1568       N  
ATOM    205  CA  CYS A  44     -22.127  29.894  -1.961  1.00101.63           C  
ANISOU  205  CA  CYS A  44    12047  13305  13261   2898    347   1753       C  
ATOM    206  C   CYS A  44     -21.122  29.940  -3.133  1.00109.48           C  
ANISOU  206  C   CYS A  44    12931  14394  14272   3225    386   2011       C  
ATOM    207  O   CYS A  44     -20.125  30.670  -3.063  1.00109.96           O  
ANISOU  207  O   CYS A  44    12848  14480  14451   3216    412   2220       O  
ATOM    208  CB  CYS A  44     -21.419  29.970  -0.603  1.00102.57           C  
ANISOU  208  CB  CYS A  44    12167  13384  13422   2619    283   1791       C  
ATOM    209  SG  CYS A  44     -22.428  30.663   0.742  1.00106.16           S  
ANISOU  209  SG  CYS A  44    12669  13736  13931   2273    268   1561       S  
ATOM    210  N   ASN A  45     -21.387  29.160  -4.202  1.00108.04           N  
ANISOU  210  N   ASN A  45    12815  14261  13975   3527    380   2008       N  
ATOM    211  CA  ASN A  45     -20.537  29.078  -5.388  1.00109.15           C  
ANISOU  211  CA  ASN A  45    12870  14504  14100   3902    411   2254       C  
ATOM    212  C   ASN A  45     -21.289  29.505  -6.660  1.00114.07           C  
ANISOU  212  C   ASN A  45    13441  15152  14748   4200    504   2201       C  
ATOM    213  O   ASN A  45     -20.971  29.058  -7.767  1.00114.23           O  
ANISOU  213  O   ASN A  45    13459  15248  14695   4581    504   2326       O  
ATOM    214  CB  ASN A  45     -19.880  27.691  -5.495  1.00112.80           C  
ANISOU  214  CB  ASN A  45    13464  15018  14376   4053    300   2350       C  
ATOM    215  CG  ASN A  45     -18.922  27.373  -4.358  1.00144.60           C  
ANISOU  215  CG  ASN A  45    17514  19046  18380   3804    238   2444       C  
ATOM    216  ND2 ASN A  45     -17.747  26.866  -4.695  1.00139.39           N  
ANISOU  216  ND2 ASN A  45    16844  18486  17632   3996    206   2699       N  
ATOM    217  OD1 ASN A  45     -19.221  27.556  -3.169  1.00139.16           O  
ANISOU  217  OD1 ASN A  45    16857  18278  17741   3457    218   2294       O  
ATOM    218  N   LYS A  46     -22.289  30.400  -6.475  1.00109.94           N  
ANISOU  218  N   LYS A  46    12881  14570  14319   4036    585   2013       N  
ATOM    219  CA  LYS A  46     -23.149  31.014  -7.500  1.00109.15           C  
ANISOU  219  CA  LYS A  46    12727  14489  14258   4249    700   1918       C  
ATOM    220  C   LYS A  46     -23.385  32.491  -7.132  1.00111.83           C  
ANISOU  220  C   LYS A  46    12930  14803  14759   4046    815   1893       C  
ATOM    221  O   LYS A  46     -23.680  33.312  -8.005  1.00110.31           O  
ANISOU  221  O   LYS A  46    12623  14650  14639   4239    945   1908       O  
ATOM    222  CB  LYS A  46     -24.518  30.299  -7.635  1.00111.27           C  
ANISOU  222  CB  LYS A  46    13166  14702  14411   4246    658   1632       C  
ATOM    223  CG  LYS A  46     -24.625  28.871  -7.087  1.00132.64           C  
ANISOU  223  CG  LYS A  46    16062  17361  16974   4151    494   1545       C  
ATOM    224  CD  LYS A  46     -24.107  27.804  -8.051  1.00145.19           C  
ANISOU  224  CD  LYS A  46    17725  19001  18440   4529    407   1656       C  
ATOM    225  CE  LYS A  46     -23.536  26.630  -7.296  1.00156.59           C  
ANISOU  225  CE  LYS A  46    19303  20429  19766   4403    259   1697       C  
ATOM    226  NZ  LYS A  46     -23.426  25.423  -8.154  1.00166.44           N1+
ANISOU  226  NZ  LYS A  46    20689  21696  20855   4735    136   1717       N1+
ATOM    227  N   SER A  47     -23.285  32.801  -5.822  1.00108.32           N  
ANISOU  227  N   SER A  47    12508  14290  14359   3668    760   1847       N  
ATOM    228  CA  SER A  47     -23.439  34.133  -5.232  1.00107.91           C  
ANISOU  228  CA  SER A  47    12361  14196  14444   3436    821   1823       C  
ATOM    229  C   SER A  47     -22.074  34.611  -4.719  1.00113.09           C  
ANISOU  229  C   SER A  47    12886  14847  15234   3339    777   2074       C  
ATOM    230  O   SER A  47     -21.564  35.622  -5.201  1.00113.23           O  
ANISOU  230  O   SER A  47    12727  14890  15405   3430    854   2242       O  
ATOM    231  CB  SER A  47     -24.471  34.112  -4.107  1.00109.82           C  
ANISOU  231  CB  SER A  47    12746  14357  14623   3108    770   1570       C  
ATOM    232  OG  SER A  47     -24.232  33.074  -3.171  1.00115.40           O  
ANISOU  232  OG  SER A  47    13576  15025  15244   2944    639   1539       O  
ATOM    233  N   ASN A  48     -21.452  33.824  -3.807  1.00109.72           N  
ANISOU  233  N   ASN A  48    12542  14395  14754   3176    653   2113       N  
ATOM    234  CA  ASN A  48     -20.129  34.044  -3.195  1.00126.54           C  
ANISOU  234  CA  ASN A  48    14576  16517  16986   3067    587   2341       C  
ATOM    235  C   ASN A  48     -19.919  35.427  -2.569  1.00115.13           C  
ANISOU  235  C   ASN A  48    13011  15000  15733   2849    588   2381       C  
ATOM    236  O   ASN A  48     -20.059  35.595  -1.357  1.00 50.56           O  
ANISOU  236  O   ASN A  48     4906   6736   7568   2558    503   2266       O  
ATOM    237  CB  ASN A  48     -18.953  33.645  -4.133  1.00126.70           C  
ANISOU  237  CB  ASN A  48    14488  16642  17009   3377    602   2648       C  
ATOM    238  CG  ASN A  48     -19.306  33.333  -5.578  1.00141.50           C  
ANISOU  238  CG  ASN A  48    16348  18605  18809   3771    688   2677       C  
ATOM    239  ND2 ASN A  48     -18.706  34.043  -6.511  1.00131.12           N  
ANISOU  239  ND2 ASN A  48    14842  17362  17618   4027    777   2918       N  
ATOM    240  OD1 ASN A  48     -20.121  32.459  -5.876  1.00134.75           O  
ANISOU  240  OD1 ASN A  48    15651  17753  17796   3863    669   2489       O  
ATOM    241  N   ASN A  61     -38.736  41.811   6.738  1.00 71.69           N  
ANISOU  241  N   ASN A  61     9413   9621   8206   1148    682     36       N  
ATOM    242  CA  ASN A  61     -37.735  40.739   6.665  1.00 71.30           C  
ANISOU  242  CA  ASN A  61     9254   9480   8357   1138    619     77       C  
ATOM    243  C   ASN A  61     -38.292  39.352   7.110  1.00 72.08           C  
ANISOU  243  C   ASN A  61     9375   9589   8421   1113    576     84       C  
ATOM    244  O   ASN A  61     -39.454  39.258   7.525  1.00 70.61           O  
ANISOU  244  O   ASN A  61     9279   9481   8069   1103    591     74       O  
ATOM    245  CB  ASN A  61     -36.463  41.128   7.457  1.00 72.96           C  
ANISOU  245  CB  ASN A  61     9440   9578   8702   1086    471    141       C  
ATOM    246  N   LEU A  62     -37.451  38.282   7.017  1.00 66.53           N  
ANISOU  246  N   LEU A  62     8590   8814   7876   1109    523    115       N  
ATOM    247  CA  LEU A  62     -37.790  36.910   7.425  1.00 64.37           C  
ANISOU  247  CA  LEU A  62     8323   8532   7604   1083    470    128       C  
ATOM    248  C   LEU A  62     -37.996  36.814   8.932  1.00 66.33           C  
ANISOU  248  C   LEU A  62     8648   8770   7783   1022    353    172       C  
ATOM    249  O   LEU A  62     -37.235  37.415   9.699  1.00 68.36           O  
ANISOU  249  O   LEU A  62     8924   8975   8076   1000    267    199       O  
ATOM    250  CB  LEU A  62     -36.680  35.927   7.022  1.00 64.32           C  
ANISOU  250  CB  LEU A  62     8224   8451   7765   1102    433    156       C  
ATOM    251  CG  LEU A  62     -36.612  35.501   5.561  1.00 67.99           C  
ANISOU  251  CG  LEU A  62     8618   8927   8289   1206    526    125       C  
ATOM    252  CD1 LEU A  62     -35.235  34.954   5.226  1.00 67.46           C  
ANISOU  252  CD1 LEU A  62     8466   8795   8371   1247    483    183       C  
ATOM    253  CD2 LEU A  62     -37.693  34.470   5.229  1.00 70.23           C  
ANISOU  253  CD2 LEU A  62     8933   9241   8512   1224    540     81       C  
ATOM    254  N   ASN A  63     -39.006  36.047   9.357  1.00 58.92           N  
ANISOU  254  N   ASN A  63     7750   7879   6759   1010    343    188       N  
ATOM    255  CA  ASN A  63     -39.278  35.818  10.776  1.00 57.17           C  
ANISOU  255  CA  ASN A  63     7588   7661   6472    988    242    248       C  
ATOM    256  C   ASN A  63     -38.825  34.371  11.135  1.00 56.24           C  
ANISOU  256  C   ASN A  63     7410   7484   6476    961    179    278       C  
ATOM    257  O   ASN A  63     -39.649  33.513  11.473  1.00 56.27           O  
ANISOU  257  O   ASN A  63     7417   7520   6444    954    166    318       O  
ATOM    258  CB  ASN A  63     -40.758  36.086  11.095  1.00 57.95           C  
ANISOU  258  CB  ASN A  63     7768   7871   6377   1009    277    280       C  
ATOM    259  N   LEU A  64     -37.504  34.096  10.999  1.00 47.42           N  
ANISOU  259  N   LEU A  64     6232   6283   5503    948    142    269       N  
ATOM    260  CA  LEU A  64     -36.945  32.765  11.271  1.00 44.44           C  
ANISOU  260  CA  LEU A  64     5805   5852   5227    926     90    290       C  
ATOM    261  C   LEU A  64     -36.829  32.491  12.773  1.00 44.54           C  
ANISOU  261  C   LEU A  64     5849   5850   5224    915      0    334       C  
ATOM    262  O   LEU A  64     -36.472  33.415  13.512  1.00 43.71           O  
ANISOU  262  O   LEU A  64     5786   5731   5091    930    -51    340       O  
ATOM    263  CB  LEU A  64     -35.577  32.586  10.593  1.00 44.23           C  
ANISOU  263  CB  LEU A  64     5712   5762   5333    932     90    281       C  
ATOM    264  CG  LEU A  64     -35.560  32.503   9.062  1.00 47.55           C  
ANISOU  264  CG  LEU A  64     6084   6193   5788    988    173    251       C  
ATOM    265  CD1 LEU A  64     -34.213  32.900   8.524  1.00 46.06           C  
ANISOU  265  CD1 LEU A  64     5831   5963   5706   1020    179    277       C  
ATOM    266  CD2 LEU A  64     -35.911  31.111   8.581  1.00 49.05           C  
ANISOU  266  CD2 LEU A  64     6262   6376   5998   1006    164    241       C  
ATOM    267  N   PRO A  65     -37.133  31.249  13.250  1.00 39.34           N  
ANISOU  267  N   PRO A  65     5168   5190   4587    904    -27    367       N  
ATOM    268  CA  PRO A  65     -36.998  30.954  14.697  1.00 39.19           C  
ANISOU  268  CA  PRO A  65     5167   5165   4560    923    -98    412       C  
ATOM    269  C   PRO A  65     -35.614  31.262  15.269  1.00 42.99           C  
ANISOU  269  C   PRO A  65     5643   5577   5116    924   -156    390       C  
ATOM    270  O   PRO A  65     -34.602  31.069  14.600  1.00 42.08           O  
ANISOU  270  O   PRO A  65     5483   5413   5093    891   -145    364       O  
ATOM    271  CB  PRO A  65     -37.354  29.464  14.797  1.00 40.80           C  
ANISOU  271  CB  PRO A  65     5322   5366   4813    904   -102    445       C  
ATOM    272  CG  PRO A  65     -38.188  29.198  13.574  1.00 44.35           C  
ANISOU  272  CG  PRO A  65     5758   5840   5253    883    -49    431       C  
ATOM    273  CD  PRO A  65     -37.600  30.059  12.505  1.00 39.83           C  
ANISOU  273  CD  PRO A  65     5190   5252   4691    888     -3    365       C  
ATOM    274  N   LYS A  66     -35.584  31.817  16.485  1.00 40.09           N  
ANISOU  274  N   LYS A  66     5326   5208   4700    977   -224    409       N  
ATOM    275  CA  LYS A  66     -34.354  32.238  17.138  1.00 39.89           C  
ANISOU  275  CA  LYS A  66     5306   5109   4741    987   -299    386       C  
ATOM    276  C   LYS A  66     -34.519  32.096  18.644  1.00 45.64           C  
ANISOU  276  C   LYS A  66     6074   5842   5425   1077   -371    412       C  
ATOM    277  O   LYS A  66     -35.561  32.452  19.187  1.00 47.43           O  
ANISOU  277  O   LYS A  66     6358   6131   5533   1157   -386    456       O  
ATOM    278  CB  LYS A  66     -34.077  33.706  16.784  1.00 41.91           C  
ANISOU  278  CB  LYS A  66     5603   5337   4985    984   -330    363       C  
ATOM    279  CG  LYS A  66     -32.667  34.160  17.105  1.00 57.63           C  
ANISOU  279  CG  LYS A  66     7575   7232   7089    966   -413    346       C  
ATOM    280  CD  LYS A  66     -32.454  35.648  16.793  1.00 67.50           C  
ANISOU  280  CD  LYS A  66     8861   8444   8341    962   -461    336       C  
ATOM    281  CE  LYS A  66     -31.005  36.006  16.535  1.00 77.53           C  
ANISOU  281  CE  LYS A  66    10067   9620   9771    910   -513    344       C  
ATOM    282  NZ  LYS A  66     -30.144  35.819  17.738  1.00 82.78           N1+
ANISOU  282  NZ  LYS A  66    10746  10210  10496    934   -631    337       N1+
ATOM    283  N   MET A  67     -33.488  31.596  19.316  1.00 41.31           N  
ANISOU  283  N   MET A  67     5496   5238   4962   1084   -412    392       N  
ATOM    284  CA  MET A  67     -33.450  31.423  20.760  1.00 41.22           C  
ANISOU  284  CA  MET A  67     5513   5223   4926   1196   -477    404       C  
ATOM    285  C   MET A  67     -33.198  32.776  21.392  1.00 46.00           C  
ANISOU  285  C   MET A  67     6204   5783   5491   1275   -592    384       C  
ATOM    286  O   MET A  67     -32.340  33.539  20.933  1.00 45.36           O  
ANISOU  286  O   MET A  67     6127   5630   5480   1213   -638    345       O  
ATOM    287  CB  MET A  67     -32.301  30.476  21.191  1.00 43.68           C  
ANISOU  287  CB  MET A  67     5768   5488   5342   1177   -474    372       C  
ATOM    288  CG  MET A  67     -32.332  29.112  20.577  1.00 47.12           C  
ANISOU  288  CG  MET A  67     6133   5953   5818   1102   -383    385       C  
ATOM    289  SD  MET A  67     -33.555  28.099  21.389  1.00 52.17           S  
ANISOU  289  SD  MET A  67     6749   6668   6405   1187   -347    454       S  
ATOM    290  CE  MET A  67     -33.074  26.488  20.774  1.00 48.21           C  
ANISOU  290  CE  MET A  67     6174   6158   5984   1089   -279    442       C  
ATOM    291  N   ALA A  68     -33.908  33.032  22.491  1.00 43.64           N  
ANISOU  291  N   ALA A  68     5972   5524   5083   1429   -650    421       N  
ATOM    292  CA  ALA A  68     -33.794  34.218  23.329  1.00 43.60           C  
ANISOU  292  CA  ALA A  68     6074   5477   5013   1555   -790    407       C  
ATOM    293  C   ALA A  68     -33.625  33.689  24.742  1.00 48.10           C  
ANISOU  293  C   ALA A  68     6651   6043   5580   1724   -846    415       C  
ATOM    294  O   ALA A  68     -34.013  32.552  25.004  1.00 46.69           O  
ANISOU  294  O   ALA A  68     6403   5928   5410   1749   -757    459       O  
ATOM    295  CB  ALA A  68     -35.069  35.043  23.227  1.00 44.24           C  
ANISOU  295  CB  ALA A  68     6249   5643   4918   1629   -799    465       C  
ATOM    296  N   GLU A  69     -33.055  34.495  25.656  1.00 47.90           N  
ANISOU  296  N   GLU A  69     6709   5942   5551   1852   -996    374       N  
ATOM    297  CA  GLU A  69     -32.843  34.120  27.060  1.00 48.85           C  
ANISOU  297  CA  GLU A  69     6846   6052   5664   2056  -1062    369       C  
ATOM    298  C   GLU A  69     -34.120  33.643  27.771  1.00 53.76           C  
ANISOU  298  C   GLU A  69     7478   6802   6148   2246  -1016    479       C  
ATOM    299  O   GLU A  69     -34.041  32.745  28.621  1.00 53.15           O  
ANISOU  299  O   GLU A  69     7343   6752   6101   2367   -978    497       O  
ATOM    300  CB  GLU A  69     -32.219  35.283  27.841  1.00 51.23           C  
ANISOU  300  CB  GLU A  69     7261   6243   5959   2189  -1264    309       C  
ATOM    301  CG  GLU A  69     -31.494  34.827  29.098  1.00 65.42           C  
ANISOU  301  CG  GLU A  69     9054   7990   7814   2362  -1330    259       C  
ATOM    302  CD  GLU A  69     -31.376  35.876  30.185  1.00 98.49           C  
ANISOU  302  CD  GLU A  69    13384  12103  11934   2606  -1548    229       C  
ATOM    303  OE1 GLU A  69     -32.422  36.401  30.633  1.00114.80           O  
ANISOU  303  OE1 GLU A  69    15553  14241  13824   2798  -1607    302       O  
ATOM    304  OE2 GLU A  69     -30.233  36.145  30.616  1.00 88.64           O1-
ANISOU  304  OE2 GLU A  69    12149  10725  10804   2619  -1668    136       O1-
ATOM    305  N   LYS A  70     -35.288  34.265  27.440  1.00 50.76           N  
ANISOU  305  N   LYS A  70     7166   6506   5613   2281  -1014    563       N  
ATOM    306  CA  LYS A  70     -36.610  33.937  27.996  1.00 50.57           C  
ANISOU  306  CA  LYS A  70     7150   6620   5443   2458   -972    706       C  
ATOM    307  C   LYS A  70     -37.025  32.475  27.739  1.00 54.81           C  
ANISOU  307  C   LYS A  70     7537   7229   6060   2374   -813    775       C  
ATOM    308  O   LYS A  70     -37.825  31.919  28.495  1.00 55.91           O  
ANISOU  308  O   LYS A  70     7642   7463   6137   2547   -782    903       O  
ATOM    309  CB  LYS A  70     -37.695  34.908  27.474  1.00 53.21           C  
ANISOU  309  CB  LYS A  70     7587   7036   5593   2468   -987    779       C  
ATOM    310  CG  LYS A  70     -38.021  34.800  25.976  1.00 66.76           C  
ANISOU  310  CG  LYS A  70     9249   8778   7341   2207   -862    765       C  
ATOM    311  CD  LYS A  70     -39.468  35.161  25.686  1.00 78.65           C  
ANISOU  311  CD  LYS A  70    10811  10423   8649   2259   -817    890       C  
ATOM    312  CE  LYS A  70     -39.877  34.799  24.282  1.00 97.09           C  
ANISOU  312  CE  LYS A  70    13070  12792  11029   2029   -679    880       C  
ATOM    313  NZ  LYS A  70     -41.235  35.318  23.957  1.00111.24           N1+
ANISOU  313  NZ  LYS A  70    14932  14718  12616   2073   -637    987       N1+
ATOM    314  N   ASP A  71     -36.473  31.861  26.684  1.00 48.37           N  
ANISOU  314  N   ASP A  71     6632   6364   5380   2126   -723    704       N  
ATOM    315  CA  ASP A  71     -36.793  30.504  26.289  1.00 46.53           C  
ANISOU  315  CA  ASP A  71     6272   6176   5231   2024   -596    753       C  
ATOM    316  C   ASP A  71     -36.265  29.451  27.230  1.00 50.71           C  
ANISOU  316  C   ASP A  71     6721   6694   5851   2118   -569    749       C  
ATOM    317  O   ASP A  71     -36.855  28.372  27.292  1.00 50.74           O  
ANISOU  317  O   ASP A  71     6629   6758   5894   2113   -484    834       O  
ATOM    318  CB  ASP A  71     -36.363  30.249  24.837  1.00 47.37           C  
ANISOU  318  CB  ASP A  71     6332   6236   5430   1765   -528    678       C  
ATOM    319  CG  ASP A  71     -37.029  31.180  23.838  1.00 55.47           C  
ANISOU  319  CG  ASP A  71     7420   7290   6366   1684   -524    687       C  
ATOM    320  OD1 ASP A  71     -38.272  31.307  23.878  1.00 56.58           O  
ANISOU  320  OD1 ASP A  71     7580   7528   6390   1748   -501    795       O  
ATOM    321  OD2 ASP A  71     -36.307  31.795  23.032  1.00 60.46           O1-
ANISOU  321  OD2 ASP A  71     8075   7853   7042   1567   -539    597       O1-
ATOM    322  N   GLY A  72     -35.189  29.771  27.960  1.00 46.52           N  
ANISOU  322  N   GLY A  72     6230   6086   5359   2203   -644    651       N  
ATOM    323  CA  GLY A  72     -34.556  28.878  28.925  1.00 46.38           C  
ANISOU  323  CA  GLY A  72     6149   6057   5418   2314   -615    623       C  
ATOM    324  C   GLY A  72     -33.588  27.860  28.336  1.00 48.76           C  
ANISOU  324  C   GLY A  72     6365   6311   5851   2117   -526    538       C  
ATOM    325  O   GLY A  72     -33.370  26.802  28.932  1.00 46.45           O  
ANISOU  325  O   GLY A  72     5997   6042   5611   2176   -456    542       O  
ATOM    326  N   CYS A  73     -33.007  28.171  27.157  1.00 45.01           N  
ANISOU  326  N   CYS A  73     5905   5777   5421   1898   -527    470       N  
ATOM    327  CA  CYS A  73     -32.036  27.303  26.475  1.00 44.03           C  
ANISOU  327  CA  CYS A  73     5719   5615   5396   1721   -454    404       C  
ATOM    328  C   CYS A  73     -30.585  27.669  26.744  1.00 46.28           C  
ANISOU  328  C   CYS A  73     6029   5814   5740   1705   -509    299       C  
ATOM    329  O   CYS A  73     -29.702  26.839  26.519  1.00 45.77           O  
ANISOU  329  O   CYS A  73     5918   5736   5737   1614   -447    254       O  
ATOM    330  CB  CYS A  73     -32.323  27.223  24.981  1.00 43.96           C  
ANISOU  330  CB  CYS A  73     5694   5610   5400   1523   -410    420       C  
ATOM    331  SG  CYS A  73     -33.837  26.319  24.576  1.00 47.40           S  
ANISOU  331  SG  CYS A  73     6070   6133   5806   1502   -334    535       S  
ATOM    332  N   PHE A  74     -30.343  28.911  27.199  1.00 41.56           N  
ANISOU  332  N   PHE A  74     5511   5158   5123   1792   -634    267       N  
ATOM    333  CA  PHE A  74     -29.007  29.401  27.526  1.00 41.42           C  
ANISOU  333  CA  PHE A  74     5517   5043   5176   1784   -717    179       C  
ATOM    334  C   PHE A  74     -28.689  29.097  28.993  1.00 47.33           C  
ANISOU  334  C   PHE A  74     6275   5787   5923   2000   -746    135       C  
ATOM    335  O   PHE A  74     -29.572  28.669  29.727  1.00 47.36           O  
ANISOU  335  O   PHE A  74     6268   5863   5862   2170   -710    188       O  
ATOM    336  CB  PHE A  74     -28.858  30.904  27.186  1.00 42.72           C  
ANISOU  336  CB  PHE A  74     5762   5129   5342   1760   -858    166       C  
ATOM    337  CG  PHE A  74     -29.168  31.294  25.753  1.00 43.44           C  
ANISOU  337  CG  PHE A  74     5841   5229   5436   1577   -820    205       C  
ATOM    338  CD1 PHE A  74     -28.861  30.438  24.691  1.00 44.76           C  
ANISOU  338  CD1 PHE A  74     5929   5425   5654   1409   -701    218       C  
ATOM    339  CD2 PHE A  74     -29.728  32.535  25.456  1.00 45.42           C  
ANISOU  339  CD2 PHE A  74     6166   5461   5631   1592   -907    225       C  
ATOM    340  CE1 PHE A  74     -29.140  30.804  23.369  1.00 44.65           C  
ANISOU  340  CE1 PHE A  74     5902   5422   5642   1277   -664    250       C  
ATOM    341  CE2 PHE A  74     -29.984  32.905  24.128  1.00 46.80           C  
ANISOU  341  CE2 PHE A  74     6323   5650   5809   1440   -857    252       C  
ATOM    342  CZ  PHE A  74     -29.697  32.040  23.096  1.00 44.10           C  
ANISOU  342  CZ  PHE A  74     5893   5336   5527   1292   -734    264       C  
ATOM    343  N   GLN A  75     -27.431  29.278  29.411  1.00 45.41           N  
ANISOU  343  N   GLN A  75     6042   5461   5753   2004   -806     49       N  
ATOM    344  CA  GLN A  75     -27.017  29.028  30.791  1.00 45.32           C  
ANISOU  344  CA  GLN A  75     6041   5433   5746   2221   -837    -15       C  
ATOM    345  C   GLN A  75     -27.791  29.951  31.752  1.00 52.45           C  
ANISOU  345  C   GLN A  75     7035   6324   6571   2485   -976      3       C  
ATOM    346  O   GLN A  75     -28.385  29.462  32.717  1.00 52.45           O  
ANISOU  346  O   GLN A  75     7024   6393   6514   2715   -937     31       O  
ATOM    347  CB  GLN A  75     -25.498  29.220  30.919  1.00 46.20           C  
ANISOU  347  CB  GLN A  75     6154   5447   5955   2152   -895   -109       C  
ATOM    348  CG  GLN A  75     -24.937  28.921  32.305  1.00 52.67           C  
ANISOU  348  CG  GLN A  75     6981   6247   6785   2374   -916   -196       C  
ATOM    349  CD  GLN A  75     -23.451  29.194  32.439  1.00 61.76           C  
ANISOU  349  CD  GLN A  75     8137   7297   8033   2305   -989   -282       C  
ATOM    350  NE2 GLN A  75     -22.873  28.697  33.517  1.00 46.98           N  
ANISOU  350  NE2 GLN A  75     6256   5425   6170   2471   -964   -369       N  
ATOM    351  OE1 GLN A  75     -22.806  29.842  31.594  1.00 55.14           O  
ANISOU  351  OE1 GLN A  75     7301   6383   7266   2113  -1064   -265       O  
ATOM    352  N   SER A  76     -27.827  31.272  31.454  1.00 51.08           N  
ANISOU  352  N   SER A  76     6953   6070   6386   2464  -1137      2       N  
ATOM    353  CA  SER A  76     -28.547  32.249  32.264  1.00 51.83           C  
ANISOU  353  CA  SER A  76     7162   6150   6380   2715  -1293     25       C  
ATOM    354  C   SER A  76     -30.054  32.040  32.044  1.00 54.86           C  
ANISOU  354  C   SER A  76     7543   6669   6633   2772  -1206    154       C  
ATOM    355  O   SER A  76     -30.540  32.159  30.910  1.00 54.24           O  
ANISOU  355  O   SER A  76     7446   6624   6537   2569  -1145    206       O  
ATOM    356  CB  SER A  76     -28.113  33.672  31.909  1.00 57.90           C  
ANISOU  356  CB  SER A  76     8030   6792   7178   2648  -1489    -12       C  
ATOM    357  OG  SER A  76     -28.693  34.645  32.771  1.00 72.93           O  
ANISOU  357  OG  SER A  76    10070   8670   8970   2914  -1669     -1       O  
ATOM    358  N   GLY A  77     -30.749  31.663  33.123  1.00 49.42           N  
ANISOU  358  N   GLY A  77     6858   6059   5860   3056  -1192    210       N  
ATOM    359  CA  GLY A  77     -32.180  31.385  33.124  1.00 47.61           C  
ANISOU  359  CA  GLY A  77     6612   5967   5510   3155  -1116    362       C  
ATOM    360  C   GLY A  77     -32.540  30.038  32.532  1.00 49.30           C  
ANISOU  360  C   GLY A  77     6681   6271   5779   2987   -911    425       C  
ATOM    361  O   GLY A  77     -33.646  29.871  32.008  1.00 50.13           O  
ANISOU  361  O   GLY A  77     6762   6468   5818   2937   -847    547       O  
ATOM    362  N   PHE A  78     -31.620  29.053  32.623  1.00 42.62           N  
ANISOU  362  N   PHE A  78     5745   5401   5049   2904   -814    345       N  
ATOM    363  CA  PHE A  78     -31.825  27.713  32.072  1.00 41.11           C  
ANISOU  363  CA  PHE A  78     5426   5278   4916   2745   -638    389       C  
ATOM    364  C   PHE A  78     -33.091  27.022  32.589  1.00 49.42           C  
ANISOU  364  C   PHE A  78     6406   6454   5918   2913   -556    546       C  
ATOM    365  O   PHE A  78     -33.182  26.695  33.775  1.00 52.49           O  
ANISOU  365  O   PHE A  78     6764   6883   6295   3180   -542    574       O  
ATOM    366  CB  PHE A  78     -30.574  26.809  32.253  1.00 40.73           C  
ANISOU  366  CB  PHE A  78     5315   5190   4970   2669   -558    273       C  
ATOM    367  CG  PHE A  78     -30.626  25.549  31.415  1.00 39.27           C  
ANISOU  367  CG  PHE A  78     5031   5053   4838   2456   -406    301       C  
ATOM    368  CD1 PHE A  78     -30.300  25.579  30.065  1.00 40.39           C  
ANISOU  368  CD1 PHE A  78     5176   5159   5010   2179   -393    278       C  
ATOM    369  CD2 PHE A  78     -31.092  24.358  31.952  1.00 39.08           C  
ANISOU  369  CD2 PHE A  78     4909   5109   4830   2551   -288    364       C  
ATOM    370  CE1 PHE A  78     -30.427  24.438  29.272  1.00 40.16           C  
ANISOU  370  CE1 PHE A  78     5075   5169   5016   2011   -279    307       C  
ATOM    371  CE2 PHE A  78     -31.182  23.206  31.166  1.00 40.41           C  
ANISOU  371  CE2 PHE A  78     5000   5309   5046   2357   -175    391       C  
ATOM    372  CZ  PHE A  78     -30.858  23.260  29.828  1.00 38.26           C  
ANISOU  372  CZ  PHE A  78     4751   4995   4790   2093   -180    359       C  
ATOM    373  N   ASN A  79     -34.060  26.802  31.697  1.00 46.24           N  
ANISOU  373  N   ASN A  79     5967   6109   5491   2767   -504    655       N  
ATOM    374  CA  ASN A  79     -35.281  26.088  32.028  1.00 46.52           C  
ANISOU  374  CA  ASN A  79     5914   6259   5503   2884   -428    831       C  
ATOM    375  C   ASN A  79     -35.556  24.963  31.034  1.00 49.54           C  
ANISOU  375  C   ASN A  79     6192   6659   5973   2632   -315    869       C  
ATOM    376  O   ASN A  79     -35.973  25.192  29.900  1.00 50.53           O  
ANISOU  376  O   ASN A  79     6338   6776   6085   2431   -321    884       O  
ATOM    377  CB  ASN A  79     -36.504  27.005  32.230  1.00 48.43           C  
ANISOU  377  CB  ASN A  79     6225   6576   5602   3049   -504    980       C  
ATOM    378  CG  ASN A  79     -37.577  26.321  33.056  1.00 66.51           C  
ANISOU  378  CG  ASN A  79     8415   8989   7868   3280   -443   1182       C  
ATOM    379  ND2 ASN A  79     -37.597  26.586  34.354  1.00 60.28           N  
ANISOU  379  ND2 ASN A  79     7652   8236   7017   3626   -492   1225       N  
ATOM    380  OD1 ASN A  79     -38.309  25.448  32.572  1.00 57.82           O  
ANISOU  380  OD1 ASN A  79     7204   7944   6820   3162   -353   1303       O  
ATOM    381  N   GLU A  80     -35.323  23.757  31.504  1.00 44.54           N  
ANISOU  381  N   GLU A  80     5451   6046   5426   2663   -219    877       N  
ATOM    382  CA  GLU A  80     -35.506  22.440  30.903  1.00 44.57           C  
ANISOU  382  CA  GLU A  80     5346   6063   5526   2487   -120    915       C  
ATOM    383  C   GLU A  80     -36.818  22.315  30.119  1.00 48.56           C  
ANISOU  383  C   GLU A  80     5811   6616   6025   2386   -122   1070       C  
ATOM    384  O   GLU A  80     -36.822  21.967  28.935  1.00 49.10           O  
ANISOU  384  O   GLU A  80     5878   6643   6135   2143   -114   1036       O  
ATOM    385  CB  GLU A  80     -35.534  21.473  32.099  1.00 46.37           C  
ANISOU  385  CB  GLU A  80     5464   6347   5806   2698    -37    975       C  
ATOM    386  CG  GLU A  80     -35.605  19.989  31.850  1.00 58.78           C  
ANISOU  386  CG  GLU A  80     6914   7932   7486   2581     64   1016       C  
ATOM    387  CD  GLU A  80     -35.241  19.295  33.145  1.00 65.29           C  
ANISOU  387  CD  GLU A  80     7657   8799   8349   2813    150   1014       C  
ATOM    388  OE1 GLU A  80     -34.026  19.138  33.391  1.00 44.62           O  
ANISOU  388  OE1 GLU A  80     5079   6139   5735   2798    184    843       O  
ATOM    389  OE2 GLU A  80     -36.144  19.065  33.980  1.00 46.17           O1-
ANISOU  389  OE2 GLU A  80     5140   6459   5942   3043    179   1187       O1-
ATOM    390  N   GLU A  81     -37.925  22.592  30.812  1.00 44.58           N  
ANISOU  390  N   GLU A  81     5275   6200   5464   2596   -138   1250       N  
ATOM    391  CA  GLU A  81     -39.304  22.488  30.371  1.00 43.36           C  
ANISOU  391  CA  GLU A  81     5068   6113   5292   2561   -139   1441       C  
ATOM    392  C   GLU A  81     -39.682  23.484  29.279  1.00 46.23           C  
ANISOU  392  C   GLU A  81     5539   6461   5567   2403   -199   1411       C  
ATOM    393  O   GLU A  81     -40.329  23.087  28.310  1.00 45.08           O  
ANISOU  393  O   GLU A  81     5352   6314   5461   2221   -183   1464       O  
ATOM    394  CB  GLU A  81     -40.220  22.619  31.589  1.00 44.76           C  
ANISOU  394  CB  GLU A  81     5191   6405   5410   2880   -140   1654       C  
ATOM    395  N   THR A  82     -39.308  24.773  29.441  1.00 41.99           N  
ANISOU  395  N   THR A  82     5135   5908   4910   2484   -271   1328       N  
ATOM    396  CA  THR A  82     -39.617  25.807  28.446  1.00 41.26           C  
ANISOU  396  CA  THR A  82     5149   5805   4725   2352   -320   1292       C  
ATOM    397  C   THR A  82     -38.702  25.675  27.232  1.00 46.92           C  
ANISOU  397  C   THR A  82     5884   6419   5525   2078   -304   1117       C  
ATOM    398  O   THR A  82     -39.144  25.942  26.104  1.00 46.71           O  
ANISOU  398  O   THR A  82     5881   6389   5476   1918   -300   1111       O  
ATOM    399  CB  THR A  82     -39.519  27.220  29.031  1.00 45.57           C  
ANISOU  399  CB  THR A  82     5834   6361   5119   2535   -416   1267       C  
ATOM    400  CG2 THR A  82     -40.458  27.444  30.227  1.00 47.04           C  
ANISOU  400  CG2 THR A  82     6023   6663   5188   2855   -445   1459       C  
ATOM    401  OG1 THR A  82     -38.159  27.504  29.375  1.00 39.07           O  
ANISOU  401  OG1 THR A  82     5064   5438   4345   2545   -461   1089       O  
ATOM    402  N   CYS A  83     -37.427  25.252  27.464  1.00 43.06           N  
ANISOU  402  N   CYS A  83     5384   5855   5123   2045   -292    980       N  
ATOM    403  CA  CYS A  83     -36.451  25.080  26.404  1.00 42.33           C  
ANISOU  403  CA  CYS A  83     5306   5678   5101   1821   -277    837       C  
ATOM    404  C   CYS A  83     -36.878  23.986  25.459  1.00 43.50           C  
ANISOU  404  C   CYS A  83     5378   5826   5326   1652   -221    873       C  
ATOM    405  O   CYS A  83     -36.842  24.218  24.258  1.00 43.64           O  
ANISOU  405  O   CYS A  83     5426   5809   5346   1493   -226    823       O  
ATOM    406  CB  CYS A  83     -35.050  24.825  26.958  1.00 43.32           C  
ANISOU  406  CB  CYS A  83     5436   5742   5284   1843   -274    711       C  
ATOM    407  SG  CYS A  83     -33.769  24.612  25.682  1.00 46.84           S  
ANISOU  407  SG  CYS A  83     5897   6101   5797   1596   -257    572       S  
ATOM    408  N   LEU A  84     -37.295  22.810  25.981  1.00 38.47           N  
ANISOU  408  N   LEU A  84     4640   5221   4755   1699   -176    964       N  
ATOM    409  CA  LEU A  84     -37.729  21.680  25.160  1.00 38.51           C  
ANISOU  409  CA  LEU A  84     4573   5213   4848   1551   -150   1006       C  
ATOM    410  C   LEU A  84     -38.939  22.071  24.280  1.00 45.72           C  
ANISOU  410  C   LEU A  84     5493   6153   5727   1478   -176   1096       C  
ATOM    411  O   LEU A  84     -39.033  21.669  23.121  1.00 46.73           O  
ANISOU  411  O   LEU A  84     5620   6234   5899   1318   -184   1057       O  
ATOM    412  CB  LEU A  84     -38.035  20.457  26.049  1.00 38.54           C  
ANISOU  412  CB  LEU A  84     4460   5249   4934   1642   -107   1111       C  
ATOM    413  CG  LEU A  84     -38.399  19.127  25.358  1.00 42.66           C  
ANISOU  413  CG  LEU A  84     4903   5738   5568   1498   -100   1155       C  
ATOM    414  CD1 LEU A  84     -37.358  18.706  24.339  1.00 43.41           C  
ANISOU  414  CD1 LEU A  84     5058   5752   5684   1327   -107    995       C  
ATOM    415  CD2 LEU A  84     -38.571  18.040  26.354  1.00 40.43           C  
ANISOU  415  CD2 LEU A  84     4503   5486   5371   1604    -53   1252       C  
ATOM    416  N   VAL A  85     -39.818  22.909  24.820  1.00 43.01           N  
ANISOU  416  N   VAL A  85     5167   5886   5289   1612   -193   1210       N  
ATOM    417  CA  VAL A  85     -40.996  23.388  24.109  1.00 43.14           C  
ANISOU  417  CA  VAL A  85     5201   5950   5242   1564   -207   1302       C  
ATOM    418  C   VAL A  85     -40.574  24.296  22.936  1.00 43.83           C  
ANISOU  418  C   VAL A  85     5390   5990   5274   1433   -220   1156       C  
ATOM    419  O   VAL A  85     -41.118  24.144  21.845  1.00 42.72           O  
ANISOU  419  O   VAL A  85     5244   5838   5152   1307   -215   1155       O  
ATOM    420  CB  VAL A  85     -42.015  24.037  25.094  1.00 47.67           C  
ANISOU  420  CB  VAL A  85     5777   6637   5697   1772   -219   1480       C  
ATOM    421  CG1 VAL A  85     -43.088  24.849  24.366  1.00 47.44           C  
ANISOU  421  CG1 VAL A  85     5804   6670   5552   1731   -229   1551       C  
ATOM    422  CG2 VAL A  85     -42.650  22.975  25.992  1.00 47.85           C  
ANISOU  422  CG2 VAL A  85     5662   6713   5804   1886   -196   1668       C  
ATOM    423  N   LYS A  86     -39.593  25.202  23.168  1.00 38.31           N  
ANISOU  423  N   LYS A  86     4775   5258   4522   1472   -239   1037       N  
ATOM    424  CA  LYS A  86     -39.044  26.134  22.176  1.00 37.54           C  
ANISOU  424  CA  LYS A  86     4760   5115   4388   1369   -249    911       C  
ATOM    425  C   LYS A  86     -38.261  25.379  21.071  1.00 42.18           C  
ANISOU  425  C   LYS A  86     5319   5624   5084   1207   -227    807       C  
ATOM    426  O   LYS A  86     -38.266  25.791  19.909  1.00 40.87           O  
ANISOU  426  O   LYS A  86     5183   5437   4907   1113   -217    751       O  
ATOM    427  CB  LYS A  86     -38.153  27.189  22.877  1.00 39.11           C  
ANISOU  427  CB  LYS A  86     5040   5287   4533   1464   -297    834       C  
ATOM    428  CG  LYS A  86     -37.383  28.126  21.938  1.00 44.47           C  
ANISOU  428  CG  LYS A  86     5785   5906   5207   1360   -313    714       C  
ATOM    429  CD  LYS A  86     -38.286  29.089  21.204  1.00 43.29           C  
ANISOU  429  CD  LYS A  86     5694   5805   4950   1339   -306    739       C  
ATOM    430  CE  LYS A  86     -37.508  30.057  20.350  1.00 53.93           C  
ANISOU  430  CE  LYS A  86     7090   7094   6306   1257   -316    632       C  
ATOM    431  NZ  LYS A  86     -38.382  31.087  19.716  1.00 60.28           N1+
ANISOU  431  NZ  LYS A  86     7959   7955   6990   1253   -297    648       N1+
ATOM    432  N   ILE A  87     -37.564  24.289  21.448  1.00 39.45           N  
ANISOU  432  N   ILE A  87     4918   5241   4829   1193   -216    785       N  
ATOM    433  CA  ILE A  87     -36.844  23.472  20.466  1.00 38.74           C  
ANISOU  433  CA  ILE A  87     4815   5088   4816   1068   -206    705       C  
ATOM    434  C   ILE A  87     -37.850  22.869  19.458  1.00 41.57           C  
ANISOU  434  C   ILE A  87     5143   5444   5206    987   -212    753       C  
ATOM    435  O   ILE A  87     -37.738  23.147  18.272  1.00 41.13           O  
ANISOU  435  O   ILE A  87     5123   5360   5146    916   -214    690       O  
ATOM    436  CB  ILE A  87     -35.872  22.442  21.121  1.00 40.54           C  
ANISOU  436  CB  ILE A  87     5008   5288   5106   1079   -191    670       C  
ATOM    437  CG1 ILE A  87     -34.827  23.181  21.970  1.00 40.47           C  
ANISOU  437  CG1 ILE A  87     5039   5270   5070   1155   -194    603       C  
ATOM    438  CG2 ILE A  87     -35.168  21.570  20.065  1.00 39.70           C  
ANISOU  438  CG2 ILE A  87     4906   5128   5048    968   -190    605       C  
ATOM    439  CD1 ILE A  87     -33.957  22.232  22.950  1.00 41.33           C  
ANISOU  439  CD1 ILE A  87     5110   5374   5219   1210   -162    577       C  
ATOM    440  N   ILE A  88     -38.840  22.111  19.942  1.00 38.91           N  
ANISOU  440  N   ILE A  88     4739   5140   4907   1013   -219    872       N  
ATOM    441  CA  ILE A  88     -39.904  21.465  19.152  1.00 38.72           C  
ANISOU  441  CA  ILE A  88     4674   5106   4933    942   -246    940       C  
ATOM    442  C   ILE A  88     -40.714  22.485  18.324  1.00 41.80           C  
ANISOU  442  C   ILE A  88     5109   5530   5242    922   -240    943       C  
ATOM    443  O   ILE A  88     -40.921  22.275  17.123  1.00 41.66           O  
ANISOU  443  O   ILE A  88     5106   5470   5253    844   -258    892       O  
ATOM    444  CB  ILE A  88     -40.776  20.550  20.061  1.00 41.82           C  
ANISOU  444  CB  ILE A  88     4964   5531   5395    989   -258   1101       C  
ATOM    445  CG1 ILE A  88     -39.881  19.481  20.753  1.00 41.75           C  
ANISOU  445  CG1 ILE A  88     4911   5485   5465   1005   -249   1074       C  
ATOM    446  CG2 ILE A  88     -41.916  19.886  19.268  1.00 42.84           C  
ANISOU  446  CG2 ILE A  88     5043   5637   5597    907   -308   1186       C  
ATOM    447  CD1 ILE A  88     -40.500  18.765  21.980  1.00 45.68           C  
ANISOU  447  CD1 ILE A  88     5299   6030   6025   1103   -235   1233       C  
ATOM    448  N   THR A  89     -41.100  23.605  18.948  1.00 37.26           N  
ANISOU  448  N   THR A  89     4571   5032   4556   1007   -217    991       N  
ATOM    449  CA  THR A  89     -41.819  24.695  18.284  1.00 37.25           C  
ANISOU  449  CA  THR A  89     4627   5079   4446   1002   -197    990       C  
ATOM    450  C   THR A  89     -41.019  25.273  17.112  1.00 40.15           C  
ANISOU  450  C   THR A  89     5055   5393   4807    935   -179    834       C  
ATOM    451  O   THR A  89     -41.561  25.399  16.015  1.00 40.13           O  
ANISOU  451  O   THR A  89     5063   5389   4797    884   -164    806       O  
ATOM    452  CB  THR A  89     -42.270  25.770  19.303  1.00 45.61           C  
ANISOU  452  CB  THR A  89     5732   6232   5365   1130   -189   1074       C  
ATOM    453  CG2 THR A  89     -43.073  26.902  18.660  1.00 45.25           C  
ANISOU  453  CG2 THR A  89     5758   6254   5181   1129   -161   1079       C  
ATOM    454  OG1 THR A  89     -43.070  25.133  20.296  1.00 45.66           O  
ANISOU  454  OG1 THR A  89     5665   6297   5386   1217   -201   1245       O  
ATOM    455  N   GLY A  90     -39.756  25.614  17.372  1.00 36.15           N  
ANISOU  455  N   GLY A  90     4578   4846   4310    949   -180    746       N  
ATOM    456  CA  GLY A  90     -38.838  26.203  16.404  1.00 35.34           C  
ANISOU  456  CA  GLY A  90     4516   4698   4215    906   -163    628       C  
ATOM    457  C   GLY A  90     -38.555  25.276  15.256  1.00 39.25           C  
ANISOU  457  C   GLY A  90     4985   5134   4793    842   -167    576       C  
ATOM    458  O   GLY A  90     -38.567  25.705  14.101  1.00 39.18           O  
ANISOU  458  O   GLY A  90     4998   5117   4772    827   -143    519       O  
ATOM    459  N   LEU A  91     -38.322  23.985  15.559  1.00 36.38           N  
ANISOU  459  N   LEU A  91     4580   4733   4509    822   -202    598       N  
ATOM    460  CA  LEU A  91     -38.094  22.989  14.517  1.00 36.21           C  
ANISOU  460  CA  LEU A  91     4551   4650   4555    782   -234    556       C  
ATOM    461  C   LEU A  91     -39.325  22.783  13.619  1.00 40.81           C  
ANISOU  461  C   LEU A  91     5127   5232   5148    762   -254    578       C  
ATOM    462  O   LEU A  91     -39.144  22.605  12.427  1.00 41.21           O  
ANISOU  462  O   LEU A  91     5199   5240   5217    764   -270    512       O  
ATOM    463  CB  LEU A  91     -37.623  21.661  15.091  1.00 36.35           C  
ANISOU  463  CB  LEU A  91     4539   4631   4641    767   -273    576       C  
ATOM    464  CG  LEU A  91     -36.254  21.611  15.755  1.00 40.05           C  
ANISOU  464  CG  LEU A  91     5020   5092   5104    784   -253    535       C  
ATOM    465  CD1 LEU A  91     -36.032  20.250  16.340  1.00 40.05           C  
ANISOU  465  CD1 LEU A  91     4989   5070   5157    774   -278    560       C  
ATOM    466  CD2 LEU A  91     -35.132  21.987  14.794  1.00 40.10           C  
ANISOU  466  CD2 LEU A  91     5070   5074   5094    785   -242    459       C  
ATOM    467  N   LEU A  92     -40.554  22.840  14.179  1.00 38.74           N  
ANISOU  467  N   LEU A  92     4831   5019   4869    759   -256    678       N  
ATOM    468  CA  LEU A  92     -41.820  22.726  13.437  1.00 38.88           C  
ANISOU  468  CA  LEU A  92     4836   5045   4892    737   -274    717       C  
ATOM    469  C   LEU A  92     -42.028  23.970  12.583  1.00 44.38           C  
ANISOU  469  C   LEU A  92     5586   5784   5492    759   -207    647       C  
ATOM    470  O   LEU A  92     -42.601  23.867  11.500  1.00 45.45           O  
ANISOU  470  O   LEU A  92     5729   5900   5641    753   -216    609       O  
ATOM    471  CB  LEU A  92     -43.024  22.560  14.394  1.00 38.85           C  
ANISOU  471  CB  LEU A  92     4774   5103   4883    740   -285    877       C  
ATOM    472  CG  LEU A  92     -43.270  21.169  15.011  1.00 43.53           C  
ANISOU  472  CG  LEU A  92     5286   5651   5602    715   -357    978       C  
ATOM    473  CD1 LEU A  92     -44.432  21.204  15.984  1.00 43.42           C  
ANISOU  473  CD1 LEU A  92     5203   5720   5575    748   -352   1167       C  
ATOM    474  CD2 LEU A  92     -43.538  20.123  13.959  1.00 45.93           C  
ANISOU  474  CD2 LEU A  92     5577   5857   6018    653   -448    946       C  
ATOM    475  N   GLU A  93     -41.577  25.146  13.070  1.00 39.39           N  
ANISOU  475  N   GLU A  93     5009   4735   5223    556   -866    635       N  
ATOM    476  CA  GLU A  93     -41.668  26.403  12.329  1.00 39.19           C  
ANISOU  476  CA  GLU A  93     4984   4710   5196    556   -886    621       C  
ATOM    477  C   GLU A  93     -40.669  26.426  11.155  1.00 44.21           C  
ANISOU  477  C   GLU A  93     5635   5327   5835    543   -894    613       C  
ATOM    478  O   GLU A  93     -40.962  27.008  10.104  1.00 44.57           O  
ANISOU  478  O   GLU A  93     5685   5367   5882    537   -905    607       O  
ATOM    479  CB  GLU A  93     -41.429  27.612  13.251  1.00 40.40           C  
ANISOU  479  CB  GLU A  93     5136   4874   5338    584   -895    613       C  
ATOM    480  CG  GLU A  93     -42.579  27.913  14.204  1.00 50.56           C  
ANISOU  480  CG  GLU A  93     6409   6185   6616    604   -892    620       C  
ATOM    481  CD  GLU A  93     -42.370  29.016  15.230  1.00 71.77           C  
ANISOU  481  CD  GLU A  93     9095   8885   9289    641   -906    611       C  
ATOM    482  OE1 GLU A  93     -41.232  29.526  15.352  1.00 60.44           O  
ANISOU  482  OE1 GLU A  93     7670   7438   7856    651   -919    595       O  
ATOM    483  OE2 GLU A  93     -43.356  29.367  15.919  1.00 65.17           O1-
ANISOU  483  OE2 GLU A  93     8247   8072   8441    662   -905    616       O1-
ATOM    484  N   PHE A  94     -39.495  25.791  11.330  1.00 39.23           N  
ANISOU  484  N   PHE A  94     5015   4688   5203    542   -888    612       N  
ATOM    485  CA  PHE A  94     -38.462  25.782  10.295  1.00 37.78           C  
ANISOU  485  CA  PHE A  94     4843   4490   5021    532   -892    606       C  
ATOM    486  C   PHE A  94     -38.846  24.981   9.056  1.00 42.51           C  
ANISOU  486  C   PHE A  94     5447   5081   5622    517   -895    610       C  
ATOM    487  O   PHE A  94     -38.319  25.238   7.974  1.00 42.07           O  
ANISOU  487  O   PHE A  94     5402   5018   5564    516   -898    607       O  
ATOM    488  CB  PHE A  94     -37.123  25.292  10.868  1.00 38.49           C  
ANISOU  488  CB  PHE A  94     4939   4576   5108    537   -886    599       C  
ATOM    489  CG  PHE A  94     -36.177  26.385  11.322  1.00 38.91           C  
ANISOU  489  CG  PHE A  94     4989   4626   5170    550   -892    584       C  
ATOM    490  CD1 PHE A  94     -35.588  27.248  10.402  1.00 41.09           C  
ANISOU  490  CD1 PHE A  94     5266   4889   5458    541   -893    581       C  
ATOM    491  CD2 PHE A  94     -35.795  26.486  12.654  1.00 39.56           C  
ANISOU  491  CD2 PHE A  94     5066   4715   5248    574   -895    573       C  
ATOM    492  CE1 PHE A  94     -34.701  28.247  10.822  1.00 41.92           C  
ANISOU  492  CE1 PHE A  94     5361   4984   5581    549   -897    565       C  
ATOM    493  CE2 PHE A  94     -34.903  27.482  13.073  1.00 42.31           C  
ANISOU  493  CE2 PHE A  94     5407   5057   5611    588   -906    551       C  
ATOM    494  CZ  PHE A  94     -34.359  28.353  12.153  1.00 40.56           C  
ANISOU  494  CZ  PHE A  94     5181   4819   5411    572   -907    547       C  
ATOM    495  N   GLU A  95     -39.772  24.021   9.219  1.00 39.62           N  
ANISOU  495  N   GLU A  95     5072   4718   5263    510   -893    615       N  
ATOM    496  CA  GLU A  95     -40.234  23.102   8.184  1.00 38.86           C  
ANISOU  496  CA  GLU A  95     4976   4612   5176    500   -903    613       C  
ATOM    497  C   GLU A  95     -40.700  23.731   6.880  1.00 40.46           C  
ANISOU  497  C   GLU A  95     5184   4813   5377    506   -919    603       C  
ATOM    498  O   GLU A  95     -40.379  23.198   5.818  1.00 39.39           O  
ANISOU  498  O   GLU A  95     5059   4669   5238    509   -929    597       O  
ATOM    499  CB  GLU A  95     -41.239  22.099   8.743  1.00 40.32           C  
ANISOU  499  CB  GLU A  95     5144   4795   5380    489   -897    619       C  
ATOM    500  CG  GLU A  95     -40.573  21.053   9.622  1.00 44.03           C  
ANISOU  500  CG  GLU A  95     5621   5258   5848    486   -882    631       C  
ATOM    501  CD  GLU A  95     -41.506  19.921   9.985  1.00 67.85           C  
ANISOU  501  CD  GLU A  95     8624   8266   8891    472   -871    642       C  
ATOM    502  OE1 GLU A  95     -42.421  20.146  10.809  1.00 73.77           O  
ANISOU  502  OE1 GLU A  95     9356   9024   9649    474   -854    654       O  
ATOM    503  OE2 GLU A  95     -41.349  18.819   9.415  1.00 64.25           O1-
ANISOU  503  OE2 GLU A  95     8172   7792   8448    461   -879    640       O1-
ATOM    504  N   VAL A  96     -41.417  24.876   6.950  1.00 36.55           N  
ANISOU  504  N   VAL A  96     4683   4326   4878    514   -922    599       N  
ATOM    505  CA  VAL A  96     -41.869  25.593   5.751  1.00 36.64           C  
ANISOU  505  CA  VAL A  96     4705   4335   4881    529   -936    588       C  
ATOM    506  C   VAL A  96     -40.651  26.076   4.954  1.00 40.68           C  
ANISOU  506  C   VAL A  96     5241   4837   5377    537   -930    594       C  
ATOM    507  O   VAL A  96     -40.647  25.992   3.729  1.00 41.95           O  
ANISOU  507  O   VAL A  96     5418   4993   5529    552   -938    590       O  
ATOM    508  CB  VAL A  96     -42.903  26.726   6.049  1.00 40.97           C  
ANISOU  508  CB  VAL A  96     5246   4895   5426    538   -942    581       C  
ATOM    509  CG1 VAL A  96     -42.337  27.792   6.987  1.00 40.21           C  
ANISOU  509  CG1 VAL A  96     5152   4803   5323    541   -932    590       C  
ATOM    510  CG2 VAL A  96     -43.443  27.360   4.760  1.00 40.89           C  
ANISOU  510  CG2 VAL A  96     5251   4881   5403    559   -958    568       C  
ATOM    511  N   TYR A  97     -39.608  26.514   5.659  1.00 36.43           N  
ANISOU  511  N   TYR A  97     4705   4297   4840    531   -915    603       N  
ATOM    512  CA  TYR A  97     -38.369  27.007   5.075  1.00 36.37           C  
ANISOU  512  CA  TYR A  97     4712   4279   4828    535   -903    610       C  
ATOM    513  C   TYR A  97     -37.541  25.879   4.513  1.00 40.67           C  
ANISOU  513  C   TYR A  97     5264   4821   5367    533   -900    612       C  
ATOM    514  O   TYR A  97     -36.834  26.088   3.537  1.00 39.71           O  
ANISOU  514  O   TYR A  97     5157   4693   5237    543   -892    619       O  
ATOM    515  CB  TYR A  97     -37.584  27.830   6.101  1.00 37.26           C  
ANISOU  515  CB  TYR A  97     4817   4389   4953    529   -893    610       C  
ATOM    516  CG  TYR A  97     -38.381  29.000   6.624  1.00 39.20           C  
ANISOU  516  CG  TYR A  97     5058   4637   5201    536   -900    607       C  
ATOM    517  CD1 TYR A  97     -38.572  30.137   5.848  1.00 41.05           C  
ANISOU  517  CD1 TYR A  97     5306   4860   5431    546   -899    610       C  
ATOM    518  CD2 TYR A  97     -38.937  28.978   7.898  1.00 40.73           C  
ANISOU  518  CD2 TYR A  97     5234   4843   5396    538   -908    601       C  
ATOM    519  CE1 TYR A  97     -39.296  31.226   6.327  1.00 42.55           C  
ANISOU  519  CE1 TYR A  97     5494   5052   5620    554   -910    605       C  
ATOM    520  CE2 TYR A  97     -39.671  30.059   8.386  1.00 42.38           C  
ANISOU  520  CE2 TYR A  97     5439   5059   5604    549   -918    596       C  
ATOM    521  CZ  TYR A  97     -39.853  31.180   7.590  1.00 49.96           C  
ANISOU  521  CZ  TYR A  97     6413   6007   6561    556   -921    597       C  
ATOM    522  OH  TYR A  97     -40.556  32.271   8.043  1.00 53.28           O  
ANISOU  522  OH  TYR A  97     6832   6433   6978    569   -935    590       O  
ATOM    523  N   LEU A  98     -37.629  24.672   5.106  1.00 38.06           N  
ANISOU  523  N   LEU A  98     4924   4495   5041    523   -906    608       N  
ATOM    524  CA  LEU A  98     -36.901  23.526   4.564  1.00 37.53           C  
ANISOU  524  CA  LEU A  98     4865   4426   4968    524   -910    608       C  
ATOM    525  C   LEU A  98     -37.630  23.013   3.302  1.00 44.99           C  
ANISOU  525  C   LEU A  98     5820   5369   5907    538   -928    602       C  
ATOM    526  O   LEU A  98     -36.990  22.527   2.368  1.00 45.08           O  
ANISOU  526  O   LEU A  98     5845   5379   5905    552   -933    602       O  
ATOM    527  CB  LEU A  98     -36.683  22.432   5.631  1.00 36.67           C  
ANISOU  527  CB  LEU A  98     4749   4319   4865    512   -909    606       C  
ATOM    528  CG  LEU A  98     -35.832  22.858   6.860  1.00 40.54           C  
ANISOU  528  CG  LEU A  98     5234   4812   5357    509   -896    605       C  
ATOM    529  CD1 LEU A  98     -35.863  21.815   7.923  1.00 39.54           C  
ANISOU  529  CD1 LEU A  98     5106   4687   5230    507   -894    604       C  
ATOM    530  CD2 LEU A  98     -34.364  23.188   6.499  1.00 41.22           C  
ANISOU  530  CD2 LEU A  98     5326   4897   5439    513   -887    601       C  
ATOM    531  N   GLU A  99     -38.967  23.180   3.259  1.00 44.05           N  
ANISOU  531  N   GLU A  99     5690   5249   5796    541   -942    594       N  
ATOM    532  CA  GLU A  99     -39.762  22.843   2.084  1.00 44.93           C  
ANISOU  532  CA  GLU A  99     5808   5359   5906    561   -966    579       C  
ATOM    533  C   GLU A  99     -39.395  23.770   0.935  1.00 49.74           C  
ANISOU  533  C   GLU A  99     6442   5968   6489    591   -961    583       C  
ATOM    534  O   GLU A  99     -39.297  23.312  -0.200  1.00 51.26           O  
ANISOU  534  O   GLU A  99     6651   6159   6667    620   -975    576       O  
ATOM    535  CB  GLU A  99     -41.261  22.928   2.377  1.00 46.79           C  
ANISOU  535  CB  GLU A  99     6022   5595   6160    557   -980    565       C  
ATOM    536  CG  GLU A  99     -42.012  21.752   1.784  1.00 64.13           C  
ANISOU  536  CG  GLU A  99     8207   7783   8376    563  -1008    544       C  
ATOM    537  CD  GLU A  99     -43.010  22.088   0.695  1.00 96.31           C  
ANISOU  537  CD  GLU A  99    12284  11859  12450    594  -1036    518       C  
ATOM    538  OE1 GLU A  99     -44.223  22.164   1.000  1.00 96.66           O  
ANISOU  538  OE1 GLU A  99    12303  11904  12518    587  -1046    501       O  
ATOM    539  OE2 GLU A  99     -42.585  22.223  -0.475  1.00 95.33           O1-
ANISOU  539  OE2 GLU A  99    12186  11734  12299    630  -1047    512       O1-
ATOM    540  N   TYR A 100     -39.137  25.049   1.243  1.00 45.45           N  
ANISOU  540  N   TYR A 100     5903   5424   5941    589   -940    595       N  
ATOM    541  CA  TYR A 100     -38.701  26.058   0.288  1.00 44.92           C  
ANISOU  541  CA  TYR A 100     5863   5352   5853    614   -925    607       C  
ATOM    542  C   TYR A 100     -37.365  25.676  -0.333  1.00 50.59           C  
ANISOU  542  C   TYR A 100     6595   6068   6560    623   -909    622       C  
ATOM    543  O   TYR A 100     -37.176  25.867  -1.530  1.00 50.76           O  
ANISOU  543  O   TYR A 100     6641   6088   6558    657   -904    629       O  
ATOM    544  CB  TYR A 100     -38.574  27.418   0.989  1.00 45.15           C  
ANISOU  544  CB  TYR A 100     5889   5375   5890    602   -906    617       C  
ATOM    545  CG  TYR A 100     -37.867  28.459   0.160  1.00 46.24           C  
ANISOU  545  CG  TYR A 100     6053   5501   6016    620   -881    637       C  
ATOM    546  CD1 TYR A 100     -38.515  29.102  -0.888  1.00 47.70           C  
ANISOU  546  CD1 TYR A 100     6265   5682   6178    656   -883    637       C  
ATOM    547  CD2 TYR A 100     -36.523  28.743   0.368  1.00 46.80           C  
ANISOU  547  CD2 TYR A 100     6119   5562   6099    604   -853    654       C  
ATOM    548  CE1 TYR A 100     -37.850  30.025  -1.688  1.00 48.36           C  
ANISOU  548  CE1 TYR A 100     6375   5749   6249    675   -853    661       C  
ATOM    549  CE2 TYR A 100     -35.857  29.681  -0.408  1.00 47.65           C  
ANISOU  549  CE2 TYR A 100     6247   5654   6203    618   -822    676       C  
ATOM    550  CZ  TYR A 100     -36.531  30.332  -1.423  1.00 54.66           C  
ANISOU  550  CZ  TYR A 100     7166   6536   7066    654   -820    683       C  
ATOM    551  OH  TYR A 100     -35.875  31.248  -2.193  1.00 58.76           O  
ANISOU  551  OH  TYR A 100     7708   7036   7582    670   -783    710       O  
ATOM    552  N   LEU A 101     -36.437  25.149   0.475  1.00 49.31           N  
ANISOU  552  N   LEU A 101     6418   5908   6411    596   -899    626       N  
ATOM    553  CA  LEU A 101     -35.106  24.766   0.014  1.00 50.25           C  
ANISOU  553  CA  LEU A 101     6544   6028   6521    601   -883    637       C  
ATOM    554  C   LEU A 101     -35.102  23.660  -1.030  1.00 56.96           C  
ANISOU  554  C   LEU A 101     7408   6885   7349    629   -902    631       C  
ATOM    555  O   LEU A 101     -34.169  23.586  -1.831  1.00 56.38           O  
ANISOU  555  O   LEU A 101     7349   6816   7258    649   -887    643       O  
ATOM    556  CB  LEU A 101     -34.193  24.384   1.187  1.00 49.88           C  
ANISOU  556  CB  LEU A 101     6478   5983   6491    571   -875    633       C  
ATOM    557  CG  LEU A 101     -33.816  25.473   2.187  1.00 54.00           C  
ANISOU  557  CG  LEU A 101     6984   6497   7036    551   -857    636       C  
ATOM    558  CD1 LEU A 101     -33.021  24.884   3.329  1.00 53.86           C  
ANISOU  558  CD1 LEU A 101     6950   6484   7030    534   -857    624       C  
ATOM    559  CD2 LEU A 101     -33.045  26.610   1.524  1.00 55.89           C  
ANISOU  559  CD2 LEU A 101     7229   6724   7280    557   -827    653       C  
ATOM    560  N   GLN A 102     -36.132  22.804  -1.016  1.00 56.07           N  
ANISOU  560  N   GLN A 102     7291   6774   7241    632   -936    611       N  
ATOM    561  CA  GLN A 102     -36.269  21.679  -1.938  1.00 57.42           C  
ANISOU  561  CA  GLN A 102     7472   6949   7398    660   -966    598       C  
ATOM    562  C   GLN A 102     -36.353  22.073  -3.415  1.00 64.24           C  
ANISOU  562  C   GLN A 102     8364   7816   8231    714   -969    600       C  
ATOM    563  O   GLN A 102     -35.658  21.466  -4.233  1.00 64.38           O  
ANISOU  563  O   GLN A 102     8396   7840   8225    743   -974    603       O  
ATOM    564  CB  GLN A 102     -37.407  20.763  -1.502  1.00 58.90           C  
ANISOU  564  CB  GLN A 102     7640   7129   7609    647  -1000    574       C  
ATOM    565  CG  GLN A 102     -36.944  19.801  -0.422  1.00 71.51           C  
ANISOU  565  CG  GLN A 102     9223   8724   9224    612   -999    575       C  
ATOM    566  CD  GLN A 102     -37.778  18.546  -0.338  1.00111.25           C  
ANISOU  566  CD  GLN A 102    14243  13747  14282    606  -1032    556       C  
ATOM    567  NE2 GLN A 102     -37.846  17.991   0.857  1.00107.00           N  
ANISOU  567  NE2 GLN A 102    13688  13202  13766    571  -1023    560       N  
ATOM    568  OE1 GLN A 102     -38.302  18.017  -1.336  1.00110.38           O  
ANISOU  568  OE1 GLN A 102    14137  13632  14172    634  -1065    537       O  
ATOM    569  N   ASN A 103     -37.136  23.116  -3.750  1.00 62.56           N  
ANISOU  569  N   ASN A 103     8160   7598   8012    731   -964    601       N  
ATOM    570  CA  ASN A 103     -37.205  23.632  -5.132  1.00 63.48           C  
ANISOU  570  CA  ASN A 103     8310   7716   8093    790   -961    605       C  
ATOM    571  C   ASN A 103     -35.898  24.353  -5.535  1.00 69.16           C  
ANISOU  571  C   ASN A 103     9048   8436   8794    799   -913    642       C  
ATOM    572  O   ASN A 103     -35.420  24.208  -6.664  1.00 69.79           O  
ANISOU  572  O   ASN A 103     9154   8523   8841    848   -906    653       O  
ATOM    573  CB  ASN A 103     -38.388  24.573  -5.300  1.00 64.10           C  
ANISOU  573  CB  ASN A 103     8397   7790   8170    807   -969    594       C  
ATOM    574  CG  ASN A 103     -39.692  23.851  -5.324  1.00 89.03           C  
ANISOU  574  CG  ASN A 103    11539  10948  11342    816  -1018    553       C  
ATOM    575  ND2 ASN A 103     -40.207  23.637  -6.524  1.00 81.81           N  
ANISOU  575  ND2 ASN A 103    10646  10035  10402    879  -1047    532       N  
ATOM    576  OD1 ASN A 103     -40.252  23.496  -4.279  1.00 87.22           O  
ANISOU  576  OD1 ASN A 103    11277  10716  11149    772  -1030    540       O  
ATOM    577  N   ARG A 104     -35.329  25.109  -4.585  1.00 65.92           N  
ANISOU  577  N   ARG A 104     8621   8018   8408    753   -879    660       N  
ATOM    578  CA  ARG A 104     -34.087  25.871  -4.671  1.00 84.84           C  
ANISOU  578  CA  ARG A 104    11022  10408  10806    746   -830    692       C  
ATOM    579  C   ARG A 104     -32.887  24.917  -4.848  1.00120.33           C  
ANISOU  579  C   ARG A 104    15510  14915  15293    746   -824    698       C  
ATOM    580  O   ARG A 104     -31.723  25.324  -4.829  1.00 82.10           O  
ANISOU  580  O   ARG A 104    10661  10071  10462    732   -785    719       O  
ATOM    581  CB  ARG A 104     -33.948  26.689  -3.379  1.00 84.02           C  
ANISOU  581  CB  ARG A 104    10892  10291  10740    694   -813    695       C  
ATOM    582  CG  ARG A 104     -33.259  28.017  -3.549  1.00 90.01           C  
ANISOU  582  CG  ARG A 104    11657  11032  11511    690   -767    724       C  
ATOM    583  CD  ARG A 104     -34.046  29.010  -4.357  1.00 89.19           C  
ANISOU  583  CD  ARG A 104    11585  10915  11386    725   -758    736       C  
ATOM    584  NE  ARG A 104     -33.121  29.851  -5.099  1.00 95.12           N  
ANISOU  584  NE  ARG A 104    12355  11651  12135    742   -706    773       N  
ATOM    585  CZ  ARG A 104     -33.204  30.086  -6.399  1.00111.93           C  
ANISOU  585  CZ  ARG A 104    14524  13779  14226    798   -687    794       C  
ATOM    586  NH1 ARG A 104     -34.200  29.570  -7.112  1.00102.88           N1+
ANISOU  586  NH1 ARG A 104    13403  12647  13040    846   -723    774       N1+
ATOM    587  NH2 ARG A 104     -32.313  30.865  -6.994  1.00 97.87           N  
ANISOU  587  NH2 ARG A 104    12756  11980  12448    809   -630    834       N  
ATOM    588  N   SER A 107     -30.874  20.113  -7.853  1.00 84.68           N  
ANISOU  588  N   SER A 107    11037  10475  10662    891   -917    667       N  
ATOM    589  CA  SER A 107     -29.672  19.714  -8.597  1.00 84.33           C  
ANISOU  589  CA  SER A 107    11005  10454  10585    927   -900    684       C  
ATOM    590  C   SER A 107     -28.735  18.817  -7.746  1.00 85.38           C  
ANISOU  590  C   SER A 107    11115  10596  10729    888   -907    673       C  
ATOM    591  O   SER A 107     -27.784  18.196  -8.241  1.00 84.63           O  
ANISOU  591  O   SER A 107    11025  10522  10606    915   -904    678       O  
ATOM    592  CB  SER A 107     -28.952  20.946  -9.125  1.00 89.49           C  
ANISOU  592  CB  SER A 107    11669  11106  11227    945   -834    726       C  
ATOM    593  OG  SER A 107     -27.888  20.561  -9.983  1.00101.85           O  
ANISOU  593  OG  SER A 107    13244  12695  12759    985   -814    745       O  
ATOM    594  N   SER A 108     -29.008  18.830  -6.438  1.00 79.80           N  
ANISOU  594  N   SER A 108    10384   9874  10061    828   -914    658       N  
ATOM    595  CA  SER A 108     -28.536  18.007  -5.318  1.00 78.40           C  
ANISOU  595  CA  SER A 108    10189   9699   9903    785   -929    639       C  
ATOM    596  C   SER A 108     -29.824  18.001  -4.471  1.00 79.26           C  
ANISOU  596  C   SER A 108    10287   9785  10042    753   -952    623       C  
ATOM    597  O   SER A 108     -29.833  18.343  -3.282  1.00 77.92           O  
ANISOU  597  O   SER A 108    10099   9605   9902    707   -938    621       O  
ATOM    598  CB  SER A 108     -27.354  18.648  -4.595  1.00 81.14           C  
ANISOU  598  CB  SER A 108    10513  10048  10268    751   -884    650       C  
ATOM    599  OG  SER A 108     -27.710  19.863  -3.954  1.00 87.80           O  
ANISOU  599  OG  SER A 108    11344  10873  11145    718   -853    661       O  
ATOM    600  N   GLU A 109     -30.943  17.723  -5.196  1.00 74.36           N  
ANISOU  600  N   GLU A 109     9681   9160   9414    785   -987    612       N  
ATOM    601  CA  GLU A 109     -32.324  17.649  -4.742  1.00 73.27           C  
ANISOU  601  CA  GLU A 109     9534   9003   9303    767  -1014    594       C  
ATOM    602  C   GLU A 109     -32.440  16.635  -3.626  1.00 74.04           C  
ANISOU  602  C   GLU A 109     9615   9091   9427    726  -1035    578       C  
ATOM    603  O   GLU A 109     -33.198  16.858  -2.687  1.00 74.47           O  
ANISOU  603  O   GLU A 109     9653   9131   9512    691  -1032    574       O  
ATOM    604  CB  GLU A 109     -33.255  17.288  -5.910  1.00 75.05           C  
ANISOU  604  CB  GLU A 109     9775   9226   9513    821  -1055    576       C  
ATOM    605  N   GLU A 110     -31.635  15.556  -3.694  1.00 67.19           N  
ANISOU  605  N   GLU A 110     8754   8232   8543    734  -1053    570       N  
ATOM    606  CA  GLU A 110     -31.535  14.516  -2.672  1.00 65.17           C  
ANISOU  606  CA  GLU A 110     8491   7967   8304    703  -1071    557       C  
ATOM    607  C   GLU A 110     -30.958  15.069  -1.345  1.00 64.17           C  
ANISOU  607  C   GLU A 110     8350   7840   8191    660  -1033    567       C  
ATOM    608  O   GLU A 110     -31.414  14.664  -0.276  1.00 63.77           O  
ANISOU  608  O   GLU A 110     8291   7774   8163    630  -1036    561       O  
ATOM    609  CB  GLU A 110     -30.681  13.345  -3.175  1.00 66.48           C  
ANISOU  609  CB  GLU A 110     8672   8145   8441    730  -1100    545       C  
ATOM    610  CG  GLU A 110     -31.083  12.003  -2.588  1.00 76.21           C  
ANISOU  610  CG  GLU A 110     9905   9358   9692    714  -1138    527       C  
ATOM    611  N   GLN A 111     -29.966  15.988  -1.424  1.00 56.19           N  
ANISOU  611  N   GLN A 111     7338   6844   7169    662   -997    580       N  
ATOM    612  CA  GLN A 111     -29.301  16.604  -0.277  1.00 53.72           C  
ANISOU  612  CA  GLN A 111     7009   6531   6871    631   -965    583       C  
ATOM    613  C   GLN A 111     -30.256  17.547   0.475  1.00 53.52           C  
ANISOU  613  C   GLN A 111     6970   6490   6875    605   -951    589       C  
ATOM    614  O   GLN A 111     -30.415  17.404   1.680  1.00 52.60           O  
ANISOU  614  O   GLN A 111     6844   6367   6775    581   -949    582       O  
ATOM    615  CB  GLN A 111     -28.018  17.307  -0.735  1.00 54.92           C  
ANISOU  615  CB  GLN A 111     7156   6699   7012    641   -932    593       C  
ATOM    616  CG  GLN A 111     -27.019  17.590   0.378  1.00 64.63           C  
ANISOU  616  CG  GLN A 111     8369   7931   8257    617   -912    582       C  
ATOM    617  CD  GLN A 111     -25.654  17.973  -0.144  1.00 74.65           C  
ANISOU  617  CD  GLN A 111     9629   9216   9519    628   -885    586       C  
ATOM    618  NE2 GLN A 111     -24.618  17.426   0.472  1.00 57.94           N  
ANISOU  618  NE2 GLN A 111     7505   7111   7399    624   -889    565       N  
ATOM    619  OE1 GLN A 111     -25.503  18.772  -1.081  1.00 69.11           O  
ANISOU  619  OE1 GLN A 111     8926   8516   8817    641   -858    608       O  
ATOM    620  N   ALA A 112     -30.941  18.452  -0.235  1.00 48.78           N  
ANISOU  620  N   ALA A 112     6370   5886   6278    615   -942    600       N  
ATOM    621  CA  ALA A 112     -31.909  19.348   0.399  1.00 47.47           C  
ANISOU  621  CA  ALA A 112     6193   5708   6136    596   -933    604       C  
ATOM    622  C   ALA A 112     -33.121  18.589   0.916  1.00 48.43           C  
ANISOU  622  C   ALA A 112     6309   5819   6273    583   -959    593       C  
ATOM    623  O   ALA A 112     -33.678  19.003   1.926  1.00 47.74           O  
ANISOU  623  O   ALA A 112     6208   5725   6205    561   -950    594       O  
ATOM    624  CB  ALA A 112     -32.335  20.443  -0.555  1.00 48.29           C  
ANISOU  624  CB  ALA A 112     6305   5810   6234    616   -920    617       C  
ATOM    625  N   ARG A 113     -33.515  17.466   0.257  1.00 44.25           N  
ANISOU  625  N   ARG A 113     5788   5287   5738    600   -992    582       N  
ATOM    626  CA  ARG A 113     -34.642  16.640   0.726  1.00 43.29           C  
ANISOU  626  CA  ARG A 113     5656   5149   5641    585  -1015    571       C  
ATOM    627  C   ARG A 113     -34.216  15.902   1.989  1.00 43.53           C  
ANISOU  627  C   ARG A 113     5685   5175   5680    560  -1007    572       C  
ATOM    628  O   ARG A 113     -35.012  15.777   2.914  1.00 43.23           O  
ANISOU  628  O   ARG A 113     5634   5126   5666    538  -1002    575       O  
ATOM    629  CB  ARG A 113     -35.120  15.646  -0.346  1.00 43.51           C  
ANISOU  629  CB  ARG A 113     5693   5172   5669    611  -1057    554       C  
ATOM    630  CG  ARG A 113     -36.421  14.925   0.008  1.00 60.05           C  
ANISOU  630  CG  ARG A 113     7769   7243   7802    594  -1080    541       C  
ATOM    631  CD  ARG A 113     -36.650  13.783  -0.961  1.00 88.70           C  
ANISOU  631  CD  ARG A 113    11404  10862  11436    621  -1127    519       C  
ATOM    632  NE  ARG A 113     -37.793  12.936  -0.609  1.00107.90           N  
ANISOU  632  NE  ARG A 113    13814  13266  13916    601  -1150    504       N  
ATOM    633  CZ  ARG A 113     -37.699  11.697  -0.127  1.00127.00           C  
ANISOU  633  CZ  ARG A 113    16233  15666  16357    583  -1163    501       C  
ATOM    634  NH1 ARG A 113     -36.509  11.147   0.090  1.00120.15           N1+
ANISOU  634  NH1 ARG A 113    15388  14806  15459    586  -1159    510       N1+
ATOM    635  NH2 ARG A 113     -38.795  11.002   0.151  1.00111.79           N  
ANISOU  635  NH2 ARG A 113    14282  13709  14484    563  -1179    490       N  
ATOM    636  N   ALA A 114     -32.957  15.457   2.040  1.00 38.13           N  
ANISOU  636  N   ALA A 114     5013   4501   4973    567  -1005    570       N  
ATOM    637  CA  ALA A 114     -32.386  14.760   3.189  1.00 38.13           C  
ANISOU  637  CA  ALA A 114     5018   4498   4971    553   -999    568       C  
ATOM    638  C   ALA A 114     -32.357  15.657   4.425  1.00 41.86           C  
ANISOU  638  C   ALA A 114     5479   4973   5454    537   -969    575       C  
ATOM    639  O   ALA A 114     -32.547  15.171   5.531  1.00 41.93           O  
ANISOU  639  O   ALA A 114     5489   4974   5470    527   -963    576       O  
ATOM    640  CB  ALA A 114     -30.989  14.266   2.865  1.00 38.77           C  
ANISOU  640  CB  ALA A 114     5114   4594   5022    570  -1005    559       C  
ATOM    641  N   VAL A 115     -32.170  16.966   4.234  1.00 37.70           N  
ANISOU  641  N   VAL A 115     4941   4454   4928    538   -951    579       N  
ATOM    642  CA  VAL A 115     -32.170  17.909   5.351  1.00 37.35           C  
ANISOU  642  CA  VAL A 115     4885   4411   4896    527   -929    582       C  
ATOM    643  C   VAL A 115     -33.571  17.970   5.940  1.00 41.66           C  
ANISOU  643  C   VAL A 115     5421   4947   5460    516   -928    590       C  
ATOM    644  O   VAL A 115     -33.724  17.842   7.156  1.00 42.08           O  
ANISOU  644  O   VAL A 115     5471   4998   5518    511   -918    592       O  
ATOM    645  CB  VAL A 115     -31.586  19.301   4.969  1.00 39.74           C  
ANISOU  645  CB  VAL A 115     5178   4720   5202    530   -911    584       C  
ATOM    646  CG1 VAL A 115     -31.804  20.335   6.078  1.00 38.95           C  
ANISOU  646  CG1 VAL A 115     5064   4618   5119    522   -897    583       C  
ATOM    647  CG2 VAL A 115     -30.108  19.182   4.617  1.00 38.79           C  
ANISOU  647  CG2 VAL A 115     5060   4609   5068    539   -905    576       C  
ATOM    648  N   GLN A 116     -34.583  18.116   5.072  1.00 38.96           N  
ANISOU  648  N   GLN A 116     5074   4601   5129    515   -940    593       N  
ATOM    649  CA  GLN A 116     -35.992  18.175   5.446  1.00 39.01           C  
ANISOU  649  CA  GLN A 116     5066   4599   5157    504   -941    597       C  
ATOM    650  C   GLN A 116     -36.422  16.884   6.159  1.00 43.98           C  
ANISOU  650  C   GLN A 116     5694   5215   5800    493   -944    600       C  
ATOM    651  O   GLN A 116     -36.970  16.958   7.252  1.00 43.95           O  
ANISOU  651  O   GLN A 116     5682   5210   5809    484   -926    610       O  
ATOM    652  CB  GLN A 116     -36.871  18.430   4.205  1.00 40.45           C  
ANISOU  652  CB  GLN A 116     5244   4778   5346    513   -959    591       C  
ATOM    653  CG  GLN A 116     -38.356  18.244   4.512  1.00 55.67           C  
ANISOU  653  CG  GLN A 116     7151   6696   7303    501   -965    589       C  
ATOM    654  CD  GLN A 116     -39.287  18.507   3.369  1.00 73.78           C  
ANISOU  654  CD  GLN A 116     9439   8987   9605    515   -988    575       C  
ATOM    655  NE2 GLN A 116     -39.697  17.451   2.704  1.00 73.99           N  
ANISOU  655  NE2 GLN A 116     9463   9001   9648    520  -1016    560       N  
ATOM    656  OE1 GLN A 116     -39.731  19.629   3.133  1.00 67.13           O  
ANISOU  656  OE1 GLN A 116     8595   8153   8758    523   -984    573       O  
ATOM    657  N   MET A 117     -36.159  15.713   5.548  1.00 40.63           N  
ANISOU  657  N   MET A 117     5282   4781   5375    496   -964    594       N  
ATOM    658  CA  MET A 117     -36.552  14.412   6.111  1.00 39.92           C  
ANISOU  658  CA  MET A 117     5194   4671   5303    485   -967    598       C  
ATOM    659  C   MET A 117     -35.807  14.035   7.403  1.00 43.21           C  
ANISOU  659  C   MET A 117     5626   5089   5704    486   -945    607       C  
ATOM    660  O   MET A 117     -36.409  13.473   8.315  1.00 43.49           O  
ANISOU  660  O   MET A 117     5659   5110   5755    476   -929    621       O  
ATOM    661  CB AMET A 117     -36.443  13.307   5.052  0.50 42.24           C  
ANISOU  661  CB AMET A 117     5496   4952   5600    492  -1002    584       C  
ATOM    662  CB BMET A 117     -36.476  13.290   5.060  0.50 42.19           C  
ANISOU  662  CB BMET A 117     5490   4945   5596    491  -1002    584       C  
ATOM    663  CG AMET A 117     -37.438  13.457   3.910  0.50 45.82           C  
ANISOU  663  CG AMET A 117     5933   5399   6076    498  -1029    571       C  
ATOM    664  CG BMET A 117     -37.236  13.574   3.760  0.50 45.67           C  
ANISOU  664  CG BMET A 117     5918   5384   6050    502  -1030    570       C  
ATOM    665  SD AMET A 117     -39.145  13.085   4.382  0.50 50.32           S  
ANISOU  665  SD AMET A 117     6471   5943   6706    472  -1027    572       S  
ATOM    666  SD BMET A 117     -38.887  14.293   3.932  0.50 49.91           S  
ANISOU  666  SD BMET A 117     6422   5914   6626    488  -1023    569       S  
ATOM    667  CE AMET A 117     -39.926  13.058   2.748  0.50 47.83           C  
ANISOU  667  CE AMET A 117     6143   5622   6408    494  -1075    540       C  
ATOM    668  CE BMET A 117     -39.494  14.102   2.225  0.50 47.34           C  
ANISOU  668  CE BMET A 117     6092   5583   6311    514  -1070    540       C  
ATOM    669  N   SER A 118     -34.526  14.394   7.510  1.00 40.10           N  
ANISOU  669  N   SER A 118     5246   4712   5278    501   -942    598       N  
ATOM    670  CA  SER A 118     -33.728  14.159   8.719  1.00 39.43           C  
ANISOU  670  CA  SER A 118     5177   4631   5174    511   -926    598       C  
ATOM    671  C   SER A 118     -34.234  15.015   9.895  1.00 42.38           C  
ANISOU  671  C   SER A 118     5539   5010   5553    514   -900    609       C  
ATOM    672  O   SER A 118     -34.155  14.557  11.032  1.00 41.57           O  
ANISOU  672  O   SER A 118     5449   4903   5441    525   -883    616       O  
ATOM    673  CB  SER A 118     -32.260  14.460   8.461  1.00 42.29           C  
ANISOU  673  CB  SER A 118     5549   5011   5508    528   -932    579       C  
ATOM    674  OG  SER A 118     -31.709  13.541   7.533  1.00 48.05           O  
ANISOU  674  OG  SER A 118     6293   5739   6224    533   -955    570       O  
ATOM    675  N   THR A 119     -34.791  16.225   9.603  1.00 38.88           N  
ANISOU  675  N   THR A 119     5075   4575   5122    508   -897    610       N  
ATOM    676  CA  THR A 119     -35.374  17.178  10.560  1.00 38.78           C  
ANISOU  676  CA  THR A 119     5049   4571   5116    512   -879    618       C  
ATOM    677  C   THR A 119     -36.658  16.621  11.174  1.00 44.21           C  
ANISOU  677  C   THR A 119     5728   5247   5822    503   -863    639       C  
ATOM    678  O   THR A 119     -36.863  16.749  12.381  1.00 44.97           O  
ANISOU  678  O   THR A 119     5825   5348   5912    518   -842    650       O  
ATOM    679  CB  THR A 119     -35.552  18.565   9.911  1.00 42.28           C  
ANISOU  679  CB  THR A 119     5475   5024   5565    509   -884    612       C  
ATOM    680  CG2 THR A 119     -36.053  19.616  10.887  1.00 39.55           C  
ANISOU  680  CG2 THR A 119     5117   4688   5222    519   -872    616       C  
ATOM    681  OG1 THR A 119     -34.300  18.983   9.366  1.00 39.49           O  
ANISOU  681  OG1 THR A 119     5129   4677   5200    516   -891    598       O  
ATOM    682  N   LYS A 120     -37.516  16.009  10.340  1.00 41.83           N  
ANISOU  682  N   LYS A 120     5415   4930   5546    483   -874    643       N  
ATOM    683  CA  LYS A 120     -38.770  15.349  10.732  1.00 41.79           C  
ANISOU  683  CA  LYS A 120     5396   4909   5574    468   -859    661       C  
ATOM    684  C   LYS A 120     -38.501  14.240  11.761  1.00 46.87           C  
ANISOU  684  C   LYS A 120     6059   5538   6212    474   -836    679       C  
ATOM    685  O   LYS A 120     -39.268  14.104  12.716  1.00 47.58           O  
ANISOU  685  O   LYS A 120     6142   5623   6315    475   -805    702       O  
ATOM    686  CB  LYS A 120     -39.480  14.775   9.500  1.00 44.20           C  
ANISOU  686  CB  LYS A 120     5686   5197   5913    448   -884    651       C  
ATOM    687  CG  LYS A 120     -40.163  15.845   8.660  1.00 49.33           C  
ANISOU  687  CG  LYS A 120     6313   5858   6570    447   -899    638       C  
ATOM    688  CD  LYS A 120     -40.765  15.280   7.385  1.00 53.38           C  
ANISOU  688  CD  LYS A 120     6815   6356   7112    440   -932    619       C  
ATOM    689  CE  LYS A 120     -41.340  16.355   6.495  1.00 55.41           C  
ANISOU  689  CE  LYS A 120     7059   6626   7368    449   -949    602       C  
ATOM    690  NZ  LYS A 120     -42.462  17.068   7.154  1.00 68.48           N1+
ANISOU  690  NZ  LYS A 120     8689   8289   9042    441   -932    608       N1+
ATOM    691  N   VAL A 121     -37.393  13.474  11.580  1.00 41.88           N  
ANISOU  691  N   VAL A 121     5455   4900   5557    483   -849    669       N  
ATOM    692  CA  VAL A 121     -36.964  12.422  12.506  1.00 41.60           C  
ANISOU  692  CA  VAL A 121     5448   4850   5507    497   -831    682       C  
ATOM    693  C   VAL A 121     -36.525  13.085  13.848  1.00 44.48           C  
ANISOU  693  C   VAL A 121     5826   5235   5838    530   -806    687       C  
ATOM    694  O   VAL A 121     -36.853  12.586  14.932  1.00 43.85           O  
ANISOU  694  O   VAL A 121     5760   5146   5755    546   -774    711       O  
ATOM    695  CB  VAL A 121     -35.853  11.544  11.874  1.00 45.09           C  
ANISOU  695  CB  VAL A 121     5918   5286   5929    502   -858    663       C  
ATOM    696  CG1 VAL A 121     -35.238  10.600  12.896  1.00 44.91           C  
ANISOU  696  CG1 VAL A 121     5931   5251   5879    525   -841    672       C  
ATOM    697  CG2 VAL A 121     -36.392  10.761  10.682  1.00 44.92           C  
ANISOU  697  CG2 VAL A 121     5885   5242   5941    477   -886    658       C  
ATOM    698  N   LEU A 122     -35.842  14.245  13.748  1.00 40.01           N  
ANISOU  698  N   LEU A 122     5255   4695   5253    545   -819    665       N  
ATOM    699  CA  LEU A 122     -35.398  15.017  14.901  1.00 39.16           C  
ANISOU  699  CA  LEU A 122     5155   4606   5119    581   -806    659       C  
ATOM    700  C   LEU A 122     -36.609  15.500  15.688  1.00 45.23           C  
ANISOU  700  C   LEU A 122     5906   5379   5900    586   -779    685       C  
ATOM    701  O   LEU A 122     -36.632  15.352  16.903  1.00 46.84           O  
ANISOU  701  O   LEU A 122     6126   5587   6084    620   -755    698       O  
ATOM    702  CB  LEU A 122     -34.450  16.177  14.504  1.00 37.73           C  
ANISOU  702  CB  LEU A 122     4964   4444   4928    589   -830    628       C  
ATOM    703  CG  LEU A 122     -33.987  17.096  15.650  1.00 41.22           C  
ANISOU  703  CG  LEU A 122     5408   4904   5351    629   -826    613       C  
ATOM    704  CD1 LEU A 122     -33.338  16.309  16.802  1.00 41.96           C  
ANISOU  704  CD1 LEU A 122     5535   4997   5413    672   -816    608       C  
ATOM    705  CD2 LEU A 122     -33.058  18.170  15.152  1.00 41.33           C  
ANISOU  705  CD2 LEU A 122     5406   4928   5369    629   -848    582       C  
ATOM    706  N   ILE A 123     -37.636  15.988  15.000  1.00 42.86           N  
ANISOU  706  N   ILE A 123     5575   5078   5631    556   -783    692       N  
ATOM    707  CA  ILE A 123     -38.872  16.437  15.638  1.00 43.08           C  
ANISOU  707  CA  ILE A 123     5582   5113   5675    557   -758    715       C  
ATOM    708  C   ILE A 123     -39.558  15.261  16.366  1.00 48.58           C  
ANISOU  708  C   ILE A 123     6285   5789   6383    556   -721    749       C  
ATOM    709  O   ILE A 123     -39.843  15.381  17.559  1.00 47.94           O  
ANISOU  709  O   ILE A 123     6211   5718   6286    588   -690    770       O  
ATOM    710  CB  ILE A 123     -39.772  17.183  14.612  1.00 45.42           C  
ANISOU  710  CB  ILE A 123     5845   5414   6000    527   -776    707       C  
ATOM    711  CG1 ILE A 123     -39.104  18.519  14.199  1.00 44.00           C  
ANISOU  711  CG1 ILE A 123     5663   5252   5803    537   -802    681       C  
ATOM    712  CG2 ILE A 123     -41.179  17.440  15.181  1.00 47.46           C  
ANISOU  712  CG2 ILE A 123     6077   5678   6279    524   -750    730       C  
ATOM    713  CD1 ILE A 123     -39.397  19.081  12.759  1.00 34.30           C  
ANISOU  713  CD1 ILE A 123     4419   4023   4593    512   -827    666       C  
ATOM    714  N   GLN A 124     -39.747  14.116  15.671  1.00 46.80           N  
ANISOU  714  N   GLN A 124     6060   5534   6186    525   -724    755       N  
ATOM    715  CA  GLN A 124     -40.348  12.897  16.231  1.00 48.29           C  
ANISOU  715  CA  GLN A 124     6256   5695   6398    518   -688    789       C  
ATOM    716  C   GLN A 124     -39.656  12.504  17.521  1.00 53.66           C  
ANISOU  716  C   GLN A 124     6978   6378   7034    564   -659    805       C  
ATOM    717  O   GLN A 124     -40.341  12.318  18.532  1.00 54.83           O  
ANISOU  717  O   GLN A 124     7127   6522   7184    581   -614    840       O  
ATOM    718  CB  GLN A 124     -40.276  11.728  15.242  1.00 50.20           C  
ANISOU  718  CB  GLN A 124     6500   5903   6671    484   -709    782       C  
ATOM    719  CG  GLN A 124     -41.357  11.744  14.168  1.00 75.27           C  
ANISOU  719  CG  GLN A 124     9631   9064   9902    443   -727    774       C  
ATOM    720  CD  GLN A 124     -41.129  10.682  13.110  1.00 99.91           C  
ANISOU  720  CD  GLN A 124    12757  12155  13049    420   -761    757       C  
ATOM    721  NE2 GLN A 124     -41.313   9.415  13.477  1.00 92.34           N  
ANISOU  721  NE2 GLN A 124    11809  11160  12117    410   -741    779       N  
ATOM    722  OE1 GLN A 124     -40.798  10.983  11.951  1.00 95.05           O  
ANISOU  722  OE1 GLN A 124    12136  11549  12430    416   -804    726       O  
ATOM    723  N   PHE A 125     -38.294  12.445  17.498  1.00 48.06           N  
ANISOU  723  N   PHE A 125     6301   5676   6283    589   -684    777       N  
ATOM    724  CA  PHE A 125     -37.446  12.118  18.642  1.00 46.83           C  
ANISOU  724  CA  PHE A 125     6189   5525   6080    642   -667    780       C  
ATOM    725  C   PHE A 125     -37.738  13.046  19.808  1.00 50.40           C  
ANISOU  725  C   PHE A 125     6639   6004   6507    687   -643    790       C  
ATOM    726  O   PHE A 125     -38.034  12.581  20.907  1.00 51.67           O  
ANISOU  726  O   PHE A 125     6823   6160   6650    724   -602    821       O  
ATOM    727  CB  PHE A 125     -35.952  12.204  18.274  1.00 48.25           C  
ANISOU  727  CB  PHE A 125     6391   5717   6225    659   -707    736       C  
ATOM    728  CG  PHE A 125     -35.323  11.066  17.495  1.00 49.52           C  
ANISOU  728  CG  PHE A 125     6573   5856   6388    639   -728    726       C  
ATOM    729  CD1 PHE A 125     -35.866   9.782  17.535  1.00 52.74           C  
ANISOU  729  CD1 PHE A 125     6996   6228   6815    623   -706    756       C  
ATOM    730  CD2 PHE A 125     -34.157  11.268  16.757  1.00 50.60           C  
ANISOU  730  CD2 PHE A 125     6715   6006   6506    641   -768    686       C  
ATOM    731  CE1 PHE A 125     -35.259   8.724  16.840  1.00 53.82           C  
ANISOU  731  CE1 PHE A 125     7154   6344   6951    609   -731    743       C  
ATOM    732  CE2 PHE A 125     -33.542  10.205  16.078  1.00 53.48           C  
ANISOU  732  CE2 PHE A 125     7101   6354   6866    629   -789    675       C  
ATOM    733  CZ  PHE A 125     -34.096   8.941  16.119  1.00 51.97           C  
ANISOU  733  CZ  PHE A 125     6926   6128   6692    615   -774    702       C  
ATOM    734  N   LEU A 126     -37.689  14.356  19.571  1.00 45.09           N  
ANISOU  734  N   LEU A 126     5940   5358   5833    689   -669    765       N  
ATOM    735  CA  LEU A 126     -37.965  15.328  20.614  1.00 44.53           C  
ANISOU  735  CA  LEU A 126     5865   5314   5739    735   -656    769       C  
ATOM    736  C   LEU A 126     -39.421  15.300  21.125  1.00 50.68           C  
ANISOU  736  C   LEU A 126     6624   6094   6540    730   -613    813       C  
ATOM    737  O   LEU A 126     -39.626  15.490  22.328  1.00 52.16           O  
ANISOU  737  O   LEU A 126     6825   6296   6697    784   -584    832       O  
ATOM    738  CB  LEU A 126     -37.523  16.720  20.183  1.00 43.64           C  
ANISOU  738  CB  LEU A 126     5730   5225   5625    736   -697    730       C  
ATOM    739  CG  LEU A 126     -36.027  16.890  20.045  1.00 46.78           C  
ANISOU  739  CG  LEU A 126     6147   5627   6000    756   -732    686       C  
ATOM    740  CD1 LEU A 126     -35.720  18.094  19.256  1.00 45.59           C  
ANISOU  740  CD1 LEU A 126     5968   5487   5867    735   -767    655       C  
ATOM    741  CD2 LEU A 126     -35.345  16.932  21.413  1.00 48.48           C  
ANISOU  741  CD2 LEU A 126     6393   5855   6172    831   -727    673       C  
ATOM    742  N   GLN A 127     -40.410  15.009  20.238  1.00 46.49           N  
ANISOU  742  N   GLN A 127     6059   5546   6059    671   -608    829       N  
ATOM    743  CA  GLN A 127     -41.829  14.872  20.608  1.00 46.78           C  
ANISOU  743  CA  GLN A 127     6068   5579   6127    658   -565    869       C  
ATOM    744  C   GLN A 127     -42.003  13.677  21.550  1.00 54.56           C  
ANISOU  744  C   GLN A 127     7082   6542   7108    680   -510    914       C  
ATOM    745  O   GLN A 127     -42.762  13.766  22.505  1.00 55.01           O  
ANISOU  745  O   GLN A 127     7133   6608   7160    708   -463    950       O  
ATOM    746  CB  GLN A 127     -42.715  14.708  19.367  1.00 47.39           C  
ANISOU  746  CB  GLN A 127     6103   5639   6265    592   -579    865       C  
ATOM    747  CG  GLN A 127     -43.010  16.026  18.659  1.00 56.98           C  
ANISOU  747  CG  GLN A 127     7286   6879   7484    579   -617    834       C  
ATOM    748  CD  GLN A 127     -43.728  15.881  17.335  1.00 70.12           C  
ANISOU  748  CD  GLN A 127     8916   8527   9200    524   -640    820       C  
ATOM    749  NE2 GLN A 127     -43.325  14.928  16.498  1.00 55.30           N  
ANISOU  749  NE2 GLN A 127     7047   6620   7343    497   -657    810       N  
ATOM    750  OE1 GLN A 127     -44.634  16.652  17.024  1.00 69.70           O  
ANISOU  750  OE1 GLN A 127     8828   8489   9166    512   -647    813       O  
ATOM    751  N   LYS A 128     -41.252  12.584  21.300  1.00 54.24           N  
ANISOU  751  N   LYS A 128     7073   6471   7064    671   -514    911       N  
ATOM    752  CA  LYS A 128     -41.227  11.362  22.096  1.00 55.73           C  
ANISOU  752  CA  LYS A 128     7298   6631   7245    692   -465    951       C  
ATOM    753  C   LYS A 128     -40.582  11.610  23.444  1.00 65.39           C  
ANISOU  753  C   LYS A 128     8568   7877   8400    776   -444    957       C  
ATOM    754  O   LYS A 128     -40.997  11.004  24.428  1.00 67.40           O  
ANISOU  754  O   LYS A 128     8846   8121   8644    810   -386   1004       O  
ATOM    755  CB  LYS A 128     -40.443  10.275  21.359  1.00 58.12           C  
ANISOU  755  CB  LYS A 128     7627   6900   7556    666   -490    935       C  
ATOM    756  CG  LYS A 128     -41.275   9.500  20.345  1.00 78.95           C  
ANISOU  756  CG  LYS A 128    10230   9500  10268    595   -492    945       C  
ATOM    757  CD  LYS A 128     -40.475   8.381  19.668  1.00 92.66           C  
ANISOU  757  CD  LYS A 128    11996  11203  12007    577   -520    929       C  
ATOM    758  CE  LYS A 128     -40.315   7.155  20.543  1.00105.59           C  
ANISOU  758  CE  LYS A 128    13681  12806  13632    603   -474    967       C  
ATOM    759  NZ  LYS A 128     -39.797   5.993  19.778  1.00113.81           N1+
ANISOU  759  NZ  LYS A 128    14742  13809  14691    575   -502    955       N1+
ATOM    760  N   LYS A 129     -39.539  12.460  23.490  1.00 63.12           N  
ANISOU  760  N   LYS A 129     8294   7619   8069    813   -490    910       N  
ATOM    761  CA  LYS A 129     -38.809  12.784  24.716  1.00 63.68           C  
ANISOU  761  CA  LYS A 129     8406   7714   8074    900   -485    900       C  
ATOM    762  C   LYS A 129     -39.697  13.635  25.623  1.00 71.29           C  
ANISOU  762  C   LYS A 129     9354   8708   9027    941   -456    925       C  
ATOM    763  O   LYS A 129     -39.714  13.448  26.842  1.00 70.05           O  
ANISOU  763  O   LYS A 129     9231   8559   8827   1013   -417    951       O  
ATOM    764  CB  LYS A 129     -37.501  13.525  24.365  1.00 64.02           C  
ANISOU  764  CB  LYS A 129     8455   7777   8091    917   -549    835       C  
ATOM    765  CG  LYS A 129     -36.678  13.981  25.559  1.00 56.64           C  
ANISOU  765  CG  LYS A 129     7556   6868   7096   1010   -557    810       C  
ATOM    766  CD  LYS A 129     -35.649  15.033  25.162  1.00 62.97           C  
ANISOU  766  CD  LYS A 129     8342   7691   7893   1017   -620    745       C  
ATOM    767  CE  LYS A 129     -34.991  15.703  26.346  1.00 65.67           C  
ANISOU  767  CE  LYS A 129     8706   8059   8185   1111   -636    712       C  
ATOM    768  NZ  LYS A 129     -34.160  14.746  27.117  1.00 72.35           N1+
ANISOU  768  NZ  LYS A 129     9610   8897   8982   1177   -624    705       N1+
ATOM    769  N   ALA A 130     -40.426  14.570  25.007  1.00 72.18           N  
ANISOU  769  N   ALA A 130     9415   8837   9175    899   -474    917       N  
ATOM    770  CA  ALA A 130     -41.331  15.479  25.689  1.00 74.53           C  
ANISOU  770  CA  ALA A 130     9688   9165   9465    931   -456    935       C  
ATOM    771  C   ALA A 130     -42.642  14.835  26.086  1.00 86.38           C  
ANISOU  771  C   ALA A 130    11173  10653  10994    917   -387    998       C  
ATOM    772  O   ALA A 130     -43.427  15.519  26.740  1.00 87.30           O  
ANISOU  772  O   ALA A 130    11271  10799  11101    948   -365   1018       O  
ATOM    773  CB  ALA A 130     -41.610  16.683  24.815  1.00 74.68           C  
ANISOU  773  CB  ALA A 130     9661   9203   9510    890   -504    900       C  
ATOM    774  N   LYS A 131     -42.865  13.525  25.746  1.00 87.74           N  
ANISOU  774  N   LYS A 131    11350  10782  11204    870   -354   1028       N  
ATOM    775  CA  LYS A 131     -44.083  12.712  25.965  1.00 90.20           C  
ANISOU  775  CA  LYS A 131    11643  11068  11560    844   -284   1090       C  
ATOM    776  C   LYS A 131     -44.858  12.988  27.280  1.00 98.66           C  
ANISOU  776  C   LYS A 131    12719  12164  12604    907   -221   1140       C  
ATOM    777  O   LYS A 131     -46.022  12.588  27.413  1.00 98.78           O  
ANISOU  777  O   LYS A 131    12700  12165  12666    878   -165   1188       O  
ATOM    778  CB  LYS A 131     -43.788  11.211  25.783  1.00 93.40           C  
ANISOU  778  CB  LYS A 131    12077  11420  11991    814   -258   1114       C  
ATOM    779  N   ASN A 132     -44.189  13.662  28.242  1.00 97.73           N  
ANISOU  779  N   ASN A 132    12636  12083  12413    996   -233   1125       N  
ATOM    780  CA  ASN A 132     -44.753  14.135  29.503  1.00 98.60           C  
ANISOU  780  CA  ASN A 132    12755  12227  12480   1076   -187   1162       C  
ATOM    781  C   ASN A 132     -45.901  15.156  29.239  1.00103.88           C  
ANISOU  781  C   ASN A 132    13361  12927  13180   1047   -193   1162       C  
ATOM    782  O   ASN A 132     -46.898  15.148  29.973  1.00104.91           O  
ANISOU  782  O   ASN A 132    13476  13071  13313   1073   -131   1214       O  
ATOM    783  CB  ASN A 132     -43.659  14.786  30.363  1.00 99.56           C  
ANISOU  783  CB  ASN A 132    12925  12382  12520   1176   -224   1123       C  
ATOM    784  N   LEU A 133     -45.753  16.025  28.190  1.00 99.44           N  
ANISOU  784  N   LEU A 133    12764  12377  12644    995   -264   1107       N  
ATOM    785  CA  LEU A 133     -46.723  17.055  27.764  1.00 99.03           C  
ANISOU  785  CA  LEU A 133    12656  12354  12618    966   -283   1095       C  
ATOM    786  C   LEU A 133     -46.397  17.619  26.359  1.00102.42           C  
ANISOU  786  C   LEU A 133    13059  12777  13081    898   -357   1037       C  
ATOM    787  O   LEU A 133     -45.303  17.403  25.842  1.00101.77           O  
ANISOU  787  O   LEU A 133    13001  12675  12991    885   -396   1003       O  
ATOM    788  CB  LEU A 133     -46.713  18.228  28.767  1.00 99.06           C  
ANISOU  788  CB  LEU A 133    12669  12410  12561   1054   -297   1086       C  
ATOM    789  CG  LEU A 133     -48.055  18.777  29.290  1.00104.10           C  
ANISOU  789  CG  LEU A 133    13268  13083  13203   1072   -261   1119       C  
ATOM    790  CD1 LEU A 133     -47.816  19.834  30.344  1.00104.33           C  
ANISOU  790  CD1 LEU A 133    13318  13161  13162   1172   -283   1105       C  
ATOM    791  CD2 LEU A 133     -48.898  19.432  28.183  1.00106.12           C  
ANISOU  791  CD2 LEU A 133    13464  13344  13513    995   -294   1094       C  
ATOM    792  N   ASP A 134     -47.360  18.367  25.764  1.00 98.24           N  
ANISOU  792  N   ASP A 134    12478  12265  12584    861   -373   1026       N  
ATOM    793  CA  ASP A 134     -47.295  19.125  24.506  1.00 96.67           C  
ANISOU  793  CA  ASP A 134    12252  12067  12410    808   -437    976       C  
ATOM    794  C   ASP A 134     -48.253  20.324  24.604  1.00 98.51           C  
ANISOU  794  C   ASP A 134    12448  12341  12642    819   -450    968       C  
ATOM    795  O   ASP A 134     -49.456  20.136  24.821  1.00 98.91           O  
ANISOU  795  O   ASP A 134    12464  12399  12719    808   -407   1000       O  
ATOM    796  CB  ASP A 134     -47.671  18.254  23.277  1.00 98.29           C  
ANISOU  796  CB  ASP A 134    12431  12233  12683    724   -440    972       C  
ATOM    797  CG  ASP A 134     -46.869  16.981  23.096  1.00108.56           C  
ANISOU  797  CG  ASP A 134    13761  13490  13995    704   -426    982       C  
ATOM    798  OD1 ASP A 134     -47.175  15.991  23.792  1.00110.21           O  
ANISOU  798  OD1 ASP A 134    13980  13680  14213    714   -367   1029       O  
ATOM    799  OD2 ASP A 134     -46.026  16.942  22.173  1.00111.69           O1-
ANISOU  799  OD2 ASP A 134    14170  13871  14395    676   -473    945       O1-
ATOM    800  N   ALA A 135     -47.700  21.539  24.451  1.00 92.70           N  
ANISOU  800  N   ALA A 135    11718  11628  11875    842   -508    924       N  
ATOM    801  CA  ALA A 135     -48.366  22.849  24.409  1.00 91.39           C  
ANISOU  801  CA  ALA A 135    11526  11498  11699    855   -539    904       C  
ATOM    802  C   ALA A 135     -47.281  23.865  24.003  1.00 91.06           C  
ANISOU  802  C   ALA A 135    11506  11460  11634    870   -605    854       C  
ATOM    803  O   ALA A 135     -46.683  24.597  24.798  1.00 90.14           O  
ANISOU  803  O   ALA A 135    11411  11363  11473    933   -626    839       O  
ATOM    804  CB  ALA A 135     -49.011  23.192  25.734  1.00 92.67           C  
ANISOU  804  CB  ALA A 135    11685  11699  11826    923   -504    935       C  
ATOM    805  N   ILE A 136     -47.110  23.875  22.692  1.00 84.41           N  
ANISOU  805  N   ILE A 136    10652  10594  10825    807   -635    827       N  
ATOM    806  CA  ILE A 136     -46.126  24.320  21.719  1.00 82.86           C  
ANISOU  806  CA  ILE A 136    10468  10380  10634    781   -685    787       C  
ATOM    807  C   ILE A 136     -45.915  25.844  21.347  1.00 85.58           C  
ANISOU  807  C   ILE A 136    10809  10740  10967    792   -740    747       C  
ATOM    808  O   ILE A 136     -45.101  26.456  22.049  1.00 85.38           O  
ANISOU  808  O   ILE A 136    10804  10723  10913    839   -762    730       O  
ATOM    809  CB  ILE A 136     -46.205  23.324  20.519  1.00 85.19           C  
ANISOU  809  CB  ILE A 136    10755  10641  10974    713   -679    788       C  
ATOM    810  CG1 ILE A 136     -47.648  22.683  20.319  1.00 85.57           C  
ANISOU  810  CG1 ILE A 136    10764  10686  11062    678   -645    813       C  
ATOM    811  CG2 ILE A 136     -45.201  22.195  20.751  1.00 84.27           C  
ANISOU  811  CG2 ILE A 136    10668  10499  10853    716   -658    802       C  
ATOM    812  CD1 ILE A 136     -49.042  23.529  20.455  1.00 89.21           C  
ANISOU  812  CD1 ILE A 136    11187  11181  11526    688   -640    816       C  
ATOM    813  N   THR A 137     -46.456  26.461  20.230  1.00 80.24           N  
ANISOU  813  N   THR A 137    10115  10061  10314    751   -766    728       N  
ATOM    814  CA  THR A 137     -47.529  26.163  19.255  1.00 78.77           C  
ANISOU  814  CA  THR A 137     9900   9867  10161    701   -760    730       C  
ATOM    815  C   THR A 137     -47.128  25.552  17.909  1.00 78.72           C  
ANISOU  815  C   THR A 137     9897   9828  10187    648   -771    717       C  
ATOM    816  O   THR A 137     -46.059  25.882  17.390  1.00 77.40           O  
ANISOU  816  O   THR A 137     9750   9645  10012    644   -798    697       O  
ATOM    817  CB  THR A 137     -48.339  27.431  18.981  1.00 87.86           C  
ANISOU  817  CB  THR A 137    11035  11043  11305    710   -789    710       C  
ATOM    818  CG2 THR A 137     -49.365  27.720  20.079  1.00 87.83           C  
ANISOU  818  CG2 THR A 137    11010  11076  11284    748   -767    730       C  
ATOM    819  OG1 THR A 137     -47.436  28.532  18.857  1.00 86.21           O  
ANISOU  819  OG1 THR A 137    10848  10833  11076    730   -830    683       O  
ATOM    820  N   THR A 138     -48.010  24.685  17.331  1.00 73.36           N  
ANISOU  820  N   THR A 138     9192   9136   9544    611   -753    727       N  
ATOM    821  CA  THR A 138     -47.797  24.101  16.002  1.00 71.99           C  
ANISOU  821  CA  THR A 138     9019   8933   9401    568   -769    710       C  
ATOM    822  C   THR A 138     -48.236  25.132  14.944  1.00 74.06           C  
ANISOU  822  C   THR A 138     9274   9202   9664    560   -808    678       C  
ATOM    823  O   THR A 138     -49.317  25.713  15.102  1.00 73.45           O  
ANISOU  823  O   THR A 138     9172   9147   9588    569   -809    673       O  
ATOM    824  CB  THR A 138     -48.451  22.695  15.797  1.00 75.25           C  
ANISOU  824  CB  THR A 138     9409   9323   9859    534   -740    727       C  
ATOM    825  CG2 THR A 138     -48.729  21.947  17.077  1.00 73.19           C  
ANISOU  825  CG2 THR A 138     9143   9066   9601    549   -690    767       C  
ATOM    826  OG1 THR A 138     -49.637  22.804  15.012  1.00 70.32           O  
ANISOU  826  OG1 THR A 138     8749   8699   9269    511   -752    710       O  
ATOM    827  N   PRO A 139     -47.413  25.403  13.880  1.00 69.29           N  
ANISOU  827  N   PRO A 139     8691   8581   9055    550   -837    657       N  
ATOM    828  CA  PRO A 139     -47.802  26.422  12.881  1.00 68.60           C  
ANISOU  828  CA  PRO A 139     8604   8499   8962    551   -869    629       C  
ATOM    829  C   PRO A 139     -48.996  26.093  11.971  1.00 70.46           C  
ANISOU  829  C   PRO A 139     8814   8731   9227    533   -879    612       C  
ATOM    830  O   PRO A 139     -49.242  24.920  11.656  1.00 68.21           O  
ANISOU  830  O   PRO A 139     8513   8427   8975    509   -868    615       O  
ATOM    831  CB  PRO A 139     -46.510  26.644  12.079  1.00 70.06           C  
ANISOU  831  CB  PRO A 139     8820   8663   9135    548   -887    620       C  
ATOM    832  CG  PRO A 139     -45.788  25.362  12.181  1.00 74.26           C  
ANISOU  832  CG  PRO A 139     9359   9177   9679    532   -870    634       C  
ATOM    833  CD  PRO A 139     -46.087  24.831  13.554  1.00 70.16           C  
ANISOU  833  CD  PRO A 139     8828   8669   9161    542   -839    658       C  
ATOM    834  N   ASP A 140     -49.717  27.162  11.533  1.00 67.67           N  
ANISOU  834  N   ASP A 140     8456   8394   8862    547   -903    589       N  
ATOM    835  CA  ASP A 140     -50.906  27.106  10.666  1.00 67.97           C  
ANISOU  835  CA  ASP A 140     8470   8434   8922    541   -920    562       C  
ATOM    836  C   ASP A 140     -50.520  26.705   9.243  1.00 71.12           C  
ANISOU  836  C   ASP A 140     8887   8808   9330    533   -943    541       C  
ATOM    837  O   ASP A 140     -49.708  27.402   8.639  1.00 70.36           O  
ANISOU  837  O   ASP A 140     8826   8704   9204    545   -958    537       O  
ATOM    838  CB  ASP A 140     -51.641  28.469  10.665  1.00 70.44           C  
ANISOU  838  CB  ASP A 140     8783   8774   9208    567   -942    542       C  
ATOM    839  CG  ASP A 140     -52.918  28.522   9.830  1.00 81.69           C  
ANISOU  839  CG  ASP A 140    10183  10206  10651    569   -964    506       C  
ATOM    840  OD1 ASP A 140     -52.815  28.553   8.580  1.00 81.68           O  
ANISOU  840  OD1 ASP A 140    10200  10188  10649    574   -990    480       O  
ATOM    841  OD2 ASP A 140     -54.014  28.573  10.427  1.00 88.51           O1-
ANISOU  841  OD2 ASP A 140    11010  11093  11527    573   -957    501       O1-
ATOM    842  N   PRO A 141     -51.116  25.638   8.661  1.00 68.32           N  
ANISOU  842  N   PRO A 141     8505   8436   9015    515   -948    526       N  
ATOM    843  CA  PRO A 141     -50.729  25.229   7.298  1.00 68.30           C  
ANISOU  843  CA  PRO A 141     8522   8412   9018    517   -974    504       C  
ATOM    844  C   PRO A 141     -50.948  26.243   6.162  1.00 73.10           C  
ANISOU  844  C   PRO A 141     9153   9024   9597    548  -1008    473       C  
ATOM    845  O   PRO A 141     -50.049  26.408   5.330  1.00 73.19           O  
ANISOU  845  O   PRO A 141     9202   9023   9585    560  -1017    473       O  
ATOM    846  CB  PRO A 141     -51.528  23.932   7.078  1.00 70.35           C  
ANISOU  846  CB  PRO A 141     8742   8654   9335    496   -975    491       C  
ATOM    847  CG  PRO A 141     -51.875  23.458   8.443  1.00 74.77           C  
ANISOU  847  CG  PRO A 141     9271   9220   9918    474   -935    523       C  
ATOM    848  CD  PRO A 141     -52.116  24.707   9.219  1.00 70.16           C  
ANISOU  848  CD  PRO A 141     8691   8669   9297    494   -927    532       C  
ATOM    849  N   THR A 142     -52.125  26.900   6.104  1.00 69.93           N  
ANISOU  849  N   THR A 142     8732   8641   9195    563  -1023    446       N  
ATOM    850  CA  THR A 142     -52.439  27.858   5.027  1.00 69.97           C  
ANISOU  850  CA  THR A 142     8763   8651   9170    599  -1056    413       C  
ATOM    851  C   THR A 142     -51.569  29.120   5.040  1.00 72.61           C  
ANISOU  851  C   THR A 142     9144   8988   9454    618  -1053    431       C  
ATOM    852  O   THR A 142     -51.263  29.662   3.977  1.00 72.81           O  
ANISOU  852  O   THR A 142     9208   9005   9453    645  -1070    418       O  
ATOM    853  CB  THR A 142     -53.952  28.102   4.865  1.00 81.40           C  
ANISOU  853  CB  THR A 142    10176  10117  10634    613  -1078    372       C  
ATOM    854  CG2 THR A 142     -54.348  28.334   3.404  1.00 78.65           C  
ANISOU  854  CG2 THR A 142     9848   9762  10274    652  -1119    325       C  
ATOM    855  OG1 THR A 142     -54.688  26.990   5.384  1.00 83.45           O  
ANISOU  855  OG1 THR A 142    10380  10374  10952    583  -1065    369       O  
ATOM    856  N   THR A 143     -51.134  29.552   6.237  1.00 68.00           N  
ANISOU  856  N   THR A 143     8560   8416   8861    606  -1031    461       N  
ATOM    857  CA  THR A 143     -50.232  30.692   6.458  1.00 67.17           C  
ANISOU  857  CA  THR A 143     8492   8309   8721    618  -1027    478       C  
ATOM    858  C   THR A 143     -48.839  30.373   5.884  1.00 69.45           C  
ANISOU  858  C   THR A 143     8811   8572   9006    611  -1016    497       C  
ATOM    859  O   THR A 143     -48.164  31.263   5.364  1.00 69.23           O  
ANISOU  859  O   THR A 143     8817   8532   8954    626  -1019    501       O  
ATOM    860  CB  THR A 143     -50.155  30.996   7.957  1.00 76.56           C  
ANISOU  860  CB  THR A 143     9665   9517   9909    611  -1010    500       C  
ATOM    861  CG2 THR A 143     -49.287  32.193   8.275  1.00 73.49           C  
ANISOU  861  CG2 THR A 143     9307   9124   9493    625  -1013    512       C  
ATOM    862  OG1 THR A 143     -51.475  31.231   8.437  1.00 82.92           O  
ANISOU  862  OG1 THR A 143    10439  10349  10716    621  -1018    485       O  
ATOM    863  N   ASN A 144     -48.425  29.100   5.987  1.00 64.19           N  
ANISOU  863  N   ASN A 144     8129   7895   8364    588  -1003    508       N  
ATOM    864  CA  ASN A 144     -47.148  28.610   5.487  1.00 63.12           C  
ANISOU  864  CA  ASN A 144     8017   7739   8226    580   -994    523       C  
ATOM    865  C   ASN A 144     -47.137  28.528   3.956  1.00 64.58           C  
ANISOU  865  C   ASN A 144     8226   7911   8401    602  -1012    505       C  
ATOM    866  O   ASN A 144     -46.180  28.984   3.331  1.00 63.72           O  
ANISOU  866  O   ASN A 144     8149   7790   8271    614  -1005    517       O  
ATOM    867  CB  ASN A 144     -46.807  27.261   6.132  1.00 63.54           C  
ANISOU  867  CB  ASN A 144     8049   7786   8306    554   -977    537       C  
ATOM    868  CG  ASN A 144     -46.242  27.364   7.532  1.00 71.77           C  
ANISOU  868  CG  ASN A 144     9086   8837   9347    543   -955    561       C  
ATOM    869  ND2 ASN A 144     -45.954  26.212   8.129  1.00 62.35           N  
ANISOU  869  ND2 ASN A 144     7880   7638   8171    525   -938    575       N  
ATOM    870  OD1 ASN A 144     -46.070  28.459   8.094  1.00 59.13           O  
ANISOU  870  OD1 ASN A 144     7493   7246   7729    555   -954    565       O  
ATOM    871  N   ALA A 145     -48.217  27.985   3.361  1.00 60.05           N  
ANISOU  871  N   ALA A 145     7634   7340   7842    612  -1034    476       N  
ATOM    872  CA  ALA A 145     -48.394  27.827   1.912  1.00 59.07           C  
ANISOU  872  CA  ALA A 145     7531   7206   7706    645  -1058    450       C  
ATOM    873  C   ALA A 145     -48.409  29.179   1.178  1.00 60.10           C  
ANISOU  873  C   ALA A 145     7701   7338   7796    684  -1065    444       C  
ATOM    874  O   ALA A 145     -48.059  29.240  -0.002  1.00 58.57           O  
ANISOU  874  O   ALA A 145     7541   7134   7580    717  -1073    438       O  
ATOM    875  CB  ALA A 145     -49.682  27.065   1.632  1.00 59.91           C  
ANISOU  875  CB  ALA A 145     7601   7315   7845    649  -1086    412       C  
ATOM    876  N   SER A 146     -48.812  30.245   1.891  1.00 56.10           N  
ANISOU  876  N   SER A 146     7194   6845   7278    683  -1062    447       N  
ATOM    877  CA  SER A 146     -48.897  31.613   1.389  1.00 56.50           C  
ANISOU  877  CA  SER A 146     7282   6894   7291    716  -1067    443       C  
ATOM    878  C   SER A 146     -47.521  32.242   1.442  1.00 61.49           C  
ANISOU  878  C   SER A 146     7946   7509   7910    708  -1039    481       C  
ATOM    879  O   SER A 146     -47.113  32.908   0.488  1.00 62.38           O  
ANISOU  879  O   SER A 146     8100   7607   7996    738  -1034    487       O  
ATOM    880  CB  SER A 146     -49.891  32.419   2.218  1.00 60.45           C  
ANISOU  880  CB  SER A 146     7765   7416   7788    717  -1078    429       C  
ATOM    881  OG  SER A 146     -51.177  31.824   2.133  1.00 74.35           O  
ANISOU  881  OG  SER A 146     9491   9193   9568    723  -1102    392       O  
ATOM    882  N   LEU A 147     -46.806  32.029   2.568  1.00 57.14           N  
ANISOU  882  N   LEU A 147     7374   6958   7380    672  -1020    505       N  
ATOM    883  CA  LEU A 147     -45.436  32.476   2.799  1.00 55.73           C  
ANISOU  883  CA  LEU A 147     7212   6761   7201    658   -995    535       C  
ATOM    884  C   LEU A 147     -44.524  31.816   1.766  1.00 56.68           C  
ANISOU  884  C   LEU A 147     7352   6865   7317    664   -982    547       C  
ATOM    885  O   LEU A 147     -43.691  32.496   1.181  1.00 57.29           O  
ANISOU  885  O   LEU A 147     7459   6924   7383    675   -963    565       O  
ATOM    886  CB  LEU A 147     -45.012  32.106   4.227  1.00 55.62           C  
ANISOU  886  CB  LEU A 147     7167   6755   7210    626   -984    547       C  
ATOM    887  CG  LEU A 147     -43.535  32.215   4.578  1.00 60.65           C  
ANISOU  887  CG  LEU A 147     7811   7376   7859    609   -962    570       C  
ATOM    888  CD1 LEU A 147     -43.100  33.665   4.699  1.00 61.09           C  
ANISOU  888  CD1 LEU A 147     7884   7417   7911    617   -958    578       C  
ATOM    889  CD2 LEU A 147     -43.247  31.456   5.851  1.00 62.71           C  
ANISOU  889  CD2 LEU A 147     8041   7647   8138    586   -956    575       C  
ATOM    890  N   LEU A 148     -44.763  30.524   1.477  1.00 50.61           N  
ANISOU  890  N   LEU A 148     6567   6102   6559    660   -991    535       N  
ATOM    891  CA  LEU A 148     -44.020  29.718   0.515  1.00 49.75           C  
ANISOU  891  CA  LEU A 148     6474   5983   6446    670   -987    542       C  
ATOM    892  C   LEU A 148     -44.126  30.269  -0.908  1.00 53.58           C  
ANISOU  892  C   LEU A 148     7000   6460   6898    719   -991    536       C  
ATOM    893  O   LEU A 148     -43.122  30.331  -1.612  1.00 53.76           O  
ANISOU  893  O   LEU A 148     7049   6471   6907    732   -970    558       O  
ATOM    894  CB  LEU A 148     -44.479  28.246   0.607  1.00 49.66           C  
ANISOU  894  CB  LEU A 148     6433   5977   6457    658  -1005    524       C  
ATOM    895  CG  LEU A 148     -43.619  27.186  -0.068  1.00 54.27           C  
ANISOU  895  CG  LEU A 148     7026   6554   7041    661  -1004    530       C  
ATOM    896  CD1 LEU A 148     -42.231  27.126   0.541  1.00 54.31           C  
ANISOU  896  CD1 LEU A 148     7031   6553   7050    634   -974    560       C  
ATOM    897  CD2 LEU A 148     -44.280  25.830   0.024  1.00 55.86           C  
ANISOU  897  CD2 LEU A 148     7197   6756   7270    651  -1027    509       C  
ATOM    898  N   THR A 149     -45.320  30.703  -1.318  1.00 50.54           N  
ANISOU  898  N   THR A 149     6621   6082   6498    750  -1016    508       N  
ATOM    899  CA  THR A 149     -45.513  31.278  -2.652  1.00 50.81           C  
ANISOU  899  CA  THR A 149     6701   6110   6495    807  -1022    500       C  
ATOM    900  C   THR A 149     -44.833  32.661  -2.753  1.00 53.74           C  
ANISOU  900  C   THR A 149     7109   6465   6845    815   -990    532       C  
ATOM    901  O   THR A 149     -44.316  33.020  -3.815  1.00 54.70           O  
ANISOU  901  O   THR A 149     7272   6573   6939    853   -973    548       O  
ATOM    902  CB  THR A 149     -47.012  31.360  -3.010  1.00 60.22           C  
ANISOU  902  CB  THR A 149     7888   7315   7678    842  -1062    453       C  
ATOM    903  CG2 THR A 149     -47.629  30.004  -3.360  1.00 56.64           C  
ANISOU  903  CG2 THR A 149     7405   6868   7247    849  -1094    418       C  
ATOM    904  OG1 THR A 149     -47.711  31.957  -1.926  1.00 62.11           O  
ANISOU  904  OG1 THR A 149     8100   7566   7931    814  -1067    445       O  
ATOM    905  N   LYS A 150     -44.847  33.425  -1.644  1.00 47.13           N  
ANISOU  905  N   LYS A 150     6255   5628   6024    782   -983    540       N  
ATOM    906  CA  LYS A 150     -44.261  34.753  -1.526  1.00 45.97           C  
ANISOU  906  CA  LYS A 150     6134   5461   5871    781   -958    567       C  
ATOM    907  C   LYS A 150     -42.724  34.671  -1.639  1.00 50.55           C  
ANISOU  907  C   LYS A 150     6720   6021   6467    760   -918    605       C  
ATOM    908  O   LYS A 150     -42.114  35.526  -2.295  1.00 50.80           O  
ANISOU  908  O   LYS A 150     6785   6028   6487    777   -890    631       O  
ATOM    909  CB  LYS A 150     -44.719  35.394  -0.210  1.00 47.13           C  
ANISOU  909  CB  LYS A 150     6255   5617   6035    753   -970    559       C  
ATOM    910  CG  LYS A 150     -44.365  36.865  -0.063  1.00 66.94           C  
ANISOU  910  CG  LYS A 150     8790   8104   8540    757   -957    577       C  
ATOM    911  CD  LYS A 150     -43.896  37.194   1.369  1.00 82.61           C  
ANISOU  911  CD  LYS A 150    10742  10088  10559    716   -955    584       C  
ATOM    912  CE  LYS A 150     -42.460  36.776   1.648  1.00 96.76           C  
ANISOU  912  CE  LYS A 150    12518  11863  12382    684   -926    609       C  
ATOM    913  NZ  LYS A 150     -42.017  37.120   3.028  1.00104.55           N1+
ANISOU  913  NZ  LYS A 150    13475  12848  13401    655   -931    609       N1+
ATOM    914  N   LEU A 151     -42.116  33.606  -1.039  1.00 45.34           N  
ANISOU  914  N   LEU A 151     6025   5369   5833    724   -916    608       N  
ATOM    915  CA  LEU A 151     -40.670  33.342  -1.067  1.00 44.33           C  
ANISOU  915  CA  LEU A 151     5894   5227   5722    704   -883    636       C  
ATOM    916  C   LEU A 151     -40.258  32.858  -2.450  1.00 47.73           C  
ANISOU  916  C   LEU A 151     6355   5654   6127    740   -869    648       C  
ATOM    917  O   LEU A 151     -39.148  33.143  -2.903  1.00 46.32           O  
ANISOU  917  O   LEU A 151     6190   5458   5950    741   -832    678       O  
ATOM    918  CB  LEU A 151     -40.280  32.284  -0.021  1.00 43.97           C  
ANISOU  918  CB  LEU A 151     5807   5194   5704    664   -890    630       C  
ATOM    919  CG  LEU A 151     -40.459  32.625   1.457  1.00 48.22           C  
ANISOU  919  CG  LEU A 151     6315   5738   6267    633   -899    622       C  
ATOM    920  CD1 LEU A 151     -40.240  31.389   2.322  1.00 47.74           C  
ANISOU  920  CD1 LEU A 151     6222   5693   6223    607   -906    615       C  
ATOM    921  CD2 LEU A 151     -39.520  33.732   1.896  1.00 50.96           C  
ANISOU  921  CD2 LEU A 151     6663   6064   6635    619   -878    639       C  
ATOM    922  N   GLN A 152     -41.167  32.133  -3.125  1.00 45.92           N  
ANISOU  922  N   GLN A 152     6133   5440   5874    774   -899    623       N  
ATOM    923  CA  GLN A 152     -40.952  31.605  -4.477  1.00 46.05           C  
ANISOU  923  CA  GLN A 152     6180   5457   5860    823   -896    626       C  
ATOM    924  C   GLN A 152     -41.156  32.616  -5.591  1.00 49.80           C  
ANISOU  924  C   GLN A 152     6707   5919   6296    880   -881    637       C  
ATOM    925  O   GLN A 152     -40.681  32.386  -6.697  1.00 50.93           O  
ANISOU  925  O   GLN A 152     6882   6060   6410    926   -866    651       O  
ATOM    926  CB  GLN A 152     -41.724  30.305  -4.712  1.00 47.30           C  
ANISOU  926  CB  GLN A 152     6320   5634   6017    837   -940    589       C  
ATOM    927  CG  GLN A 152     -41.073  29.142  -3.963  1.00 62.35           C  
ANISOU  927  CG  GLN A 152     8190   7547   7955    791   -941    592       C  
ATOM    928  CD  GLN A 152     -41.916  27.894  -3.845  1.00 89.18           C  
ANISOU  928  CD  GLN A 152    11561  10956  11368    788   -983    556       C  
ATOM    929  NE2 GLN A 152     -41.277  26.810  -3.420  1.00 83.76           N  
ANISOU  929  NE2 GLN A 152    10852  10272  10701    759   -984    560       N  
ATOM    930  OE1 GLN A 152     -43.130  27.881  -4.098  1.00 85.91           O  
ANISOU  930  OE1 GLN A 152    11142  10547  10952    811  -1016    523       O  
ATOM    931  N   ALA A 153     -41.776  33.760  -5.286  1.00 46.31           N  
ANISOU  931  N   ALA A 153     6277   5468   5850    881   -882    634       N  
ATOM    932  CA  ALA A 153     -42.032  34.842  -6.239  1.00 46.78           C  
ANISOU  932  CA  ALA A 153     6391   5513   5871    936   -866    645       C  
ATOM    933  C   ALA A 153     -40.900  35.893  -6.317  1.00 51.15           C  
ANISOU  933  C   ALA A 153     6966   6034   6434    923   -809    696       C  
ATOM    934  O   ALA A 153     -40.993  36.840  -7.111  1.00 52.20           O  
ANISOU  934  O   ALA A 153     7148   6147   6537    968   -787    715       O  
ATOM    935  CB  ALA A 153     -43.353  35.518  -5.901  1.00 47.73           C  
ANISOU  935  CB  ALA A 153     6515   5640   5980    949   -902    611       C  
ATOM    936  N   GLN A 154     -39.848  35.740  -5.478  1.00 45.53           N  
ANISOU  936  N   GLN A 154     6217   5315   5769    864   -787    717       N  
ATOM    937  CA  GLN A 154     -38.703  36.654  -5.427  1.00 43.74           C  
ANISOU  937  CA  GLN A 154     5997   5054   5568    842   -734    760       C  
ATOM    938  C   GLN A 154     -37.792  36.367  -6.607  1.00 45.47           C  
ANISOU  938  C   GLN A 154     6243   5265   5767    876   -690    796       C  
ATOM    939  O   GLN A 154     -37.811  35.252  -7.138  1.00 45.18           O  
ANISOU  939  O   GLN A 154     6207   5253   5707    901   -705    784       O  
ATOM    940  CB  GLN A 154     -37.905  36.467  -4.120  1.00 44.35           C  
ANISOU  940  CB  GLN A 154     6020   5130   5702    773   -733    759       C  
ATOM    941  CG  GLN A 154     -38.690  36.690  -2.833  1.00 49.75           C  
ANISOU  941  CG  GLN A 154     6673   5824   6406    742   -773    727       C  
ATOM    942  CD  GLN A 154     -37.826  36.547  -1.611  1.00 64.33           C  
ANISOU  942  CD  GLN A 154     8472   7666   8303    687   -770    727       C  
ATOM    943  NE2 GLN A 154     -37.295  35.343  -1.378  1.00 57.91           N  
ANISOU  943  NE2 GLN A 154     7633   6872   7499    669   -773    721       N  
ATOM    944  OE1 GLN A 154     -37.618  37.513  -0.868  1.00 58.98           O  
ANISOU  944  OE1 GLN A 154     7784   6968   7657    665   -768    728       O  
ATOM    945  N   ASN A 155     -36.958  37.351  -6.995  1.00 40.14           N  
ANISOU  945  N   ASN A 155     5591   4556   5106    878   -633    840       N  
ATOM    946  CA  ASN A 155     -35.986  37.159  -8.073  1.00 38.86           C  
ANISOU  946  CA  ASN A 155     5451   4384   4928    909   -580    882       C  
ATOM    947  C   ASN A 155     -34.911  36.155  -7.600  1.00 41.27           C  
ANISOU  947  C   ASN A 155     5707   4704   5268    864   -573    884       C  
ATOM    948  O   ASN A 155     -34.903  35.786  -6.423  1.00 39.97           O  
ANISOU  948  O   ASN A 155     5495   4550   5141    810   -605    855       O  
ATOM    949  CB  ASN A 155     -35.388  38.504  -8.521  1.00 36.24           C  
ANISOU  949  CB  ASN A 155     5151   4006   4611    916   -516    933       C  
ATOM    950  CG  ASN A 155     -34.623  39.277  -7.460  1.00 40.80           C  
ANISOU  950  CG  ASN A 155     5686   4551   5264    844   -495    944       C  
ATOM    951  ND2 ASN A 155     -34.915  40.565  -7.316  1.00 27.88           N  
ANISOU  951  ND2 ASN A 155     4073   2879   3642    843   -484    955       N  
ATOM    952  OD1 ASN A 155     -33.710  38.761  -6.814  1.00 36.04           O  
ANISOU  952  OD1 ASN A 155     5033   3952   4708    794   -489    942       O  
ATOM    953  N   GLN A 156     -34.024  35.700  -8.502  1.00 37.49           N  
ANISOU  953  N   GLN A 156     5241   4230   4774    892   -534    915       N  
ATOM    954  CA  GLN A 156     -33.008  34.719  -8.120  1.00 36.81           C  
ANISOU  954  CA  GLN A 156     5110   4160   4714    856   -530    913       C  
ATOM    955  C   GLN A 156     -32.037  35.147  -7.045  1.00 38.23           C  
ANISOU  955  C   GLN A 156     5241   4319   4966    784   -508    918       C  
ATOM    956  O   GLN A 156     -31.673  34.313  -6.223  1.00 36.95           O  
ANISOU  956  O   GLN A 156     5036   4175   4827    746   -534    892       O  
ATOM    957  CB  GLN A 156     -32.304  34.095  -9.328  1.00 38.80           C  
ANISOU  957  CB  GLN A 156     5386   4426   4929    907   -495    942       C  
ATOM    958  CG  GLN A 156     -33.273  33.367 -10.253  1.00 52.01           C  
ANISOU  958  CG  GLN A 156     7100   6128   6534    981   -536    921       C  
ATOM    959  CD  GLN A 156     -33.915  32.163  -9.607  1.00 64.85           C  
ANISOU  959  CD  GLN A 156     8695   7784   8160    962   -607    867       C  
ATOM    960  NE2 GLN A 156     -33.188  31.064  -9.561  1.00 55.15           N  
ANISOU  960  NE2 GLN A 156     7442   6577   6934    953   -614    863       N  
ATOM    961  OE1 GLN A 156     -35.078  32.192  -9.187  1.00 59.10           O  
ANISOU  961  OE1 GLN A 156     7966   7061   7429    960   -655    831       O  
ATOM    962  N   TRP A 157     -31.634  36.444  -7.025  1.00 36.13           N  
ANISOU  962  N   TRP A 157     4981   4012   4737    769   -462    949       N  
ATOM    963  CA  TRP A 157     -30.703  37.011  -6.027  1.00 34.61           C  
ANISOU  963  CA  TRP A 157     4738   3790   4621    704   -444    950       C  
ATOM    964  C   TRP A 157     -31.282  36.869  -4.601  1.00 38.82           C  
ANISOU  964  C   TRP A 157     5236   4335   5178    663   -506    900       C  
ATOM    965  O   TRP A 157     -30.611  36.356  -3.694  1.00 38.09           O  
ANISOU  965  O   TRP A 157     5096   4251   5123    623   -521    878       O  
ATOM    966  CB  TRP A 157     -30.410  38.498  -6.328  1.00 32.68           C  
ANISOU  966  CB  TRP A 157     4511   3493   4413    700   -391    989       C  
ATOM    967  CG  TRP A 157     -29.551  39.133  -5.273  1.00 33.06           C  
ANISOU  967  CG  TRP A 157     4505   3508   4547    637   -381    981       C  
ATOM    968  CD1 TRP A 157     -29.958  39.608  -4.056  1.00 35.42           C  
ANISOU  968  CD1 TRP A 157     4778   3797   4883    601   -427    945       C  
ATOM    969  CD2 TRP A 157     -28.122  39.203  -5.272  1.00 32.79           C  
ANISOU  969  CD2 TRP A 157     4430   3453   4575    604   -331   1002       C  
ATOM    970  CE2 TRP A 157     -27.729  39.772  -4.038  1.00 36.00           C  
ANISOU  970  CE2 TRP A 157     4787   3834   5059    550   -351    972       C  
ATOM    971  CE3 TRP A 157     -27.132  38.893  -6.221  1.00 34.16           C  
ANISOU  971  CE3 TRP A 157     4605   3627   4749    619   -268   1043       C  
ATOM    972  NE1 TRP A 157     -28.872  40.027  -3.325  1.00 34.68           N  
ANISOU  972  NE1 TRP A 157     4632   3674   4872    553   -410    939       N  
ATOM    973  CZ2 TRP A 157     -26.384  40.031  -3.727  1.00 35.06           C  
ANISOU  973  CZ2 TRP A 157     4615   3685   5022    509   -314    977       C  
ATOM    974  CZ3 TRP A 157     -25.804  39.163  -5.922  1.00 35.63           C  
ANISOU  974  CZ3 TRP A 157     4738   3785   5013    575   -226   1052       C  
ATOM    975  CH2 TRP A 157     -25.439  39.703  -4.677  1.00 36.09           C  
ANISOU  975  CH2 TRP A 157     4743   3815   5153    520   -250   1017       C  
ATOM    976  N   LEU A 158     -32.528  37.364  -4.426  1.00 34.55           N  
ANISOU  976  N   LEU A 158     4720   3794   4613    679   -541    883       N  
ATOM    977  CA  LEU A 158     -33.305  37.364  -3.189  1.00 33.92           C  
ANISOU  977  CA  LEU A 158     4615   3727   4545    653   -597    841       C  
ATOM    978  C   LEU A 158     -33.522  35.936  -2.710  1.00 41.57           C  
ANISOU  978  C   LEU A 158     5559   4738   5496    646   -638    809       C  
ATOM    979  O   LEU A 158     -33.440  35.672  -1.514  1.00 41.40           O  
ANISOU  979  O   LEU A 158     5501   4726   5504    611   -666    782       O  
ATOM    980  CB  LEU A 158     -34.653  38.098  -3.391  1.00 33.15           C  
ANISOU  980  CB  LEU A 158     4556   3627   4412    684   -622    833       C  
ATOM    981  CG  LEU A 158     -34.629  39.652  -3.477  1.00 36.21           C  
ANISOU  981  CG  LEU A 158     4967   3969   4823    685   -595    856       C  
ATOM    982  CD1 LEU A 158     -36.032  40.198  -3.489  1.00 35.29           C  
ANISOU  982  CD1 LEU A 158     4884   3859   4664    716   -632    837       C  
ATOM    983  CD2 LEU A 158     -33.888  40.288  -2.276  1.00 34.60           C  
ANISOU  983  CD2 LEU A 158     4716   3737   4692    632   -597    847       C  
ATOM    984  N   GLN A 159     -33.733  35.009  -3.653  1.00 39.74           N  
ANISOU  984  N   GLN A 159     5350   4530   5217    682   -639    813       N  
ATOM    985  CA  GLN A 159     -33.888  33.586  -3.359  1.00 39.44           C  
ANISOU  985  CA  GLN A 159     5293   4528   5164    678   -675    786       C  
ATOM    986  C   GLN A 159     -32.607  32.950  -2.800  1.00 42.37           C  
ANISOU  986  C   GLN A 159     5626   4903   5569    642   -662    785       C  
ATOM    987  O   GLN A 159     -32.684  32.120  -1.900  1.00 42.91           O  
ANISOU  987  O   GLN A 159     5668   4991   5646    620   -695    758       O  
ATOM    988  CB  GLN A 159     -34.445  32.842  -4.575  1.00 41.07           C  
ANISOU  988  CB  GLN A 159     5535   4755   5316    732   -685    787       C  
ATOM    989  CG  GLN A 159     -35.933  33.168  -4.818  1.00 44.80           C  
ANISOU  989  CG  GLN A 159     6034   5232   5757    764   -719    766       C  
ATOM    990  CD  GLN A 159     -36.661  32.121  -5.616  1.00 50.44           C  
ANISOU  990  CD  GLN A 159     6765   5971   6429    809   -753    745       C  
ATOM    991  NE2 GLN A 159     -36.836  30.949  -5.047  1.00 39.78           N  
ANISOU  991  NE2 GLN A 159     5384   4642   5090    787   -788    718       N  
ATOM    992  OE1 GLN A 159     -37.132  32.364  -6.725  1.00 48.28           O  
ANISOU  992  OE1 GLN A 159     6533   5697   6115    868   -750    750       O  
ATOM    993  N   ASP A 160     -31.438  33.403  -3.267  1.00 38.56           N  
ANISOU  993  N   ASP A 160     5142   4401   5110    638   -612    816       N  
ATOM    994  CA  ASP A 160     -30.129  32.933  -2.823  1.00 37.31           C  
ANISOU  994  CA  ASP A 160     4945   4244   4988    607   -595    813       C  
ATOM    995  C   ASP A 160     -29.754  33.500  -1.443  1.00 42.81           C  
ANISOU  995  C   ASP A 160     5601   4923   5742    562   -607    790       C  
ATOM    996  O   ASP A 160     -29.090  32.824  -0.656  1.00 41.72           O  
ANISOU  996  O   ASP A 160     5430   4798   5626    539   -621    766       O  
ATOM    997  CB  ASP A 160     -29.077  33.287  -3.872  1.00 38.89           C  
ANISOU  997  CB  ASP A 160     5153   4428   5195    621   -534    854       C  
ATOM    998  CG  ASP A 160     -29.164  32.479  -5.149  1.00 47.56           C  
ANISOU  998  CG  ASP A 160     6287   5550   6233    673   -526    873       C  
ATOM    999  OD1 ASP A 160     -29.669  31.338  -5.100  1.00 47.08           O  
ANISOU  999  OD1 ASP A 160     6229   5521   6137    687   -571    846       O  
ATOM   1000  OD2 ASP A 160     -28.688  32.967  -6.192  1.00 55.44           O1-
ANISOU 1000  OD2 ASP A 160     7309   6535   7221    703   -474    914       O1-
ATOM   1001  N   MET A 161     -30.197  34.734  -1.154  1.00 42.81           N  
ANISOU 1001  N   MET A 161     5606   4895   5766    555   -605    795       N  
ATOM   1002  CA  MET A 161     -30.039  35.417   0.129  1.00 43.96           C  
ANISOU 1002  CA  MET A 161     5718   5023   5964    523   -624    769       C  
ATOM   1003  C   MET A 161     -30.955  34.742   1.137  1.00 43.44           C  
ANISOU 1003  C   MET A 161     5644   4988   5874    521   -680    733       C  
ATOM   1004  O   MET A 161     -30.534  34.510   2.261  1.00 42.11           O  
ANISOU 1004  O   MET A 161     5442   4824   5735    502   -700    705       O  
ATOM   1005  CB  MET A 161     -30.423  36.900   0.001  1.00 48.35           C  
ANISOU 1005  CB  MET A 161     6289   5540   6542    524   -611    785       C  
ATOM   1006  CG  MET A 161     -29.335  37.783  -0.587  1.00 55.41           C  
ANISOU 1006  CG  MET A 161     7175   6390   7487    511   -554    817       C  
ATOM   1007  SD  MET A 161     -27.713  37.715   0.249  1.00 63.25           S  
ANISOU 1007  SD  MET A 161     8102   7367   8563    468   -543    795       S  
ATOM   1008  CE  MET A 161     -28.201  38.132   2.034  1.00 59.90           C  
ANISOU 1008  CE  MET A 161     7647   6941   8170    451   -610    740       C  
ATOM   1009  N   THR A 162     -32.217  34.428   0.731  1.00 39.27           N  
ANISOU 1009  N   THR A 162     5146   4480   5295    547   -701    733       N  
ATOM   1010  CA  THR A 162     -33.218  33.734   1.550  1.00 38.90           C  
ANISOU 1010  CA  THR A 162     5093   4462   5226    547   -747    705       C  
ATOM   1011  C   THR A 162     -32.638  32.412   2.039  1.00 43.19           C  
ANISOU 1011  C   THR A 162     5614   5027   5768    536   -757    689       C  
ATOM   1012  O   THR A 162     -32.656  32.167   3.243  1.00 42.55           O  
ANISOU 1012  O   THR A 162     5509   4955   5701    522   -780    665       O  
ATOM   1013  CB  THR A 162     -34.566  33.606   0.798  1.00 44.63           C  
ANISOU 1013  CB  THR A 162     5851   5201   5904    578   -763    707       C  
ATOM   1014  CG2 THR A 162     -35.638  32.847   1.601  1.00 40.01           C  
ANISOU 1014  CG2 THR A 162     5254   4643   5303    575   -804    680       C  
ATOM   1015  OG1 THR A 162     -35.050  34.922   0.501  1.00 43.47           O  
ANISOU 1015  OG1 THR A 162     5727   5032   5758    590   -754    718       O  
ATOM   1016  N   THR A 163     -32.046  31.620   1.109  1.00 39.50           N  
ANISOU 1016  N   THR A 163     5156   4568   5283    546   -739    703       N  
ATOM   1017  CA  THR A 163     -31.379  30.340   1.356  1.00 38.77           C  
ANISOU 1017  CA  THR A 163     5049   4495   5186    539   -746    690       C  
ATOM   1018  C   THR A 163     -30.243  30.501   2.373  1.00 42.97           C  
ANISOU 1018  C   THR A 163     5546   5019   5760    514   -741    673       C  
ATOM   1019  O   THR A 163     -30.156  29.721   3.327  1.00 41.53           O  
ANISOU 1019  O   THR A 163     5349   4853   5577    507   -765    649       O  
ATOM   1020  CB  THR A 163     -30.903  29.735   0.016  1.00 44.66           C  
ANISOU 1020  CB  THR A 163     5816   5250   5905    562   -725    711       C  
ATOM   1021  CG2 THR A 163     -30.090  28.445   0.194  1.00 39.07           C  
ANISOU 1021  CG2 THR A 163     5094   4561   5188    557   -734    698       C  
ATOM   1022  OG1 THR A 163     -32.042  29.494  -0.815  1.00 44.42           O  
ANISOU 1022  OG1 THR A 163     5816   5229   5834    592   -741    716       O  
ATOM   1023  N   HIS A 164     -29.395  31.521   2.182  1.00 41.72           N  
ANISOU 1023  N   HIS A 164     5376   4834   5642    504   -710    685       N  
ATOM   1024  CA  HIS A 164     -28.265  31.797   3.080  1.00 42.50           C  
ANISOU 1024  CA  HIS A 164     5437   4920   5792    482   -707    662       C  
ATOM   1025  C   HIS A 164     -28.766  32.111   4.482  1.00 44.80           C  
ANISOU 1025  C   HIS A 164     5712   5211   6098    478   -744    631       C  
ATOM   1026  O   HIS A 164     -28.251  31.560   5.448  1.00 46.81           O  
ANISOU 1026  O   HIS A 164     5946   5478   6364    476   -764    601       O  
ATOM   1027  CB  HIS A 164     -27.382  32.931   2.527  1.00 44.87           C  
ANISOU 1027  CB  HIS A 164     5724   5184   6141    470   -665    682       C  
ATOM   1028  CG  HIS A 164     -26.491  33.560   3.553  1.00 50.28           C  
ANISOU 1028  CG  HIS A 164     6365   5847   6892    449   -670    652       C  
ATOM   1029  CD2 HIS A 164     -25.384  33.065   4.162  1.00 52.83           C  
ANISOU 1029  CD2 HIS A 164     6653   6175   7244    440   -676    621       C  
ATOM   1030  ND1 HIS A 164     -26.739  34.836   4.044  1.00 53.10           N  
ANISOU 1030  ND1 HIS A 164     6712   6171   7291    441   -677    647       N  
ATOM   1031  CE1 HIS A 164     -25.785  35.067   4.937  1.00 52.85           C  
ANISOU 1031  CE1 HIS A 164     6639   6126   7317    427   -687    611       C  
ATOM   1032  NE2 HIS A 164     -24.951  34.027   5.045  1.00 53.06           N  
ANISOU 1032  NE2 HIS A 164     6648   6175   7337    427   -687    593       N  
ATOM   1033  N   LEU A 165     -29.806  32.940   4.585  1.00 38.43           N  
ANISOU 1033  N   LEU A 165     4920   4396   5286    483   -756    638       N  
ATOM   1034  CA  LEU A 165     -30.404  33.324   5.849  1.00 36.35           C  
ANISOU 1034  CA  LEU A 165     4645   4136   5032    486   -791    612       C  
ATOM   1035  C   LEU A 165     -31.110  32.179   6.551  1.00 38.60           C  
ANISOU 1035  C   LEU A 165     4934   4454   5277    497   -819    598       C  
ATOM   1036  O   LEU A 165     -30.990  32.071   7.760  1.00 38.41           O  
ANISOU 1036  O   LEU A 165     4893   4438   5264    502   -841    571       O  
ATOM   1037  CB  LEU A 165     -31.289  34.560   5.682  1.00 36.18           C  
ANISOU 1037  CB  LEU A 165     4638   4096   5013    492   -795    623       C  
ATOM   1038  CG  LEU A 165     -30.534  35.867   5.353  1.00 40.58           C  
ANISOU 1038  CG  LEU A 165     5185   4610   5623    479   -770    633       C  
ATOM   1039  CD1 LEU A 165     -31.494  36.981   5.143  1.00 40.61           C  
ANISOU 1039  CD1 LEU A 165     5212   4597   5620    489   -776    646       C  
ATOM   1040  CD2 LEU A 165     -29.534  36.259   6.480  1.00 41.33           C  
ANISOU 1040  CD2 LEU A 165     5239   4688   5778    469   -786    598       C  
ATOM   1041  N   ILE A 166     -31.791  31.295   5.804  1.00 35.35           N  
ANISOU 1041  N   ILE A 166     4546   4062   4825    503   -817    614       N  
ATOM   1042  CA  ILE A 166     -32.439  30.102   6.360  1.00 34.22           C  
ANISOU 1042  CA  ILE A 166     4405   3945   4651    509   -837    604       C  
ATOM   1043  C   ILE A 166     -31.384  29.170   6.936  1.00 38.06           C  
ANISOU 1043  C   ILE A 166     4879   4440   5143    506   -839    587       C  
ATOM   1044  O   ILE A 166     -31.509  28.776   8.089  1.00 38.52           O  
ANISOU 1044  O   ILE A 166     4928   4509   5198    513   -856    569       O  
ATOM   1045  CB  ILE A 166     -33.321  29.363   5.313  1.00 36.29           C  
ANISOU 1045  CB  ILE A 166     4691   4219   4878    516   -837    621       C  
ATOM   1046  CG1 ILE A 166     -34.556  30.213   4.942  1.00 35.09           C  
ANISOU 1046  CG1 ILE A 166     4553   4065   4715    525   -844    629       C  
ATOM   1047  CG2 ILE A 166     -33.713  27.929   5.816  1.00 35.80           C  
ANISOU 1047  CG2 ILE A 166     4629   4178   4796    516   -854    612       C  
ATOM   1048  CD1 ILE A 166     -35.287  29.744   3.606  1.00 32.91           C  
ANISOU 1048  CD1 ILE A 166     4301   3794   4409    541   -844    640       C  
ATOM   1049  N   LEU A 167     -30.343  28.846   6.141  1.00 34.35           N  
ANISOU 1049  N   LEU A 167     4407   3965   4677    501   -819    593       N  
ATOM   1050  CA  LEU A 167     -29.263  27.933   6.531  1.00 33.90           C  
ANISOU 1050  CA  LEU A 167     4340   3919   4622    501   -821    574       C  
ATOM   1051  C   LEU A 167     -28.465  28.391   7.754  1.00 38.17           C  
ANISOU 1051  C   LEU A 167     4854   4452   5196    503   -831    542       C  
ATOM   1052  O   LEU A 167     -28.121  27.558   8.593  1.00 38.98           O  
ANISOU 1052  O   LEU A 167     4955   4569   5288    514   -846    519       O  
ATOM   1053  CB  LEU A 167     -28.341  27.598   5.333  1.00 33.78           C  
ANISOU 1053  CB  LEU A 167     4328   3903   4604    498   -796    588       C  
ATOM   1054  CG  LEU A 167     -29.018  26.834   4.155  1.00 38.39           C  
ANISOU 1054  CG  LEU A 167     4941   4499   5148    508   -795    612       C  
ATOM   1055  CD1 LEU A 167     -28.073  26.658   2.972  1.00 37.34           C  
ANISOU 1055  CD1 LEU A 167     4811   4367   5011    514   -768    628       C  
ATOM   1056  CD2 LEU A 167     -29.539  25.451   4.589  1.00 42.72           C  
ANISOU 1056  CD2 LEU A 167     5499   5065   5666    514   -821    601       C  
ATOM   1057  N   ARG A 168     -28.177  29.708   7.867  1.00 32.60           N  
ANISOU 1057  N   ARG A 168     4130   3722   4533    496   -825    537       N  
ATOM   1058  CA  ARG A 168     -27.405  30.264   8.983  1.00 31.34           C  
ANISOU 1058  CA  ARG A 168     3941   3552   4415    502   -841    500       C  
ATOM   1059  C   ARG A 168     -28.239  30.235  10.263  1.00 35.20           C  
ANISOU 1059  C   ARG A 168     4435   4054   4887    525   -872    482       C  
ATOM   1060  O   ARG A 168     -27.769  29.785  11.307  1.00 36.59           O  
ANISOU 1060  O   ARG A 168     4602   4240   5061    546   -891    450       O  
ATOM   1061  CB  ARG A 168     -26.955  31.689   8.637  1.00 32.27           C  
ANISOU 1061  CB  ARG A 168     4038   3635   4588    488   -826    502       C  
ATOM   1062  CG  ARG A 168     -26.107  32.380   9.693  1.00 40.12           C  
ANISOU 1062  CG  ARG A 168     4995   4610   5637    494   -846    458       C  
ATOM   1063  CD  ARG A 168     -26.236  33.874   9.527  1.00 61.34           C  
ANISOU 1063  CD  ARG A 168     7669   7261   8375    483   -842    464       C  
ATOM   1064  NE  ARG A 168     -24.936  34.532   9.634  1.00 90.23           N  
ANISOU 1064  NE  ARG A 168    11286  10887  12109    470   -835    437       N  
ATOM   1065  CZ  ARG A 168     -24.660  35.730   9.136  1.00111.86           C  
ANISOU 1065  CZ  ARG A 168    14010  13586  14907    449   -814    450       C  
ATOM   1066  NH1 ARG A 168     -25.592  36.419   8.486  1.00 94.30           N1+
ANISOU 1066  NH1 ARG A 168    11813  11348  12667    443   -800    489       N1+
ATOM   1067  NH2 ARG A 168     -23.448  36.251   9.279  1.00107.21           N  
ANISOU 1067  NH2 ARG A 168    13375  12965  14395    435   -807    422       N  
ATOM   1068  N   SER A 169     -29.487  30.661  10.158  1.00 30.86           N  
ANISOU 1068  N   SER A 169     3901   3507   4319    526   -877    503       N  
ATOM   1069  CA  SER A 169     -30.429  30.719  11.254  1.00 31.20           C  
ANISOU 1069  CA  SER A 169     3949   3565   4342    549   -901    494       C  
ATOM   1070  C   SER A 169     -30.760  29.323  11.808  1.00 36.11           C  
ANISOU 1070  C   SER A 169     4585   4213   4922    563   -905    495       C  
ATOM   1071  O   SER A 169     -30.867  29.157  13.030  1.00 35.50           O  
ANISOU 1071  O   SER A 169     4506   4147   4835    591   -922    476       O  
ATOM   1072  CB  SER A 169     -31.679  31.447  10.794  1.00 34.23           C  
ANISOU 1072  CB  SER A 169     4345   3946   4714    544   -901    519       C  
ATOM   1073  OG  SER A 169     -32.582  31.619  11.870  1.00 55.14           O  
ANISOU 1073  OG  SER A 169     6994   6611   7345    568   -923    511       O  
ATOM   1074  N   PHE A 170     -30.904  28.324  10.908  1.00 32.85           N  
ANISOU 1074  N   PHE A 170     4188   3807   4485    547   -889    516       N  
ATOM   1075  CA  PHE A 170     -31.185  26.934  11.277  1.00 32.32           C  
ANISOU 1075  CA  PHE A 170     4136   3758   4385    555   -891    520       C  
ATOM   1076  C   PHE A 170     -29.977  26.358  12.008  1.00 36.28           C  
ANISOU 1076  C   PHE A 170     4633   4264   4888    572   -897    491       C  
ATOM   1077  O   PHE A 170     -30.135  25.714  13.050  1.00 39.05           O  
ANISOU 1077  O   PHE A 170     4993   4626   5218    596   -905    482       O  
ATOM   1078  CB  PHE A 170     -31.593  26.100  10.031  1.00 34.20           C  
ANISOU 1078  CB  PHE A 170     4390   3999   4604    536   -879    545       C  
ATOM   1079  CG  PHE A 170     -32.166  24.718  10.291  1.00 35.07           C  
ANISOU 1079  CG  PHE A 170     4515   4122   4688    540   -881    553       C  
ATOM   1080  CD1 PHE A 170     -33.044  24.495  11.347  1.00 36.44           C  
ANISOU 1080  CD1 PHE A 170     4690   4303   4851    553   -885    557       C  
ATOM   1081  CD2 PHE A 170     -31.849  23.647   9.460  1.00 36.30           C  
ANISOU 1081  CD2 PHE A 170     4683   4279   4830    531   -879    560       C  
ATOM   1082  CE1 PHE A 170     -33.558  23.222  11.591  1.00 37.54           C  
ANISOU 1082  CE1 PHE A 170     4842   4448   4973    553   -881    568       C  
ATOM   1083  CE2 PHE A 170     -32.379  22.371   9.696  1.00 37.99           C  
ANISOU 1083  CE2 PHE A 170     4911   4498   5026    532   -882    567       C  
ATOM   1084  CZ  PHE A 170     -33.240  22.169  10.747  1.00 35.92           C  
ANISOU 1084  CZ  PHE A 170     4649   4240   4760    541   -881    573       C  
ATOM   1085  N   LYS A 171     -28.765  26.699  11.530  1.00 31.03           N  
ANISOU 1085  N   LYS A 171     3953   3588   4251    563   -892    474       N  
ATOM   1086  CA  LYS A 171     -27.494  26.286  12.137  1.00 30.41           C  
ANISOU 1086  CA  LYS A 171     3864   3512   4180    580   -901    438       C  
ATOM   1087  C   LYS A 171     -27.389  26.831  13.561  1.00 32.32           C  
ANISOU 1087  C   LYS A 171     4095   3753   4433    615   -924    404       C  
ATOM   1088  O   LYS A 171     -27.084  26.077  14.488  1.00 29.80           O  
ANISOU 1088  O   LYS A 171     3787   3447   4090    647   -936    381       O  
ATOM   1089  CB  LYS A 171     -26.297  26.745  11.273  1.00 32.50           C  
ANISOU 1089  CB  LYS A 171     4105   3761   4481    560   -887    428       C  
ATOM   1090  CG  LYS A 171     -24.916  26.323  11.800  1.00 32.65           C  
ANISOU 1090  CG  LYS A 171     4109   3785   4513    577   -897    384       C  
ATOM   1091  CD  LYS A 171     -23.804  27.300  11.416  1.00 38.02           C  
ANISOU 1091  CD  LYS A 171     4750   4443   5253    561   -888    364       C  
ATOM   1092  CE  LYS A 171     -23.943  28.648  12.100  1.00 54.53           C  
ANISOU 1092  CE  LYS A 171     6816   6511   7391    567   -903    345       C  
ATOM   1093  NZ  LYS A 171     -23.007  29.659  11.549  1.00 64.86           N1+
ANISOU 1093  NZ  LYS A 171     8085   7790   8767    543   -887    335       N1+
ATOM   1094  N   GLU A 172     -27.697  28.131  13.730  1.00 31.66           N  
ANISOU 1094  N   GLU A 172     3994   3655   4381    614   -932    399       N  
ATOM   1095  CA  GLU A 172     -27.646  28.784  15.043  1.00 31.84           C  
ANISOU 1095  CA  GLU A 172     4004   3677   4417    654   -960    364       C  
ATOM   1096  C   GLU A 172     -28.593  28.130  16.029  1.00 37.19           C  
ANISOU 1096  C   GLU A 172     4707   4378   5045    689   -967    374       C  
ATOM   1097  O   GLU A 172     -28.169  27.790  17.129  1.00 38.20           O  
ANISOU 1097  O   GLU A 172     4839   4516   5160    734   -985    343       O  
ATOM   1098  CB  GLU A 172     -27.870  30.290  14.922  1.00 32.91           C  
ANISOU 1098  CB  GLU A 172     4118   3790   4595    644   -969    362       C  
ATOM   1099  CG  GLU A 172     -26.608  31.010  14.473  1.00 42.15           C  
ANISOU 1099  CG  GLU A 172     5255   4932   5828    625   -968    336       C  
ATOM   1100  CD  GLU A 172     -26.747  32.375  13.819  1.00 63.52           C  
ANISOU 1100  CD  GLU A 172     7945   7608   8582    597   -960    350       C  
ATOM   1101  OE1 GLU A 172     -27.880  32.900  13.733  1.00 71.50           O  
ANISOU 1101  OE1 GLU A 172     8972   8620   9574    596   -962    377       O  
ATOM   1102  OE2 GLU A 172     -25.706  32.924  13.391  1.00 57.33           O1-
ANISOU 1102  OE2 GLU A 172     7132   6796   7856    578   -952    334       O1-
ATOM   1103  N   PHE A 173     -29.829  27.840  15.589  1.00 33.66           N  
ANISOU 1103  N   PHE A 173     4277   3939   4571    670   -951    417       N  
ATOM   1104  CA  PHE A 173     -30.862  27.187  16.383  1.00 32.96           C  
ANISOU 1104  CA  PHE A 173     4210   3871   4442    695   -947    436       C  
ATOM   1105  C   PHE A 173     -30.460  25.745  16.810  1.00 35.59           C  
ANISOU 1105  C   PHE A 173     4564   4214   4742    713   -939    434       C  
ATOM   1106  O   PHE A 173     -30.636  25.380  17.971  1.00 34.90           O  
ANISOU 1106  O   PHE A 173     4491   4140   4629    758   -943    426       O  
ATOM   1107  CB  PHE A 173     -32.182  27.191  15.588  1.00 34.63           C  
ANISOU 1107  CB  PHE A 173     4428   4086   4644    663   -931    478       C  
ATOM   1108  CG  PHE A 173     -33.403  26.876  16.411  1.00 35.85           C  
ANISOU 1108  CG  PHE A 173     4593   4259   4770    685   -925    498       C  
ATOM   1109  CD1 PHE A 173     -34.049  27.876  17.139  1.00 38.86           C  
ANISOU 1109  CD1 PHE A 173     4966   4649   5152    712   -940    494       C  
ATOM   1110  CD2 PHE A 173     -33.898  25.576  16.484  1.00 37.84           C  
ANISOU 1110  CD2 PHE A 173     4862   4519   4996    682   -905    522       C  
ATOM   1111  CE1 PHE A 173     -35.174  27.581  17.908  1.00 39.91           C  
ANISOU 1111  CE1 PHE A 173     5106   4801   5257    736   -930    515       C  
ATOM   1112  CE2 PHE A 173     -35.008  25.282  17.275  1.00 41.14           C  
ANISOU 1112  CE2 PHE A 173     5286   4951   5393    702   -893    544       C  
ATOM   1113  CZ  PHE A 173     -35.648  26.288  17.968  1.00 39.59           C  
ANISOU 1113  CZ  PHE A 173     5080   4767   5195    730   -904    541       C  
ATOM   1114  N   LEU A 174     -29.951  24.935  15.873  1.00 31.90           N  
ANISOU 1114  N   LEU A 174     4103   3742   4274    682   -927    441       N  
ATOM   1115  CA  LEU A 174     -29.489  23.552  16.137  1.00 31.24           C  
ANISOU 1115  CA  LEU A 174     4043   3666   4160    696   -921    438       C  
ATOM   1116  C   LEU A 174     -28.290  23.489  17.058  1.00 35.02           C  
ANISOU 1116  C   LEU A 174     4522   4148   4636    740   -939    391       C  
ATOM   1117  O   LEU A 174     -28.193  22.563  17.867  1.00 35.91           O  
ANISOU 1117  O   LEU A 174     4661   4269   4714    776   -938    386       O  
ATOM   1118  CB  LEU A 174     -29.172  22.806  14.830  1.00 31.06           C  
ANISOU 1118  CB  LEU A 174     4026   3638   4137    657   -910    453       C  
ATOM   1119  CG  LEU A 174     -30.347  22.434  13.950  1.00 34.70           C  
ANISOU 1119  CG  LEU A 174     4495   4097   4593    624   -896    494       C  
ATOM   1120  CD1 LEU A 174     -29.869  21.748  12.727  1.00 34.46           C  
ANISOU 1120  CD1 LEU A 174     4470   4064   4561    598   -893    501       C  
ATOM   1121  CD2 LEU A 174     -31.309  21.513  14.674  1.00 35.01           C  
ANISOU 1121  CD2 LEU A 174     4554   4141   4607    637   -886    517       C  
ATOM   1122  N   GLN A 175     -27.379  24.468  16.965  1.00 30.65           N  
ANISOU 1122  N   GLN A 175     3940   3585   4121    741   -956    355       N  
ATOM   1123  CA  GLN A 175     -26.200  24.535  17.837  1.00 29.49           C  
ANISOU 1123  CA  GLN A 175     3784   3439   3981    785   -980    299       C  
ATOM   1124  C   GLN A 175     -26.599  24.850  19.279  1.00 34.81           C  
ANISOU 1124  C   GLN A 175     4468   4122   4636    847   -998    280       C  
ATOM   1125  O   GLN A 175     -25.994  24.298  20.212  1.00 36.34           O  
ANISOU 1125  O   GLN A 175     4678   4325   4805    902  -1012    246       O  
ATOM   1126  CB  GLN A 175     -25.200  25.576  17.316  1.00 30.74           C  
ANISOU 1126  CB  GLN A 175     3902   3580   4199    764   -992    265       C  
ATOM   1127  CG  GLN A 175     -24.473  25.127  16.039  1.00 37.29           C  
ANISOU 1127  CG  GLN A 175     4723   4406   5041    720   -973    274       C  
ATOM   1128  CD  GLN A 175     -23.430  26.093  15.513  1.00 50.56           C  
ANISOU 1128  CD  GLN A 175     6360   6067   6784    697   -975    246       C  
ATOM   1129  NE2 GLN A 175     -22.379  25.536  14.935  1.00 48.31           N  
ANISOU 1129  NE2 GLN A 175     6065   5784   6505    686   -968    230       N  
ATOM   1130  OE1 GLN A 175     -23.564  27.329  15.567  1.00 41.77           O  
ANISOU 1130  OE1 GLN A 175     5221   4935   5716    689   -981    242       O  
ATOM   1131  N   SER A 176     -27.644  25.690  19.472  1.00 29.90           N  
ANISOU 1131  N   SER A 176     3840   3501   4022    846   -998    303       N  
ATOM   1132  CA  SER A 176     -28.108  26.046  20.819  1.00 29.48           C  
ANISOU 1132  CA  SER A 176     3796   3460   3947    911  -1015    289       C  
ATOM   1133  C   SER A 176     -28.910  24.905  21.417  1.00 33.81           C  
ANISOU 1133  C   SER A 176     4384   4026   4438    938   -990    325       C  
ATOM   1134  O   SER A 176     -28.762  24.612  22.606  1.00 33.99           O  
ANISOU 1134  O   SER A 176     4427   4060   4427   1007   -999    306       O  
ATOM   1135  CB  SER A 176     -28.919  27.335  20.811  1.00 31.15           C  
ANISOU 1135  CB  SER A 176     3986   3667   4181    904  -1026    300       C  
ATOM   1136  OG  SER A 176     -28.105  28.402  20.356  1.00 38.48           O  
ANISOU 1136  OG  SER A 176     4880   4574   5168    883  -1048    265       O  
ATOM   1137  N   SER A 177     -29.723  24.240  20.585  1.00 30.05           N  
ANISOU 1137  N   SER A 177     3918   3548   3951    886   -958    377       N  
ATOM   1138  CA  SER A 177     -30.510  23.073  20.985  1.00 30.58           C  
ANISOU 1138  CA  SER A 177     4018   3625   3977    898   -928    417       C  
ATOM   1139  C   SER A 177     -29.581  21.967  21.444  1.00 35.46           C  
ANISOU 1139  C   SER A 177     4666   4243   4566    932   -928    396       C  
ATOM   1140  O   SER A 177     -29.858  21.346  22.464  1.00 36.46           O  
ANISOU 1140  O   SER A 177     4823   4378   4652    984   -914    406       O  
ATOM   1141  CB  SER A 177     -31.356  22.560  19.825  1.00 31.73           C  
ANISOU 1141  CB  SER A 177     4162   3762   4132    831   -903    464       C  
ATOM   1142  OG  SER A 177     -32.128  23.612  19.302  1.00 33.06           O  
ANISOU 1142  OG  SER A 177     4304   3930   4326    801   -906    477       O  
ATOM   1143  N   LEU A 178     -28.474  21.740  20.695  1.00 32.54           N  
ANISOU 1143  N   LEU A 178     4287   3865   4213    907   -941    367       N  
ATOM   1144  CA  LEU A 178     -27.452  20.728  20.984  1.00 31.51           C  
ANISOU 1144  CA  LEU A 178     4182   3735   4055    937   -946    339       C  
ATOM   1145  C   LEU A 178     -26.879  20.954  22.380  1.00 35.90           C  
ANISOU 1145  C   LEU A 178     4750   4301   4589   1022   -969    292       C  
ATOM   1146  O   LEU A 178     -26.940  20.041  23.197  1.00 36.10           O  
ANISOU 1146  O   LEU A 178     4817   4332   4567   1072   -957    297       O  
ATOM   1147  CB  LEU A 178     -26.357  20.780  19.903  1.00 30.97           C  
ANISOU 1147  CB  LEU A 178     4091   3660   4017    895   -960    311       C  
ATOM   1148  CG  LEU A 178     -25.294  19.682  19.846  1.00 34.27           C  
ANISOU 1148  CG  LEU A 178     4531   4080   4410    911   -966    284       C  
ATOM   1149  CD1 LEU A 178     -25.897  18.316  19.450  1.00 34.22           C  
ANISOU 1149  CD1 LEU A 178     4562   4071   4370    889   -941    330       C  
ATOM   1150  CD2 LEU A 178     -24.243  20.054  18.834  1.00 33.14           C  
ANISOU 1150  CD2 LEU A 178     4353   3933   4304    873   -979    254       C  
ATOM   1151  N   ARG A 179     -26.404  22.191  22.676  1.00 33.61           N  
ANISOU 1151  N   ARG A 179     4427   4011   4333   1043  -1001    247       N  
ATOM   1152  CA  ARG A 179     -25.827  22.612  23.965  1.00 33.14           C  
ANISOU 1152  CA  ARG A 179     4371   3959   4261   1130  -1034    191       C  
ATOM   1153  C   ARG A 179     -26.823  22.369  25.101  1.00 36.34           C  
ANISOU 1153  C   ARG A 179     4813   4379   4615   1193  -1017    222       C  
ATOM   1154  O   ARG A 179     -26.480  21.720  26.101  1.00 38.02           O  
ANISOU 1154  O   ARG A 179     5063   4602   4781   1269  -1020    201       O  
ATOM   1155  CB  ARG A 179     -25.487  24.116  23.936  1.00 35.59           C  
ANISOU 1155  CB  ARG A 179     4632   4261   4630   1127  -1069    150       C  
ATOM   1156  CG  ARG A 179     -24.109  24.484  23.424  1.00 55.11           C  
ANISOU 1156  CG  ARG A 179     7068   6719   7154   1108  -1097     90       C  
ATOM   1157  CD  ARG A 179     -23.478  25.507  24.363  1.00 83.55           C  
ANISOU 1157  CD  ARG A 179    10642  10317  10786   1173  -1146     19       C  
ATOM   1158  NE  ARG A 179     -22.854  26.635  23.662  1.00105.71           N  
ANISOU 1158  NE  ARG A 179    13392  13100  13674   1126  -1165    -12       N  
ATOM   1159  CZ  ARG A 179     -23.432  27.817  23.449  1.00129.54           C  
ANISOU 1159  CZ  ARG A 179    16383  16104  16734   1100  -1172      2       C  
ATOM   1160  NH1 ARG A 179     -24.676  28.042  23.866  1.00117.45           N1+
ANISOU 1160  NH1 ARG A 179    14873  14585  15169   1116  -1164     44       N1+
ATOM   1161  NH2 ARG A 179     -22.778  28.778  22.811  1.00121.50           N  
ANISOU 1161  NH2 ARG A 179    15314  15059  15793   1057  -1186    -25       N  
ATOM   1162  N   ALA A 180     -28.052  22.896  24.947  1.00 29.78           N  
ANISOU 1162  N   ALA A 180     3972   3552   3793   1164   -998    271       N  
ATOM   1163  CA  ALA A 180     -29.151  22.777  25.910  1.00 29.49           C  
ANISOU 1163  CA  ALA A 180     3961   3531   3714   1215   -976    309       C  
ATOM   1164  C   ALA A 180     -29.548  21.324  26.219  1.00 35.09           C  
ANISOU 1164  C   ALA A 180     4718   4242   4374   1229   -931    354       C  
ATOM   1165  O   ALA A 180     -29.586  20.939  27.396  1.00 37.11           O  
ANISOU 1165  O   ALA A 180     5011   4510   4582   1313   -923    352       O  
ATOM   1166  CB  ALA A 180     -30.355  23.568  25.428  1.00 29.77           C  
ANISOU 1166  CB  ALA A 180     3970   3568   3775   1166   -964    351       C  
ATOM   1167  N   LEU A 181     -29.770  20.502  25.187  1.00 30.65           N  
ANISOU 1167  N   LEU A 181     4158   3665   3822   1154   -904    391       N  
ATOM   1168  CA  LEU A 181     -30.172  19.105  25.388  1.00 30.79           C  
ANISOU 1168  CA  LEU A 181     4219   3678   3804   1158   -862    436       C  
ATOM   1169  C   LEU A 181     -29.272  18.259  26.247  1.00 36.30           C  
ANISOU 1169  C   LEU A 181     4963   4377   4453   1233   -865    407       C  
ATOM   1170  O   LEU A 181     -29.779  17.370  26.944  1.00 37.09           O  
ANISOU 1170  O   LEU A 181     5106   4475   4512   1270   -827    445       O  
ATOM   1171  CB  LEU A 181     -30.528  18.400  24.088  1.00 30.15           C  
ANISOU 1171  CB  LEU A 181     4128   3578   3748   1067   -842    473       C  
ATOM   1172  CG  LEU A 181     -31.861  18.802  23.457  1.00 32.35           C  
ANISOU 1172  CG  LEU A 181     4377   3854   4058   1007   -821    521       C  
ATOM   1173  CD1 LEU A 181     -31.839  18.553  21.981  1.00 31.05           C  
ANISOU 1173  CD1 LEU A 181     4193   3675   3930    925   -825    530       C  
ATOM   1174  CD2 LEU A 181     -33.016  18.090  24.098  1.00 33.12           C  
ANISOU 1174  CD2 LEU A 181     4498   3952   4136   1023   -773    578       C  
ATOM   1175  N   ARG A 182     -27.992  18.572  26.237  1.00 32.47           N  
ANISOU 1175  N   ARG A 182     4469   3895   3975   1261   -910    336       N  
ATOM   1176  CA  ARG A 182     -27.012  17.984  27.102  1.00 32.18           C  
ANISOU 1176  CA  ARG A 182     4473   3862   3892   1341   -925    291       C  
ATOM   1177  C   ARG A 182     -27.325  18.103  28.585  1.00 38.01           C  
ANISOU 1177  C   ARG A 182     5246   4616   4581   1449   -920    289       C  
ATOM   1178  O   ARG A 182     -26.987  17.238  29.351  1.00 35.69           O  
ANISOU 1178  O   ARG A 182     5007   4323   4232   1518   -904    289       O  
ATOM   1179  CB  ARG A 182     -25.646  18.568  26.817  1.00 30.58           C  
ANISOU 1179  CB  ARG A 182     4239   3661   3720   1344   -978    210       C  
ATOM   1180  CG  ARG A 182     -24.965  18.006  25.596  1.00 35.39           C  
ANISOU 1180  CG  ARG A 182     4834   4258   4355   1265   -979    209       C  
ATOM   1181  CD  ARG A 182     -24.619  16.547  25.737  1.00 26.65           C  
ANISOU 1181  CD  ARG A 182     3781   3148   3198   1287   -962    216       C  
ATOM   1182  NE  ARG A 182     -23.420  16.325  26.510  1.00 31.05           N  
ANISOU 1182  NE  ARG A 182     4360   3714   3723   1372   -996    144       N  
ATOM   1183  CZ  ARG A 182     -22.971  15.142  26.864  1.00 42.54           C  
ANISOU 1183  CZ  ARG A 182     5871   5169   5125   1416   -989    137       C  
ATOM   1184  NH1 ARG A 182     -23.612  14.063  26.541  1.00 25.08           N1+
ANISOU 1184  NH1 ARG A 182     3696   2944   2890   1381   -949    200       N1+
ATOM   1185  NH2 ARG A 182     -21.881  15.048  27.556  1.00 34.78           N  
ANISOU 1185  NH2 ARG A 182     4905   4196   4113   1497  -1025     63       N  
ATOM   1186  N   GLN A 183     -27.970  19.180  28.985  1.00 37.70           N  
ANISOU 1186  N   GLN A 183     5178   4588   4557   1469   -931    289       N  
ATOM   1187  CA  GLN A 183     -28.366  19.336  30.357  1.00 38.81           C  
ANISOU 1187  CA  GLN A 183     5347   4748   4651   1577   -929    288       C  
ATOM   1188  C   GLN A 183     -29.800  18.948  30.669  1.00 44.19           C  
ANISOU 1188  C   GLN A 183     6052   5434   5306   1576   -866    375       C  
ATOM   1189  O   GLN A 183     -30.230  19.142  31.753  1.00 45.49           O  
ANISOU 1189  O   GLN A 183     6245   5616   5424   1669   -853    386       O  
ATOM   1190  CB  GLN A 183     -28.084  20.744  30.837  1.00 40.08           C  
ANISOU 1190  CB  GLN A 183     5468   4920   4839   1619   -985    228       C  
ATOM   1191  CG  GLN A 183     -26.702  21.295  30.520  1.00 41.17           C  
ANISOU 1191  CG  GLN A 183     5579   5051   5014   1627  -1047    137       C  
ATOM   1192  CD  GLN A 183     -25.529  20.388  30.872  1.00 44.02           C  
ANISOU 1192  CD  GLN A 183     5979   5410   5336   1679  -1055     94       C  
ATOM   1193  NE2 GLN A 183     -24.514  20.441  30.080  1.00 32.55           N  
ANISOU 1193  NE2 GLN A 183     4497   3944   3924   1625  -1082     49       N  
ATOM   1194  OE1 GLN A 183     -25.542  19.681  31.841  1.00 37.82           O  
ANISOU 1194  OE1 GLN A 183     5251   4634   4483   1771  -1039     99       O  
ATOM   1195  N   MET A 184     -30.526  18.371  29.726  1.00 39.75           N  
ANISOU 1195  N   MET A 184     5479   4855   4769   1477   -825    435       N  
ATOM   1196  CA  MET A 184     -31.907  17.989  29.931  1.00 45.96           C  
ANISOU 1196  CA  MET A 184     6279   5638   5544   1459   -762    517       C  
ATOM   1197  C   MET A 184     -32.136  16.487  29.924  1.00 88.27           C  
ANISOU 1197  C   MET A 184    11683  10974  10880   1445   -720    553       C  
ATOM   1198  O   MET A 184     -33.353  16.120  29.871  1.00 61.50           O  
ANISOU 1198  O   MET A 184     8309   7573   7486   1425   -662    621       O  
ATOM   1199  CB  MET A 184     -32.797  18.574  28.851  1.00 47.83           C  
ANISOU 1199  CB  MET A 184     6464   5872   5839   1356   -754    551       C  
ATOM   1200  CG  MET A 184     -32.703  20.060  28.636  1.00 51.81           C  
ANISOU 1200  CG  MET A 184     6922   6391   6372   1354   -800    515       C  
ATOM   1201  SD  MET A 184     -33.473  20.567  27.110  1.00 57.31           S  
ANISOU 1201  SD  MET A 184     7566   7076   7131   1230   -793    549       S  
ATOM   1202  CE  MET A 184     -32.661  22.100  26.901  1.00 53.52           C  
ANISOU 1202  CE  MET A 184     7049   6601   6686   1224   -854    486       C  
ATOM   1203  OXT MET A 184     -31.129  15.714  29.945  1.00 30.00           O1-
TER   
ATOM   1204  N   GLU H   1     -12.903  28.779  43.354  1.00 78.35           N  
ANISOU 1204  N   GLU H   1    10193   9922   9653    433   -527    856       N  
ATOM   1205  CA  GLU H   1     -13.108  27.597  42.519  1.00 76.16           C  
ANISOU 1205  CA  GLU H   1     9823   9741   9375    530   -474    910       C  
ATOM   1206  C   GLU H   1     -14.470  26.925  42.799  1.00 74.57           C  
ANISOU 1206  C   GLU H   1     9667   9551   9116    630   -420    840       C  
ATOM   1207  O   GLU H   1     -15.201  27.322  43.711  1.00 73.44           O  
ANISOU 1207  O   GLU H   1     9622   9355   8929    630   -422    759       O  
ATOM   1208  CB  GLU H   1     -11.945  26.586  42.721  1.00 77.90           C  
ANISOU 1208  CB  GLU H   1     9943  10074   9581    494   -519    980       C  
ATOM   1209  CG  GLU H   1     -11.631  25.744  41.486  1.00 92.64           C  
ANISOU 1209  CG  GLU H   1    11706  12021  11473    571   -477   1075       C  
ATOM   1210  CD  GLU H   1     -11.143  24.324  41.717  1.00120.98           C  
ANISOU 1210  CD  GLU H   1    15230  15725  15013    600   -481   1116       C  
ATOM   1211  OE1 GLU H   1     -11.832  23.559  42.429  1.00111.58           O  
ANISOU 1211  OE1 GLU H   1    14074  14554  13767    635   -466   1051       O  
ATOM   1212  OE2 GLU H   1     -10.103  23.955  41.124  1.00122.40           O1-
ANISOU 1212  OE2 GLU H   1    15321  15976  15209    599   -492   1223       O1-
ATOM   1213  N   VAL H   2     -14.792  25.906  41.994  1.00 67.92           N  
ANISOU 1213  N   VAL H   2     8755   8779   8271    715   -372    878       N  
ATOM   1214  CA  VAL H   2     -15.986  25.077  42.106  1.00 65.80           C  
ANISOU 1214  CA  VAL H   2     8506   8539   7955    801   -325    833       C  
ATOM   1215  C   VAL H   2     -15.719  23.974  43.121  1.00 67.00           C  
ANISOU 1215  C   VAL H   2     8641   8761   8057    787   -357    817       C  
ATOM   1216  O   VAL H   2     -14.621  23.416  43.151  1.00 67.03           O  
ANISOU 1216  O   VAL H   2     8579   8825   8064    749   -390    872       O  
ATOM   1217  CB  VAL H   2     -16.515  24.568  40.721  1.00 68.98           C  
ANISOU 1217  CB  VAL H   2     8852   8977   8381    893   -263    875       C  
ATOM   1218  CG1 VAL H   2     -15.526  24.831  39.592  1.00 69.11           C  
ANISOU 1218  CG1 VAL H   2     8791   9009   8457    886   -266    963       C  
ATOM   1219  CG2 VAL H   2     -16.961  23.104  40.742  1.00 67.86           C  
ANISOU 1219  CG2 VAL H   2     8678   8908   8197    948   -245    870       C  
ATOM   1220  N   GLN H   3     -16.707  23.689  43.978  1.00 61.17           N  
ANISOU 1220  N   GLN H   3     7959   8017   7265    821   -344    751       N  
ATOM   1221  CA  GLN H   3     -16.587  22.644  44.986  1.00 59.60           C  
ANISOU 1221  CA  GLN H   3     7745   7882   7018    820   -365    735       C  
ATOM   1222  C   GLN H   3     -17.810  21.729  45.016  1.00 59.00           C  
ANISOU 1222  C   GLN H   3     7671   7835   6910    903   -317    714       C  
ATOM   1223  O   GLN H   3     -18.936  22.194  44.843  1.00 58.33           O  
ANISOU 1223  O   GLN H   3     7635   7711   6817    950   -282    684       O  
ATOM   1224  CB  GLN H   3     -16.352  23.263  46.367  1.00 62.31           C  
ANISOU 1224  CB  GLN H   3     8153   8198   7325    762   -417    679       C  
ATOM   1225  CG  GLN H   3     -14.954  23.033  46.930  1.00 88.36           C  
ANISOU 1225  CG  GLN H   3    11403  11551  10619    680   -477    710       C  
ATOM   1226  CD  GLN H   3     -14.981  23.044  48.437  1.00115.43           C  
ANISOU 1226  CD  GLN H   3    14880  14992  13988    657   -517    649       C  
ATOM   1227  NE2 GLN H   3     -14.676  21.906  49.044  1.00108.47           N  
ANISOU 1227  NE2 GLN H   3    13940  14202  13070    674   -517    666       N  
ATOM   1228  OE1 GLN H   3     -15.292  24.060  49.072  1.00113.98           O  
ANISOU 1228  OE1 GLN H   3    14788  14735  13786    632   -544    586       O  
ATOM   1229  N   LEU H   4     -17.576  20.429  45.235  1.00 52.80           N  
ANISOU 1229  N   LEU H   4     6834   7121   6106    919   -315    736       N  
ATOM   1230  CA  LEU H   4     -18.599  19.389  45.370  1.00 50.92           C  
ANISOU 1230  CA  LEU H   4     6590   6915   5841    983   -279    724       C  
ATOM   1231  C   LEU H   4     -18.250  18.571  46.603  1.00 54.39           C  
ANISOU 1231  C   LEU H   4     7016   7407   6241    974   -298    715       C  
ATOM   1232  O   LEU H   4     -17.157  18.003  46.677  1.00 53.94           O  
ANISOU 1232  O   LEU H   4     6912   7400   6184    946   -314    754       O  
ATOM   1233  CB  LEU H   4     -18.636  18.443  44.161  1.00 49.94           C  
ANISOU 1233  CB  LEU H   4     6414   6822   5739   1021   -247    770       C  
ATOM   1234  CG  LEU H   4     -19.107  18.954  42.833  1.00 53.79           C  
ANISOU 1234  CG  LEU H   4     6899   7278   6258   1052   -217    782       C  
ATOM   1235  CD1 LEU H   4     -18.896  17.897  41.813  1.00 52.94           C  
ANISOU 1235  CD1 LEU H   4     6745   7209   6162   1088   -198    825       C  
ATOM   1236  CD2 LEU H   4     -20.576  19.321  42.876  1.00 57.58           C  
ANISOU 1236  CD2 LEU H   4     7422   7734   6721   1093   -186    743       C  
ATOM   1237  N   VAL H   5     -19.169  18.521  47.577  1.00 51.21           N  
ANISOU 1237  N   VAL H   5     6653   7002   5802   1006   -292    672       N  
ATOM   1238  CA  VAL H   5     -18.962  17.792  48.819  1.00 50.99           C  
ANISOU 1238  CA  VAL H   5     6611   7027   5736   1012   -305    663       C  
ATOM   1239  C   VAL H   5     -19.998  16.683  48.998  1.00 56.61           C  
ANISOU 1239  C   VAL H   5     7305   7771   6435   1075   -266    670       C  
ATOM   1240  O   VAL H   5     -21.169  16.958  49.280  1.00 56.58           O  
ANISOU 1240  O   VAL H   5     7337   7747   6415   1119   -250    648       O  
ATOM   1241  CB  VAL H   5     -18.857  18.721  50.068  1.00 54.55           C  
ANISOU 1241  CB  VAL H   5     7119   7459   6148    991   -346    611       C  
ATOM   1242  CG1 VAL H   5     -18.599  17.909  51.331  1.00 54.05           C  
ANISOU 1242  CG1 VAL H   5     7029   7467   6043   1007   -355    607       C  
ATOM   1243  CG2 VAL H   5     -17.768  19.777  49.895  1.00 54.84           C  
ANISOU 1243  CG2 VAL H   5     7174   7461   6202    910   -393    607       C  
ATOM   1244  N   GLU H   6     -19.541  15.427  48.870  1.00 54.21           N  
ANISOU 1244  N   GLU H   6     6946   7517   6134   1082   -249    708       N  
ATOM   1245  CA  GLU H   6     -20.346  14.236  49.130  1.00 54.43           C  
ANISOU 1245  CA  GLU H   6     6953   7572   6154   1130   -215    721       C  
ATOM   1246  C   GLU H   6     -20.382  13.996  50.655  1.00 63.47           C  
ANISOU 1246  C   GLU H   6     8094   8760   7261   1153   -221    706       C  
ATOM   1247  O   GLU H   6     -19.409  14.263  51.374  1.00 63.86           O  
ANISOU 1247  O   GLU H   6     8136   8839   7288   1125   -248    698       O  
ATOM   1248  CB  GLU H   6     -19.774  12.984  48.443  1.00 55.06           C  
ANISOU 1248  CB  GLU H   6     6992   7680   6249   1132   -190    767       C  
ATOM   1249  CG  GLU H   6     -19.787  12.991  46.927  1.00 59.09           C  
ANISOU 1249  CG  GLU H   6     7505   8157   6791   1129   -180    785       C  
ATOM   1250  CD  GLU H   6     -18.547  13.580  46.285  1.00 69.94           C  
ANISOU 1250  CD  GLU H   6     8865   9531   8177   1096   -199    811       C  
ATOM   1251  OE1 GLU H   6     -18.236  13.188  45.139  1.00 52.79           O  
ANISOU 1251  OE1 GLU H   6     6682   7357   6021   1110   -185    846       O  
ATOM   1252  OE2 GLU H   6     -17.886  14.436  46.917  1.00 66.46           O1-
ANISOU 1252  OE2 GLU H   6     8428   9095   7729   1058   -231    801       O1-
ATOM   1253  N   SER H   7     -21.533  13.485  51.115  1.00 62.19           N  
ANISOU 1253  N   SER H   7     7932   8607   7090   1204   -198    707       N  
ATOM   1254  CA  SER H   7     -21.945  13.116  52.473  1.00 62.23           C  
ANISOU 1254  CA  SER H   7     7927   8655   7063   1252   -192    704       C  
ATOM   1255  C   SER H   7     -23.308  12.477  52.225  1.00 65.98           C  
ANISOU 1255  C   SER H   7     8391   9125   7552   1295   -161    730       C  
ATOM   1256  O   SER H   7     -23.919  12.826  51.238  1.00 67.38           O  
ANISOU 1256  O   SER H   7     8588   9264   7748   1285   -157    730       O  
ATOM   1257  CB  SER H   7     -22.119  14.361  53.344  1.00 66.34           C  
ANISOU 1257  CB  SER H   7     8501   9160   7543   1266   -225    659       C  
ATOM   1258  OG  SER H   7     -23.250  15.137  52.983  1.00 74.99           O  
ANISOU 1258  OG  SER H   7     9647  10210   8635   1295   -219    649       O  
ATOM   1259  N   GLY H   8     -23.813  11.584  53.061  1.00 60.17           N  
ANISOU 1259  N   GLY H   8     7622   8432   6809   1341   -139    756       N  
ATOM   1260  CA  GLY H   8     -23.191  11.016  54.229  1.00 58.65           C  
ANISOU 1260  CA  GLY H   8     7395   8297   6593   1367   -133    763       C  
ATOM   1261  C   GLY H   8     -23.394   9.531  54.115  1.00 59.49           C  
ANISOU 1261  C   GLY H   8     7452   8423   6727   1382    -91    811       C  
ATOM   1262  O   GLY H   8     -24.500   9.040  54.323  1.00 56.46           O  
ANISOU 1262  O   GLY H   8     7052   8044   6355   1419    -73    840       O  
ATOM   1263  N   GLY H   9     -22.346   8.848  53.678  1.00 57.31           N  
ANISOU 1263  N   GLY H   9     7158   8156   6462   1350    -75    826       N  
ATOM   1264  CA  GLY H   9     -22.331   7.399  53.587  1.00 57.17           C  
ANISOU 1264  CA  GLY H   9     7108   8148   6465   1364    -30    870       C  
ATOM   1265  C   GLY H   9     -21.975   6.805  54.938  1.00 61.44           C  
ANISOU 1265  C   GLY H   9     7603   8760   6982   1415     -1    893       C  
ATOM   1266  O   GLY H   9     -21.694   7.532  55.902  1.00 61.10           O  
ANISOU 1266  O   GLY H   9     7552   8760   6901   1436    -24    869       O  
ATOM   1267  N   GLY H  10     -21.970   5.485  55.004  1.00 56.82           N  
ANISOU 1267  N   GLY H  10     6990   8185   6414   1437     48    937       N  
ATOM   1268  CA  GLY H  10     -21.626   4.790  56.227  1.00 56.23           C  
ANISOU 1268  CA  GLY H  10     6862   8183   6318   1494     90    969       C  
ATOM   1269  C   GLY H  10     -21.896   3.310  56.169  1.00 60.45           C  
ANISOU 1269  C   GLY H  10     7377   8706   6884   1517    150   1022       C  
ATOM   1270  O   GLY H  10     -22.184   2.763  55.099  1.00 59.77           O  
ANISOU 1270  O   GLY H  10     7327   8553   6831   1479    156   1030       O  
ATOM   1271  N   LEU H  11     -21.806   2.661  57.340  1.00 57.35           N  
ANISOU 1271  N   LEU H  11     6929   8381   6480   1582    195   1057       N  
ATOM   1272  CA  LEU H  11     -22.083   1.243  57.477  1.00 57.25           C  
ANISOU 1272  CA  LEU H  11     6894   8358   6500   1612    260   1114       C  
ATOM   1273  C   LEU H  11     -23.597   1.088  57.513  1.00 62.72           C  
ANISOU 1273  C   LEU H  11     7579   9010   7241   1616    245   1131       C  
ATOM   1274  O   LEU H  11     -24.298   1.829  58.215  1.00 61.19           O  
ANISOU 1274  O   LEU H  11     7361   8851   7038   1652    215   1125       O  
ATOM   1275  CB  LEU H  11     -21.461   0.691  58.770  1.00 57.12           C  
ANISOU 1275  CB  LEU H  11     6812   8440   6452   1689    319   1152       C  
ATOM   1276  CG  LEU H  11     -21.071  -0.804  58.871  1.00 61.45           C  
ANISOU 1276  CG  LEU H  11     7343   8992   7014   1725    409   1215       C  
ATOM   1277  CD1 LEU H  11     -21.617  -1.420  60.134  1.00 62.20           C  
ANISOU 1277  CD1 LEU H  11     7365   9143   7125   1807    458   1264       C  
ATOM   1278  CD2 LEU H  11     -21.433  -1.632  57.644  1.00 61.97           C  
ANISOU 1278  CD2 LEU H  11     7475   8947   7125   1671    422   1226       C  
ATOM   1279  N   VAL H  12     -24.090   0.148  56.710  1.00 61.83           N  
ANISOU 1279  N   VAL H  12     7494   8824   7174   1577    263   1156       N  
ATOM   1280  CA  VAL H  12     -25.502  -0.181  56.585  1.00 62.77           C  
ANISOU 1280  CA  VAL H  12     7602   8904   7344   1562    248   1186       C  
ATOM   1281  C   VAL H  12     -25.668  -1.693  56.405  1.00 68.50           C  
ANISOU 1281  C   VAL H  12     8332   9581   8115   1552    302   1236       C  
ATOM   1282  O   VAL H  12     -24.773  -2.373  55.897  1.00 67.93           O  
ANISOU 1282  O   VAL H  12     8302   9475   8032   1539    339   1232       O  
ATOM   1283  CB  VAL H  12     -26.249   0.720  55.545  1.00 66.87           C  
ANISOU 1283  CB  VAL H  12     8165   9373   7869   1498    181   1147       C  
ATOM   1284  CG1 VAL H  12     -27.127  -0.082  54.589  1.00 66.96           C  
ANISOU 1284  CG1 VAL H  12     8204   9309   7931   1434    172   1167       C  
ATOM   1285  CG2 VAL H  12     -27.063   1.807  56.247  1.00 66.57           C  
ANISOU 1285  CG2 VAL H  12     8097   9385   7813   1539    144   1147       C  
ATOM   1286  N   GLN H  13     -26.797  -2.210  56.893  1.00 68.07           N  
ANISOU 1286  N   GLN H  13     8232   9525   8105   1565    308   1290       N  
ATOM   1287  CA  GLN H  13     -27.155  -3.629  56.892  1.00 69.02           C  
ANISOU 1287  CA  GLN H  13     8350   9595   8279   1553    355   1347       C  
ATOM   1288  C   GLN H  13     -27.775  -4.008  55.542  1.00 71.04           C  
ANISOU 1288  C   GLN H  13     8674   9747   8570   1450    314   1330       C  
ATOM   1289  O   GLN H  13     -28.519  -3.182  55.000  1.00 70.98           O  
ANISOU 1289  O   GLN H  13     8673   9734   8561   1406    249   1306       O  
ATOM   1290  CB  GLN H  13     -28.162  -3.908  58.034  1.00 71.20           C  
ANISOU 1290  CB  GLN H  13     8536   9925   8593   1611    371   1423       C  
ATOM   1291  CG  GLN H  13     -27.928  -3.068  59.304  1.00 92.95           C  
ANISOU 1291  CG  GLN H  13    11222  12792  11301   1712    375   1427       C  
ATOM   1292  CD  GLN H  13     -28.996  -3.195  60.370  1.00123.53           C  
ANISOU 1292  CD  GLN H  13    15007  16725  15203   1785    384   1508       C  
ATOM   1293  NE2 GLN H  13     -28.709  -2.653  61.547  1.00116.46           N  
ANISOU 1293  NE2 GLN H  13    14056  15928  14263   1890    399   1515       N  
ATOM   1294  OE1 GLN H  13     -30.089  -3.746  60.158  1.00121.92           O  
ANISOU 1294  OE1 GLN H  13    14781  16486  15057   1749    374   1570       O  
ATOM   1295  N   PRO H  14     -27.550  -5.243  55.006  1.00 65.60           N  
ANISOU 1295  N   PRO H  14     8041   8976   7909   1414    352   1343       N  
ATOM   1296  CA  PRO H  14     -28.198  -5.623  53.730  1.00 65.44           C  
ANISOU 1296  CA  PRO H  14     8092   8855   7918   1314    304   1321       C  
ATOM   1297  C   PRO H  14     -29.722  -5.494  53.771  1.00 71.05           C  
ANISOU 1297  C   PRO H  14     8751   9570   8675   1264    250   1361       C  
ATOM   1298  O   PRO H  14     -30.354  -5.827  54.778  1.00 72.21           O  
ANISOU 1298  O   PRO H  14     8819   9760   8857   1302    271   1432       O  
ATOM   1299  CB  PRO H  14     -27.729  -7.060  53.494  1.00 67.37           C  
ANISOU 1299  CB  PRO H  14     8401   9015   8181   1304    366   1341       C  
ATOM   1300  CG  PRO H  14     -26.468  -7.189  54.310  1.00 71.41           C  
ANISOU 1300  CG  PRO H  14     8894   9588   8651   1401    446   1355       C  
ATOM   1301  CD  PRO H  14     -26.712  -6.343  55.526  1.00 66.72           C  
ANISOU 1301  CD  PRO H  14     8189   9111   8050   1467    441   1379       C  
ATOM   1302  N   GLY H  15     -30.284  -4.925  52.705  1.00 66.80           N  
ANISOU 1302  N   GLY H  15     8249   9003   8131   1190    181   1321       N  
ATOM   1303  CA  GLY H  15     -31.704  -4.635  52.586  1.00 66.16           C  
ANISOU 1303  CA  GLY H  15     8118   8943   8079   1139    124   1360       C  
ATOM   1304  C   GLY H  15     -32.023  -3.277  53.181  1.00 68.79           C  
ANISOU 1304  C   GLY H  15     8387   9376   8375   1200    102   1367       C  
ATOM   1305  O   GLY H  15     -33.186  -2.861  53.201  1.00 68.25           O  
ANISOU 1305  O   GLY H  15     8269   9347   8314   1181     62   1411       O  
ATOM   1306  N   GLY H  16     -30.986  -2.592  53.657  1.00 64.62           N  
ANISOU 1306  N   GLY H  16     7862   8888   7801   1274    129   1326       N  
ATOM   1307  CA  GLY H  16     -31.092  -1.281  54.283  1.00 64.54           C  
ANISOU 1307  CA  GLY H  16     7813   8962   7748   1340    113   1320       C  
ATOM   1308  C   GLY H  16     -31.220  -0.109  53.331  1.00 68.88           C  
ANISOU 1308  C   GLY H  16     8402   9506   8261   1304     62   1263       C  
ATOM   1309  O   GLY H  16     -31.147  -0.264  52.107  1.00 68.19           O  
ANISOU 1309  O   GLY H  16     8371   9358   8180   1230     38   1223       O  
ATOM   1310  N   SER H  17     -31.401   1.079  53.916  1.00 65.57           N  
ANISOU 1310  N   SER H  17     7960   9153   7801   1365     50   1260       N  
ATOM   1311  CA  SER H  17     -31.563   2.338  53.207  1.00 64.83           C  
ANISOU 1311  CA  SER H  17     7900   9062   7669   1349     12   1214       C  
ATOM   1312  C   SER H  17     -30.519   3.380  53.630  1.00 66.63           C  
ANISOU 1312  C   SER H  17     8154   9312   7849   1401     16   1156       C  
ATOM   1313  O   SER H  17     -30.165   3.474  54.807  1.00 65.49           O  
ANISOU 1313  O   SER H  17     7982   9215   7687   1472     38   1169       O  
ATOM   1314  CB  SER H  17     -32.974   2.879  53.410  1.00 69.52           C  
ANISOU 1314  CB  SER H  17     8452   9710   8253   1368    -11   1276       C  
ATOM   1315  OG  SER H  17     -33.152   4.137  52.779  1.00 82.30           O  
ANISOU 1315  OG  SER H  17    10105  11336   9830   1364    -36   1238       O  
ATOM   1316  N   LEU H  18     -30.043   4.169  52.646  1.00 62.13           N  
ANISOU 1316  N   LEU H  18     7637   8709   7260   1363     -7   1095       N  
ATOM   1317  CA  LEU H  18     -29.079   5.258  52.827  1.00 60.48           C  
ANISOU 1317  CA  LEU H  18     7460   8509   7012   1389    -13   1039       C  
ATOM   1318  C   LEU H  18     -29.419   6.385  51.862  1.00 60.18           C  
ANISOU 1318  C   LEU H  18     7460   8452   6955   1362    -43   1005       C  
ATOM   1319  O   LEU H  18     -29.966   6.128  50.791  1.00 58.80           O  
ANISOU 1319  O   LEU H  18     7293   8248   6799   1311    -54   1009       O  
ATOM   1320  CB  LEU H  18     -27.634   4.753  52.603  1.00 60.52           C  
ANISOU 1320  CB  LEU H  18     7487   8489   7020   1368      5   1005       C  
ATOM   1321  CG  LEU H  18     -26.483   5.286  53.499  1.00 65.71           C  
ANISOU 1321  CG  LEU H  18     8141   9185   7641   1409     12    978       C  
ATOM   1322  CD1 LEU H  18     -26.000   6.636  53.054  1.00 66.43           C  
ANISOU 1322  CD1 LEU H  18     8273   9264   7704   1390    -22    926       C  
ATOM   1323  CD2 LEU H  18     -26.833   5.305  54.971  1.00 67.15           C  
ANISOU 1323  CD2 LEU H  18     8279   9430   7804   1483     26   1008       C  
ATOM   1324  N   ARG H  19     -29.155   7.631  52.276  1.00 55.04           N  
ANISOU 1324  N   ARG H  19     6832   7816   6263   1399    -54    974       N  
ATOM   1325  CA  ARG H  19     -29.382   8.831  51.487  1.00 53.91           C  
ANISOU 1325  CA  ARG H  19     6729   7653   6099   1385    -72    944       C  
ATOM   1326  C   ARG H  19     -28.111   9.660  51.424  1.00 57.53           C  
ANISOU 1326  C   ARG H  19     7229   8087   6542   1375    -83    884       C  
ATOM   1327  O   ARG H  19     -27.629  10.158  52.449  1.00 56.93           O  
ANISOU 1327  O   ARG H  19     7163   8032   6437   1412    -88    867       O  
ATOM   1328  CB  ARG H  19     -30.545   9.651  52.041  1.00 53.50           C  
ANISOU 1328  CB  ARG H  19     6677   7640   6009   1445    -72    978       C  
ATOM   1329  CG  ARG H  19     -31.179  10.566  51.007  1.00 63.71           C  
ANISOU 1329  CG  ARG H  19     7998   8921   7287   1429    -77    973       C  
ATOM   1330  CD  ARG H  19     -32.571  10.942  51.446  1.00 75.92           C  
ANISOU 1330  CD  ARG H  19     9528  10522   8796   1488    -67   1038       C  
ATOM   1331  NE  ARG H  19     -33.346  11.542  50.362  1.00 80.63           N  
ANISOU 1331  NE  ARG H  19    10134  11123   9378   1471    -63   1051       N  
ATOM   1332  CZ  ARG H  19     -33.524  12.849  50.227  1.00 94.79           C  
ANISOU 1332  CZ  ARG H  19    11978  12914  11126   1512    -51   1036       C  
ATOM   1333  NH1 ARG H  19     -32.994  13.694  51.106  1.00 79.12           N1+
ANISOU 1333  NH1 ARG H  19    10047  10910   9105   1565    -51   1002       N1+
ATOM   1334  NH2 ARG H  19     -34.232  13.325  49.213  1.00 79.95           N  
ANISOU 1334  NH2 ARG H  19    10098  11048   9231   1502    -38   1055       N  
ATOM   1335  N   LEU H  20     -27.564   9.789  50.207  1.00 53.69           N  
ANISOU 1335  N   LEU H  20     6763   7561   6075   1323    -90    857       N  
ATOM   1336  CA  LEU H  20     -26.353  10.557  49.936  1.00 52.68           C  
ANISOU 1336  CA  LEU H  20     6665   7410   5941   1302   -104    815       C  
ATOM   1337  C   LEU H  20     -26.743  11.942  49.509  1.00 54.80           C  
ANISOU 1337  C   LEU H  20     6972   7657   6192   1307   -115    792       C  
ATOM   1338  O   LEU H  20     -27.790  12.112  48.897  1.00 53.46           O  
ANISOU 1338  O   LEU H  20     6803   7488   6022   1313   -107    810       O  
ATOM   1339  CB  LEU H  20     -25.527   9.908  48.822  1.00 52.50           C  
ANISOU 1339  CB  LEU H  20     6642   7360   5947   1258   -101    812       C  
ATOM   1340  CG  LEU H  20     -24.651   8.727  49.191  1.00 57.53           C  
ANISOU 1340  CG  LEU H  20     7259   8011   6591   1256    -83    830       C  
ATOM   1341  CD1 LEU H  20     -25.472   7.496  49.487  1.00 58.02           C  
ANISOU 1341  CD1 LEU H  20     7297   8078   6669   1266    -63    864       C  
ATOM   1342  CD2 LEU H  20     -23.754   8.394  48.061  1.00 59.52           C  
ANISOU 1342  CD2 LEU H  20     7525   8237   6854   1229    -81    830       C  
ATOM   1343  N   SER H  21     -25.918  12.928  49.850  1.00 51.95           N  
ANISOU 1343  N   SER H  21     6643   7280   5813   1303   -132    757       N  
ATOM   1344  CA  SER H  21     -26.097  14.335  49.511  1.00 52.67           C  
ANISOU 1344  CA  SER H  21     6785   7339   5890   1306   -139    732       C  
ATOM   1345  C   SER H  21     -24.847  14.787  48.799  1.00 57.46           C  
ANISOU 1345  C   SER H  21     7400   7911   6519   1254   -155    709       C  
ATOM   1346  O   SER H  21     -23.791  14.157  48.930  1.00 55.72           O  
ANISOU 1346  O   SER H  21     7154   7706   6312   1226   -165    713       O  
ATOM   1347  CB  SER H  21     -26.295  15.177  50.769  1.00 56.48           C  
ANISOU 1347  CB  SER H  21     7311   7826   6325   1350   -150    712       C  
ATOM   1348  OG  SER H  21     -27.491  14.837  51.452  1.00 65.78           O  
ANISOU 1348  OG  SER H  21     8477   9042   7475   1413   -132    748       O  
ATOM   1349  N   CYS H  22     -24.961  15.881  48.037  1.00 56.24           N  
ANISOU 1349  N   CYS H  22     7280   7719   6370   1247   -154    695       N  
ATOM   1350  CA  CYS H  22     -23.838  16.451  47.311  1.00 57.15           C  
ANISOU 1350  CA  CYS H  22     7400   7801   6513   1201   -170    684       C  
ATOM   1351  C   CYS H  22     -24.018  17.944  47.245  1.00 59.27           C  
ANISOU 1351  C   CYS H  22     7727   8022   6770   1205   -172    660       C  
ATOM   1352  O   CYS H  22     -24.814  18.453  46.447  1.00 59.07           O  
ANISOU 1352  O   CYS H  22     7715   7982   6747   1229   -143    668       O  
ATOM   1353  CB  CYS H  22     -23.688  15.825  45.927  1.00 58.49           C  
ANISOU 1353  CB  CYS H  22     7533   7973   6719   1189   -155    710       C  
ATOM   1354  SG  CYS H  22     -22.496  16.673  44.860  1.00 63.47           S  
ANISOU 1354  SG  CYS H  22     8161   8570   7385   1154   -167    715       S  
ATOM   1355  N   ALA H  23     -23.308  18.645  48.122  1.00 54.32           N  
ANISOU 1355  N   ALA H  23     7140   7373   6126   1182   -203    630       N  
ATOM   1356  CA  ALA H  23     -23.393  20.092  48.203  1.00 54.10           C  
ANISOU 1356  CA  ALA H  23     7186   7285   6085   1180   -209    600       C  
ATOM   1357  C   ALA H  23     -22.508  20.704  47.163  1.00 57.32           C  
ANISOU 1357  C   ALA H  23     7585   7653   6541   1127   -217    608       C  
ATOM   1358  O   ALA H  23     -21.298  20.469  47.168  1.00 57.43           O  
ANISOU 1358  O   ALA H  23     7564   7677   6578   1071   -250    617       O  
ATOM   1359  CB  ALA H  23     -22.987  20.564  49.587  1.00 55.62           C  
ANISOU 1359  CB  ALA H  23     7433   7466   6236   1171   -248    560       C  
ATOM   1360  N   ALA H  24     -23.112  21.465  46.242  1.00 52.86           N  
ANISOU 1360  N   ALA H  24     7042   7053   5988   1152   -181    616       N  
ATOM   1361  CA  ALA H  24     -22.399  22.137  45.156  1.00 52.07           C  
ANISOU 1361  CA  ALA H  24     6930   6916   5939   1117   -179    632       C  
ATOM   1362  C   ALA H  24     -22.294  23.631  45.427  1.00 55.72           C  
ANISOU 1362  C   ALA H  24     7477   7297   6396   1100   -185    603       C  
ATOM   1363  O   ALA H  24     -23.203  24.234  46.001  1.00 55.48           O  
ANISOU 1363  O   ALA H  24     7522   7239   6318   1146   -163    578       O  
ATOM   1364  CB  ALA H  24     -23.101  21.889  43.831  1.00 52.19           C  
ANISOU 1364  CB  ALA H  24     6903   6952   5974   1161   -130    665       C  
ATOM   1365  N   SER H  25     -21.185  24.220  44.995  1.00 52.61           N  
ANISOU 1365  N   SER H  25     7074   6867   6049   1035   -213    614       N  
ATOM   1366  CA  SER H  25     -20.875  25.631  45.169  1.00 52.81           C  
ANISOU 1366  CA  SER H  25     7181   6803   6083    999   -226    589       C  
ATOM   1367  C   SER H  25     -19.919  26.064  44.070  1.00 56.12           C  
ANISOU 1367  C   SER H  25     7550   7200   6574    951   -231    633       C  
ATOM   1368  O   SER H  25     -19.116  25.249  43.602  1.00 56.15           O  
ANISOU 1368  O   SER H  25     7464   7261   6610    926   -250    677       O  
ATOM   1369  CB  SER H  25     -20.216  25.857  46.539  1.00 56.99           C  
ANISOU 1369  CB  SER H  25     7764   7310   6579    939   -293    543       C  
ATOM   1370  OG  SER H  25     -18.819  25.585  46.578  1.00 60.29           O  
ANISOU 1370  OG  SER H  25     8124   7751   7034    850   -351    566       O  
ATOM   1371  N   GLY H  26     -19.974  27.339  43.709  1.00 52.10           N  
ANISOU 1371  N   GLY H  26     7102   6607   6086    943   -212    628       N  
ATOM   1372  CA  GLY H  26     -19.051  27.919  42.742  1.00 52.51           C  
ANISOU 1372  CA  GLY H  26     7111   6627   6212    897   -217    676       C  
ATOM   1373  C   GLY H  26     -19.413  27.801  41.276  1.00 57.51           C  
ANISOU 1373  C   GLY H  26     7673   7293   6886    964   -153    731       C  
ATOM   1374  O   GLY H  26     -18.579  28.111  40.419  1.00 57.34           O  
ANISOU 1374  O   GLY H  26     7593   7265   6928    937   -158    785       O  
ATOM   1375  N   PHE H  27     -20.658  27.383  40.972  1.00 53.54           N  
ANISOU 1375  N   PHE H  27     7168   6830   6344   1054    -93    723       N  
ATOM   1376  CA  PHE H  27     -21.156  27.272  39.594  1.00 52.90           C  
ANISOU 1376  CA  PHE H  27     7023   6789   6288   1125    -30    767       C  
ATOM   1377  C   PHE H  27     -22.699  27.314  39.537  1.00 57.79           C  
ANISOU 1377  C   PHE H  27     7678   7431   6850   1212     37    749       C  
ATOM   1378  O   PHE H  27     -23.355  27.043  40.549  1.00 58.10           O  
ANISOU 1378  O   PHE H  27     7771   7477   6829   1222     29    712       O  
ATOM   1379  CB  PHE H  27     -20.561  26.034  38.862  1.00 53.15           C  
ANISOU 1379  CB  PHE H  27     6947   6902   6344   1129    -50    810       C  
ATOM   1380  CG  PHE H  27     -21.094  24.688  39.300  1.00 52.72           C  
ANISOU 1380  CG  PHE H  27     6874   6916   6242   1151    -61    790       C  
ATOM   1381  CD1 PHE H  27     -20.605  24.064  40.442  1.00 55.75           C  
ANISOU 1381  CD1 PHE H  27     7271   7311   6602   1099   -115    767       C  
ATOM   1382  CD2 PHE H  27     -22.059  24.029  38.551  1.00 52.63           C  
ANISOU 1382  CD2 PHE H  27     6826   6960   6210   1219    -18    798       C  
ATOM   1383  CE1 PHE H  27     -21.101  22.818  40.849  1.00 55.70           C  
ANISOU 1383  CE1 PHE H  27     7244   7362   6556   1121   -119    754       C  
ATOM   1384  CE2 PHE H  27     -22.549  22.780  38.949  1.00 54.79           C  
ANISOU 1384  CE2 PHE H  27     7084   7288   6446   1228    -31    783       C  
ATOM   1385  CZ  PHE H  27     -22.066  22.184  40.096  1.00 53.40           C  
ANISOU 1385  CZ  PHE H  27     6923   7115   6252   1181    -78    763       C  
ATOM   1386  N   THR H  28     -23.263  27.625  38.350  1.00 53.80           N  
ANISOU 1386  N   THR H  28     7134   6949   6359   1278    104    784       N  
ATOM   1387  CA  THR H  28     -24.710  27.718  38.094  1.00 53.41           C  
ANISOU 1387  CA  THR H  28     7100   6940   6254   1363    175    786       C  
ATOM   1388  C   THR H  28     -25.348  26.320  38.076  1.00 56.05           C  
ANISOU 1388  C   THR H  28     7376   7369   6551   1383    162    785       C  
ATOM   1389  O   THR H  28     -25.687  25.804  37.010  1.00 56.39           O  
ANISOU 1389  O   THR H  28     7347   7477   6602   1422    189    813       O  
ATOM   1390  CB  THR H  28     -24.981  28.498  36.791  1.00 62.08           C  
ANISOU 1390  CB  THR H  28     8165   8043   7381   1425    251    828       C  
ATOM   1391  CG2 THR H  28     -26.356  29.106  36.766  1.00 64.34           C  
ANISOU 1391  CG2 THR H  28     8499   8346   7601   1507    335    834       C  
ATOM   1392  OG1 THR H  28     -24.016  29.535  36.611  1.00 60.81           O  
ANISOU 1392  OG1 THR H  28     8027   7795   7282   1385    245    841       O  
ATOM   1393  N   PHE H  29     -25.520  25.732  39.272  1.00 50.13           N  
ANISOU 1393  N   PHE H  29     6662   6623   5760   1356    120    754       N  
ATOM   1394  CA  PHE H  29     -26.051  24.386  39.546  1.00 48.08           C  
ANISOU 1394  CA  PHE H  29     6361   6437   5469   1361     99    751       C  
ATOM   1395  C   PHE H  29     -27.348  24.025  38.803  1.00 53.17           C  
ANISOU 1395  C   PHE H  29     6966   7158   6078   1424    151    778       C  
ATOM   1396  O   PHE H  29     -27.482  22.913  38.287  1.00 52.43           O  
ANISOU 1396  O   PHE H  29     6809   7123   5990   1419    134    787       O  
ATOM   1397  CB  PHE H  29     -26.217  24.205  41.068  1.00 48.24           C  
ANISOU 1397  CB  PHE H  29     6443   6442   5446   1343     65    719       C  
ATOM   1398  CG  PHE H  29     -26.691  22.852  41.540  1.00 47.20           C  
ANISOU 1398  CG  PHE H  29     6270   6375   5288   1343     41    721       C  
ATOM   1399  CD1 PHE H  29     -25.811  21.786  41.642  1.00 47.76           C  
ANISOU 1399  CD1 PHE H  29     6295   6463   5390   1294     -7    717       C  
ATOM   1400  CD2 PHE H  29     -28.016  22.651  41.908  1.00 46.92           C  
ANISOU 1400  CD2 PHE H  29     6245   6387   5195   1395     71    736       C  
ATOM   1401  CE1 PHE H  29     -26.242  20.548  42.126  1.00 46.72           C  
ANISOU 1401  CE1 PHE H  29     6133   6382   5238   1294    -24    720       C  
ATOM   1402  CE2 PHE H  29     -28.449  21.406  42.368  1.00 48.11           C  
ANISOU 1402  CE2 PHE H  29     6356   6594   5330   1389     47    745       C  
ATOM   1403  CZ  PHE H  29     -27.561  20.361  42.456  1.00 45.28           C  
ANISOU 1403  CZ  PHE H  29     5957   6240   5008   1337      1    733       C  
ATOM   1404  N   SER H  30     -28.293  24.972  38.757  1.00 50.09           N  
ANISOU 1404  N   SER H  30     6617   6768   5645   1483    214    793       N  
ATOM   1405  CA  SER H  30     -29.607  24.807  38.133  1.00 49.05           C  
ANISOU 1405  CA  SER H  30     6447   6722   5467   1545    269    829       C  
ATOM   1406  C   SER H  30     -29.518  24.733  36.602  1.00 49.49           C  
ANISOU 1406  C   SER H  30     6425   6821   5557   1567    299    853       C  
ATOM   1407  O   SER H  30     -30.498  24.415  35.934  1.00 48.40           O  
ANISOU 1407  O   SER H  30     6239   6768   5384   1608    334    881       O  
ATOM   1408  CB  SER H  30     -30.565  25.908  38.606  1.00 52.62           C  
ANISOU 1408  CB  SER H  30     6973   7166   5853   1612    335    849       C  
ATOM   1409  OG  SER H  30     -29.947  27.184  38.657  1.00 61.73           O  
ANISOU 1409  OG  SER H  30     8198   8226   7029   1617    360    835       O  
ATOM   1410  N   SER H  31     -28.319  24.955  36.066  1.00 44.57           N  
ANISOU 1410  N   SER H  31     5784   6148   5001   1540    279    846       N  
ATOM   1411  CA  SER H  31     -28.044  24.953  34.644  1.00 43.39           C  
ANISOU 1411  CA  SER H  31     5563   6033   4890   1571    303    872       C  
ATOM   1412  C   SER H  31     -27.191  23.744  34.172  1.00 45.47           C  
ANISOU 1412  C   SER H  31     5768   6316   5191   1536    241    866       C  
ATOM   1413  O   SER H  31     -26.798  23.724  32.997  1.00 45.49           O  
ANISOU 1413  O   SER H  31     5715   6344   5225   1569    254    889       O  
ATOM   1414  CB  SER H  31     -27.394  26.282  34.279  1.00 47.64           C  
ANISOU 1414  CB  SER H  31     6123   6503   5474   1587    341    888       C  
ATOM   1415  OG  SER H  31     -27.257  26.435  32.878  1.00 60.86           O  
ANISOU 1415  OG  SER H  31     7726   8222   7179   1642    384    923       O  
ATOM   1416  N   TYR H  32     -26.974  22.708  35.058  1.00 39.72           N  
ANISOU 1416  N   TYR H  32     5055   5583   4452   1481    180    840       N  
ATOM   1417  CA  TYR H  32     -26.171  21.497  34.798  1.00 37.69           C  
ANISOU 1417  CA  TYR H  32     4763   5339   4220   1451    126    837       C  
ATOM   1418  C   TYR H  32     -26.836  20.176  35.136  1.00 42.17           C  
ANISOU 1418  C   TYR H  32     5323   5949   4751   1431     97    820       C  
ATOM   1419  O   TYR H  32     -27.465  20.059  36.185  1.00 41.39           O  
ANISOU 1419  O   TYR H  32     5257   5851   4620   1411     91    808       O  
ATOM   1420  CB  TYR H  32     -24.856  21.514  35.616  1.00 37.27           C  
ANISOU 1420  CB  TYR H  32     4733   5226   4200   1396     79    831       C  
ATOM   1421  CG  TYR H  32     -23.810  22.450  35.074  1.00 37.85           C  
ANISOU 1421  CG  TYR H  32     4795   5260   4328   1398     86    860       C  
ATOM   1422  CD1 TYR H  32     -22.960  22.057  34.043  1.00 38.43           C  
ANISOU 1422  CD1 TYR H  32     4811   5354   4435   1420     75    897       C  
ATOM   1423  CD2 TYR H  32     -23.732  23.766  35.517  1.00 38.84           C  
ANISOU 1423  CD2 TYR H  32     4966   5326   4467   1385    105    857       C  
ATOM   1424  CE1 TYR H  32     -22.035  22.940  33.495  1.00 38.88           C  
ANISOU 1424  CE1 TYR H  32     4845   5383   4546   1427     83    939       C  
ATOM   1425  CE2 TYR H  32     -22.806  24.656  34.980  1.00 39.39           C  
ANISOU 1425  CE2 TYR H  32     5020   5354   4593   1380    111    890       C  
ATOM   1426  CZ  TYR H  32     -21.952  24.235  33.978  1.00 44.29           C  
ANISOU 1426  CZ  TYR H  32     5570   6005   5253   1400     99    936       C  
ATOM   1427  OH  TYR H  32     -21.026  25.114  33.472  1.00 46.69           O  
ANISOU 1427  OH  TYR H  32     5849   6275   5617   1396    104    983       O  
ATOM   1428  N   ARG H  33     -26.568  19.138  34.310  1.00 37.96           N  
ANISOU 1428  N   ARG H  33     4755   5445   4225   1435     74    823       N  
ATOM   1429  CA  ARG H  33     -26.947  17.757  34.582  1.00 36.39           C  
ANISOU 1429  CA  ARG H  33     4556   5268   4002   1405     38    807       C  
ATOM   1430  C   ARG H  33     -25.912  17.328  35.659  1.00 39.48           C  
ANISOU 1430  C   ARG H  33     4977   5614   4412   1360      0    799       C  
ATOM   1431  O   ARG H  33     -24.740  17.711  35.571  1.00 38.97           O  
ANISOU 1431  O   ARG H  33     4911   5519   4378   1359     -9    813       O  
ATOM   1432  CB  ARG H  33     -26.773  16.854  33.319  1.00 34.16           C  
ANISOU 1432  CB  ARG H  33     4245   5014   3720   1429     24    809       C  
ATOM   1433  CG  ARG H  33     -26.967  15.347  33.630  1.00 39.95           C  
ANISOU 1433  CG  ARG H  33     4996   5749   4434   1390    -17    790       C  
ATOM   1434  CD  ARG H  33     -26.469  14.333  32.616  1.00 36.61           C  
ANISOU 1434  CD  ARG H  33     4574   5328   4008   1411    -39    787       C  
ATOM   1435  NE  ARG H  33     -27.552  13.923  31.724  1.00 54.76           N  
ANISOU 1435  NE  ARG H  33     6857   7675   6276   1420    -41    773       N  
ATOM   1436  CZ  ARG H  33     -27.780  12.682  31.306  1.00 61.46           C  
ANISOU 1436  CZ  ARG H  33     7727   8522   7103   1402    -75    752       C  
ATOM   1437  NH1 ARG H  33     -26.992  11.689  31.690  1.00 30.29           N1+
ANISOU 1437  NH1 ARG H  33     3823   4525   3160   1384   -102    746       N1+
ATOM   1438  NH2 ARG H  33     -28.778  12.430  30.474  1.00 60.55           N  
ANISOU 1438  NH2 ARG H  33     7594   8455   6957   1403    -81    738       N  
ATOM   1439  N   MET H  34     -26.341  16.550  36.654  1.00 35.14           N  
ANISOU 1439  N   MET H  34     4446   5067   3840   1327    -21    785       N  
ATOM   1440  CA  MET H  34     -25.477  16.024  37.712  1.00 34.25           C  
ANISOU 1440  CA  MET H  34     4353   4926   3736   1291    -51    779       C  
ATOM   1441  C   MET H  34     -25.523  14.504  37.669  1.00 39.06           C  
ANISOU 1441  C   MET H  34     4960   5546   4335   1275    -73    777       C  
ATOM   1442  O   MET H  34     -26.527  13.921  37.255  1.00 37.95           O  
ANISOU 1442  O   MET H  34     4811   5431   4176   1275    -72    772       O  
ATOM   1443  CB  MET H  34     -25.894  16.542  39.098  1.00 36.50           C  
ANISOU 1443  CB  MET H  34     4666   5200   4002   1275    -51    767       C  
ATOM   1444  CG  MET H  34     -25.892  18.081  39.233  1.00 39.39           C  
ANISOU 1444  CG  MET H  34     5057   5538   4370   1290    -28    764       C  
ATOM   1445  SD  MET H  34     -24.256  18.857  39.196  1.00 43.59           S  
ANISOU 1445  SD  MET H  34     5596   6021   4945   1264    -48    769       S  
ATOM   1446  CE  MET H  34     -23.575  18.265  40.733  1.00 39.56           C  
ANISOU 1446  CE  MET H  34     5107   5503   4422   1218    -91    753       C  
ATOM   1447  N   TYR H  35     -24.420  13.862  38.052  1.00 37.39           N  
ANISOU 1447  N   TYR H  35     4756   5318   4133   1262    -92    784       N  
ATOM   1448  CA  TYR H  35     -24.335  12.413  38.021  1.00 36.79           C  
ANISOU 1448  CA  TYR H  35     4691   5242   4047   1254   -104    785       C  
ATOM   1449  C   TYR H  35     -23.557  11.820  39.182  1.00 42.75           C  
ANISOU 1449  C   TYR H  35     5456   5989   4798   1234   -113    793       C  
ATOM   1450  O   TYR H  35     -22.822  12.528  39.874  1.00 41.23           O  
ANISOU 1450  O   TYR H  35     5258   5794   4611   1224   -117    800       O  
ATOM   1451  CB  TYR H  35     -23.802  11.920  36.648  1.00 37.71           C  
ANISOU 1451  CB  TYR H  35     4809   5357   4163   1288   -106    797       C  
ATOM   1452  CG  TYR H  35     -22.376  12.289  36.283  1.00 38.96           C  
ANISOU 1452  CG  TYR H  35     4958   5510   4334   1316   -105    832       C  
ATOM   1453  CD1 TYR H  35     -22.092  13.474  35.600  1.00 40.00           C  
ANISOU 1453  CD1 TYR H  35     5063   5647   4488   1340    -95    848       C  
ATOM   1454  CD2 TYR H  35     -21.338  11.372  36.445  1.00 40.36           C  
ANISOU 1454  CD2 TYR H  35     5151   5684   4498   1326   -110    859       C  
ATOM   1455  CE1 TYR H  35     -20.794  13.771  35.163  1.00 38.10           C  
ANISOU 1455  CE1 TYR H  35     4804   5410   4262   1366    -97    895       C  
ATOM   1456  CE2 TYR H  35     -20.033  11.667  36.030  1.00 41.22           C  
ANISOU 1456  CE2 TYR H  35     5244   5804   4613   1357   -109    909       C  
ATOM   1457  CZ  TYR H  35     -19.764  12.868  35.392  1.00 45.21           C  
ANISOU 1457  CZ  TYR H  35     5716   6317   5147   1374   -106    929       C  
ATOM   1458  OH  TYR H  35     -18.467  13.151  35.025  1.00 42.95           O  
ANISOU 1458  OH  TYR H  35     5405   6047   4869   1401   -108    992       O  
ATOM   1459  N   TRP H  36     -23.739  10.507  39.395  1.00 41.06           N  
ANISOU 1459  N   TRP H  36     5257   5771   4573   1225   -116    793       N  
ATOM   1460  CA  TRP H  36     -23.064   9.735  40.413  1.00 41.74           C  
ANISOU 1460  CA  TRP H  36     5351   5858   4652   1216   -113    807       C  
ATOM   1461  C   TRP H  36     -22.318   8.557  39.794  1.00 44.46           C  
ANISOU 1461  C   TRP H  36     5720   6189   4983   1237   -106    827       C  
ATOM   1462  O   TRP H  36     -22.842   7.864  38.915  1.00 41.91           O  
ANISOU 1462  O   TRP H  36     5423   5846   4654   1244   -109    816       O  
ATOM   1463  CB  TRP H  36     -24.042   9.248  41.487  1.00 41.85           C  
ANISOU 1463  CB  TRP H  36     5360   5878   4662   1195   -112    797       C  
ATOM   1464  CG  TRP H  36     -24.641  10.336  42.334  1.00 43.87           C  
ANISOU 1464  CG  TRP H  36     5602   6152   4917   1190   -114    786       C  
ATOM   1465  CD1 TRP H  36     -25.755  11.064  42.048  1.00 47.01           C  
ANISOU 1465  CD1 TRP H  36     5993   6557   5310   1194   -113    778       C  
ATOM   1466  CD2 TRP H  36     -24.215  10.754  43.643  1.00 44.08           C  
ANISOU 1466  CD2 TRP H  36     5622   6191   4934   1190   -116    786       C  
ATOM   1467  CE2 TRP H  36     -25.125  11.743  44.086  1.00 47.84           C  
ANISOU 1467  CE2 TRP H  36     6101   6674   5401   1199   -117    773       C  
ATOM   1468  CE3 TRP H  36     -23.133  10.413  44.473  1.00 45.71           C  
ANISOU 1468  CE3 TRP H  36     5823   6410   5133   1189   -115    796       C  
ATOM   1469  NE1 TRP H  36     -26.056  11.911  43.095  1.00 46.59           N  
ANISOU 1469  NE1 TRP H  36     5940   6516   5245   1202   -111    774       N  
ATOM   1470  CZ2 TRP H  36     -24.997  12.382  45.324  1.00 47.19           C  
ANISOU 1470  CZ2 TRP H  36     6027   6602   5302   1207   -122    764       C  
ATOM   1471  CZ3 TRP H  36     -23.006  11.050  45.703  1.00 47.31           C  
ANISOU 1471  CZ3 TRP H  36     6023   6632   5322   1190   -123    786       C  
ATOM   1472  CH2 TRP H  36     -23.928  12.027  46.112  1.00 47.94           C  
ANISOU 1472  CH2 TRP H  36     6115   6708   5392   1200   -129    766       C  
ATOM   1473  N   VAL H  37     -21.075   8.360  40.261  1.00 41.61           N  
ANISOU 1473  N   VAL H  37     5357   5842   4611   1250    -96    859       N  
ATOM   1474  CA  VAL H  37     -20.161   7.287  39.874  1.00 42.07           C  
ANISOU 1474  CA  VAL H  37     5444   5896   4644   1285    -79    895       C  
ATOM   1475  C   VAL H  37     -19.739   6.553  41.187  1.00 46.48           C  
ANISOU 1475  C   VAL H  37     5998   6474   5187   1278    -58    914       C  
ATOM   1476  O   VAL H  37     -19.549   7.197  42.227  1.00 44.62           O  
ANISOU 1476  O   VAL H  37     5727   6270   4957   1256    -63    913       O  
ATOM   1477  CB  VAL H  37     -18.930   7.834  39.071  1.00 46.39           C  
ANISOU 1477  CB  VAL H  37     5979   6465   5184   1324    -79    940       C  
ATOM   1478  CG1 VAL H  37     -17.972   6.720  38.668  1.00 46.33           C  
ANISOU 1478  CG1 VAL H  37     6008   6460   5136   1377    -54    990       C  
ATOM   1479  CG2 VAL H  37     -19.366   8.610  37.830  1.00 46.45           C  
ANISOU 1479  CG2 VAL H  37     5979   6459   5209   1340    -94    925       C  
ATOM   1480  N   ARG H  38     -19.620   5.214  41.134  1.00 43.65           N  
ANISOU 1480  N   ARG H  38     5682   6096   4808   1300    -32    930       N  
ATOM   1481  CA  ARG H  38     -19.186   4.413  42.285  1.00 43.54           C  
ANISOU 1481  CA  ARG H  38     5663   6104   4776   1307      1    956       C  
ATOM   1482  C   ARG H  38     -17.864   3.679  42.008  1.00 47.78           C  
ANISOU 1482  C   ARG H  38     6226   6660   5268   1362     37   1017       C  
ATOM   1483  O   ARG H  38     -17.578   3.306  40.867  1.00 46.53           O  
ANISOU 1483  O   ARG H  38     6116   6475   5090   1400     41   1032       O  
ATOM   1484  CB  ARG H  38     -20.279   3.435  42.773  1.00 42.50           C  
ANISOU 1484  CB  ARG H  38     5554   5935   4659   1286     11    933       C  
ATOM   1485  CG  ARG H  38     -20.722   2.441  41.705  1.00 51.67           C  
ANISOU 1485  CG  ARG H  38     6785   7031   5814   1293     12    921       C  
ATOM   1486  CD  ARG H  38     -21.058   1.075  42.241  1.00 60.69           C  
ANISOU 1486  CD  ARG H  38     7965   8137   6956   1289     43    929       C  
ATOM   1487  NE  ARG H  38     -22.324   1.067  42.964  1.00 61.18           N  
ANISOU 1487  NE  ARG H  38     7993   8194   7057   1239     26    907       N  
ATOM   1488  CZ  ARG H  38     -23.294   0.179  42.773  1.00 73.65           C  
ANISOU 1488  CZ  ARG H  38     9608   9720   8657   1203     18    893       C  
ATOM   1489  NH1 ARG H  38     -23.167  -0.768  41.850  1.00 48.94           N1+
ANISOU 1489  NH1 ARG H  38     6561   6525   5508   1209     22    886       N1+
ATOM   1490  NH2 ARG H  38     -24.402   0.233  43.499  1.00 64.50           N  
ANISOU 1490  NH2 ARG H  38     8403   8572   7533   1161      2    890       N  
ATOM   1491  N   GLN H  39     -17.057   3.486  43.055  1.00 45.82           N  
ANISOU 1491  N   GLN H  39     5945   6467   4996   1373     67   1058       N  
ATOM   1492  CA  GLN H  39     -15.829   2.723  42.908  1.00 46.38           C  
ANISOU 1492  CA  GLN H  39     6037   6572   5014   1432    112   1130       C  
ATOM   1493  C   GLN H  39     -15.717   1.627  43.957  1.00 53.25           C  
ANISOU 1493  C   GLN H  39     6913   7460   5861   1453    167   1154       C  
ATOM   1494  O   GLN H  39     -15.192   1.874  45.046  1.00 52.69           O  
ANISOU 1494  O   GLN H  39     6782   7461   5776   1447    180   1179       O  
ATOM   1495  CB  GLN H  39     -14.566   3.589  42.828  1.00 47.11           C  
ANISOU 1495  CB  GLN H  39     6078   6740   5083   1443    101   1188       C  
ATOM   1496  CG  GLN H  39     -13.455   2.821  42.111  1.00 48.06           C  
ANISOU 1496  CG  GLN H  39     6234   6884   5142   1523    144   1273       C  
ATOM   1497  CD  GLN H  39     -12.126   3.514  42.031  1.00 51.40           C  
ANISOU 1497  CD  GLN H  39     6598   7396   5535   1538    139   1357       C  
ATOM   1498  NE2 GLN H  39     -11.254   2.951  41.229  1.00 43.93           N  
ANISOU 1498  NE2 GLN H  39     5683   6473   4533   1618    174   1440       N  
ATOM   1499  OE1 GLN H  39     -11.873   4.547  42.658  1.00 46.44           O  
ANISOU 1499  OE1 GLN H  39     5899   6816   4929   1480    104   1352       O  
ATOM   1500  N   PRO H  40     -16.180   0.394  43.632  1.00 52.84           N  
ANISOU 1500  N   PRO H  40     6934   7341   5800   1477    200   1149       N  
ATOM   1501  CA  PRO H  40     -16.040  -0.725  44.583  1.00 53.89           C  
ANISOU 1501  CA  PRO H  40     7077   7485   5913   1505    264   1180       C  
ATOM   1502  C   PRO H  40     -14.586  -0.968  45.004  1.00 62.03           C  
ANISOU 1502  C   PRO H  40     8084   8606   6878   1567    321   1267       C  
ATOM   1503  O   PRO H  40     -13.676  -0.663  44.216  1.00 61.84           O  
ANISOU 1503  O   PRO H  40     8068   8613   6814   1603    318   1314       O  
ATOM   1504  CB  PRO H  40     -16.582  -1.926  43.799  1.00 55.72           C  
ANISOU 1504  CB  PRO H  40     7413   7615   6141   1523    285   1165       C  
ATOM   1505  CG  PRO H  40     -17.473  -1.340  42.763  1.00 59.79           C  
ANISOU 1505  CG  PRO H  40     7950   8072   6694   1478    216   1101       C  
ATOM   1506  CD  PRO H  40     -16.814  -0.051  42.374  1.00 55.01           C  
ANISOU 1506  CD  PRO H  40     7291   7528   6083   1482    182   1115       C  
ATOM   1507  N   PRO H  41     -14.342  -1.509  46.231  1.00 61.94           N  
ANISOU 1507  N   PRO H  41     8036   8649   6850   1585    375   1298       N  
ATOM   1508  CA  PRO H  41     -12.954  -1.766  46.668  1.00 62.10           C  
ANISOU 1508  CA  PRO H  41     8024   8774   6798   1646    434   1390       C  
ATOM   1509  C   PRO H  41     -12.135  -2.581  45.676  1.00 65.33           C  
ANISOU 1509  C   PRO H  41     8515   9169   7140   1728    486   1461       C  
ATOM   1510  O   PRO H  41     -12.568  -3.645  45.223  1.00 65.87           O  
ANISOU 1510  O   PRO H  41     8680   9147   7202   1761    524   1452       O  
ATOM   1511  CB  PRO H  41     -13.131  -2.508  48.004  1.00 64.40           C  
ANISOU 1511  CB  PRO H  41     8281   9101   7087   1663    495   1403       C  
ATOM   1512  CG  PRO H  41     -14.586  -2.967  48.021  1.00 69.33           C  
ANISOU 1512  CG  PRO H  41     8947   9615   7779   1626    478   1331       C  
ATOM   1513  CD  PRO H  41     -15.307  -1.888  47.289  1.00 64.44           C  
ANISOU 1513  CD  PRO H  41     8328   8947   7211   1558    386   1261       C  
ATOM   1514  N   GLY H  42     -10.988  -2.024  45.294  1.00 60.90           N  
ANISOU 1514  N   GLY H  42     7919   8691   6529   1757    481   1532       N  
ATOM   1515  CA  GLY H  42     -10.052  -2.624  44.347  1.00 60.59           C  
ANISOU 1515  CA  GLY H  42     7945   8663   6412   1850    529   1621       C  
ATOM   1516  C   GLY H  42     -10.567  -2.824  42.929  1.00 63.61           C  
ANISOU 1516  C   GLY H  42     8431   8931   6806   1871    499   1582       C  
ATOM   1517  O   GLY H  42      -9.941  -3.539  42.141  1.00 63.20           O  
ANISOU 1517  O   GLY H  42     8463   8866   6685   1966    546   1647       O  
ATOM   1518  N   LYS H  43     -11.698  -2.182  42.590  1.00 58.77           N  
ANISOU 1518  N   LYS H  43     7816   8240   6273   1792    423   1478       N  
ATOM   1519  CA  LYS H  43     -12.323  -2.303  41.275  1.00 57.85           C  
ANISOU 1519  CA  LYS H  43     7788   8020   6171   1801    387   1428       C  
ATOM   1520  C   LYS H  43     -12.356  -0.977  40.517  1.00 59.24           C  
ANISOU 1520  C   LYS H  43     7912   8213   6384   1768    312   1407       C  
ATOM   1521  O   LYS H  43     -12.009   0.076  41.064  1.00 59.26           O  
ANISOU 1521  O   LYS H  43     7814   8292   6410   1723    282   1420       O  
ATOM   1522  CB  LYS H  43     -13.737  -2.924  41.391  1.00 60.71           C  
ANISOU 1522  CB  LYS H  43     8209   8271   6589   1744    372   1333       C  
ATOM   1523  CG  LYS H  43     -13.760  -4.402  41.786  1.00 75.16           C  
ANISOU 1523  CG  LYS H  43    10125  10050   8384   1789    448   1354       C  
ATOM   1524  CD  LYS H  43     -13.342  -5.329  40.648  1.00 86.72           C  
ANISOU 1524  CD  LYS H  43    11726  11449   9777   1880    483   1387       C  
ATOM   1525  CE  LYS H  43     -12.953  -6.697  41.147  1.00 98.31           C  
ANISOU 1525  CE  LYS H  43    13275  12890  11190   1946    579   1438       C  
ATOM   1526  NZ  LYS H  43     -13.430  -7.762  40.230  1.00107.08           N1+
ANISOU 1526  NZ  LYS H  43    14546  13861  12279   1972    586   1399       N1+
ATOM   1527  N   GLY H  44     -12.776  -1.054  39.261  1.00 52.67           N  
ANISOU 1527  N   GLY H  44     7150   7308   5553   1793    284   1374       N  
ATOM   1528  CA  GLY H  44     -12.873   0.092  38.371  1.00 50.80           C  
ANISOU 1528  CA  GLY H  44     6873   7079   5349   1778    222   1355       C  
ATOM   1529  C   GLY H  44     -14.050   0.988  38.676  1.00 50.77           C  
ANISOU 1529  C   GLY H  44     6814   7047   5428   1674    163   1260       C  
ATOM   1530  O   GLY H  44     -14.809   0.744  39.622  1.00 48.51           O  
ANISOU 1530  O   GLY H  44     6518   6740   5176   1614    164   1210       O  
ATOM   1531  N   LEU H  45     -14.181   2.056  37.864  1.00 45.87           N  
ANISOU 1531  N   LEU H  45     6158   6432   4838   1664    116   1245       N  
ATOM   1532  CA  LEU H  45     -15.229   3.074  37.923  1.00 43.85           C  
ANISOU 1532  CA  LEU H  45     5852   6157   4651   1584     64   1167       C  
ATOM   1533  C   LEU H  45     -16.537   2.521  37.328  1.00 46.51           C  
ANISOU 1533  C   LEU H  45     6254   6411   5006   1562     45   1088       C  
ATOM   1534  O   LEU H  45     -16.511   1.821  36.307  1.00 44.34           O  
ANISOU 1534  O   LEU H  45     6056   6095   4696   1619     50   1089       O  
ATOM   1535  CB  LEU H  45     -14.759   4.312  37.140  1.00 43.31           C  
ANISOU 1535  CB  LEU H  45     5729   6125   4601   1598     34   1195       C  
ATOM   1536  CG  LEU H  45     -14.109   5.478  37.898  1.00 47.08           C  
ANISOU 1536  CG  LEU H  45     6116   6669   5104   1552     17   1229       C  
ATOM   1537  CD1 LEU H  45     -13.079   5.027  38.880  1.00 46.51           C  
ANISOU 1537  CD1 LEU H  45     6020   6661   4989   1562     50   1299       C  
ATOM   1538  CD2 LEU H  45     -13.461   6.433  36.937  1.00 48.91           C  
ANISOU 1538  CD2 LEU H  45     6305   6930   5348   1583     -3   1279       C  
ATOM   1539  N   GLU H  46     -17.668   2.795  38.018  1.00 44.32           N  
ANISOU 1539  N   GLU H  46     5947   6115   4777   1483     22   1024       N  
ATOM   1540  CA  GLU H  46     -19.015   2.372  37.608  1.00 44.69           C  
ANISOU 1540  CA  GLU H  46     6035   6100   4845   1443     -3    956       C  
ATOM   1541  C   GLU H  46     -19.995   3.553  37.687  1.00 47.44           C  
ANISOU 1541  C   GLU H  46     6318   6464   5241   1384    -42    911       C  
ATOM   1542  O   GLU H  46     -20.118   4.175  38.738  1.00 47.97           O  
ANISOU 1542  O   GLU H  46     6329   6563   5333   1346    -42    909       O  
ATOM   1543  CB  GLU H  46     -19.517   1.181  38.460  1.00 46.24           C  
ANISOU 1543  CB  GLU H  46     6273   6256   5042   1413     20    944       C  
ATOM   1544  CG  GLU H  46     -20.850   0.610  37.995  1.00 57.99           C  
ANISOU 1544  CG  GLU H  46     7805   7679   6550   1362    -11    885       C  
ATOM   1545  CD  GLU H  46     -21.372  -0.595  38.752  1.00 85.81           C  
ANISOU 1545  CD  GLU H  46    11369  11153  10081   1328      9    880       C  
ATOM   1546  OE1 GLU H  46     -20.583  -1.530  39.017  1.00 82.42           O  
ANISOU 1546  OE1 GLU H  46    10994  10704   9618   1375     56    917       O  
ATOM   1547  OE2 GLU H  46     -22.592  -0.627  39.032  1.00 87.18           O1-
ANISOU 1547  OE2 GLU H  46    11521  11311  10294   1258    -21    846       O1-
ATOM   1548  N   TRP H  47     -20.688   3.849  36.582  1.00 41.63           N  
ANISOU 1548  N   TRP H  47     5595   5710   4512   1383    -70    875       N  
ATOM   1549  CA  TRP H  47     -21.682   4.928  36.532  1.00 39.56           C  
ANISOU 1549  CA  TRP H  47     5276   5468   4286   1339    -97    839       C  
ATOM   1550  C   TRP H  47     -22.978   4.432  37.190  1.00 41.31           C  
ANISOU 1550  C   TRP H  47     5499   5671   4526   1273   -109    805       C  
ATOM   1551  O   TRP H  47     -23.430   3.305  36.934  1.00 41.09           O  
ANISOU 1551  O   TRP H  47     5527   5599   4487   1257   -115    789       O  
ATOM   1552  CB  TRP H  47     -21.883   5.404  35.080  1.00 37.74           C  
ANISOU 1552  CB  TRP H  47     5050   5241   4050   1374   -115    825       C  
ATOM   1553  CG  TRP H  47     -22.921   6.467  34.910  1.00 38.27           C  
ANISOU 1553  CG  TRP H  47     5063   5334   4144   1340   -131    795       C  
ATOM   1554  CD1 TRP H  47     -22.724   7.818  34.961  1.00 40.94           C  
ANISOU 1554  CD1 TRP H  47     5344   5708   4505   1348   -126    808       C  
ATOM   1555  CD2 TRP H  47     -24.316   6.275  34.623  1.00 37.89           C  
ANISOU 1555  CD2 TRP H  47     5016   5283   4098   1295   -153    755       C  
ATOM   1556  CE2 TRP H  47     -24.905   7.553  34.532  1.00 41.49           C  
ANISOU 1556  CE2 TRP H  47     5412   5781   4572   1289   -151    750       C  
ATOM   1557  CE3 TRP H  47     -25.133   5.147  34.469  1.00 39.34           C  
ANISOU 1557  CE3 TRP H  47     5244   5433   4268   1256   -174    727       C  
ATOM   1558  NE1 TRP H  47     -23.913   8.478  34.747  1.00 40.11           N  
ANISOU 1558  NE1 TRP H  47     5209   5620   4411   1322   -134    779       N  
ATOM   1559  CZ2 TRP H  47     -26.274   7.733  34.287  1.00 40.67           C  
ANISOU 1559  CZ2 TRP H  47     5286   5702   4466   1252   -165    727       C  
ATOM   1560  CZ3 TRP H  47     -26.483   5.325  34.218  1.00 40.82           C  
ANISOU 1560  CZ3 TRP H  47     5406   5643   4460   1207   -197    702       C  
ATOM   1561  CH2 TRP H  47     -27.044   6.606  34.138  1.00 41.23           C  
ANISOU 1561  CH2 TRP H  47     5391   5752   4524   1209   -190    706       C  
ATOM   1562  N   VAL H  48     -23.564   5.270  38.058  1.00 36.77           N  
ANISOU 1562  N   VAL H  48     4866   5128   3977   1236   -113    799       N  
ATOM   1563  CA  VAL H  48     -24.739   4.905  38.844  1.00 35.67           C  
ANISOU 1563  CA  VAL H  48     4713   4986   3855   1184   -121    786       C  
ATOM   1564  C   VAL H  48     -26.024   5.530  38.317  1.00 41.75           C  
ANISOU 1564  C   VAL H  48     5454   5778   4632   1154   -146    764       C  
ATOM   1565  O   VAL H  48     -26.967   4.812  37.964  1.00 43.29           O  
ANISOU 1565  O   VAL H  48     5665   5957   4826   1116   -166    752       O  
ATOM   1566  CB  VAL H  48     -24.535   5.227  40.356  1.00 39.11           C  
ANISOU 1566  CB  VAL H  48     5109   5451   4302   1178   -104    805       C  
ATOM   1567  CG1 VAL H  48     -25.732   4.795  41.195  1.00 38.84           C  
ANISOU 1567  CG1 VAL H  48     5054   5421   4283   1138   -110    806       C  
ATOM   1568  CG2 VAL H  48     -23.255   4.610  40.906  1.00 39.37           C  
ANISOU 1568  CG2 VAL H  48     5161   5480   4320   1208    -76    834       C  
ATOM   1569  N   SER H  49     -26.100   6.864  38.344  1.00 35.78           N  
ANISOU 1569  N   SER H  49     4655   5059   3882   1168   -142    765       N  
ATOM   1570  CA  SER H  49     -27.325   7.536  38.003  1.00 34.87           C  
ANISOU 1570  CA  SER H  49     4507   4976   3765   1150   -152    757       C  
ATOM   1571  C   SER H  49     -27.039   8.954  37.547  1.00 38.67           C  
ANISOU 1571  C   SER H  49     4963   5483   4247   1186   -139    757       C  
ATOM   1572  O   SER H  49     -25.953   9.467  37.810  1.00 36.68           O  
ANISOU 1572  O   SER H  49     4711   5221   4003   1211   -128    765       O  
ATOM   1573  CB  SER H  49     -28.232   7.544  39.240  1.00 37.47           C  
ANISOU 1573  CB  SER H  49     4808   5329   4100   1121   -151    774       C  
ATOM   1574  OG  SER H  49     -29.481   8.180  39.047  1.00 43.87           O  
ANISOU 1574  OG  SER H  49     5583   6185   4900   1110   -155    783       O  
ATOM   1575  N   ALA H  50     -28.033   9.599  36.892  1.00 36.76           N  
ANISOU 1575  N   ALA H  50     4694   5277   3995   1187   -138    753       N  
ATOM   1576  CA  ALA H  50     -27.926  10.986  36.447  1.00 36.81           C  
ANISOU 1576  CA  ALA H  50     4677   5307   4004   1225   -116    757       C  
ATOM   1577  C   ALA H  50     -29.279  11.698  36.515  1.00 44.77           C  
ANISOU 1577  C   ALA H  50     5653   6366   4993   1221   -102    768       C  
ATOM   1578  O   ALA H  50     -30.329  11.049  36.452  1.00 44.50           O  
ANISOU 1578  O   ALA H  50     5606   6360   4942   1189   -117    774       O  
ATOM   1579  CB  ALA H  50     -27.342  11.060  35.047  1.00 37.30           C  
ANISOU 1579  CB  ALA H  50     4741   5367   4065   1263   -116    750       C  
ATOM   1580  N   ILE H  51     -29.237  13.036  36.701  1.00 43.34           N  
ANISOU 1580  N   ILE H  51     5462   6195   4811   1254    -72    777       N  
ATOM   1581  CA  ILE H  51     -30.387  13.926  36.804  1.00 43.88           C  
ANISOU 1581  CA  ILE H  51     5508   6313   4851   1271    -44    798       C  
ATOM   1582  C   ILE H  51     -30.165  15.178  35.950  1.00 47.45           C  
ANISOU 1582  C   ILE H  51     5950   6773   5305   1320     -7    800       C  
ATOM   1583  O   ILE H  51     -29.118  15.827  36.042  1.00 47.13           O  
ANISOU 1583  O   ILE H  51     5927   6688   5291   1336      0    793       O  
ATOM   1584  CB  ILE H  51     -30.766  14.254  38.287  1.00 48.12           C  
ANISOU 1584  CB  ILE H  51     6059   6849   5375   1270    -37    814       C  
ATOM   1585  CG1 ILE H  51     -32.141  14.943  38.388  1.00 49.40           C  
ANISOU 1585  CG1 ILE H  51     6201   7075   5492   1296     -5    851       C  
ATOM   1586  CG2 ILE H  51     -29.671  15.039  39.048  1.00 50.05           C  
ANISOU 1586  CG2 ILE H  51     6338   7041   5637   1284    -31    798       C  
ATOM   1587  CD1 ILE H  51     -32.796  14.847  39.752  1.00 52.07           C  
ANISOU 1587  CD1 ILE H  51     6545   7433   5807   1299     -6    882       C  
ATOM   1588  N   SER H  52     -31.171  15.508  35.123  1.00 42.38           N  
ANISOU 1588  N   SER H  52     5275   6194   4634   1342     18    817       N  
ATOM   1589  CA  SER H  52     -31.174  16.684  34.266  1.00 41.22           C  
ANISOU 1589  CA  SER H  52     5110   6067   4483   1398     65    828       C  
ATOM   1590  C   SER H  52     -31.205  17.943  35.133  1.00 43.66           C  
ANISOU 1590  C   SER H  52     5449   6354   4785   1426    105    842       C  
ATOM   1591  O   SER H  52     -31.588  17.867  36.296  1.00 43.23           O  
ANISOU 1591  O   SER H  52     5420   6294   4713   1409     97    849       O  
ATOM   1592  CB  SER H  52     -32.382  16.647  33.333  1.00 43.72           C  
ANISOU 1592  CB  SER H  52     5380   6474   4759   1415     85    848       C  
ATOM   1593  OG  SER H  52     -33.606  16.563  34.045  1.00 44.90           O  
ANISOU 1593  OG  SER H  52     5518   6678   4865   1398     91    882       O  
ATOM   1594  N   ALA H  53     -30.808  19.091  34.574  1.00 41.12           N  
ANISOU 1594  N   ALA H  53     5129   6017   4479   1472    148    849       N  
ATOM   1595  CA  ALA H  53     -30.752  20.376  35.283  1.00 41.81           C  
ANISOU 1595  CA  ALA H  53     5260   6065   4559   1499    187    857       C  
ATOM   1596  C   ALA H  53     -31.933  20.688  36.230  1.00 48.79           C  
ANISOU 1596  C   ALA H  53     6170   6983   5383   1517    213    882       C  
ATOM   1597  O   ALA H  53     -31.704  21.235  37.308  1.00 48.23           O  
ANISOU 1597  O   ALA H  53     6158   6860   5306   1518    213    874       O  
ATOM   1598  CB  ALA H  53     -30.567  21.513  34.294  1.00 42.02           C  
ANISOU 1598  CB  ALA H  53     5274   6092   4601   1554    244    873       C  
ATOM   1599  N   GLY H  54     -33.161  20.371  35.802  1.00 46.72           N  
ANISOU 1599  N   GLY H  54     5865   6813   5074   1534    234    917       N  
ATOM   1600  CA  GLY H  54     -34.389  20.659  36.546  1.00 46.52           C  
ANISOU 1600  CA  GLY H  54     5849   6843   4981   1564    265    963       C  
ATOM   1601  C   GLY H  54     -35.091  19.466  37.148  1.00 49.32           C  
ANISOU 1601  C   GLY H  54     6176   7246   5316   1520    218    982       C  
ATOM   1602  O   GLY H  54     -36.192  19.599  37.682  1.00 50.31           O  
ANISOU 1602  O   GLY H  54     6295   7437   5383   1549    242   1038       O  
ATOM   1603  N   GLY H  55     -34.455  18.308  37.067  1.00 44.24           N  
ANISOU 1603  N   GLY H  55     5518   6571   4720   1456    156    945       N  
ATOM   1604  CA  GLY H  55     -34.973  17.091  37.660  1.00 43.65           C  
ANISOU 1604  CA  GLY H  55     5421   6524   4640   1406    109    960       C  
ATOM   1605  C   GLY H  55     -35.975  16.323  36.839  1.00 48.51           C  
ANISOU 1605  C   GLY H  55     5974   7227   5232   1375     95    991       C  
ATOM   1606  O   GLY H  55     -36.352  15.221  37.237  1.00 48.67           O  
ANISOU 1606  O   GLY H  55     5975   7260   5257   1321     50   1003       O  
ATOM   1607  N   GLY H  56     -36.408  16.892  35.708  1.00 45.88           N  
ANISOU 1607  N   GLY H  56     5607   6954   4872   1407    133   1006       N  
ATOM   1608  CA  GLY H  56     -37.369  16.251  34.815  1.00 45.65           C  
ANISOU 1608  CA  GLY H  56     5513   7019   4811   1376    117   1032       C  
ATOM   1609  C   GLY H  56     -36.966  14.858  34.361  1.00 50.29           C  
ANISOU 1609  C   GLY H  56     6097   7572   5438   1299     45    986       C  
ATOM   1610  O   GLY H  56     -37.781  13.932  34.406  1.00 50.53           O  
ANISOU 1610  O   GLY H  56     6096   7650   5453   1238      4   1010       O  
ATOM   1611  N   SER H  57     -35.686  14.702  33.951  1.00 46.21           N  
ANISOU 1611  N   SER H  57     5617   6969   4971   1301     28    924       N  
ATOM   1612  CA  SER H  57     -35.138  13.450  33.432  1.00 45.39           C  
ANISOU 1612  CA  SER H  57     5529   6819   4897   1248    -31    877       C  
ATOM   1613  C   SER H  57     -34.167  12.799  34.410  1.00 47.69           C  
ANISOU 1613  C   SER H  57     5872   7015   5233   1220    -61    851       C  
ATOM   1614  O   SER H  57     -33.205  13.445  34.840  1.00 46.26           O  
ANISOU 1614  O   SER H  57     5720   6780   5076   1256    -39    837       O  
ATOM   1615  CB  SER H  57     -34.448  13.677  32.088  1.00 47.70           C  
ANISOU 1615  CB  SER H  57     5820   7105   5199   1288    -24    841       C  
ATOM   1616  OG  SER H  57     -35.312  14.207  31.099  1.00 59.26           O  
ANISOU 1616  OG  SER H  57     7230   8666   6619   1320      7    865       O  
ATOM   1617  N   THR H  58     -34.438  11.519  34.769  1.00 42.71           N  
ANISOU 1617  N   THR H  58     5251   6367   4611   1154   -109    848       N  
ATOM   1618  CA  THR H  58     -33.580  10.732  35.653  1.00 42.43           C  
ANISOU 1618  CA  THR H  58     5259   6251   4613   1129   -132    828       C  
ATOM   1619  C   THR H  58     -33.144   9.468  34.941  1.00 46.87           C  
ANISOU 1619  C   THR H  58     5854   6766   5187   1089   -176    790       C  
ATOM   1620  O   THR H  58     -33.893   8.909  34.134  1.00 46.96           O  
ANISOU 1620  O   THR H  58     5853   6811   5179   1050   -205    786       O  
ATOM   1621  CB  THR H  58     -34.201  10.464  37.021  1.00 49.77           C  
ANISOU 1621  CB  THR H  58     6177   7193   5542   1104   -136    869       C  
ATOM   1622  CG2 THR H  58     -34.433  11.747  37.837  1.00 45.84           C  
ANISOU 1622  CG2 THR H  58     5668   6725   5023   1161    -91    902       C  
ATOM   1623  OG1 THR H  58     -35.392   9.686  36.866  1.00 55.43           O  
ANISOU 1623  OG1 THR H  58     6859   7962   6242   1047   -165    902       O  
ATOM   1624  N   TYR H  59     -31.903   9.060  35.176  1.00 42.15           N  
ANISOU 1624  N   TYR H  59     5304   6094   4617   1103   -179    763       N  
ATOM   1625  CA  TYR H  59     -31.345   7.892  34.507  1.00 41.32           C  
ANISOU 1625  CA  TYR H  59     5249   5935   4516   1085   -211    730       C  
ATOM   1626  C   TYR H  59     -30.575   7.108  35.528  1.00 44.13           C  
ANISOU 1626  C   TYR H  59     5645   6228   4896   1071   -212    732       C  
ATOM   1627  O   TYR H  59     -30.052   7.704  36.467  1.00 41.96           O  
ANISOU 1627  O   TYR H  59     5360   5949   4635   1096   -186    747       O  
ATOM   1628  CB  TYR H  59     -30.446   8.305  33.322  1.00 41.19           C  
ANISOU 1628  CB  TYR H  59     5249   5909   4493   1147   -201    707       C  
ATOM   1629  CG  TYR H  59     -31.072   9.313  32.383  1.00 41.32           C  
ANISOU 1629  CG  TYR H  59     5216   5996   4488   1180   -184    711       C  
ATOM   1630  CD1 TYR H  59     -31.839   8.901  31.299  1.00 44.05           C  
ANISOU 1630  CD1 TYR H  59     5554   6382   4803   1164   -210    694       C  
ATOM   1631  CD2 TYR H  59     -30.912  10.681  32.588  1.00 40.91           C  
ANISOU 1631  CD2 TYR H  59     5127   5972   4443   1229   -139    733       C  
ATOM   1632  CE1 TYR H  59     -32.431   9.828  30.431  1.00 44.49           C  
ANISOU 1632  CE1 TYR H  59     5554   6516   4833   1202   -186    703       C  
ATOM   1633  CE2 TYR H  59     -31.521  11.616  31.746  1.00 40.90           C  
ANISOU 1633  CE2 TYR H  59     5080   6039   4420   1268   -111    744       C  
ATOM   1634  CZ  TYR H  59     -32.266  11.185  30.659  1.00 49.57           C  
ANISOU 1634  CZ  TYR H  59     6160   7188   5486   1258   -132    731       C  
ATOM   1635  OH  TYR H  59     -32.795  12.096  29.779  1.00 53.73           O  
ANISOU 1635  OH  TYR H  59     6635   7792   5987   1306    -97    745       O  
ATOM   1636  N   TYR H  60     -30.555   5.772  35.370  1.00 42.27           N  
ANISOU 1636  N   TYR H  60     5457   5943   4661   1031   -240    716       N  
ATOM   1637  CA  TYR H  60     -29.926   4.816  36.282  1.00 42.90           C  
ANISOU 1637  CA  TYR H  60     5577   5964   4759   1018   -235    723       C  
ATOM   1638  C   TYR H  60     -29.233   3.681  35.557  1.00 53.26           C  
ANISOU 1638  C   TYR H  60     6970   7206   6059   1024   -249    695       C  
ATOM   1639  O   TYR H  60     -29.647   3.292  34.452  1.00 53.84           O  
ANISOU 1639  O   TYR H  60     7073   7271   6111   1008   -280    667       O  
ATOM   1640  CB  TYR H  60     -30.998   4.168  37.178  1.00 42.99           C  
ANISOU 1640  CB  TYR H  60     5564   5984   4787    952   -250    750       C  
ATOM   1641  CG  TYR H  60     -31.830   5.157  37.953  1.00 42.11           C  
ANISOU 1641  CG  TYR H  60     5379   5944   4676    955   -237    789       C  
ATOM   1642  CD1 TYR H  60     -31.413   5.621  39.195  1.00 43.47           C  
ANISOU 1642  CD1 TYR H  60     5533   6124   4861    989   -207    812       C  
ATOM   1643  CD2 TYR H  60     -33.035   5.635  37.445  1.00 41.96           C  
ANISOU 1643  CD2 TYR H  60     5314   5992   4637    930   -252    807       C  
ATOM   1644  CE1 TYR H  60     -32.158   6.560  39.902  1.00 44.36           C  
ANISOU 1644  CE1 TYR H  60     5593   6297   4963   1006   -193    847       C  
ATOM   1645  CE2 TYR H  60     -33.799   6.560  38.154  1.00 42.46           C  
ANISOU 1645  CE2 TYR H  60     5318   6125   4689    948   -231    852       C  
ATOM   1646  CZ  TYR H  60     -33.357   7.016  39.388  1.00 48.16           C  
ANISOU 1646  CZ  TYR H  60     6034   6842   5421    990   -202    870       C  
ATOM   1647  OH  TYR H  60     -34.079   7.935  40.110  1.00 46.92           O  
ANISOU 1647  OH  TYR H  60     5835   6748   5245   1021   -180    915       O  
ATOM   1648  N   GLY H  61     -28.219   3.119  36.214  1.00 51.94           N  
ANISOU 1648  N   GLY H  61     6841   6994   5899   1049   -224    707       N  
ATOM   1649  CA  GLY H  61     -27.543   1.924  35.745  1.00 53.45           C  
ANISOU 1649  CA  GLY H  61     7122   7114   6071   1064   -225    693       C  
ATOM   1650  C   GLY H  61     -28.507   0.778  35.976  1.00 61.98           C  
ANISOU 1650  C   GLY H  61     8235   8152   7164    985   -253    685       C  
ATOM   1651  O   GLY H  61     -29.219   0.763  36.993  1.00 61.06           O  
ANISOU 1651  O   GLY H  61     8065   8058   7077    938   -251    712       O  
ATOM   1652  N   ASP H  62     -28.598  -0.147  35.017  1.00 63.91           N  
ANISOU 1652  N   ASP H  62     8564   8337   7384    968   -282    651       N  
ATOM   1653  CA  ASP H  62     -29.549  -1.260  35.101  1.00 67.33           C  
ANISOU 1653  CA  ASP H  62     9034   8718   7829    877   -318    640       C  
ATOM   1654  C   ASP H  62     -29.323  -2.287  36.239  1.00 74.59           C  
ANISOU 1654  C   ASP H  62     9988   9578   8776    856   -289    669       C  
ATOM   1655  O   ASP H  62     -30.124  -3.214  36.394  1.00 76.54           O  
ANISOU 1655  O   ASP H  62    10264   9775   9042    776   -317    668       O  
ATOM   1656  CB  ASP H  62     -29.852  -1.886  33.719  1.00 71.04           C  
ANISOU 1656  CB  ASP H  62     9589   9141   8262    854   -369    587       C  
ATOM   1657  CG  ASP H  62     -28.648  -2.161  32.839  1.00 87.21           C  
ANISOU 1657  CG  ASP H  62    11736  11139  10262    949   -351    562       C  
ATOM   1658  OD1 ASP H  62     -27.548  -2.387  33.389  1.00 89.40           O  
ANISOU 1658  OD1 ASP H  62    12045  11388  10535   1015   -299    591       O  
ATOM   1659  OD2 ASP H  62     -28.813  -2.183  31.600  1.00 95.33           O1-
ANISOU 1659  OD2 ASP H  62    12809  12160  11251    961   -389    520       O1-
ATOM   1660  N   SER H  63     -28.273  -2.091  37.061  1.00 70.78           N  
ANISOU 1660  N   SER H  63     9491   9106   8298    925   -232    701       N  
ATOM   1661  CA  SER H  63     -28.004  -2.952  38.213  1.00 70.86           C  
ANISOU 1661  CA  SER H  63     9514   9078   8330    922   -191    736       C  
ATOM   1662  C   SER H  63     -28.546  -2.310  39.504  1.00 74.76           C  
ANISOU 1662  C   SER H  63     9896   9645   8865    904   -178    778       C  
ATOM   1663  O   SER H  63     -28.476  -2.925  40.568  1.00 75.25           O  
ANISOU 1663  O   SER H  63     9947   9693   8951    904   -144    814       O  
ATOM   1664  CB  SER H  63     -26.512  -3.275  38.327  1.00 73.98           C  
ANISOU 1664  CB  SER H  63     9968   9448   8692   1014   -133    751       C  
ATOM   1665  OG  SER H  63     -25.761  -2.196  38.857  1.00 83.04           O  
ANISOU 1665  OG  SER H  63    11040  10674   9837   1072   -103    777       O  
ATOM   1666  N   VAL H  64     -29.107  -1.088  39.405  1.00 70.22           N  
ANISOU 1666  N   VAL H  64     9241   9148   8293    899   -200    777       N  
ATOM   1667  CA  VAL H  64     -29.645  -0.326  40.541  1.00 69.12           C  
ANISOU 1667  CA  VAL H  64     9003   9081   8177    898   -190    816       C  
ATOM   1668  C   VAL H  64     -30.972   0.377  40.233  1.00 71.86           C  
ANISOU 1668  C   VAL H  64     9288   9489   8527    851   -230    824       C  
ATOM   1669  O   VAL H  64     -31.504   1.064  41.109  1.00 70.32           O  
ANISOU 1669  O   VAL H  64     9018   9358   8341    862   -221    861       O  
ATOM   1670  CB  VAL H  64     -28.607   0.682  41.132  1.00 72.65           C  
ANISOU 1670  CB  VAL H  64     9418   9574   8612    975   -151    823       C  
ATOM   1671  CG1 VAL H  64     -27.560  -0.017  41.984  1.00 72.57           C  
ANISOU 1671  CG1 VAL H  64     9432   9540   8603   1015   -104    844       C  
ATOM   1672  CG2 VAL H  64     -27.947   1.540  40.053  1.00 72.22           C  
ANISOU 1672  CG2 VAL H  64     9382   9529   8528   1014   -158    791       C  
ATOM   1673  N   LYS H  65     -31.494   0.215  38.994  1.00 69.82           N  
ANISOU 1673  N   LYS H  65     9059   9217   8252    808   -273    792       N  
ATOM   1674  CA  LYS H  65     -32.710   0.852  38.466  1.00 70.34           C  
ANISOU 1674  CA  LYS H  65     9067   9352   8307    765   -310    801       C  
ATOM   1675  C   LYS H  65     -33.899   0.946  39.435  1.00 75.00           C  
ANISOU 1675  C   LYS H  65     9574  10003   8918    724   -317    866       C  
ATOM   1676  O   LYS H  65     -34.401   2.051  39.683  1.00 75.42           O  
ANISOU 1676  O   LYS H  65     9560  10139   8956    753   -306    895       O  
ATOM   1677  CB  LYS H  65     -33.133   0.223  37.120  1.00 74.43           C  
ANISOU 1677  CB  LYS H  65     9638   9836   8805    707   -360    759       C  
ATOM   1678  CG  LYS H  65     -32.639   0.973  35.878  1.00 92.78           C  
ANISOU 1678  CG  LYS H  65    11983  12179  11091    761   -363    712       C  
ATOM   1679  CD  LYS H  65     -33.733   1.831  35.225  1.00101.78           C  
ANISOU 1679  CD  LYS H  65    13051  13413  12208    738   -386    722       C  
ATOM   1680  CE  LYS H  65     -33.369   2.293  33.829  1.00109.33           C  
ANISOU 1680  CE  LYS H  65    14032  14381  13127    782   -395    674       C  
ATOM   1681  NZ  LYS H  65     -32.885   3.703  33.801  1.00117.10           N1+
ANISOU 1681  NZ  LYS H  65    14966  15422  14103    868   -350    684       N1+
ATOM   1682  N   GLY H  66     -34.315  -0.199  39.974  1.00 70.38           N  
ANISOU 1682  N   GLY H  66     8999   9377   8367    665   -330    896       N  
ATOM   1683  CA  GLY H  66     -35.450  -0.272  40.888  1.00 69.77           C  
ANISOU 1683  CA  GLY H  66     8839   9358   8312    628   -339    973       C  
ATOM   1684  C   GLY H  66     -35.150   0.174  42.301  1.00 71.85           C  
ANISOU 1684  C   GLY H  66     9053   9656   8589    701   -290   1019       C  
ATOM   1685  O   GLY H  66     -36.032   0.705  42.982  1.00 72.26           O  
ANISOU 1685  O   GLY H  66     9026   9789   8639    712   -289   1084       O  
ATOM   1686  N   ARG H  67     -33.907  -0.041  42.757  1.00 65.85           N  
ANISOU 1686  N   ARG H  67     8340   8844   7837    758   -249    989       N  
ATOM   1687  CA  ARG H  67     -33.431   0.263  44.110  1.00 63.68           C  
ANISOU 1687  CA  ARG H  67     8028   8597   7571    830   -204   1021       C  
ATOM   1688  C   ARG H  67     -33.116   1.743  44.389  1.00 64.95           C  
ANISOU 1688  C   ARG H  67     8158   8821   7698    903   -185   1011       C  
ATOM   1689  O   ARG H  67     -33.453   2.242  45.464  1.00 63.85           O  
ANISOU 1689  O   ARG H  67     7965   8739   7556    947   -168   1056       O  
ATOM   1690  CB  ARG H  67     -32.183  -0.580  44.412  1.00 61.83           C  
ANISOU 1690  CB  ARG H  67     7854   8291   7347    859   -166    995       C  
ATOM   1691  CG  ARG H  67     -32.463  -2.032  44.755  1.00 64.32           C  
ANISOU 1691  CG  ARG H  67     8189   8546   7702    812   -162   1027       C  
ATOM   1692  CD  ARG H  67     -31.988  -3.061  43.731  1.00 69.24           C  
ANISOU 1692  CD  ARG H  67     8917   9069   8324    767   -173    980       C  
ATOM   1693  NE  ARG H  67     -30.583  -2.983  43.282  1.00 74.23           N  
ANISOU 1693  NE  ARG H  67     9622   9662   8921    829   -140    931       N  
ATOM   1694  CZ  ARG H  67     -29.497  -2.881  44.049  1.00 79.36           C  
ANISOU 1694  CZ  ARG H  67    10267  10326   9560    905    -85    942       C  
ATOM   1695  NH1 ARG H  67     -29.616  -2.724  45.361  1.00 70.26           N1+
ANISOU 1695  NH1 ARG H  67     9041   9227   8427    938    -55    988       N1+
ATOM   1696  NH2 ARG H  67     -28.292  -2.874  43.507  1.00 61.99           N  
ANISOU 1696  NH2 ARG H  67     8132   8098   7323    954    -60    911       N  
ATOM   1697  N   PHE H  68     -32.415   2.422  43.460  1.00 60.24           N  
ANISOU 1697  N   PHE H  68     7601   8211   7076    922   -186    954       N  
ATOM   1698  CA  PHE H  68     -31.946   3.791  43.675  1.00 58.61           C  
ANISOU 1698  CA  PHE H  68     7380   8046   6843    984   -168    939       C  
ATOM   1699  C   PHE H  68     -32.851   4.832  43.090  1.00 60.35           C  
ANISOU 1699  C   PHE H  68     7569   8323   7036    984   -182    947       C  
ATOM   1700  O   PHE H  68     -33.552   4.584  42.102  1.00 61.00           O  
ANISOU 1700  O   PHE H  68     7651   8413   7114    935   -209    945       O  
ATOM   1701  CB  PHE H  68     -30.489   3.990  43.171  1.00 59.94           C  
ANISOU 1701  CB  PHE H  68     7601   8171   7002   1015   -153    887       C  
ATOM   1702  CG  PHE H  68     -29.354   3.249  43.859  1.00 61.56           C  
ANISOU 1702  CG  PHE H  68     7832   8340   7216   1040   -124    887       C  
ATOM   1703  CD1 PHE H  68     -29.605   2.162  44.693  1.00 65.26           C  
ANISOU 1703  CD1 PHE H  68     8292   8796   7708   1028   -110    921       C  
ATOM   1704  CD2 PHE H  68     -28.032   3.601  43.625  1.00 63.74           C  
ANISOU 1704  CD2 PHE H  68     8138   8603   7477   1078   -107    861       C  
ATOM   1705  CE1 PHE H  68     -28.557   1.460  45.296  1.00 66.83           C  
ANISOU 1705  CE1 PHE H  68     8513   8971   7910   1059    -73    926       C  
ATOM   1706  CE2 PHE H  68     -26.981   2.895  44.221  1.00 67.28           C  
ANISOU 1706  CE2 PHE H  68     8606   9034   7924   1104    -76    871       C  
ATOM   1707  CZ  PHE H  68     -27.253   1.825  45.052  1.00 66.05           C  
ANISOU 1707  CZ  PHE H  68     8443   8867   7786   1098    -56    902       C  
ATOM   1708  N   THR H  69     -32.826   6.015  43.705  1.00 54.29           N  
ANISOU 1708  N   THR H  69     6782   7600   6248   1041   -161    957       N  
ATOM   1709  CA  THR H  69     -33.601   7.171  43.280  1.00 53.07           C  
ANISOU 1709  CA  THR H  69     6604   7501   6059   1061   -158    971       C  
ATOM   1710  C   THR H  69     -32.737   8.419  43.348  1.00 54.72           C  
ANISOU 1710  C   THR H  69     6839   7701   6250   1117   -135    935       C  
ATOM   1711  O   THR H  69     -32.121   8.696  44.369  1.00 53.93           O  
ANISOU 1711  O   THR H  69     6749   7593   6150   1155   -121    931       O  
ATOM   1712  CB  THR H  69     -34.951   7.261  44.036  1.00 60.79           C  
ANISOU 1712  CB  THR H  69     7526   8551   7019   1070   -157   1048       C  
ATOM   1713  CG2 THR H  69     -35.779   8.487  43.638  1.00 56.09           C  
ANISOU 1713  CG2 THR H  69     6911   8023   6376   1105   -143   1075       C  
ATOM   1714  OG1 THR H  69     -35.716   6.092  43.745  1.00 63.74           O  
ANISOU 1714  OG1 THR H  69     7874   8929   7416    999   -187   1083       O  
ATOM   1715  N   ILE H  70     -32.674   9.152  42.252  1.00 51.28           N  
ANISOU 1715  N   ILE H  70     6415   7268   5801   1121   -132    908       N  
ATOM   1716  CA  ILE H  70     -31.922  10.391  42.226  1.00 51.03           C  
ANISOU 1716  CA  ILE H  70     6406   7223   5758   1167   -111    880       C  
ATOM   1717  C   ILE H  70     -32.915  11.544  42.367  1.00 53.82           C  
ANISOU 1717  C   ILE H  70     6745   7632   6072   1208    -88    914       C  
ATOM   1718  O   ILE H  70     -34.002  11.520  41.782  1.00 53.98           O  
ANISOU 1718  O   ILE H  70     6733   7707   6072   1197    -86    948       O  
ATOM   1719  CB  ILE H  70     -31.008  10.487  40.975  1.00 54.22           C  
ANISOU 1719  CB  ILE H  70     6834   7591   6177   1161   -114    838       C  
ATOM   1720  CG1 ILE H  70     -29.531  10.515  41.373  1.00 54.42           C  
ANISOU 1720  CG1 ILE H  70     6888   7567   6222   1169   -114    811       C  
ATOM   1721  CG2 ILE H  70     -31.340  11.677  40.130  1.00 56.24           C  
ANISOU 1721  CG2 ILE H  70     7086   7871   6414   1194    -92    835       C  
ATOM   1722  CD1 ILE H  70     -28.541  11.046  40.254  1.00 60.78           C  
ANISOU 1722  CD1 ILE H  70     7710   8347   7037   1185   -111    786       C  
ATOM   1723  N   SER H  71     -32.542  12.530  43.168  1.00 49.00           N  
ANISOU 1723  N   SER H  71     6161   7012   5446   1255    -69    907       N  
ATOM   1724  CA  SER H  71     -33.336  13.726  43.404  1.00 48.00           C  
ANISOU 1724  CA  SER H  71     6043   6924   5272   1310    -38    937       C  
ATOM   1725  C   SER H  71     -32.390  14.903  43.370  1.00 50.31           C  
ANISOU 1725  C   SER H  71     6386   7166   5565   1337    -22    892       C  
ATOM   1726  O   SER H  71     -31.178  14.714  43.389  1.00 48.18           O  
ANISOU 1726  O   SER H  71     6133   6844   5329   1312    -41    850       O  
ATOM   1727  CB  SER H  71     -34.094  13.642  44.729  1.00 50.48           C  
ANISOU 1727  CB  SER H  71     6348   7277   5555   1350    -33    987       C  
ATOM   1728  OG  SER H  71     -33.476  12.808  45.698  1.00 60.64           O  
ANISOU 1728  OG  SER H  71     7633   8538   6870   1336    -55    976       O  
ATOM   1729  N   ARG H  72     -32.931  16.107  43.314  1.00 48.49           N  
ANISOU 1729  N   ARG H  72     6178   6952   5294   1388     13    909       N  
ATOM   1730  CA  ARG H  72     -32.161  17.329  43.180  1.00 49.75           C  
ANISOU 1730  CA  ARG H  72     6390   7058   5454   1410     31    873       C  
ATOM   1731  C   ARG H  72     -32.866  18.410  43.974  1.00 58.60           C  
ANISOU 1731  C   ARG H  72     7561   8189   6514   1480     65    898       C  
ATOM   1732  O   ARG H  72     -34.089  18.361  44.112  1.00 58.36           O  
ANISOU 1732  O   ARG H  72     7511   8228   6437   1521     89    957       O  
ATOM   1733  CB  ARG H  72     -32.215  17.714  41.696  1.00 50.25           C  
ANISOU 1733  CB  ARG H  72     6433   7131   5530   1407     55    871       C  
ATOM   1734  CG  ARG H  72     -31.160  18.661  41.229  1.00 50.29           C  
ANISOU 1734  CG  ARG H  72     6472   7072   5565   1407     63    833       C  
ATOM   1735  CD  ARG H  72     -31.230  18.786  39.728  1.00 36.95           C  
ANISOU 1735  CD  ARG H  72     4744   5404   3891   1410     85    839       C  
ATOM   1736  NE  ARG H  72     -29.898  19.059  39.174  1.00 45.95           N  
ANISOU 1736  NE  ARG H  72     5891   6486   5082   1391     72    809       N  
ATOM   1737  CZ  ARG H  72     -29.359  20.269  39.141  1.00 57.12           C  
ANISOU 1737  CZ  ARG H  72     7343   7852   6508   1409     95    800       C  
ATOM   1738  NH1 ARG H  72     -30.027  21.320  39.582  1.00 66.87           N1+
ANISOU 1738  NH1 ARG H  72     8623   9083   7703   1452    136    812       N1+
ATOM   1739  NH2 ARG H  72     -28.146  20.435  38.644  1.00 41.32           N  
ANISOU 1739  NH2 ARG H  72     5336   5808   4557   1386     78    786       N  
ATOM   1740  N   ASP H  73     -32.118  19.434  44.409  1.00 59.05           N  
ANISOU 1740  N   ASP H  73     7688   8181   6569   1496     68    858       N  
ATOM   1741  CA  ASP H  73     -32.665  20.574  45.140  1.00 60.49           C  
ANISOU 1741  CA  ASP H  73     7943   8353   6687   1569    102    872       C  
ATOM   1742  C   ASP H  73     -31.868  21.837  44.887  1.00 65.70           C  
ANISOU 1742  C   ASP H  73     8676   8931   7357   1569    116    827       C  
ATOM   1743  O   ASP H  73     -30.650  21.870  45.014  1.00 64.85           O  
ANISOU 1743  O   ASP H  73     8584   8761   7295   1514     77    777       O  
ATOM   1744  CB  ASP H  73     -32.754  20.290  46.661  1.00 63.07           C  
ANISOU 1744  CB  ASP H  73     8300   8685   6980   1600     77    875       C  
ATOM   1745  CG  ASP H  73     -33.666  21.212  47.485  1.00 69.45           C  
ANISOU 1745  CG  ASP H  73     9178   9507   7702   1700    115    911       C  
ATOM   1746  OD1 ASP H  73     -33.808  22.405  47.112  1.00 68.33           O  
ANISOU 1746  OD1 ASP H  73     9104   9331   7529   1739    156    906       O  
ATOM   1747  OD2 ASP H  73     -34.190  20.749  48.537  1.00 74.71           O1-
ANISOU 1747  OD2 ASP H  73     9838  10217   8330   1746    105    946       O1-
ATOM   1748  N   ASN H  74     -32.593  22.878  44.559  1.00 65.08           N  
ANISOU 1748  N   ASN H  74     8641   8856   7231   1632    174    855       N  
ATOM   1749  CA  ASN H  74     -32.139  24.247  44.376  1.00 66.73           C  
ANISOU 1749  CA  ASN H  74     8933   8984   7435   1650    204    827       C  
ATOM   1750  C   ASN H  74     -33.221  25.058  45.163  1.00 74.81           C  
ANISOU 1750  C   ASN H  74    10039  10022   8362   1753    255    866       C  
ATOM   1751  O   ASN H  74     -34.364  24.594  45.212  1.00 76.18           O  
ANISOU 1751  O   ASN H  74    10168  10290   8486   1804    282    932       O  
ATOM   1752  CB  ASN H  74     -32.115  24.626  42.885  1.00 67.91           C  
ANISOU 1752  CB  ASN H  74     9040   9141   7621   1643    247    841       C  
ATOM   1753  CG  ASN H  74     -32.232  23.477  41.890  1.00 95.74           C  
ANISOU 1753  CG  ASN H  74    12452  12739  11187   1604    232    860       C  
ATOM   1754  ND2 ASN H  74     -31.490  23.551  40.800  1.00 82.29           N  
ANISOU 1754  ND2 ASN H  74    10712  11012   9543   1569    230    843       N  
ATOM   1755  OD1 ASN H  74     -33.043  22.556  42.037  1.00 96.33           O  
ANISOU 1755  OD1 ASN H  74    12473  12891  11235   1609    224    896       O  
ATOM   1756  N   ALA H  75     -32.910  26.187  45.856  1.00 72.33           N  
ANISOU 1756  N   ALA H  75     9848   9621   8013   1786    264    831       N  
ATOM   1757  CA  ALA H  75     -31.647  26.920  45.940  1.00 71.70           C  
ANISOU 1757  CA  ALA H  75     9836   9425   7980   1724    230    759       C  
ATOM   1758  C   ALA H  75     -30.689  26.310  46.945  1.00 71.62           C  
ANISOU 1758  C   ALA H  75     9830   9387   7998   1659    145    704       C  
ATOM   1759  O   ALA H  75     -29.693  26.949  47.293  1.00 72.28           O  
ANISOU 1759  O   ALA H  75     9981   9379   8102   1609    108    647       O  
ATOM   1760  CB  ALA H  75     -31.917  28.380  46.286  1.00 73.41           C  
ANISOU 1760  CB  ALA H  75    10195   9563   8134   1793    279    751       C  
ATOM   1761  N   LYS H  76     -30.955  25.058  47.371  1.00 64.47           N  
ANISOU 1761  N   LYS H  76     8844   8560   7093   1654    115    725       N  
ATOM   1762  CA  LYS H  76     -30.096  24.305  48.288  1.00 63.08           C  
ANISOU 1762  CA  LYS H  76     8650   8377   6940   1601     45    684       C  
ATOM   1763  C   LYS H  76     -28.852  23.704  47.586  1.00 62.36           C  
ANISOU 1763  C   LYS H  76     8485   8272   6939   1497      3    657       C  
ATOM   1764  O   LYS H  76     -27.993  23.131  48.268  1.00 61.39           O  
ANISOU 1764  O   LYS H  76     8345   8147   6835   1448    -51    627       O  
ATOM   1765  CB  LYS H  76     -30.892  23.225  49.041  1.00 65.69           C  
ANISOU 1765  CB  LYS H  76     8926   8796   7237   1648     39    727       C  
ATOM   1766  CG  LYS H  76     -31.723  23.774  50.192  1.00 79.79           C  
ANISOU 1766  CG  LYS H  76    10797  10591   8929   1754     58    747       C  
ATOM   1767  CD  LYS H  76     -32.315  22.652  51.035  1.00 88.29           C  
ANISOU 1767  CD  LYS H  76    11809  11754   9984   1795     44    793       C  
ATOM   1768  CE  LYS H  76     -32.126  22.884  52.516  1.00 98.34           C  
ANISOU 1768  CE  LYS H  76    13154  13010  11200   1850     14    764       C  
ATOM   1769  NZ  LYS H  76     -30.767  22.486  52.976  1.00105.73           N1+
ANISOU 1769  NZ  LYS H  76    14074  13910  12187   1765    -49    692       N1+
ATOM   1770  N   ASN H  77     -28.753  23.850  46.223  1.00 55.74           N  
ANISOU 1770  N   ASN H  77     7601   7430   6146   1472     31    674       N  
ATOM   1771  CA  ASN H  77     -27.657  23.359  45.366  1.00 53.44           C  
ANISOU 1771  CA  ASN H  77     7241   7132   5933   1394      1    664       C  
ATOM   1772  C   ASN H  77     -27.150  21.968  45.788  1.00 54.25           C  
ANISOU 1772  C   ASN H  77     7274   7279   6057   1353    -44    663       C  
ATOM   1773  O   ASN H  77     -25.945  21.742  45.933  1.00 53.13           O  
ANISOU 1773  O   ASN H  77     7117   7117   5952   1291    -87    641       O  
ATOM   1774  CB  ASN H  77     -26.526  24.388  45.279  1.00 53.59           C  
ANISOU 1774  CB  ASN H  77     7311   7063   5986   1342    -21    630       C  
ATOM   1775  CG  ASN H  77     -26.874  25.642  44.524  1.00 74.33           C  
ANISOU 1775  CG  ASN H  77     9988   9640   8612   1374     34    640       C  
ATOM   1776  ND2 ASN H  77     -25.854  26.350  44.057  1.00 62.34           N  
ANISOU 1776  ND2 ASN H  77     8482   8055   7147   1319     18    627       N  
ATOM   1777  OD1 ASN H  77     -28.047  26.001  44.363  1.00 75.49           O  
ANISOU 1777  OD1 ASN H  77    10160   9812   8710   1451     93    667       O  
ATOM   1778  N   THR H  78     -28.100  21.049  46.008  1.00 49.59           N  
ANISOU 1778  N   THR H  78     6642   6756   5442   1389    -32    694       N  
ATOM   1779  CA  THR H  78     -27.838  19.694  46.485  1.00 48.80           C  
ANISOU 1779  CA  THR H  78     6485   6699   5358   1363    -63    699       C  
ATOM   1780  C   THR H  78     -28.491  18.627  45.591  1.00 50.58           C  
ANISOU 1780  C   THR H  78     6638   6979   5603   1361    -47    737       C  
ATOM   1781  O   THR H  78     -29.633  18.795  45.174  1.00 50.33           O  
ANISOU 1781  O   THR H  78     6597   6980   5544   1400    -13    770       O  
ATOM   1782  CB  THR H  78     -28.277  19.603  47.972  1.00 50.43           C  
ANISOU 1782  CB  THR H  78     6724   6924   5513   1407    -74    698       C  
ATOM   1783  CG2 THR H  78     -28.129  18.219  48.563  1.00 41.16           C  
ANISOU 1783  CG2 THR H  78     5489   5798   4353   1393    -95    711       C  
ATOM   1784  OG1 THR H  78     -27.496  20.515  48.742  1.00 54.22           O  
ANISOU 1784  OG1 THR H  78     7276   7349   5975   1397   -100    651       O  
ATOM   1785  N   VAL H  79     -27.767  17.524  45.353  1.00 45.68           N  
ANISOU 1785  N   VAL H  79     5968   6366   5021   1315    -71    734       N  
ATOM   1786  CA  VAL H  79     -28.216  16.333  44.622  1.00 45.01           C  
ANISOU 1786  CA  VAL H  79     5827   6320   4955   1302    -68    760       C  
ATOM   1787  C   VAL H  79     -28.253  15.262  45.681  1.00 48.52           C  
ANISOU 1787  C   VAL H  79     6253   6789   5395   1299    -85    770       C  
ATOM   1788  O   VAL H  79     -27.421  15.289  46.588  1.00 47.12           O  
ANISOU 1788  O   VAL H  79     6090   6598   5215   1293   -103    750       O  
ATOM   1789  CB  VAL H  79     -27.276  15.859  43.476  1.00 48.92           C  
ANISOU 1789  CB  VAL H  79     6297   6798   5494   1264    -78    752       C  
ATOM   1790  CG1 VAL H  79     -28.052  15.034  42.456  1.00 48.82           C  
ANISOU 1790  CG1 VAL H  79     6247   6815   5487   1261    -70    772       C  
ATOM   1791  CG2 VAL H  79     -26.554  17.012  42.799  1.00 48.71           C  
ANISOU 1791  CG2 VAL H  79     6290   6733   5485   1262    -72    739       C  
ATOM   1792  N   TYR H  80     -29.179  14.309  45.561  1.00 46.68           N  
ANISOU 1792  N   TYR H  80     5981   6594   5160   1300    -79    803       N  
ATOM   1793  CA  TYR H  80     -29.320  13.223  46.524  1.00 47.35           C  
ANISOU 1793  CA  TYR H  80     6041   6703   5247   1301    -88    823       C  
ATOM   1794  C   TYR H  80     -29.336  11.873  45.834  1.00 51.60           C  
ANISOU 1794  C   TYR H  80     6546   7243   5818   1260    -95    835       C  
ATOM   1795  O   TYR H  80     -29.884  11.732  44.741  1.00 51.13           O  
ANISOU 1795  O   TYR H  80     6475   7188   5765   1241    -94    843       O  
ATOM   1796  CB  TYR H  80     -30.615  13.366  47.366  1.00 49.41           C  
ANISOU 1796  CB  TYR H  80     6294   7011   5470   1351    -76    867       C  
ATOM   1797  CG  TYR H  80     -30.834  14.714  48.016  1.00 52.94           C  
ANISOU 1797  CG  TYR H  80     6791   7455   5869   1408    -64    860       C  
ATOM   1798  CD1 TYR H  80     -31.457  15.751  47.325  1.00 55.24           C  
ANISOU 1798  CD1 TYR H  80     7109   7748   6134   1433    -40    869       C  
ATOM   1799  CD2 TYR H  80     -30.448  14.946  49.333  1.00 55.09           C  
ANISOU 1799  CD2 TYR H  80     7090   7725   6118   1444    -74    846       C  
ATOM   1800  CE1 TYR H  80     -31.667  16.995  47.921  1.00 57.57           C  
ANISOU 1800  CE1 TYR H  80     7468   8029   6379   1492    -23    863       C  
ATOM   1801  CE2 TYR H  80     -30.667  16.180  49.945  1.00 57.12           C  
ANISOU 1801  CE2 TYR H  80     7412   7970   6323   1501    -66    835       C  
ATOM   1802  CZ  TYR H  80     -31.277  17.202  49.235  1.00 65.73           C  
ANISOU 1802  CZ  TYR H  80     8539   9050   7386   1525    -39    843       C  
ATOM   1803  OH  TYR H  80     -31.460  18.423  49.832  1.00 68.31           O  
ANISOU 1803  OH  TYR H  80     8946   9353   7657   1586    -27    831       O  
ATOM   1804  N   LEU H  81     -28.804  10.865  46.514  1.00 48.53           N  
ANISOU 1804  N   LEU H  81     6144   6851   5445   1250   -100    839       N  
ATOM   1805  CA  LEU H  81     -28.845   9.506  46.013  1.00 47.87           C  
ANISOU 1805  CA  LEU H  81     6043   6757   5387   1215   -103    852       C  
ATOM   1806  C   LEU H  81     -29.500   8.624  47.070  1.00 52.87           C  
ANISOU 1806  C   LEU H  81     6646   7418   6025   1225    -98    892       C  
ATOM   1807  O   LEU H  81     -28.837   8.175  48.013  1.00 52.34           O  
ANISOU 1807  O   LEU H  81     6572   7354   5961   1242    -89    895       O  
ATOM   1808  CB  LEU H  81     -27.456   8.992  45.571  1.00 46.91           C  
ANISOU 1808  CB  LEU H  81     5940   6601   5283   1196   -104    829       C  
ATOM   1809  CG  LEU H  81     -27.436   7.654  44.813  1.00 49.49           C  
ANISOU 1809  CG  LEU H  81     6273   6902   5629   1167   -104    836       C  
ATOM   1810  CD1 LEU H  81     -28.334   7.687  43.551  1.00 49.08           C  
ANISOU 1810  CD1 LEU H  81     6225   6845   5579   1142   -118    832       C  
ATOM   1811  CD2 LEU H  81     -26.027   7.240  44.482  1.00 47.83           C  
ANISOU 1811  CD2 LEU H  81     6087   6667   5421   1170    -96    826       C  
ATOM   1812  N   GLN H  82     -30.834   8.448  46.942  1.00 49.66           N  
ANISOU 1812  N   GLN H  82     6212   7041   5615   1219   -101    933       N  
ATOM   1813  CA  GLN H  82     -31.629   7.590  47.822  1.00 49.82           C  
ANISOU 1813  CA  GLN H  82     6193   7093   5645   1227    -98    988       C  
ATOM   1814  C   GLN H  82     -31.324   6.137  47.439  1.00 55.48           C  
ANISOU 1814  C   GLN H  82     6909   7769   6401   1175   -102    988       C  
ATOM   1815  O   GLN H  82     -31.604   5.708  46.319  1.00 55.51           O  
ANISOU 1815  O   GLN H  82     6926   7748   6416   1123   -118    978       O  
ATOM   1816  CB  GLN H  82     -33.133   7.900  47.701  1.00 51.04           C  
ANISOU 1816  CB  GLN H  82     6313   7301   5779   1233   -103   1044       C  
ATOM   1817  CG  GLN H  82     -34.043   7.002  48.553  1.00 61.61           C  
ANISOU 1817  CG  GLN H  82     7598   8679   7132   1238   -103   1120       C  
ATOM   1818  CD  GLN H  82     -33.829   7.163  50.046  1.00 83.79           C  
ANISOU 1818  CD  GLN H  82    10393  11516   9928   1314    -85   1144       C  
ATOM   1819  NE2 GLN H  82     -33.619   6.057  50.734  1.00 77.31           N  
ANISOU 1819  NE2 GLN H  82     9542  10689   9141   1311    -77   1170       N  
ATOM   1820  OE1 GLN H  82     -33.862   8.266  50.599  1.00 77.57           O  
ANISOU 1820  OE1 GLN H  82     9623  10756   9095   1381    -76   1141       O  
ATOM   1821  N   MET H  83     -30.718   5.400  48.353  1.00 53.56           N  
ANISOU 1821  N   MET H  83     6659   7519   6172   1193    -84    997       N  
ATOM   1822  CA  MET H  83     -30.320   4.028  48.078  1.00 54.04           C  
ANISOU 1822  CA  MET H  83     6733   7533   6265   1156    -76   1000       C  
ATOM   1823  C   MET H  83     -31.091   3.069  48.947  1.00 60.74           C  
ANISOU 1823  C   MET H  83     7538   8399   7141   1157    -66   1062       C  
ATOM   1824  O   MET H  83     -30.862   3.035  50.155  1.00 62.20           O  
ANISOU 1824  O   MET H  83     7691   8618   7323   1212    -41   1087       O  
ATOM   1825  CB  MET H  83     -28.818   3.861  48.316  1.00 55.75           C  
ANISOU 1825  CB  MET H  83     6979   7729   6475   1180    -51    968       C  
ATOM   1826  CG  MET H  83     -27.959   4.586  47.329  1.00 58.80           C  
ANISOU 1826  CG  MET H  83     7405   8094   6844   1172    -62    921       C  
ATOM   1827  SD  MET H  83     -26.331   4.910  48.022  1.00 62.39           S  
ANISOU 1827  SD  MET H  83     7867   8564   7277   1212    -40    905       S  
ATOM   1828  CE  MET H  83     -25.572   3.334  47.838  1.00 59.49           C  
ANISOU 1828  CE  MET H  83     7524   8160   6919   1208     -6    924       C  
ATOM   1829  N   ASN H  84     -31.990   2.287  48.339  1.00 57.71           N  
ANISOU 1829  N   ASN H  84     7149   7995   6784   1095    -86   1089       N  
ATOM   1830  CA  ASN H  84     -32.810   1.296  49.033  1.00 58.27           C  
ANISOU 1830  CA  ASN H  84     7174   8075   6890   1079    -82   1158       C  
ATOM   1831  C   ASN H  84     -32.374  -0.101  48.638  1.00 64.64           C  
ANISOU 1831  C   ASN H  84     8024   8802   7733   1028    -72   1148       C  
ATOM   1832  O   ASN H  84     -31.530  -0.254  47.748  1.00 63.23           O  
ANISOU 1832  O   ASN H  84     7914   8568   7543   1010    -72   1089       O  
ATOM   1833  CB  ASN H  84     -34.301   1.507  48.725  1.00 57.37           C  
ANISOU 1833  CB  ASN H  84     7015   8006   6777   1040   -117   1212       C  
ATOM   1834  CG  ASN H  84     -34.876   2.813  49.216  1.00 75.53           C  
ANISOU 1834  CG  ASN H  84     9276  10389   9034   1106   -116   1242       C  
ATOM   1835  ND2 ASN H  84     -36.133   3.056  48.898  1.00 72.08           N  
ANISOU 1835  ND2 ASN H  84     8797  10004   8585   1080   -141   1299       N  
ATOM   1836  OD1 ASN H  84     -34.218   3.611  49.887  1.00 66.82           O  
ANISOU 1836  OD1 ASN H  84     8181   9304   7902   1180    -94   1218       O  
ATOM   1837  N   SER H  85     -32.947  -1.124  49.306  1.00 64.45           N  
ANISOU 1837  N   SER H  85     7965   8772   7751   1014    -60   1211       N  
ATOM   1838  CA  SER H  85     -32.662  -2.552  49.094  1.00 66.19           C  
ANISOU 1838  CA  SER H  85     8231   8910   8010    967    -44   1213       C  
ATOM   1839  C   SER H  85     -31.154  -2.829  48.874  1.00 70.72           C  
ANISOU 1839  C   SER H  85     8877   9432   8560   1005     -3   1156       C  
ATOM   1840  O   SER H  85     -30.762  -3.602  47.988  1.00 70.24           O  
ANISOU 1840  O   SER H  85     8897   9290   8500    962     -5   1122       O  
ATOM   1841  CB  SER H  85     -33.547  -3.119  47.982  1.00 71.41           C  
ANISOU 1841  CB  SER H  85     8923   9519   8690    860    -98   1210       C  
ATOM   1842  OG  SER H  85     -33.233  -4.463  47.650  1.00 82.95           O  
ANISOU 1842  OG  SER H  85    10455  10881  10181    812    -86   1199       O  
ATOM   1843  N   LEU H  86     -30.325  -2.157  49.700  1.00 67.32           N  
ANISOU 1843  N   LEU H  86     8420   9058   8102   1087     32   1150       N  
ATOM   1844  CA  LEU H  86     -28.866  -2.205  49.655  1.00 67.01           C  
ANISOU 1844  CA  LEU H  86     8426   9004   8030   1132     72   1113       C  
ATOM   1845  C   LEU H  86     -28.287  -3.594  49.799  1.00 71.18           C  
ANISOU 1845  C   LEU H  86     8997   9473   8574   1138    125   1133       C  
ATOM   1846  O   LEU H  86     -28.686  -4.356  50.672  1.00 71.20           O  
ANISOU 1846  O   LEU H  86     8961   9481   8612   1151    156   1187       O  
ATOM   1847  CB  LEU H  86     -28.230  -1.203  50.630  1.00 66.76           C  
ANISOU 1847  CB  LEU H  86     8345   9055   7966   1208     90   1110       C  
ATOM   1848  CG  LEU H  86     -28.292   0.254  50.170  1.00 71.22           C  
ANISOU 1848  CG  LEU H  86     8910   9651   8500   1206     47   1068       C  
ATOM   1849  CD1 LEU H  86     -28.166   1.207  51.328  1.00 70.85           C  
ANISOU 1849  CD1 LEU H  86     8812   9681   8428   1270     52   1076       C  
ATOM   1850  CD2 LEU H  86     -27.236   0.539  49.137  1.00 74.14           C  
ANISOU 1850  CD2 LEU H  86     9341   9987   8842   1195     43   1018       C  
ATOM   1851  N   LYS H  87     -27.367  -3.924  48.900  1.00 68.17           N  
ANISOU 1851  N   LYS H  87     8700   9036   8164   1135    137   1096       N  
ATOM   1852  CA  LYS H  87     -26.724  -5.229  48.813  1.00 69.07           C  
ANISOU 1852  CA  LYS H  87     8882   9083   8277   1148    192   1111       C  
ATOM   1853  C   LYS H  87     -25.205  -5.088  48.999  1.00 73.78           C  
ANISOU 1853  C   LYS H  87     9498   9716   8820   1225    247   1109       C  
ATOM   1854  O   LYS H  87     -24.688  -3.992  48.757  1.00 71.74           O  
ANISOU 1854  O   LYS H  87     9222   9508   8528   1241    222   1080       O  
ATOM   1855  CB  LYS H  87     -27.050  -5.854  47.442  1.00 72.70           C  
ANISOU 1855  CB  LYS H  87     9443   9440   8741   1079    155   1075       C  
ATOM   1856  CG  LYS H  87     -28.542  -6.129  47.234  1.00 92.60           C  
ANISOU 1856  CG  LYS H  87    11943  11928  11312    989     99   1085       C  
ATOM   1857  CD  LYS H  87     -28.949  -6.104  45.773  1.00102.50           C  
ANISOU 1857  CD  LYS H  87    13272  13121  12554    918     35   1032       C  
ATOM   1858  CE  LYS H  87     -29.191  -7.490  45.237  1.00118.27           C  
ANISOU 1858  CE  LYS H  87    15368  15001  14569    861     33   1027       C  
ATOM   1859  NZ  LYS H  87     -28.324  -7.773  44.069  1.00129.72           N1+
ANISOU 1859  NZ  LYS H  87    16942  16380  15966    880     35    972       N1+
ATOM   1860  N   PRO H  88     -24.458  -6.160  49.411  1.00 72.88           N  
ANISOU 1860  N   PRO H  88     9417   9581   8693   1273    324   1146       N  
ATOM   1861  CA  PRO H  88     -22.991  -6.023  49.568  1.00 72.51           C  
ANISOU 1861  CA  PRO H  88     9380   9586   8584   1348    378   1159       C  
ATOM   1862  C   PRO H  88     -22.286  -5.527  48.306  1.00 75.07           C  
ANISOU 1862  C   PRO H  88     9773   9888   8861   1345    348   1122       C  
ATOM   1863  O   PRO H  88     -21.224  -4.921  48.384  1.00 75.18           O  
ANISOU 1863  O   PRO H  88     9768   9970   8828   1391    364   1132       O  
ATOM   1864  CB  PRO H  88     -22.534  -7.441  49.938  1.00 75.08           C  
ANISOU 1864  CB  PRO H  88     9753   9872   8903   1393    468   1208       C  
ATOM   1865  CG  PRO H  88     -23.732  -8.082  50.528  1.00 80.66           C  
ANISOU 1865  CG  PRO H  88    10428  10540   9680   1354    466   1231       C  
ATOM   1866  CD  PRO H  88     -24.900  -7.527  49.761  1.00 76.05           C  
ANISOU 1866  CD  PRO H  88     9847   9916   9134   1263    369   1186       C  
ATOM   1867  N   GLU H  89     -22.928  -5.744  47.153  1.00 70.86           N  
ANISOU 1867  N   GLU H  89     9312   9267   8343   1288    299   1083       N  
ATOM   1868  CA  GLU H  89     -22.508  -5.359  45.808  1.00 69.79           C  
ANISOU 1868  CA  GLU H  89     9247   9100   8172   1284    262   1046       C  
ATOM   1869  C   GLU H  89     -22.502  -3.825  45.639  1.00 69.14           C  
ANISOU 1869  C   GLU H  89     9095   9090   8087   1273    207   1018       C  
ATOM   1870  O   GLU H  89     -21.888  -3.323  44.696  1.00 68.64           O  
ANISOU 1870  O   GLU H  89     9064   9026   7988   1291    189   1002       O  
ATOM   1871  CB  GLU H  89     -23.445  -6.012  44.771  1.00 72.32           C  
ANISOU 1871  CB  GLU H  89     9652   9314   8514   1218    217   1008       C  
ATOM   1872  CG  GLU H  89     -23.462  -7.537  44.784  1.00 88.56           C  
ANISOU 1872  CG  GLU H  89    11802  11274  10572   1220    265   1028       C  
ATOM   1873  CD  GLU H  89     -24.354  -8.188  45.826  1.00122.27           C  
ANISOU 1873  CD  GLU H  89    16022  15530  14904   1181    283   1060       C  
ATOM   1874  OE1 GLU H  89     -25.590  -8.213  45.623  1.00124.83           O  
ANISOU 1874  OE1 GLU H  89    16330  15819  15278   1095    222   1042       O  
ATOM   1875  OE2 GLU H  89     -23.814  -8.686  46.841  1.00120.30           O1-
ANISOU 1875  OE2 GLU H  89    15746  15312  14652   1239    360   1112       O1-
ATOM   1876  N   ASP H  90     -23.194  -3.088  46.543  1.00 61.56           N  
ANISOU 1876  N   ASP H  90     8043   8187   7160   1251    184   1017       N  
ATOM   1877  CA  ASP H  90     -23.281  -1.624  46.556  1.00 58.68           C  
ANISOU 1877  CA  ASP H  90     7617   7884   6793   1243    138    992       C  
ATOM   1878  C   ASP H  90     -22.197  -0.978  47.431  1.00 59.13           C  
ANISOU 1878  C   ASP H  90     7622   8025   6819   1293    166   1013       C  
ATOM   1879  O   ASP H  90     -22.132   0.246  47.522  1.00 58.60           O  
ANISOU 1879  O   ASP H  90     7514   8002   6748   1286    130    992       O  
ATOM   1880  CB  ASP H  90     -24.682  -1.155  46.988  1.00 60.34           C  
ANISOU 1880  CB  ASP H  90     7772   8108   7046   1199     97    983       C  
ATOM   1881  CG  ASP H  90     -25.836  -1.714  46.171  1.00 72.65           C  
ANISOU 1881  CG  ASP H  90     9367   9601   8635   1135     61    969       C  
ATOM   1882  OD1 ASP H  90     -25.791  -1.611  44.926  1.00 74.82           O  
ANISOU 1882  OD1 ASP H  90     9697   9837   8896   1113     30    935       O  
ATOM   1883  OD2 ASP H  90     -26.799  -2.215  46.779  1.00 77.94           O1-
ANISOU 1883  OD2 ASP H  90    10006  10267   9342   1107     59    996       O1-
ATOM   1884  N   THR H  91     -21.338  -1.790  48.069  1.00 53.36           N  
ANISOU 1884  N   THR H  91     6894   7317   6063   1342    230   1056       N  
ATOM   1885  CA  THR H  91     -20.217  -1.282  48.863  1.00 51.82           C  
ANISOU 1885  CA  THR H  91     6647   7214   5829   1386    256   1083       C  
ATOM   1886  C   THR H  91     -19.212  -0.640  47.882  1.00 51.04           C  
ANISOU 1886  C   THR H  91     6574   7126   5692   1392    237   1081       C  
ATOM   1887  O   THR H  91     -18.708  -1.324  46.983  1.00 49.43           O  
ANISOU 1887  O   THR H  91     6438   6880   5462   1416    261   1100       O  
ATOM   1888  CB  THR H  91     -19.566  -2.423  49.668  1.00 58.09           C  
ANISOU 1888  CB  THR H  91     7437   8036   6598   1443    339   1139       C  
ATOM   1889  CG2 THR H  91     -18.364  -1.957  50.500  1.00 53.01           C  
ANISOU 1889  CG2 THR H  91     6731   7505   5906   1486    367   1172       C  
ATOM   1890  OG1 THR H  91     -20.557  -3.028  50.496  1.00 56.58           O  
ANISOU 1890  OG1 THR H  91     7217   7829   6451   1439    357   1147       O  
ATOM   1891  N   ALA H  92     -18.948   0.670  48.052  1.00 44.73           N  
ANISOU 1891  N   ALA H  92     5727   6380   4890   1375    194   1062       N  
ATOM   1892  CA  ALA H  92     -18.051   1.436  47.191  1.00 43.64           C  
ANISOU 1892  CA  ALA H  92     5597   6258   4726   1374    169   1068       C  
ATOM   1893  C   ALA H  92     -17.870   2.847  47.743  1.00 48.39           C  
ANISOU 1893  C   ALA H  92     6139   6914   5331   1346    124   1046       C  
ATOM   1894  O   ALA H  92     -18.544   3.228  48.705  1.00 47.92           O  
ANISOU 1894  O   ALA H  92     6044   6873   5290   1332    110   1019       O  
ATOM   1895  CB  ALA H  92     -18.668   1.537  45.795  1.00 44.18           C  
ANISOU 1895  CB  ALA H  92     5721   6250   4816   1352    134   1035       C  
ATOM   1896  N   VAL H  93     -16.956   3.617  47.120  1.00 45.07           N  
ANISOU 1896  N   VAL H  93     5713   6517   4893   1340    101   1062       N  
ATOM   1897  CA  VAL H  93     -16.797   5.054  47.328  1.00 44.62           C  
ANISOU 1897  CA  VAL H  93     5620   6488   4846   1301     50   1036       C  
ATOM   1898  C   VAL H  93     -17.707   5.670  46.233  1.00 45.92           C  
ANISOU 1898  C   VAL H  93     5816   6582   5049   1277     12    992       C  
ATOM   1899  O   VAL H  93     -17.595   5.325  45.052  1.00 44.51           O  
ANISOU 1899  O   VAL H  93     5675   6368   4871   1293     17   1005       O  
ATOM   1900  CB  VAL H  93     -15.348   5.568  47.176  1.00 48.55           C  
ANISOU 1900  CB  VAL H  93     6088   7048   5309   1300     43   1087       C  
ATOM   1901  CG1 VAL H  93     -15.294   7.084  47.368  1.00 48.42           C  
ANISOU 1901  CG1 VAL H  93     6046   7041   5312   1247    -16   1053       C  
ATOM   1902  CG2 VAL H  93     -14.404   4.867  48.142  1.00 48.08           C  
ANISOU 1902  CG2 VAL H  93     5992   7074   5200   1330     88   1143       C  
ATOM   1903  N   TYR H  94     -18.591   6.567  46.630  1.00 41.87           N  
ANISOU 1903  N   TYR H  94     5293   6055   4561   1247    -21    944       N  
ATOM   1904  CA  TYR H  94     -19.537   7.191  45.720  1.00 41.63           C  
ANISOU 1904  CA  TYR H  94     5285   5973   4561   1229    -49    907       C  
ATOM   1905  C   TYR H  94     -19.135   8.628  45.441  1.00 47.85           C  
ANISOU 1905  C   TYR H  94     6061   6765   5356   1206    -83    894       C  
ATOM   1906  O   TYR H  94     -18.872   9.384  46.373  1.00 48.70           O  
ANISOU 1906  O   TYR H  94     6149   6898   5455   1188   -101    882       O  
ATOM   1907  CB  TYR H  94     -20.970   7.086  46.288  1.00 41.38           C  
ANISOU 1907  CB  TYR H  94     5252   5923   4546   1222    -52    876       C  
ATOM   1908  CG  TYR H  94     -21.591   5.707  46.152  1.00 41.85           C  
ANISOU 1908  CG  TYR H  94     5330   5957   4614   1232    -26    889       C  
ATOM   1909  CD1 TYR H  94     -21.200   4.655  46.979  1.00 43.66           C  
ANISOU 1909  CD1 TYR H  94     5551   6207   4830   1254     11    918       C  
ATOM   1910  CD2 TYR H  94     -22.560   5.451  45.188  1.00 42.54           C  
ANISOU 1910  CD2 TYR H  94     5444   6000   4721   1215    -38    872       C  
ATOM   1911  CE1 TYR H  94     -21.746   3.378  46.835  1.00 43.05           C  
ANISOU 1911  CE1 TYR H  94     5499   6093   4766   1258     37    931       C  
ATOM   1912  CE2 TYR H  94     -23.144   4.191  45.064  1.00 43.26           C  
ANISOU 1912  CE2 TYR H  94     5558   6059   4822   1210    -23    881       C  
ATOM   1913  CZ  TYR H  94     -22.717   3.151  45.873  1.00 48.26           C  
ANISOU 1913  CZ  TYR H  94     6191   6699   5447   1230     15    911       C  
ATOM   1914  OH  TYR H  94     -23.292   1.912  45.721  1.00 47.36           O  
ANISOU 1914  OH  TYR H  94     6107   6540   5347   1219     31    921       O  
ATOM   1915  N   TYR H  95     -19.073   8.993  44.156  1.00 44.03           N  
ANISOU 1915  N   TYR H  95     5591   6252   4886   1208    -92    898       N  
ATOM   1916  CA  TYR H  95     -18.698  10.325  43.705  1.00 44.36           C  
ANISOU 1916  CA  TYR H  95     5622   6288   4943   1189   -119    894       C  
ATOM   1917  C   TYR H  95     -19.856  11.023  42.989  1.00 51.60           C  
ANISOU 1917  C   TYR H  95     6555   7166   5885   1187   -127    856       C  
ATOM   1918  O   TYR H  95     -20.549  10.391  42.194  1.00 51.22           O  
ANISOU 1918  O   TYR H  95     6523   7099   5841   1205   -116    850       O  
ATOM   1919  CB  TYR H  95     -17.495  10.240  42.738  1.00 44.79           C  
ANISOU 1919  CB  TYR H  95     5667   6359   4992   1208   -116    949       C  
ATOM   1920  CG  TYR H  95     -16.231   9.669  43.341  1.00 45.10           C  
ANISOU 1920  CG  TYR H  95     5683   6455   4998   1215   -104   1005       C  
ATOM   1921  CD1 TYR H  95     -15.332  10.482  44.029  1.00 45.50           C  
ANISOU 1921  CD1 TYR H  95     5699   6548   5043   1177   -128   1024       C  
ATOM   1922  CD2 TYR H  95     -15.906   8.326  43.183  1.00 46.35           C  
ANISOU 1922  CD2 TYR H  95     5858   6627   5125   1259    -66   1042       C  
ATOM   1923  CE1 TYR H  95     -14.167   9.961  44.587  1.00 44.01           C  
ANISOU 1923  CE1 TYR H  95     5478   6429   4815   1182   -116   1085       C  
ATOM   1924  CE2 TYR H  95     -14.732   7.797  43.719  1.00 47.47           C  
ANISOU 1924  CE2 TYR H  95     5977   6834   5227   1275    -44   1105       C  
ATOM   1925  CZ  TYR H  95     -13.868   8.618  44.423  1.00 53.74           C  
ANISOU 1925  CZ  TYR H  95     6722   7685   6013   1236    -69   1129       C  
ATOM   1926  OH  TYR H  95     -12.716   8.087  44.945  1.00 56.97           O  
ANISOU 1926  OH  TYR H  95     7099   8174   6375   1252    -46   1200       O  
ATOM   1927  N   CYS H  96     -20.044  12.325  43.250  1.00 51.28           N  
ANISOU 1927  N   CYS H  96     6515   7114   5855   1166   -146    833       N  
ATOM   1928  CA  CYS H  96     -21.036  13.152  42.558  1.00 53.15           C  
ANISOU 1928  CA  CYS H  96     6764   7322   6108   1173   -144    807       C  
ATOM   1929  C   CYS H  96     -20.273  14.093  41.642  1.00 50.96           C  
ANISOU 1929  C   CYS H  96     6477   7031   5853   1170   -151    827       C  
ATOM   1930  O   CYS H  96     -19.140  14.468  41.957  1.00 50.56           O  
ANISOU 1930  O   CYS H  96     6412   6991   5806   1147   -168    851       O  
ATOM   1931  CB  CYS H  96     -21.943  13.919  43.521  1.00 56.85           C  
ANISOU 1931  CB  CYS H  96     7251   7782   6566   1166   -148    773       C  
ATOM   1932  SG  CYS H  96     -21.108  15.250  44.431  1.00 63.37           S  
ANISOU 1932  SG  CYS H  96     8094   8595   7388   1133   -175    757       S  
ATOM   1933  N   ALA H  97     -20.893  14.481  40.513  1.00 43.08           N  
ANISOU 1933  N   ALA H  97     5480   6019   4871   1195   -137    823       N  
ATOM   1934  CA  ALA H  97     -20.270  15.329  39.513  1.00 40.53           C  
ANISOU 1934  CA  ALA H  97     5139   5685   4574   1206   -137    849       C  
ATOM   1935  C   ALA H  97     -21.287  16.083  38.707  1.00 42.43           C  
ANISOU 1935  C   ALA H  97     5383   5913   4827   1232   -115    832       C  
ATOM   1936  O   ALA H  97     -22.474  15.756  38.745  1.00 42.20           O  
ANISOU 1936  O   ALA H  97     5364   5890   4779   1243   -101    806       O  
ATOM   1937  CB  ALA H  97     -19.450  14.462  38.565  1.00 40.60           C  
ANISOU 1937  CB  ALA H  97     5129   5716   4583   1239   -134    895       C  
ATOM   1938  N   ASN H  98     -20.795  17.061  37.929  1.00 36.78           N  
ANISOU 1938  N   ASN H  98     4650   5183   4140   1243   -108    855       N  
ATOM   1939  CA  ASN H  98     -21.542  17.802  36.933  1.00 35.98           C  
ANISOU 1939  CA  ASN H  98     4541   5078   4052   1281    -77    853       C  
ATOM   1940  C   ASN H  98     -21.072  17.317  35.567  1.00 38.54           C  
ANISOU 1940  C   ASN H  98     4830   5427   4387   1331    -70    890       C  
ATOM   1941  O   ASN H  98     -19.886  17.036  35.371  1.00 36.94           O  
ANISOU 1941  O   ASN H  98     4608   5232   4194   1334    -87    933       O  
ATOM   1942  CB  ASN H  98     -21.311  19.330  37.037  1.00 33.84           C  
ANISOU 1942  CB  ASN H  98     4279   4769   3809   1267    -68    857       C  
ATOM   1943  CG  ASN H  98     -19.957  19.807  36.582  1.00 41.33           C  
ANISOU 1943  CG  ASN H  98     5196   5709   4799   1257    -84    908       C  
ATOM   1944  ND2 ASN H  98     -19.856  20.240  35.325  1.00 35.03           N  
ANISOU 1944  ND2 ASN H  98     4361   4918   4029   1307    -57    944       N  
ATOM   1945  OD1 ASN H  98     -18.979  19.754  37.329  1.00 37.90           O  
ANISOU 1945  OD1 ASN H  98     4762   5269   4370   1208   -119    924       O  
ATOM   1946  N   ARG H  99     -21.992  17.258  34.615  1.00 34.77           N  
ANISOU 1946  N   ARG H  99     4342   4969   3900   1375    -45    880       N  
ATOM   1947  CA  ARG H  99     -21.632  16.963  33.240  1.00 34.11           C  
ANISOU 1947  CA  ARG H  99     4227   4910   3823   1437    -36    911       C  
ATOM   1948  C   ARG H  99     -21.077  18.290  32.725  1.00 38.16           C  
ANISOU 1948  C   ARG H  99     4708   5413   4380   1460    -16    950       C  
ATOM   1949  O   ARG H  99     -21.574  19.350  33.118  1.00 37.17           O  
ANISOU 1949  O   ARG H  99     4593   5265   4267   1441      5    934       O  
ATOM   1950  CB  ARG H  99     -22.892  16.563  32.439  1.00 34.21           C  
ANISOU 1950  CB  ARG H  99     4236   4954   3807   1471    -19    882       C  
ATOM   1951  CG  ARG H  99     -22.728  16.607  30.918  1.00 37.96           C  
ANISOU 1951  CG  ARG H  99     4677   5462   4286   1549     -2    908       C  
ATOM   1952  CD  ARG H  99     -23.961  16.143  30.192  1.00 36.35           C  
ANISOU 1952  CD  ARG H  99     4468   5296   4045   1573      7    875       C  
ATOM   1953  NE  ARG H  99     -23.955  14.697  30.036  1.00 35.08           N  
ANISOU 1953  NE  ARG H  99     4342   5135   3851   1567    -28    855       N  
ATOM   1954  CZ  ARG H  99     -24.937  13.985  29.495  1.00 43.49           C  
ANISOU 1954  CZ  ARG H  99     5416   6226   4880   1568    -38    821       C  
ATOM   1955  NH1 ARG H  99     -26.015  14.584  29.018  1.00 28.92           N1+
ANISOU 1955  NH1 ARG H  99     3538   4428   3024   1579    -14    810       N1+
ATOM   1956  NH2 ARG H  99     -24.848  12.663  29.433  1.00 36.20           N  
ANISOU 1956  NH2 ARG H  99     4539   5284   3930   1555    -72    801       N  
ATOM   1957  N   ALA H 100     -20.071  18.238  31.841  1.00 36.15           N  
ANISOU 1957  N   ALA H 100     4417   5175   4145   1507    -18   1007       N  
ATOM   1958  CA  ALA H 100     -19.517  19.418  31.189  1.00 35.77           C  
ANISOU 1958  CA  ALA H 100     4326   5121   4145   1536      2   1058       C  
ATOM   1959  C   ALA H 100     -20.591  20.203  30.432  1.00 44.03           C  
ANISOU 1959  C   ALA H 100     5356   6178   5196   1583     52   1040       C  
ATOM   1960  O   ALA H 100     -21.550  19.640  29.891  1.00 43.24           O  
ANISOU 1960  O   ALA H 100     5257   6112   5058   1619     66   1007       O  
ATOM   1961  CB  ALA H 100     -18.423  19.005  30.221  1.00 35.57           C  
ANISOU 1961  CB  ALA H 100     4258   5130   4129   1603     -5   1132       C  
ATOM   1962  N   GLY H 101     -20.369  21.499  30.356  1.00 43.48           N  
ANISOU 1962  N   GLY H 101     5269   6079   5171   1582     78   1067       N  
ATOM   1963  CA  GLY H 101     -21.216  22.411  29.620  1.00 43.71           C  
ANISOU 1963  CA  GLY H 101     5279   6120   5208   1635    138   1065       C  
ATOM   1964  C   GLY H 101     -20.905  23.832  29.983  1.00 48.78           C  
ANISOU 1964  C   GLY H 101     5932   6703   5900   1606    161   1085       C  
ATOM   1965  O   GLY H 101     -20.357  24.092  31.059  1.00 50.84           O  
ANISOU 1965  O   GLY H 101     6233   6911   6174   1525    124   1075       O  
ATOM   1966  N   TRP H 102     -21.254  24.758  29.086  1.00 44.65           N  
ANISOU 1966  N   TRP H 102     5374   6190   5401   1672    223   1114       N  
ATOM   1967  CA  TRP H 102     -21.108  26.206  29.268  1.00 43.94           C  
ANISOU 1967  CA  TRP H 102     5300   6037   5359   1656    260   1135       C  
ATOM   1968  C   TRP H 102     -19.653  26.638  29.526  1.00 50.74           C  
ANISOU 1968  C   TRP H 102     6146   6846   6286   1598    215   1190       C  
ATOM   1969  O   TRP H 102     -19.409  27.527  30.348  1.00 51.91           O  
ANISOU 1969  O   TRP H 102     6347   6916   6460   1525    206   1179       O  
ATOM   1970  CB  TRP H 102     -22.062  26.718  30.377  1.00 41.02           C  
ANISOU 1970  CB  TRP H 102     5018   5619   4950   1608    278   1073       C  
ATOM   1971  CG  TRP H 102     -23.423  26.063  30.419  1.00 40.28           C  
ANISOU 1971  CG  TRP H 102     4937   5585   4781   1641    301   1027       C  
ATOM   1972  CD1 TRP H 102     -23.947  25.322  31.439  1.00 42.48           C  
ANISOU 1972  CD1 TRP H 102     5265   5868   5009   1591    263    977       C  
ATOM   1973  CD2 TRP H 102     -24.448  26.150  29.420  1.00 39.62           C  
ANISOU 1973  CD2 TRP H 102     4812   5575   4668   1729    367   1037       C  
ATOM   1974  CE2 TRP H 102     -25.566  25.434  29.905  1.00 42.74           C  
ANISOU 1974  CE2 TRP H 102     5233   6014   4991   1718    360    993       C  
ATOM   1975  CE3 TRP H 102     -24.548  26.799  28.177  1.00 40.46           C  
ANISOU 1975  CE3 TRP H 102     4856   5719   4797   1817    434   1083       C  
ATOM   1976  NE1 TRP H 102     -25.222  24.920  31.132  1.00 40.89           N  
ANISOU 1976  NE1 TRP H 102     5053   5733   4749   1636    297    959       N  
ATOM   1977  CZ2 TRP H 102     -26.761  25.327  29.173  1.00 41.44           C  
ANISOU 1977  CZ2 TRP H 102     5033   5936   4777   1782    412    996       C  
ATOM   1978  CZ3 TRP H 102     -25.711  26.657  27.439  1.00 41.60           C  
ANISOU 1978  CZ3 TRP H 102     4966   5952   4890   1890    489   1080       C  
ATOM   1979  CH2 TRP H 102     -26.806  25.940  27.943  1.00 41.96           C  
ANISOU 1979  CH2 TRP H 102     5037   6044   4861   1867    475   1037       C  
ATOM   1980  N   GLY H 103     -18.718  26.000  28.819  1.00 48.01           N  
ANISOU 1980  N   GLY H 103     5733   6547   5960   1632    186   1251       N  
ATOM   1981  CA  GLY H 103     -17.278  26.243  28.935  1.00 47.95           C  
ANISOU 1981  CA  GLY H 103     5691   6517   6009   1586    141   1326       C  
ATOM   1982  C   GLY H 103     -16.590  25.566  30.115  1.00 50.47           C  
ANISOU 1982  C   GLY H 103     6047   6824   6306   1488     66   1308       C  
ATOM   1983  O   GLY H 103     -15.379  25.711  30.278  1.00 50.39           O  
ANISOU 1983  O   GLY H 103     6004   6809   6332   1441     24   1376       O  
ATOM   1984  N   MET H 104     -17.345  24.826  30.948  1.00 45.75           N  
ANISOU 1984  N   MET H 104     5510   6229   5646   1458     51   1226       N  
ATOM   1985  CA  MET H 104     -16.811  24.112  32.126  1.00 45.41           C  
ANISOU 1985  CA  MET H 104     5500   6180   5572   1375    -10   1202       C  
ATOM   1986  C   MET H 104     -16.725  22.598  31.840  1.00 47.70           C  
ANISOU 1986  C   MET H 104     5772   6538   5814   1422    -26   1208       C  
ATOM   1987  O   MET H 104     -17.518  22.081  31.053  1.00 47.37           O  
ANISOU 1987  O   MET H 104     5723   6530   5744   1497      6   1188       O  
ATOM   1988  CB  MET H 104     -17.735  24.362  33.331  1.00 47.48           C  
ANISOU 1988  CB  MET H 104     5847   6394   5799   1315    -12   1111       C  
ATOM   1989  CG  MET H 104     -17.075  24.168  34.672  1.00 50.83           C  
ANISOU 1989  CG  MET H 104     6307   6795   6209   1218    -73   1091       C  
ATOM   1990  SD  MET H 104     -18.093  24.731  36.062  1.00 54.73           S  
ANISOU 1990  SD  MET H 104     6904   7225   6664   1165    -73    994       S  
ATOM   1991  CE  MET H 104     -19.000  23.288  36.442  1.00 49.86           C  
ANISOU 1991  CE  MET H 104     6298   6666   5980   1197    -72    946       C  
ATOM   1992  N   GLY H 105     -15.765  21.921  32.473  1.00 42.73           N  
ANISOU 1992  N   GLY H 105     5139   5927   5169   1376    -73   1236       N  
ATOM   1993  CA  GLY H 105     -15.565  20.483  32.355  1.00 40.70           C  
ANISOU 1993  CA  GLY H 105     4880   5723   4861   1415    -85   1245       C  
ATOM   1994  C   GLY H 105     -16.247  19.747  33.484  1.00 43.31           C  
ANISOU 1994  C   GLY H 105     5271   6042   5144   1365   -100   1164       C  
ATOM   1995  O   GLY H 105     -16.935  20.372  34.301  1.00 44.68           O  
ANISOU 1995  O   GLY H 105     5485   6172   5319   1311   -100   1102       O  
ATOM   1996  N   ASP H 106     -16.075  18.419  33.545  1.00 37.60           N  
ANISOU 1996  N   ASP H 106     4557   5355   4375   1389   -109   1167       N  
ATOM   1997  CA  ASP H 106     -16.667  17.622  34.619  1.00 36.95           C  
ANISOU 1997  CA  ASP H 106     4524   5265   4252   1347   -120   1101       C  
ATOM   1998  C   ASP H 106     -15.833  17.764  35.888  1.00 44.28           C  
ANISOU 1998  C   ASP H 106     5455   6193   5177   1269   -154   1112       C  
ATOM   1999  O   ASP H 106     -14.646  17.417  35.899  1.00 45.87           O  
ANISOU 1999  O   ASP H 106     5624   6433   5371   1268   -171   1183       O  
ATOM   2000  CB  ASP H 106     -16.726  16.136  34.258  1.00 37.85           C  
ANISOU 2000  CB  ASP H 106     4653   5409   4319   1400   -114   1105       C  
ATOM   2001  CG  ASP H 106     -17.516  15.788  33.042  1.00 42.38           C  
ANISOU 2001  CG  ASP H 106     5230   5988   4882   1473    -91   1087       C  
ATOM   2002  OD1 ASP H 106     -17.417  16.519  32.049  1.00 45.50           O  
ANISOU 2002  OD1 ASP H 106     5590   6392   5306   1521    -75   1119       O  
ATOM   2003  OD2 ASP H 106     -18.176  14.734  33.051  1.00 44.31           O1-
ANISOU 2003  OD2 ASP H 106     5512   6233   5090   1483    -89   1045       O1-
ATOM   2004  N   TYR H 107     -16.444  18.268  36.948  1.00 40.35           N  
ANISOU 2004  N   TYR H 107     4994   5659   4677   1210   -163   1048       N  
ATOM   2005  CA  TYR H 107     -15.800  18.393  38.243  1.00 40.35           C  
ANISOU 2005  CA  TYR H 107     5004   5661   4666   1136   -199   1043       C  
ATOM   2006  C   TYR H 107     -16.416  17.302  39.097  1.00 43.43           C  
ANISOU 2006  C   TYR H 107     5425   6067   5010   1138   -195    995       C  
ATOM   2007  O   TYR H 107     -17.617  17.086  39.015  1.00 41.35           O  
ANISOU 2007  O   TYR H 107     5190   5786   4736   1164   -173    944       O  
ATOM   2008  CB  TYR H 107     -16.062  19.780  38.865  1.00 42.15           C  
ANISOU 2008  CB  TYR H 107     5264   5832   4919   1077   -214   1002       C  
ATOM   2009  CG  TYR H 107     -15.117  20.860  38.386  1.00 44.78           C  
ANISOU 2009  CG  TYR H 107     5565   6148   5302   1044   -232   1059       C  
ATOM   2010  CD1 TYR H 107     -13.942  21.142  39.077  1.00 46.97           C  
ANISOU 2010  CD1 TYR H 107     5822   6440   5584    969   -280   1098       C  
ATOM   2011  CD2 TYR H 107     -15.424  21.644  37.278  1.00 46.32           C  
ANISOU 2011  CD2 TYR H 107     5747   6313   5539   1086   -200   1079       C  
ATOM   2012  CE1 TYR H 107     -13.061  22.132  38.636  1.00 48.19           C  
ANISOU 2012  CE1 TYR H 107     5942   6579   5790    928   -302   1161       C  
ATOM   2013  CE2 TYR H 107     -14.551  22.633  36.826  1.00 48.20           C  
ANISOU 2013  CE2 TYR H 107     5951   6533   5832   1056   -215   1141       C  
ATOM   2014  CZ  TYR H 107     -13.373  22.879  37.515  1.00 57.83           C  
ANISOU 2014  CZ  TYR H 107     7149   7763   7060    973   -269   1183       C  
ATOM   2015  OH  TYR H 107     -12.505  23.854  37.090  1.00 63.01           O  
ANISOU 2015  OH  TYR H 107     7768   8401   7774    932   -288   1253       O  
ATOM   2016  N   TRP H 108     -15.587  16.572  39.845  1.00 41.06           N  
ANISOU 2016  N   TRP H 108     5111   5809   4682   1116   -212   1022       N  
ATOM   2017  CA  TRP H 108     -15.991  15.508  40.760  1.00 41.50           C  
ANISOU 2017  CA  TRP H 108     5188   5884   4697   1118   -205    989       C  
ATOM   2018  C   TRP H 108     -15.631  15.965  42.188  1.00 48.20           C  
ANISOU 2018  C   TRP H 108     6042   6740   5531   1054   -236    966       C  
ATOM   2019  O   TRP H 108     -14.755  16.820  42.377  1.00 47.58           O  
ANISOU 2019  O   TRP H 108     5946   6664   5467   1004   -268    991       O  
ATOM   2020  CB  TRP H 108     -15.222  14.203  40.453  1.00 39.81           C  
ANISOU 2020  CB  TRP H 108     4954   5721   4452   1160   -189   1050       C  
ATOM   2021  CG  TRP H 108     -15.655  13.432  39.242  1.00 40.47           C  
ANISOU 2021  CG  TRP H 108     5051   5796   4531   1229   -160   1059       C  
ATOM   2022  CD1 TRP H 108     -16.065  13.938  38.041  1.00 43.34           C  
ANISOU 2022  CD1 TRP H 108     5411   6134   4920   1265   -152   1058       C  
ATOM   2023  CD2 TRP H 108     -15.576  12.011  39.072  1.00 40.12           C  
ANISOU 2023  CD2 TRP H 108     5026   5768   4448   1276   -136   1077       C  
ATOM   2024  CE2 TRP H 108     -16.025  11.719  37.766  1.00 43.80           C  
ANISOU 2024  CE2 TRP H 108     5510   6214   4917   1334   -122   1077       C  
ATOM   2025  CE3 TRP H 108     -15.152  10.957  39.892  1.00 41.50           C  
ANISOU 2025  CE3 TRP H 108     5210   5975   4584   1279   -122   1095       C  
ATOM   2026  NE1 TRP H 108     -16.334  12.914  37.163  1.00 42.50           N  
ANISOU 2026  NE1 TRP H 108     5325   6031   4793   1327   -132   1065       N  
ATOM   2027  CZ2 TRP H 108     -16.067  10.412  37.265  1.00 42.96           C  
ANISOU 2027  CZ2 TRP H 108     5442   6106   4775   1387   -101   1087       C  
ATOM   2028  CZ3 TRP H 108     -15.197   9.666  39.399  1.00 42.88           C  
ANISOU 2028  CZ3 TRP H 108     5420   6146   4726   1335    -92   1111       C  
ATOM   2029  CH2 TRP H 108     -15.646   9.402  38.098  1.00 43.27           C  
ANISOU 2029  CH2 TRP H 108     5498   6163   4778   1386    -86   1104       C  
ATOM   2030  N   GLY H 109     -16.293  15.378  43.171  1.00 46.89           N  
ANISOU 2030  N   GLY H 109     5899   6581   5335   1057   -229    921       N  
ATOM   2031  CA  GLY H 109     -16.012  15.656  44.568  1.00 48.84           C  
ANISOU 2031  CA  GLY H 109     6153   6844   5558   1012   -256    894       C  
ATOM   2032  C   GLY H 109     -14.983  14.694  45.142  1.00 56.85           C  
ANISOU 2032  C   GLY H 109     7129   7933   6539   1009   -255    942       C  
ATOM   2033  O   GLY H 109     -14.383  13.892  44.406  1.00 57.06           O  
ANISOU 2033  O   GLY H 109     7128   7993   6559   1042   -233   1004       O  
ATOM   2034  N   GLN H 110     -14.783  14.761  46.471  1.00 54.87           N  
ANISOU 2034  N   GLN H 110     6878   7713   6258    979   -276    917       N  
ATOM   2035  CA  GLN H 110     -13.832  13.910  47.198  1.00 55.57           C  
ANISOU 2035  CA  GLN H 110     6924   7886   6304    977   -270    962       C  
ATOM   2036  C   GLN H 110     -14.305  12.452  47.338  1.00 56.16           C  
ANISOU 2036  C   GLN H 110     6998   7985   6357   1042   -217    971       C  
ATOM   2037  O   GLN H 110     -13.465  11.555  47.383  1.00 56.22           O  
ANISOU 2037  O   GLN H 110     6971   8056   6334   1065   -190   1033       O  
ATOM   2038  CB  GLN H 110     -13.482  14.498  48.585  1.00 58.43           C  
ANISOU 2038  CB  GLN H 110     7285   8279   6638    926   -311    927       C  
ATOM   2039  CG  GLN H 110     -12.902  15.922  48.574  1.00 90.10           C  
ANISOU 2039  CG  GLN H 110    11306  12262  10668    846   -371    918       C  
ATOM   2040  CD  GLN H 110     -13.808  16.929  49.262  1.00121.18           C  
ANISOU 2040  CD  GLN H 110    15312  16127  14605    828   -401    827       C  
ATOM   2041  NE2 GLN H 110     -13.833  16.904  50.599  1.00114.33           N  
ANISOU 2041  NE2 GLN H 110    14455  15294  13693    821   -421    787       N  
ATOM   2042  OE1 GLN H 110     -14.480  17.747  48.612  1.00117.72           O  
ANISOU 2042  OE1 GLN H 110    14919  15607  14202    827   -402    797       O  
ATOM   2043  N   GLY H 111     -15.621  12.247  47.458  1.00 51.98           N  
ANISOU 2043  N   GLY H 111     5333   8235   6182    316    795   1335       N  
ATOM   2044  CA  GLY H 111     -16.246  10.936  47.599  1.00 51.31           C  
ANISOU 2044  CA  GLY H 111     5245   8217   6034    218    733   1335       C  
ATOM   2045  C   GLY H 111     -16.743  10.644  48.999  1.00 55.64           C  
ANISOU 2045  C   GLY H 111     5849   8723   6570    238    732   1339       C  
ATOM   2046  O   GLY H 111     -16.295  11.266  49.972  1.00 55.65           O  
ANISOU 2046  O   GLY H 111     5919   8607   6618    314    761   1304       O  
ATOM   2047  N   THR H 112     -17.701   9.698  49.103  1.00 50.53           N  
ANISOU 2047  N   THR H 112     5174   8175   5852    164    697   1384       N  
ATOM   2048  CA  THR H 112     -18.255   9.234  50.363  1.00 49.93           C  
ANISOU 2048  CA  THR H 112     5142   8073   5755    171    685   1391       C  
ATOM   2049  C   THR H 112     -18.351   7.705  50.413  1.00 53.83           C  
ANISOU 2049  C   THR H 112     5667   8587   6201     52    607   1335       C  
ATOM   2050  O   THR H 112     -18.908   7.096  49.490  1.00 52.66           O  
ANISOU 2050  O   THR H 112     5461   8561   5985    -44    584   1375       O  
ATOM   2051  CB  THR H 112     -19.486  10.046  50.823  1.00 58.72           C  
ANISOU 2051  CB  THR H 112     6197   9275   6838    250    756   1535       C  
ATOM   2052  CG2 THR H 112     -20.738   9.770  50.003  1.00 54.64           C  
ANISOU 2052  CG2 THR H 112     5566   8963   6233    191    760   1668       C  
ATOM   2053  OG1 THR H 112     -19.733   9.716  52.185  1.00 61.71           O  
ANISOU 2053  OG1 THR H 112     6641   9587   7218    275    746   1518       O  
ATOM   2054  N   GLN H 113     -17.798   7.090  51.491  1.00 50.59           N  
ANISOU 2054  N   GLN H 113     5349   8055   5820     52    572   1242       N  
ATOM   2055  CA  GLN H 113     -17.771   5.634  51.641  1.00 49.87           C  
ANISOU 2055  CA  GLN H 113     5303   7957   5689    -50    509   1180       C  
ATOM   2056  C   GLN H 113     -19.088   5.078  52.123  1.00 52.87           C  
ANISOU 2056  C   GLN H 113     5651   8442   5996    -91    499   1260       C  
ATOM   2057  O   GLN H 113     -19.659   5.583  53.083  1.00 53.13           O  
ANISOU 2057  O   GLN H 113     5678   8472   6036    -16    525   1315       O  
ATOM   2058  CB  GLN H 113     -16.583   5.158  52.512  1.00 50.47           C  
ANISOU 2058  CB  GLN H 113     5481   7870   5824    -32    481   1056       C  
ATOM   2059  CG  GLN H 113     -16.480   3.636  52.725  1.00 55.42           C  
ANISOU 2059  CG  GLN H 113     6167   8473   6417   -125    431    989       C  
ATOM   2060  CD  GLN H 113     -16.047   2.857  51.498  1.00 78.72           C  
ANISOU 2060  CD  GLN H 113     9129  11443   9337   -222    410    947       C  
ATOM   2061  NE2 GLN H 113     -16.888   1.933  51.045  1.00 68.45           N  
ANISOU 2061  NE2 GLN H 113     7817  10236   7953   -330    391    975       N  
ATOM   2062  OE1 GLN H 113     -14.933   3.023  50.980  1.00 73.88           O  
ANISOU 2062  OE1 GLN H 113     8543  10758   8770   -207    412    886       O  
ATOM   2063  N   VAL H 114     -19.570   4.038  51.428  1.00 48.50           N  
ANISOU 2063  N   VAL H 114     5081   7981   5366   -215    462   1267       N  
ATOM   2064  CA  VAL H 114     -20.783   3.300  51.733  1.00 48.08           C  
ANISOU 2064  CA  VAL H 114     5002   8041   5227   -286    440   1336       C  
ATOM   2065  C   VAL H 114     -20.334   1.847  51.876  1.00 54.87           C  
ANISOU 2065  C   VAL H 114     5953   8832   6065   -389    390   1228       C  
ATOM   2066  O   VAL H 114     -19.697   1.309  50.969  1.00 54.78           O  
ANISOU 2066  O   VAL H 114     5974   8797   6043   -466    377   1162       O  
ATOM   2067  CB  VAL H 114     -21.874   3.486  50.645  1.00 51.98           C  
ANISOU 2067  CB  VAL H 114     5384   8736   5629   -355    453   1465       C  
ATOM   2068  CG1 VAL H 114     -23.077   2.575  50.892  1.00 52.02           C  
ANISOU 2068  CG1 VAL H 114     5366   8869   5530   -454    421   1532       C  
ATOM   2069  CG2 VAL H 114     -22.312   4.946  50.550  1.00 51.79           C  
ANISOU 2069  CG2 VAL H 114     5271   8777   5630   -236    518   1583       C  
ATOM   2070  N   THR H 115     -20.608   1.245  53.047  1.00 53.78           N  
ANISOU 2070  N   THR H 115     5862   8649   5924   -380    370   1209       N  
ATOM   2071  CA  THR H 115     -20.248  -0.133  53.385  1.00 54.36           C  
ANISOU 2071  CA  THR H 115     6026   8650   5979   -461    334   1114       C  
ATOM   2072  C   THR H 115     -21.530  -0.944  53.654  1.00 60.59           C  
ANISOU 2072  C   THR H 115     6795   9556   6670   -551    310   1179       C  
ATOM   2073  O   THR H 115     -22.319  -0.580  54.530  1.00 60.23           O  
ANISOU 2073  O   THR H 115     6709   9555   6619   -491    311   1253       O  
ATOM   2074  CB  THR H 115     -19.302  -0.178  54.620  1.00 56.94           C  
ANISOU 2074  CB  THR H 115     6429   8811   6394   -369    333   1025       C  
ATOM   2075  CG2 THR H 115     -18.549  -1.499  54.729  1.00 54.73           C  
ANISOU 2075  CG2 THR H 115     6246   8435   6113   -436    313    918       C  
ATOM   2076  OG1 THR H 115     -18.384   0.922  54.622  1.00 52.54           O  
ANISOU 2076  OG1 THR H 115     5868   8174   5921   -268    359   1000       O  
ATOM   2077  N   VAL H 116     -21.734  -2.034  52.904  1.00 58.92           N  
ANISOU 2077  N   VAL H 116     6617   9394   6377   -697    290   1153       N  
ATOM   2078  CA  VAL H 116     -22.904  -2.885  53.093  1.00 60.40           C  
ANISOU 2078  CA  VAL H 116     6795   9695   6460   -805    265   1208       C  
ATOM   2079  C   VAL H 116     -22.452  -4.262  53.584  1.00 67.74           C  
ANISOU 2079  C   VAL H 116     7845  10514   7381   -872    249   1098       C  
ATOM   2080  O   VAL H 116     -21.870  -5.030  52.813  1.00 66.35           O  
ANISOU 2080  O   VAL H 116     7741  10290   7178   -966    257   1022       O  
ATOM   2081  CB  VAL H 116     -23.858  -2.960  51.870  1.00 65.07           C  
ANISOU 2081  CB  VAL H 116     7311  10483   6932   -939    261   1304       C  
ATOM   2082  CG1 VAL H 116     -25.170  -3.640  52.260  1.00 65.59           C  
ANISOU 2082  CG1 VAL H 116     7352  10683   6888  -1035    232   1383       C  
ATOM   2083  CG2 VAL H 116     -24.127  -1.575  51.267  1.00 64.65           C  
ANISOU 2083  CG2 VAL H 116     7137  10531   6897   -860    289   1412       C  
ATOM   2084  N   SER H 117     -22.695  -4.545  54.890  1.00 67.50           N  
ANISOU 2084  N   SER H 117     7837  10434   7374   -816    234   1091       N  
ATOM   2085  CA  SER H 117     -22.303  -5.790  55.555  1.00 68.32           C  
ANISOU 2085  CA  SER H 117     8049  10430   7480   -856    226    996       C  
ATOM   2086  C   SER H 117     -23.216  -6.166  56.730  1.00 74.92           C  
ANISOU 2086  C   SER H 117     8874  11303   8290   -844    199   1038       C  
ATOM   2087  O   SER H 117     -23.693  -5.288  57.458  1.00 74.40           O  
ANISOU 2087  O   SER H 117     8737  11272   8259   -739    193   1110       O  
ATOM   2088  CB  SER H 117     -20.862  -5.698  56.048  1.00 70.64           C  
ANISOU 2088  CB  SER H 117     8410  10544   7887   -752    246    892       C  
ATOM   2089  OG  SER H 117     -20.378  -6.971  56.443  1.00 77.76           O  
ANISOU 2089  OG  SER H 117     9417  11344   8784   -798    253    804       O  
ATOM   2090  N   SER H 118     -23.417  -7.489  56.924  1.00 72.93           N  
ANISOU 2090  N   SER H 118     8700  11031   7978   -948    190    989       N  
ATOM   2091  CA  SER H 118     -24.199  -8.081  58.016  1.00 73.10           C  
ANISOU 2091  CA  SER H 118     8727  11074   7972   -951    163   1012       C  
ATOM   2092  C   SER H 118     -23.419  -8.019  59.346  1.00 76.86           C  
ANISOU 2092  C   SER H 118     9240  11400   8563   -812    168    946       C  
ATOM   2093  O   SER H 118     -24.024  -8.126  60.421  1.00 77.06           O  
ANISOU 2093  O   SER H 118     9247  11440   8593   -768    145    978       O  
ATOM   2094  CB  SER H 118     -24.577  -9.521  57.681  1.00 77.93           C  
ANISOU 2094  CB  SER H 118     9423  11707   8479  -1118    160    975       C  
ATOM   2095  OG  SER H 118     -23.433 -10.326  57.445  1.00 89.40           O  
ANISOU 2095  OG  SER H 118    10994  13010   9963  -1142    199    854       O  
ATOM   2096  N   ALA H 119     -22.075  -7.838  59.264  1.00 71.87           N  
ANISOU 2096  N   ALA H 119     8656  10633   8018   -745    197    861       N  
ATOM   2097  CA  ALA H 119     -21.162  -7.697  60.402  1.00 70.18           C  
ANISOU 2097  CA  ALA H 119     8471  10285   7910   -620    206    800       C  
ATOM   2098  C   ALA H 119     -21.379  -6.353  61.105  1.00 73.36           C  
ANISOU 2098  C   ALA H 119     8793  10708   8375   -492    196    861       C  
ATOM   2099  O   ALA H 119     -21.643  -5.342  60.444  1.00 73.22           O  
ANISOU 2099  O   ALA H 119     8711  10759   8351   -472    203    925       O  
ATOM   2100  CB  ALA H 119     -19.717  -7.807  59.935  1.00 70.43           C  
ANISOU 2100  CB  ALA H 119     8564  10196   7999   -599    241    712       C  
ATOM   2101  N   SER H 120     -21.260  -6.352  62.447  1.00 69.54           N  
ANISOU 2101  N   SER H 120     8315  10158   7947   -407    187    843       N  
ATOM   2102  CA  SER H 120     -21.438  -5.188  63.325  1.00 68.52           C  
ANISOU 2102  CA  SER H 120     8133  10026   7874   -287    186    891       C  
ATOM   2103  C   SER H 120     -20.142  -4.370  63.469  1.00 70.05           C  
ANISOU 2103  C   SER H 120     8342  10113   8159   -199    213    835       C  
ATOM   2104  O   SER H 120     -19.050  -4.893  63.247  1.00 69.58           O  
ANISOU 2104  O   SER H 120     8337   9970   8130   -215    225    754       O  
ATOM   2105  CB  SER H 120     -21.931  -5.634  64.706  1.00 72.69           C  
ANISOU 2105  CB  SER H 120     8667  10539   8415   -248    164    895       C  
ATOM   2106  OG  SER H 120     -23.065  -6.485  64.653  1.00 82.84           O  
ANISOU 2106  OG  SER H 120     9943  11918   9614   -334    137    941       O  
ATOM   2107  N   THR H 121     -20.269  -3.101  63.888  1.00 65.48           N  
ANISOU 2107  N   THR H 121     7722   9537   7619   -108    226    884       N  
ATOM   2108  CA  THR H 121     -19.154  -2.170  64.097  1.00 64.67           C  
ANISOU 2108  CA  THR H 121     7633   9345   7592    -30    252    842       C  
ATOM   2109  C   THR H 121     -18.270  -2.509  65.315  1.00 68.29           C  
ANISOU 2109  C   THR H 121     8137   9700   8112     16    248    767       C  
ATOM   2110  O   THR H 121     -18.751  -2.500  66.455  1.00 69.44           O  
ANISOU 2110  O   THR H 121     8277   9840   8268     58    237    785       O  
ATOM   2111  CB  THR H 121     -19.667  -0.739  64.236  1.00 73.59           C  
ANISOU 2111  CB  THR H 121     8718  10508   8733     47    280    921       C  
ATOM   2112  CG2 THR H 121     -18.680   0.259  63.734  1.00 69.55           C  
ANISOU 2112  CG2 THR H 121     8215   9941   8270     87    312    892       C  
ATOM   2113  OG1 THR H 121     -20.927  -0.588  63.577  1.00 82.36           O  
ANISOU 2113  OG1 THR H 121     9770  11747   9775     15    280   1023       O  
ATOM   2114  N   LYS H 122     -16.969  -2.746  65.080  1.00 62.36           N  
ANISOU 2114  N   LYS H 122     7423   8871   7399     12    258    692       N  
ATOM   2115  CA  LYS H 122     -16.031  -3.033  66.164  1.00 60.40           C  
ANISOU 2115  CA  LYS H 122     7207   8539   7204     52    258    632       C  
ATOM   2116  C   LYS H 122     -14.943  -1.962  66.299  1.00 60.49           C  
ANISOU 2116  C   LYS H 122     7223   8494   7268    105    278    607       C  
ATOM   2117  O   LYS H 122     -14.267  -1.625  65.329  1.00 58.75           O  
ANISOU 2117  O   LYS H 122     7006   8263   7053     92    292    593       O  
ATOM   2118  CB  LYS H 122     -15.416  -4.439  66.033  1.00 62.39           C  
ANISOU 2118  CB  LYS H 122     7503   8754   7449      4    258    574       C  
ATOM   2119  CG  LYS H 122     -14.772  -4.921  67.329  1.00 66.79           C  
ANISOU 2119  CG  LYS H 122     8077   9251   8048     46    258    534       C  
ATOM   2120  CD  LYS H 122     -14.026  -6.231  67.161  1.00 77.86           C  
ANISOU 2120  CD  LYS H 122     9525  10610   9447     14    277    485       C  
ATOM   2121  CE  LYS H 122     -13.196  -6.584  68.380  1.00 88.87           C  
ANISOU 2121  CE  LYS H 122    10924  11955  10888     65    285    455       C  
ATOM   2122  NZ  LYS H 122     -12.068  -5.633  68.615  1.00 97.19           N1+
ANISOU 2122  NZ  LYS H 122    11962  12978  11987    111    294    444       N1+
ATOM   2123  N   GLY H 123     -14.794  -1.444  67.510  1.00 55.66           N  
ANISOU 2123  N   GLY H 123     6613   7847   6690    158    280    602       N  
ATOM   2124  CA  GLY H 123     -13.753  -0.481  67.841  1.00 55.08           C  
ANISOU 2124  CA  GLY H 123     6551   7719   6656    195    299    575       C  
ATOM   2125  C   GLY H 123     -12.395  -1.163  67.909  1.00 58.15           C  
ANISOU 2125  C   GLY H 123     6962   8064   7070    180    297    516       C  
ATOM   2126  O   GLY H 123     -12.320  -2.390  68.048  1.00 56.93           O  
ANISOU 2126  O   GLY H 123     6816   7906   6907    157    288    495       O  
ATOM   2127  N   PRO H 124     -11.284  -0.411  67.796  1.00 55.88           N  
ANISOU 2127  N   PRO H 124     6682   7742   6807    192    311    493       N  
ATOM   2128  CA  PRO H 124      -9.972  -1.064  67.789  1.00 55.99           C  
ANISOU 2128  CA  PRO H 124     6709   7729   6838    181    313    453       C  
ATOM   2129  C   PRO H 124      -9.245  -1.250  69.131  1.00 59.50           C  
ANISOU 2129  C   PRO H 124     7152   8152   7303    198    311    433       C  
ATOM   2130  O   PRO H 124      -9.282  -0.372  69.993  1.00 58.92           O  
ANISOU 2130  O   PRO H 124     7078   8070   7237    215    312    436       O  
ATOM   2131  CB  PRO H 124      -9.168  -0.181  66.835  1.00 57.89           C  
ANISOU 2131  CB  PRO H 124     6951   7958   7086    179    326    449       C  
ATOM   2132  CG  PRO H 124      -9.765   1.187  66.976  1.00 62.43           C  
ANISOU 2132  CG  PRO H 124     7522   8536   7661    200    338    474       C  
ATOM   2133  CD  PRO H 124     -11.153   1.042  67.565  1.00 58.10           C  
ANISOU 2133  CD  PRO H 124     6964   8013   7097    213    332    507       C  
ATOM   2134  N   SER H 125      -8.528  -2.383  69.269  1.00 56.24           N  
ANISOU 2134  N   SER H 125     6742   7733   6895    193    315    416       N  
ATOM   2135  CA  SER H 125      -7.663  -2.670  70.417  1.00 55.97           C  
ANISOU 2135  CA  SER H 125     6696   7695   6877    207    318    406       C  
ATOM   2136  C   SER H 125      -6.282  -2.084  70.048  1.00 59.16           C  
ANISOU 2136  C   SER H 125     7095   8095   7286    202    329    403       C  
ATOM   2137  O   SER H 125      -5.673  -2.512  69.070  1.00 58.45           O  
ANISOU 2137  O   SER H 125     7014   7999   7193    198    343    404       O  
ATOM   2138  CB  SER H 125      -7.573  -4.176  70.665  1.00 59.74           C  
ANISOU 2138  CB  SER H 125     7175   8170   7353    211    330    403       C  
ATOM   2139  OG  SER H 125      -8.845  -4.752  70.912  1.00 68.80           O  
ANISOU 2139  OG  SER H 125     8328   9325   8490    208    317    406       O  
ATOM   2140  N   VAL H 126      -5.830  -1.065  70.783  1.00 56.16           N  
ANISOU 2140  N   VAL H 126     6709   7719   6910    198    324    400       N  
ATOM   2141  CA  VAL H 126      -4.569  -0.374  70.505  1.00 56.21           C  
ANISOU 2141  CA  VAL H 126     6713   7732   6913    183    330    400       C  
ATOM   2142  C   VAL H 126      -3.445  -0.873  71.403  1.00 63.15           C  
ANISOU 2142  C   VAL H 126     7563   8641   7788    179    334    411       C  
ATOM   2143  O   VAL H 126      -3.583  -0.899  72.628  1.00 64.93           O  
ANISOU 2143  O   VAL H 126     7775   8882   8013    175    328    410       O  
ATOM   2144  CB  VAL H 126      -4.750   1.166  70.559  1.00 59.70           C  
ANISOU 2144  CB  VAL H 126     7175   8159   7348    168    331    393       C  
ATOM   2145  CG1 VAL H 126      -3.426   1.905  70.372  1.00 59.51           C  
ANISOU 2145  CG1 VAL H 126     7151   8145   7313    141    335    392       C  
ATOM   2146  CG2 VAL H 126      -5.789   1.636  69.538  1.00 59.29           C  
ANISOU 2146  CG2 VAL H 126     7140   8089   7298    181    337    399       C  
ATOM   2147  N   PHE H 127      -2.340  -1.287  70.786  1.00 59.38           N  
ANISOU 2147  N   PHE H 127     7073   8180   7307    182    347    429       N  
ATOM   2148  CA  PHE H 127      -1.168  -1.780  71.498  1.00 59.11           C  
ANISOU 2148  CA  PHE H 127     7003   8192   7264    182    358    458       C  
ATOM   2149  C   PHE H 127       0.066  -0.980  71.078  1.00 65.70           C  
ANISOU 2149  C   PHE H 127     7826   9055   8080    157    356    476       C  
ATOM   2150  O   PHE H 127       0.172  -0.622  69.903  1.00 64.60           O  
ANISOU 2150  O   PHE H 127     7708   8892   7944    160    356    471       O  
ATOM   2151  CB  PHE H 127      -0.957  -3.279  71.243  1.00 59.99           C  
ANISOU 2151  CB  PHE H 127     7108   8303   7383    221    390    482       C  
ATOM   2152  CG  PHE H 127      -2.120  -4.141  71.667  1.00 60.22           C  
ANISOU 2152  CG  PHE H 127     7150   8308   7425    238    393    465       C  
ATOM   2153  CD1 PHE H 127      -2.350  -4.415  73.010  1.00 62.66           C  
ANISOU 2153  CD1 PHE H 127     7429   8640   7737    243    387    468       C  
ATOM   2154  CD2 PHE H 127      -2.988  -4.674  70.727  1.00 61.57           C  
ANISOU 2154  CD2 PHE H 127     7361   8436   7598    243    400    447       C  
ATOM   2155  CE1 PHE H 127      -3.427  -5.210  73.403  1.00 62.86           C  
ANISOU 2155  CE1 PHE H 127     7465   8645   7774    260    387    453       C  
ATOM   2156  CE2 PHE H 127      -4.067  -5.469  71.119  1.00 63.89           C  
ANISOU 2156  CE2 PHE H 127     7667   8714   7895    250    400    434       C  
ATOM   2157  CZ  PHE H 127      -4.278  -5.734  72.453  1.00 61.70           C  
ANISOU 2157  CZ  PHE H 127     7360   8457   7625    262    393    437       C  
ATOM   2158  N   PRO H 128       0.994  -0.658  72.007  1.00 65.29           N  
ANISOU 2158  N   PRO H 128     7740   9062   8005    127    353    500       N  
ATOM   2159  CA  PRO H 128       2.190   0.106  71.600  1.00 66.02           C  
ANISOU 2159  CA  PRO H 128     7822   9192   8070     94    347    523       C  
ATOM   2160  C   PRO H 128       3.257  -0.747  70.908  1.00 71.20           C  
ANISOU 2160  C   PRO H 128     8449   9882   8723    129    370    577       C  
ATOM   2161  O   PRO H 128       3.453  -1.918  71.249  1.00 70.63           O  
ANISOU 2161  O   PRO H 128     8351   9831   8656    169    397    613       O  
ATOM   2162  CB  PRO H 128       2.700   0.679  72.922  1.00 68.17           C  
ANISOU 2162  CB  PRO H 128     8068   9525   8307     36    337    533       C  
ATOM   2163  CG  PRO H 128       2.301  -0.342  73.946  1.00 72.56           C  
ANISOU 2163  CG  PRO H 128     8593  10101   8875     62    346    545       C  
ATOM   2164  CD  PRO H 128       1.032  -1.002  73.447  1.00 67.38           C  
ANISOU 2164  CD  PRO H 128     7971   9370   8260    115    352    512       C  
ATOM   2165  N   LEU H 129       3.938  -0.156  69.917  1.00 69.52           N  
ANISOU 2165  N   LEU H 129     8243   9670   8500    120    364    588       N  
ATOM   2166  CA  LEU H 129       5.050  -0.797  69.217  1.00 70.14           C  
ANISOU 2166  CA  LEU H 129     8298   9783   8570    155    387    648       C  
ATOM   2167  C   LEU H 129       6.292  -0.038  69.682  1.00 78.30           C  
ANISOU 2167  C   LEU H 129     9288  10903   9557    104    371    693       C  
ATOM   2168  O   LEU H 129       6.551   1.084  69.249  1.00 77.97           O  
ANISOU 2168  O   LEU H 129     9264  10859   9501     61    346    673       O  
ATOM   2169  CB  LEU H 129       4.867  -0.785  67.682  1.00 69.59           C  
ANISOU 2169  CB  LEU H 129     8267   9651   8522    184    393    630       C  
ATOM   2170  CG  LEU H 129       3.604  -1.473  67.128  1.00 72.87           C  
ANISOU 2170  CG  LEU H 129     8727   9990   8969    214    406    587       C  
ATOM   2171  CD1 LEU H 129       3.355  -1.090  65.695  1.00 71.63           C  
ANISOU 2171  CD1 LEU H 129     8605   9786   8826    219    401    563       C  
ATOM   2172  CD2 LEU H 129       3.682  -2.977  67.252  1.00 74.55           C  
ANISOU 2172  CD2 LEU H 129     8940  10198   9186    263    453    621       C  
ATOM   2173  N   ALA H 130       6.983  -0.620  70.663  1.00 79.27           N  
ANISOU 2173  N   ALA H 130     9356  11110   9654    102    387    753       N  
ATOM   2174  CA  ALA H 130       8.136  -0.049  71.355  1.00 81.28           C  
ANISOU 2174  CA  ALA H 130     9557  11475   9852     41    372    809       C  
ATOM   2175  C   ALA H 130       9.412   0.102  70.529  1.00 88.23           C  
ANISOU 2175  C   ALA H 130    10409  12413  10703     46    375    878       C  
ATOM   2176  O   ALA H 130       9.776  -0.836  69.811  1.00 86.96           O  
ANISOU 2176  O   ALA H 130    10237  12245  10557    122    412    930       O  
ATOM   2177  CB  ALA H 130       8.428  -0.854  72.614  1.00 82.47           C  
ANISOU 2177  CB  ALA H 130     9644  11708   9982     44    393    864       C  
ATOM   2178  N   PRO H 131      10.132   1.256  70.669  1.00 88.74           N  
ANISOU 2178  N   PRO H 131    10464  12537  10716    -38    341    885       N  
ATOM   2179  CA  PRO H 131      11.427   1.404  69.975  1.00 90.20           C  
ANISOU 2179  CA  PRO H 131    10612  12795  10864    -39    338    964       C  
ATOM   2180  C   PRO H 131      12.450   0.441  70.585  1.00 98.47           C  
ANISOU 2180  C   PRO H 131    11573  13967  11873    -10    371   1084       C  
ATOM   2181  O   PRO H 131      12.600   0.398  71.813  1.00 98.16           O  
ANISOU 2181  O   PRO H 131    11488  14011  11797    -61    369   1110       O  
ATOM   2182  CB  PRO H 131      11.812   2.877  70.199  1.00 91.84           C  
ANISOU 2182  CB  PRO H 131    10835  13042  11019   -153    296    937       C  
ATOM   2183  CG  PRO H 131      10.754   3.471  71.034  1.00 95.60           C  
ANISOU 2183  CG  PRO H 131    11361  13457  11505   -206    285    846       C  
ATOM   2184  CD  PRO H 131       9.837   2.419  71.532  1.00 90.69           C  
ANISOU 2184  CD  PRO H 131    10736  12791  10931   -140    309    829       C  
ATOM   2185  N   SER H 132      13.085  -0.394  69.735  1.00 98.56           N  
ANISOU 2185  N   SER H 132    11565  13988  11896     78    409   1162       N  
ATOM   2186  CA  SER H 132      14.049  -1.400  70.194  1.00100.47           C  
ANISOU 2186  CA  SER H 132    11726  14343  12104    127    459   1292       C  
ATOM   2187  C   SER H 132      15.521  -0.965  70.143  1.00107.52           C  
ANISOU 2187  C   SER H 132    12547  15382  12923     92    447   1409       C  
ATOM   2188  O   SER H 132      16.116  -0.820  69.068  1.00107.13           O  
ANISOU 2188  O   SER H 132    12509  15324  12873    129    449   1445       O  
ATOM   2189  CB  SER H 132      13.809  -2.755  69.540  1.00104.80           C  
ANISOU 2189  CB  SER H 132    12301  14816  12703    253    530   1318       C  
ATOM   2190  N   SER H 133      16.077  -0.756  71.357  1.00106.24           N  
ANISOU 2190  N   SER H 133    12310  15363  12694     14    434   1470       N  
ATOM   2191  CA  SER H 133      17.410  -0.281  71.771  1.00107.17           C  
ANISOU 2191  CA  SER H 133    12340  15663  12717    -60    415   1586       C  
ATOM   2192  C   SER H 133      18.656  -0.611  70.912  1.00112.57           C  
ANISOU 2192  C   SER H 133    12972  16433  13367      2    441   1725       C  
ATOM   2193  O   SER H 133      19.316  -1.626  71.148  1.00113.15           O  
ANISOU 2193  O   SER H 133    12970  16604  13418     78    502   1860       O  
ATOM   2194  CB  SER H 133      17.654  -0.599  73.247  1.00111.36           C  
ANISOU 2194  CB  SER H 133    12788  16329  13197   -113    427   1648       C  
ATOM   2195  OG  SER H 133      16.481  -1.072  73.895  1.00119.24           O  
ANISOU 2195  OG  SER H 133    13822  17231  14253    -89    441   1557       O  
ATOM   2196  N   LYS H 134      18.985   0.310  69.983  1.00108.88           N  
ANISOU 2196  N   LYS H 134    12541  15937  12889    -33    397   1696       N  
ATOM   2197  CA  LYS H 134      20.114   0.295  69.051  1.00133.00           C  
ANISOU 2197  CA  LYS H 134    15560  19065  15911     10    404   1810       C  
ATOM   2198  C   LYS H 134      20.915  -0.991  68.921  1.00147.78           C  
ANISOU 2198  C   LYS H 134    17363  21014  17772    136    484   1973       C  
ATOM   2199  O   LYS H 134      20.487  -1.925  68.242  1.00103.40           O  
ANISOU 2199  O   LYS H 134    11792  15275  12220    260    546   1963       O  
ATOM   2200  N   THR H 140      19.089   6.168  64.529  1.00107.62           N  
ANISOU 2200  N   THR H 140    12684  15424  12782   -223    154   1337       N  
ATOM   2201  CA  THR H 140      17.674   6.543  64.524  1.00106.90           C  
ANISOU 2201  CA  THR H 140    12677  15182  12757   -227    159   1193       C  
ATOM   2202  C   THR H 140      16.750   5.321  64.688  1.00109.73           C  
ANISOU 2202  C   THR H 140    13045  15465  13183   -131    203   1172       C  
ATOM   2203  O   THR H 140      17.008   4.266  64.096  1.00109.58           O  
ANISOU 2203  O   THR H 140    13002  15441  13193    -27    236   1236       O  
ATOM   2204  CB  THR H 140      17.363   7.533  63.373  1.00114.01           C  
ANISOU 2204  CB  THR H 140    13639  15985  13697   -227    136   1114       C  
ATOM   2205  CG2 THR H 140      16.471   6.948  62.277  1.00111.89           C  
ANISOU 2205  CG2 THR H 140    13408  15582  13524   -112    160   1059       C  
ATOM   2206  OG1 THR H 140      16.769   8.715  63.910  1.00113.38           O  
ANISOU 2206  OG1 THR H 140    13618  15863  13596   -331    122   1019       O  
ATOM   2207  N   ALA H 141      15.686   5.471  65.505  1.00105.17           N  
ANISOU 2207  N   ALA H 141    12508  14827  12625   -168    208   1085       N  
ATOM   2208  CA  ALA H 141      14.732   4.400  65.802  1.00104.12           C  
ANISOU 2208  CA  ALA H 141    12387  14627  12548    -95    245   1058       C  
ATOM   2209  C   ALA H 141      13.305   4.654  65.299  1.00105.59           C  
ANISOU 2209  C   ALA H 141    12649  14664  12806    -68    248    939       C  
ATOM   2210  O   ALA H 141      12.901   5.808  65.110  1.00104.86           O  
ANISOU 2210  O   ALA H 141    12605  14524  12715   -123    226    867       O  
ATOM   2211  CB  ALA H 141      14.722   4.113  67.294  1.00105.26           C  
ANISOU 2211  CB  ALA H 141    12495  14849  12651   -148    253   1081       C  
ATOM   2212  N   ALA H 142      12.546   3.554  65.095  1.00 99.71           N  
ANISOU 2212  N   ALA H 142    11917  13852  12115     16    282    926       N  
ATOM   2213  CA  ALA H 142      11.159   3.560  64.632  1.00 97.72           C  
ANISOU 2213  CA  ALA H 142    11726  13478  11924     45    289    831       C  
ATOM   2214  C   ALA H 142      10.249   2.953  65.692  1.00 98.71           C  
ANISOU 2214  C   ALA H 142    11858  13584  12064     46    306    802       C  
ATOM   2215  O   ALA H 142      10.484   1.827  66.139  1.00 98.68           O  
ANISOU 2215  O   ALA H 142    11822  13615  12057     89    336    855       O  
ATOM   2216  CB  ALA H 142      11.036   2.791  63.324  1.00 98.14           C  
ANISOU 2216  CB  ALA H 142    11796  13469  12022    132    312    840       C  
ATOM   2217  N   LEU H 143       9.235   3.728  66.114  1.00 92.61           N  
ANISOU 2217  N   LEU H 143    11128  12757  11303      2    293    722       N  
ATOM   2218  CA  LEU H 143       8.228   3.359  67.114  1.00 90.79           C  
ANISOU 2218  CA  LEU H 143    10910  12499  11086     -1    303    684       C  
ATOM   2219  C   LEU H 143       6.836   3.481  66.507  1.00 89.63           C  
ANISOU 2219  C   LEU H 143    10816  12248  10990     30    308    612       C  
ATOM   2220  O   LEU H 143       6.604   4.371  65.692  1.00 88.06           O  
ANISOU 2220  O   LEU H 143    10648  12008  10803     21    298    578       O  
ATOM   2221  CB  LEU H 143       8.339   4.213  68.397  1.00 91.31           C  
ANISOU 2221  CB  LEU H 143    10976  12612  11106    -91    288    670       C  
ATOM   2222  CG  LEU H 143       8.353   5.750  68.245  1.00 96.20           C  
ANISOU 2222  CG  LEU H 143    11644  13209  11701   -164    272    624       C  
ATOM   2223  CD1 LEU H 143       6.985   6.338  68.481  1.00 96.24           C  
ANISOU 2223  CD1 LEU H 143    11712  13121  11734   -168    283    547       C  
ATOM   2224  CD2 LEU H 143       9.317   6.387  69.214  1.00 98.44           C  
ANISOU 2224  CD2 LEU H 143    11909  13586  11909   -265    258    654       C  
ATOM   2225  N   GLY H 144       5.921   2.611  66.924  1.00 83.49           N  
ANISOU 2225  N   GLY H 144    10045  11439  10238     64    323    595       N  
ATOM   2226  CA  GLY H 144       4.569   2.612  66.390  1.00 81.82           C  
ANISOU 2226  CA  GLY H 144     9874  11148  10066     90    328    541       C  
ATOM   2227  C   GLY H 144       3.431   2.367  67.347  1.00 83.15           C  
ANISOU 2227  C   GLY H 144    10056  11292  10244     87    331    509       C  
ATOM   2228  O   GLY H 144       3.590   2.476  68.566  1.00 82.31           O  
ANISOU 2228  O   GLY H 144     9935  11223  10117     56    327    515       O  
ATOM   2229  N   CYS H 145       2.257   2.077  66.760  1.00 77.55           N  
ANISOU 2229  N   CYS H 145     9373  10526   9565    117    337    479       N  
ATOM   2230  CA  CYS H 145       0.971   1.796  67.400  1.00 75.45           C  
ANISOU 2230  CA  CYS H 145     9123  10233   9312    125    339    452       C  
ATOM   2231  C   CYS H 145       0.305   0.710  66.578  1.00 69.83           C  
ANISOU 2231  C   CYS H 145     8421   9492   8620    162    351    451       C  
ATOM   2232  O   CYS H 145       0.110   0.895  65.376  1.00 67.83           O  
ANISOU 2232  O   CYS H 145     8182   9217   8375    169    353    444       O  
ATOM   2233  CB  CYS H 145       0.102   3.052  67.437  1.00 77.44           C  
ANISOU 2233  CB  CYS H 145     9406  10452   9565    105    336    420       C  
ATOM   2234  SG  CYS H 145       0.057   3.886  69.039  1.00 82.58           S  
ANISOU 2234  SG  CYS H 145    10071  11114  10192     60    336    407       S  
ATOM   2235  N   LEU H 146      -0.025  -0.415  67.199  1.00 61.56           N  
ANISOU 2235  N   LEU H 146     7367   8447   7575    179    363    457       N  
ATOM   2236  CA  LEU H 146      -0.740  -1.498  66.540  1.00 58.89           C  
ANISOU 2236  CA  LEU H 146     7052   8080   7246    200    380    452       C  
ATOM   2237  C   LEU H 146      -2.256  -1.338  66.824  1.00 61.91           C  
ANISOU 2237  C   LEU H 146     7448   8443   7632    191    366    426       C  
ATOM   2238  O   LEU H 146      -2.697  -1.453  67.970  1.00 61.37           O  
ANISOU 2238  O   LEU H 146     7369   8383   7564    192    360    422       O  
ATOM   2239  CB  LEU H 146      -0.198  -2.882  66.983  1.00 57.96           C  
ANISOU 2239  CB  LEU H 146     6928   7971   7124    228    412    480       C  
ATOM   2240  CG  LEU H 146      -1.025  -4.149  66.635  1.00 61.16           C  
ANISOU 2240  CG  LEU H 146     7369   8341   7530    239    439    470       C  
ATOM   2241  CD1 LEU H 146      -1.152  -4.362  65.125  1.00 61.93           C  
ANISOU 2241  CD1 LEU H 146     7505   8404   7620    232    454    461       C  
ATOM   2242  CD2 LEU H 146      -0.424  -5.387  67.257  1.00 60.17           C  
ANISOU 2242  CD2 LEU H 146     7238   8223   7401    272    483    502       C  
ATOM   2243  N   VAL H 147      -3.034  -1.054  65.764  1.00 58.06           N  
ANISOU 2243  N   VAL H 147     6977   7938   7144    183    362    414       N  
ATOM   2244  CA  VAL H 147      -4.488  -0.854  65.792  1.00 57.20           C  
ANISOU 2244  CA  VAL H 147     6875   7827   7032    175    352    406       C  
ATOM   2245  C   VAL H 147      -5.135  -2.153  65.312  1.00 60.76           C  
ANISOU 2245  C   VAL H 147     7345   8271   7469    166    363    405       C  
ATOM   2246  O   VAL H 147      -5.105  -2.466  64.131  1.00 60.05           O  
ANISOU 2246  O   VAL H 147     7273   8174   7370    152    374    404       O  
ATOM   2247  CB  VAL H 147      -4.877   0.389  64.969  1.00 60.50           C  
ANISOU 2247  CB  VAL H 147     7292   8246   7451    169    347    408       C  
ATOM   2248  CG1 VAL H 147      -6.372   0.641  65.051  1.00 60.23           C  
ANISOU 2248  CG1 VAL H 147     7255   8222   7407    169    344    418       C  
ATOM   2249  CG2 VAL H 147      -4.098   1.617  65.443  1.00 60.05           C  
ANISOU 2249  CG2 VAL H 147     7232   8186   7400    170    347    405       C  
ATOM   2250  N   LYS H 148      -5.664  -2.928  66.264  1.00 58.76           N  
ANISOU 2250  N   LYS H 148     7093   8020   7213    170    363    404       N  
ATOM   2251  CA  LYS H 148      -6.145  -4.297  66.095  1.00 58.95           C  
ANISOU 2251  CA  LYS H 148     7144   8034   7219    157    380    400       C  
ATOM   2252  C   LYS H 148      -7.647  -4.535  66.077  1.00 64.36           C  
ANISOU 2252  C   LYS H 148     7836   8736   7883    131    364    401       C  
ATOM   2253  O   LYS H 148      -8.384  -3.939  66.858  1.00 64.22           O  
ANISOU 2253  O   LYS H 148     7793   8736   7869    142    341    409       O  
ATOM   2254  CB  LYS H 148      -5.507  -5.158  67.184  1.00 60.51           C  
ANISOU 2254  CB  LYS H 148     7337   8225   7428    184    399    403       C  
ATOM   2255  CG  LYS H 148      -5.106  -6.541  66.760  1.00 65.15           C  
ANISOU 2255  CG  LYS H 148     7964   8787   8003    187    445    406       C  
ATOM   2256  CD  LYS H 148      -4.169  -7.117  67.796  1.00 69.74           C  
ANISOU 2256  CD  LYS H 148     8525   9374   8600    227    472    425       C  
ATOM   2257  CE  LYS H 148      -4.408  -8.580  68.053  1.00 77.76           C  
ANISOU 2257  CE  LYS H 148     9578  10365   9605    236    518    427       C  
ATOM   2258  NZ  LYS H 148      -4.133  -9.406  66.848  1.00 89.27           N1+
ANISOU 2258  NZ  LYS H 148    11101  11780  11039    223    570    426       N1+
ATOM   2259  N   ASP H 149      -8.073  -5.489  65.231  1.00 62.48           N  
ANISOU 2259  N   ASP H 149     7633   8492   7614     94    381    396       N  
ATOM   2260  CA  ASP H 149      -9.441  -5.991  65.057  1.00 63.35           C  
ANISOU 2260  CA  ASP H 149     7755   8628   7687     51    369    402       C  
ATOM   2261  C   ASP H 149     -10.557  -4.935  65.114  1.00 68.82           C  
ANISOU 2261  C   ASP H 149     8406   9370   8372     48    335    430       C  
ATOM   2262  O   ASP H 149     -11.244  -4.801  66.131  1.00 68.86           O  
ANISOU 2262  O   ASP H 149     8392   9392   8381     67    317    443       O  
ATOM   2263  CB  ASP H 149      -9.717  -7.164  66.013  1.00 65.19           C  
ANISOU 2263  CB  ASP H 149     8008   8848   7915     53    381    393       C  
ATOM   2264  CG  ASP H 149      -8.649  -8.244  66.039  1.00 77.50           C  
ANISOU 2264  CG  ASP H 149     9609  10358   9480     68    431    378       C  
ATOM   2265  OD1 ASP H 149      -8.341  -8.803  64.964  1.00 79.07           O  
ANISOU 2265  OD1 ASP H 149     9856  10532   9653     37    466    370       O  
ATOM   2266  OD2 ASP H 149      -8.156  -8.559  67.140  1.00 84.73           O1-
ANISOU 2266  OD2 ASP H 149    10509  11264  10422    112    442    380       O1-
ATOM   2267  N   TYR H 150     -10.686  -4.144  64.033  1.00 66.03           N  
ANISOU 2267  N   TYR H 150     8039   9040   8008     31    333    444       N  
ATOM   2268  CA  TYR H 150     -11.718  -3.113  63.873  1.00 65.85           C  
ANISOU 2268  CA  TYR H 150     7978   9070   7973     35    316    485       C  
ATOM   2269  C   TYR H 150     -12.491  -3.324  62.567  1.00 71.15           C  
ANISOU 2269  C   TYR H 150     8646   9795   8594    -28    316    509       C  
ATOM   2270  O   TYR H 150     -11.968  -3.928  61.628  1.00 70.41           O  
ANISOU 2270  O   TYR H 150     8584   9685   8485    -69    330    485       O  
ATOM   2271  CB  TYR H 150     -11.131  -1.690  63.953  1.00 66.51           C  
ANISOU 2271  CB  TYR H 150     8038   9138   8093     83    321    491       C  
ATOM   2272  CG  TYR H 150     -10.215  -1.346  62.804  1.00 68.88           C  
ANISOU 2272  CG  TYR H 150     8344   9424   8404     74    333    477       C  
ATOM   2273  CD1 TYR H 150     -10.724  -0.879  61.597  1.00 71.15           C  
ANISOU 2273  CD1 TYR H 150     8612   9754   8669     50    336    503       C  
ATOM   2274  CD2 TYR H 150      -8.837  -1.466  62.929  1.00 69.58           C  
ANISOU 2274  CD2 TYR H 150     8451   9465   8521     92    342    445       C  
ATOM   2275  CE1 TYR H 150      -9.887  -0.592  60.524  1.00 72.09           C  
ANISOU 2275  CE1 TYR H 150     8733   9859   8798     43    346    489       C  
ATOM   2276  CE2 TYR H 150      -7.989  -1.173  61.867  1.00 70.43           C  
ANISOU 2276  CE2 TYR H 150     8562   9561   8636     88    351    436       C  
ATOM   2277  CZ  TYR H 150      -8.519  -0.732  60.668  1.00 78.21           C  
ANISOU 2277  CZ  TYR H 150     9533  10581   9605     64    352    455       C  
ATOM   2278  OH  TYR H 150      -7.691  -0.425  59.624  1.00 78.45           O  
ANISOU 2278  OH  TYR H 150     9564  10600   9645     63    359    446       O  
ATOM   2279  N   PHE H 151     -13.740  -2.833  62.524  1.00 69.53           N  
ANISOU 2279  N   PHE H 151     8401   9658   8359    -36    303    563       N  
ATOM   2280  CA  PHE H 151     -14.636  -2.919  61.373  1.00 69.62           C  
ANISOU 2280  CA  PHE H 151     8391   9748   8312   -101    300    603       C  
ATOM   2281  C   PHE H 151     -15.715  -1.849  61.458  1.00 73.89           C  
ANISOU 2281  C   PHE H 151     8872  10364   8839    -70    298    680       C  
ATOM   2282  O   PHE H 151     -16.298  -1.689  62.524  1.00 73.85           O  
ANISOU 2282  O   PHE H 151     8854  10365   8840    -31    290    706       O  
ATOM   2283  CB  PHE H 151     -15.303  -4.301  61.292  1.00 71.76           C  
ANISOU 2283  CB  PHE H 151     8695  10047   8524   -181    291    597       C  
ATOM   2284  CG  PHE H 151     -16.130  -4.499  60.048  1.00 74.29           C  
ANISOU 2284  CG  PHE H 151     9001  10456   8771   -272    289    635       C  
ATOM   2285  CD1 PHE H 151     -15.550  -4.975  58.876  1.00 77.60           C  
ANISOU 2285  CD1 PHE H 151     9459  10858   9168   -335    307    601       C  
ATOM   2286  CD2 PHE H 151     -17.490  -4.197  60.039  1.00 76.40           C  
ANISOU 2286  CD2 PHE H 151     9212  10830   8985   -297    271    713       C  
ATOM   2287  CE1 PHE H 151     -16.318  -5.162  57.727  1.00 78.69           C  
ANISOU 2287  CE1 PHE H 151     9582  11087   9231   -431    304    636       C  
ATOM   2288  CE2 PHE H 151     -18.249  -4.367  58.881  1.00 79.64           C  
ANISOU 2288  CE2 PHE H 151     9599  11342   9319   -390    268    758       C  
ATOM   2289  CZ  PHE H 151     -17.663  -4.856  57.736  1.00 77.84           C  
ANISOU 2289  CZ  PHE H 151     9411  11096   9067   -463    284    715       C  
ATOM   2290  N   PRO H 152     -16.056  -1.155  60.352  1.00 71.07           N  
ANISOU 2290  N   PRO H 152     8474  10070   8459    -87    309    726       N  
ATOM   2291  CA  PRO H 152     -15.417  -1.193  59.025  1.00 71.14           C  
ANISOU 2291  CA  PRO H 152     8489  10080   8462   -130    318    702       C  
ATOM   2292  C   PRO H 152     -14.267  -0.170  58.958  1.00 75.21           C  
ANISOU 2292  C   PRO H 152     9005  10527   9043    -61    336    674       C  
ATOM   2293  O   PRO H 152     -13.980   0.484  59.963  1.00 73.96           O  
ANISOU 2293  O   PRO H 152     8852  10323   8928      8    342    668       O  
ATOM   2294  CB  PRO H 152     -16.586  -0.824  58.102  1.00 73.04           C  
ANISOU 2294  CB  PRO H 152     8667  10445   8641   -175    320    786       C  
ATOM   2295  CG  PRO H 152     -17.402   0.166  58.917  1.00 77.28           C  
ANISOU 2295  CG  PRO H 152     9155  11019   9187    -99    331    859       C  
ATOM   2296  CD  PRO H 152     -17.124  -0.135  60.387  1.00 72.60           C  
ANISOU 2296  CD  PRO H 152     8606  10344   8634    -50    320    817       C  
ATOM   2297  N   GLU H 153     -13.635   0.007  57.783  1.00 72.90           N  
ANISOU 2297  N   GLU H 153     8712  10233   8754    -83    344    657       N  
ATOM   2298  CA  GLU H 153     -12.601   1.034  57.635  1.00 72.89           C  
ANISOU 2298  CA  GLU H 153     8708  10178   8809    -23    359    636       C  
ATOM   2299  C   GLU H 153     -13.300   2.394  57.420  1.00 77.76           C  
ANISOU 2299  C   GLU H 153     9267  10851   9428     21    383    705       C  
ATOM   2300  O   GLU H 153     -14.481   2.392  57.067  1.00 76.74           O  
ANISOU 2300  O   GLU H 153     9093  10814   9251     -5    385    772       O  
ATOM   2301  CB  GLU H 153     -11.623   0.690  56.504  1.00 74.29           C  
ANISOU 2301  CB  GLU H 153     8906  10329   8992    -57    361    596       C  
ATOM   2302  CG  GLU H 153     -10.209   0.491  57.031  1.00 85.49           C  
ANISOU 2302  CG  GLU H 153    10371  11653  10459    -20    361    537       C  
ATOM   2303  CD  GLU H 153      -9.188   0.013  56.023  1.00101.69           C  
ANISOU 2303  CD  GLU H 153    12451  13670  12515    -43    366    502       C  
ATOM   2304  OE1 GLU H 153      -9.419  -1.041  55.383  1.00 83.56           O  
ANISOU 2304  OE1 GLU H 153    10187  11384  10178   -107    370    491       O  
ATOM   2305  OE2 GLU H 153      -8.127   0.669  55.915  1.00 99.22           O1-
ANISOU 2305  OE2 GLU H 153    12138  13318  12243      0    369    485       O1-
ATOM   2306  N   PRO H 154     -12.694   3.561  57.740  1.00 76.21           N  
ANISOU 2306  N   PRO H 154     9071  10606   9279     90    406    700       N  
ATOM   2307  CA  PRO H 154     -11.294   3.824  58.092  1.00 76.31           C  
ANISOU 2307  CA  PRO H 154     9126  10529   9341    118    405    637       C  
ATOM   2308  C   PRO H 154     -10.923   4.153  59.545  1.00 82.44           C  
ANISOU 2308  C   PRO H 154     9936  11242  10145    161    409    613       C  
ATOM   2309  O   PRO H 154     -11.762   4.577  60.346  1.00 81.55           O  
ANISOU 2309  O   PRO H 154     9819  11142  10025    191    425    650       O  
ATOM   2310  CB  PRO H 154     -10.977   5.022  57.197  1.00 78.20           C  
ANISOU 2310  CB  PRO H 154     9336  10775   9599    147    432    656       C  
ATOM   2311  CG  PRO H 154     -12.294   5.823  57.189  1.00 83.43           C  
ANISOU 2311  CG  PRO H 154     9953  11507  10239    177    466    739       C  
ATOM   2312  CD  PRO H 154     -13.407   4.834  57.505  1.00 78.97           C  
ANISOU 2312  CD  PRO H 154     9375  11003   9627    137    445    772       C  
ATOM   2313  N   VAL H 155      -9.607   4.015  59.836  1.00 81.02           N  
ANISOU 2313  N   VAL H 155     9790  10999   9995    163    398    557       N  
ATOM   2314  CA  VAL H 155      -8.941   4.368  61.092  1.00 81.64           C  
ANISOU 2314  CA  VAL H 155     9901  11024  10097    189    401    528       C  
ATOM   2315  C   VAL H 155      -7.971   5.520  60.764  1.00 87.98           C  
ANISOU 2315  C   VAL H 155    10712  11793  10922    208    419    515       C  
ATOM   2316  O   VAL H 155      -7.224   5.432  59.787  1.00 87.39           O  
ANISOU 2316  O   VAL H 155    10629  11719  10856    195    410    500       O  
ATOM   2317  CB  VAL H 155      -8.236   3.150  61.766  1.00 85.25           C  
ANISOU 2317  CB  VAL H 155    10381  11454  10557    169    374    488       C  
ATOM   2318  CG1 VAL H 155      -7.115   3.583  62.707  1.00 84.80           C  
ANISOU 2318  CG1 VAL H 155    10346  11353  10521    183    375    459       C  
ATOM   2319  CG2 VAL H 155      -9.238   2.292  62.521  1.00 85.05           C  
ANISOU 2319  CG2 VAL H 155    10355  11448  10511    161    364    500       C  
ATOM   2320  N   THR H 156      -8.019   6.601  61.562  1.00 86.57           N  
ANISOU 2320  N   THR H 156    10556  11586  10751    235    448    520       N  
ATOM   2321  CA  THR H 156      -7.181   7.788  61.394  1.00 87.23           C  
ANISOU 2321  CA  THR H 156    10661  11636  10849    245    473    507       C  
ATOM   2322  C   THR H 156      -6.131   7.858  62.508  1.00 92.32           C  
ANISOU 2322  C   THR H 156    11343  12238  11495    226    463    466       C  
ATOM   2323  O   THR H 156      -6.480   8.065  63.674  1.00 92.42           O  
ANISOU 2323  O   THR H 156    11384  12232  11500    229    476    465       O  
ATOM   2324  CB  THR H 156      -8.066   9.046  61.278  1.00 97.05           C  
ANISOU 2324  CB  THR H 156    11908  12879  12088    284    532    551       C  
ATOM   2325  CG2 THR H 156      -7.257  10.350  61.218  1.00 95.60           C  
ANISOU 2325  CG2 THR H 156    11762  12648  11914    292    570    535       C  
ATOM   2326  OG1 THR H 156      -8.880   8.918  60.110  1.00 98.22           O  
ANISOU 2326  OG1 THR H 156    12004  13085  12229    294    537    597       O  
ATOM   2327  N   VAL H 157      -4.847   7.686  62.146  1.00 88.93           N  
ANISOU 2327  N   VAL H 157    10912  11803  11073    204    439    438       N  
ATOM   2328  CA  VAL H 157      -3.760   7.734  63.125  1.00 88.88           C  
ANISOU 2328  CA  VAL H 157    10932  11780  11060    176    427    411       C  
ATOM   2329  C   VAL H 157      -2.935   8.995  62.953  1.00 94.29           C  
ANISOU 2329  C   VAL H 157    11643  12442  11740    162    448    400       C  
ATOM   2330  O   VAL H 157      -2.386   9.238  61.877  1.00 94.26           O  
ANISOU 2330  O   VAL H 157    11623  12445  11747    165    442    401       O  
ATOM   2331  CB  VAL H 157      -2.873   6.460  63.216  1.00 92.12           C  
ANISOU 2331  CB  VAL H 157    11320  12210  11470    160    388    401       C  
ATOM   2332  CG1 VAL H 157      -2.160   6.399  64.565  1.00 91.84           C  
ANISOU 2332  CG1 VAL H 157    11300  12176  11420    134    381    389       C  
ATOM   2333  CG2 VAL H 157      -3.682   5.187  62.989  1.00 91.67           C  
ANISOU 2333  CG2 VAL H 157    11245  12170  11417    172    376    410       C  
ATOM   2334  N   SER H 158      -2.849   9.791  64.024  1.00 91.64           N  
ANISOU 2334  N   SER H 158    11354  12079  11385    140    474    388       N  
ATOM   2335  CA  SER H 158      -2.099  11.039  64.042  1.00 91.62           C  
ANISOU 2335  CA  SER H 158    11395  12050  11367    111    501    372       C  
ATOM   2336  C   SER H 158      -1.264  11.165  65.317  1.00 95.45           C  
ANISOU 2336  C   SER H 158    11914  12534  11818     51    493    350       C  
ATOM   2337  O   SER H 158      -1.780  10.967  66.409  1.00 95.38           O  
ANISOU 2337  O   SER H 158    11926  12517  11798     44    501    347       O  
ATOM   2338  CB  SER H 158      -3.044  12.231  63.910  1.00 95.17           C  
ANISOU 2338  CB  SER H 158    11888  12457  11816    142    569    386       C  
ATOM   2339  OG  SER H 158      -3.756  12.479  65.113  1.00102.87           O  
ANISOU 2339  OG  SER H 158    12911  13402  12773    141    604    388       O  
ATOM   2340  N   TRP H 159       0.021  11.484  65.169  1.00 91.69           N  
ANISOU 2340  N   TRP H 159    11439  12077  11322      4    474    340       N  
ATOM   2341  CA  TRP H 159       0.945  11.736  66.276  1.00 91.67           C  
ANISOU 2341  CA  TRP H 159    11464  12091  11273    -71    467    326       C  
ATOM   2342  C   TRP H 159       1.200  13.265  66.178  1.00 97.69           C  
ANISOU 2342  C   TRP H 159    12300  12810  12008   -111    516    307       C  
ATOM   2343  O   TRP H 159       1.348  13.742  65.050  1.00 98.11           O  
ANISOU 2343  O   TRP H 159    12345  12852  12079    -86    524    311       O  
ATOM   2344  CB  TRP H 159       2.274  10.974  66.070  1.00 89.65           C  
ANISOU 2344  CB  TRP H 159    11153  11904  11007    -97    413    343       C  
ATOM   2345  CG  TRP H 159       2.169   9.551  65.587  1.00 89.68           C  
ANISOU 2345  CG  TRP H 159    11091  11939  11045    -43    379    366       C  
ATOM   2346  CD1 TRP H 159       1.831   9.133  64.334  1.00 92.08           C  
ANISOU 2346  CD1 TRP H 159    11366  12233  11386     12    373    376       C  
ATOM   2347  CD2 TRP H 159       2.569   8.378  66.305  1.00 89.00           C  
ANISOU 2347  CD2 TRP H 159    10964  11900  10951    -47    353    386       C  
ATOM   2348  CE2 TRP H 159       2.380   7.274  65.444  1.00 91.98           C  
ANISOU 2348  CE2 TRP H 159    11302  12283  11363     11    339    403       C  
ATOM   2349  CE3 TRP H 159       3.049   8.147  67.605  1.00 90.32           C  
ANISOU 2349  CE3 TRP H 159    11126  12108  11083    -95    345    393       C  
ATOM   2350  NE1 TRP H 159       1.926   7.764  64.249  1.00 90.85           N  
ANISOU 2350  NE1 TRP H 159    11168  12106  11245     40    349    394       N  
ATOM   2351  CZ2 TRP H 159       2.650   5.962  65.843  1.00 90.82           C  
ANISOU 2351  CZ2 TRP H 159    11119  12170  11218     28    326    427       C  
ATOM   2352  CZ3 TRP H 159       3.310   6.848  67.998  1.00 91.49           C  
ANISOU 2352  CZ3 TRP H 159    11223  12301  11237    -73    327    421       C  
ATOM   2353  CH2 TRP H 159       3.110   5.774  67.126  1.00 91.69           C  
ANISOU 2353  CH2 TRP H 159    11217  12321  11299     -8    321    438       C  
ATOM   2354  N   ASN H 160       1.207  14.064  67.279  1.00 94.24           N  
ANISOU 2354  N   ASN H 160    11939  12342  11525   -173    555    286       N  
ATOM   2355  CA  ASN H 160       1.046  13.734  68.697  1.00115.99           C  
ANISOU 2355  CA  ASN H 160    14716  15105  14250   -215    555    277       C  
ATOM   2356  C   ASN H 160      -0.148  14.504  69.261  1.00146.11           C  
ANISOU 2356  C   ASN H 160    18614  18840  18061   -194    629    266       C  
ATOM   2357  O   ASN H 160      -0.183  15.735  69.201  1.00107.68           O  
ANISOU 2357  O   ASN H 160    13833  13915  13166   -222    694    251       O  
ATOM   2358  CB  ASN H 160       2.311  14.141  69.468  1.00116.31           C  
ANISOU 2358  CB  ASN H 160    14783  15187  14223   -329    541    264       C  
ATOM   2359  CG  ASN H 160       3.234  13.014  69.856  1.00137.36           C  
ANISOU 2359  CG  ASN H 160    17365  17949  16877   -358    474    288       C  
ATOM   2360  ND2 ASN H 160       4.430  13.358  70.296  1.00127.36           N  
ANISOU 2360  ND2 ASN H 160    16102  16742  15547   -456    456    293       N  
ATOM   2361  OD1 ASN H 160       2.895  11.837  69.793  1.00133.23           O  
ANISOU 2361  OD1 ASN H 160    16776  17452  16394   -296    443    308       O  
ATOM   2362  N   GLY H 167       8.621  11.355  60.347  1.00 82.38           N  
ANISOU 2362  N   GLY H 167    10044  11185  10072    -89    258    485       N  
ATOM   2363  CA  GLY H 167       8.839   9.977  59.916  1.00 82.63           C  
ANISOU 2363  CA  GLY H 167    10026  11243  10128    -28    242    526       C  
ATOM   2364  C   GLY H 167       7.597   9.102  59.928  1.00 87.99           C  
ANISOU 2364  C   GLY H 167    10708  11874  10848     24    262    504       C  
ATOM   2365  O   GLY H 167       7.706   7.869  59.882  1.00 87.88           O  
ANISOU 2365  O   GLY H 167    10669  11875  10845     64    260    533       O  
ATOM   2366  N   VAL H 168       6.402   9.753  59.982  1.00 84.73           N  
ANISOU 2366  N   VAL H 168    10333  11406  10456     24    287    457       N  
ATOM   2367  CA  VAL H 168       5.052   9.164  60.049  1.00 84.03           C  
ANISOU 2367  CA  VAL H 168    10251  11279  10399     61    306    437       C  
ATOM   2368  C   VAL H 168       4.657   8.327  58.825  1.00 85.58           C  
ANISOU 2368  C   VAL H 168    10423  11462  10632    116    304    445       C  
ATOM   2369  O   VAL H 168       4.474   8.873  57.730  1.00 85.20           O  
ANISOU 2369  O   VAL H 168    10370  11396  10606    135    308    438       O  
ATOM   2370  CB  VAL H 168       3.929  10.203  60.370  1.00 88.40           C  
ANISOU 2370  CB  VAL H 168    10846  11785  10957     52    341    402       C  
ATOM   2371  CG1 VAL H 168       2.643   9.506  60.810  1.00 87.93           C  
ANISOU 2371  CG1 VAL H 168    10789  11706  10914     79    355    395       C  
ATOM   2372  CG2 VAL H 168       4.364  11.239  61.406  1.00 88.84           C  
ANISOU 2372  CG2 VAL H 168    10945  11839  10969    -13    355    388       C  
ATOM   2373  N   HIS H 169       4.446   7.018  59.037  1.00 80.20           N  
ANISOU 2373  N   HIS H 169     9731  10787   9955    138    303    459       N  
ATOM   2374  CA  HIS H 169       3.973   6.113  57.994  1.00 78.89           C  
ANISOU 2374  CA  HIS H 169     9558  10604   9813    175    308    462       C  
ATOM   2375  C   HIS H 169       2.872   5.180  58.502  1.00 81.27           C  
ANISOU 2375  C   HIS H 169     9871  10892  10117    180    322    450       C  
ATOM   2376  O   HIS H 169       3.152   4.176  59.171  1.00 80.53           O  
ANISOU 2376  O   HIS H 169     9779  10809  10012    184    325    466       O  
ATOM   2377  CB  HIS H 169       5.109   5.357  57.273  1.00 79.49           C  
ANISOU 2377  CB  HIS H 169     9619  10695   9886    199    302    497       C  
ATOM   2378  CG  HIS H 169       4.659   4.616  56.041  1.00 82.76           C  
ANISOU 2378  CG  HIS H 169    10040  11085  10320    226    313    494       C  
ATOM   2379  CD2 HIS H 169       3.630   4.871  55.197  1.00 84.30           C  
ANISOU 2379  CD2 HIS H 169    10237  11261  10533    224    318    469       C  
ATOM   2380  ND1 HIS H 169       5.326   3.487  55.594  1.00 84.52           N  
ANISOU 2380  ND1 HIS H 169    10271  11304  10537    253    327    525       N  
ATOM   2381  CE1 HIS H 169       4.679   3.085  54.513  1.00 83.70           C  
ANISOU 2381  CE1 HIS H 169    10182  11173  10446    258    339    508       C  
ATOM   2382  NE2 HIS H 169       3.653   3.887  54.232  1.00 83.97           N  
ANISOU 2382  NE2 HIS H 169    10207  11206  10493    238    330    476       N  
ATOM   2383  N   THR H 170       1.608   5.553  58.193  1.00 76.48           N  
ANISOU 2383  N   THR H 170     9269  10267   9522    181    332    430       N  
ATOM   2384  CA  THR H 170       0.406   4.787  58.518  1.00 75.10           C  
ANISOU 2384  CA  THR H 170     9102  10086   9345    181    342    424       C  
ATOM   2385  C   THR H 170       0.219   3.799  57.373  1.00 76.89           C  
ANISOU 2385  C   THR H 170     9330  10310   9574    187    346    428       C  
ATOM   2386  O   THR H 170      -0.007   4.198  56.231  1.00 76.57           O  
ANISOU 2386  O   THR H 170     9278  10273   9543    188    347    428       O  
ATOM   2387  CB  THR H 170      -0.806   5.714  58.789  1.00 79.45           C  
ANISOU 2387  CB  THR H 170     9655  10633   9899    178    355    416       C  
ATOM   2388  CG2 THR H 170      -2.103   4.935  59.003  1.00 75.62           C  
ANISOU 2388  CG2 THR H 170     9171  10154   9407    177    361    419       C  
ATOM   2389  OG1 THR H 170      -0.543   6.520  59.944  1.00 75.94           O  
ANISOU 2389  OG1 THR H 170     9227  10180   9445    166    360    408       O  
ATOM   2390  N   PHE H 171       0.371   2.518  57.684  1.00 72.47           N  
ANISOU 2390  N   PHE H 171     8787   9743   9004    188    354    434       N  
ATOM   2391  CA  PHE H 171       0.308   1.406  56.744  1.00 72.32           C  
ANISOU 2391  CA  PHE H 171     8791   9711   8978    187    370    436       C  
ATOM   2392  C   PHE H 171      -1.107   1.006  56.305  1.00 75.93           C  
ANISOU 2392  C   PHE H 171     9256  10172   9421    157    376    423       C  
ATOM   2393  O   PHE H 171      -2.067   1.269  57.034  1.00 75.41           O  
ANISOU 2393  O   PHE H 171     9181  10120   9351    147    370    419       O  
ATOM   2394  CB  PHE H 171       1.063   0.196  57.331  1.00 74.37           C  
ANISOU 2394  CB  PHE H 171     9074   9957   9226    203    392    454       C  
ATOM   2395  CG  PHE H 171       2.557   0.265  57.137  1.00 75.80           C  
ANISOU 2395  CG  PHE H 171     9247  10145   9411    233    396    485       C  
ATOM   2396  CD1 PHE H 171       3.333   1.142  57.887  1.00 78.81           C  
ANISOU 2396  CD1 PHE H 171     9596  10556   9793    236    374    500       C  
ATOM   2397  CD2 PHE H 171       3.189  -0.542  56.200  1.00 78.07           C  
ANISOU 2397  CD2 PHE H 171     9562  10410   9693    253    424    506       C  
ATOM   2398  CE1 PHE H 171       4.716   1.200  57.712  1.00 79.93           C  
ANISOU 2398  CE1 PHE H 171     9722  10719   9928    258    374    541       C  
ATOM   2399  CE2 PHE H 171       4.571  -0.472  56.012  1.00 80.87           C  
ANISOU 2399  CE2 PHE H 171     9904  10778  10047    287    429    549       C  
ATOM   2400  CZ  PHE H 171       5.325   0.405  56.763  1.00 79.05           C  
ANISOU 2400  CZ  PHE H 171     9631  10590   9816    289    401    569       C  
ATOM   2401  N   PRO H 172      -1.265   0.343  55.135  1.00 72.74           N  
ANISOU 2401  N   PRO H 172     8873   9761   9003    137    390    421       N  
ATOM   2402  CA  PRO H 172      -2.611  -0.101  54.737  1.00 72.67           C  
ANISOU 2402  CA  PRO H 172     8871   9771   8967     91    395    415       C  
ATOM   2403  C   PRO H 172      -3.041  -1.251  55.631  1.00 75.49           C  
ANISOU 2403  C   PRO H 172     9266  10114   9304     77    410    408       C  
ATOM   2404  O   PRO H 172      -2.191  -2.031  56.069  1.00 75.72           O  
ANISOU 2404  O   PRO H 172     9327  10109   9335     99    431    410       O  
ATOM   2405  CB  PRO H 172      -2.434  -0.559  53.279  1.00 74.82           C  
ANISOU 2405  CB  PRO H 172     9166  10037   9224     64    409    412       C  
ATOM   2406  CG  PRO H 172      -1.049  -0.152  52.874  1.00 79.14           C  
ANISOU 2406  CG  PRO H 172     9708  10562   9799    108    409    419       C  
ATOM   2407  CD  PRO H 172      -0.257  -0.079  54.140  1.00 74.54           C  
ANISOU 2407  CD  PRO H 172     9123   9967   9233    148    405    428       C  
ATOM   2408  N   ALA H 173      -4.343  -1.344  55.921  1.00 70.46           N  
ANISOU 2408  N   ALA H 173     8620   9507   8644     43    402    408       N  
ATOM   2409  CA  ALA H 173      -4.894  -2.377  56.792  1.00 69.76           C  
ANISOU 2409  CA  ALA H 173     8563   9409   8535     26    413    402       C  
ATOM   2410  C   ALA H 173      -4.883  -3.766  56.160  1.00 73.14           C  
ANISOU 2410  C   ALA H 173     9056   9807   8925    -16    448    390       C  
ATOM   2411  O   ALA H 173      -4.875  -3.891  54.941  1.00 71.85           O  
ANISOU 2411  O   ALA H 173     8912   9647   8743    -52    459    386       O  
ATOM   2412  CB  ALA H 173      -6.303  -2.000  57.218  1.00 70.42           C  
ANISOU 2412  CB  ALA H 173     8615   9541   8601      3    392    415       C  
ATOM   2413  N   VAL H 174      -4.871  -4.805  57.000  1.00 72.27           N  
ANISOU 2413  N   VAL H 174     8987   9669   8805    -13    471    383       N  
ATOM   2414  CA  VAL H 174      -4.909  -6.202  56.573  1.00 73.99           C  
ANISOU 2414  CA  VAL H 174     9285   9846   8983    -54    520    370       C  
ATOM   2415  C   VAL H 174      -6.316  -6.778  56.808  1.00 80.38           C  
ANISOU 2415  C   VAL H 174    10110  10685   9746   -121    513    362       C  
ATOM   2416  O   VAL H 174      -6.859  -6.636  57.901  1.00 79.83           O  
ANISOU 2416  O   VAL H 174    10008  10638   9688   -104    489    367       O  
ATOM   2417  CB  VAL H 174      -3.774  -7.069  57.215  1.00 78.46           C  
ANISOU 2417  CB  VAL H 174     9893  10354   9564      1    569    376       C  
ATOM   2418  CG1 VAL H 174      -3.923  -7.197  58.732  1.00 78.16           C  
ANISOU 2418  CG1 VAL H 174     9827  10325   9545     37    558    382       C  
ATOM   2419  CG2 VAL H 174      -3.683  -8.449  56.563  1.00 78.84           C  
ANISOU 2419  CG2 VAL H 174    10041  10345   9569    -35    639    366       C  
ATOM   2420  N   LEU H 175      -6.908  -7.399  55.781  1.00 79.10           N  
ANISOU 2420  N   LEU H 175     9997  10529   9529   -204    533    351       N  
ATOM   2421  CA  LEU H 175      -8.216  -8.035  55.912  1.00 79.94           C  
ANISOU 2421  CA  LEU H 175    10124  10671   9577   -284    528    348       C  
ATOM   2422  C   LEU H 175      -7.967  -9.496  56.290  1.00 84.63           C  
ANISOU 2422  C   LEU H 175    10815  11195  10145   -300    588    326       C  
ATOM   2423  O   LEU H 175      -7.288 -10.234  55.568  1.00 84.24           O  
ANISOU 2423  O   LEU H 175    10847  11085  10077   -315    647    311       O  
ATOM   2424  CB  LEU H 175      -9.068  -7.875  54.627  1.00 80.61           C  
ANISOU 2424  CB  LEU H 175    10206  10820   9604   -382    516    355       C  
ATOM   2425  CG  LEU H 175     -10.451  -8.589  54.504  1.00 85.96           C  
ANISOU 2425  CG  LEU H 175    10909  11555  10199   -494    511    360       C  
ATOM   2426  CD1 LEU H 175     -11.288  -8.526  55.796  1.00 86.07           C  
ANISOU 2426  CD1 LEU H 175    10879  11604  10218   -471    478    378       C  
ATOM   2427  CD2 LEU H 175     -11.255  -8.012  53.354  1.00 88.30           C  
ANISOU 2427  CD2 LEU H 175    11158  11947  10447   -573    485    387       C  
ATOM   2428  N   GLN H 176      -8.477  -9.878  57.463  1.00 81.91           N  
ANISOU 2428  N   GLN H 176    10463  10856   9802   -286    579    327       N  
ATOM   2429  CA  GLN H 176      -8.321 -11.210  58.037  1.00 82.60           C  
ANISOU 2429  CA  GLN H 176    10633  10881   9871   -290    638    310       C  
ATOM   2430  C   GLN H 176      -9.474 -12.125  57.621  1.00 88.29           C  
ANISOU 2430  C   GLN H 176    11420  11618  10508   -407    654    294       C  
ATOM   2431  O   GLN H 176     -10.481 -11.654  57.084  1.00 87.53           O  
ANISOU 2431  O   GLN H 176    11286  11601  10370   -481    607    305       O  
ATOM   2432  CB  GLN H 176      -8.273 -11.113  59.579  1.00 83.82           C  
ANISOU 2432  CB  GLN H 176    10736  11039  10073   -213    617    320       C  
ATOM   2433  CG  GLN H 176      -7.236 -10.137  60.159  1.00100.46           C  
ANISOU 2433  CG  GLN H 176    12771  13148  12253   -114    594    338       C  
ATOM   2434  CD  GLN H 176      -7.589  -9.624  61.544  1.00116.25           C  
ANISOU 2434  CD  GLN H 176    14700  15181  14288    -67    549    349       C  
ATOM   2435  NE2 GLN H 176      -8.088 -10.492  62.419  1.00105.78           N  
ANISOU 2435  NE2 GLN H 176    13396  13845  12949    -72    564    343       N  
ATOM   2436  OE1 GLN H 176      -7.408  -8.444  61.855  1.00111.03           O  
ANISOU 2436  OE1 GLN H 176    13969  14552  13664    -27    505    362       O  
ATOM   2437  N   SER H 177      -9.337 -13.437  57.921  1.00 87.01           N  
ANISOU 2437  N   SER H 177    11357  11387  10316   -425    724    273       N  
ATOM   2438  CA  SER H 177     -10.347 -14.480  57.688  1.00 88.11           C  
ANISOU 2438  CA  SER H 177    11580  11529  10369   -543    751    253       C  
ATOM   2439  C   SER H 177     -11.610 -14.158  58.515  1.00 92.54           C  
ANISOU 2439  C   SER H 177    12065  12178  10919   -567    677    271       C  
ATOM   2440  O   SER H 177     -12.726 -14.492  58.109  1.00 92.72           O  
ANISOU 2440  O   SER H 177    12109  12257  10862   -682    660    271       O  
ATOM   2441  CB  SER H 177      -9.813 -15.850  58.111  1.00 92.98           C  
ANISOU 2441  CB  SER H 177    12312  12043  10972   -527    849    233       C  
ATOM   2442  OG  SER H 177      -8.400 -15.956  58.024  1.00103.46           O  
ANISOU 2442  OG  SER H 177    13665  13293  12352   -428    911    241       O  
ATOM   2443  N   SER H 178     -11.402 -13.504  59.679  1.00 88.09           N  
ANISOU 2443  N   SER H 178    11412  11628  10429   -461    634    289       N  
ATOM   2444  CA  SER H 178     -12.424 -13.057  60.621  1.00 87.01           C  
ANISOU 2444  CA  SER H 178    11196  11565  10299   -453    567    313       C  
ATOM   2445  C   SER H 178     -13.364 -12.018  59.992  1.00 88.50           C  
ANISOU 2445  C   SER H 178    11308  11858  10459   -503    501    348       C  
ATOM   2446  O   SER H 178     -14.560 -12.019  60.292  1.00 88.74           O  
ANISOU 2446  O   SER H 178    11306  11963  10448   -551    461    374       O  
ATOM   2447  CB  SER H 178     -11.760 -12.461  61.862  1.00 90.27           C  
ANISOU 2447  CB  SER H 178    11539  11961  10800   -328    547    323       C  
ATOM   2448  OG  SER H 178     -11.013 -11.295  61.550  1.00 97.17           O  
ANISOU 2448  OG  SER H 178    12353  12843  11725   -269    524    336       O  
ATOM   2449  N   GLY H 179     -12.811 -11.153  59.140  1.00 82.29           N  
ANISOU 2449  N   GLY H 179    10491  11080   9696   -485    494    355       N  
ATOM   2450  CA  GLY H 179     -13.535 -10.073  58.476  1.00 81.07           C  
ANISOU 2450  CA  GLY H 179    10258  11023   9524   -514    445    395       C  
ATOM   2451  C   GLY H 179     -13.232  -8.714  59.079  1.00 82.23           C  
ANISOU 2451  C   GLY H 179    10312  11186   9747   -407    407    421       C  
ATOM   2452  O   GLY H 179     -13.850  -7.709  58.712  1.00 81.50           O  
ANISOU 2452  O   GLY H 179    10148  11170   9647   -410    373    464       O  
ATOM   2453  N   LEU H 180     -12.275  -8.680  60.017  1.00 76.69           N  
ANISOU 2453  N   LEU H 180     9612  10414   9112   -315    419    400       N  
ATOM   2454  CA  LEU H 180     -11.848  -7.475  60.722  1.00 74.97           C  
ANISOU 2454  CA  LEU H 180     9325  10198   8963   -221    391    416       C  
ATOM   2455  C   LEU H 180     -10.508  -6.999  60.181  1.00 76.22           C  
ANISOU 2455  C   LEU H 180     9487  10307   9164   -176    412    399       C  
ATOM   2456  O   LEU H 180      -9.710  -7.806  59.697  1.00 75.42           O  
ANISOU 2456  O   LEU H 180     9449  10152   9056   -189    453    375       O  
ATOM   2457  CB  LEU H 180     -11.729  -7.747  62.238  1.00 74.60           C  
ANISOU 2457  CB  LEU H 180     9270  10122   8953   -160    387    409       C  
ATOM   2458  CG  LEU H 180     -12.961  -8.293  62.962  1.00 78.64           C  
ANISOU 2458  CG  LEU H 180     9778  10673   9429   -192    366    424       C  
ATOM   2459  CD1 LEU H 180     -12.556  -9.014  64.231  1.00 78.56           C  
ANISOU 2459  CD1 LEU H 180     9785  10612   9451   -144    380    403       C  
ATOM   2460  CD2 LEU H 180     -13.971  -7.187  63.262  1.00 79.60           C  
ANISOU 2460  CD2 LEU H 180     9827  10868   9549   -175    322    473       C  
ATOM   2461  N   TYR H 181     -10.253  -5.693  60.294  1.00 71.11           N  
ANISOU 2461  N   TYR H 181     8780   9678   8559   -122    387    417       N  
ATOM   2462  CA  TYR H 181      -9.013  -5.079  59.840  1.00 70.19           C  
ANISOU 2462  CA  TYR H 181     8659   9528   8483    -79    398    407       C  
ATOM   2463  C   TYR H 181      -8.071  -4.736  60.993  1.00 69.81           C  
ANISOU 2463  C   TYR H 181     8595   9444   8487     -6    397    400       C  
ATOM   2464  O   TYR H 181      -8.526  -4.446  62.099  1.00 68.80           O  
ANISOU 2464  O   TYR H 181     8440   9328   8371     19    378    408       O  
ATOM   2465  CB  TYR H 181      -9.298  -3.819  59.000  1.00 72.63           C  
ANISOU 2465  CB  TYR H 181     8917   9882   8795    -80    378    431       C  
ATOM   2466  CG  TYR H 181     -10.301  -4.000  57.876  1.00 77.10           C  
ANISOU 2466  CG  TYR H 181     9480  10510   9306   -157    376    450       C  
ATOM   2467  CD1 TYR H 181     -10.072  -4.913  56.849  1.00 79.72           C  
ANISOU 2467  CD1 TYR H 181     9866  10824   9598   -221    401    429       C  
ATOM   2468  CD2 TYR H 181     -11.442  -3.206  57.798  1.00 78.87           C  
ANISOU 2468  CD2 TYR H 181     9644  10812   9510   -166    355    497       C  
ATOM   2469  CE1 TYR H 181     -10.981  -5.072  55.805  1.00 82.11           C  
ANISOU 2469  CE1 TYR H 181    10165  11194   9840   -308    397    448       C  
ATOM   2470  CE2 TYR H 181     -12.356  -3.349  56.753  1.00 80.57           C
[truncated: 282,142 more chars]
