# Supplementary material for: Utilizing network pharmacology and molecular docking to explore the underlying mechanism of Guizhi Fuling Wan in treating endometriosis
Source: PeerJ. 2021 Apr 2;9:e11087. doi: 10.7717/peerj.11087 (PMC8020871; doi:10.7717/peerj.11087)
Supplement: Supplemental Information 1 [file peerj-09-11087-s001.zip › Molecular docking/INS-4ajx.pdb]

ATOM      1  N   GLY A   1      53.224  -6.918  16.646  1.00 11.20           N  
ANISOU    1  N   GLY A   1      927   1442   1888     88    -32    357       N  
ATOM      2  CA  GLY A   1      52.194  -6.272  15.815  1.00  9.87           C  
ANISOU    2  CA  GLY A   1      771   1492   1487    223    234    409       C  
ATOM      3  C   GLY A   1      50.937  -6.027  16.630  1.00  9.81           C  
ANISOU    3  C   GLY A   1     1079   1218   1433    -78    232    317       C  
ATOM      4  O   GLY A   1      50.794  -6.512  17.771  1.00  9.85           O  
ANISOU    4  O   GLY A   1      817   1504   1422     30     52    226       O  
ATOM      5  HA2 GLY A   1      52.524  -5.423  15.481  1.00 11.85           H  
ATOM      6  HA3 GLY A   1      51.974  -6.842  15.061  1.00 11.85           H  
ATOM      7  H1  GLY A   1      52.824  -7.242  17.457  1.00 13.44           H  
ATOM      8  H2  GLY A   1      53.610  -7.653  16.164  1.00 13.44           H  
ATOM      9  H3  GLY A   1      53.909  -6.281  16.860  1.00 13.44           H  
ATOM     10  N   ILE A   2      50.010  -5.272  16.049  1.00  9.30           N  
ANISOU   10  N   ILE A   2      719   1244   1569    185    -17    349       N  
ATOM     11  CA  ILE A   2      48.855  -4.791  16.763  1.00  9.06           C  
ANISOU   11  CA  ILE A   2      826   1145   1472    -49     23    377       C  
ATOM     12  C   ILE A   2      47.921  -5.911  17.234  1.00  9.12           C  
ANISOU   12  C   ILE A   2      882   1255   1326    114    -74    133       C  
ATOM     13  O   ILE A   2      47.309  -5.802  18.296  1.00  9.20           O  
ANISOU   13  O   ILE A   2      925   1188   1381    -34    -87    287       O  
ATOM     14  CB  ILE A   2      48.090  -3.789  15.882  1.00  8.72           C  
ANISOU   14  CB  ILE A   2      771   1242   1300     55   -197    192       C  
ATOM     15  CG1 ILE A   2      47.057  -3.020  16.676  1.00  9.50           C  
ANISOU   15  CG1 ILE A   2      849   1190   1569    132    -76    106       C  
ATOM     16  CG2 ILE A   2      47.476  -4.458  14.668  1.00 11.30           C  
ANISOU   16  CG2 ILE A   2      930   1558   1805    -45     47    401       C  
ATOM     17  CD1 ILE A   2      46.352  -1.942  15.861  1.00 10.45           C  
ANISOU   17  CD1 ILE A   2      959   1370   1640     93    -90    399       C  
ATOM     18  H   ILE A   2      50.037  -5.024  15.226  1.00 11.16           H  
ATOM     19  HA  ILE A   2      49.161  -4.309  17.560  1.00 10.88           H  
ATOM     20  HB  ILE A   2      48.737  -3.144  15.555  1.00 10.46           H  
ATOM     21 HG12 ILE A   2      46.384  -3.639  16.998  1.00 11.40           H  
ATOM     22 HG13 ILE A   2      47.495  -2.588  17.426  1.00 11.40           H  
ATOM     23 HG21 ILE A   2      46.863  -5.135  14.962  1.00 13.56           H  
ATOM     24 HG22 ILE A   2      47.011  -3.797  14.149  1.00 13.56           H  
ATOM     25 HG23 ILE A   2      48.175  -4.854  14.143  1.00 13.56           H  
ATOM     26 HD11 ILE A   2      45.904  -2.356  15.119  1.00 12.54           H  
ATOM     27 HD12 ILE A   2      45.713  -1.495  16.421  1.00 12.54           H  
ATOM     28 HD13 ILE A   2      47.004  -1.315  15.541  1.00 12.54           H  
ATOM     29  N   VAL A   3      47.772  -6.995  16.484  1.00  9.17           N  
ANISOU   29  N   VAL A   3     1029   1167   1289     44     37    107       N  
ATOM     30  CA  VAL A   3      46.857  -8.062  16.918  1.00 10.09           C  
ANISOU   30  CA  VAL A   3     1152   1262   1419    -98     60    196       C  
ATOM     31  C   VAL A   3      47.418  -8.749  18.162  1.00 10.41           C  
ANISOU   31  C   VAL A   3     1134   1316   1505   -178    -75    259       C  
ATOM     32  O   VAL A   3      46.687  -8.960  19.129  1.00 11.40           O  
ANISOU   32  O   VAL A   3     1276   1394   1660    -96    152    381       O  
ATOM     33  CB  VAL A   3      46.584  -9.072  15.766  1.00 11.49           C  
ANISOU   33  CB  VAL A   3     1449   1490   1427   -248    133    -89       C  
ATOM     34  CG1 VAL A   3      45.797 -10.276  16.245  1.00 12.74           C  
ANISOU   34  CG1 VAL A   3     1520   1524   1795   -294    174     -1       C  
ATOM     35  CG2 VAL A   3      45.833  -8.353  14.650  1.00 12.52           C  
ANISOU   35  CG2 VAL A   3     1573   1637   1547   -147   -208   -270       C  
ATOM     36  H   VAL A   3      48.174  -7.142  15.738  1.00 11.00           H  
ATOM     37  HA  VAL A   3      45.999  -7.657  17.165  1.00 12.11           H  
ATOM     38  HB  VAL A   3      47.439  -9.388  15.405  1.00 13.79           H  
ATOM     39 HG11 VAL A   3      44.955  -9.979  16.596  1.00 15.28           H  
ATOM     40 HG12 VAL A   3      45.653 -10.870  15.504  1.00 15.28           H  
ATOM     41 HG13 VAL A   3      46.298 -10.724  16.930  1.00 15.28           H  
ATOM     42 HG21 VAL A   3      46.372  -7.625  14.330  1.00 15.02           H  
ATOM     43 HG22 VAL A   3      45.664  -8.973  13.938  1.00 15.02           H  
ATOM     44 HG23 VAL A   3      45.003  -8.018  14.998  1.00 15.02           H  
ATOM     45  N   GLU A   4      48.706  -9.100  18.134  1.00 10.74           N  
ANISOU   45  N   GLU A   4     1090   1326   1667     98    -69    473       N  
ATOM     46  CA  GLU A   4      49.320  -9.705  19.296  1.00 12.20           C  
ANISOU   46  CA  GLU A   4     1388   1498   1752    256    103    416       C  
ATOM     47  C   GLU A   4      49.198  -8.773  20.487  1.00 11.17           C  
ANISOU   47  C   GLU A   4     1138   1467   1641    -53    197    525       C  
ATOM     48  O   GLU A   4      48.903  -9.219  21.578  1.00 13.22           O  
ANISOU   48  O   GLU A   4     1667   1673   1684   -112    129    642       O  
ATOM     49  CB  GLU A   4      50.801 -10.040  19.041  1.00 14.32           C  
ANISOU   49  CB  GLU A   4     1418   1826   2198    407    -88    494       C  
ATOM     50  CG  GLU A   4      51.530 -10.597  20.282  1.00 17.27           C  
ANISOU   50  CG  GLU A   4     1795   1965   2800    271   -137    795       C  
ATOM     51  CD  GLU A   4      52.970 -10.999  20.058  1.00 19.94           C  
ANISOU   51  CD  GLU A   4     2106   2286   3185    491    -43   1227       C  
ATOM     52  OE1 GLU A   4      53.555 -10.618  19.032  1.00 19.25           O  
ANISOU   52  OE1 GLU A   4     1778   2027   3507    215    -64   1041       O  
ATOM     53  OE2 GLU A   4      53.521 -11.696  20.940  1.00 23.78           O1-
ANISOU   53  OE2 GLU A   4     2404   2988   3643    553   -286   1326       O1-
ATOM     54  H   GLU A   4      49.232  -8.998  17.461  1.00 12.89           H  
ATOM     55  HA  GLU A   4      48.851 -10.539  19.510  1.00 14.64           H  
ATOM     56  HB2 GLU A   4      50.856 -10.707  18.340  1.00 17.18           H  
ATOM     57  HB3 GLU A   4      51.262  -9.232  18.764  1.00 17.18           H  
ATOM     58  HG2 GLU A   4      51.522  -9.918  20.974  1.00 20.72           H  
ATOM     59  HG3 GLU A   4      51.053 -11.382  20.592  1.00 20.72           H  
ATOM     60  N   GLN A   5      49.466  -7.495  20.282  1.00 10.08           N  
ANISOU   60  N   GLN A   5      949   1568   1312    123   -161    349       N  
ATOM     61  CA  GLN A   5      49.497  -6.570  21.409  1.00 10.41           C  
ANISOU   61  CA  GLN A   5      912   1901   1141    -25      2    416       C  
ATOM     62  C   GLN A   5      48.126  -6.212  21.951  1.00 10.42           C  
ANISOU   62  C   GLN A   5      866   1762   1330      8    -14    345       C  
ATOM     63  O   GLN A   5      48.017  -5.873  23.124  1.00 11.89           O  
ANISOU   63  O   GLN A   5      968   2128   1420   -128   -127    372       O  
ATOM     64  CB  GLN A   5      50.268  -5.305  21.073  1.00 11.13           C  
ANISOU   64  CB  GLN A   5      893   1834   1503    -91     97    507       C  
ATOM     65  CG  GLN A   5      51.752  -5.563  20.790  1.00 13.07           C  
ANISOU   65  CG  GLN A   5     1131   2131   1702   -208    -24    646       C  
ATOM     66  CD  GLN A   5      52.481  -6.228  21.931  1.00 15.83           C  
ANISOU   66  CD  GLN A   5     1200   2935   1879   -238    174    663       C  
ATOM     67  NE2 GLN A   5      53.377  -7.146  21.605  1.00 17.27           N  
ANISOU   67  NE2 GLN A   5     1374   3061   2126    -11     37   1038       N  
ATOM     68  OE1 GLN A   5      52.233  -5.928  23.076  1.00 19.01           O  
ANISOU   68  OE1 GLN A   5     1634   3647   1941   -245   -222    403       O  
ATOM     69  H   GLN A   5      49.631  -7.139  19.517  1.00 12.09           H  
ATOM     70  HA  GLN A   5      49.981  -7.009  22.139  1.00 12.49           H  
ATOM     71  HB2 GLN A   5      49.879  -4.900  20.282  1.00 13.36           H  
ATOM     72  HB3 GLN A   5      50.209  -4.692  21.822  1.00 13.36           H  
ATOM     73  HG2 GLN A   5      51.827  -6.140  20.013  1.00 15.68           H  
ATOM     74  HG3 GLN A   5      52.189  -4.715  20.612  1.00 15.68           H  
ATOM     75 HE21 GLN A   5      53.517  -7.335  20.778  1.00 20.72           H  
ATOM     76 HE22 GLN A   5      53.819  -7.553  22.220  1.00 20.72           H  
ATOM     77  N   CYS A   6      47.080  -6.252  21.121  1.00  9.51           N  
ANISOU   77  N   CYS A   6      817   1494   1304    106    -76    158       N  
ATOM     78  CA  CYS A   6      45.842  -5.587  21.462  1.00  9.13           C  
ANISOU   78  CA  CYS A   6      935   1310   1223     21    -19    227       C  
ATOM     79  C   CYS A   6      44.580  -6.436  21.377  1.00  9.34           C  
ANISOU   79  C   CYS A   6      905   1422   1220   -212   -136     96       C  
ATOM     80  O   CYS A   6      43.485  -5.907  21.644  1.00 10.33           O  
ANISOU   80  O   CYS A   6      949   1526   1450    -92     94     99       O  
ATOM     81  CB  CYS A   6      45.663  -4.351  20.568  1.00  9.13           C  
ANISOU   81  CB  CYS A   6      700   1241   1529     38     86    188       C  
ATOM     82  SG  CYS A   6      47.006  -3.135  20.697  1.00 10.79           S  
ANISOU   82  SG  CYS A   6     1079   1447   1574    -99     12    123       S  
ATOM     83  H   CYS A   6      47.071  -6.658  20.363  1.00 11.42           H  
ATOM     84  HA  CYS A   6      45.913  -5.269  22.386  1.00 10.95           H  
ATOM     85  HB2 CYS A   6      45.615  -4.641  19.643  1.00 10.96           H  
ATOM     86  HB3 CYS A   6      44.837  -3.906  20.815  1.00 10.96           H  
ATOM     87  N   CYS A   7      44.679  -7.736  21.069  1.00 10.11           N  
ANISOU   87  N   CYS A   7     1075   1409   1357   -180   -155    251       N  
ATOM     88  CA  CYS A   7      43.463  -8.533  20.972  1.00  9.64           C  
ANISOU   88  CA  CYS A   7     1029   1324   1308   -214   -247    201       C  
ATOM     89  C   CYS A   7      43.134  -9.415  22.176  1.00 10.86           C  
ANISOU   89  C   CYS A   7      991   1491   1645   -139   -227    516       C  
ATOM     90  O   CYS A   7      42.107 -10.079  22.158  1.00 12.21           O  
ANISOU   90  O   CYS A   7     1296   1527   1814   -246   -160    512       O  
ATOM     91  CB  CYS A   7      43.439  -9.298  19.665  1.00 10.24           C  
ANISOU   91  CB  CYS A   7     1108   1200   1583   -151   -110    187       C  
ATOM     92  SG  CYS A   7      43.206  -8.158  18.243  1.00 10.59           S  
ANISOU   92  SG  CYS A   7     1071   1425   1526   -100   -123    186       S  
ATOM     93  H   CYS A   7      45.411  -8.161  20.917  1.00 12.13           H  
ATOM     94  HA  CYS A   7      42.722  -7.895  20.912  1.00 11.56           H  
ATOM     95  HB2 CYS A   7      44.282  -9.764  19.549  1.00 12.29           H  
ATOM     96  HB3 CYS A   7      42.703  -9.930  19.675  1.00 12.29           H  
ATOM     97  N   THR A   8      43.929  -9.357  23.246  1.00 11.92           N  
ANISOU   97  N   THR A   8     1154   1626   1747   -195   -235    632       N  
ATOM     98  CA ATHR A   8      43.677 -10.031  24.509  0.63 13.70           C  
ANISOU   98  CA ATHR A   8     1269   1888   2049   -339   -523    903       C  
ATOM     99  CA BTHR A   8      43.504  -9.993  24.493  0.37 13.37           C  
ANISOU   99  CA BTHR A   8     1377   1738   1966   -184   -364    776       C  
ATOM    100  C   THR A   8      43.484  -9.006  25.645  1.00 13.93           C  
ANISOU  100  C   THR A   8     1312   2026   1955   -341   -311    980       C  
ATOM    101  O   THR A   8      42.525  -9.032  26.417  1.00 15.06           O  
ANISOU  101  O   THR A   8     1527   2204   1992   -188    -80    902       O  
ATOM    102  CB ATHR A   8      44.873 -10.932  24.836  0.63 17.55           C  
ANISOU  102  CB ATHR A   8     2140   2107   2422   -310   -213    799       C  
ATOM    103  CB BTHR A   8      44.286 -11.261  24.889  0.37 13.49           C  
ANISOU  103  CB BTHR A   8     1572   1503   2052    -71   -400    598       C  
ATOM    104  CG2ATHR A   8      44.603 -11.765  26.073  0.63 18.58           C  
ANISOU  104  CG2ATHR A   8     2317   2162   2581   -274   -558    974       C  
ATOM    105  CG2BTHR A   8      44.075 -12.377  23.859  0.37 13.47           C  
ANISOU  105  CG2BTHR A   8     1798   1153   2166   -161   -393    701       C  
ATOM    106  OG1ATHR A   8      45.138 -11.779  23.704  0.63 19.00           O  
ANISOU  106  OG1ATHR A   8     2550   1999   2671   -271     67    793       O  
ATOM    107  OG1BTHR A   8      45.674 -10.944  25.020  0.37 12.65           O  
ANISOU  107  OG1BTHR A   8     1314   1462   2030    130   -475    416       O  
ATOM    108  H   THR A   8      44.678  -8.936  23.266  1.00 14.30           H  
ATOM    109  HA ATHR A   8      42.871 -10.584  24.439  0.63 16.44           H  
ATOM    110  HA BTHR A   8      42.576 -10.278  24.365  0.37 16.05           H  
ATOM    111  HB ATHR A   8      45.651 -10.378  25.008  0.63 21.06           H  
ATOM    112  HB BTHR A   8      43.955 -11.579  25.744  0.37 16.19           H  
ATOM    113  HG1ATHR A   8      45.311 -11.322  23.046  0.63 22.80           H  
ATOM    114  HG1BTHR A   8      45.778 -10.372  25.598  0.37 15.18           H  
ATOM    115 HG21ATHR A   8      43.833 -12.321  25.932  0.63 22.30           H  
ATOM    116 HG21BTHR A   8      44.381 -12.089  22.996  0.37 16.16           H  
ATOM    117 HG22ATHR A   8      45.360 -12.323  26.265  0.63 22.30           H  
ATOM    118 HG22BTHR A   8      44.567 -13.160  24.118  0.37 16.16           H  
ATOM    119 HG23ATHR A   8      44.440 -11.191  26.826  0.63 22.30           H  
ATOM    120 HG23BTHR A   8      43.143 -12.599  23.802  0.37 16.16           H  
ATOM    121  N   SER A   9      44.476  -8.147  25.748  1.00 14.22           N  
ANISOU  121  N   SER A   9     1449   2053   1901   -144   -345    499       N  
ATOM    122  CA ASER A   9      44.457  -7.025  26.686  0.28 14.76           C  
ANISOU  122  CA ASER A   9     1691   2219   1698   -130   -402    490       C  
ATOM    123  CA BSER A   9      44.410  -7.037  26.685  0.31 14.75           C  
ANISOU  123  CA BSER A   9     1738   2133   1735   -175   -365    387       C  
ATOM    124  CA CSER A   9      44.465  -7.032  26.683  0.41 14.78           C  
ANISOU  124  CA CSER A   9     1673   2289   1653   -157   -299    386       C  
ATOM    125  C   SER A   9      44.162  -5.744  25.928  1.00 13.95           C  
ANISOU  125  C   SER A   9     1549   2145   1606    -89   -448    519       C  
ATOM    126  O   SER A   9      44.659  -5.548  24.814  1.00 13.59           O  
ANISOU  126  O   SER A   9     1549   1807   1808    -13   -163    419       O  
ATOM    127  CB ASER A   9      45.799  -6.880  27.416  0.28 16.38           C  
ANISOU  127  CB ASER A   9     2121   2505   1599     19   -578    482       C  
ATOM    128  CB BSER A   9      45.674  -6.952  27.540  0.31 16.48           C  
ANISOU  128  CB BSER A   9     2261   2241   1761   -154   -418    146       C  
ATOM    129  CB CSER A   9      45.826  -6.952  27.386  0.41 16.52           C  
ANISOU  129  CB CSER A   9     2086   2727   1463     44   -328    163       C  
ATOM    130  OG ASER A   9      46.030  -7.927  28.344  0.28 18.41           O  
ANISOU  130  OG ASER A   9     2362   2779   1856     58   -746    522       O  
ATOM    131  OG BSER A   9      46.847  -7.123  26.761  0.31 18.82           O  
ANISOU  131  OG BSER A   9     2579   2431   2140   -141   -456    -72       O  
ATOM    132  OG CSER A   9      45.846  -5.995  28.426  0.41 19.13           O  
ANISOU  132  OG CSER A   9     2287   3129   1853    240   -309     -6       O  
ATOM    133  H   SER A   9      45.195  -8.186  25.278  1.00 17.07           H  
ATOM    134  HA ASER A   9      43.751  -7.165  27.351  0.28 17.71           H  
ATOM    135  HA BSER A   9      43.651  -7.180  27.288  0.31 17.70           H  
ATOM    136  HA CSER A   9      43.769  -7.173  27.358  0.41 17.73           H  
ATOM    137  HB2ASER A   9      46.512  -6.885  26.758  0.28 19.66           H  
ATOM    138  HB2BSER A   9      45.705  -6.081  27.966  0.31 19.78           H  
ATOM    139  HB2CSER A   9      46.032  -7.822  27.762  0.41 19.82           H  
ATOM    140  HB3ASER A   9      45.802  -6.036  27.894  0.28 19.66           H  
ATOM    141  HB3BSER A   9      45.642  -7.648  28.215  0.31 19.78           H  
ATOM    142  HB3CSER A   9      46.500  -6.712  26.731  0.41 19.82           H  
ATOM    143  HG ASER A   9      45.398  -8.450  28.340  0.28 22.10           H  
ATOM    144  HG BSER A   9      46.647  -7.240  25.975  0.31 22.58           H  
ATOM    145  HG CSER A   9      45.114  -5.631  28.486  0.41 22.95           H  
ATOM    146  N   ILE A  10      43.382  -4.874  26.543  1.00 13.51           N  
ANISOU  146  N   ILE A  10     1547   2332   1256   -240   -342    457       N  
ATOM    147  CA  ILE A  10      42.958  -3.652  25.869  1.00 12.59           C  
ANISOU  147  CA  ILE A  10     1485   1915   1385   -331    -89    136       C  
ATOM    148  C   ILE A  10      44.108  -2.682  25.659  1.00 12.77           C  
ANISOU  148  C   ILE A  10     1455   2142   1255   -208   -463    220       C  
ATOM    149  O   ILE A  10      44.817  -2.319  26.599  1.00 15.39           O  
ANISOU  149  O   ILE A  10     1818   2556   1475   -621   -579    386       O  
ATOM    150  CB  ILE A  10      41.830  -2.938  26.657  1.00 12.71           C  
ANISOU  150  CB  ILE A  10     1437   2091   1300   -447   -210    154       C  
ATOM    151  CG1 ILE A  10      40.620  -3.854  26.872  1.00 13.69           C  
ANISOU  151  CG1 ILE A  10     1372   2198   1631   -351   -208    249       C  
ATOM    152  CG2 ILE A  10      41.393  -1.642  25.981  1.00 14.17           C  
ANISOU  152  CG2 ILE A  10     1715   2004   1665    -73    110    204       C  
ATOM    153  CD1 ILE A  10      39.688  -3.371  27.977  1.00 14.75           C  
ANISOU  153  CD1 ILE A  10     1738   2313   1551   -438    168     72       C  
ATOM    154  H   ILE A  10      43.084  -4.962  27.344  1.00 16.22           H  
ATOM    155  HA  ILE A  10      42.602  -3.887  24.987  1.00 15.11           H  
ATOM    156  HB  ILE A  10      42.184  -2.709  27.531  1.00 15.25           H  
ATOM    157 HG12 ILE A  10      40.110  -3.899  26.049  1.00 16.43           H  
ATOM    158 HG13 ILE A  10      40.935  -4.739  27.114  1.00 16.43           H  
ATOM    159 HG21 ILE A  10      41.067  -1.844  25.101  1.00 17.00           H  
ATOM    160 HG22 ILE A  10      40.696  -1.238  26.503  1.00 17.00           H  
ATOM    161 HG23 ILE A  10      42.146  -1.050  25.924  1.00 17.00           H  
ATOM    162 HD11 ILE A  10      39.358  -2.499  27.748  1.00 17.70           H  
ATOM    163 HD12 ILE A  10      38.955  -3.986  28.059  1.00 17.70           H  
ATOM    164 HD13 ILE A  10      40.176  -3.331  28.803  1.00 17.70           H  
ATOM    165  N   CYS A  11      44.252  -2.214  24.428  1.00 11.14           N  
ANISOU  165  N   CYS A  11     1074   1827   1332   -182   -268     63       N  
ATOM    166  CA  CYS A  11      45.173  -1.125  24.125  1.00 11.84           C  
ANISOU  166  CA  CYS A  11     1113   1670   1714   -175    -71     17       C  
ATOM    167  C   CYS A  11      44.443   0.184  24.252  1.00 12.88           C  
ANISOU  167  C   CYS A  11     1379   1835   1677    -46    159   -134       C  
ATOM    168  O   CYS A  11      43.380   0.385  23.646  1.00 14.14           O  
ANISOU  168  O   CYS A  11     1369   1849   2155    125     36    227       O  
ATOM    169  CB  CYS A  11      45.707  -1.272  22.730  1.00 12.44           C  
ANISOU  169  CB  CYS A  11     1462   1599   1666   -104    125   -164       C  
ATOM    170  SG  CYS A  11      46.920  -2.600  22.654  1.00 11.49           S  
ANISOU  170  SG  CYS A  11     1104   1557   1704    -74   -219     58       S  
ATOM    171  H   CYS A  11      43.824  -2.510  23.743  1.00 13.37           H  
ATOM    172  HA  CYS A  11      45.923  -1.135  24.757  1.00 14.20           H  
ATOM    173  HB2 CYS A  11      44.979  -1.487  22.126  1.00 14.93           H  
ATOM    174  HB3 CYS A  11      46.139  -0.446  22.460  1.00 14.93           H  
ATOM    175  N   SER A  12      45.007   1.057  25.059  1.00 12.74           N  
ANISOU  175  N   SER A  12     1711   1668   1463    -24    248   -169       N  
ATOM    176  CA  SER A  12      44.483   2.408  25.197  1.00 14.56           C  
ANISOU  176  CA  SER A  12     2091   1698   1744     16    422   -172       C  
ATOM    177  C   SER A  12      44.608   3.166  23.857  1.00 13.84           C  
ANISOU  177  C   SER A  12     1813   1525   1920     38    544   -420       C  
ATOM    178  O   SER A  12      45.387   2.801  22.987  1.00 12.49           O  
ANISOU  178  O   SER A  12     1366   1512   1866    -54    325   -204       O  
ATOM    179  CB  SER A  12      45.241   3.170  26.289  1.00 17.53           C  
ANISOU  179  CB  SER A  12     2573   2223   1865   -373    396   -368       C  
ATOM    180  OG  SER A  12      46.582   3.392  25.865  1.00 17.65           O  
ANISOU  180  OG  SER A  12     2828   2172   1707   -594    195   -669       O  
ATOM    181  H   SER A  12      45.699   0.896  25.543  1.00 15.29           H  
ATOM    182  HA  SER A  12      43.535   2.368  25.445  1.00 17.47           H  
ATOM    183  HB2 SER A  12      44.808   4.024  26.443  1.00 21.04           H  
ATOM    184  HB3 SER A  12      45.246   2.642  27.103  1.00 21.04           H  
ATOM    185  HG  SER A  12      46.995   3.800  26.445  1.00 21.18           H  
ATOM    186  N   LEU A  13      43.852   4.241  23.707  1.00 15.26           N  
ANISOU  186  N   LEU A  13     1762   1735   2300    273    685    -65       N  
ATOM    187  CA  LEU A  13      43.986   5.078  22.505  1.00 15.54           C  
ANISOU  187  CA  LEU A  13     1929   1596   2381     87    562      4       C  
ATOM    188  C   LEU A  13      45.421   5.620  22.392  1.00 15.97           C  
ANISOU  188  C   LEU A  13     2299   1646   2123    -64    538     24       C  
ATOM    189  O   LEU A  13      45.966   5.745  21.291  1.00 16.14           O  
ANISOU  189  O   LEU A  13     2139   1778   2218   -294    819   -104       O  
ATOM    190  CB  LEU A  13      42.928   6.202  22.468  1.00 18.70           C  
ANISOU  190  CB  LEU A  13     1923   1823   3360    212    585    164       C  
ATOM    191  CG  LEU A  13      41.460   5.746  22.419  1.00 18.84           C  
ANISOU  191  CG  LEU A  13     1541   1727   3891    228    393    -34       C  
ATOM    192  CD1 LEU A  13      40.606   6.993  22.172  1.00 22.00           C  
ANISOU  192  CD1 LEU A  13     2062   2059   4237    364    748   -157       C  
ATOM    193  CD2 LEU A  13      41.252   4.714  21.331  1.00 21.34           C  
ANISOU  193  CD2 LEU A  13     1764   2048   4298      4    130      0       C  
ATOM    194  H   LEU A  13      43.260   4.512  24.270  1.00 18.31           H  
ATOM    195  HA  LEU A  13      43.831   4.512  21.721  1.00 18.65           H  
ATOM    196  HB2 LEU A  13      43.035   6.748  23.263  1.00 22.44           H  
ATOM    197  HB3 LEU A  13      43.088   6.746  21.681  1.00 22.44           H  
ATOM    198  HG  LEU A  13      41.208   5.358  23.271  1.00 22.61           H  
ATOM    199 HD11 LEU A  13      40.868   7.390  21.338  1.00 26.40           H  
ATOM    200 HD12 LEU A  13      39.682   6.736  22.136  1.00 26.40           H  
ATOM    201 HD13 LEU A  13      40.747   7.615  22.890  1.00 26.40           H  
ATOM    202 HD21 LEU A  13      41.810   3.954  21.511  1.00 25.61           H  
ATOM    203 HD22 LEU A  13      40.330   4.449  21.325  1.00 25.61           H  
ATOM    204 HD23 LEU A  13      41.488   5.101  20.485  1.00 25.61           H  
ATOM    205  N   TYR A  14      46.071   5.847  23.523  1.00 17.15           N  
ANISOU  205  N   TYR A  14     2441   1610   2466    -55    702   -354       N  
ATOM    206  CA  TYR A  14      47.451   6.290  23.489  1.00 17.91           C  
ANISOU  206  CA  TYR A  14     2551   1887   2366   -491    308   -501       C  
ATOM    207  C   TYR A  14      48.381   5.186  22.939  1.00 15.79           C  
ANISOU  207  C   TYR A  14     2175   1867   1956   -556     34   -274       C  
ATOM    208  O   TYR A  14      49.201   5.448  22.070  1.00 16.36           O  
ANISOU  208  O   TYR A  14     2281   1993   1943   -668   -148   -207       O  
ATOM    209  CB  TYR A  14      47.854   6.702  24.877  1.00 22.16           C  
ANISOU  209  CB  TYR A  14     2868   2526   3027   -470    307   -771       C  
ATOM    210  CG  TYR A  14      49.297   7.028  24.981  1.00 25.45           C  
ANISOU  210  CG  TYR A  14     3048   3155   3468   -648     38   -815       C  
ATOM    211  CD1 TYR A  14      49.803   8.191  24.425  1.00 28.20           C  
ANISOU  211  CD1 TYR A  14     3332   3509   3873  -1012    -36   -765       C  
ATOM    212  CD2 TYR A  14      50.168   6.188  25.656  1.00 28.66           C  
ANISOU  212  CD2 TYR A  14     3355   3798   3736   -515   -122   -694       C  
ATOM    213  CE1 TYR A  14      51.136   8.508  24.526  1.00 29.90           C  
ANISOU  213  CE1 TYR A  14     3267   3988   4105  -1018   -456   -843       C  
ATOM    214  CE2 TYR A  14      51.516   6.496  25.764  1.00 31.10           C  
ANISOU  214  CE2 TYR A  14     3511   4159   4145   -659   -147   -739       C  
ATOM    215  CZ  TYR A  14      51.998   7.657  25.200  1.00 30.88           C  
ANISOU  215  CZ  TYR A  14     3218   4244   4269  -1108   -628   -944       C  
ATOM    216  OH  TYR A  14      53.339   8.006  25.309  1.00 34.30           O  
ANISOU  216  OH  TYR A  14     3633   4781   4616  -1114   -575  -1001       O  
ATOM    217  H   TYR A  14      45.741   5.753  24.312  1.00 20.58           H  
ATOM    218  HA  TYR A  14      47.525   7.073  22.903  1.00 21.49           H  
ATOM    219  HB2 TYR A  14      47.349   7.490  25.132  1.00 26.60           H  
ATOM    220  HB3 TYR A  14      47.665   5.975  25.490  1.00 26.60           H  
ATOM    221  HD1 TYR A  14      49.230   8.767  23.972  1.00 33.84           H  
ATOM    222  HD2 TYR A  14      49.845   5.404  26.038  1.00 34.39           H  
ATOM    223  HE1 TYR A  14      51.458   9.294  24.148  1.00 35.88           H  
ATOM    224  HE2 TYR A  14      52.090   5.925  26.221  1.00 37.32           H  
ATOM    225  HH  TYR A  14      53.412   8.721  25.704  1.00 41.16           H  
ATOM    226  N   GLN A  15      48.209   3.936  23.382  1.00 13.95           N  
ANISOU  226  N   GLN A  15     1662   1817   1822   -425     -7   -319       N  
ATOM    227  CA AGLN A  15      49.014   2.844  22.837  0.48 12.36           C  
ANISOU  227  CA AGLN A  15     1127   1894   1674   -285   -248   -135       C  
ATOM    228  CA BGLN A  15      48.991   2.818  22.847  0.52 13.77           C  
ANISOU  228  CA BGLN A  15     1384   2053   1795   -312   -276    -48       C  
ATOM    229  C   GLN A  15      48.717   2.631  21.350  1.00 11.78           C  
ANISOU  229  C   GLN A  15     1089   1784   1602    -82    -52    -38       C  
ATOM    230  O   GLN A  15      49.616   2.330  20.580  1.00 12.77           O  
ANISOU  230  O   GLN A  15     1091   1981   1781    182     -5    137       O  
ATOM    231  CB AGLN A  15      48.796   1.538  23.598  0.48 11.73           C  
ANISOU  231  CB AGLN A  15      946   1947   1564    -63   -192   -190       C  
ATOM    232  CB BGLN A  15      48.656   1.526  23.599  0.52 16.19           C  
ANISOU  232  CB BGLN A  15     1728   2458   1964   -161   -378     71       C  
ATOM    233  CG AGLN A  15      49.618   0.409  23.016  0.48 10.84           C  
ANISOU  233  CG AGLN A  15      942   1818   1360     41   -145   -177       C  
ATOM    234  CG BGLN A  15      49.114   1.507  25.057  0.52 18.73           C  
ANISOU  234  CG BGLN A  15     2120   2745   2252   -126   -225    192       C  
ATOM    235  CD AGLN A  15      49.646  -0.828  23.840  0.48 11.40           C  
ANISOU  235  CD AGLN A  15     1226   2010   1097   -262   -172   -192       C  
ATOM    236  CD BGLN A  15      48.569   0.308  25.830  0.52 18.54           C  
ANISOU  236  CD BGLN A  15     2080   2785   2179     58   -196    645       C  
ATOM    237  NE2AGLN A  15      50.368  -1.790  23.335  0.48  8.97           N  
ANISOU  237  NE2AGLN A  15      976   1536    896    -80   -153    -36       N  
ATOM    238  NE2BGLN A  15      49.368  -0.749  25.898  0.52 21.95           N  
ANISOU  238  NE2BGLN A  15     2687   2887   2768    -55    483    589       N  
ATOM    239  OE1AGLN A  15      48.974  -0.963  24.880  0.48 13.87           O  
ANISOU  239  OE1AGLN A  15     1873   2330   1065   -143      9   -313       O  
ATOM    240  OE1BGLN A  15      47.470   0.348  26.395  0.52 15.72           O  
ANISOU  240  OE1BGLN A  15     1374   2643   1955   -390   -476    397       O  
ATOM    241  H   GLN A  15      47.646   3.703  23.988  1.00 16.74           H  
ATOM    242  HA AGLN A  15      49.962   3.081  22.920  0.48 14.83           H  
ATOM    243  HA BGLN A  15      49.946   3.004  22.965  0.52 16.53           H  
ATOM    244  HB2AGLN A  15      49.059   1.659  24.523  0.48 14.08           H  
ATOM    245  HB2BGLN A  15      47.694   1.402  23.590  0.52 19.42           H  
ATOM    246  HB3AGLN A  15      47.860   1.290  23.545  0.48 14.08           H  
ATOM    247  HB3BGLN A  15      49.086   0.783  23.146  0.52 19.42           H  
ATOM    248  HG2AGLN A  15      49.253   0.175  22.148  0.48 13.01           H  
ATOM    249  HG2BGLN A  15      50.083   1.466  25.084  0.52 22.48           H  
ATOM    250  HG3AGLN A  15      50.533   0.714  22.914  0.48 13.01           H  
ATOM    251  HG3BGLN A  15      48.803   2.314  25.496  0.52 22.48           H  
ATOM    252 HE21AGLN A  15      50.777  -1.674  22.587  0.48 10.76           H  
ATOM    253 HE21BGLN A  15      50.140  -0.731  25.520  0.52 26.35           H  
ATOM    254 HE22AGLN A  15      50.436  -2.540  23.751  0.48 10.76           H  
ATOM    255 HE22BGLN A  15      49.113  -1.454  26.322  0.52 26.35           H  
ATOM    256  N   LEU A  16      47.456   2.798  20.944  1.00 10.91           N  
ANISOU  256  N   LEU A  16      947   1736   1464     40    -90   -111       N  
ATOM    257  CA  LEU A  16      47.109   2.611  19.530  1.00 10.19           C  
ANISOU  257  CA  LEU A  16      788   1573   1510     25    -50     -9       C  
ATOM    258  C   LEU A  16      47.808   3.617  18.630  1.00 10.18           C  
ANISOU  258  C   LEU A  16      708   1698   1461    -17    -47    -51       C  
ATOM    259  O   LEU A  16      47.964   3.338  17.446  1.00 10.26           O  
ANISOU  259  O   LEU A  16      717   1709   1471    -15    -30    139       O  
ATOM    260  CB  LEU A  16      45.591   2.645  19.351  1.00 11.14           C  
ANISOU  260  CB  LEU A  16      915   1698   1619   -131    -26     -8       C  
ATOM    261  CG  LEU A  16      44.856   1.429  19.929  1.00 12.36           C  
ANISOU  261  CG  LEU A  16     1099   1908   1690   -212   -218     17       C  
ATOM    262  CD1 LEU A  16      43.381   1.709  19.891  1.00 16.02           C  
ANISOU  262  CD1 LEU A  16     1213   2446   2427   -178    -24    170       C  
ATOM    263  CD2 LEU A  16      45.252   0.175  19.155  1.00 14.69           C  
ANISOU  263  CD2 LEU A  16     2012   1685   1882   -449    -93     38       C  
ATOM    264  H   LEU A  16      46.797   3.014  21.452  1.00 13.10           H  
ATOM    265  HA  LEU A  16      47.412   1.720  19.257  1.00 12.23           H  
ATOM    266  HB2 LEU A  16      45.244   3.436  19.792  1.00 13.36           H  
ATOM    267  HB3 LEU A  16      45.392   2.686  18.402  1.00 13.36           H  
ATOM    268  HG  LEU A  16      45.118   1.308  20.855  1.00 14.83           H  
ATOM    269 HD11 LEU A  16      43.115   1.858  18.980  1.00 19.22           H  
ATOM    270 HD12 LEU A  16      42.910   0.954  20.250  1.00 19.22           H  
ATOM    271 HD13 LEU A  16      43.198   2.491  20.417  1.00 19.22           H  
ATOM    272 HD21 LEU A  16      46.200   0.047  19.234  1.00 17.62           H  
ATOM    273 HD22 LEU A  16      44.787  -0.579  19.525  1.00 17.62           H  
ATOM    274 HD23 LEU A  16      45.012   0.289  18.233  1.00 17.62           H  
ATOM    275  N   GLU A  17      48.223   4.773  19.168  1.00 11.64           N  
ANISOU  275  N   GLU A  17     1068   1454   1901    -85     13   -110       N  
ATOM    276  CA AGLU A  17      48.976   5.726  18.354  0.49 12.78           C  
ANISOU  276  CA AGLU A  17     1364   1485   2008      5    -23    106       C  
ATOM    277  CA BGLU A  17      49.001   5.736  18.381  0.51 13.02           C  
ANISOU  277  CA BGLU A  17     1404   1509   2035     -8   -114    -26       C  
ATOM    278  C   GLU A  17      50.260   5.128  17.770  1.00 11.51           C  
ANISOU  278  C   GLU A  17     1095   1325   1951     -4   -113    254       C  
ATOM    279  O   GLU A  17      50.812   5.687  16.823  1.00 12.25           O  
ANISOU  279  O   GLU A  17     1226   1240   2188   -343     22     -6       O  
ATOM    280  CB AGLU A  17      49.298   6.995  19.147  0.49 15.50           C  
ANISOU  280  CB AGLU A  17     1911   1587   2392    120    540    298       C  
ATOM    281  CB BGLU A  17      49.413   6.938  19.233  0.51 16.54           C  
ANISOU  281  CB BGLU A  17     2082   1708   2496    116    307   -100       C  
ATOM    282  CG AGLU A  17      48.089   7.825  19.457  0.49 18.18           C  
ANISOU  282  CG AGLU A  17     2403   1885   2620     76    697    323       C  
ATOM    283  CG BGLU A  17      48.271   7.708  19.793  0.51 19.68           C  
ANISOU  283  CG BGLU A  17     2597   2077   2802    122    325   -353       C  
ATOM    284  CD AGLU A  17      48.452   9.177  20.015  0.49 20.99           C  
ANISOU  284  CD AGLU A  17     2971   2048   2955    127    745     62       C  
ATOM    285  CD BGLU A  17      48.692   9.077  20.259  0.51 22.22           C  
ANISOU  285  CD BGLU A  17     3073   2275   3094    114    275   -694       C  
ATOM    286  OE1AGLU A  17      49.230   9.888  19.343  0.49 23.64           O  
ANISOU  286  OE1AGLU A  17     3717   2057   3209    297    795     30       O  
ATOM    287  OE1BGLU A  17      49.835   9.208  20.767  0.51 22.23           O  
ANISOU  287  OE1BGLU A  17     3325   2211   2911    -23    115  -1056       O  
ATOM    288  OE2AGLU A  17      47.980   9.511  21.125  0.49 20.84           O1-
ANISOU  288  OE2AGLU A  17     2904   2127   2886   -189    709     -5       O1-
ATOM    289  OE2BGLU A  17      47.891  10.018  20.074  0.51 24.42           O1-
ANISOU  289  OE2BGLU A  17     3371   2463   3443    180    453   -514       O1-
ATOM    290  H   GLU A  17      48.078   5.022  19.978  1.00 13.97           H  
ATOM    291  HA AGLU A  17      48.412   5.992  17.598  0.49 15.34           H  
ATOM    292  HA BGLU A  17      48.442   6.066  17.647  0.51 15.63           H  
ATOM    293  HB2AGLU A  17      49.711   6.744  19.988  0.49 18.60           H  
ATOM    294  HB2BGLU A  17      49.949   6.623  19.978  0.51 19.85           H  
ATOM    295  HB3AGLU A  17      49.910   7.542  18.629  0.49 18.60           H  
ATOM    296  HB3BGLU A  17      49.936   7.543  18.685  0.51 19.85           H  
ATOM    297  HG2AGLU A  17      47.580   7.962  18.643  0.49 21.82           H  
ATOM    298  HG2BGLU A  17      47.593   7.816  19.108  0.51 23.61           H  
ATOM    299  HG3AGLU A  17      47.547   7.363  20.116  0.49 21.82           H  
ATOM    300  HG3BGLU A  17      47.905   7.228  20.553  0.51 23.61           H  
ATOM    301  N   ASN A  18      50.738   4.025  18.353  1.00 11.07           N  
ANISOU  301  N   ASN A  18      806   1536   1866    -95     29   -312       N  
ATOM    302  CA  ASN A  18      51.927   3.345  17.847  1.00  9.95           C  
ANISOU  302  CA  ASN A  18      752   1645   1383    -13      1   -104       C  
ATOM    303  C   ASN A  18      51.713   2.871  16.407  1.00  9.74           C  
ANISOU  303  C   ASN A  18      751   1351   1598    -58    241     32       C  
ATOM    304  O   ASN A  18      52.685   2.607  15.726  1.00 10.59           O  
ANISOU  304  O   ASN A  18      693   1836   1494    -15    -17    -40       O  
ATOM    305  CB  ASN A  18      52.254   2.127  18.679  1.00 11.41           C  
ANISOU  305  CB  ASN A  18      976   1859   1502    165   -128   -198       C  
ATOM    306  CG  ASN A  18      52.754   2.458  20.058  1.00 14.17           C  
ANISOU  306  CG  ASN A  18     1187   2216   1983    215   -167   -480       C  
ATOM    307  ND2 ASN A  18      52.712   1.484  20.945  1.00 15.05           N  
ANISOU  307  ND2 ASN A  18     1483   2487   1749    -67   -396   -318       N  
ATOM    308  OD1 ASN A  18      53.213   3.536  20.310  1.00 16.16           O  
ANISOU  308  OD1 ASN A  18     1687   2320   2132     39   -621   -739       O  
ATOM    309  H   ASN A  18      50.389   3.652  19.045  1.00 13.29           H  
ATOM    310  HA  ASN A  18      52.692   3.956  17.867  1.00 11.94           H  
ATOM    311  HB2 ASN A  18      51.453   1.589  18.774  1.00 13.70           H  
ATOM    312  HB3 ASN A  18      52.943   1.615  18.228  1.00 13.70           H  
ATOM    313 HD21 ASN A  18      52.411   0.711  20.720  1.00 18.06           H  
ATOM    314 HD22 ASN A  18      52.987   1.622  21.748  1.00 18.06           H  
ATOM    315  N   TYR A  19      50.455   2.755  15.964  1.00  9.36           N  
ANISOU  315  N   TYR A  19      577   1313   1666    -55    -85    124       N  
ATOM    316  CA  TYR A  19      50.157   2.255  14.621  1.00  9.82           C  
ANISOU  316  CA  TYR A  19      667   1363   1700   -153    113    211       C  
ATOM    317  C   TYR A  19      49.631   3.341  13.685  1.00 10.55           C  
ANISOU  317  C   TYR A  19      872   1511   1627   -200   -115    358       C  
ATOM    318  O   TYR A  19      49.196   3.043  12.578  1.00 11.17           O  
ANISOU  318  O   TYR A  19      927   1758   1559     19   -218    302       O  
ATOM    319  CB  TYR A  19      49.214   1.028  14.707  1.00  9.19           C  
ANISOU  319  CB  TYR A  19      782   1449   1261     41    -35     75       C  
ATOM    320  CG  TYR A  19      49.781  -0.002  15.660  1.00  9.14           C  
ANISOU  320  CG  TYR A  19      762   1229   1483    -34    -44    225       C  
ATOM    321  CD1 TYR A  19      50.814  -0.846  15.310  1.00  8.89           C  
ANISOU  321  CD1 TYR A  19      653   1299   1427    -52    -93     95       C  
ATOM    322  CD2 TYR A  19      49.311  -0.073  16.961  1.00  9.65           C  
ANISOU  322  CD2 TYR A  19      777   1231   1658     57   -146    301       C  
ATOM    323  CE1 TYR A  19      51.336  -1.734  16.217  1.00  9.05           C  
ANISOU  323  CE1 TYR A  19      886   1224   1329      2   -139    113       C  
ATOM    324  CE2 TYR A  19      49.845  -0.950  17.878  1.00 10.00           C  
ANISOU  324  CE2 TYR A  19      884   1300   1616      3     68     21       C  
ATOM    325  CZ  TYR A  19      50.878  -1.775  17.501  1.00  8.64           C  
ANISOU  325  CZ  TYR A  19     1053    994   1235    147   -157    224       C  
ATOM    326  OH  TYR A  19      51.403  -2.672  18.417  1.00 10.39           O  
ANISOU  326  OH  TYR A  19      965   1457   1528      8     -2    122       O  
ATOM    327  H   TYR A  19      49.758   2.961  16.424  1.00 11.23           H  
ATOM    328  HA  TYR A  19      50.998   1.935  14.232  1.00 11.78           H  
ATOM    329  HB2 TYR A  19      48.347   1.309  15.037  1.00 11.03           H  
ATOM    330  HB3 TYR A  19      49.130   0.623  13.830  1.00 11.03           H  
ATOM    331  HD1 TYR A  19      51.159  -0.816  14.447  1.00 10.67           H  
ATOM    332  HD2 TYR A  19      48.631   0.503  17.228  1.00 11.58           H  
ATOM    333  HE1 TYR A  19      52.034  -2.293  15.961  1.00 10.86           H  
ATOM    334  HE2 TYR A  19      49.513  -0.981  18.747  1.00 12.00           H  
ATOM    335  HH  TYR A  19      52.207  -2.540  18.511  1.00 12.47           H  
ATOM    336  N   CYS A  20      49.798   4.597  14.086  1.00 11.43           N  
ANISOU  336  N   CYS A  20      921   1302   2118    -94    -84    301       N  
ATOM    337  CA  CYS A  20      49.558   5.697  13.159  1.00 12.99           C  
ANISOU  337  CA  CYS A  20      919   1540   2477   -221   -104    515       C  
ATOM    338  C   CYS A  20      50.755   5.881  12.236  1.00 14.25           C  
ANISOU  338  C   CYS A  20      830   2100   2485   -245   -181    781       C  
ATOM    339  O   CYS A  20      51.876   5.529  12.586  1.00 16.77           O  
ANISOU  339  O   CYS A  20      919   2571   2881   -164     38    805       O  
ATOM    340  CB  CYS A  20      49.318   7.018  13.896  1.00 14.16           C  
ANISOU  340  CB  CYS A  20     1271   1508   2600   -109   -153    363       C  
ATOM    341  SG  CYS A  20      47.930   7.026  15.048  1.00 13.50           S  
ANISOU  341  SG  CYS A  20     1183   1524   2421    -39   -269    182       S  
ATOM    342  H   CYS A  20      50.044   4.836  14.874  1.00 13.71           H  
ATOM    343  HA  CYS A  20      48.770   5.497  12.611  1.00 15.59           H  
ATOM    344  HB2 CYS A  20      50.116   7.237  14.402  1.00 16.99           H  
ATOM    345  HB3 CYS A  20      49.152   7.711  13.238  1.00 16.99           H  
ATOM    346  N   ASN A  21      50.511   6.466  11.072  1.00 15.76           N  
ANISOU  346  N   ASN A  21     1195   2097   2699   -301     68    958       N  
ATOM    347  CA  ASN A  21      51.597   6.839  10.179  1.00 19.23           C  
ANISOU  347  CA  ASN A  21     1752   2297   3255   -274    398    993       C  
ATOM    348  C   ASN A  21      52.354   8.042  10.729  1.00 21.98           C  
ANISOU  348  C   ASN A  21     1702   2641   4010   -323    290    871       C  
ATOM    349  O   ASN A  21      51.901   8.747  11.651  1.00 22.03           O  
ANISOU  349  O   ASN A  21     1789   2377   4204   -429    186    962       O  
ATOM    350  CB  ASN A  21      51.089   7.178   8.773  1.00 20.03           C  
ANISOU  350  CB  ASN A  21     2003   2526   3082   -226    547   1058       C  
ATOM    351  CG  ASN A  21      50.404   6.017   8.093  1.00 21.29           C  
ANISOU  351  CG  ASN A  21     2294   2733   3063      6    205   1034       C  
ATOM    352  ND2 ASN A  21      49.319   6.304   7.389  1.00 21.71           N  
ANISOU  352  ND2 ASN A  21     2433   2913   2904   -227     56   1246       N  
ATOM    353  OD1 ASN A  21      50.856   4.880   8.171  1.00 23.16           O  
ANISOU  353  OD1 ASN A  21     2869   2741   3189    180    544    751       O  
ATOM    354  OXT ASN A  21      53.449   8.325  10.242  1.00 24.88           O1-
ANISOU  354  OXT ASN A  21     1921   3000   4533   -512    818    767       O1-
ATOM    355  H   ASN A  21      49.726   6.657  10.776  1.00 18.92           H  
ATOM    356  HA  ASN A  21      52.225   6.090  10.105  1.00 23.07           H  
ATOM    357  HB2 ASN A  21      50.450   7.906   8.837  1.00 24.04           H  
ATOM    358  HB3 ASN A  21      51.841   7.446   8.223  1.00 24.04           H  
ATOM    359 HD21 ASN A  21      49.042   7.117   7.338  1.00 26.06           H  
ATOM    360 HD22 ASN A  21      48.893   5.678   6.982  1.00 26.06           H  
TER   
ATOM    361  N   PHE B   1      42.139 -16.805  13.560  1.00 21.72           N  
ANISOU  361  N   PHE B   1     2865   2400   2988    735    314    319       N  
ATOM    362  CA  PHE B   1      40.918 -17.256  14.255  1.00 19.54           C  
ANISOU  362  CA  PHE B   1     2768   2100   2556    304    -53   -165       C  
ATOM    363  C   PHE B   1      39.851 -16.185  14.096  1.00 16.61           C  
ANISOU  363  C   PHE B   1     2343   1503   2466     73   -382   -259       C  
ATOM    364  O   PHE B   1      40.149 -14.987  13.946  1.00 16.04           O  
ANISOU  364  O   PHE B   1     2004   1588   2501    146    -98   -205       O  
ATOM    365  CB  PHE B   1      41.206 -17.513  15.745  1.00 21.28           C  
ANISOU  365  CB  PHE B   1     3172   2404   2510    717     25     42       C  
ATOM    366  CG  PHE B   1      42.194 -18.626  15.997  1.00 24.24           C  
ANISOU  366  CG  PHE B   1     3599   2694   2915    851    184    169       C  
ATOM    367  CD1 PHE B   1      41.841 -19.948  15.781  1.00 23.78           C  
ANISOU  367  CD1 PHE B   1     3722   2540   2775   1040      3    373       C  
ATOM    368  CD2 PHE B   1      43.468 -18.352  16.479  1.00 26.04           C  
ANISOU  368  CD2 PHE B   1     3722   2932   3240    958     97    238       C  
ATOM    369  CE1 PHE B   1      42.738 -20.971  16.015  1.00 26.54           C  
ANISOU  369  CE1 PHE B   1     3892   3009   3185    995    330    273       C  
ATOM    370  CE2 PHE B   1      44.370 -19.370  16.734  1.00 25.59           C  
ANISOU  370  CE2 PHE B   1     3675   3050   2999    931   -142    618       C  
ATOM    371  CZ  PHE B   1      44.008 -20.677  16.503  1.00 26.98           C  
ANISOU  371  CZ  PHE B   1     3850   3163   3240    976    263    437       C  
ATOM    372  HA  PHE B   1      40.594 -18.087  13.850  1.00 23.45           H  
ATOM    373  HB2 PHE B   1      41.567 -16.703  16.138  1.00 25.53           H  
ATOM    374  HB3 PHE B   1      40.376 -17.750  16.187  1.00 25.53           H  
ATOM    375  HD1 PHE B   1      40.992 -20.148  15.458  1.00 28.54           H  
ATOM    376  HD2 PHE B   1      43.716 -17.470  16.640  1.00 31.25           H  
ATOM    377  HE1 PHE B   1      42.489 -21.854  15.863  1.00 31.85           H  
ATOM    378  HE2 PHE B   1      45.221 -19.170  17.050  1.00 30.71           H  
ATOM    379  HZ  PHE B   1      44.615 -21.363  16.663  1.00 32.38           H  
ATOM    380  H1  PHE B   1      41.924 -16.075  12.976  1.00 26.07           H  
ATOM    381  H2  PHE B   1      42.788 -16.517  14.207  1.00 26.07           H  
ATOM    382  H3  PHE B   1      42.501 -17.531  13.046  1.00 26.07           H  
ATOM    383  N   VAL B   2      38.596 -16.599  14.131  1.00 16.75           N  
ANISOU  383  N   VAL B   2     2582   1248   2534     -6   -329    -67       N  
ATOM    384  CA  VAL B   2      37.497 -15.638  14.063  1.00 16.33           C  
ANISOU  384  CA  VAL B   2     1928   1483   2793   -135   -346   -303       C  
ATOM    385  C   VAL B   2      37.613 -14.511  15.116  1.00 14.50           C  
ANISOU  385  C   VAL B   2     1567   1410   2534   -139   -240    -11       C  
ATOM    386  O   VAL B   2      37.364 -13.374  14.789  1.00 13.39           O  
ANISOU  386  O   VAL B   2     1405   1237   2446     20   -292    -51       O  
ATOM    387  CB  VAL B   2      36.133 -16.344  14.138  1.00 18.51           C  
ANISOU  387  CB  VAL B   2     2067   1757   3211   -263   -209   -434       C  
ATOM    388  CG1 VAL B   2      34.991 -15.335  14.183  1.00 19.45           C  
ANISOU  388  CG1 VAL B   2     2145   1767   3479   -469   -357   -404       C  
ATOM    389  CG2 VAL B   2      35.980 -17.238  12.924  1.00 19.99           C  
ANISOU  389  CG2 VAL B   2     2341   1917   3338   -343   -132   -489       C  
ATOM    390  H   VAL B   2      38.350 -17.420  14.193  1.00 20.10           H  
ATOM    391  HA  VAL B   2      37.539 -15.204  13.185  1.00 19.60           H  
ATOM    392  HB  VAL B   2      36.092 -16.900  14.944  1.00 22.22           H  
ATOM    393 HG11 VAL B   2      35.019 -14.797  13.388  1.00 23.34           H  
ATOM    394 HG12 VAL B   2      34.158 -15.809  14.229  1.00 23.34           H  
ATOM    395 HG13 VAL B   2      35.096 -14.779  14.959  1.00 23.34           H  
ATOM    396 HG21 VAL B   2      36.687 -17.887  12.923  1.00 23.99           H  
ATOM    397 HG22 VAL B   2      35.129 -17.681  12.968  1.00 23.99           H  
ATOM    398 HG23 VAL B   2      36.028 -16.699  12.131  1.00 23.99           H  
ATOM    399  N   ASN B   3      38.010 -14.821  16.352  1.00 13.64           N  
ANISOU  399  N   ASN B   3     1662   1208   2313    -52   -471     69       N  
ATOM    400  CA  ASN B   3      38.137 -13.777  17.372  1.00 15.92           C  
ANISOU  400  CA  ASN B   3     2140   1517   2391   -342   -483     27       C  
ATOM    401  C   ASN B   3      39.084 -12.673  16.897  1.00 12.70           C  
ANISOU  401  C   ASN B   3     1622   1349   1855    -11   -602    190       C  
ATOM    402  O   ASN B   3      38.851 -11.490  17.135  1.00 12.43           O  
ANISOU  402  O   ASN B   3     1606   1054   2063    101   -335    138       O  
ATOM    403  CB  ASN B   3      38.666 -14.328  18.709  1.00 21.08           C  
ANISOU  403  CB  ASN B   3     2871   2037   3100   -140   -151    188       C  
ATOM    404  CG  ASN B   3      37.578 -14.879  19.607  1.00 27.70           C  
ANISOU  404  CG  ASN B   3     3678   2865   3984    283     78    317       C  
ATOM    405  ND2 ASN B   3      37.976 -15.683  20.600  1.00 30.98           N  
ANISOU  405  ND2 ASN B   3     4079   3298   4396    -23    336    285       N  
ATOM    406  OD1 ASN B   3      36.402 -14.572  19.436  1.00 30.45           O  
ANISOU  406  OD1 ASN B   3     3877   3235   4459    407    333    280       O  
ATOM    407  H   ASN B   3      38.208 -15.613  16.623  1.00 16.37           H  
ATOM    408  HA  ASN B   3      37.258 -13.377  17.534  1.00 19.10           H  
ATOM    409  HB2 ASN B   3      39.293 -15.045  18.527  1.00 25.29           H  
ATOM    410  HB3 ASN B   3      39.113 -13.613  19.188  1.00 25.29           H  
ATOM    411 HD21 ASN B   3      38.811 -15.862  20.700  1.00 37.18           H  
ATOM    412 HD22 ASN B   3      37.396 -16.022  21.137  1.00 37.18           H  
ATOM    413  N   GLN B   4      40.200 -13.041  16.284  1.00 12.24           N  
ANISOU  413  N   GLN B   4     1564   1206   1882     49   -471    -58       N  
ATOM    414  CA  GLN B   4      41.132 -12.050  15.810  1.00 11.64           C  
ANISOU  414  CA  GLN B   4     1162   1237   2024      1   -277      2       C  
ATOM    415  C   GLN B   4      40.562 -11.259  14.648  1.00 11.19           C  
ANISOU  415  C   GLN B   4     1130   1307   1815    105   -233     19       C  
ATOM    416  O   GLN B   4      40.769 -10.051  14.551  1.00 11.43           O  
ANISOU  416  O   GLN B   4     1164   1182   1995     80   -174   -117       O  
ATOM    417  CB  GLN B   4      42.454 -12.662  15.442  1.00 15.76           C  
ANISOU  417  CB  GLN B   4     1567   1930   2490    411   -521    188       C  
ATOM    418  CG  GLN B   4      43.186 -13.168  16.684  1.00 20.24           C  
ANISOU  418  CG  GLN B   4     2132   2714   2845    747   -477    244       C  
ATOM    419  CD  GLN B   4      44.320 -14.072  16.358  1.00 24.67           C  
ANISOU  419  CD  GLN B   4     2989   3352   3034   1064    -89    451       C  
ATOM    420  NE2 GLN B   4      45.321 -14.092  17.235  1.00 24.83           N  
ANISOU  420  NE2 GLN B   4     2712   3639   3083    663   -191    477       N  
ATOM    421  OE1 GLN B   4      44.301 -14.781  15.346  1.00 28.58           O  
ANISOU  421  OE1 GLN B   4     3652   3711   3495   1587    509    431       O  
ATOM    422  H   GLN B   4      40.435 -13.854  16.134  1.00 14.69           H  
ATOM    423  HA  GLN B   4      41.300 -11.415  16.538  1.00 13.97           H  
ATOM    424  HB2 GLN B   4      42.306 -13.413  14.847  1.00 18.91           H  
ATOM    425  HB3 GLN B   4      43.009 -11.993  15.010  1.00 18.91           H  
ATOM    426  HG2 GLN B   4      43.540 -12.408  17.173  1.00 24.29           H  
ATOM    427  HG3 GLN B   4      42.562 -13.659  17.240  1.00 24.29           H  
ATOM    428 HE21 GLN B   4      45.285 -13.600  17.939  1.00 29.79           H  
ATOM    429 HE22 GLN B   4      46.003 -14.598  17.097  1.00 29.79           H  
ATOM    430  N   HIS B   5      39.803 -11.914  13.777  1.00 11.64           N  
ANISOU  430  N   HIS B   5     1229   1400   1793     81   -333   -236       N  
ATOM    431  CA  HIS B   5      39.116 -11.220  12.705  1.00 10.81           C  
ANISOU  431  CA  HIS B   5     1101   1361   1647     -6   -123   -329       C  
ATOM    432  C   HIS B   5      38.158 -10.167  13.265  1.00  9.32           C  
ANISOU  432  C   HIS B   5     1117   1082   1342     11     20   -230       C  
ATOM    433  O   HIS B   5      38.084  -9.020  12.775  1.00 10.63           O  
ANISOU  433  O   HIS B   5     1417   1110   1512     53     56   -100       O  
ATOM    434  CB  HIS B   5      38.354 -12.214  11.851  1.00 11.76           C  
ANISOU  434  CB  HIS B   5     1555   1286   1629    200    -74   -263       C  
ATOM    435  CG  HIS B   5      37.614 -11.595  10.706  1.00 12.27           C  
ANISOU  435  CG  HIS B   5     1412   1525   1726    107    -87   -275       C  
ATOM    436  CD2 HIS B   5      36.287 -11.478  10.471  1.00 13.14           C  
ANISOU  436  CD2 HIS B   5     1450   1573   1971    164   -134    -93       C  
ATOM    437  ND1 HIS B   5      38.253 -11.037   9.615  1.00 14.65           N  
ANISOU  437  ND1 HIS B   5     1566   2285   1715   -108   -164   -257       N  
ATOM    438  CE1 HIS B   5      37.347 -10.612   8.754  1.00 14.75           C  
ANISOU  438  CE1 HIS B   5     1559   2445   1600   -275   -121   -139       C  
ATOM    439  NE2 HIS B   5      36.146 -10.833   9.265  1.00 14.10           N  
ANISOU  439  NE2 HIS B   5     1600   2097   1661   -139   -305   -114       N  
ATOM    440  H   HIS B   5      39.671 -12.764  13.788  1.00 13.97           H  
ATOM    441  HA  HIS B   5      39.775 -10.767  12.138  1.00 12.98           H  
ATOM    442  HB2 HIS B   5      38.981 -12.857  11.485  1.00 14.12           H  
ATOM    443  HB3 HIS B   5      37.705 -12.671  12.410  1.00 14.12           H  
ATOM    444  HD1 HIS B   5      39.104 -10.997   9.503  1.00 17.58           H  
ATOM    445  HD2 HIS B   5      35.600 -11.756  11.033  1.00 15.77           H  
ATOM    446  HE1 HIS B   5      37.524 -10.181   7.949  1.00 17.70           H  
ATOM    447  HE2 HIS B   5      35.398 -10.641   8.886  1.00 16.92           H  
ATOM    448  N   LEU B   6      37.408 -10.535  14.287  1.00  9.21           N  
ANISOU  448  N   LEU B   6      995   1092   1413     24    -91   -111       N  
ATOM    449  CA  LEU B   6      36.461  -9.585  14.881  1.00  8.60           C  
ANISOU  449  CA  LEU B   6      904   1115   1250     70    -67    -72       C  
ATOM    450  C   LEU B   6      37.185  -8.457  15.627  1.00  9.52           C  
ANISOU  450  C   LEU B   6     1028   1074   1517    154     12    -60       C  
ATOM    451  O   LEU B   6      36.782  -7.287  15.565  1.00 10.20           O  
ANISOU  451  O   LEU B   6     1086   1143   1647    105      3   -146       O  
ATOM    452  CB  LEU B   6      35.491 -10.318  15.806  1.00 10.98           C  
ANISOU  452  CB  LEU B   6     1062   1512   1599   -142     71   -257       C  
ATOM    453  CG  LEU B   6      34.691 -11.462  15.162  1.00 11.92           C  
ANISOU  453  CG  LEU B   6     1050   1556   1922   -119    -68   -289       C  
ATOM    454  CD1 LEU B   6      33.913 -12.277  16.197  1.00 14.48           C  
ANISOU  454  CD1 LEU B   6     1462   1852   2186   -127     91   -251       C  
ATOM    455  CD2 LEU B   6      33.775 -10.933  14.091  1.00 14.25           C  
ANISOU  455  CD2 LEU B   6     1444   1851   2118    187   -291   -475       C  
ATOM    456  H   LEU B   6      37.419 -11.312  14.655  1.00 11.05           H  
ATOM    457  HA  LEU B   6      35.935  -9.176  14.162  1.00 10.32           H  
ATOM    458  HB2 LEU B   6      35.998 -10.697  16.542  1.00 13.18           H  
ATOM    459  HB3 LEU B   6      34.852  -9.675  16.151  1.00 13.18           H  
ATOM    460  HG  LEU B   6      35.317 -12.065  14.733  1.00 14.30           H  
ATOM    461 HD11 LEU B   6      33.298 -11.697  16.652  1.00 17.37           H  
ATOM    462 HD12 LEU B   6      33.432 -12.975  15.746  1.00 17.37           H  
ATOM    463 HD13 LEU B   6      34.532 -12.657  16.824  1.00 17.37           H  
ATOM    464 HD21 LEU B   6      34.301 -10.499  13.416  1.00 17.10           H  
ATOM    465 HD22 LEU B   6      33.289 -11.666  13.706  1.00 17.10           H  
ATOM    466 HD23 LEU B   6      33.164 -10.305  14.484  1.00 17.10           H  
ATOM    467  N   CYS B   7      38.254  -8.791  16.332  1.00  9.18           N  
ANISOU  467  N   CYS B   7     1089    968   1433   -112   -116   -137       N  
ATOM    468  CA  CYS B   7      39.093  -7.801  16.994  1.00  9.83           C  
ANISOU  468  CA  CYS B   7     1226   1037   1471   -105     91   -145       C  
ATOM    469  C   CYS B   7      39.609  -6.769  15.983  1.00  8.59           C  
ANISOU  469  C   CYS B   7      864   1056   1345      6    -94    -22       C  
ATOM    470  O   CYS B   7      39.530  -5.562  16.234  1.00  8.81           O  
ANISOU  470  O   CYS B   7     1100   1038   1208     80    -99     43       O  
ATOM    471  CB  CYS B   7      40.242  -8.516  17.701  1.00  9.26           C  
ANISOU  471  CB  CYS B   7      952   1052   1515    -36   -410    -55       C  
ATOM    472  SG  CYS B   7      41.350  -7.315  18.538  1.00 10.41           S  
ANISOU  472  SG  CYS B   7     1256   1154   1544    -52   -243     78       S  
ATOM    473  H   CYS B   7      38.521  -9.601  16.444  1.00 11.02           H  
ATOM    474  HA  CYS B   7      38.564  -7.329  17.670  1.00 11.79           H  
ATOM    475  HB2 CYS B   7      39.883  -9.118  18.371  1.00 11.11           H  
ATOM    476  HB3 CYS B   7      40.764  -9.010  17.049  1.00 11.11           H  
ATOM    477  N   GLY B   8      40.111  -7.239  14.840  1.00  8.83           N  
ANISOU  477  N   GLY B   8     1006   1084   1266      5     47   -148       N  
ATOM    478  CA  GLY B   8      40.690  -6.358  13.846  1.00  9.85           C  
ANISOU  478  CA  GLY B   8     1193   1269   1281   -146     76     -3       C  
ATOM    479  C   GLY B   8      39.738  -5.298  13.337  1.00  9.25           C  
ANISOU  479  C   GLY B   8     1141   1227   1146    -74     64   -190       C  
ATOM    480  O   GLY B   8      40.133  -4.157  13.092  1.00  9.30           O  
ANISOU  480  O   GLY B   8     1180   1096   1257    -94    -12   -213       O  
ATOM    481  H   GLY B   8      40.125  -8.071  14.622  1.00 10.60           H  
ATOM    482  HA2 GLY B   8      41.462  -5.913  14.228  1.00 11.82           H  
ATOM    483  HA3 GLY B   8      40.988  -6.886  13.089  1.00 11.82           H  
ATOM    484  N   SER B   9      38.460  -5.644  13.162  1.00  9.41           N  
ANISOU  484  N   SER B   9      984   1309   1283   -111     43   -180       N  
ATOM    485  CA ASER B   9      37.473  -4.666  12.709  0.72 10.07           C  
ANISOU  485  CA ASER B   9      927   1762   1138     93    -13    -92       C  
ATOM    486  CA BSER B   9      37.518  -4.650  12.677  0.12  9.09           C  
ANISOU  486  CA BSER B   9      908   1433   1112    -32   -128   -115       C  
ATOM    487  CA CSER B   9      37.460  -4.679  12.711  0.16  9.75           C  
ANISOU  487  CA CSER B   9     1004   1534   1166     42     -2      7       C  
ATOM    488  C   SER B   9      37.393  -3.505  13.686  1.00  9.46           C  
ANISOU  488  C   SER B   9      947   1604   1043    172   -303    136       C  
ATOM    489  O   SER B   9      37.330  -2.338  13.287  1.00 10.99           O  
ANISOU  489  O   SER B   9     1324   1658   1194    290   -108    315       O  
ATOM    490  CB ASER B   9      36.084  -5.314  12.602  0.72 14.19           C  
ANISOU  490  CB ASER B   9     1392   2289   1710    248   -562   -171       C  
ATOM    491  CB BSER B   9      36.160  -5.278  12.344  0.12  9.06           C  
ANISOU  491  CB BSER B   9      932   1349   1161   -114   -210   -337       C  
ATOM    492  CB CSER B   9      36.079  -5.346  12.616  0.16 11.06           C  
ANISOU  492  CB CSER B   9     1217   1681   1306    105     90     85       C  
ATOM    493  OG ASER B   9      35.061  -4.335  12.381  0.72 18.13           O  
ANISOU  493  OG ASER B   9     1522   2930   2436    105   -705    182       O  
ATOM    494  OG BSER B   9      35.635  -6.026  13.424  0.12  8.46           O  
ANISOU  494  OG BSER B   9      910   1164   1141   -377   -345   -306       O  
ATOM    495  OG CSER B   9      35.895  -6.030  11.386  0.16 12.34           O  
ANISOU  495  OG CSER B   9     1281   1919   1489     62    233    272       O  
ATOM    496  H   SER B   9      38.136  -6.428  13.302  1.00 11.29           H  
ATOM    497  HA ASER B   9      37.728  -4.320  11.828  0.72 12.09           H  
ATOM    498  HA BSER B   9      37.873  -4.269  11.847  0.12 10.91           H  
ATOM    499  HA CSER B   9      37.706  -4.338  11.826  0.16 11.70           H  
ATOM    500  HB2ASER B   9      36.086  -5.939  11.860  0.72 17.03           H  
ATOM    501  HB2BSER B   9      35.535  -4.569  12.124  0.12 10.87           H  
ATOM    502  HB2CSER B   9      35.991  -5.983  13.342  0.16 13.28           H  
ATOM    503  HB3ASER B   9      35.893  -5.785  13.428  0.72 17.03           H  
ATOM    504  HB3BSER B   9      36.268  -5.867  11.581  0.12 10.87           H  
ATOM    505  HB3CSER B   9      35.397  -4.661  12.696  0.16 13.28           H  
ATOM    506  HG ASER B   9      35.393  -3.585  12.348  0.72 21.75           H  
ATOM    507  HG BSER B   9      36.151  -6.000  14.060  0.12 10.15           H  
ATOM    508  HG CSER B   9      36.566  -5.957  10.921  0.16 14.81           H  
ATOM    509  N   HIS B  10      37.380  -3.832  14.969  1.00  8.08           N  
ANISOU  509  N   HIS B  10      788   1419    863     91   -148    -16       N  
ATOM    510  CA  HIS B  10      37.345  -2.789  15.993  1.00  8.28           C  
ANISOU  510  CA  HIS B  10      831   1382    931     55    -32     11       C  
ATOM    511  C   HIS B  10      38.660  -2.012  16.064  1.00  7.91           C  
ANISOU  511  C   HIS B  10      675   1153   1175    144    -41    118       C  
ATOM    512  O   HIS B  10      38.639  -0.803  16.289  1.00  9.02           O  
ANISOU  512  O   HIS B  10      972    996   1458     93     61    -76       O  
ATOM    513  CB  HIS B  10      36.993  -3.397  17.361  1.00  8.57           C  
ANISOU  513  CB  HIS B  10      970   1308    980      7    128    -40       C  
ATOM    514  CG  HIS B  10      35.555  -3.843  17.467  1.00  8.76           C  
ANISOU  514  CG  HIS B  10      931   1352   1045    -61    -13    -87       C  
ATOM    515  CD2 HIS B  10      34.954  -5.008  17.138  1.00  8.23           C  
ANISOU  515  CD2 HIS B  10      702   1502    925   -209     22   -111       C  
ATOM    516  ND1 HIS B  10      34.558  -3.035  17.953  1.00 12.42           N  
ANISOU  516  ND1 HIS B  10      960   1653   2107    -85    274   -649       N  
ATOM    517  CE1 HIS B  10      33.409  -3.682  17.936  1.00 12.25           C  
ANISOU  517  CE1 HIS B  10      942   1750   1964   -207    222   -822       C  
ATOM    518  NE2 HIS B  10      33.624  -4.891  17.456  1.00  9.89           N  
ANISOU  518  NE2 HIS B  10      774   1565   1421   -315    100   -316       N  
ATOM    519  H   HIS B  10      37.391  -4.636  15.275  1.00  9.70           H  
ATOM    520  HA  HIS B  10      36.637  -2.151  15.762  1.00  9.93           H  
ATOM    521  HB2 HIS B  10      37.557  -4.170  17.515  1.00 10.29           H  
ATOM    522  HB3 HIS B  10      37.149  -2.732  18.049  1.00 10.29           H  
ATOM    523  HD1 HIS B  10      34.668  -2.230  18.236  1.00 14.91           H  
ATOM    524  HD2 HIS B  10      35.370  -5.762  16.787  1.00  9.88           H  
ATOM    525  HE1 HIS B  10      32.590  -3.346  18.219  1.00 14.70           H  
ATOM    526  N   LEU B  11      39.784  -2.674  15.853  1.00  7.89           N  
ANISOU  526  N   LEU B  11      751   1099   1148     -7    -73    -31       N  
ATOM    527  CA  LEU B  11      41.070  -1.995  15.843  1.00  7.75           C  
ANISOU  527  CA  LEU B  11      687   1242   1015     82     -8     52       C  
ATOM    528  C   LEU B  11      41.121  -0.952  14.754  1.00  7.94           C  
ANISOU  528  C   LEU B  11      742    925   1350      8     69     60       C  
ATOM    529  O   LEU B  11      41.577   0.159  14.984  1.00  8.03           O  
ANISOU  529  O   LEU B  11      804    894   1354    -20   -123     44       O  
ATOM    530  CB  LEU B  11      42.225  -2.978  15.654  1.00  8.12           C  
ANISOU  530  CB  LEU B  11      924    978   1184     -9     18    130       C  
ATOM    531  CG  LEU B  11      42.573  -3.817  16.892  1.00  8.80           C  
ANISOU  531  CG  LEU B  11      904   1170   1270   -121     40     40       C  
ATOM    532  CD1 LEU B  11      43.580  -4.905  16.510  1.00  9.95           C  
ANISOU  532  CD1 LEU B  11      938   1136   1706     44    -54    243       C  
ATOM    533  CD2 LEU B  11      43.139  -2.951  18.035  1.00  9.68           C  
ANISOU  533  CD2 LEU B  11      871   1464   1343     -3    116     60       C  
ATOM    534  H   LEU B  11      39.831  -3.521  15.712  1.00  9.47           H  
ATOM    535  HA  LEU B  11      41.197  -1.542  16.703  1.00  9.30           H  
ATOM    536  HB2 LEU B  11      41.993  -3.593  14.940  1.00  9.75           H  
ATOM    537  HB3 LEU B  11      43.018  -2.478  15.407  1.00  9.75           H  
ATOM    538  HG  LEU B  11      41.769  -4.253  17.215  1.00 10.56           H  
ATOM    539 HD11 LEU B  11      44.375  -4.489  16.168  1.00 11.94           H  
ATOM    540 HD12 LEU B  11      43.791  -5.423  17.290  1.00 11.94           H  
ATOM    541 HD13 LEU B  11      43.190  -5.469  15.837  1.00 11.94           H  
ATOM    542 HD21 LEU B  11      42.482  -2.297  18.286  1.00 11.62           H  
ATOM    543 HD22 LEU B  11      43.341  -3.516  18.784  1.00 11.62           H  
ATOM    544 HD23 LEU B  11      43.937  -2.514  17.730  1.00 11.62           H  
ATOM    545  N   VAL B  12      40.653  -1.282  13.554  1.00  8.08           N  
ANISOU  545  N   VAL B  12      989    985   1095     73   -118   -103       N  
ATOM    546  CA AVAL B  12      40.686  -0.350  12.439  0.85  8.19           C  
ANISOU  546  CA AVAL B  12      941   1007   1163     78   -244    -53       C  
ATOM    547  CA BVAL B  12      40.788  -0.283  12.507  0.15  6.81           C  
ANISOU  547  CA BVAL B  12      872    765    950    111    -64    -91       C  
ATOM    548  C   VAL B  12      39.842   0.891  12.734  1.00  8.94           C  
ANISOU  548  C   VAL B  12      990   1094   1315     81   -289   -115       C  
ATOM    549  O   VAL B  12      40.208   2.010  12.418  1.00  9.69           O  
ANISOU  549  O   VAL B  12     1204    904   1574     77   -232    -68       O  
ATOM    550  CB AVAL B  12      40.231  -1.061  11.159  0.85 10.32           C  
ANISOU  550  CB AVAL B  12     1212   1359   1349    220    -15    251       C  
ATOM    551  CB BVAL B  12      40.700  -0.853  11.086  0.15  3.15           C  
ANISOU  551  CB BVAL B  12      503    256    439    131     89    -98       C  
ATOM    552  CG1AVAL B  12      39.847  -0.063  10.098  0.85 12.53           C  
ANISOU  552  CG1AVAL B  12     1377   1621   1763    203   -144    274       C  
ATOM    553  CG1BVAL B  12      41.792  -1.896  10.903  0.15  3.18           C  
ANISOU  553  CG1BVAL B  12      295    213    699    -43    130    -99       C  
ATOM    554  CG2AVAL B  12      41.356  -1.975  10.706  0.85 10.52           C  
ANISOU  554  CG2AVAL B  12     1281   1524   1194     88    -10    256       C  
ATOM    555  CG2BVAL B  12      39.305  -1.425  10.808  0.15  1.66           C  
ANISOU  555  CG2BVAL B  12      330    181    121    126     60     32       C  
ATOM    556  H   VAL B  12      40.294  -2.034  13.341  1.00  9.69           H  
ATOM    557  HA AVAL B  12      41.611  -0.056  12.304  0.85  9.83           H  
ATOM    558  HA BVAL B  12      41.692   0.086  12.586  0.15  8.17           H  
ATOM    559  HB AVAL B  12      39.447  -1.615  11.358  0.85 12.38           H  
ATOM    560  HB BVAL B  12      40.863  -0.131  10.444  0.15  3.78           H  
ATOM    561 HG11AVAL B  12      40.608   0.487   9.897  0.85 15.04           H  
ATOM    562 HG11BVAL B  12      41.664  -2.598  11.546  0.15  3.81           H  
ATOM    563 HG12AVAL B  12      39.568  -0.536   9.310  0.85 15.04           H  
ATOM    564 HG12BVAL B  12      41.737  -2.253  10.014  0.15  3.81           H  
ATOM    565 HG13AVAL B  12      39.128   0.481  10.426  0.85 15.04           H  
ATOM    566 HG13BVAL B  12      42.647  -1.480  11.037  0.15  3.81           H  
ATOM    567 HG21AVAL B  12      41.536  -2.615  11.399  0.85 12.63           H  
ATOM    568 HG21BVAL B  12      38.656  -0.724  10.903  0.15  2.00           H  
ATOM    569 HG22AVAL B  12      41.086  -2.428   9.904  0.85 12.63           H  
ATOM    570 HG22BVAL B  12      39.283  -1.772   9.913  0.15  2.00           H  
ATOM    571 HG23AVAL B  12      42.139  -1.446  10.536  0.85 12.63           H  
ATOM    572 HG23BVAL B  12      39.125  -2.127  11.437  0.15  2.00           H  
ATOM    573  N   GLU B  13      38.670   0.676  13.335  1.00  9.22           N  
ANISOU  573  N   GLU B  13     1018   1090   1394     80   -245   -105       N  
ATOM    574  CA  GLU B  13      37.799   1.783  13.712  1.00 10.31           C  
ANISOU  574  CA  GLU B  13     1068   1057   1793    181   -176   -232       C  
ATOM    575  C   GLU B  13      38.523   2.708  14.678  1.00  9.42           C  
ANISOU  575  C   GLU B  13      985    893   1702    319    -76   -106       C  
ATOM    576  O   GLU B  13      38.475   3.927  14.573  1.00 10.17           O  
ANISOU  576  O   GLU B  13     1140    974   1748    238    -77   -127       O  
ATOM    577  CB  GLU B  13      36.534   1.226  14.374  1.00 13.45           C  
ANISOU  577  CB  GLU B  13     1157   1436   2517    284   -347   -380       C  
ATOM    578  CG  GLU B  13      35.660   2.220  15.154  1.00 21.77           C  
ANISOU  578  CG  GLU B  13     2041   2318   3914    232    476     47       C  
ATOM    579  CD  GLU B  13      34.496   1.527  15.903  1.00 28.80           C  
ANISOU  579  CD  GLU B  13     2925   3091   4926    411   1132    692       C  
ATOM    580  OE1 GLU B  13      34.611   0.342  16.330  1.00 29.99           O  
ANISOU  580  OE1 GLU B  13     2947   3312   5135    243   1336    988       O  
ATOM    581  OE2 GLU B  13      33.443   2.169  16.074  1.00 34.97           O1-
ANISOU  581  OE2 GLU B  13     4093   3628   5565    528   1674    629       O1-
ATOM    582  H   GLU B  13      38.359  -0.101  13.534  1.00 11.06           H  
ATOM    583  HA  GLU B  13      37.543   2.293  12.915  1.00 12.37           H  
ATOM    584  HB2 GLU B  13      35.977   0.838  13.681  1.00 16.14           H  
ATOM    585  HB3 GLU B  13      36.800   0.531  14.996  1.00 16.14           H  
ATOM    586  HG2 GLU B  13      36.209   2.678  15.810  1.00 26.13           H  
ATOM    587  HG3 GLU B  13      35.278   2.861  14.534  1.00 26.13           H  
ATOM    588  N   ALA B  14      39.184   2.104  15.666  1.00  8.99           N  
ANISOU  588  N   ALA B  14      966    909   1539     63   -135    -68       N  
ATOM    589  CA  ALA B  14      39.885   2.895  16.664  1.00  9.17           C  
ANISOU  589  CA  ALA B  14     1030    976   1477     50     69   -130       C  
ATOM    590  C   ALA B  14      41.070   3.649  16.065  1.00  9.46           C  
ANISOU  590  C   ALA B  14     1177   1032   1386    135    -56    -97       C  
ATOM    591  O   ALA B  14      41.287   4.813  16.392  1.00 10.64           O  
ANISOU  591  O   ALA B  14     1305    914   1825    105    -94   -189       O  
ATOM    592  CB  ALA B  14      40.313   2.020  17.814  1.00 10.69           C  
ANISOU  592  CB  ALA B  14     1387   1118   1555    -97   -101   -101       C  
ATOM    593  H   ALA B  14      39.239   1.253  15.776  1.00 10.78           H  
ATOM    594  HA  ALA B  14      39.264   3.563  17.020  1.00 11.00           H  
ATOM    595  HB1 ALA B  14      40.897   1.334  17.484  1.00 12.82           H  
ATOM    596  HB2 ALA B  14      40.773   2.559  18.462  1.00 12.82           H  
ATOM    597  HB3 ALA B  14      39.534   1.624  18.212  1.00 12.82           H  
ATOM    598  N   LEU B  15      41.835   3.004  15.194  1.00  8.38           N  
ANISOU  598  N   LEU B  15      866    865   1454     43   -177    -56       N  
ATOM    599  CA  LEU B  15      42.954   3.672  14.536  1.00  9.21           C  
ANISOU  599  CA  LEU B  15      874   1168   1459    187   -283    192       C  
ATOM    600  C   LEU B  15      42.471   4.828  13.675  1.00  9.01           C  
ANISOU  600  C   LEU B  15      862    956   1606    144   -298    214       C  
ATOM    601  O   LEU B  15      43.106   5.884  13.646  1.00 10.29           O  
ANISOU  601  O   LEU B  15      981    996   1934    -79   -168    185       O  
ATOM    602  CB  LEU B  15      43.748   2.703  13.653  1.00  9.34           C  
ANISOU  602  CB  LEU B  15      901   1118   1528    161   -222    124       C  
ATOM    603  CG  LEU B  15      44.506   1.613  14.412  1.00  9.54           C  
ANISOU  603  CG  LEU B  15      833   1023   1768     36   -235    251       C  
ATOM    604  CD1 LEU B  15      45.152   0.653  13.431  1.00 11.34           C  
ANISOU  604  CD1 LEU B  15     1088   1159   2061    377   -131    248       C  
ATOM    605  CD2 LEU B  15      45.550   2.184  15.293  1.00 10.53           C  
ANISOU  605  CD2 LEU B  15     1129   1026   1845    154     49    140       C  
ATOM    606  H   LEU B  15      41.729   2.182  14.965  1.00 10.06           H  
ATOM    607  HA  LEU B  15      43.559   4.031  15.218  1.00 11.06           H  
ATOM    608  HB2 LEU B  15      43.133   2.263  13.045  1.00 11.20           H  
ATOM    609  HB3 LEU B  15      44.399   3.212  13.144  1.00 11.20           H  
ATOM    610  HG  LEU B  15      43.882   1.113  14.962  1.00 11.45           H  
ATOM    611 HD11 LEU B  15      45.765   1.140  12.875  1.00 13.61           H  
ATOM    612 HD12 LEU B  15      45.623  -0.025  13.922  1.00 13.61           H  
ATOM    613 HD13 LEU B  15      44.468   0.250  12.891  1.00 13.61           H  
ATOM    614 HD21 LEU B  15      45.134   2.769  15.931  1.00 12.63           H  
ATOM    615 HD22 LEU B  15      45.999   1.469  15.749  1.00 12.63           H  
ATOM    616 HD23 LEU B  15      46.176   2.676  14.757  1.00 12.63           H  
ATOM    617  N   TYR B  16      41.343   4.646  12.985  1.00  9.09           N  
ANISOU  617  N   TYR B  16      828   1093   1533    226   -310    269       N  
ATOM    618  CA  TYR B  16      40.832   5.730  12.159  1.00  9.85           C  
ANISOU  618  CA  TYR B  16      891   1165   1686     21   -343    173       C  
ATOM    619  C   TYR B  16      40.598   6.977  13.022  1.00  9.90           C  
ANISOU  619  C   TYR B  16      809   1085   1868    -92   -392    126       C  
ATOM    620  O   TYR B  16      40.946   8.092  12.656  1.00 11.07           O  
ANISOU  620  O   TYR B  16     1066   1098   2042     38   -192      7       O  
ATOM    621  CB  TYR B  16      39.539   5.277  11.448  1.00  9.88           C  
ANISOU  621  CB  TYR B  16      954   1181   1619    240   -372     54       C  
ATOM    622  CG  TYR B  16      38.896   6.326  10.594  1.00 10.26           C  
ANISOU  622  CG  TYR B  16      951   1152   1795    164   -358    162       C  
ATOM    623  CD1 TYR B  16      39.415   6.610   9.360  1.00 10.57           C  
ANISOU  623  CD1 TYR B  16     1073   1108   1838    259   -170    152       C  
ATOM    624  CD2 TYR B  16      37.787   7.030  11.013  1.00 10.57           C  
ANISOU  624  CD2 TYR B  16     1155   1279   1582    335   -358    180       C  
ATOM    625  CE1 TYR B  16      38.842   7.556   8.533  1.00 11.32           C  
ANISOU  625  CE1 TYR B  16     1109   1451   1742    309   -300    159       C  
ATOM    626  CE2 TYR B  16      37.212   7.992  10.194  1.00 10.44           C  
ANISOU  626  CE2 TYR B  16     1173   1319   1474    279   -522    -21       C  
ATOM    627  CZ  TYR B  16      37.742   8.251   8.976  1.00 10.32           C  
ANISOU  627  CZ  TYR B  16     1116   1170   1636     78   -451    141       C  
ATOM    628  OH  TYR B  16      37.229   9.225   8.160  1.00 11.54           O  
ANISOU  628  OH  TYR B  16     1602   1116   1665    278   -564    113       O  
ATOM    629  H   TYR B  16      40.871   3.927  12.980  1.00 10.91           H  
ATOM    630  HA  TYR B  16      41.496   5.953  11.473  1.00 11.82           H  
ATOM    631  HB2 TYR B  16      39.748   4.521  10.877  1.00 11.86           H  
ATOM    632  HB3 TYR B  16      38.893   5.009  12.120  1.00 11.86           H  
ATOM    633  HD1 TYR B  16      40.158   6.138   9.062  1.00 12.69           H  
ATOM    634  HD2 TYR B  16      37.418   6.855  11.849  1.00 12.68           H  
ATOM    635  HE1 TYR B  16      39.217   7.746   7.703  1.00 13.59           H  
ATOM    636  HE2 TYR B  16      36.471   8.470  10.489  1.00 12.53           H  
ATOM    637  HH  TYR B  16      36.996   8.899   7.445  1.00 13.84           H  
ATOM    638  N   LEU B  17      39.985   6.760  14.178  1.00 10.68           N  
ANISOU  638  N   LEU B  17     1013    958   2088    187   -175     63       N  
ATOM    639  CA ALEU B  17      39.656   7.821  15.129  0.35 10.19           C  
ANISOU  639  CA ALEU B  17      771   1020   2081     78   -278    -84       C  
ATOM    640  CA BLEU B  17      39.641   7.823  15.092  0.65 11.92           C  
ANISOU  640  CA BLEU B  17      963   1191   2376    185   -150    -19       C  
ATOM    641  C   LEU B  17      40.893   8.449  15.740  1.00 11.58           C  
ANISOU  641  C   LEU B  17     1117   1157   2126      8    -82   -120       C  
ATOM    642  O   LEU B  17      41.032   9.658  15.792  1.00 12.59           O  
ANISOU  642  O   LEU B  17     1288   1052   2443     52   -170   -244       O  
ATOM    643  CB ALEU B  17      38.829   7.209  16.269  0.35  9.16           C  
ANISOU  643  CB ALEU B  17      579   1161   1741    -52   -279   -354       C  
ATOM    644  CB BLEU B  17      38.639   7.259  16.090  0.65 14.65           C  
ANISOU  644  CB BLEU B  17     1350   1790   2425    193    139   -360       C  
ATOM    645  CG ALEU B  17      38.472   7.993  17.528  0.35  7.90           C  
ANISOU  645  CG ALEU B  17      731    690   1581   -181   -112   -199       C  
ATOM    646  CG BLEU B  17      37.194   7.030  15.545  0.65 14.10           C  
ANISOU  646  CG BLEU B  17     1408   1763   2185    429   -491   -143       C  
ATOM    647  CD1ALEU B  17      37.581   9.162  17.204  0.35  8.51           C  
ANISOU  647  CD1ALEU B  17      792    637   1804     20     29    -23       C  
ATOM    648  CD1BLEU B  17      36.669   5.899  14.469  0.65 15.27           C  
ANISOU  648  CD1BLEU B  17     1870   2045   1886    710    -83   -162       C  
ATOM    649  CD2ALEU B  17      37.790   7.097  18.570  0.35  7.66           C  
ANISOU  649  CD2ALEU B  17      757    584   1571   -198    382   -239       C  
ATOM    650  CD2BLEU B  17      36.429   6.742  16.784  0.65 17.27           C  
ANISOU  650  CD2BLEU B  17     1771   2121   2670    146    231   -188       C  
ATOM    651  H   LEU B  17      39.749   5.978  14.448  1.00 12.82           H  
ATOM    652  HA  LEU B  17      39.157   8.526  14.638  0.65 14.31           H  
ATOM    653  HB2ALEU B  17      37.985   6.925  15.884  0.35 10.99           H  
ATOM    654  HB2BLEU B  17      38.970   6.402  16.404  0.65 17.58           H  
ATOM    655  HB3ALEU B  17      39.306   6.421  16.572  0.35 10.99           H  
ATOM    656  HB3BLEU B  17      38.573   7.873  16.838  0.65 17.58           H  
ATOM    657  HG ALEU B  17      39.287   8.341  17.922  0.35  9.48           H  
ATOM    658  HG BLEU B  17      36.876   7.884  15.214  0.65 16.91           H  
ATOM    659 HD11ALEU B  17      36.773   8.835  16.801  0.35 10.21           H  
ATOM    660 HD11BLEU B  17      36.847   5.025  14.823  0.65 18.32           H  
ATOM    661 HD12ALEU B  17      37.376   9.632  18.015  0.35 10.21           H  
ATOM    662 HD12BLEU B  17      35.726   6.012  14.333  0.65 18.32           H  
ATOM    663 HD13ALEU B  17      38.039   9.744  16.594  0.35 10.21           H  
ATOM    664 HD13BLEU B  17      37.137   6.018  13.639  0.65 18.32           H  
ATOM    665 HD21ALEU B  17      38.387   6.384  18.808  0.35  9.19           H  
ATOM    666 HD21BLEU B  17      36.494   7.496  17.374  0.65 20.72           H  
ATOM    667 HD22ALEU B  17      37.581   7.623  19.345  0.35  9.19           H  
ATOM    668 HD22BLEU B  17      35.510   6.584  16.554  0.65 20.72           H  
ATOM    669 HD23ALEU B  17      36.984   6.736  18.191  0.35  9.19           H  
ATOM    670 HD23BLEU B  17      36.800   5.963  17.206  0.65 20.72           H  
ATOM    671  N   VAL B  18      41.809   7.621  16.216  1.00 11.71           N  
ANISOU  671  N   VAL B  18     1018   1112   2317      5   -371   -124       N  
ATOM    672  CA  VAL B  18      42.977   8.108  16.945  1.00 13.92           C  
ANISOU  672  CA  VAL B  18     1210   1474   2603   -160   -219    -51       C  
ATOM    673  C   VAL B  18      43.945   8.836  16.039  1.00 12.81           C  
ANISOU  673  C   VAL B  18     1253   1192   2423   -157   -493   -298       C  
ATOM    674  O   VAL B  18      44.534   9.844  16.432  1.00 14.82           O  
ANISOU  674  O   VAL B  18     1475   1310   2848   -172   -333   -253       O  
ATOM    675  CB  VAL B  18      43.727   6.885  17.584  1.00 15.87           C  
ANISOU  675  CB  VAL B  18     1500   2047   2483   -815   -468     30       C  
ATOM    676  CG1 VAL B  18      45.155   7.194  17.960  1.00 17.73           C  
ANISOU  676  CG1 VAL B  18     1762   2178   2797   -541     27   -106       C  
ATOM    677  CG2 VAL B  18      42.971   6.392  18.737  1.00 16.50           C  
ANISOU  677  CG2 VAL B  18     1401   2164   2705    -48   -404   -106       C  
ATOM    678  H   VAL B  18      41.781   6.765  16.131  1.00 14.05           H  
ATOM    679  HA  VAL B  18      42.694   8.716  17.660  1.00 16.70           H  
ATOM    680  HB  VAL B  18      43.752   6.162  16.923  1.00 19.04           H  
ATOM    681 HG11 VAL B  18      45.162   7.910  18.599  1.00 21.28           H  
ATOM    682 HG12 VAL B  18      45.554   6.409  18.343  1.00 21.28           H  
ATOM    683 HG13 VAL B  18      45.636   7.454  17.171  1.00 21.28           H  
ATOM    684 HG21 VAL B  18      42.099   6.118  18.444  1.00 19.80           H  
ATOM    685 HG22 VAL B  18      43.438   5.645  19.119  1.00 19.80           H  
ATOM    686 HG23 VAL B  18      42.894   7.097  19.384  1.00 19.80           H  
ATOM    687  N   CYS B  19      44.122   8.335  14.822  1.00 11.68           N  
ANISOU  687  N   CYS B  19     1113    968   2358   -247   -344     62       N  
ATOM    688  CA  CYS B  19      45.218   8.790  13.995  1.00 13.75           C  
ANISOU  688  CA  CYS B  19     1462   1070   2693   -433   -140    355       C  
ATOM    689  C   CYS B  19      44.888  10.022  13.166  1.00 16.67           C  
ANISOU  689  C   CYS B  19     1763   1219   3350   -189   -160    667       C  
ATOM    690  O   CYS B  19      45.781  10.709  12.728  1.00 18.38           O  
ANISOU  690  O   CYS B  19     2080   1378   3525   -368   -186    831       O  
ATOM    691  CB  CYS B  19      45.719   7.677  13.091  1.00 12.87           C  
ANISOU  691  CB  CYS B  19     1353   1183   2353   -110   -104    609       C  
ATOM    692  SG  CYS B  19      46.363   6.241  14.027  1.00 12.00           S  
ANISOU  692  SG  CYS B  19     1078   1243   2237    -75   -173    227       S  
ATOM    693  H   CYS B  19      43.624   7.735  14.459  1.00 14.02           H  
ATOM    694  HA  CYS B  19      45.960   9.034  14.587  1.00 16.50           H  
ATOM    695  HB2 CYS B  19      44.987   7.368  12.534  1.00 15.44           H  
ATOM    696  HB3 CYS B  19      46.437   8.020  12.535  1.00 15.44           H  
ATOM    697  N   GLY B  20      43.608  10.297  12.945  1.00 18.77           N  
ANISOU  697  N   GLY B  20     1916   1689   3529    289    -87    935       N  
ATOM    698  CA  GLY B  20      43.220  11.517  12.249  1.00 20.55           C  
ANISOU  698  CA  GLY B  20     2308   1747   3755    220    -81    990       C  
ATOM    699  C   GLY B  20      43.894  11.647  10.899  1.00 20.76           C  
ANISOU  699  C   GLY B  20     2364   1753   3772    246   -232   1117       C  
ATOM    700  O   GLY B  20      44.036  10.656  10.158  1.00 20.63           O  
ANISOU  700  O   GLY B  20     2356   2119   3364   -166   -315   1258       O  
ATOM    701  H   GLY B  20      42.949   9.799  13.186  1.00 22.53           H  
ATOM    702  HA2 GLY B  20      42.259  11.522  12.115  1.00 24.67           H  
ATOM    703  HA3 GLY B  20      43.460  12.287  12.788  1.00 24.67           H  
ATOM    704  N   GLU B  21      44.318  12.875  10.583  1.00 23.19           N  
ANISOU  704  N   GLU B  21     2932   1900   3979    438     53   1181       N  
ATOM    705  CA  GLU B  21      44.904  13.174   9.288  1.00 24.84           C  
ANISOU  705  CA  GLU B  21     3405   2002   4031    144    102   1492       C  
ATOM    706  C   GLU B  21      46.167  12.394   8.971  1.00 24.59           C  
ANISOU  706  C   GLU B  21     3212   2254   3879   -172    292   1523       C  
ATOM    707  O   GLU B  21      46.536  12.268   7.811  1.00 26.66           O  
ANISOU  707  O   GLU B  21     3658   2605   3867    -17    433   1518       O  
ATOM    708  CB  GLU B  21      45.202  14.670   9.202  1.00 29.46           C  
ANISOU  708  CB  GLU B  21     4082   2491   4622    203    214   1491       C  
ATOM    709  CG  GLU B  21      43.953  15.528   9.270  1.00 33.86           C  
ANISOU  709  CG  GLU B  21     4619   3180   5068    372    309   1199       C  
ATOM    710  CD  GLU B  21      43.028  15.326   8.069  1.00 38.92           C  
ANISOU  710  CD  GLU B  21     5170   4045   5573    431    667    819       C  
ATOM    711  OE1 GLU B  21      43.513  14.891   6.993  1.00 41.33           O  
ANISOU  711  OE1 GLU B  21     5588   4316   5799    483    867    626       O  
ATOM    712  OE2 GLU B  21      41.812  15.599   8.204  1.00 40.92           O1-
ANISOU  712  OE2 GLU B  21     5366   4413   5769    334    823    703       O1-
ATOM    713  H   GLU B  21      44.275  13.552  11.111  1.00 27.83           H  
ATOM    714  HA  GLU B  21      44.246  12.963   8.594  1.00 29.81           H  
ATOM    715  HB2 GLU B  21      45.777  14.920   9.942  1.00 35.36           H  
ATOM    716  HB3 GLU B  21      45.646  14.855   8.360  1.00 35.36           H  
ATOM    717  HG2 GLU B  21      43.457  15.301  10.072  1.00 40.64           H  
ATOM    718  HG3 GLU B  21      44.213  16.463   9.294  1.00 40.64           H  
ATOM    719  N   ARG B  22      46.812  11.849   9.997  1.00 23.90           N  
ANISOU  719  N   ARG B  22     2990   2172   3918   -257     97   1026       N  
ATOM    720  CA  ARG B  22      47.992  11.018   9.779  1.00 23.57           C  
ANISOU  720  CA  ARG B  22     2715   2394   3846   -330    -48    736       C  
ATOM    721  C   ARG B  22      47.703   9.716   9.056  1.00 21.61           C  
ANISOU  721  C   ARG B  22     2480   2025   3707    -45     63   1154       C  
ATOM    722  O   ARG B  22      48.556   9.158   8.378  1.00 23.96           O  
ANISOU  722  O   ARG B  22     2546   2462   4098   -265    575   1197       O  
ATOM    723  CB  ARG B  22      48.574  10.634  11.129  1.00 24.19           C  
ANISOU  723  CB  ARG B  22     2829   2684   3677   -804   -181    573       C  
ATOM    724  CG  ARG B  22      49.385  11.696  11.818  1.00 27.62           C  
ANISOU  724  CG  ARG B  22     3314   3069   4110   -890    140    418       C  
ATOM    725  CD  ARG B  22      49.734  11.195  13.227  1.00 29.18           C  
ANISOU  725  CD  ARG B  22     3369   3186   4532  -1083    371    394       C  
ATOM    726  NE  ARG B  22      48.551  11.262  14.088  1.00 30.00           N  
ANISOU  726  NE  ARG B  22     3418   3139   4841   -564    196    229       N  
ATOM    727  CZ  ARG B  22      48.522  10.926  15.375  1.00 26.94           C  
ANISOU  727  CZ  ARG B  22     2675   2856   4705   -974   -413     48       C  
ATOM    728  NH1 ARG B  22      49.614  10.480  16.000  1.00 27.81           N1+
ANISOU  728  NH1 ARG B  22     2843   2914   4808   -872   -361    278       N1+
ATOM    729  NH2 ARG B  22      47.386  11.051  16.048  1.00 29.76           N  
ANISOU  729  NH2 ARG B  22     3265   3084   4957   -802   -148   -398       N  
ATOM    730  H   ARG B  22      46.590  11.943  10.822  1.00 28.68           H  
ATOM    731  HA  ARG B  22      48.665  11.520   9.273  1.00 28.28           H  
ATOM    732  HB2 ARG B  22      47.842  10.399  11.721  1.00 29.03           H  
ATOM    733  HB3 ARG B  22      49.150   9.864  11.005  1.00 29.03           H  
ATOM    734  HG2 ARG B  22      50.208  11.853  11.329  1.00 33.14           H  
ATOM    735  HG3 ARG B  22      48.866  12.512  11.894  1.00 33.14           H  
ATOM    736  HD2 ARG B  22      50.030  10.273  13.181  1.00 35.01           H  
ATOM    737  HD3 ARG B  22      50.426  11.757  13.610  1.00 35.01           H  
ATOM    738  HE  ARG B  22      47.818  11.540  13.734  1.00 36.00           H  
ATOM    739 HH11 ARG B  22      50.354  10.402  15.570  1.00 33.37           H  
ATOM    740 HH12 ARG B  22      49.576  10.267  16.832  1.00 33.37           H  
ATOM    741 HH21 ARG B  22      46.680  11.336  15.649  1.00 35.71           H  
ATOM    742 HH22 ARG B  22      47.353  10.832  16.879  1.00 35.71           H  
ATOM    743  N   GLY B  23      46.497   9.197   9.250  1.00 18.86           N  
ANISOU  743  N   GLY B  23     2179   1564   3422     14   -215   1030       N  
ATOM    744  CA  GLY B  23      46.198   7.849   8.832  1.00 17.25           C  
ANISOU  744  CA  GLY B  23     2220   1358   2977    201   -426    892       C  
ATOM    745  C   GLY B  23      46.994   6.833   9.653  1.00 14.91           C  
ANISOU  745  C   GLY B  23     1367   1637   2661    230     17    676       C  
ATOM    746  O   GLY B  23      47.673   7.159  10.635  1.00 14.41           O  
ANISOU  746  O   GLY B  23     1483   1629   2364   -149      1    739       O  
ATOM    747  H   GLY B  23      45.840   9.609   9.622  1.00 22.63           H  
ATOM    748  HA2 GLY B  23      45.251   7.671   8.948  1.00 20.70           H  
ATOM    749  HA3 GLY B  23      46.423   7.738   7.895  1.00 20.70           H  
ATOM    750  N   PHE B  24      46.926   5.584   9.225  1.00 13.98           N  
ANISOU  750  N   PHE B  24     1532   1530   2248    198   -174    586       N  
ATOM    751  CA  PHE B  24      47.479   4.469   9.990  1.00 12.24           C  
ANISOU  751  CA  PHE B  24     1269   1504   1879   -115   -290    502       C  
ATOM    752  C   PHE B  24      47.863   3.331   9.063  1.00 11.48           C  
ANISOU  752  C   PHE B  24      984   1759   1619   -239   -178    388       C  
ATOM    753  O   PHE B  24      47.533   3.328   7.847  1.00 12.05           O  
ANISOU  753  O   PHE B  24     1314   1798   1467     28    -43    528       O  
ATOM    754  CB  PHE B  24      46.431   3.978  11.025  1.00 11.83           C  
ANISOU  754  CB  PHE B  24      848   1592   2056   -203   -243    394       C  
ATOM    755  CG  PHE B  24      45.142   3.495  10.408  1.00 10.25           C  
ANISOU  755  CG  PHE B  24      966   1360   1567    145     -1    499       C  
ATOM    756  CD1 PHE B  24      44.998   2.177  10.024  1.00 10.52           C  
ANISOU  756  CD1 PHE B  24     1076   1292   1631     53   -191    498       C  
ATOM    757  CD2 PHE B  24      44.050   4.338  10.258  1.00 10.56           C  
ANISOU  757  CD2 PHE B  24      989   1388   1636     85     34    356       C  
ATOM    758  CE1 PHE B  24      43.807   1.726   9.460  1.00 10.76           C  
ANISOU  758  CE1 PHE B  24     1009   1322   1759    -49   -124    415       C  
ATOM    759  CE2 PHE B  24      42.873   3.882   9.685  1.00 10.53           C  
ANISOU  759  CE2 PHE B  24      960   1551   1489    -86   -139    251       C  
ATOM    760  CZ  PHE B  24      42.745   2.565   9.291  1.00 10.26           C  
ANISOU  760  CZ  PHE B  24      837   1497   1566     25     37    225       C  
ATOM    761  H   PHE B  24      46.560   5.349   8.483  1.00 16.77           H  
ATOM    762  HA  PHE B  24      48.280   4.765  10.472  1.00 14.69           H  
ATOM    763  HB2 PHE B  24      46.811   3.242  11.529  1.00 14.20           H  
ATOM    764  HB3 PHE B  24      46.216   4.710  11.623  1.00 14.20           H  
ATOM    765  HD1 PHE B  24      45.712   1.589  10.122  1.00 12.63           H  
ATOM    766  HD2 PHE B  24      44.121   5.230  10.510  1.00 12.67           H  
ATOM    767  HE1 PHE B  24      43.734   0.838   9.196  1.00 12.92           H  
ATOM    768  HE2 PHE B  24      42.155   4.464   9.584  1.00 12.63           H  
ATOM    769  HZ  PHE B  24      41.950   2.257   8.918  1.00 12.32           H  
ATOM    770  N   PHE B  25      48.542   2.331   9.632  1.00 11.56           N  
ANISOU  770  N   PHE B  25     1047   1519   1826     93   -197    566       N  
ATOM    771  CA  PHE B  25      48.810   1.098   8.923  1.00 12.49           C  
ANISOU  771  CA  PHE B  25     1204   1865   1679    190    -38    527       C  
ATOM    772  C   PHE B  25      48.201   0.001   9.750  1.00 11.08           C  
ANISOU  772  C   PHE B  25     1062   1587   1561    277     53    557       C  
ATOM    773  O   PHE B  25      48.366  -0.043  10.975  1.00 11.37           O  
ANISOU  773  O   PHE B  25     1189   1517   1616    128    -78    445       O  
ATOM    774  CB  PHE B  25      50.307   0.851   8.653  1.00 12.72           C  
ANISOU  774  CB  PHE B  25     1122   2206   1506    158    175    422       C  
ATOM    775  CG  PHE B  25      51.154   0.848   9.895  1.00 12.61           C  
ANISOU  775  CG  PHE B  25     1019   2348   1425    390    326    378       C  
ATOM    776  CD1 PHE B  25      51.553   2.041  10.461  1.00 12.81           C  
ANISOU  776  CD1 PHE B  25      687   2463   1716    197   -192    140       C  
ATOM    777  CD2 PHE B  25      51.491  -0.340  10.534  1.00 14.46           C  
ANISOU  777  CD2 PHE B  25     1101   2554   1839    716    304    656       C  
ATOM    778  CE1 PHE B  25      52.327   2.062  11.626  1.00 14.89           C  
ANISOU  778  CE1 PHE B  25      918   2644   2094    212   -140    218       C  
ATOM    779  CE2 PHE B  25      52.280  -0.331  11.691  1.00 14.90           C  
ANISOU  779  CE2 PHE B  25     1010   2697   1953    492    428    605       C  
ATOM    780  CZ  PHE B  25      52.667   0.861  12.241  1.00 14.34           C  
ANISOU  780  CZ  PHE B  25      893   2705   1851    549    146    270       C  
ATOM    781  H   PHE B  25      48.856   2.351  10.433  1.00 13.87           H  
ATOM    782  HA  PHE B  25      48.347   1.120   8.059  1.00 14.99           H  
ATOM    783  HB2 PHE B  25      50.409  -0.012   8.222  1.00 15.27           H  
ATOM    784  HB3 PHE B  25      50.640   1.551   8.069  1.00 15.27           H  
ATOM    785  HD1 PHE B  25      51.321   2.842  10.051  1.00 15.37           H  
ATOM    786  HD2 PHE B  25      51.227  -1.152  10.164  1.00 17.35           H  
ATOM    787  HE1 PHE B  25      52.600   2.872  11.994  1.00 17.87           H  
ATOM    788  HE2 PHE B  25      52.506  -1.131  12.107  1.00 17.88           H  
ATOM    789  HZ  PHE B  25      53.186   0.867  13.012  1.00 17.21           H  
ATOM    790  N   TYR B  26      47.503  -0.892   9.072  1.00 10.88           N  
ANISOU  790  N   TYR B  26      989   1740   1406     33    -89    408       N  
ATOM    791  CA  TYR B  26      46.928  -2.066   9.708  1.00 10.64           C  
ANISOU  791  CA  TYR B  26      821   1747   1474    125    -53    223       C  
ATOM    792  C   TYR B  26      47.685  -3.264   9.166  1.00 11.56           C  
ANISOU  792  C   TYR B  26     1078   1983   1330    281    -49    193       C  
ATOM    793  O   TYR B  26      47.542  -3.648   8.000  1.00 12.66           O  
ANISOU  793  O   TYR B  26     1368   1925   1517    324     17    417       O  
ATOM    794  CB  TYR B  26      45.407  -2.202   9.458  1.00 10.80           C  
ANISOU  794  CB  TYR B  26     1043   1746   1314    253   -170    130       C  
ATOM    795  CG  TYR B  26      44.893  -3.387  10.193  1.00 11.31           C  
ANISOU  795  CG  TYR B  26      939   1709   1649    148   -187    201       C  
ATOM    796  CD1 TYR B  26      44.832  -3.372  11.603  1.00 11.74           C  
ANISOU  796  CD1 TYR B  26      917   1950   1594     30   -332    230       C  
ATOM    797  CD2 TYR B  26      44.571  -4.548   9.534  1.00 12.23           C  
ANISOU  797  CD2 TYR B  26     1002   1763   1880    229     87    -15       C  
ATOM    798  CE1 TYR B  26      44.410  -4.446  12.328  1.00 12.44           C  
ANISOU  798  CE1 TYR B  26     1059   1950   1719    -18   -198    140       C  
ATOM    799  CE2 TYR B  26      44.179  -5.685  10.275  1.00 12.27           C  
ANISOU  799  CE2 TYR B  26     1035   1810   1818     23     79    -67       C  
ATOM    800  CZ  TYR B  26      44.125  -5.625  11.675  1.00 11.86           C  
ANISOU  800  CZ  TYR B  26     1053   1804   1650    -35    -57    464       C  
ATOM    801  OH  TYR B  26      43.717  -6.708  12.412  1.00 15.67           O  
ANISOU  801  OH  TYR B  26     1299   2434   2221    -59     30    676       O  
ATOM    802  H   TYR B  26      47.344  -0.842   8.229  1.00 13.06           H  
ATOM    803  HA  TYR B  26      47.079  -2.018  10.675  1.00 12.76           H  
ATOM    804  HB2 TYR B  26      44.950  -1.412   9.784  1.00 12.96           H  
ATOM    805  HB3 TYR B  26      45.241  -2.328   8.511  1.00 12.96           H  
ATOM    806  HD1 TYR B  26      45.056  -2.590  12.053  1.00 14.09           H  
ATOM    807  HD2 TYR B  26      44.641  -4.595   8.608  1.00 14.67           H  
ATOM    808  HE1 TYR B  26      44.385  -4.405  13.257  1.00 14.93           H  
ATOM    809  HE2 TYR B  26      43.954  -6.472   9.834  1.00 14.73           H  
ATOM    810  HH  TYR B  26      43.026  -6.528  12.816  1.00 18.80           H  
ATOM    811  N   THR B  27      48.495  -3.836  10.066  1.00 11.55           N  
ANISOU  811  N   THR B  27      980   1856   1554    267    -30    293       N  
ATOM    812  CA  THR B  27      49.421  -4.877   9.730  1.00 12.70           C  
ANISOU  812  CA  THR B  27     1267   1782   1776    400    369    449       C  
ATOM    813  C   THR B  27      49.251  -5.985  10.738  1.00 13.65           C  
ANISOU  813  C   THR B  27     1499   1757   1929    529    348    258       C  
ATOM    814  O   THR B  27      49.902  -5.976  11.805  1.00 13.34           O  
ANISOU  814  O   THR B  27     1830   1513   1727     16     20    146       O  
ATOM    815  CB  THR B  27      50.861  -4.340   9.767  1.00 14.94           C  
ANISOU  815  CB  THR B  27     1225   2350   2102    672    489   1013       C  
ATOM    816  CG2 THR B  27      51.904  -5.431   9.375  1.00 17.72           C  
ANISOU  816  CG2 THR B  27     1586   2618   2527    929    552   1031       C  
ATOM    817  OG1 THR B  27      50.944  -3.237   8.846  1.00 17.79           O  
ANISOU  817  OG1 THR B  27     1626   2756   2378    732    422   1130       O  
ATOM    818  H   THR B  27      48.512  -3.619  10.897  1.00 13.86           H  
ATOM    819  HA  THR B  27      49.229  -5.224   8.834  1.00 15.24           H  
ATOM    820  HB  THR B  27      51.066  -4.028  10.662  1.00 17.93           H  
ATOM    821  HG1 THR B  27      50.757  -3.490   8.089  1.00 21.35           H  
ATOM    822 HG21 THR B  27      51.730  -5.747   8.485  1.00 21.26           H  
ATOM    823 HG22 THR B  27      52.791  -5.064   9.408  1.00 21.26           H  
ATOM    824 HG23 THR B  27      51.850  -6.171   9.985  1.00 21.26           H  
ATOM    825  N   PRO B  28      48.389  -6.950  10.396  1.00 14.49           N  
ANISOU  825  N   PRO B  28     1619   1887   2000    286    -23    145       N  
ATOM    826  CA  PRO B  28      48.002  -7.942  11.400  1.00 18.05           C  
ANISOU  826  CA  PRO B  28     2026   2097   2734    -95    -45     73       C  
ATOM    827  C   PRO B  28      49.071  -8.959  11.667  1.00 21.88           C  
ANISOU  827  C   PRO B  28     2350   2517   3446    194    207    233       C  
ATOM    828  O   PRO B  28      49.139  -9.441  12.796  1.00 24.84           O  
ANISOU  828  O   PRO B  28     2605   3469   3366    430    595    555       O  
ATOM    829  CB  PRO B  28      46.722  -8.556  10.815  1.00 18.13           C  
ANISOU  829  CB  PRO B  28     2096   2176   2614     59    -24    130       C  
ATOM    830  CG  PRO B  28      46.771  -8.256   9.381  1.00 17.90           C  
ANISOU  830  CG  PRO B  28     2248   2276   2279    273    -92   -150       C  
ATOM    831  CD  PRO B  28      47.508  -6.978   9.217  1.00 16.10           C  
ANISOU  831  CD  PRO B  28     1772   2168   2178    192    -11   -180       C  
ATOM    832  HA  PRO B  28      47.779  -7.492  12.241  1.00 21.66           H  
ATOM    833  HB2 PRO B  28      46.722  -9.515  10.965  1.00 21.75           H  
ATOM    834  HB3 PRO B  28      45.945  -8.144  11.226  1.00 21.75           H  
ATOM    835  HG2 PRO B  28      47.235  -8.972   8.920  1.00 21.49           H  
ATOM    836  HG3 PRO B  28      45.867  -8.168   9.042  1.00 21.49           H  
ATOM    837  HD2 PRO B  28      48.032  -6.991   8.401  1.00 19.32           H  
ATOM    838  HD3 PRO B  28      46.893  -6.227   9.235  1.00 19.32           H  
ATOM    839  N   LYS B  29      49.938  -9.242  10.701  1.00 22.07           N  
ANISOU  839  N   LYS B  29     2398   2264   3725    867    314   -229       N  
ATOM    840  CA  LYS B  29      51.060 -10.179  10.889  1.00 24.16           C  
ANISOU  840  CA  LYS B  29     2785   2489   3905    161   -175   -400       C  
ATOM    841  C   LYS B  29      50.555 -11.596  11.039  1.00 28.36           C  
ANISOU  841  C   LYS B  29     3431   2881   4463     31   -260   -296       C  
ATOM    842  O   LYS B  29      49.555 -11.916  10.402  1.00 29.83           O  
ANISOU  842  O   LYS B  29     3893   3048   4392     57   -368   -316       O  
ATOM    843  CB  LYS B  29      51.948  -9.743  12.052  1.00 23.99           C  
ANISOU  843  CB  LYS B  29     2449   2676   3992    -82   -139   -399       C  
ATOM    844  CG  LYS B  29      52.708  -8.469  11.660  1.00 23.84           C  
ANISOU  844  CG  LYS B  29     2488   2589   3983    233     36   -230       C  
ATOM    845  CD  LYS B  29      53.725  -8.073  12.647  1.00 19.45           C  
ANISOU  845  CD  LYS B  29     1542   2314   3532    188    -74   -341       C  
ATOM    846  CE  LYS B  29      55.054  -8.674  12.370  1.00 16.41           C  
ANISOU  846  CE  LYS B  29     1500   1955   2781    223     34   -139       C  
ATOM    847  NZ  LYS B  29      55.844  -8.521  13.616  1.00 16.15           N1+
ANISOU  847  NZ  LYS B  29     1873   1966   2296    -40   -283    -98       N1+
ATOM    848  OXT LYS B  29      51.106 -12.409  11.764  1.00 29.51           O1-
ANISOU  848  OXT LYS B  29     3598   2982   4630    130   -293   -187       O1-
ATOM    849  H   LYS B  29      49.904  -8.901   9.912  1.00 26.49           H  
ATOM    850  HA  LYS B  29      51.614 -10.156  10.081  1.00 28.99           H  
ATOM    851  HB2 LYS B  29      51.399  -9.551  12.828  1.00 28.79           H  
ATOM    852  HB3 LYS B  29      52.592 -10.440  12.251  1.00 28.79           H  
ATOM    853  HG2 LYS B  29      53.157  -8.618  10.813  1.00 28.61           H  
ATOM    854  HG3 LYS B  29      52.076  -7.738  11.575  1.00 28.61           H  
ATOM    855  HD2 LYS B  29      53.823  -7.108  12.631  1.00 23.33           H  
ATOM    856  HD3 LYS B  29      53.442  -8.364  13.527  1.00 23.33           H  
ATOM    857  HE2 LYS B  29      54.961  -9.617  12.164  1.00 19.70           H  
ATOM    858  HE3 LYS B  29      55.496  -8.197  11.650  1.00 19.70           H  
TER   
ATOM    859  N   GLY C   1      10.708   0.699  -1.169  1.00 25.16           N  
ANISOU  859  N   GLY C   1     3396   2715   3448    296  -1041    170       N  
ATOM    860  CA  GLY C   1      11.410  -0.281  -0.341  1.00 21.77           C  
ANISOU  860  CA  GLY C   1     2710   2395   3168     23  -1315    180       C  
ATOM    861  C   GLY C   1      12.095   0.432   0.798  1.00 20.28           C  
ANISOU  861  C   GLY C   1     2240   2226   3238    -34   -906    161       C  
ATOM    862  O   GLY C   1      11.874   1.611   1.089  1.00 19.67           O  
ANISOU  862  O   GLY C   1     2021   2173   3280    198   -777    253       O  
ATOM    863  HA2 GLY C   1      10.780  -0.925   0.020  1.00 26.13           H  
ATOM    864  HA3 GLY C   1      12.075  -0.749  -0.870  1.00 26.13           H  
ATOM    865  H1  GLY C   1      11.321   1.385  -1.442  1.00 30.19           H  
ATOM    866  H2  GLY C   1      10.348   0.264  -1.945  1.00 30.19           H  
ATOM    867  H3  GLY C   1       9.993   1.092  -0.662  1.00 30.19           H  
ATOM    868  N   ILE C   2      12.924  -0.325   1.483  1.00 16.86           N  
ANISOU  868  N   ILE C   2     1672   1856   2879    -54   -661    392       N  
ATOM    869  CA  ILE C   2      13.553   0.145   2.687  1.00 14.22           C  
ANISOU  869  CA  ILE C   2     1378   1621   2405     -6   -591    424       C  
ATOM    870  C   ILE C   2      14.439   1.366   2.462  1.00 13.84           C  
ANISOU  870  C   ILE C   2     1427   1543   2288    -63   -369    279       C  
ATOM    871  O   ILE C   2      14.490   2.257   3.301  1.00 13.96           O  
ANISOU  871  O   ILE C   2     1686   1505   2113    -55    -50    109       O  
ATOM    872  CB  ILE C   2      14.353  -0.990   3.344  1.00 13.80           C  
ANISOU  872  CB  ILE C   2     1399   1497   2348     34   -154    375       C  
ATOM    873  CG1 ILE C   2      14.737  -0.588   4.760  1.00 13.16           C  
ANISOU  873  CG1 ILE C   2     1366   1400   2236     62    -27    251       C  
ATOM    874  CG2 ILE C   2      15.593  -1.420   2.465  1.00 14.41           C  
ANISOU  874  CG2 ILE C   2     1376   1815   2284     49    -76   -102       C  
ATOM    875  CD1 ILE C   2      15.449  -1.710   5.527  1.00 13.24           C  
ANISOU  875  CD1 ILE C   2     1384   1388   2257    103   -149    398       C  
ATOM    876  H   ILE C   2      13.141  -1.129   1.265  1.00 20.23           H  
ATOM    877  HA  ILE C   2      12.850   0.409   3.317  1.00 17.07           H  
ATOM    878  HB  ILE C   2      13.765  -1.758   3.410  1.00 16.56           H  
ATOM    879 HG12 ILE C   2      15.335   0.174   4.721  1.00 15.80           H  
ATOM    880 HG13 ILE C   2      13.933  -0.354   5.250  1.00 15.80           H  
ATOM    881 HG21 ILE C   2      16.173  -0.663   2.352  1.00 17.29           H  
ATOM    882 HG22 ILE C   2      16.061  -2.128   2.913  1.00 17.29           H  
ATOM    883 HG23 ILE C   2      15.279  -1.723   1.610  1.00 17.29           H  
ATOM    884 HD11 ILE C   2      16.253  -1.947   5.058  1.00 15.89           H  
ATOM    885 HD12 ILE C   2      15.664  -1.398   6.409  1.00 15.89           H  
ATOM    886 HD13 ILE C   2      14.865  -2.470   5.582  1.00 15.89           H  
ATOM    887  N   VAL C   3      15.093   1.469   1.306  1.00 15.21           N  
ANISOU  887  N   VAL C   3     2006   1858   1916   -303   -377     46       N  
ATOM    888  CA  VAL C   3      15.962   2.619   1.055  1.00 16.62           C  
ANISOU  888  CA  VAL C   3     2350   2048   1918   -428   -115    217       C  
ATOM    889  C   VAL C   3      15.155   3.900   0.823  1.00 17.06           C  
ANISOU  889  C   VAL C   3     2727   1850   1905   -299   -372     85       C  
ATOM    890  O   VAL C   3      15.460   4.946   1.417  1.00 17.25           O  
ANISOU  890  O   VAL C   3     3023   1736   1797   -375   -228    294       O  
ATOM    891  CB  VAL C   3      16.950   2.386  -0.098  1.00 18.62           C  
ANISOU  891  CB  VAL C   3     2499   2470   2107   -620    305     76       C  
ATOM    892  CG1 VAL C   3      17.675   3.678  -0.455  1.00 19.33           C  
ANISOU  892  CG1 VAL C   3     2605   2514   2225   -720    248    300       C  
ATOM    893  CG2 VAL C   3      17.942   1.278   0.285  1.00 21.08           C  
ANISOU  893  CG2 VAL C   3     2903   2695   2412   -410    657   -350       C  
ATOM    894  H   VAL C   3      15.053   0.900   0.662  1.00 18.26           H  
ATOM    895  HA  VAL C   3      16.500   2.766   1.861  1.00 19.95           H  
ATOM    896  HB  VAL C   3      16.453   2.089  -0.889  1.00 22.35           H  
ATOM    897 HG11 VAL C   3      17.363   4.380   0.120  1.00 23.19           H  
ATOM    898 HG12 VAL C   3      18.619   3.550  -0.334  1.00 23.19           H  
ATOM    899 HG13 VAL C   3      17.489   3.897  -1.371  1.00 23.19           H  
ATOM    900 HG21 VAL C   3      17.733   0.964   1.168  1.00 25.30           H  
ATOM    901 HG22 VAL C   3      17.864   0.558  -0.346  1.00 25.30           H  
ATOM    902 HG23 VAL C   3      18.832   1.636   0.266  1.00 25.30           H  
ATOM    903  N   GLU C   4      14.101   3.807   0.011  1.00 18.97           N  
ANISOU  903  N   GLU C   4     3247   1752   2206   -356   -559    127       N  
ATOM    904  CA  GLU C   4      13.208   4.956  -0.186  1.00 21.94           C  
ANISOU  904  CA  GLU C   4     3754   2078   2506     78   -995    380       C  
ATOM    905  C   GLU C   4      12.520   5.355   1.128  1.00 23.23           C  
ANISOU  905  C   GLU C   4     3558   2241   3026    441  -1121     68       C  
ATOM    906  O   GLU C   4      12.281   6.531   1.388  1.00 25.70           O  
ANISOU  906  O   GLU C   4     4076   2422   3268    693  -1229    126       O  
ATOM    907  CB  GLU C   4      12.141   4.592  -1.227  1.00 25.55           C  
ANISOU  907  CB  GLU C   4     4261   2680   2766    157   -947    274       C  
ATOM    908  CG  GLU C   4      12.685   4.333  -2.621  1.00 30.21           C  
ANISOU  908  CG  GLU C   4     4782   3356   3342    -30   -546    199       C  
ATOM    909  CD  GLU C   4      13.533   3.069  -2.725  1.00 33.67           C  
ANISOU  909  CD  GLU C   4     5243   3873   3677   -346   -239     88       C  
ATOM    910  OE1 GLU C   4      13.200   2.029  -2.091  1.00 32.13           O  
ANISOU  910  OE1 GLU C   4     5291   3714   3201   -835   -634    -13       O  
ATOM    911  OE2 GLU C   4      14.560   3.136  -3.439  1.00 37.02           O1-
ANISOU  911  OE2 GLU C   4     5540   4432   4092    -93    135     74       O1-
ATOM    912  H   GLU C   4      13.882   3.103  -0.432  1.00 22.76           H  
ATOM    913  HA  GLU C   4      13.722   5.721  -0.517  1.00 26.33           H  
ATOM    914  HB2 GLU C   4      11.684   3.788  -0.936  1.00 30.66           H  
ATOM    915  HB3 GLU C   4      11.507   5.323  -1.290  1.00 30.66           H  
ATOM    916  HG2 GLU C   4      11.940   4.242  -3.235  1.00 36.26           H  
ATOM    917  HG3 GLU C   4      13.238   5.085  -2.885  1.00 36.26           H  
ATOM    918  N   GLN C   5      12.163   4.364   1.939  1.00 20.99           N  
ANISOU  918  N   GLN C   5     3031   2399   2544    868  -1144    368       N  
ATOM    919  CA  GLN C   5      11.405   4.553   3.180  1.00 21.76           C  
ANISOU  919  CA  GLN C   5     2599   2493   3177    747   -904     62       C  
ATOM    920  C   GLN C   5      12.258   4.997   4.365  1.00 18.97           C  
ANISOU  920  C   GLN C   5     2155   2104   2949    393   -392    -80       C  
ATOM    921  O   GLN C   5      11.710   5.678   5.253  1.00 21.01           O  
ANISOU  921  O   GLN C   5     2361   2324   3296    561   -465    253       O  
ATOM    922  CB  GLN C   5      10.701   3.252   3.599  1.00 24.90           C  
ANISOU  922  CB  GLN C   5     2650   3119   3694    673  -1215    173       C  
ATOM    923  CG  GLN C   5       9.493   2.868   2.771  1.00 29.36           C  
ANISOU  923  CG  GLN C   5     3130   3648   4376    580   -876    -85       C  
ATOM    924  CD  GLN C   5       8.264   3.745   3.021  1.00 33.25           C  
ANISOU  924  CD  GLN C   5     3667   4129   4837    589   -678   -308       C  
ATOM    925  NE2 GLN C   5       7.316   3.700   2.094  1.00 35.01           N  
ANISOU  925  NE2 GLN C   5     4129   4320   4853    627   -597   -417       N  
ATOM    926  OE1 GLN C   5       8.164   4.437   4.043  1.00 34.78           O  
ANISOU  926  OE1 GLN C   5     3755   4260   5202    637   -527   -276       O  
ATOM    927  H   GLN C   5      12.355   3.540   1.787  1.00 25.18           H  
ATOM    928  HA  GLN C   5      10.717   5.235   3.031  1.00 26.12           H  
ATOM    929  HB2 GLN C   5      11.339   2.524   3.537  1.00 29.89           H  
ATOM    930  HB3 GLN C   5      10.405   3.345   4.518  1.00 29.89           H  
ATOM    931  HG2 GLN C   5       9.723   2.941   1.831  1.00 35.23           H  
ATOM    932  HG3 GLN C   5       9.251   1.952   2.979  1.00 35.23           H  
ATOM    933 HE21 GLN C   5       7.414   3.197   1.403  1.00 42.01           H  
ATOM    934 HE22 GLN C   5       6.604   4.173   2.184  1.00 42.01           H  
ATOM    935  N   CYS C   6      13.563   4.627   4.389  1.00 13.12           N  
ANISOU  935  N   CYS C   6     1169   1642   2172   -146   -264    281       N  
ATOM    936  CA  CYS C   6      14.385   4.766   5.577  1.00 12.65           C  
ANISOU  936  CA  CYS C   6     1157   1594   2056    -74    207    361       C  
ATOM    937  C   CYS C   6      15.724   5.473   5.376  1.00 11.08           C  
ANISOU  937  C   CYS C   6     1421   1459   1328   -215    118     78       C  
ATOM    938  O   CYS C   6      16.398   5.770   6.371  1.00 12.42           O  
ANISOU  938  O   CYS C   6     1609   1715   1395   -142    156    231       O  
ATOM    939  CB  CYS C   6      14.622   3.383   6.194  1.00 12.49           C  
ANISOU  939  CB  CYS C   6     1363   1422   1959     13    367    417       C  
ATOM    940  SG  CYS C   6      13.090   2.529   6.689  1.00 13.19           S  
ANISOU  940  SG  CYS C   6     1469   1453   2089   -166     74    401       S  
ATOM    941  H   CYS C   6      13.981   4.292   3.716  1.00 15.74           H  
ATOM    942  HA  CYS C   6      13.881   5.291   6.232  1.00 15.18           H  
ATOM    943  HB2 CYS C   6      15.077   2.824   5.544  1.00 14.98           H  
ATOM    944  HB3 CYS C   6      15.174   3.484   6.985  1.00 14.98           H  
ATOM    945  N   CYS C   7      16.099   5.778   4.131  1.00 12.37           N  
ANISOU  945  N   CYS C   7     1737   1528   1436   -451     -4    107       N  
ATOM    946  CA  CYS C   7      17.298   6.583   3.916  1.00 11.69           C  
ANISOU  946  CA  CYS C   7     1645   1558   1237   -422   -109    167       C  
ATOM    947  C   CYS C   7      17.006   8.027   3.611  1.00 12.34           C  
ANISOU  947  C   CYS C   7     1415   1810   1462   -342    200    620       C  
ATOM    948  O   CYS C   7      17.918   8.797   3.433  1.00 12.38           O  
ANISOU  948  O   CYS C   7     1246   1710   1746   -334    107    456       O  
ATOM    949  CB  CYS C   7      18.185   5.970   2.837  1.00 13.14           C  
ANISOU  949  CB  CYS C   7     1876   1519   1596   -161    -36    303       C  
ATOM    950  SG  CYS C   7      18.821   4.357   3.342  1.00 14.87           S  
ANISOU  950  SG  CYS C   7     2027   1534   2090   -142    282    127       S  
ATOM    951  H   CYS C   7      15.688   5.538   3.415  1.00 14.85           H  
ATOM    952  HA  CYS C   7      17.817   6.571   4.747  1.00 14.03           H  
ATOM    953  HB2 CYS C   7      17.668   5.853   2.025  1.00 15.77           H  
ATOM    954  HB3 CYS C   7      18.940   6.557   2.672  1.00 15.77           H  
ATOM    955  N   THR C   8      15.743   8.413   3.642  1.00 12.43           N  
ANISOU  955  N   THR C   8     1049   1977   1698   -193     98    478       N  
ATOM    956  CA  THR C   8      15.405   9.826   3.552  1.00 13.68           C  
ANISOU  956  CA  THR C   8     1174   2143   1879    -17     72    818       C  
ATOM    957  C   THR C   8      15.015  10.360   4.909  1.00 14.20           C  
ANISOU  957  C   THR C   8     1562   1793   2040   -151    274    690       C  
ATOM    958  O   THR C   8      15.500  11.428   5.330  1.00 14.86           O  
ANISOU  958  O   THR C   8     1622   1868   2156     18    220    619       O  
ATOM    959  CB  THR C   8      14.340  10.111   2.505  1.00 17.18           C  
ANISOU  959  CB  THR C   8     1774   2750   2003     30    -15    602       C  
ATOM    960  CG2 THR C   8      13.830  11.565   2.593  1.00 18.83           C  
ANISOU  960  CG2 THR C   8     2010   3004   2140    405   -211    862       C  
ATOM    961  OG1 THR C   8      14.934   9.927   1.225  1.00 17.58           O  
ANISOU  961  OG1 THR C   8     2057   2750   1872   -302   -255    722       O  
ATOM    962  H   THR C   8      15.068   7.885   3.713  1.00 14.92           H  
ATOM    963  HA  THR C   8      16.211  10.311   3.277  1.00 16.41           H  
ATOM    964  HB  THR C   8      13.592   9.504   2.616  1.00 20.62           H  
ATOM    965  HG1 THR C   8      14.383  10.074   0.636  1.00 21.09           H  
ATOM    966 HG21 THR C   8      14.556  12.177   2.453  1.00 22.60           H  
ATOM    967 HG22 THR C   8      13.159  11.718   1.922  1.00 22.60           H  
ATOM    968 HG23 THR C   8      13.448  11.727   3.458  1.00 22.60           H  
ATOM    969  N   SER C   9      14.136   9.634   5.575  1.00 16.04           N  
ANISOU  969  N   SER C   9     2133   1925   2037   -125    461    416       N  
ATOM    970  CA  SER C   9      13.724  10.002   6.924  1.00 18.36           C  
ANISOU  970  CA  SER C   9     2453   2108   2417    234    727    698       C  
ATOM    971  C   SER C   9      14.005   8.837   7.866  1.00 13.44           C  
ANISOU  971  C   SER C   9     1637   1480   1988   -191    359    407       C  
ATOM    972  O   SER C   9      14.129   7.697   7.432  1.00 15.69           O  
ANISOU  972  O   SER C   9     2350   1439   2171   -190    565    240       O  
ATOM    973  CB  SER C   9      12.261  10.405   6.920  1.00 26.88           C  
ANISOU  973  CB  SER C   9     3858   3010   3344    601   1229    939       C  
ATOM    974  OG  SER C   9      11.447   9.270   6.630  1.00 32.44           O  
ANISOU  974  OG  SER C   9     4711   3670   3945   1071   1175   1074       O  
ATOM    975  H   SER C   9      13.760   8.922   5.272  1.00 19.25           H  
ATOM    976  HA  SER C   9      14.252  10.772   7.223  1.00 22.04           H  
ATOM    977  HB2 SER C   9      12.024  10.753   7.794  1.00 32.25           H  
ATOM    978  HB3 SER C   9      12.119  11.082   6.240  1.00 32.25           H  
ATOM    979  HG  SER C   9      10.656   9.486   6.628  1.00 38.93           H  
ATOM    980  N   ILE C  10      14.111   9.123   9.157  1.00 13.26           N  
ANISOU  980  N   ILE C  10     1491   1551   1997   -140    216    395       N  
ATOM    981  CA  ILE C  10      14.458   8.101  10.154  1.00 13.28           C  
ANISOU  981  CA  ILE C  10     1344   1717   1984   -138    302    231       C  
ATOM    982  C   ILE C  10      13.344   7.067  10.295  1.00 12.60           C  
ANISOU  982  C   ILE C  10     1048   1679   2061    189    623    529       C  
ATOM    983  O   ILE C  10      12.207   7.424  10.568  1.00 15.60           O  
ANISOU  983  O   ILE C  10     1373   1776   2780    297    910    497       O  
ATOM    984  CB  ILE C  10      14.751   8.748  11.534  1.00 15.50           C  
ANISOU  984  CB  ILE C  10     1767   2104   2020   -334    469      2       C  
ATOM    985  CG1 ILE C  10      15.864   9.816  11.404  1.00 16.74           C  
ANISOU  985  CG1 ILE C  10     1581   2213   2566     21     33   -323       C  
ATOM    986  CG2 ILE C  10      15.083   7.678  12.564  1.00 19.13           C  
ANISOU  986  CG2 ILE C  10     2584   2715   1971   -349    490    170       C  
ATOM    987  CD1 ILE C  10      15.998  10.762  12.605  1.00 18.94           C  
ANISOU  987  CD1 ILE C  10     1802   2461   2935     62    229   -515       C  
ATOM    988  H   ILE C  10      13.988   9.906   9.490  1.00 15.91           H  
ATOM    989  HA  ILE C  10      15.268   7.633   9.861  1.00 15.93           H  
ATOM    990  HB  ILE C  10      13.943   9.198  11.827  1.00 18.61           H  
ATOM    991 HG12 ILE C  10      16.714   9.364  11.292  1.00 20.09           H  
ATOM    992 HG13 ILE C  10      15.679  10.361  10.623  1.00 20.09           H  
ATOM    993 HG21 ILE C  10      15.859   7.193  12.271  1.00 22.96           H  
ATOM    994 HG22 ILE C  10      15.261   8.101  13.407  1.00 22.96           H  
ATOM    995 HG23 ILE C  10      14.336   7.082  12.647  1.00 22.96           H  
ATOM    996 HD11 ILE C  10      16.197  10.244  13.389  1.00 22.73           H  
ATOM    997 HD12 ILE C  10      16.708  11.384  12.434  1.00 22.73           H  
ATOM    998 HD13 ILE C  10      15.170  11.233  12.725  1.00 22.73           H  
ATOM    999  N   CYS C  11      13.669   5.790  10.095  1.00 10.97           N  
ANISOU  999  N   CYS C  11     1003   1582   1584     70    378    487       N  
ATOM   1000  CA  CYS C  11      12.726   4.742  10.467  1.00 11.45           C  
ANISOU 1000  CA  CYS C  11      956   1498   1898     97    378    432       C  
ATOM   1001  C   CYS C  11      12.942   4.329  11.901  1.00 11.68           C  
ANISOU 1001  C   CYS C  11     1152   1407   1878     -4    372    481       C  
ATOM   1002  O   CYS C  11      14.075   4.026  12.298  1.00 13.42           O  
ANISOU 1002  O   CYS C  11     1198   2044   1855     76    189    680       O  
ATOM   1003  CB  CYS C  11      12.947   3.545   9.570  1.00 12.52           C  
ANISOU 1003  CB  CYS C  11     1397   1661   1700   -160     32    451       C  
ATOM   1004  SG  CYS C  11      12.202   3.858   7.945  1.00 13.13           S  
ANISOU 1004  SG  CYS C  11     1177   1663   2147    -43     39    364       S  
ATOM   1005  H   CYS C  11      14.408   5.512   9.755  1.00 13.17           H  
ATOM   1006  HA  CYS C  11      11.805   5.061  10.359  1.00 13.74           H  
ATOM   1007  HB2 CYS C  11      13.899   3.398   9.452  1.00 15.03           H  
ATOM   1008  HB3 CYS C  11      12.526   2.763   9.960  1.00 15.03           H  
ATOM   1009  N   SER C  12      11.863   4.280  12.666  1.00 11.16           N  
ANISOU 1009  N   SER C  12     1262   1239   1739    -28    417    384       N  
ATOM   1010  CA  SER C  12      11.925   3.754  14.010  1.00 11.75           C  
ANISOU 1010  CA  SER C  12     1516   1081   1866    -83    505     26       C  
ATOM   1011  C   SER C  12      12.137   2.234  13.980  1.00 10.37           C  
ANISOU 1011  C   SER C  12     1307   1097   1538    -32    282    -29       C  
ATOM   1012  O   SER C  12      12.007   1.584  12.933  1.00  9.67           O  
ANISOU 1012  O   SER C  12     1066   1203   1404     90    211    193       O  
ATOM   1013  CB  SER C  12      10.621   4.028  14.718  1.00 12.65           C  
ANISOU 1013  CB  SER C  12     1785    960   2063   -158    775    -20       C  
ATOM   1014  OG  SER C  12       9.634   3.173  14.145  1.00 13.09           O  
ANISOU 1014  OG  SER C  12     1576   1357   2041     69    811     85       O  
ATOM   1015  H   SER C  12      11.081   4.546  12.426  1.00 13.39           H  
ATOM   1016  HA  SER C  12      12.658   4.174  14.506  1.00 14.10           H  
ATOM   1017  HB2 SER C  12      10.715   3.830  15.663  1.00 15.18           H  
ATOM   1018  HB3 SER C  12      10.366   4.954  14.586  1.00 15.18           H  
ATOM   1019  HG  SER C  12       8.909   3.297  14.509  1.00 15.71           H  
ATOM   1020  N   LEU C  13      12.477   1.643  15.120  1.00 10.90           N  
ANISOU 1020  N   LEU C  13     1435   1146   1562   -246    -47    151       N  
ATOM   1021  CA  LEU C  13      12.647   0.201  15.129  1.00 10.66           C  
ANISOU 1021  CA  LEU C  13     1411   1125   1515   -140   -172    226       C  
ATOM   1022  C   LEU C  13      11.335  -0.511  14.778  1.00  8.68           C  
ANISOU 1022  C   LEU C  13      970   1144   1186   -131     -5     75       C  
ATOM   1023  O   LEU C  13      11.390  -1.570  14.167  1.00  9.45           O  
ANISOU 1023  O   LEU C  13     1081   1140   1369     31     95    -83       O  
ATOM   1024  CB  LEU C  13      13.259  -0.254  16.447  1.00 12.56           C  
ANISOU 1024  CB  LEU C  13     1739   1584   1450   -252   -214     56       C  
ATOM   1025  CG  LEU C  13      14.618   0.368  16.849  1.00 13.12           C  
ANISOU 1025  CG  LEU C  13     1623   1708   1654   -158   -314    108       C  
ATOM   1026  CD1 LEU C  13      15.043  -0.222  18.208  1.00 16.66           C  
ANISOU 1026  CD1 LEU C  13     2396   2256   1677   -161   -393     20       C  
ATOM   1027  CD2 LEU C  13      15.632   0.143  15.756  1.00 14.04           C  
ANISOU 1027  CD2 LEU C  13     1299   1935   2102   -229   -365     97       C  
ATOM   1028  H   LEU C  13      12.609   2.038  15.872  1.00 13.08           H  
ATOM   1029  HA  LEU C  13      13.290  -0.028  14.426  1.00 12.79           H  
ATOM   1030  HB2 LEU C  13      12.630  -0.049  17.156  1.00 15.08           H  
ATOM   1031  HB3 LEU C  13      13.387  -1.214  16.402  1.00 15.08           H  
ATOM   1032  HG  LEU C  13      14.505   1.325  16.961  1.00 15.75           H  
ATOM   1033 HD11 LEU C  13      15.128  -1.175  18.122  1.00 19.99           H  
ATOM   1034 HD12 LEU C  13      15.886   0.159  18.464  1.00 19.99           H  
ATOM   1035 HD13 LEU C  13      14.375  -0.010  18.864  1.00 19.99           H  
ATOM   1036 HD21 LEU C  13      15.318   0.556  14.948  1.00 16.85           H  
ATOM   1037 HD22 LEU C  13      16.468   0.534  16.020  1.00 16.85           H  
ATOM   1038 HD23 LEU C  13      15.741  -0.801  15.620  1.00 16.85           H  
ATOM   1039  N   TYR C  14      10.186   0.082  15.104  1.00  9.50           N  
ANISOU 1039  N   TYR C  14      969   1209   1430     18    253     94       N  
ATOM   1040  CA  TYR C  14       8.891  -0.479  14.713  1.00  9.74           C  
ANISOU 1040  CA  TYR C  14     1033   1091   1578     14    108    148       C  
ATOM   1041  C   TYR C  14       8.724  -0.500  13.206  1.00  9.32           C  
ANISOU 1041  C   TYR C  14      911   1176   1455     99    132     -8       C  
ATOM   1042  O   TYR C  14       8.245  -1.473  12.630  1.00  9.23           O  
ANISOU 1042  O   TYR C  14     1036   1238   1234    -31    163    -39       O  
ATOM   1043  CB  TYR C  14       7.740   0.248  15.413  1.00  9.40           C  
ANISOU 1043  CB  TYR C  14      840   1316   1416    145    143      5       C  
ATOM   1044  CG  TYR C  14       7.913   0.228  16.920  1.00 10.47           C  
ANISOU 1044  CG  TYR C  14      821   1474   1681    -67    161    -51       C  
ATOM   1045  CD1 TYR C  14       7.584  -0.875  17.654  1.00 11.36           C  
ANISOU 1045  CD1 TYR C  14     1383   1340   1592    -92    211     49       C  
ATOM   1046  CD2 TYR C  14       8.412   1.325  17.604  1.00 11.39           C  
ANISOU 1046  CD2 TYR C  14      991   1680   1658   -112      8   -191       C  
ATOM   1047  CE1 TYR C  14       7.765  -0.903  19.015  1.00 12.36           C  
ANISOU 1047  CE1 TYR C  14     1469   1791   1436     86     56    -46       C  
ATOM   1048  CE2 TYR C  14       8.600   1.300  18.959  1.00 12.50           C  
ANISOU 1048  CE2 TYR C  14     1151   1921   1676    -53   -294   -312       C  
ATOM   1049  CZ  TYR C  14       8.292   0.195  19.660  1.00 12.05           C  
ANISOU 1049  CZ  TYR C  14     1123   1966   1488    265    -75   -240       C  
ATOM   1050  OH  TYR C  14       8.480   0.144  21.018  1.00 15.41           O  
ANISOU 1050  OH  TYR C  14     1641   2563   1650    327   -368   -233       O  
ATOM   1051  H   TYR C  14      10.129   0.814  15.553  1.00 11.40           H  
ATOM   1052  HA  TYR C  14       8.864  -1.411  15.015  1.00 11.69           H  
ATOM   1053  HB2 TYR C  14       7.720   1.172  15.120  1.00 11.28           H  
ATOM   1054  HB3 TYR C  14       6.903  -0.193  15.196  1.00 11.28           H  
ATOM   1055  HD1 TYR C  14       7.250  -1.628  17.222  1.00 13.63           H  
ATOM   1056  HD2 TYR C  14       8.652   2.086  17.126  1.00 13.67           H  
ATOM   1057  HE1 TYR C  14       7.551  -1.669  19.497  1.00 14.83           H  
ATOM   1058  HE2 TYR C  14       8.952   2.043  19.393  1.00 14.99           H  
ATOM   1059  HH  TYR C  14       8.042   0.734  21.383  1.00 18.49           H  
ATOM   1060  N   GLN C  15       9.075   0.602  12.551  1.00  9.57           N  
ANISOU 1060  N   GLN C  15     1046   1169   1420    129    258    220       N  
ATOM   1061  CA  GLN C  15       9.024   0.661  11.112  1.00 10.67           C  
ANISOU 1061  CA  GLN C  15     1134   1338   1581    163    128    281       C  
ATOM   1062  C   GLN C  15       9.942  -0.374  10.462  1.00 10.33           C  
ANISOU 1062  C   GLN C  15     1175   1465   1285    129    113     81       C  
ATOM   1063  O   GLN C  15       9.607  -0.966   9.419  1.00 11.34           O  
ANISOU 1063  O   GLN C  15     1263   1783   1260    234    -99    100       O  
ATOM   1064  CB  GLN C  15       9.330   2.074  10.641  1.00 12.18           C  
ANISOU 1064  CB  GLN C  15     1330   1523   1774    368    449    811       C  
ATOM   1065  CG  GLN C  15       8.215   3.068  10.994  1.00 14.62           C  
ANISOU 1065  CG  GLN C  15     1259   1655   2639    264    182    569       C  
ATOM   1066  CD  GLN C  15       8.597   4.503  10.697  1.00 16.80           C  
ANISOU 1066  CD  GLN C  15     1395   1861   3129    665      7    642       C  
ATOM   1067  NE2 GLN C  15       7.799   5.156   9.852  1.00 21.61           N  
ANISOU 1067  NE2 GLN C  15     2380   2422   3407    379   -213    810       N  
ATOM   1068  OE1 GLN C  15       9.592   5.028  11.211  1.00 16.36           O  
ANISOU 1068  OE1 GLN C  15     1377   1580   3259     89    172    622       O  
ATOM   1069  H   GLN C  15       9.346   1.327  12.926  1.00 11.48           H  
ATOM   1070  HA  GLN C  15       8.108   0.454  10.830  1.00 12.80           H  
ATOM   1071  HB2 GLN C  15      10.148   2.378  11.063  1.00 14.61           H  
ATOM   1072  HB3 GLN C  15       9.435   2.070   9.677  1.00 14.61           H  
ATOM   1073  HG2 GLN C  15       7.424   2.854  10.474  1.00 17.54           H  
ATOM   1074  HG3 GLN C  15       8.018   2.999  11.941  1.00 17.54           H  
ATOM   1075 HE21 GLN C  15       7.116   4.759   9.512  1.00 25.93           H  
ATOM   1076 HE22 GLN C  15       7.967   5.974   9.647  1.00 25.93           H  
ATOM   1077  N   LEU C  16      11.106  -0.603  11.063  1.00  9.35           N  
ANISOU 1077  N   LEU C  16      858   1307   1386    302     76    130       N  
ATOM   1078  CA  LEU C  16      12.031  -1.566  10.495  1.00  9.54           C  
ANISOU 1078  CA  LEU C  16      868   1406   1350    308    -32    222       C  
ATOM   1079  C   LEU C  16      11.519  -3.018  10.560  1.00  9.28           C  
ANISOU 1079  C   LEU C  16      990   1458   1077    331    126     95       C  
ATOM   1080  O   LEU C  16      11.998  -3.853   9.794  1.00  9.68           O  
ANISOU 1080  O   LEU C  16      743   1474   1460    249    -17    -94       O  
ATOM   1081  CB  LEU C  16      13.367  -1.465  11.198  1.00 10.65           C  
ANISOU 1081  CB  LEU C  16      922   1450   1675    187    186     10       C  
ATOM   1082  CG  LEU C  16      14.149  -0.189  10.833  1.00 12.55           C  
ANISOU 1082  CG  LEU C  16     1094   1639   2034    236    164    122       C  
ATOM   1083  CD1 LEU C  16      15.439  -0.141  11.643  1.00 14.11           C  
ANISOU 1083  CD1 LEU C  16     1016   1966   2379    -60     79   -127       C  
ATOM   1084  CD2 LEU C  16      14.479  -0.056   9.372  1.00 14.62           C  
ANISOU 1084  CD2 LEU C  16     1580   1493   2481    236    722    471       C  
ATOM   1085  H   LEU C  16      11.377  -0.220  11.784  1.00 11.22           H  
ATOM   1086  HA  LEU C  16      12.173  -1.344   9.552  1.00 11.44           H  
ATOM   1087  HB2 LEU C  16      13.220  -1.461  12.156  1.00 12.78           H  
ATOM   1088  HB3 LEU C  16      13.911  -2.229  10.950  1.00 12.78           H  
ATOM   1089  HG  LEU C  16      13.616   0.582  11.085  1.00 15.06           H  
ATOM   1090 HD11 LEU C  16      15.966  -0.916  11.435  1.00 16.93           H  
ATOM   1091 HD12 LEU C  16      15.922   0.656  11.412  1.00 16.93           H  
ATOM   1092 HD13 LEU C  16      15.221  -0.133  12.577  1.00 16.93           H  
ATOM   1093 HD21 LEU C  16      13.662  -0.043   8.868  1.00 17.54           H  
ATOM   1094 HD22 LEU C  16      14.963   0.761   9.234  1.00 17.54           H  
ATOM   1095 HD23 LEU C  16      15.017  -0.805   9.105  1.00 17.54           H  
ATOM   1096  N   GLU C  17      10.532  -3.303  11.437  1.00 10.65           N  
ANISOU 1096  N   GLU C  17     1464   1178   1405    144    251     99       N  
ATOM   1097  CA  GLU C  17       9.959  -4.662  11.491  1.00  9.80           C  
ANISOU 1097  CA  GLU C  17     1309   1179   1234    313    247    -61       C  
ATOM   1098  C   GLU C  17       9.316  -5.074  10.182  1.00 10.41           C  
ANISOU 1098  C   GLU C  17     1198   1450   1307    103    284    -71       C  
ATOM   1099  O   GLU C  17       9.119  -6.268   9.946  1.00 12.25           O  
ANISOU 1099  O   GLU C  17     1481   1622   1552     -3    318   -182       O  
ATOM   1100  CB  GLU C  17       8.915  -4.805  12.597  1.00 10.79           C  
ANISOU 1100  CB  GLU C  17     1141   1475   1485    239    245    141       C  
ATOM   1101  CG  GLU C  17       9.457  -4.720  13.974  1.00  9.63           C  
ANISOU 1101  CG  GLU C  17     1114   1239   1307    -98   -166   -138       C  
ATOM   1102  CD  GLU C  17       8.383  -5.047  15.018  1.00  9.36           C  
ANISOU 1102  CD  GLU C  17      987   1243   1325    189    -16    124       C  
ATOM   1103  OE1 GLU C  17       8.168  -6.251  15.230  1.00 10.98           O  
ANISOU 1103  OE1 GLU C  17     1060   1422   1689     23    133    155       O  
ATOM   1104  OE2 GLU C  17       7.793  -4.122  15.589  1.00 10.62           O1-
ANISOU 1104  OE2 GLU C  17     1085   1472   1478    176     -8    176       O1-
ATOM   1105  H   GLU C  17      10.188  -2.745  11.993  1.00 12.78           H  
ATOM   1106  HA  GLU C  17      10.680  -5.298  11.680  1.00 11.75           H  
ATOM   1107  HB2 GLU C  17       8.258  -4.098  12.496  1.00 12.95           H  
ATOM   1108  HB3 GLU C  17       8.481  -5.668  12.504  1.00 12.95           H  
ATOM   1109  HG2 GLU C  17      10.181  -5.358  14.073  1.00 11.56           H  
ATOM   1110  HG3 GLU C  17       9.777  -3.819  14.138  1.00 11.56           H  
ATOM   1111  N   ASN C  18       9.004  -4.108   9.320  1.00 10.68           N  
ANISOU 1111  N   ASN C  18     1048   1582   1428    164    236     19       N  
ATOM   1112  CA  ASN C  18       8.474  -4.392   7.998  1.00 11.78           C  
ANISOU 1112  CA  ASN C  18      927   1797   1751     57    164    -87       C  
ATOM   1113  C   ASN C  18       9.433  -5.248   7.169  1.00 11.61           C  
ANISOU 1113  C   ASN C  18      996   2042   1371    361     74   -211       C  
ATOM   1114  O   ASN C  18       8.976  -5.846   6.193  1.00 15.58           O  
ANISOU 1114  O   ASN C  18     1142   2925   1850    249   -149   -773       O  
ATOM   1115  CB  ASN C  18       8.144  -3.089   7.259  1.00 13.92           C  
ANISOU 1115  CB  ASN C  18     1106   2150   2033    395     41     92       C  
ATOM   1116  CG  ASN C  18       6.861  -2.497   7.716  1.00 15.98           C  
ANISOU 1116  CG  ASN C  18     1492   2678   1903    325   -258     -4       C  
ATOM   1117  ND2 ASN C  18       6.910  -1.396   8.469  1.00 16.72           N  
ANISOU 1117  ND2 ASN C  18     1446   3119   1788    707   -144   -449       N  
ATOM   1118  OD1 ASN C  18       5.815  -3.019   7.370  1.00 18.84           O  
ANISOU 1118  OD1 ASN C  18     1680   3105   2374    266    -91    394       O  
ATOM   1119  H   ASN C  18       9.093  -3.268   9.485  1.00 12.81           H  
ATOM   1120  HA  ASN C  18       7.639  -4.896   8.098  1.00 14.13           H  
ATOM   1121  HB2 ASN C  18       8.850  -2.443   7.423  1.00 16.70           H  
ATOM   1122  HB3 ASN C  18       8.072  -3.271   6.309  1.00 16.70           H  
ATOM   1123 HD21 ASN C  18       7.669  -1.050   8.677  1.00 20.07           H  
ATOM   1124 HD22 ASN C  18       6.181  -1.033   8.747  1.00 20.07           H  
ATOM   1125  N   TYR C  19      10.716  -5.286   7.520  1.00  9.53           N  
ANISOU 1125  N   TYR C  19      844   1485   1292    206    -62    -91       N  
ATOM   1126  CA  TYR C  19      11.687  -5.996   6.723  1.00 10.57           C  
ANISOU 1126  CA  TYR C  19      856   1650   1511    219    153   -246       C  
ATOM   1127  C   TYR C  19      12.200  -7.272   7.367  1.00 10.13           C  
ANISOU 1127  C   TYR C  19      955   1574   1321    109     55   -288       C  
ATOM   1128  O   TYR C  19      13.025  -7.953   6.789  1.00 11.65           O  
ANISOU 1128  O   TYR C  19     1113   1785   1529    282     17   -302       O  
ATOM   1129  CB  TYR C  19      12.778  -5.044   6.254  1.00 12.31           C  
ANISOU 1129  CB  TYR C  19     1099   1815   1763    122    145   -306       C  
ATOM   1130  CG  TYR C  19      12.171  -3.799   5.673  1.00 11.49           C  
ANISOU 1130  CG  TYR C  19      923   1705   1738     40    -89   -179       C  
ATOM   1131  CD1 TYR C  19      11.626  -3.780   4.398  1.00 13.99           C  
ANISOU 1131  CD1 TYR C  19     1323   2157   1838   -232   -262   -101       C  
ATOM   1132  CD2 TYR C  19      12.063  -2.645   6.430  1.00 12.48           C  
ANISOU 1132  CD2 TYR C  19     1352   1588   1801    -46    337   -102       C  
ATOM   1133  CE1 TYR C  19      11.032  -2.628   3.893  1.00 15.16           C  
ANISOU 1133  CE1 TYR C  19     1734   2302   1724    150   -180    238       C  
ATOM   1134  CE2 TYR C  19      11.475  -1.488   5.926  1.00 14.69           C  
ANISOU 1134  CE2 TYR C  19     1355   1964   2265    -69    279    156       C  
ATOM   1135  CZ  TYR C  19      10.973  -1.493   4.660  1.00 15.67           C  
ANISOU 1135  CZ  TYR C  19     1410   2174   2369    114   -152    446       C  
ATOM   1136  OH  TYR C  19      10.359  -0.363   4.143  1.00 19.20           O  
ANISOU 1136  OH  TYR C  19     2085   2235   2975     19   -500    438       O  
ATOM   1137  H   TYR C  19      11.043  -4.905   8.219  1.00 11.44           H  
ATOM   1138  HA  TYR C  19      11.223  -6.283   5.909  1.00 12.69           H  
ATOM   1139  HB2 TYR C  19      13.334  -4.792   7.008  1.00 14.77           H  
ATOM   1140  HB3 TYR C  19      13.312  -5.475   5.568  1.00 14.77           H  
ATOM   1141  HD1 TYR C  19      11.668  -4.543   3.869  1.00 16.79           H  
ATOM   1142  HD2 TYR C  19      12.411  -2.635   7.293  1.00 14.97           H  
ATOM   1143  HE1 TYR C  19      10.682  -2.625   3.032  1.00 18.19           H  
ATOM   1144  HE2 TYR C  19      11.424  -0.720   6.448  1.00 17.63           H  
ATOM   1145  HH  TYR C  19      10.894   0.257   4.112  1.00 23.04           H  
ATOM   1146  N   CYS C  20      11.624  -7.647   8.511  1.00 10.42           N  
ANISOU 1146  N   CYS C  20     1081   1449   1428    -31    -24   -413       N  
ATOM   1147  CA  CYS C  20      11.895  -8.974   9.084  1.00 11.41           C  
ANISOU 1147  CA  CYS C  20     1497   1230   1607    102     26   -230       C  
ATOM   1148  C   CYS C  20      11.277 -10.065   8.244  1.00 11.48           C  
ANISOU 1148  C   CYS C  20     1166   1465   1730    118   -213   -386       C  
ATOM   1149  O   CYS C  20      10.253  -9.848   7.592  1.00 14.19           O  
ANISOU 1149  O   CYS C  20     1327   1785   2281    158   -317   -589       O  
ATOM   1150  CB  CYS C  20      11.374  -9.082  10.496  1.00 11.00           C  
ANISOU 1150  CB  CYS C  20     1300   1194   1685    191     59   -264       C  
ATOM   1151  SG  CYS C  20      12.009  -7.843  11.691  1.00 10.97           S  
ANISOU 1151  SG  CYS C  20     1363   1313   1490    202     -7   -107       S  
ATOM   1152  H   CYS C  20      11.081  -7.163   8.970  1.00 12.50           H  
ATOM   1153  HA  CYS C  20      12.864  -9.120   9.107  1.00 13.69           H  
ATOM   1154  HB2 CYS C  20      10.408  -8.991  10.472  1.00 13.20           H  
ATOM   1155  HB3 CYS C  20      11.605  -9.959  10.840  1.00 13.20           H  
ATOM   1156  N   ASN C  21      11.873 -11.245   8.290  1.00 12.20           N  
ANISOU 1156  N   ASN C  21     1263   1463   1909   -116    147   -427       N  
ATOM   1157  CA  ASN C  21      11.251 -12.425   7.682  1.00 13.99           C  
ANISOU 1157  CA  ASN C  21     1193   1780   2345   -270    238   -728       C  
ATOM   1158  C   ASN C  21      10.072 -12.915   8.502  1.00 19.33           C  
ANISOU 1158  C   ASN C  21     1820   2371   3153   -513    246  -1034       C  
ATOM   1159  O   ASN C  21       9.836 -12.422   9.613  1.00 20.22           O  
ANISOU 1159  O   ASN C  21     1833   2680   3168   -669    691   -542       O  
ATOM   1160  CB  ASN C  21      12.254 -13.548   7.580  1.00 13.70           C  
ANISOU 1160  CB  ASN C  21     1354   1608   2244    -96    279   -582       C  
ATOM   1161  CG  ASN C  21      13.383 -13.231   6.651  1.00 11.62           C  
ANISOU 1161  CG  ASN C  21     1427   1435   1555   -100    106   -546       C  
ATOM   1162  ND2 ASN C  21      14.599 -13.548   7.075  1.00 11.78           N  
ANISOU 1162  ND2 ASN C  21     1499   1408   1567   -132     68   -370       N  
ATOM   1163  OD1 ASN C  21      13.176 -12.716   5.560  1.00 13.96           O  
ANISOU 1163  OD1 ASN C  21     1622   1841   1843     35    153   -388       O  
ATOM   1164  OXT ASN C  21       9.373 -13.807   8.040  1.00 24.29           O1-
ANISOU 1164  OXT ASN C  21     2101   2857   4270   -822    683  -1289       O1-
ATOM   1165  H   ASN C  21      12.633 -11.396   8.662  1.00 14.64           H  
ATOM   1166  HA  ASN C  21      10.935 -12.203   6.781  1.00 16.79           H  
ATOM   1167  HB2 ASN C  21      12.627 -13.719   8.459  1.00 16.44           H  
ATOM   1168  HB3 ASN C  21      11.807 -14.342   7.249  1.00 16.44           H  
ATOM   1169 HD21 ASN C  21      14.703 -13.915   7.846  1.00 14.13           H  
ATOM   1170 HD22 ASN C  21      15.283 -13.387   6.579  1.00 14.13           H  
TER   
ATOM   1171  N   PHE D   1      25.823   9.891  -5.751  1.00 11.97           N  
ANISOU 1171  N   PHE D   1     2073   1333   1141    118   -314    321       N  
ATOM   1172  CA  PHE D   1      26.413  10.069  -4.402  1.00 10.22           C  
ANISOU 1172  CA  PHE D   1     1351   1186   1345     66   -274    161       C  
ATOM   1173  C   PHE D   1      26.472   8.699  -3.712  1.00 10.88           C  
ANISOU 1173  C   PHE D   1     1825    996   1313    -91   -370    118       C  
ATOM   1174  O   PHE D   1      25.751   7.783  -4.104  1.00 12.66           O  
ANISOU 1174  O   PHE D   1     2044   1107   1660   -226   -407     67       O  
ATOM   1175  CB  PHE D   1      25.526  11.027  -3.586  1.00 10.35           C  
ANISOU 1175  CB  PHE D   1     1416   1115   1403     -6     83    357       C  
ATOM   1176  CG  PHE D   1      25.475  12.424  -4.107  1.00  9.85           C  
ANISOU 1176  CG  PHE D   1     1358   1203   1181     -7     -8     86       C  
ATOM   1177  CD1 PHE D   1      26.616  13.185  -4.267  1.00  9.93           C  
ANISOU 1177  CD1 PHE D   1     1210   1115   1448      1    -35      6       C  
ATOM   1178  CD2 PHE D   1      24.251  13.024  -4.334  1.00 11.12           C  
ANISOU 1178  CD2 PHE D   1     1160   1550   1515    -50   -157    324       C  
ATOM   1179  CE1 PHE D   1      26.541  14.483  -4.675  1.00 10.76           C  
ANISOU 1179  CE1 PHE D   1     1319   1306   1463    -65    -96    254       C  
ATOM   1180  CE2 PHE D   1      24.186  14.320  -4.753  1.00 10.97           C  
ANISOU 1180  CE2 PHE D   1     1214   1583   1370    -45   -226    385       C  
ATOM   1181  CZ  PHE D   1      25.317  15.052  -4.907  1.00 10.99           C  
ANISOU 1181  CZ  PHE D   1     1296   1392   1489    -79   -262    160       C  
ATOM   1182  HA  PHE D   1      27.318  10.439  -4.469  1.00 12.26           H  
ATOM   1183  HB2 PHE D   1      24.619  10.681  -3.583  1.00 12.42           H  
ATOM   1184  HB3 PHE D   1      25.864  11.064  -2.678  1.00 12.42           H  
ATOM   1185  HD1 PHE D   1      27.448  12.806  -4.094  1.00 11.92           H  
ATOM   1186  HD2 PHE D   1      23.468  12.537  -4.214  1.00 13.34           H  
ATOM   1187  HE1 PHE D   1      27.317  14.980  -4.796  1.00 12.91           H  
ATOM   1188  HE2 PHE D   1      23.358  14.711  -4.917  1.00 13.16           H  
ATOM   1189  HZ  PHE D   1      25.263  15.930  -5.208  1.00 13.19           H  
ATOM   1190  H1  PHE D   1      25.147   9.211  -5.718  1.00 14.36           H  
ATOM   1191  H2  PHE D   1      25.430  10.718  -6.040  1.00 14.36           H  
ATOM   1192  H3  PHE D   1      26.510   9.631  -6.369  1.00 14.36           H  
ATOM   1193  N   VAL D   2      27.310   8.564  -2.697  1.00  9.79           N  
ANISOU 1193  N   VAL D   2     1408   1083   1229    -12   -111    195       N  
ATOM   1194  CA  VAL D   2      27.451   7.294  -1.971  1.00 10.41           C  
ANISOU 1194  CA  VAL D   2     1218   1169   1566     77     67    195       C  
ATOM   1195  C   VAL D   2      26.543   7.187  -0.747  1.00  9.36           C  
ANISOU 1195  C   VAL D   2     1048   1283   1225    208   -213    138       C  
ATOM   1196  O   VAL D   2      26.565   6.188  -0.030  1.00  9.69           O  
ANISOU 1196  O   VAL D   2     1230   1048   1403    266     15    349       O  
ATOM   1197  CB  VAL D   2      28.911   7.040  -1.556  1.00 11.29           C  
ANISOU 1197  CB  VAL D   2     1331   1207   1753     50    213    307       C  
ATOM   1198  CG1 VAL D   2      29.804   7.032  -2.766  1.00 13.18           C  
ANISOU 1198  CG1 VAL D   2     1421   1716   1871    248    202    423       C  
ATOM   1199  CG2 VAL D   2      29.366   7.991  -0.471  1.00 12.51           C  
ANISOU 1199  CG2 VAL D   2     1202   1546   2007    183   -140    634       C  
ATOM   1200  H   VAL D   2      27.815   9.193  -2.400  1.00 11.75           H  
ATOM   1201  HA  VAL D   2      27.196   6.570  -2.579  1.00 12.49           H  
ATOM   1202  HB  VAL D   2      28.956   6.139  -1.172  1.00 13.55           H  
ATOM   1203 HG11 VAL D   2      29.742   7.884  -3.204  1.00 15.82           H  
ATOM   1204 HG12 VAL D   2      30.708   6.872  -2.485  1.00 15.82           H  
ATOM   1205 HG13 VAL D   2      29.517   6.336  -3.361  1.00 15.82           H  
ATOM   1206 HG21 VAL D   2      28.806   7.876   0.300  1.00 15.02           H  
ATOM   1207 HG22 VAL D   2      30.278   7.796  -0.246  1.00 15.02           H  
ATOM   1208 HG23 VAL D   2      29.294   8.892  -0.796  1.00 15.02           H  
ATOM   1209  N   ASN D   3      25.736   8.216  -0.500  1.00  9.05           N  
ANISOU 1209  N   ASN D   3     1068   1135   1235    163    -13    222       N  
ATOM   1210  CA  ASN D   3      24.928   8.262   0.717  1.00  9.07           C  
ANISOU 1210  CA  ASN D   3     1212   1016   1217     14     85    283       C  
ATOM   1211  C   ASN D   3      24.065   7.022   0.927  1.00  9.42           C  
ANISOU 1211  C   ASN D   3     1353   1197   1027     88    -43    408       C  
ATOM   1212  O   ASN D   3      24.047   6.446   2.026  1.00  9.50           O  
ANISOU 1212  O   ASN D   3     1448   1052   1108     49     45    399       O  
ATOM   1213  CB  ASN D   3      23.998   9.468   0.735  1.00  9.52           C  
ANISOU 1213  CB  ASN D   3     1284   1108   1226    -72    125    206       C  
ATOM   1214  CG  ASN D   3      24.740  10.760   0.786  1.00 10.01           C  
ANISOU 1214  CG  ASN D   3     1269   1243   1290     82    189    303       C  
ATOM   1215  ND2 ASN D   3      24.500  11.553   1.825  1.00 11.46           N  
ANISOU 1215  ND2 ASN D   3     1750   1117   1489     31     85     67       N  
ATOM   1216  OD1 ASN D   3      25.519  11.069  -0.142  1.00  9.80           O  
ANISOU 1216  OD1 ASN D   3     1443   1081   1200    -85    -66    206       O  
ATOM   1217  H   ASN D   3      25.637   8.896  -1.018  1.00 10.86           H  
ATOM   1218  HA  ASN D   3      25.530   8.339   1.487  1.00 10.88           H  
ATOM   1219  HB2 ASN D   3      23.458   9.463  -0.070  1.00 11.42           H  
ATOM   1220  HB3 ASN D   3      23.428   9.417   1.518  1.00 11.42           H  
ATOM   1221 HD21 ASN D   3      23.938  11.312   2.429  1.00 13.76           H  
ATOM   1222 HD22 ASN D   3      24.907  12.308   1.893  1.00 13.76           H  
ATOM   1223  N   GLN D   4      23.358   6.559  -0.098  1.00 10.67           N  
ANISOU 1223  N   GLN D   4     1298   1496   1261   -158    -95    238       N  
ATOM   1224  CA  GLN D   4      22.473   5.414   0.119  1.00 11.32           C  
ANISOU 1224  CA  GLN D   4     1611   1307   1385   -365   -307    146       C  
ATOM   1225  C   GLN D   4      23.261   4.139   0.432  1.00 10.41           C  
ANISOU 1225  C   GLN D   4     1592   1315   1049   -189   -260    130       C  
ATOM   1226  O   GLN D   4      22.834   3.340   1.257  1.00 12.07           O  
ANISOU 1226  O   GLN D   4     1923   1405   1259   -282     82    340       O  
ATOM   1227  CB  GLN D   4      21.535   5.248  -1.080  1.00 13.39           C  
ANISOU 1227  CB  GLN D   4     1888   1423   1777   -248   -372    185       C  
ATOM   1228  CG  GLN D   4      20.495   6.387  -1.150  1.00 17.54           C  
ANISOU 1228  CG  GLN D   4     2043   2020   2603   -141   -649    206       C  
ATOM   1229  CD  GLN D   4      19.542   6.266  -2.312  1.00 22.00           C  
ANISOU 1229  CD  GLN D   4     2326   2800   3234   -301   -645    555       C  
ATOM   1230  NE2 GLN D   4      18.276   6.636  -2.091  1.00 23.58           N  
ANISOU 1230  NE2 GLN D   4     2134   2939   3887   -254   -825    839       N  
ATOM   1231  OE1 GLN D   4      19.930   5.825  -3.403  1.00 24.49           O  
ANISOU 1231  OE1 GLN D   4     3154   3358   2791   -522   -808    298       O  
ATOM   1232  H   GLN D   4      23.368   6.872  -0.899  1.00 12.81           H  
ATOM   1233  HA  GLN D   4      21.912   5.605   0.900  1.00 13.59           H  
ATOM   1234  HB2 GLN D   4      22.056   5.261  -1.898  1.00 16.07           H  
ATOM   1235  HB3 GLN D   4      21.058   4.407  -0.999  1.00 16.07           H  
ATOM   1236  HG2 GLN D   4      19.970   6.383  -0.334  1.00 21.05           H  
ATOM   1237  HG3 GLN D   4      20.963   7.232  -1.236  1.00 21.05           H  
ATOM   1238 HE21 GLN D   4      18.042   6.926  -1.316  1.00 28.30           H  
ATOM   1239 HE22 GLN D   4      17.696   6.585  -2.724  1.00 28.30           H  
ATOM   1240  N   HIS D   5      24.428   3.974  -0.169  1.00 10.82           N  
ANISOU 1240  N   HIS D   5     1671   1256   1185    -50    282     56       N  
ATOM   1241  CA  HIS D   5      25.295   2.839   0.149  1.00 12.68           C  
ANISOU 1241  CA  HIS D   5     1766   1434   1619     51    187    -13       C  
ATOM   1242  C   HIS D   5      25.676   2.837   1.607  1.00 10.60           C  
ANISOU 1242  C   HIS D   5     1542   1067   1419    137    445    259       C  
ATOM   1243  O   HIS D   5      25.629   1.819   2.275  1.00 12.29           O  
ANISOU 1243  O   HIS D   5     2110   1159   1399     36    335    260       O  
ATOM   1244  CB  HIS D   5      26.575   2.892  -0.711  1.00 15.07           C  
ANISOU 1244  CB  HIS D   5     1911   1676   2137    119    444   -129       C  
ATOM   1245  CG  HIS D   5      27.560   1.792  -0.413  1.00 15.77           C  
ANISOU 1245  CG  HIS D   5     1945   1788   2259     42    286   -160       C  
ATOM   1246  CD2 HIS D   5      28.838   1.824   0.054  1.00 17.90           C  
ANISOU 1246  CD2 HIS D   5     2105   1867   2830    144    279     42       C  
ATOM   1247  ND1 HIS D   5      27.262   0.460  -0.601  1.00 17.85           N  
ANISOU 1247  ND1 HIS D   5     2028   2061   2694    -25    295    120       N  
ATOM   1248  CE1 HIS D   5      28.300  -0.279  -0.250  1.00 19.25           C  
ANISOU 1248  CE1 HIS D   5     1988   1980   3348    120    476     36       C  
ATOM   1249  NE2 HIS D   5      29.272   0.522   0.144  1.00 20.74           N  
ANISOU 1249  NE2 HIS D   5     2174   2224   3485     96    232    259       N  
ATOM   1250  H   HIS D   5      24.747   4.504  -0.767  1.00 12.99           H  
ATOM   1251  HA  HIS D   5      24.824   2.004  -0.049  1.00 15.22           H  
ATOM   1252  HB2 HIS D   5      26.326   2.821  -1.646  1.00 18.08           H  
ATOM   1253  HB3 HIS D   5      27.022   3.739  -0.554  1.00 18.08           H  
ATOM   1254  HD1 HIS D   5      26.510   0.156  -0.887  1.00 21.42           H  
ATOM   1255  HD2 HIS D   5      29.325   2.584   0.276  1.00 21.48           H  
ATOM   1256  HE1 HIS D   5      28.343  -1.207  -0.289  1.00 23.10           H  
ATOM   1257  HE2 HIS D   5      30.049   0.271   0.415  1.00 24.89           H  
ATOM   1258  N   LEU D   6      26.031   3.997   2.139  1.00 10.43           N  
ANISOU 1258  N   LEU D   6     1524   1041   1399    124    226    293       N  
ATOM   1259  CA  LEU D   6      26.429   4.074   3.534  1.00 10.43           C  
ANISOU 1259  CA  LEU D   6     1444   1289   1229    228     56    265       C  
ATOM   1260  C   LEU D   6      25.216   3.878   4.446  1.00 10.47           C  
ANISOU 1260  C   LEU D   6     1572   1276   1132      5    118    329       C  
ATOM   1261  O   LEU D   6      25.307   3.192   5.486  1.00 10.90           O  
ANISOU 1261  O   LEU D   6     1661   1317   1164    -40     21    344       O  
ATOM   1262  CB  LEU D   6      27.117   5.394   3.821  1.00 11.99           C  
ANISOU 1262  CB  LEU D   6     1260   1783   1514    -14   -109    344       C  
ATOM   1263  CG  LEU D   6      28.348   5.753   2.992  1.00 14.73           C  
ANISOU 1263  CG  LEU D   6     1315   2304   1978    -88   -271    309       C  
ATOM   1264  CD1 LEU D   6      28.994   6.999   3.500  1.00 16.61           C  
ANISOU 1264  CD1 LEU D   6     1788   2525   1996   -828      9   -136       C  
ATOM   1265  CD2 LEU D   6      29.347   4.645   2.905  1.00 19.05           C  
ANISOU 1265  CD2 LEU D   6     1626   2953   2660    525    195    546       C  
ATOM   1266  H   LEU D   6      26.051   4.747   1.719  1.00 12.52           H  
ATOM   1267  HA  LEU D   6      27.067   3.354   3.722  1.00 12.51           H  
ATOM   1268  HB2 LEU D   6      26.469   6.103   3.687  1.00 14.39           H  
ATOM   1269  HB3 LEU D   6      27.394   5.389   4.751  1.00 14.39           H  
ATOM   1270  HG  LEU D   6      28.053   5.937   2.086  1.00 17.68           H  
ATOM   1271 HD11 LEU D   6      29.262   6.862   4.411  1.00 19.93           H  
ATOM   1272 HD12 LEU D   6      29.762   7.195   2.958  1.00 19.93           H  
ATOM   1273 HD13 LEU D   6      28.363   7.721   3.448  1.00 19.93           H  
ATOM   1274 HD21 LEU D   6      28.932   3.881   2.498  1.00 22.86           H  
ATOM   1275 HD22 LEU D   6      30.091   4.937   2.373  1.00 22.86           H  
ATOM   1276 HD23 LEU D   6      29.644   4.424   3.791  1.00 22.86           H  
ATOM   1277  N   CYS D   7      24.076   4.458   4.082  1.00  9.94           N  
ANISOU 1277  N   CYS D   7     1313   1115   1350     60    210    385       N  
ATOM   1278  CA  CYS D   7      22.878   4.253   4.877  1.00 10.46           C  
ANISOU 1278  CA  CYS D   7     1417   1081   1476    109    344    523       C  
ATOM   1279  C   CYS D   7      22.483   2.773   4.988  1.00  9.74           C  
ANISOU 1279  C   CYS D   7     1397   1099   1204     14    243    224       C  
ATOM   1280  O   CYS D   7      22.112   2.300   6.071  1.00  9.66           O  
ANISOU 1280  O   CYS D   7     1412    934   1323    171    377    255       O  
ATOM   1281  CB  CYS D   7      21.748   5.068   4.242  1.00 12.91           C  
ANISOU 1281  CB  CYS D   7     1535   1518   1851    429    460    352       C  
ATOM   1282  SG  CYS D   7      20.076   4.793   4.963  1.00 15.20           S  
ANISOU 1282  SG  CYS D   7     1897   1652   2225    537    823    813       S  
ATOM   1283  H   CYS D   7      23.973   4.964   3.395  1.00 11.93           H  
ATOM   1284  HA  CYS D   7      23.031   4.596   5.783  1.00 12.55           H  
ATOM   1285  HB2 CYS D   7      21.956   6.010   4.340  1.00 15.49           H  
ATOM   1286  HB3 CYS D   7      21.699   4.843   3.300  1.00 15.49           H  
ATOM   1287  N   GLY D   8      22.615   2.028   3.891  1.00 10.25           N  
ANISOU 1287  N   GLY D   8     1438   1163   1294      2    249    228       N  
ATOM   1288  CA  GLY D   8      22.285   0.614   3.923  1.00 10.41           C  
ANISOU 1288  CA  GLY D   8     1351   1121   1481    -31    350    132       C  
ATOM   1289  C   GLY D   8      23.058  -0.138   4.964  1.00  8.81           C  
ANISOU 1289  C   GLY D   8     1090    981   1275    -39    245     52       C  
ATOM   1290  O   GLY D   8      22.527  -1.095   5.543  1.00  9.40           O  
ANISOU 1290  O   GLY D   8     1133   1040   1399    -24    215     32       O  
ATOM   1291  H   GLY D   8      22.891   2.316   3.129  1.00 12.30           H  
ATOM   1292  HA2 GLY D   8      21.339   0.508   4.108  1.00 12.49           H  
ATOM   1293  HA3 GLY D   8      22.474   0.219   3.057  1.00 12.49           H  
ATOM   1294  N   SER D   9      24.323   0.202   5.195  1.00  9.79           N  
ANISOU 1294  N   SER D   9     1104   1054   1562    -62    323     23       N  
ATOM   1295  CA ASER D   9      25.081  -0.557   6.175  0.34  9.67           C  
ANISOU 1295  CA ASER D   9     1047    945   1681     38    208   -322       C  
ATOM   1296  CA BSER D   9      25.137  -0.475   6.196  0.48 11.16           C  
ANISOU 1296  CA BSER D   9     1077   1171   1992     80    203   -126       C  
ATOM   1297  CA CSER D   9      25.130  -0.480   6.209  0.18 11.07           C  
ANISOU 1297  CA CSER D   9     1213   1161   1832     45    133   -121       C  
ATOM   1298  C   SER D   9      24.494  -0.326   7.585  1.00  9.46           C  
ANISOU 1298  C   SER D   9      936   1010   1647    143   -118   -146       C  
ATOM   1299  O   SER D   9      24.416  -1.278   8.386  1.00 10.05           O  
ANISOU 1299  O   SER D   9     1169   1116   1533    206    -54   -104       O  
ATOM   1300  CB ASER D   9      26.584  -0.255   6.090  0.34 10.77           C  
ANISOU 1300  CB ASER D   9     1151   1218   1724     39    349   -486       C  
ATOM   1301  CB BSER D   9      26.545   0.132   6.197  0.48 14.50           C  
ANISOU 1301  CB BSER D   9     1228   1844   2439    240     61     93       C  
ATOM   1302  CB CSER D   9      26.550   0.092   6.250  0.18 13.93           C  
ANISOU 1302  CB CSER D   9     1651   1525   2118     63    141   -116       C  
ATOM   1303  OG ASER D   9      26.893   1.008   6.628  0.34  9.51           O  
ANISOU 1303  OG ASER D   9      753   1239   1621   -372    324   -532       O  
ATOM   1304  OG BSER D   9      27.257  -0.256   7.357  0.48 17.52           O  
ANISOU 1304  OG BSER D   9     1234   2534   2888    147    -35    126       O  
ATOM   1305  OG CSER D   9      27.345  -0.427   5.208  0.18 15.98           O  
ANISOU 1305  OG CSER D   9     2026   1739   2306    -89    236   -228       O  
ATOM   1306  H   SER D   9      24.745   0.832   4.791  1.00 11.75           H  
ATOM   1307  HA ASER D   9      24.970  -1.510   5.971  0.34 11.60           H  
ATOM   1308  HA BSER D   9      25.204  -1.428   5.980  0.48 13.39           H  
ATOM   1309  HB2ASER D   9      27.068  -0.934   6.586  0.34 12.92           H  
ATOM   1310  HB2BSER D   9      27.024  -0.179   5.413  0.48 17.40           H  
ATOM   1311  HB2CSER D   9      26.503   1.056   6.158  0.18 16.72           H  
ATOM   1312  HB3ASER D   9      26.854  -0.274   5.158  0.34 12.92           H  
ATOM   1313  HB3BSER D   9      26.473   1.100   6.180  0.48 17.40           H  
ATOM   1314  HB3CSER D   9      26.957  -0.139   7.099  0.18 16.72           H  
ATOM   1315  HG ASER D   9      26.209   1.373   6.898  0.34 11.41           H  
ATOM   1316  HG BSER D   9      26.789  -0.739   7.825  0.48 21.02           H  
ATOM   1317  HG CSER D   9      26.906  -0.951   4.755  0.18 19.18           H  
ATOM   1318  N   HIS D  10      24.034   0.894   7.883  1.00  8.76           N  
ANISOU 1318  N   HIS D  10      868    832   1627      8    154   -120       N  
ATOM   1319  CA  HIS D  10      23.349   1.166   9.121  1.00  8.78           C  
ANISOU 1319  CA  HIS D  10     1028    918   1392     53    287    -85       C  
ATOM   1320  C   HIS D  10      22.015   0.410   9.183  1.00  8.70           C  
ANISOU 1320  C   HIS D  10     1244    857   1203    258    280    245       C  
ATOM   1321  O   HIS D  10      21.639  -0.096  10.253  1.00  9.33           O  
ANISOU 1321  O   HIS D  10     1156   1135   1256   -216     74     40       O  
ATOM   1322  CB  HIS D  10      23.103   2.652   9.237  1.00  9.40           C  
ANISOU 1322  CB  HIS D  10      975   1076   1521    -78    316   -271       C  
ATOM   1323  CG  HIS D  10      24.346   3.452   9.492  1.00  9.94           C  
ANISOU 1323  CG  HIS D  10     1302   1172   1303   -125    229   -296       C  
ATOM   1324  CD2 HIS D  10      25.148   4.146   8.648  1.00 10.27           C  
ANISOU 1324  CD2 HIS D  10     1084   1284   1535    -92    114   -340       C  
ATOM   1325  ND1 HIS D  10      24.806   3.729  10.754  1.00 12.54           N  
ANISOU 1325  ND1 HIS D  10     1686   1680   1399   -441    150     55       N  
ATOM   1326  CE1 HIS D  10      25.886   4.499  10.673  1.00 12.21           C  
ANISOU 1326  CE1 HIS D  10     1495   1670   1474   -378   -110    -18       C  
ATOM   1327  NE2 HIS D  10      26.124   4.758   9.401  1.00 10.64           N  
ANISOU 1327  NE2 HIS D  10     1210   1286   1547    -22    263    -98       N  
ATOM   1328  H   HIS D  10      24.115   1.580   7.371  1.00 10.51           H  
ATOM   1329  HA  HIS D  10      23.906   0.880   9.875  1.00 10.54           H  
ATOM   1330  HB2 HIS D  10      22.710   2.969   8.410  1.00 11.28           H  
ATOM   1331  HB3 HIS D  10      22.492   2.811   9.974  1.00 11.28           H  
ATOM   1332  HD1 HIS D  10      24.469   3.424  11.484  1.00 15.05           H  
ATOM   1333  HD2 HIS D  10      25.084   4.159   7.720  1.00 12.33           H  
ATOM   1334  HE1 HIS D  10      26.394   4.799  11.392  1.00 14.65           H  
ATOM   1335  N   LEU D  11      21.294   0.344   8.058  1.00  8.68           N  
ANISOU 1335  N   LEU D  11     1098   1021   1177    147    184    250       N  
ATOM   1336  CA  LEU D  11      20.010  -0.357   8.034  1.00  8.89           C  
ANISOU 1336  CA  LEU D  11      899   1107   1371     56     85    172       C  
ATOM   1337  C   LEU D  11      20.177  -1.805   8.418  1.00  8.13           C  
ANISOU 1337  C   LEU D  11      952   1031   1107    -37    -72    256       C  
ATOM   1338  O   LEU D  11      19.427  -2.356   9.235  1.00  8.43           O  
ANISOU 1338  O   LEU D  11      994   1013   1196    -62     59     92       O  
ATOM   1339  CB  LEU D  11      19.359  -0.276   6.652  1.00 10.55           C  
ANISOU 1339  CB  LEU D  11     1166   1383   1459    179     21    340       C  
ATOM   1340  CG  LEU D  11      18.690   1.064   6.316  1.00 10.77           C  
ANISOU 1340  CG  LEU D  11     1230   1304   1560    -39   -208     62       C  
ATOM   1341  CD1 LEU D  11      18.279   1.095   4.886  1.00 12.13           C  
ANISOU 1341  CD1 LEU D  11     1486   1718   1405    110   -145    205       C  
ATOM   1342  CD2 LEU D  11      17.478   1.292   7.234  1.00 12.87           C  
ANISOU 1342  CD2 LEU D  11     1423   1598   1869    401     72    -62       C  
ATOM   1343  H   LEU D  11      21.524   0.693   7.306  1.00 10.41           H  
ATOM   1344  HA  LEU D  11      19.405   0.062   8.681  1.00 10.67           H  
ATOM   1345  HB2 LEU D  11      20.041  -0.437   5.981  1.00 12.66           H  
ATOM   1346  HB3 LEU D  11      18.678  -0.963   6.592  1.00 12.66           H  
ATOM   1347  HG  LEU D  11      19.324   1.784   6.466  1.00 12.93           H  
ATOM   1348 HD11 LEU D  11      17.657   0.382   4.725  1.00 14.56           H  
ATOM   1349 HD12 LEU D  11      17.864   1.941   4.699  1.00 14.56           H  
ATOM   1350 HD13 LEU D  11      19.056   0.983   4.335  1.00 14.56           H  
ATOM   1351 HD21 LEU D  11      17.775   1.302   8.147  1.00 15.44           H  
ATOM   1352 HD22 LEU D  11      17.072   2.133   7.011  1.00 15.44           H  
ATOM   1353 HD23 LEU D  11      16.848   0.579   7.102  1.00 15.44           H  
ATOM   1354  N   VAL D  12      21.167  -2.479   7.838  1.00  8.42           N  
ANISOU 1354  N   VAL D  12      892   1158   1151     97    -73    194       N  
ATOM   1355  CA AVAL D  12      21.273  -3.918   8.106  0.44  8.45           C  
ANISOU 1355  CA AVAL D  12     1126    965   1119     69    183     36       C  
ATOM   1356  CA BVAL D  12      21.326  -3.904   8.106  0.56  8.86           C  
ANISOU 1356  CA BVAL D  12     1081   1048   1237    -13    114     92       C  
ATOM   1357  C   VAL D  12      21.680  -4.173   9.549  1.00  8.84           C  
ANISOU 1357  C   VAL D  12      976   1130   1255    177    168     27       C  
ATOM   1358  O   VAL D  12      21.240  -5.156  10.154  1.00  9.53           O  
ANISOU 1358  O   VAL D  12     1076   1156   1389    102    189    217       O  
ATOM   1359  CB AVAL D  12      22.058  -4.737   7.043  0.44  9.45           C  
ANISOU 1359  CB AVAL D  12     1529    967   1093    165    348     33       C  
ATOM   1360  CB BVAL D  12      22.470  -4.438   7.178  0.56 11.06           C  
ANISOU 1360  CB BVAL D  12     1543   1201   1457    -40    239    172       C  
ATOM   1361  CG1AVAL D  12      21.418  -4.588   5.662  0.44 10.77           C  
ANISOU 1361  CG1AVAL D  12     1539   1368   1184    493    504   -278       C  
ATOM   1362  CG1BVAL D  12      23.154  -5.706   7.735  0.56 11.32           C  
ANISOU 1362  CG1BVAL D  12     1335   1184   1783     89    306    297       C  
ATOM   1363  CG2AVAL D  12      23.531  -4.399   7.019  0.44  9.02           C  
ANISOU 1363  CG2AVAL D  12     1578    638   1212    -53    401   -145       C  
ATOM   1364  CG2BVAL D  12      21.975  -4.654   5.764  0.56 10.61           C  
ANISOU 1364  CG2BVAL D  12     1487   1258   1288    158   -419    295       C  
ATOM   1365  H   VAL D  12      21.758  -2.154   7.304  1.00 10.11           H  
ATOM   1366  HA  VAL D  12      20.419  -4.320   7.970  0.56 10.63           H  
ATOM   1367  HB AVAL D  12      21.990  -5.684   7.286  0.44 11.33           H  
ATOM   1368  HB BVAL D  12      23.161  -3.745   7.131  0.56 13.27           H  
ATOM   1369 HG11AVAL D  12      20.653  -4.012   5.733  0.44 12.92           H  
ATOM   1370 HG11BVAL D  12      22.743  -5.942   8.570  0.56 13.59           H  
ATOM   1371 HG12AVAL D  12      22.061  -4.206   5.060  0.44 12.92           H  
ATOM   1372 HG12BVAL D  12      23.047  -6.421   7.103  0.56 13.59           H  
ATOM   1373 HG13AVAL D  12      21.149  -5.454   5.347  0.44 12.92           H  
ATOM   1374 HG13BVAL D  12      24.087  -5.524   7.869  0.56 13.59           H  
ATOM   1375 HG21AVAL D  12      23.707  -3.726   7.681  0.44 10.83           H  
ATOM   1376 HG21BVAL D  12      21.046  -4.417   5.719  0.56 12.74           H  
ATOM   1377 HG22AVAL D  12      24.036  -5.191   7.215  0.44 10.83           H  
ATOM   1378 HG22BVAL D  12      22.484  -4.100   5.168  0.56 12.74           H  
ATOM   1379 HG23AVAL D  12      23.761  -4.070   6.147  0.44 10.83           H  
ATOM   1380 HG23BVAL D  12      22.090  -5.578   5.531  0.56 12.74           H  
ATOM   1381  N   GLU D  13      22.488  -3.300  10.132  1.00  9.08           N  
ANISOU 1381  N   GLU D  13      920   1302   1229    148     66    142       N  
ATOM   1382  CA AGLU D  13      22.835  -3.466  11.531  0.54 10.35           C  
ANISOU 1382  CA AGLU D  13      919   1572   1442    205    -40    227       C  
ATOM   1383  CA BGLU D  13      22.839  -3.478  11.529  0.46 10.85           C  
ANISOU 1383  CA BGLU D  13     1002   1561   1559    149     15    205       C  
ATOM   1384  C   GLU D  13      21.609  -3.346  12.424  1.00 10.13           C  
ANISOU 1384  C   GLU D  13     1086   1297   1466     24    130     55       C  
ATOM   1385  O   GLU D  13      21.433  -4.126  13.374  1.00 10.87           O  
ANISOU 1385  O   GLU D  13     1473   1419   1238    198     92    149       O  
ATOM   1386  CB AGLU D  13      23.843  -2.407  11.930  0.54 12.41           C  
ANISOU 1386  CB AGLU D  13      989   2330   1396    113    -93   -132       C  
ATOM   1387  CB BGLU D  13      23.948  -2.519  11.915  0.46 13.77           C  
ANISOU 1387  CB BGLU D  13     1181   2252   1800     34     22    -22       C  
ATOM   1388  CG AGLU D  13      24.121  -2.348  13.419  0.54 17.43           C  
ANISOU 1388  CG AGLU D  13     1709   3062   1854    125     -7   -438       C  
ATOM   1389  CG BGLU D  13      25.199  -2.772  11.079  0.46 18.46           C  
ANISOU 1389  CG BGLU D  13     1844   2917   2253    -51     50   -194       C  
ATOM   1390  CD AGLU D  13      25.037  -1.197  13.782  0.54 23.67           C  
ANISOU 1390  CD AGLU D  13     2779   3648   2568     79   -385   -508       C  
ATOM   1391  CD BGLU D  13      26.476  -2.529  11.814  0.46 23.61           C  
ANISOU 1391  CD BGLU D  13     2739   3431   2802    -55    415   -381       C  
ATOM   1392  OE1AGLU D  13      24.774  -0.053  13.327  0.54 26.57           O  
ANISOU 1392  OE1AGLU D  13     3178   3895   3024    193   -339   -803       O  
ATOM   1393  OE1BGLU D  13      26.567  -1.533  12.567  0.46 25.60           O  
ANISOU 1393  OE1BGLU D  13     3135   3593   2998   -283    632   -539       O  
ATOM   1394  OE2AGLU D  13      26.033  -1.443  14.506  0.54 26.10           O1-
ANISOU 1394  OE2AGLU D  13     3043   3974   2899   -176   -430   -682       O1-
ATOM   1395  OE2BGLU D  13      27.400  -3.344  11.638  0.46 24.75           O1-
ANISOU 1395  OE2BGLU D  13     2845   3493   3067     79    638   -397       O1-
ATOM   1396  H   GLU D  13      22.842  -2.614   9.754  1.00 10.90           H  
ATOM   1397  HA  GLU D  13      23.212  -4.369  11.657  0.46 13.02           H  
ATOM   1398  HB2AGLU D  13      24.682  -2.591  11.480  0.54 14.89           H  
ATOM   1399  HB2BGLU D  13      23.655  -1.607  11.760  0.46 16.53           H  
ATOM   1400  HB3AGLU D  13      23.507  -1.539  11.658  0.54 14.89           H  
ATOM   1401  HB3BGLU D  13      24.174  -2.647  12.850  0.46 16.53           H  
ATOM   1402  HG2AGLU D  13      23.284  -2.230  13.895  0.54 20.92           H  
ATOM   1403  HG2BGLU D  13      25.197  -3.697  10.786  0.46 22.15           H  
ATOM   1404  HG3AGLU D  13      24.549  -3.173  13.696  0.54 20.92           H  
ATOM   1405  HG3BGLU D  13      25.184  -2.184  10.308  0.46 22.15           H  
ATOM   1406  N   ALA D  14      20.743  -2.383  12.124  1.00  8.45           N  
ANISOU 1406  N   ALA D  14      971   1053   1187    -58     39    -33       N  
ATOM   1407  CA  ALA D  14      19.519  -2.252  12.879  1.00  9.07           C  
ANISOU 1407  CA  ALA D  14     1303    876   1268    128    153    -47       C  
ATOM   1408  C   ALA D  14      18.566  -3.410  12.677  1.00  8.67           C  
ANISOU 1408  C   ALA D  14     1079    821   1395     27    280    -81       C  
ATOM   1409  O   ALA D  14      17.960  -3.908  13.617  1.00  9.24           O  
ANISOU 1409  O   ALA D  14     1155   1046   1310   -126    193    -65       O  
ATOM   1410  CB  ALA D  14      18.855  -0.927  12.560  1.00 10.73           C  
ANISOU 1410  CB  ALA D  14     1317   1085   1674     21    410     13       C  
ATOM   1411  H   ALA D  14      20.845  -1.804  11.496  1.00 10.14           H  
ATOM   1412  HA  ALA D  14      19.750  -2.235  13.832  1.00 10.89           H  
ATOM   1413  HB1 ALA D  14      18.657  -0.895  11.621  1.00 12.87           H  
ATOM   1414  HB2 ALA D  14      18.044  -0.854  13.068  1.00 12.87           H  
ATOM   1415  HB3 ALA D  14      19.453  -0.214  12.793  1.00 12.87           H  
ATOM   1416  N   LEU D  15      18.432  -3.868  11.436  1.00  7.95           N  
ANISOU 1416  N   LEU D  15      911    915   1196   -118    209   -142       N  
ATOM   1417  CA  LEU D  15      17.598  -5.027  11.146  1.00  8.19           C  
ANISOU 1417  CA  LEU D  15      833   1054   1226    147    216    -50       C  
ATOM   1418  C   LEU D  15      18.085  -6.261  11.893  1.00  7.59           C  
ANISOU 1418  C   LEU D  15      825   1010   1048    -98     24    149       C  
ATOM   1419  O   LEU D  15      17.268  -7.075  12.363  1.00  8.35           O  
ANISOU 1419  O   LEU D  15      964   1113   1095    118    104    -58       O  
ATOM   1420  CB  LEU D  15      17.542  -5.321   9.668  1.00  8.02           C  
ANISOU 1420  CB  LEU D  15      921    941   1185     35    -44    -23       C  
ATOM   1421  CG  LEU D  15      16.782  -4.348   8.785  1.00  8.94           C  
ANISOU 1421  CG  LEU D  15      843   1201   1354    244     86     -1       C  
ATOM   1422  CD1 LEU D  15      16.951  -4.655   7.338  1.00 10.78           C  
ANISOU 1422  CD1 LEU D  15     1218   1666   1212    317     77    188       C  
ATOM   1423  CD2 LEU D  15      15.313  -4.329   9.152  1.00 11.11           C  
ANISOU 1423  CD2 LEU D  15     1196   1487   1539    332     13     43       C  
ATOM   1424  H   LEU D  15      18.814  -3.526  10.745  1.00  9.54           H  
ATOM   1425  HA  LEU D  15      16.684  -4.838  11.447  1.00  9.83           H  
ATOM   1426  HB2 LEU D  15      18.453  -5.353   9.335  1.00  9.63           H  
ATOM   1427  HB3 LEU D  15      17.130  -6.191   9.551  1.00  9.63           H  
ATOM   1428  HG  LEU D  15      17.133  -3.457   8.937  1.00 10.73           H  
ATOM   1429 HD11 LEU D  15      16.623  -5.541   7.166  1.00 12.94           H  
ATOM   1430 HD12 LEU D  15      16.454  -4.016   6.823  1.00 12.94           H  
ATOM   1431 HD13 LEU D  15      17.884  -4.602   7.115  1.00 12.94           H  
ATOM   1432 HD21 LEU D  15      15.224  -4.058  10.068  1.00 13.34           H  
ATOM   1433 HD22 LEU D  15      14.857  -3.708   8.580  1.00 13.34           H  
ATOM   1434 HD23 LEU D  15      14.951  -5.210   9.034  1.00 13.34           H  
ATOM   1435  N   TYR D  16      19.393  -6.445  11.995  1.00  7.79           N  
ANISOU 1435  N   TYR D  16      851    994   1113     21    -21    -36       N  
ATOM   1436  CA  TYR D  16      19.922  -7.584  12.716  1.00  8.56           C  
ANISOU 1436  CA  TYR D  16      962   1143   1148    283     30    -11       C  
ATOM   1437  C   TYR D  16      19.432  -7.593  14.139  1.00  8.61           C  
ANISOU 1437  C   TYR D  16     1081   1044   1148    260    -65     83       C  
ATOM   1438  O   TYR D  16      19.104  -8.631  14.689  1.00  9.98           O  
ANISOU 1438  O   TYR D  16     1334   1230   1229    152     58    141       O  
ATOM   1439  CB  TYR D  16      21.454  -7.581  12.657  1.00  8.81           C  
ANISOU 1439  CB  TYR D  16      985   1192   1172    159     98    -43       C  
ATOM   1440  CG  TYR D  16      22.087  -8.720  13.400  1.00  8.09           C  
ANISOU 1440  CG  TYR D  16      889   1107   1078     88     91    -73       C  
ATOM   1441  CD1 TYR D  16      22.108 -10.017  12.885  1.00  9.59           C  
ANISOU 1441  CD1 TYR D  16     1135   1256   1254     16   -240   -147       C  
ATOM   1442  CD2 TYR D  16      22.684  -8.503  14.640  1.00  9.93           C  
ANISOU 1442  CD2 TYR D  16     1053   1530   1190    -98    -91   -214       C  
ATOM   1443  CE1 TYR D  16      22.704 -11.038  13.611  1.00  9.77           C  
ANISOU 1443  CE1 TYR D  16      934   1188   1591     42   -427    116       C  
ATOM   1444  CE2 TYR D  16      23.270  -9.550  15.349  1.00 10.78           C  
ANISOU 1444  CE2 TYR D  16      988   1752   1358    -54   -165    245       C  
ATOM   1445  CZ  TYR D  16      23.280 -10.799  14.804  1.00 10.17           C  
ANISOU 1445  CZ  TYR D  16      913   1623   1328     81   -279    346       C  
ATOM   1446  OH  TYR D  16      23.865 -11.866  15.440  1.00 12.76           O  
ANISOU 1446  OH  TYR D  16     1277   1934   1638    160   -194    609       O  
ATOM   1447  H   TYR D  16      19.991  -5.927  11.656  1.00  9.34           H  
ATOM   1448  HA  TYR D  16      19.607  -8.406  12.285  1.00 10.27           H  
ATOM   1449  HB2 TYR D  16      21.732  -7.641  11.730  1.00 10.58           H  
ATOM   1450  HB3 TYR D  16      21.781  -6.755  13.046  1.00 10.58           H  
ATOM   1451  HD1 TYR D  16      21.721 -10.197  12.059  1.00 11.51           H  
ATOM   1452  HD2 TYR D  16      22.681  -7.648  15.006  1.00 11.92           H  
ATOM   1453  HE1 TYR D  16      22.723 -11.898  13.258  1.00 11.73           H  
ATOM   1454  HE2 TYR D  16      23.674  -9.392  16.171  1.00 12.94           H  
ATOM   1455  HH  TYR D  16      23.508 -11.989  16.168  1.00 15.31           H  
ATOM   1456  N   LEU D  17      19.396  -6.418  14.761  1.00  8.70           N  
ANISOU 1456  N   LEU D  17      815   1254   1236    103      9    -81       N  
ATOM   1457  CA  LEU D  17      18.946  -6.290  16.144  1.00  9.80           C  
ANISOU 1457  CA  LEU D  17      986   1505   1232     50    -53   -249       C  
ATOM   1458  C   LEU D  17      17.429  -6.405  16.288  1.00  9.13           C  
ANISOU 1458  C   LEU D  17     1023   1453    993    161     13    -33       C  
ATOM   1459  O   LEU D  17      16.951  -6.988  17.254  1.00 10.44           O  
ANISOU 1459  O   LEU D  17     1153   1568   1246    172     13    164       O  
ATOM   1460  CB  LEU D  17      19.421  -4.966  16.722  1.00 11.55           C  
ANISOU 1460  CB  LEU D  17     1000   1667   1722   -116     64   -226       C  
ATOM   1461  CG  LEU D  17      20.930  -4.922  16.886  1.00 13.74           C  
ANISOU 1461  CG  LEU D  17     1456   1853   1912   -296   -126   -161       C  
ATOM   1462  CD1 LEU D  17      21.353  -3.572  17.457  1.00 16.81           C  
ANISOU 1462  CD1 LEU D  17     1814   2251   2321   -356    -46   -417       C  
ATOM   1463  CD2 LEU D  17      21.522  -6.099  17.745  1.00 16.40           C  
ANISOU 1463  CD2 LEU D  17     1492   2457   2284   -147   -316    -12       C  
ATOM   1464  H   LEU D  17      19.629  -5.673  14.401  1.00 10.44           H  
ATOM   1465  HA  LEU D  17      19.350  -7.008  16.673  1.00 11.76           H  
ATOM   1466  HB2 LEU D  17      19.161  -4.246  16.126  1.00 13.86           H  
ATOM   1467  HB3 LEU D  17      19.018  -4.838  17.596  1.00 13.86           H  
ATOM   1468  HG  LEU D  17      21.327  -4.991  16.004  1.00 16.49           H  
ATOM   1469 HD11 LEU D  17      20.934  -3.450  18.312  1.00 20.17           H  
ATOM   1470 HD12 LEU D  17      22.308  -3.560  17.555  1.00 20.17           H  
ATOM   1471 HD13 LEU D  17      21.076  -2.878  16.855  1.00 20.17           H  
ATOM   1472 HD21 LEU D  17      21.305  -6.933  17.322  1.00 19.69           H  
ATOM   1473 HD22 LEU D  17      22.475  -5.997  17.799  1.00 19.69           H  
ATOM   1474 HD23 LEU D  17      21.138  -6.067  18.624  1.00 19.69           H  
ATOM   1475  N   VAL D  18      16.655  -5.797  15.399  1.00  8.64           N  
ANISOU 1475  N   VAL D  18      800   1277   1205    145    -32    100       N  
ATOM   1476  CA  VAL D  18      15.211  -5.806  15.481  1.00  9.00           C  
ANISOU 1476  CA  VAL D  18      811   1312   1297    238     80     97       C  
ATOM   1477  C   VAL D  18      14.640  -7.183  15.175  1.00  9.05           C  
ANISOU 1477  C   VAL D  18      805   1247   1385   -176    170    123       C  
ATOM   1478  O   VAL D  18      13.679  -7.585  15.800  1.00 10.48           O  
ANISOU 1478  O   VAL D  18     1146   1467   1369   -202    127    111       O  
ATOM   1479  CB  VAL D  18      14.636  -4.754  14.511  1.00  9.60           C  
ANISOU 1479  CB  VAL D  18      679   1313   1656    116     42    -26       C  
ATOM   1480  CG1 VAL D  18      13.132  -4.891  14.337  1.00 11.60           C  
ANISOU 1480  CG1 VAL D  18     1248   1506   1655    170    -15    163       C  
ATOM   1481  CG2 VAL D  18      14.991  -3.348  15.013  1.00 11.06           C  
ANISOU 1481  CG2 VAL D  18     1206   1483   1512     92   -154    141       C  
ATOM   1482  H   VAL D  18      16.956  -5.361  14.722  1.00 10.37           H  
ATOM   1483  HA  VAL D  18      14.941  -5.561  16.390  1.00 10.80           H  
ATOM   1484  HB  VAL D  18      15.052  -4.873  13.632  1.00 11.52           H  
ATOM   1485 HG11 VAL D  18      12.707  -4.779  15.190  1.00 13.93           H  
ATOM   1486 HG12 VAL D  18      12.825  -4.216  13.726  1.00 13.93           H  
ATOM   1487 HG13 VAL D  18      12.936  -5.763  13.985  1.00 13.93           H  
ATOM   1488 HG21 VAL D  18      15.946  -3.263  15.054  1.00 13.27           H  
ATOM   1489 HG22 VAL D  18      14.630  -2.699  14.405  1.00 13.27           H  
ATOM   1490 HG23 VAL D  18      14.613  -3.224  15.887  1.00 13.27           H  
ATOM   1491  N   CYS D  19      15.222  -7.885  14.196  1.00  9.23           N  
ANISOU 1491  N   CYS D  19      951   1264   1292     20     74     50       N  
ATOM   1492  CA  CYS D  19      14.611  -9.100  13.645  1.00 10.00           C  
ANISOU 1492  CA  CYS D  19     1192   1120   1489   -102   -113     67       C  
ATOM   1493  C   CYS D  19      15.423 -10.319  14.157  1.00 13.85           C  
ANISOU 1493  C   CYS D  19     1983   1306   1976   -137   -269   -160       C  
ATOM   1494  O   CYS D  19      15.998 -11.132  13.377  1.00 14.77           O  
ANISOU 1494  O   CYS D  19     1821   1626   2167    318    167    -68       O  
ATOM   1495  CB  CYS D  19      14.703  -9.106  12.138  1.00  9.68           C  
ANISOU 1495  CB  CYS D  19     1256   1104   1316    125    176    124       C  
ATOM   1496  SG  CYS D  19      13.989  -7.691  11.310  1.00  9.97           S  
ANISOU 1496  SG  CYS D  19     1340   1107   1340    -69     31    -28       S  
ATOM   1497  H   CYS D  19      15.974  -7.677  13.834  1.00 11.07           H  
ATOM   1498  HA  CYS D  19      13.675  -9.180  13.924  1.00 12.00           H  
ATOM   1499  HB2 CYS D  19      15.639  -9.145  11.889  1.00 11.61           H  
ATOM   1500  HB3 CYS D  19      14.247  -9.896  11.807  1.00 11.61           H  
ATOM   1501  N   GLY D  20      15.592 -10.427  15.451  1.00 14.03           N  
ANISOU 1501  N   GLY D  20     2215   1531   1585    191    -56   -116       N  
ATOM   1502  CA  GLY D  20      16.350 -11.497  16.073  1.00 15.57           C  
ANISOU 1502  CA  GLY D  20     2724   1436   1756    596   -332    223       C  
ATOM   1503  C   GLY D  20      15.971 -12.939  15.758  1.00 19.74           C  
ANISOU 1503  C   GLY D  20     3338   2089   2074    807   -390    190       C  
ATOM   1504  O   GLY D  20      16.826 -13.774  15.526  1.00 24.94           O  
ANISOU 1504  O   GLY D  20     4372   2455   2650   1024   -157    677       O  
ATOM   1505  H   GLY D  20      15.266  -9.870  16.019  1.00 16.84           H  
ATOM   1506  HA2 GLY D  20      17.282 -11.387  15.829  1.00 18.68           H  
ATOM   1507  HA3 GLY D  20      16.288 -11.389  17.035  1.00 18.68           H  
ATOM   1508  N   GLU D  21      14.702 -13.280  15.883  1.00 20.98           N  
ANISOU 1508  N   GLU D  21     3611   2057   2302   -301    193    173       N  
ATOM   1509  CA  GLU D  21      14.331 -14.671  15.809  1.00 22.12           C  
ANISOU 1509  CA  GLU D  21     3570   2171   2663     87    491    289       C  
ATOM   1510  C   GLU D  21      14.431 -15.195  14.389  1.00 22.20           C  
ANISOU 1510  C   GLU D  21     4033   1612   2789    -71    739    172       C  
ATOM   1511  O   GLU D  21      14.724 -16.388  14.185  1.00 26.65           O  
ANISOU 1511  O   GLU D  21     4712   1968   3445    452    598     43       O  
ATOM   1512  CB  GLU D  21      12.913 -14.886  16.322  1.00 23.18           C  
ATOM   1513  CG  GLU D  21      12.434 -16.321  16.102  1.00 38.59           C  
ATOM   1514  CD  GLU D  21      11.281 -16.704  16.996  1.00 41.46           C  
ATOM   1515  OE1 GLU D  21      10.699 -15.805  17.635  1.00 47.32           O  
ATOM   1516  OE2 GLU D  21      10.958 -17.911  17.059  1.00 49.38           O1-
ATOM   1517  H   GLU D  21      14.049 -12.734  16.009  1.00 25.17           H  
ATOM   1518  HA  GLU D  21      14.940 -15.195  16.370  1.00 26.54           H  
ATOM   1519  N   ARG D  22      14.097 -14.343  13.420  1.00 16.50           N  
ANISOU 1519  N   ARG D  22     2847   1317   2103   -167    893     44       N  
ATOM   1520  CA  ARG D  22      13.897 -14.866  12.090  1.00 18.81           C  
ANISOU 1520  CA  ARG D  22     2951   2079   2119   -323    475     61       C  
ATOM   1521  C   ARG D  22      14.681 -14.150  11.038  1.00 14.46           C  
ANISOU 1521  C   ARG D  22     2307   1517   1670   -409    396   -102       C  
ATOM   1522  O   ARG D  22      14.565 -14.491   9.868  1.00 16.22           O  
ANISOU 1522  O   ARG D  22     2941   1475   1748   -661    391   -112       O  
ATOM   1523  CB  ARG D  22      12.461 -14.755  11.693  1.00 24.14           C  
ATOM   1524  CG  ARG D  22      12.088 -13.340  11.816  1.00 27.31           C  
ATOM   1525  CD  ARG D  22      11.243 -13.137  13.025  1.00 35.53           C  
ATOM   1526  NE  ARG D  22      10.199 -12.268  12.557  1.00 29.97           N  
ATOM   1527  CZ  ARG D  22       9.045 -12.745  12.111  1.00 40.71           C  
ATOM   1528  NH1 ARG D  22       8.822 -14.058  12.145  1.00 44.44           N1+
ATOM   1529  NH2 ARG D  22       8.133 -11.923  11.632  1.00 29.15           N  
ATOM   1530  H   ARG D  22      13.987 -13.495  13.509  1.00 19.80           H  
ATOM   1531  HA  ARG D  22      14.149 -15.813  12.072  1.00 22.58           H  
ATOM   1532  N   GLY D  23      15.522 -13.190  11.395  1.00 11.90           N  
ANISOU 1532  N   GLY D  23     1971   1215   1336     28    319      4       N  
ATOM   1533  CA  GLY D  23      16.285 -12.495  10.408  1.00 10.04           C  
ANISOU 1533  CA  GLY D  23     1510   1089   1215    -40    231     55       C  
ATOM   1534  C   GLY D  23      15.443 -11.591   9.543  1.00  9.82           C  
ANISOU 1534  C   GLY D  23     1251   1049   1433    -14    211     -3       C  
ATOM   1535  O   GLY D  23      14.313 -11.237   9.877  1.00 10.38           O  
ANISOU 1535  O   GLY D  23     1230   1304   1410     16    151   -299       O  
ATOM   1536  H   GLY D  23      15.661 -12.931  12.203  1.00 14.28           H  
ATOM   1537  HA2 GLY D  23      16.962 -11.955  10.847  1.00 12.05           H  
ATOM   1538  HA3 GLY D  23      16.731 -13.138   9.835  1.00 12.05           H  
ATOM   1539  N   PHE D  24      16.035 -11.148   8.449  1.00  9.38           N  
ANISOU 1539  N   PHE D  24     1155    978   1431    -78     88    -85       N  
ATOM   1540  CA  PHE D  24      15.462 -10.090   7.641  1.00  9.03           C  
ANISOU 1540  CA  PHE D  24     1031   1075   1323     28     13    -80       C  
ATOM   1541  C   PHE D  24      15.745 -10.338   6.171  1.00  8.93           C  
ANISOU 1541  C   PHE D  24      961   1145   1287     72     34   -144       C  
ATOM   1542  O   PHE D  24      16.558 -11.190   5.820  1.00  9.57           O  
ANISOU 1542  O   PHE D  24     1011   1207   1420     43    -11   -134       O  
ATOM   1543  CB  PHE D  24      15.992  -8.727   8.085  1.00  9.04           C  
ANISOU 1543  CB  PHE D  24      997   1007   1429    -12     43   -135       C  
ATOM   1544  CG  PHE D  24      17.505  -8.607   8.001  1.00  8.44           C  
ANISOU 1544  CG  PHE D  24      999    924   1282     -4     33     -5       C  
ATOM   1545  CD1 PHE D  24      18.142  -8.267   6.818  1.00 10.41           C  
ANISOU 1545  CD1 PHE D  24     1090   1263   1602     93    126    163       C  
ATOM   1546  CD2 PHE D  24      18.307  -8.875   9.105  1.00 10.20           C  
ANISOU 1546  CD2 PHE D  24     1193   1135   1545     62    103   -157       C  
ATOM   1547  CE1 PHE D  24      19.523  -8.210   6.745  1.00  9.88           C  
ANISOU 1547  CE1 PHE D  24      897   1389   1469   -104    -49      7       C  
ATOM   1548  CE2 PHE D  24      19.682  -8.786   9.040  1.00  9.68           C  
ANISOU 1548  CE2 PHE D  24     1014   1166   1497     28   -166   -279       C  
ATOM   1549  CZ  PHE D  24      20.291  -8.470   7.859  1.00 10.58           C  
ANISOU 1549  CZ  PHE D  24     1100   1341   1580     23    -67    -52       C  
ATOM   1550  H   PHE D  24      16.782 -11.450   8.148  1.00 11.26           H  
ATOM   1551  HA  PHE D  24      14.490 -10.089   7.764  1.00 10.83           H  
ATOM   1552  HB2 PHE D  24      15.608  -8.041   7.517  1.00 10.84           H  
ATOM   1553  HB3 PHE D  24      15.732  -8.575   9.007  1.00 10.84           H  
ATOM   1554  HD1 PHE D  24      17.635  -8.103   6.055  1.00 12.49           H  
ATOM   1555  HD2 PHE D  24      17.906  -9.104   9.913  1.00 12.23           H  
ATOM   1556  HE1 PHE D  24      19.935  -7.974   5.945  1.00 11.86           H  
ATOM   1557  HE2 PHE D  24      20.196  -8.970   9.793  1.00 11.61           H  
ATOM   1558  HZ  PHE D  24      21.218  -8.407   7.813  1.00 12.70           H  
ATOM   1559  N   PHE D  25      15.075  -9.561   5.325  1.00  9.53           N  
ANISOU 1559  N   PHE D  25     1052   1353   1215    213    -19   -176       N  
ATOM   1560  CA  PHE D  25      15.324  -9.603   3.890  1.00 10.88           C  
ANISOU 1560  CA  PHE D  25     1275   1634   1226    263     10    -97       C  
ATOM   1561  C   PHE D  25      15.655  -8.175   3.470  1.00 11.22           C  
ANISOU 1561  C   PHE D  25     1247   1569   1447    422    105     19       C  
ATOM   1562  O   PHE D  25      14.780  -7.310   3.530  1.00 15.47           O  
ANISOU 1562  O   PHE D  25     1617   1855   2405    479    521    376       O  
ATOM   1563  CB  PHE D  25      14.105 -10.185   3.159  1.00 13.43           C  
ANISOU 1563  CB  PHE D  25     1730   2108   1267    365   -350   -369       C  
ATOM   1564  CG  PHE D  25      14.238 -10.333   1.673  1.00 17.24           C  
ANISOU 1564  CG  PHE D  25     1950   2501   2098    143   -610   -264       C  
ATOM   1565  CD1 PHE D  25      15.319 -10.962   1.093  1.00 17.30           C  
ANISOU 1565  CD1 PHE D  25     1894   2424   2255    160   -362    -94       C  
ATOM   1566  CD2 PHE D  25      13.244  -9.856   0.847  1.00 21.48           C  
ANISOU 1566  CD2 PHE D  25     2774   3123   2265    548   -457   -128       C  
ATOM   1567  CE1 PHE D  25      15.413 -11.106  -0.308  1.00 19.52           C  
ANISOU 1567  CE1 PHE D  25     2256   2564   2596   -148   -582   -498       C  
ATOM   1568  CE2 PHE D  25      13.338  -9.982  -0.538  1.00 24.43           C  
ANISOU 1568  CE2 PHE D  25     3425   3258   2600    680   -120     78       C  
ATOM   1569  CZ  PHE D  25      14.433 -10.605  -1.106  1.00 24.01           C  
ANISOU 1569  CZ  PHE D  25     3253   3057   2811    297    -58     22       C  
ATOM   1570  H   PHE D  25      14.469  -8.999   5.560  1.00 11.43           H  
ATOM   1571  HA  PHE D  25      16.101 -10.173   3.707  1.00 13.06           H  
ATOM   1572  HB2 PHE D  25      13.923 -11.066   3.522  1.00 16.12           H  
ATOM   1573  HB3 PHE D  25      13.345  -9.606   3.325  1.00 16.12           H  
ATOM   1574  HD1 PHE D  25      15.996 -11.300   1.634  1.00 20.76           H  
ATOM   1575  HD2 PHE D  25      12.507  -9.428   1.218  1.00 25.78           H  
ATOM   1576  HE1 PHE D  25      16.153 -11.523  -0.684  1.00 23.42           H  
ATOM   1577  HE2 PHE D  25      12.661  -9.647  -1.081  1.00 29.32           H  
ATOM   1578  HZ  PHE D  25      14.491 -10.698  -2.029  1.00 28.81           H  
ATOM   1579  N   TYR D  26      16.895  -7.955   3.038  1.00 10.59           N  
ANISOU 1579  N   TYR D  26     1031   1581   1412     43    -75   -186       N  
ATOM   1580  CA  TYR D  26      17.374  -6.649   2.626  1.00 11.10           C  
ANISOU 1580  CA  TYR D  26     1084   1487   1644    148   -181   -193       C  
ATOM   1581  C   TYR D  26      17.390  -6.570   1.120  1.00 11.59           C  
ANISOU 1581  C   TYR D  26     1282   1416   1706    147   -133     49       C  
ATOM   1582  O   TYR D  26      18.152  -7.268   0.460  1.00 12.25           O  
ANISOU 1582  O   TYR D  26     1459   1701   1495    252    -27   -166       O  
ATOM   1583  CB  TYR D  26      18.769  -6.360   3.205  1.00 11.85           C  
ANISOU 1583  CB  TYR D  26     1361   1493   1647    108    -52   -307       C  
ATOM   1584  CG  TYR D  26      19.248  -5.012   2.786  1.00 11.20           C  
ANISOU 1584  CG  TYR D  26     1391   1337   1528    -52   -286   -370       C  
ATOM   1585  CD1 TYR D  26      18.693  -3.858   3.338  1.00 13.33           C  
ANISOU 1585  CD1 TYR D  26     1395   1388   2280     12     92    -63       C  
ATOM   1586  CD2 TYR D  26      20.250  -4.871   1.835  1.00 14.52           C  
ANISOU 1586  CD2 TYR D  26     1792   1923   1802   -370   -118   -442       C  
ATOM   1587  CE1 TYR D  26      19.082  -2.630   2.940  1.00 16.41           C  
ANISOU 1587  CE1 TYR D  26     1658   1623   2953   -193   -231     -5       C  
ATOM   1588  CE2 TYR D  26      20.650  -3.634   1.417  1.00 16.09           C  
ANISOU 1588  CE2 TYR D  26     1783   2049   2281   -566   -253   -169       C  
ATOM   1589  CZ  TYR D  26      20.058  -2.507   1.977  1.00 16.52           C  
ANISOU 1589  CZ  TYR D  26     1839   1534   2904   -446   -502    239       C  
ATOM   1590  OH  TYR D  26      20.419  -1.237   1.621  1.00 21.38           O  
ANISOU 1590  OH  TYR D  26     2546   2003   3574   -674   -672    409       O  
ATOM   1591  H   TYR D  26      17.492  -8.571   2.975  1.00 12.71           H  
ATOM   1592  HA  TYR D  26      16.759  -5.963   2.960  1.00 13.31           H  
ATOM   1593  HB2 TYR D  26      18.727  -6.383   4.174  1.00 14.22           H  
ATOM   1594  HB3 TYR D  26      19.397  -7.024   2.878  1.00 14.22           H  
ATOM   1595  HD1 TYR D  26      18.016  -3.937   3.970  1.00 15.99           H  
ATOM   1596  HD2 TYR D  26      20.624  -5.629   1.447  1.00 17.42           H  
ATOM   1597  HE1 TYR D  26      18.693  -1.872   3.312  1.00 19.69           H  
ATOM   1598  HE2 TYR D  26      21.316  -3.546   0.774  1.00 19.31           H  
ATOM   1599  HH  TYR D  26      20.280  -1.119   0.821  1.00 25.65           H  
ATOM   1600  N   THR D  27      16.495  -5.751   0.584  1.00 13.58           N  
ANISOU 1600  N   THR D  27     1697   1809   1656    346      5    198       N  
ATOM   1601  CA  THR D  27      16.345  -5.580  -0.848  1.00 19.10           C  
ANISOU 1601  CA  THR D  27     2624   2494   2138    144   -305    209       C  
ATOM   1602  C   THR D  27      16.236  -4.092  -1.101  1.00 22.07           C  
ANISOU 1602  C   THR D  27     2723   2822   2842    826   -131    732       C  
ATOM   1603  O   THR D  27      15.209  -3.472  -0.871  1.00 23.87           O  
ANISOU 1603  O   THR D  27     2723   2789   3559    904    151    656       O  
ATOM   1604  CB  THR D  27      15.078  -6.209  -1.404  1.00 25.11           C  
ANISOU 1604  CB  THR D  27     3773   3296   2472   -394   -261     33       C  
ATOM   1605  CG2 THR D  27      15.176  -6.359  -2.916  1.00 26.67           C  
ANISOU 1605  CG2 THR D  27     4176   3619   2339   -220   -700   -108       C  
ATOM   1606  OG1 THR D  27      14.895  -7.495  -0.817  1.00 27.07           O  
ANISOU 1606  OG1 THR D  27     3943   3348   2996  -1029   -438   -227       O  
ATOM   1607  H   THR D  27      15.950  -5.272   1.046  1.00 16.30           H  
ATOM   1608  HA  THR D  27      17.124  -5.937  -1.322  1.00 22.92           H  
ATOM   1609  HB  THR D  27      14.316  -5.645  -1.197  1.00 30.13           H  
ATOM   1610  HG1 THR D  27      14.829  -7.426  -0.003  1.00 32.49           H  
ATOM   1611 HG21 THR D  27      15.922  -6.919  -3.143  1.00 32.01           H  
ATOM   1612 HG22 THR D  27      14.372  -6.757  -3.259  1.00 32.01           H  
ATOM   1613 HG23 THR D  27      15.296  -5.498  -3.324  1.00 32.01           H  
ATOM   1614  N   PRO D  28      17.325  -3.501  -1.563  1.00 23.18           N  
ANISOU 1614  N   PRO D  28     2741   2969   3097    752   -360    554       N  
ATOM   1615  CA  PRO D  28      17.350  -2.078  -1.867  1.00 26.63           C  
ANISOU 1615  CA  PRO D  28     3293   3325   3500    479   -243    462       C  
ATOM   1616  C   PRO D  28      16.731  -1.771  -3.243  1.00 30.65           C  
ANISOU 1616  C   PRO D  28     4304   3831   3509    186     89    602       C  
ATOM   1617  O   PRO D  28      16.558  -2.692  -4.061  1.00 33.41           O  
ANISOU 1617  O   PRO D  28     4713   4301   3682    312    -89    820       O  
ATOM   1618  CB  PRO D  28      18.842  -1.770  -1.855  1.00 27.29           C  
ANISOU 1618  CB  PRO D  28     3325   3356   3689    275   -369    -42       C  
ATOM   1619  CG  PRO D  28      19.490  -3.028  -2.192  1.00 27.39           C  
ANISOU 1619  CG  PRO D  28     3308   3249   3851    239     70    -83       C  
ATOM   1620  CD  PRO D  28      18.618  -4.154  -1.803  1.00 25.04           C  
ANISOU 1620  CD  PRO D  28     2861   3085   3568    516    -77     96       C  
ATOM   1621  HA  PRO D  28      16.895  -1.561  -1.170  1.00 31.95           H  
ATOM   1622  HB2 PRO D  28      19.041  -1.092  -2.520  1.00 32.75           H  
ATOM   1623  HB3 PRO D  28      19.107  -1.472  -0.971  1.00 32.75           H  
ATOM   1624  HG2 PRO D  28      19.651  -3.052  -3.148  1.00 32.87           H  
ATOM   1625  HG3 PRO D  28      20.333  -3.084  -1.715  1.00 32.87           H  
ATOM   1626  HD2 PRO D  28      18.546  -4.794  -2.528  1.00 30.05           H  
ATOM   1627  HD3 PRO D  28      18.944  -4.571  -0.989  1.00 30.05           H  
TER   
ATOM   1628  N   GLY E   1      25.164  -4.401  36.635  1.00 40.72           N  
ANISOU 1628  N   GLY E   1     5443   6158   3872    592    726    259       N  
ATOM   1629  CA  GLY E   1      25.937  -3.724  35.555  1.00 39.60           C  
ANISOU 1629  CA  GLY E   1     5323   6132   3593    508    674    300       C  
ATOM   1630  C   GLY E   1      25.572  -4.294  34.194  1.00 36.90           C  
ANISOU 1630  C   GLY E   1     4868   6038   3116    596    397    505       C  
ATOM   1631  O   GLY E   1      25.448  -5.515  34.034  1.00 36.92           O  
ANISOU 1631  O   GLY E   1     4830   6146   3052    727    342    610       O  
ATOM   1632  HA2 GLY E   1      25.743  -2.774  35.558  1.00 47.53           H  
ATOM   1633  HA3 GLY E   1      26.887  -3.850  35.702  1.00 47.53           H  
ATOM   1634  H1  GLY E   1      25.035  -5.324  36.406  1.00 48.87           H  
ATOM   1635  H2  GLY E   1      25.649  -4.340  37.461  1.00 48.87           H  
ATOM   1636  H3  GLY E   1      24.310  -3.973  36.733  1.00 48.87           H  
ATOM   1637  N   ILE E   2      25.393  -3.412  33.214  1.00 35.24           N  
ANISOU 1637  N   ILE E   2     4431   5942   3016    577    124    535       N  
ATOM   1638  CA  ILE E   2      24.978  -3.822  31.877  1.00 30.93           C  
ANISOU 1638  CA  ILE E   2     3512   5712   2529    675      7    533       C  
ATOM   1639  C   ILE E   2      25.989  -4.775  31.256  1.00 29.44           C  
ANISOU 1639  C   ILE E   2     3151   5619   2415    585   -166    911       C  
ATOM   1640  O   ILE E   2      25.640  -5.699  30.513  1.00 26.99           O  
ANISOU 1640  O   ILE E   2     2442   5566   2247    580   -161   1462       O  
ATOM   1641  CB  ILE E   2      24.787  -2.610  30.957  1.00 28.73           C  
ANISOU 1641  CB  ILE E   2     3007   5552   2357    709    103    -25       C  
ATOM   1642  CG1 ILE E   2      24.166  -3.060  29.641  1.00 26.71           C  
ANISOU 1642  CG1 ILE E   2     2574   5280   2295    923     10   -281       C  
ATOM   1643  CG2 ILE E   2      26.121  -1.869  30.749  1.00 29.42           C  
ANISOU 1643  CG2 ILE E   2     3214   5707   2259    469   -177   -211       C  
ATOM   1644  CD1 ILE E   2      23.755  -1.927  28.772  1.00 25.44           C  
ANISOU 1644  CD1 ILE E   2     2175   5034   2459   1283    295   -675       C  
ATOM   1645  H   ILE E   2      25.507  -2.564  33.300  1.00 42.29           H  
ATOM   1646  HA  ILE E   2      24.120  -4.291  31.940  1.00 37.12           H  
ATOM   1647  HB  ILE E   2      24.168  -1.999  31.388  1.00 34.48           H  
ATOM   1648 HG12 ILE E   2      24.814  -3.591  29.152  1.00 32.06           H  
ATOM   1649 HG13 ILE E   2      23.378  -3.593  29.830  1.00 32.06           H  
ATOM   1650 HG21 ILE E   2      26.753  -2.471  30.349  1.00 35.31           H  
ATOM   1651 HG22 ILE E   2      25.974  -1.117  30.171  1.00 35.31           H  
ATOM   1652 HG23 ILE E   2      26.447  -1.569  31.601  1.00 35.31           H  
ATOM   1653 HD11 ILE E   2      24.527  -1.395  28.567  1.00 30.53           H  
ATOM   1654 HD12 ILE E   2      23.373  -2.276  27.963  1.00 30.53           H  
ATOM   1655 HD13 ILE E   2      23.105  -1.396  29.239  1.00 30.53           H  
ATOM   1656  N   VAL E   3      27.257  -4.572  31.583  1.00 30.34           N  
ANISOU 1656  N   VAL E   3     3480   5589   2459    324   -563    611       N  
ATOM   1657  CA  VAL E   3      28.294  -5.395  30.989  1.00 30.59           C  
ANISOU 1657  CA  VAL E   3     3452   5415   2757    296   -871    716       C  
ATOM   1658  C   VAL E   3      28.180  -6.802  31.569  1.00 32.21           C  
ANISOU 1658  C   VAL E   3     3548   5545   3146    419   -752    739       C  
ATOM   1659  O   VAL E   3      28.136  -7.794  30.851  1.00 30.13           O  
ANISOU 1659  O   VAL E   3     2613   5516   3319    754  -1147    844       O  
ATOM   1660  CB  VAL E   3      29.691  -4.783  31.221  1.00 30.46           C  
ANISOU 1660  CB  VAL E   3     3552   5212   2811    107   -850    740       C  
ATOM   1661  CG1 VAL E   3      30.784  -5.790  30.890  1.00 31.42           C  
ANISOU 1661  CG1 VAL E   3     3917   5137   2883    181   -452    729       C  
ATOM   1662  CG2 VAL E   3      29.854  -3.511  30.384  1.00 31.21           C  
ANISOU 1662  CG2 VAL E   3     3713   5093   3052    -38   -726    726       C  
ATOM   1663  H   VAL E   3      27.537  -3.976  32.136  1.00 36.41           H  
ATOM   1664  HA  VAL E   3      28.144  -5.451  30.023  1.00 36.71           H  
ATOM   1665  HB  VAL E   3      29.780  -4.539  32.166  1.00 36.56           H  
ATOM   1666 HG11 VAL E   3      30.376  -6.610  30.602  1.00 37.70           H  
ATOM   1667 HG12 VAL E   3      31.335  -5.434  30.190  1.00 37.70           H  
ATOM   1668 HG13 VAL E   3      31.313  -5.946  31.676  1.00 37.70           H  
ATOM   1669 HG21 VAL E   3      29.182  -2.878  30.645  1.00 37.45           H  
ATOM   1670 HG22 VAL E   3      30.728  -3.145  30.541  1.00 37.45           H  
ATOM   1671 HG23 VAL E   3      29.753  -3.733  29.456  1.00 37.45           H  
ATOM   1672  N   GLU E   4      28.110  -6.881  32.889  1.00 34.06           N  
ANISOU 1672  N   GLU E   4     4123   5627   3190    412   -688    922       N  
ATOM   1673  CA  GLU E   4      27.905  -8.164  33.531  1.00 37.50           C  
ANISOU 1673  CA  GLU E   4     4763   5700   3785    312   -329    844       C  
ATOM   1674  C   GLU E   4      26.641  -8.836  32.993  1.00 36.20           C  
ANISOU 1674  C   GLU E   4     4710   5414   3629    504   -455   1190       C  
ATOM   1675  O   GLU E   4      26.686 -10.003  32.609  1.00 36.34           O  
ANISOU 1675  O   GLU E   4     4741   5297   3770    761   -638    997       O  
ATOM   1676  CB  GLU E   4      27.852  -8.005  35.057  1.00 41.37           C  
ANISOU 1676  CB  GLU E   4     5328   6076   4314    154      6    577       C  
ATOM   1677  CG  GLU E   4      27.083  -9.106  35.783  1.00 45.45           C  
ANISOU 1677  CG  GLU E   4     5869   6408   4994     67    430    401       C  
ATOM   1678  CD  GLU E   4      27.486 -10.508  35.347  1.00 48.90           C  
ANISOU 1678  CD  GLU E   4     6183   6770   5626    -14    737    355       C  
ATOM   1679  OE1 GLU E   4      28.658 -10.697  34.955  1.00 50.37           O  
ANISOU 1679  OE1 GLU E   4     6403   6967   5769      0    955    402       O  
ATOM   1680  OE2 GLU E   4      26.624 -11.418  35.391  1.00 49.68           O1-
ANISOU 1680  OE2 GLU E   4     6209   6840   5827   -152    771    298       O1-
ATOM   1681  H   GLU E   4      28.177  -6.215  33.429  1.00 40.87           H  
ATOM   1682  HA  GLU E   4      28.665  -8.746  33.319  1.00 45.00           H  
ATOM   1683  HB2 GLU E   4      28.759  -8.004  35.400  1.00 49.64           H  
ATOM   1684  HB3 GLU E   4      27.423  -7.160  35.266  1.00 49.64           H  
ATOM   1685  HG2 GLU E   4      27.250  -9.031  36.735  1.00 54.55           H  
ATOM   1686  HG3 GLU E   4      26.136  -8.998  35.603  1.00 54.55           H  
ATOM   1687  N   GLN E   5      25.523  -8.112  32.935  1.00 34.28           N  
ANISOU 1687  N   GLN E   5     4525   5222   3278    394   -319   1729       N  
ATOM   1688  CA  GLN E   5      24.264  -8.741  32.536  1.00 34.14           C  
ANISOU 1688  CA  GLN E   5     4413   5041   3518    202      7   1855       C  
ATOM   1689  C   GLN E   5      24.199  -9.083  31.036  1.00 32.74           C  
ANISOU 1689  C   GLN E   5     4019   4601   3820     11    553   1689       C  
ATOM   1690  O   GLN E   5      23.657 -10.121  30.683  1.00 34.75           O  
ANISOU 1690  O   GLN E   5     4574   4359   4271   -419    741   1874       O  
ATOM   1691  CB  GLN E   5      23.050  -7.869  32.899  1.00 37.20           C  
ANISOU 1691  CB  GLN E   5     4885   5411   3839    168     92   1659       C  
ATOM   1692  CG  GLN E   5      22.605  -7.872  34.380  1.00 40.43           C  
ANISOU 1692  CG  GLN E   5     5348   5775   4239     -2     24   1392       C  
ATOM   1693  CD  GLN E   5      23.023  -9.113  35.172  1.00 43.15           C  
ANISOU 1693  CD  GLN E   5     5763   6106   4525   -250    127   1136       C  
ATOM   1694  NE2 GLN E   5      22.311 -10.226  34.977  1.00 44.11           N  
ANISOU 1694  NE2 GLN E   5     5880   6162   4717   -319    239   1001       N  
ATOM   1695  OE1 GLN E   5      23.963  -9.058  35.967  1.00 44.35           O  
ANISOU 1695  OE1 GLN E   5     6021   6307   4522   -297    158   1112       O  
ATOM   1696  H   GLN E   5      25.466  -7.273  33.117  1.00 41.14           H  
ATOM   1697  HA  GLN E   5      24.175  -9.583  33.030  1.00 40.97           H  
ATOM   1698  HB2 GLN E   5      23.256  -6.951  32.665  1.00 44.65           H  
ATOM   1699  HB3 GLN E   5      22.293  -8.171  32.373  1.00 44.65           H  
ATOM   1700  HG2 GLN E   5      22.991  -7.099  34.820  1.00 48.52           H  
ATOM   1701  HG3 GLN E   5      21.637  -7.815  34.412  1.00 48.52           H  
ATOM   1702 HE21 GLN E   5      21.651 -10.224  34.426  1.00 52.93           H  
ATOM   1703 HE22 GLN E   5      22.513 -10.946  35.403  1.00 52.93           H  
ATOM   1704  N   CYS E   6      24.724  -8.225  30.152  1.00 26.82           N  
ANISOU 1704  N   CYS E   6     2642   4230   3318    464    360   1798       N  
ATOM   1705  CA  CYS E   6      24.439  -8.373  28.720  1.00 23.58           C  
ANISOU 1705  CA  CYS E   6     1820   3815   3325    464    447   1518       C  
ATOM   1706  C   CYS E   6      25.625  -8.826  27.870  1.00 23.26           C  
ANISOU 1706  C   CYS E   6     1569   3433   3835    340    323   1306       C  
ATOM   1707  O   CYS E   6      25.474  -9.024  26.668  1.00 22.70           O  
ANISOU 1707  O   CYS E   6     1246   3236   4144    256    169    709       O  
ATOM   1708  CB  CYS E   6      23.891  -7.062  28.140  1.00 22.02           C  
ANISOU 1708  CB  CYS E   6     1520   3771   3076    621    588   1483       C  
ATOM   1709  SG  CYS E   6      22.290  -6.596  28.894  1.00 22.56           S  
ANISOU 1709  SG  CYS E   6     1850   4063   2659    739    327   1326       S  
ATOM   1710  H   CYS E   6      25.237  -7.564  30.350  1.00 32.18           H  
ATOM   1711  HA  CYS E   6      23.738  -9.050  28.619  1.00 28.30           H  
ATOM   1712  HB2 CYS E   6      24.525  -6.348  28.310  1.00 26.42           H  
ATOM   1713  HB3 CYS E   6      23.756  -7.168  27.185  1.00 26.42           H  
ATOM   1714  N   CYS E   7      26.797  -8.982  28.478  1.00 23.32           N  
ANISOU 1714  N   CYS E   7     1541   3454   3866    452    -59   1443       N  
ATOM   1715  CA  CYS E   7      27.902  -9.639  27.775  1.00 24.06           C  
ANISOU 1715  CA  CYS E   7     1571   3505   4066    571    -75    933       C  
ATOM   1716  C   CYS E   7      28.034 -11.089  28.261  1.00 25.34           C  
ANISOU 1716  C   CYS E   7     1910   3846   3874   1040   -418    954       C  
ATOM   1717  O   CYS E   7      28.665 -11.902  27.620  1.00 28.68           O  
ANISOU 1717  O   CYS E   7     2313   4193   4392    564    341    134       O  
ATOM   1718  CB  CYS E   7      29.226  -8.899  27.952  1.00 21.22           C  
ANISOU 1718  CB  CYS E   7     1427   3060   3576    471    -28    665       C  
ATOM   1719  SG  CYS E   7      29.108  -7.175  27.403  1.00 17.81           S  
ANISOU 1719  SG  CYS E   7     1515   2813   2437    342    170    442       S  
ATOM   1720  H   CYS E   7      26.979  -8.723  29.278  1.00 27.99           H  
ATOM   1721  HA  CYS E   7      27.697  -9.661  26.817  1.00 28.87           H  
ATOM   1722  HB2 CYS E   7      29.471  -8.903  28.891  1.00 25.47           H  
ATOM   1723  HB3 CYS E   7      29.911  -9.339  27.425  1.00 25.47           H  
ATOM   1724  N   THR E   8      27.404 -11.384  29.397  1.00 28.75           N  
ANISOU 1724  N   THR E   8     2792   4201   3932    862   -196   1239       N  
ATOM   1725  CA  THR E   8      27.289 -12.767  29.916  1.00 31.74           C  
ANISOU 1725  CA  THR E   8     3658   4574   3828    604    158   1203       C  
ATOM   1726  C   THR E   8      26.076 -13.545  29.386  1.00 32.18           C  
ANISOU 1726  C   THR E   8     3970   4317   3940    359     15   1275       C  
ATOM   1727  O   THR E   8      26.094 -14.774  29.329  1.00 33.91           O  
ANISOU 1727  O   THR E   8     4418   4389   4076    214    321   1343       O  
ATOM   1728  CB  THR E   8      27.225 -12.740  31.445  1.00 33.40           C  
ANISOU 1728  CB  THR E   8     3999   4917   3774    515    195   1149       C  
ATOM   1729  CG2 THR E   8      28.546 -12.241  31.948  1.00 31.34           C  
ANISOU 1729  CG2 THR E   8     3612   4894   3399    608    -77   1420       C  
ATOM   1730  OG1 THR E   8      26.160 -11.866  31.882  1.00 37.10           O  
ANISOU 1730  OG1 THR E   8     4627   5297   4172    295    588    673       O  
ATOM   1731  H   THR E   8      27.027 -10.798  29.901  1.00 34.50           H  
ATOM   1732  HA  THR E   8      28.094 -13.264  29.661  1.00 38.09           H  
ATOM   1733  HB  THR E   8      27.078 -13.636  31.785  1.00 40.08           H  
ATOM   1734  HG1 THR E   8      26.292 -11.105  31.608  1.00 44.52           H  
ATOM   1735 HG21 THR E   8      28.713 -11.358  31.609  1.00 37.60           H  
ATOM   1736 HG22 THR E   8      28.541 -12.211  32.907  1.00 37.60           H  
ATOM   1737 HG23 THR E   8      29.250 -12.826  31.657  1.00 37.60           H  
ATOM   1738  N   SER E   9      25.023 -12.824  29.008  1.00 31.62           N  
ANISOU 1738  N   SER E   9     3702   4147   4164    558   -440   1368       N  
ATOM   1739  CA  SER E   9      23.886 -13.415  28.296  1.00 32.99           C  
ANISOU 1739  CA  SER E   9     3725   4238   4570    266   -301   1096       C  
ATOM   1740  C   SER E   9      23.387 -12.399  27.276  1.00 30.72           C  
ANISOU 1740  C   SER E   9     3015   3843   4811    310   -565    934       C  
ATOM   1741  O   SER E   9      23.672 -11.211  27.410  1.00 32.37           O  
ANISOU 1741  O   SER E   9     3163   3909   5228    257   -717    955       O  
ATOM   1742  CB  SER E   9      22.773 -13.783  29.270  1.00 36.21           C  
ANISOU 1742  CB  SER E   9     4323   4664   4770     46   -124   1081       C  
ATOM   1743  OG  SER E   9      23.316 -14.362  30.448  1.00 39.54           O  
ANISOU 1743  OG  SER E   9     4883   4941   5198    -81    248   1073       O  
ATOM   1744  H   SER E   9      24.941 -11.980  29.153  1.00 37.94           H  
ATOM   1745  HA  SER E   9      24.173 -14.224  27.823  1.00 39.58           H  
ATOM   1746  HB2 SER E   9      22.282 -12.980  29.509  1.00 43.45           H  
ATOM   1747  HB3 SER E   9      22.179 -14.422  28.847  1.00 43.45           H  
ATOM   1748  HG  SER E   9      22.713 -14.558  30.968  1.00 47.44           H  
ATOM   1749  N   ILE E  10      22.671 -12.852  26.249  1.00 28.39           N  
ANISOU 1749  N   ILE E  10     2545   3527   4715    415   -204    896       N  
ATOM   1750  CA  ILE E  10      22.134 -11.939  25.239  1.00 26.25           C  
ANISOU 1750  CA  ILE E  10     1819   3640   4513    149    -61    869       C  
ATOM   1751  C   ILE E  10      20.944 -11.216  25.810  1.00 24.77           C  
ANISOU 1751  C   ILE E  10     1613   3494   4303    367    268   1231       C  
ATOM   1752  O   ILE E  10      20.030 -11.828  26.356  1.00 27.95           O  
ANISOU 1752  O   ILE E  10     2416   3587   4618    139    466   1488       O  
ATOM   1753  CB  ILE E  10      21.693 -12.665  23.965  1.00 27.93           C  
ANISOU 1753  CB  ILE E  10     2229   3812   4570   -279    214    558       C  
ATOM   1754  CG1 ILE E  10      22.904 -13.263  23.257  1.00 29.32           C  
ANISOU 1754  CG1 ILE E  10     2765   3640   4736   -422    682    452       C  
ATOM   1755  CG2 ILE E  10      20.939 -11.711  23.041  1.00 27.95           C  
ANISOU 1755  CG2 ILE E  10     2338   3850   4433   -664    185    401       C  
ATOM   1756  CD1 ILE E  10      22.596 -14.425  22.349  1.00 29.08           C  
ANISOU 1756  CD1 ILE E  10     2815   3538   4695   -872    880    244       C  
ATOM   1757  H   ILE E  10      22.482 -13.680  26.114  1.00 34.07           H  
ATOM   1758  HA  ILE E  10      22.816 -11.277  25.000  1.00 31.50           H  
ATOM   1759  HB  ILE E  10      21.095 -13.387  24.214  1.00 33.51           H  
ATOM   1760 HG12 ILE E  10      23.320 -12.572  22.718  1.00 35.19           H  
ATOM   1761 HG13 ILE E  10      23.532 -13.574  23.929  1.00 35.19           H  
ATOM   1762 HG21 ILE E  10      21.517 -10.983  22.806  1.00 33.54           H  
ATOM   1763 HG22 ILE E  10      20.673 -12.188  22.251  1.00 33.54           H  
ATOM   1764 HG23 ILE E  10      20.164 -11.380  23.501  1.00 33.54           H  
ATOM   1765 HD11 ILE E  10      21.987 -14.135  21.667  1.00 34.89           H  
ATOM   1766 HD12 ILE E  10      23.412 -14.735  21.950  1.00 34.89           H  
ATOM   1767 HD13 ILE E  10      22.197 -15.128  22.867  1.00 34.89           H  
ATOM   1768  N   CYS E  11      20.980  -9.900  25.682  1.00 20.89           N  
ANISOU 1768  N   CYS E  11     1322   3142   3474    373    210   1587       N  
ATOM   1769  CA  CYS E  11      19.901  -9.051  26.157  1.00 20.60           C  
ANISOU 1769  CA  CYS E  11     1467   3316   3046    620    370   1626       C  
ATOM   1770  C   CYS E  11      19.027  -8.666  25.012  1.00 19.91           C  
ANISOU 1770  C   CYS E  11     1707   3345   2514    611    280   1593       C  
ATOM   1771  O   CYS E  11      19.501  -8.293  23.938  1.00 20.57           O  
ANISOU 1771  O   CYS E  11     1825   3553   2439    583    441   1206       O  
ATOM   1772  CB  CYS E  11      20.466  -7.791  26.793  1.00 21.38           C  
ANISOU 1772  CB  CYS E  11     1563   3612   2947    712    239   1502       C  
ATOM   1773  SG  CYS E  11      21.063  -8.130  28.461  1.00 22.05           S  
ANISOU 1773  SG  CYS E  11     1561   3872   2946    482    511   1650       S  
ATOM   1774  H   CYS E  11      21.628  -9.468  25.319  1.00 25.07           H  
ATOM   1775  HA  CYS E  11      19.364  -9.531  26.822  1.00 24.72           H  
ATOM   1776  HB2 CYS E  11      21.210  -7.467  26.262  1.00 25.65           H  
ATOM   1777  HB3 CYS E  11      19.771  -7.117  26.848  1.00 25.65           H  
ATOM   1778  N   SER E  12      17.728  -8.768  25.235  1.00 18.17           N  
ANISOU 1778  N   SER E  12     1331   3111   2460    463     64   1199       N  
ATOM   1779  CA  SER E  12      16.769  -8.331  24.224  1.00 17.61           C  
ANISOU 1779  CA  SER E  12     1452   2875   2363    282   -130    987       C  
ATOM   1780  C   SER E  12      16.721  -6.800  24.139  1.00 16.62           C  
ANISOU 1780  C   SER E  12     1398   2700   2218    264    -85    919       C  
ATOM   1781  O   SER E  12      17.216  -6.123  25.028  1.00 16.52           O  
ANISOU 1781  O   SER E  12     1164   3075   2037     54    -90    819       O  
ATOM   1782  CB  SER E  12      15.376  -8.843  24.539  1.00 18.91           C  
ANISOU 1782  CB  SER E  12     1668   2928   2589    179    219    972       C  
ATOM   1783  OG  SER E  12      14.893  -8.142  25.651  1.00 18.94           O  
ANISOU 1783  OG  SER E  12     1480   3011   2704   -222    186    759       O  
ATOM   1784  H   SER E  12      17.375  -9.083  25.953  1.00 21.80           H  
ATOM   1785  HA  SER E  12      17.037  -8.681  23.349  1.00 21.13           H  
ATOM   1786  HB2 SER E  12      14.793  -8.687  23.779  1.00 22.69           H  
ATOM   1787  HB3 SER E  12      15.417  -9.790  24.746  1.00 22.69           H  
ATOM   1788  HG  SER E  12      14.139  -8.402  25.841  1.00 22.73           H  
ATOM   1789  N   LEU E  13      16.111  -6.248  23.088  1.00 16.44           N  
ANISOU 1789  N   LEU E  13     1802   2434   2009    533     61    741       N  
ATOM   1790  CA  LEU E  13      15.952  -4.794  23.020  1.00 14.04           C  
ANISOU 1790  CA  LEU E  13     1270   2494   1570    300    -74    312       C  
ATOM   1791  C   LEU E  13      15.125  -4.298  24.206  1.00 14.14           C  
ANISOU 1791  C   LEU E  13     1312   2740   1322    138    -44     83       C  
ATOM   1792  O   LEU E  13      15.363  -3.207  24.725  1.00 14.62           O  
ANISOU 1792  O   LEU E  13     1253   2873   1427    127   -108    151       O  
ATOM   1793  CB  LEU E  13      15.345  -4.366  21.688  1.00 13.93           C  
ANISOU 1793  CB  LEU E  13     1652   2453   1188    423   -289    287       C  
ATOM   1794  CG  LEU E  13      16.217  -4.704  20.478  1.00 14.20           C  
ANISOU 1794  CG  LEU E  13     1750   2320   1324    290    210    241       C  
ATOM   1795  CD1 LEU E  13      15.518  -4.176  19.238  1.00 15.30           C  
ANISOU 1795  CD1 LEU E  13     2291   2180   1341    296     79    283       C  
ATOM   1796  CD2 LEU E  13      17.653  -4.114  20.599  1.00 18.07           C  
ANISOU 1796  CD2 LEU E  13     2136   2978   1752    341    827    184       C  
ATOM   1797  H   LEU E  13      15.789  -6.680  22.418  1.00 19.72           H  
ATOM   1798  HA  LEU E  13      16.838  -4.380  23.085  1.00 16.84           H  
ATOM   1799  HB2 LEU E  13      14.492  -4.814  21.575  1.00 16.72           H  
ATOM   1800  HB3 LEU E  13      15.213  -3.405  21.699  1.00 16.72           H  
ATOM   1801  HG  LEU E  13      16.291  -5.668  20.397  1.00 17.04           H  
ATOM   1802 HD11 LEU E  13      15.412  -3.226  19.320  1.00 18.36           H  
ATOM   1803 HD12 LEU E  13      16.053  -4.381  18.467  1.00 18.36           H  
ATOM   1804 HD13 LEU E  13      14.658  -4.596  19.161  1.00 18.36           H  
ATOM   1805 HD21 LEU E  13      18.073  -4.474  21.383  1.00 21.69           H  
ATOM   1806 HD22 LEU E  13      18.156  -4.354  19.818  1.00 21.69           H  
ATOM   1807 HD23 LEU E  13      17.592  -3.158  20.669  1.00 21.69           H  
ATOM   1808  N   TYR E  14      14.173  -5.111  24.649  1.00 14.87           N  
ANISOU 1808  N   TYR E  14     1224   3021   1406    154    106    202       N  
ATOM   1809  CA  TYR E  14      13.327  -4.753  25.801  1.00 15.58           C  
ANISOU 1809  CA  TYR E  14     1110   3372   1437    -52    -43    128       C  
ATOM   1810  C   TYR E  14      14.181  -4.665  27.081  1.00 17.05           C  
ANISOU 1810  C   TYR E  14     1227   3685   1566    -96    119    276       C  
ATOM   1811  O   TYR E  14      14.029  -3.732  27.882  1.00 18.77           O  
ANISOU 1811  O   TYR E  14     1765   3879   1490   -137     62     39       O  
ATOM   1812  CB  TYR E  14      12.190  -5.759  25.981  1.00 16.63           C  
ANISOU 1812  CB  TYR E  14     1241   3297   1782     78    -86    348       C  
ATOM   1813  CG  TYR E  14      11.371  -5.902  24.717  1.00 16.44           C  
ANISOU 1813  CG  TYR E  14     1149   3150   1948    -51     86    451       C  
ATOM   1814  CD1 TYR E  14      10.309  -5.035  24.450  1.00 17.13           C  
ANISOU 1814  CD1 TYR E  14     1319   3242   1947    162     72    484       C  
ATOM   1815  CD2 TYR E  14      11.718  -6.854  23.740  1.00 17.14           C  
ANISOU 1815  CD2 TYR E  14     1415   3000   2098      9      4    451       C  
ATOM   1816  CE1 TYR E  14       9.578  -5.139  23.257  1.00 16.83           C  
ANISOU 1816  CE1 TYR E  14     1361   3031   2003    126     -8    167       C  
ATOM   1817  CE2 TYR E  14      10.988  -6.962  22.553  1.00 16.29           C  
ANISOU 1817  CE2 TYR E  14     1267   2968   1956    182   -327    481       C  
ATOM   1818  CZ  TYR E  14       9.931  -6.116  22.328  1.00 14.55           C  
ANISOU 1818  CZ  TYR E  14     1129   2725   1673    -50   -117    297       C  
ATOM   1819  OH  TYR E  14       9.240  -6.222  21.155  1.00 14.85           O  
ANISOU 1819  OH  TYR E  14     1205   2557   1880    104   -176    201       O  
ATOM   1820  H   TYR E  14      13.991  -5.878  24.306  1.00 17.85           H  
ATOM   1821  HA  TYR E  14      12.929  -3.871  25.642  1.00 18.69           H  
ATOM   1822  HB2 TYR E  14      12.563  -6.627  26.202  1.00 19.96           H  
ATOM   1823  HB3 TYR E  14      11.603  -5.456  26.691  1.00 19.96           H  
ATOM   1824  HD1 TYR E  14      10.075  -4.388  25.076  1.00 20.55           H  
ATOM   1825  HD2 TYR E  14      12.431  -7.432  23.894  1.00 20.57           H  
ATOM   1826  HE1 TYR E  14       8.862  -4.568  23.093  1.00 20.20           H  
ATOM   1827  HE2 TYR E  14      11.216  -7.604  21.920  1.00 19.55           H  
ATOM   1828  HH  TYR E  14       9.297  -5.522  20.732  1.00 17.82           H  
ATOM   1829  N   GLN E  15      15.087  -5.621  27.265  1.00 17.56           N  
ANISOU 1829  N   GLN E  15     1170   3849   1654   -330     61    474       N  
ATOM   1830  CA  GLN E  15      15.986  -5.590  28.425  1.00 19.47           C  
ANISOU 1830  CA  GLN E  15     1577   4077   1743   -460     -1    718       C  
ATOM   1831  C   GLN E  15      16.939  -4.407  28.329  1.00 18.38           C  
ANISOU 1831  C   GLN E  15     1562   4033   1388   -576   -338    633       C  
ATOM   1832  O   GLN E  15      17.204  -3.750  29.320  1.00 20.54           O  
ANISOU 1832  O   GLN E  15     2146   4249   1410   -642   -532    400       O  
ATOM   1833  CB  GLN E  15      16.765  -6.887  28.539  1.00 21.20           C  
ANISOU 1833  CB  GLN E  15     1884   4214   1956   -403    188   1280       C  
ATOM   1834  CG  GLN E  15      15.913  -8.063  28.998  1.00 24.16           C  
ANISOU 1834  CG  GLN E  15     2424   4492   2264   -341    325   1503       C  
ATOM   1835  CD  GLN E  15      16.639  -9.379  28.889  1.00 27.50           C  
ANISOU 1835  CD  GLN E  15     3046   4506   2895   -133    680   1840       C  
ATOM   1836  NE2 GLN E  15      16.704 -10.092  29.990  1.00 30.82           N  
ANISOU 1836  NE2 GLN E  15     3965   4718   3027     40    763   2001       N  
ATOM   1837  OE1 GLN E  15      17.143  -9.750  27.839  1.00 26.32           O  
ANISOU 1837  OE1 GLN E  15     2405   4440   3155    371    489   2058       O  
ATOM   1838  H   GLN E  15      15.203  -6.293  26.742  1.00 21.08           H  
ATOM   1839  HA  GLN E  15      15.453  -5.484  29.240  1.00 23.36           H  
ATOM   1840  HB2 GLN E  15      17.135  -7.109  27.671  1.00 25.43           H  
ATOM   1841  HB3 GLN E  15      17.480  -6.769  29.183  1.00 25.43           H  
ATOM   1842  HG2 GLN E  15      15.667  -7.931  29.927  1.00 28.99           H  
ATOM   1843  HG3 GLN E  15      15.117  -8.112  28.446  1.00 28.99           H  
ATOM   1844 HE21 GLN E  15      16.344  -9.799  30.714  1.00 36.99           H  
ATOM   1845 HE22 GLN E  15      17.107 -10.852  29.987  1.00 36.99           H  
ATOM   1846  N   LEU E  16      17.456  -4.126  27.131  1.00 17.90           N  
ANISOU 1846  N   LEU E  16     1209   3884   1709   -306    -75    881       N  
ATOM   1847  CA  LEU E  16      18.369  -2.998  26.989  1.00 18.42           C  
ANISOU 1847  CA  LEU E  16     1451   3824   1726   -188    179    713       C  
ATOM   1848  C   LEU E  16      17.683  -1.672  27.295  1.00 18.28           C  
ANISOU 1848  C   LEU E  16     1338   4002   1605   -337    413      0       C  
ATOM   1849  O   LEU E  16      18.342  -0.749  27.785  1.00 19.57           O  
ANISOU 1849  O   LEU E  16     1661   4317   1458   -326    337   -352       O  
ATOM   1850  CB  LEU E  16      18.986  -2.933  25.592  1.00 17.06           C  
ANISOU 1850  CB  LEU E  16     1367   3301   1815     71    106    685       C  
ATOM   1851  CG  LEU E  16      19.963  -4.035  25.263  1.00 19.21           C  
ANISOU 1851  CG  LEU E  16     1423   3426   2449    160    161    679       C  
ATOM   1852  CD1 LEU E  16      20.261  -3.966  23.797  1.00 21.15           C  
ANISOU 1852  CD1 LEU E  16     1961   3462   2614    231    714    501       C  
ATOM   1853  CD2 LEU E  16      21.225  -3.889  26.104  1.00 21.19           C  
ANISOU 1853  CD2 LEU E  16     1732   3622   2698     -2   -177    555       C  
ATOM   1854  H   LEU E  16      17.297  -4.560  26.406  1.00 21.48           H  
ATOM   1855  HA  LEU E  16      19.101  -3.108  27.632  1.00 22.11           H  
ATOM   1856  HB2 LEU E  16      18.271  -2.974  24.939  1.00 20.47           H  
ATOM   1857  HB3 LEU E  16      19.458  -2.090  25.504  1.00 20.47           H  
ATOM   1858  HG  LEU E  16      19.560  -4.896  25.457  1.00 23.05           H  
ATOM   1859 HD11 LEU E  16      20.643  -3.108  23.596  1.00 25.38           H  
ATOM   1860 HD12 LEU E  16      20.882  -4.662  23.571  1.00 25.38           H  
ATOM   1861 HD13 LEU E  16      19.444  -4.084  23.306  1.00 25.38           H  
ATOM   1862 HD21 LEU E  16      20.988  -3.941  27.033  1.00 25.43           H  
ATOM   1863 HD22 LEU E  16      21.833  -4.598  25.881  1.00 25.43           H  
ATOM   1864 HD23 LEU E  16      21.629  -3.039  25.916  1.00 25.43           H  
ATOM   1865  N   GLU E  17      16.382  -1.566  26.994  1.00 18.37           N  
ANISOU 1865  N   GLU E  17     1358   4021   1600   -175    -62     76       N  
ATOM   1866  CA  GLU E  17      15.666  -0.318  27.171  1.00 19.83           C  
ANISOU 1866  CA  GLU E  17     1528   4316   1690    -13   -106   -186       C  
ATOM   1867  C   GLU E  17      15.649   0.123  28.643  1.00 21.78           C  
ANISOU 1867  C   GLU E  17     1528   4923   1824    405      6   -381       C  
ATOM   1868  O   GLU E  17      15.474   1.293  28.959  1.00 23.06           O  
ANISOU 1868  O   GLU E  17     1727   5169   1866    333    211   -857       O  
ATOM   1869  CB  GLU E  17      14.243  -0.434  26.625  1.00 21.41           C  
ANISOU 1869  CB  GLU E  17     1697   4181   2258    154   -257   -346       C  
ATOM   1870  CG  GLU E  17      13.462   0.867  26.652  1.00 23.77           C  
ANISOU 1870  CG  GLU E  17     1996   4262   2772    191   -392   -216       C  
ATOM   1871  CD  GLU E  17      12.710   1.111  27.965  1.00 27.14           C  
ANISOU 1871  CD  GLU E  17     2472   4340   3499    303     31   -283       C  
ATOM   1872  OE1 GLU E  17      12.463   0.151  28.730  1.00 28.55           O  
ANISOU 1872  OE1 GLU E  17     2501   4630   3716    222    429   -443       O  
ATOM   1873  OE2 GLU E  17      12.343   2.278  28.226  1.00 29.72           O1-
ANISOU 1873  OE2 GLU E  17     3129   4296   3868    265    260   -367       O1-
ATOM   1874  H   GLU E  17      15.899  -2.208  26.687  1.00 22.04           H  
ATOM   1875  HA  GLU E  17      16.124   0.380  26.658  1.00 23.79           H  
ATOM   1876  HB2 GLU E  17      14.286  -0.734  25.704  1.00 25.70           H  
ATOM   1877  HB3 GLU E  17      13.756  -1.082  27.159  1.00 25.70           H  
ATOM   1878  HG2 GLU E  17      14.079   1.604  26.522  1.00 28.52           H  
ATOM   1879  HG3 GLU E  17      12.810   0.854  25.934  1.00 28.52           H  
ATOM   1880  N   ASN E  18      15.890  -0.813  29.552  1.00 22.73           N  
ANISOU 1880  N   ASN E  18     1729   5171   1738    547    369    -63       N  
ATOM   1881  CA  ASN E  18      15.952  -0.472  30.965  1.00 26.33           C  
ANISOU 1881  CA  ASN E  18     2554   5639   1809    682    343   -306       C  
ATOM   1882  C   ASN E  18      17.102   0.470  31.278  1.00 27.68           C  
ANISOU 1882  C   ASN E  18     2975   5774   1770    648    237   -826       C  
ATOM   1883  O   ASN E  18      17.097   1.188  32.298  1.00 29.11           O  
ANISOU 1883  O   ASN E  18     3365   5822   1873    633    242  -1012       O  
ATOM   1884  CB  ASN E  18      16.107  -1.732  31.814  1.00 30.12           C  
ANISOU 1884  CB  ASN E  18     3412   5986   2045    593    551     38       C  
ATOM   1885  CG  ASN E  18      14.810  -2.473  31.991  1.00 34.02           C  
ANISOU 1885  CG  ASN E  18     3964   6114   2850    645   1188     42       C  
ATOM   1886  ND2 ASN E  18      14.765  -3.710  31.511  1.00 35.22           N  
ANISOU 1886  ND2 ASN E  18     4331   6178   2874    547   1178     47       N  
ATOM   1887  OD1 ASN E  18      13.861  -1.950  32.581  1.00 37.28           O  
ANISOU 1887  OD1 ASN E  18     4280   6266   3619    553   1405    211       O  
ATOM   1888  H   ASN E  18      16.019  -1.645  29.378  1.00 27.28           H  
ATOM   1889  HA  ASN E  18      15.117  -0.030  31.226  1.00 31.59           H  
ATOM   1890  HB2 ASN E  18      16.738  -2.329  31.381  1.00 36.14           H  
ATOM   1891  HB3 ASN E  18      16.434  -1.484  32.693  1.00 36.14           H  
ATOM   1892 HD21 ASN E  18      15.455  -4.046  31.123  1.00 42.27           H  
ATOM   1893 HD22 ASN E  18      14.046  -4.175  31.587  1.00 42.27           H  
ATOM   1894  N   TYR E  19      18.111   0.431  30.427  1.00 27.68           N  
ANISOU 1894  N   TYR E  19     2621   6004   1894    472     84  -1076       N  
ATOM   1895  CA  TYR E  19      19.292   1.234  30.672  1.00 27.14           C  
ANISOU 1895  CA  TYR E  19     2269   6007   2037    348    -47  -1342       C  
ATOM   1896  C   TYR E  19      19.151   2.623  30.042  1.00 28.82           C  
ANISOU 1896  C   TYR E  19     2307   5850   2795     39     12  -1837       C  
ATOM   1897  O   TYR E  19      20.060   3.433  30.162  1.00 32.64           O  
ANISOU 1897  O   TYR E  19     2653   5990   3759   -182    -29  -2017       O  
ATOM   1898  CB  TYR E  19      20.577   0.513  30.211  1.00 26.78           C  
ANISOU 1898  CB  TYR E  19     2272   6010   1892    824     75   -915       C  
ATOM   1899  CG  TYR E  19      20.838  -0.796  30.939  1.00 27.54           C  
ANISOU 1899  CG  TYR E  19     2246   6136   2081   1112   -129   -550       C  
ATOM   1900  CD1 TYR E  19      21.523  -0.830  32.155  1.00 28.79           C  
ANISOU 1900  CD1 TYR E  19     2549   6176   2215   1001    -76   -536       C  
ATOM   1901  CD2 TYR E  19      20.411  -1.999  30.408  1.00 29.38           C  
ANISOU 1901  CD2 TYR E  19     2563   6259   2340   1025    -57   -312       C  
ATOM   1902  CE1 TYR E  19      21.755  -2.030  32.802  1.00 31.78           C  
ANISOU 1902  CE1 TYR E  19     3185   6301   2591    814    252   -439       C  
ATOM   1903  CE2 TYR E  19      20.644  -3.200  31.043  1.00 31.31           C  
ANISOU 1903  CE2 TYR E  19     3001   6344   2551    864    -13   -164       C  
ATOM   1904  CZ  TYR E  19      21.316  -3.214  32.246  1.00 33.46           C  
ANISOU 1904  CZ  TYR E  19     3492   6403   2819    835    222   -110       C  
ATOM   1905  OH  TYR E  19      21.542  -4.424  32.879  1.00 36.47           O  
ANISOU 1905  OH  TYR E  19     4002   6620   3237    862    187    131       O  
ATOM   1906  H   TYR E  19      18.138  -0.044  29.711  1.00 33.22           H  
ATOM   1907  HA  TYR E  19      19.371   1.366  31.640  1.00 32.57           H  
ATOM   1908  HB2 TYR E  19      20.503   0.317  29.264  1.00 32.13           H  
ATOM   1909  HB3 TYR E  19      21.336   1.096  30.368  1.00 32.13           H  
ATOM   1910  HD1 TYR E  19      21.822  -0.036  32.537  1.00 34.55           H  
ATOM   1911  HD2 TYR E  19      19.957  -1.998  29.596  1.00 35.25           H  
ATOM   1912  HE1 TYR E  19      22.211  -2.039  33.612  1.00 38.14           H  
ATOM   1913  HE2 TYR E  19      20.343  -3.995  30.665  1.00 37.57           H  
ATOM   1914  HH  TYR E  19      21.987  -4.915  32.395  1.00 43.77           H  
ATOM   1915  N   CYS E  20      18.016   2.911  29.397  1.00 28.69           N  
ANISOU 1915  N   CYS E  20     2525   5800   2577    -43    428  -1731       N  
ATOM   1916  CA  CYS E  20      17.768   4.259  28.862  1.00 27.88           C  
ANISOU 1916  CA  CYS E  20     2571   5453   2570   -265    469  -1812       C  
ATOM   1917  C   CYS E  20      17.464   5.275  29.950  1.00 31.42           C  
ANISOU 1917  C   CYS E  20     3201   5699   3039     62    420  -1927       C  
ATOM   1918  O   CYS E  20      17.043   4.925  31.052  1.00 32.23           O  
ANISOU 1918  O   CYS E  20     3323   5892   3032    309    453  -1937       O  
ATOM   1919  CB  CYS E  20      16.594   4.252  27.884  1.00 27.61           C  
ANISOU 1919  CB  CYS E  20     2708   5138   2645   -446    757  -1445       C  
ATOM   1920  SG  CYS E  20      16.750   3.127  26.482  1.00 26.78           S  
ANISOU 1920  SG  CYS E  20     2897   4621   2658   -749   1072  -1258       S  
ATOM   1921  H   CYS E  20      17.378   2.352  29.257  1.00 34.43           H  
ATOM   1922  HA  CYS E  20      18.565   4.561  28.379  1.00 33.46           H  
ATOM   1923  HB2 CYS E  20      15.793   4.001  28.370  1.00 33.13           H  
ATOM   1924  HB3 CYS E  20      16.488   5.148  27.527  1.00 33.13           H  
ATOM   1925  N   ASN E  21      17.600   6.550  29.620  1.00 34.25           N  
ANISOU 1925  N   ASN E  21     3724   5763   3528    265    677  -2179       N  
ATOM   1926  CA  ASN E  21      17.160   7.573  30.559  1.00 38.41           C  
ANISOU 1926  CA  ASN E  21     4497   5976   4120    457   1124  -1951       C  
ATOM   1927  C   ASN E  21      15.644   7.757  30.535  1.00 40.97           C  
ANISOU 1927  C   ASN E  21     4823   6180   4565    789   1356  -1934       C  
ATOM   1928  O   ASN E  21      14.996   7.365  29.565  1.00 41.74           O  
ANISOU 1928  O   ASN E  21     4840   6325   4693    809   1115  -1791       O  
ATOM   1929  CB  ASN E  21      17.848   8.898  30.289  1.00 39.72           C  
ANISOU 1929  CB  ASN E  21     4784   5995   4313    264   1319  -1679       C  
ATOM   1930  CG  ASN E  21      19.133   9.038  31.057  1.00 41.71           C  
ANISOU 1930  CG  ASN E  21     5181   6120   4546    101   1679  -1377       C  
ATOM   1931  ND2 ASN E  21      20.227   9.120  30.334  1.00 41.12           N  
ANISOU 1931  ND2 ASN E  21     5003   6094   4525   -167   1929  -1353       N  
ATOM   1932  OD1 ASN E  21      19.141   9.101  32.299  1.00 44.10           O  
ANISOU 1932  OD1 ASN E  21     5615   6265   4876     59   1753  -1070       O  
ATOM   1933  OXT ASN E  21      15.041   8.294  31.471  1.00 43.63           O1-
ANISOU 1933  OXT ASN E  21     5295   6285   4997    949   1659  -1886       O1-
ATOM   1934  H   ASN E  21      17.933   6.845  28.883  1.00 41.10           H  
ATOM   1935  HA  ASN E  21      17.408   7.291  31.465  1.00 46.09           H  
ATOM   1936  HB2 ASN E  21      18.054   8.962  29.343  1.00 47.66           H  
ATOM   1937  HB3 ASN E  21      17.259   9.622  30.552  1.00 47.66           H  
ATOM   1938 HD21 ASN E  21      20.178   9.092  29.476  1.00 49.34           H  
ATOM   1939 HD22 ASN E  21      20.992   9.201  30.719  1.00 49.34           H  
TER   
ATOM   1940  N   PHE F   1      39.821  -6.671  29.706  1.00 15.94           N  
ANISOU 1940  N   PHE F   1     2126   2487   1444   -491   -438    635       N  
ATOM   1941  CA  PHE F   1      39.522  -7.834  28.849  1.00 14.01           C  
ANISOU 1941  CA  PHE F   1     1976   2120   1225   -529   -500    519       C  
ATOM   1942  C   PHE F   1      38.970  -7.351  27.529  1.00 10.94           C  
ANISOU 1942  C   PHE F   1     1370   1571   1215   -233   -185    406       C  
ATOM   1943  O   PHE F   1      38.003  -6.591  27.491  1.00 11.60           O  
ANISOU 1943  O   PHE F   1     1466   1608   1334   -199   -111    336       O  
ATOM   1944  CB  PHE F   1      38.478  -8.713  29.508  1.00 16.26           C  
ANISOU 1944  CB  PHE F   1     2319   2298   1563   -603   -558    971       C  
ATOM   1945  CG  PHE F   1      38.875  -9.217  30.855  1.00 17.61           C  
ANISOU 1945  CG  PHE F   1     2663   2242   1784   -219   -544   1025       C  
ATOM   1946  CD1 PHE F   1      39.698 -10.331  30.988  1.00 17.56           C  
ANISOU 1946  CD1 PHE F   1     2796   2054   1820    219   -494   1022       C  
ATOM   1947  CD2 PHE F   1      38.430  -8.581  32.004  1.00 19.57           C  
ANISOU 1947  CD2 PHE F   1     3088   2465   1884   -116   -157    918       C  
ATOM   1948  CE1 PHE F   1      40.092 -10.776  32.229  1.00 18.06           C  
ANISOU 1948  CE1 PHE F   1     3022   2056   1782    190   -454    744       C  
ATOM   1949  CE2 PHE F   1      38.809  -9.039  33.244  1.00 20.99           C  
ANISOU 1949  CE2 PHE F   1     3421   2566   1989   -146   -175    711       C  
ATOM   1950  CZ  PHE F   1      39.625 -10.151  33.356  1.00 19.53           C  
ANISOU 1950  CZ  PHE F   1     3268   2325   1829   -162   -138    787       C  
ATOM   1951  HA  PHE F   1      40.334  -8.358  28.689  1.00 16.81           H  
ATOM   1952  HB2 PHE F   1      37.660  -8.203  29.613  1.00 19.52           H  
ATOM   1953  HB3 PHE F   1      38.315  -9.483  28.941  1.00 19.52           H  
ATOM   1954  HD1 PHE F   1      40.014 -10.761  30.226  1.00 21.07           H  
ATOM   1955  HD2 PHE F   1      37.877  -7.837  31.936  1.00 23.49           H  
ATOM   1956  HE1 PHE F   1      40.637 -11.527  32.304  1.00 21.67           H  
ATOM   1957  HE2 PHE F   1      38.503  -8.610  34.010  1.00 25.19           H  
ATOM   1958  HZ  PHE F   1      39.883 -10.454  34.197  1.00 23.44           H  
ATOM   1959  H1  PHE F   1      40.359  -6.044  29.217  1.00 19.13           H  
ATOM   1960  H2  PHE F   1      39.001  -6.250  29.973  1.00 19.13           H  
ATOM   1961  H3  PHE F   1      40.299  -6.963  30.486  1.00 19.13           H  
ATOM   1962  N   VAL F   2      39.604  -7.749  26.433  1.00 10.22           N  
ANISOU 1962  N   VAL F   2     1250   1397   1238     52   -238    490       N  
ATOM   1963  CA  VAL F   2      39.149  -7.279  25.142  1.00  9.86           C  
ANISOU 1963  CA  VAL F   2      940   1539   1266    167   -161    349       C  
ATOM   1964  C   VAL F   2      37.731  -7.751  24.812  1.00  9.95           C  
ANISOU 1964  C   VAL F   2     1051   1348   1380   -128    -63    473       C  
ATOM   1965  O   VAL F   2      36.981  -6.985  24.229  1.00  9.42           O  
ANISOU 1965  O   VAL F   2     1029   1311   1240     57    -78    327       O  
ATOM   1966  CB  VAL F   2      40.189  -7.652  24.035  1.00 11.19           C  
ANISOU 1966  CB  VAL F   2     1233   1604   1415   -103     47    210       C  
ATOM   1967  CG1 VAL F   2      39.600  -7.553  22.614  1.00 10.88           C  
ANISOU 1967  CG1 VAL F   2     1110   1720   1304     98    -21    224       C  
ATOM   1968  CG2 VAL F   2      41.422  -6.776  24.205  1.00 12.60           C  
ANISOU 1968  CG2 VAL F   2     1306   1829   1653   -268   -249    122       C  
ATOM   1969  H   VAL F   2      40.282  -8.278  26.412  1.00 12.27           H  
ATOM   1970  HA  VAL F   2      39.117  -6.300  25.178  1.00 11.83           H  
ATOM   1971  HB  VAL F   2      40.468  -8.581  24.173  1.00 13.43           H  
ATOM   1972 HG11 VAL F   2      39.309  -6.651  22.460  1.00 13.06           H  
ATOM   1973 HG12 VAL F   2      40.279  -7.792  21.978  1.00 13.06           H  
ATOM   1974 HG13 VAL F   2      38.856  -8.155  22.542  1.00 13.06           H  
ATOM   1975 HG21 VAL F   2      41.798  -6.932  25.075  1.00 15.12           H  
ATOM   1976 HG22 VAL F   2      42.062  -7.003  23.527  1.00 15.12           H  
ATOM   1977 HG23 VAL F   2      41.166  -5.855  24.119  1.00 15.12           H  
ATOM   1978  N   ASN F   3      37.332  -8.964  25.170  1.00 10.29           N  
ANISOU 1978  N   ASN F   3     1329   1344   1235   -110   -259    293       N  
ATOM   1979  CA  ASN F   3      35.968  -9.348  24.844  1.00  9.90           C  
ANISOU 1979  CA  ASN F   3     1276   1182   1305   -251   -366    339       C  
ATOM   1980  C   ASN F   3      34.933  -8.386  25.446  1.00 10.38           C  
ANISOU 1980  C   ASN F   3     1275   1390   1278   -119   -158    369       C  
ATOM   1981  O   ASN F   3      34.010  -7.949  24.760  1.00 10.73           O  
ANISOU 1981  O   ASN F   3     1255   1574   1248   -232   -215    246       O  
ATOM   1982  CB  ASN F   3      35.715 -10.848  25.132  1.00 11.89           C  
ANISOU 1982  CB  ASN F   3     1526   1379   1614   -167   -131    447       C  
ATOM   1983  CG  ASN F   3      35.849 -11.246  26.600  1.00 12.02           C  
ANISOU 1983  CG  ASN F   3     1402   1441   1724   -406   -126    670       C  
ATOM   1984  ND2 ASN F   3      35.428 -12.460  26.879  1.00 11.77           N  
ANISOU 1984  ND2 ASN F   3     1317   1353   1802   -203     18    622       N  
ATOM   1985  OD1 ASN F   3      36.339 -10.500  27.460  1.00 12.66           O  
ANISOU 1985  OD1 ASN F   3     1799   1524   1488   -226    -31    570       O  
ATOM   1986  H   ASN F   3      37.802  -9.555  25.581  1.00 12.34           H  
ATOM   1987  HA  ASN F   3      35.877  -9.251  23.873  1.00 11.88           H  
ATOM   1988  HB2 ASN F   3      34.814 -11.070  24.849  1.00 14.27           H  
ATOM   1989  HB3 ASN F   3      36.354 -11.373  24.626  1.00 14.27           H  
ATOM   1990 HD21 ASN F   3      35.109 -12.959  26.255  1.00 14.12           H  
ATOM   1991 HD22 ASN F   3      35.472 -12.756  27.685  1.00 14.12           H  
ATOM   1992  N   GLN F   4      35.123  -7.983  26.701  1.00 10.19           N  
ANISOU 1992  N   GLN F   4     1215   1475   1182   -171    -52    342       N  
ATOM   1993  CA  GLN F   4      34.222  -7.000  27.321  1.00 11.34           C  
ANISOU 1993  CA  GLN F   4     1346   1858   1106   -297   -116    212       C  
ATOM   1994  C   GLN F   4      34.284  -5.670  26.613  1.00 10.74           C  
ANISOU 1994  C   GLN F   4     1167   1749   1166   -148   -150   -110       C  
ATOM   1995  O   GLN F   4      33.256  -5.018  26.400  1.00 11.92           O  
ANISOU 1995  O   GLN F   4     1174   1758   1597     10    -76    -23       O  
ATOM   1996  CB  GLN F   4      34.560  -6.755  28.773  1.00 14.63           C  
ANISOU 1996  CB  GLN F   4     2019   2233   1307   -256    220    143       C  
ATOM   1997  CG  GLN F   4      34.216  -7.902  29.618  1.00 19.70           C  
ANISOU 1997  CG  GLN F   4     2824   2992   1671   -105   -214    538       C  
ATOM   1998  CD  GLN F   4      34.546  -7.710  31.109  1.00 22.18           C  
ANISOU 1998  CD  GLN F   4     3586   2912   1928    398     79    665       C  
ATOM   1999  NE2 GLN F   4      34.394  -8.770  31.849  1.00 20.77           N  
ANISOU 1999  NE2 GLN F   4     3587   2619   1685    872    197    614       N  
ATOM   2000  OE1 GLN F   4      34.935  -6.626  31.587  1.00 26.20           O  
ANISOU 2000  OE1 GLN F   4     4395   3241   2318    262   -146    672       O  
ATOM   2001  H   GLN F   4      35.757  -8.257  27.213  1.00 12.23           H  
ATOM   2002  HA  GLN F   4      33.301  -7.331  27.272  1.00 13.61           H  
ATOM   2003  HB2 GLN F   4      35.513  -6.594  28.856  1.00 17.56           H  
ATOM   2004  HB3 GLN F   4      34.062  -5.986  29.090  1.00 17.56           H  
ATOM   2005  HG2 GLN F   4      33.263  -8.067  29.545  1.00 23.64           H  
ATOM   2006  HG3 GLN F   4      34.707  -8.678  29.304  1.00 23.64           H  
ATOM   2007 HE21 GLN F   4      34.126  -9.506  31.494  1.00 24.92           H  
ATOM   2008 HE22 GLN F   4      34.560  -8.733  32.692  1.00 24.92           H  
ATOM   2009  N   HIS F   5      35.502  -5.220  26.302  1.00 10.41           N  
ANISOU 2009  N   HIS F   5     1029   1512   1416    -20   -135    121       N  
ATOM   2010  CA  HIS F   5      35.685  -3.937  25.616  1.00 10.42           C  
ANISOU 2010  CA  HIS F   5     1271   1252   1438   -188   -217    213       C  
ATOM   2011  C   HIS F   5      34.866  -3.944  24.316  1.00  9.87           C  
ANISOU 2011  C   HIS F   5     1052   1085   1612    -35   -172    167       C  
ATOM   2012  O   HIS F   5      34.187  -2.959  23.996  1.00 11.55           O  
ANISOU 2012  O   HIS F   5     1267   1389   1735     98   -326     37       O  
ATOM   2013  CB  HIS F   5      37.166  -3.762  25.349  1.00 10.51           C  
ANISOU 2013  CB  HIS F   5     1266   1125   1601   -263   -210     66       C  
ATOM   2014  CG  HIS F   5      37.510  -2.470  24.699  1.00 11.01           C  
ANISOU 2014  CG  HIS F   5     1312   1221   1652    -78   -296    -66       C  
ATOM   2015  CD2 HIS F   5      38.139  -2.216  23.530  1.00 13.04           C  
ANISOU 2015  CD2 HIS F   5     1658   1252   2045    176     67    354       C  
ATOM   2016  ND1 HIS F   5      37.234  -1.240  25.270  1.00 14.01           N  
ANISOU 2016  ND1 HIS F   5     1670   1391   2262   -222    257     61       N  
ATOM   2017  CE1 HIS F   5      37.663  -0.287  24.464  1.00 16.28           C  
ANISOU 2017  CE1 HIS F   5     2033   1466   2687   -202    612     18       C  
ATOM   2018  NE2 HIS F   5      38.193  -0.855  23.399  1.00 15.55           N  
ANISOU 2018  NE2 HIS F   5     1987   1459   2464    352    507    487       N  
ATOM   2019  H   HIS F   5      36.235  -5.635  26.476  1.00 12.50           H  
ATOM   2020  HA  HIS F   5      35.374  -3.204  26.186  1.00 12.51           H  
ATOM   2021  HB2 HIS F   5      37.643  -3.806  26.192  1.00 12.61           H  
ATOM   2022  HB3 HIS F   5      37.466  -4.476  24.765  1.00 12.61           H  
ATOM   2023  HD1 HIS F   5      36.840  -1.117  26.024  1.00 16.81           H  
ATOM   2024  HD2 HIS F   5      38.441  -2.845  22.915  1.00 15.65           H  
ATOM   2025  HE1 HIS F   5      37.589   0.628  24.614  1.00 19.54           H  
ATOM   2026  HE2 HIS F   5      38.551  -0.434  22.739  1.00 18.66           H  
ATOM   2027  N   LEU F   6      34.985  -5.019  23.540  1.00  9.36           N  
ANISOU 2027  N   LEU F   6      973   1239   1345    -54   -268    109       N  
ATOM   2028  CA  LEU F   6      34.298  -5.085  22.241  1.00  9.49           C  
ANISOU 2028  CA  LEU F   6     1064   1427   1114   -251   -384     84       C  
ATOM   2029  C   LEU F   6      32.810  -5.231  22.412  1.00 10.15           C  
ANISOU 2029  C   LEU F   6     1072   1472   1313    106   -250     33       C  
ATOM   2030  O   LEU F   6      32.033  -4.638  21.639  1.00 11.29           O  
ANISOU 2030  O   LEU F   6     1099   1513   1678    216   -388    -87       O  
ATOM   2031  CB  LEU F   6      34.864  -6.180  21.349  1.00 11.48           C  
ANISOU 2031  CB  LEU F   6     1070   2234   1059     -6    -62   -214       C  
ATOM   2032  CG  LEU F   6      36.350  -6.146  21.155  1.00 15.42           C  
ANISOU 2032  CG  LEU F   6     1052   3751   1057     33     95    295       C  
ATOM   2033  CD1 LEU F   6      36.785  -7.187  20.190  1.00 18.95           C  
ANISOU 2033  CD1 LEU F   6     1703   4286   1209    843   -109    155       C  
ATOM   2034  CD2 LEU F   6      36.792  -4.828  20.732  1.00 19.24           C  
ANISOU 2034  CD2 LEU F   6     1241   4344   1726   -434   -234    567       C  
ATOM   2035  H   LEU F   6      35.450  -5.716  23.734  1.00 11.23           H  
ATOM   2036  HA  LEU F   6      34.449  -4.235  21.777  1.00 11.39           H  
ATOM   2037  HB2 LEU F   6      34.640  -7.040  21.739  1.00 13.78           H  
ATOM   2038  HB3 LEU F   6      34.454  -6.105  20.473  1.00 13.78           H  
ATOM   2039  HG  LEU F   6      36.776  -6.339  22.005  1.00 18.51           H  
ATOM   2040 HD11 LEU F   6      36.356  -7.028  19.346  1.00 22.74           H  
ATOM   2041 HD12 LEU F   6      37.738  -7.139  20.089  1.00 22.74           H  
ATOM   2042 HD13 LEU F   6      36.533  -8.050  20.528  1.00 22.74           H  
ATOM   2043 HD21 LEU F   6      36.551  -4.187  21.405  1.00 23.09           H  
ATOM   2044 HD22 LEU F   6      37.745  -4.840  20.618  1.00 23.09           H  
ATOM   2045 HD23 LEU F   6      36.365  -4.607  19.902  1.00 23.09           H  
ATOM   2046  N   CYS F   7      32.380  -5.989  23.407  1.00  9.77           N  
ANISOU 2046  N   CYS F   7      898   1352   1463     25   -231     61       N  
ATOM   2047  CA  CYS F   7      30.960  -6.070  23.698  1.00 11.22           C  
ANISOU 2047  CA  CYS F   7      973   1659   1630    -19    -36   -145       C  
ATOM   2048  C   CYS F   7      30.386  -4.699  24.016  1.00 11.86           C  
ANISOU 2048  C   CYS F   7      771   1702   2033     20    -71   -296       C  
ATOM   2049  O   CYS F   7      29.284  -4.352  23.537  1.00 12.02           O  
ANISOU 2049  O   CYS F   7      751   1552   2263      7    -51   -336       O  
ATOM   2050  CB  CYS F   7      30.743  -7.067  24.829  1.00 13.34           C  
ANISOU 2050  CB  CYS F   7      955   2063   2049   -209    182   -267       C  
ATOM   2051  SG  CYS F   7      29.022  -7.147  25.360  1.00 15.72           S  
ANISOU 2051  SG  CYS F   7     1131   2569   2275    -92     58     11       S  
ATOM   2052  H   CYS F   7      32.881  -6.461  23.922  1.00 11.72           H  
ATOM   2053  HA  CYS F   7      30.495  -6.412  22.906  1.00 13.46           H  
ATOM   2054  HB2 CYS F   7      31.005  -7.951  24.526  1.00 16.00           H  
ATOM   2055  HB3 CYS F   7      31.281  -6.803  25.591  1.00 16.00           H  
ATOM   2056  N   GLY F   8      31.091  -3.902  24.808  1.00 12.45           N  
ANISOU 2056  N   GLY F   8      850   1642   2238     49   -332   -332       N  
ATOM   2057  CA  GLY F   8      30.585  -2.592  25.159  1.00 12.58           C  
ANISOU 2057  CA  GLY F   8      814   1743   2224     74   -213   -531       C  
ATOM   2058  C   GLY F   8      30.328  -1.672  23.981  1.00 12.22           C  
ANISOU 2058  C   GLY F   8      972   1642   2029    -80    -76   -433       C  
ATOM   2059  O   GLY F   8      29.366  -0.900  23.992  1.00 12.16           O  
ANISOU 2059  O   GLY F   8     1036   1709   1875    149   -220   -410       O  
ATOM   2060  H   GLY F   8      31.856  -4.097  25.151  1.00 14.94           H  
ATOM   2061  HA2 GLY F   8      29.752  -2.696  25.645  1.00 15.10           H  
ATOM   2062  HA3 GLY F   8      31.222  -2.156  25.746  1.00 15.10           H  
ATOM   2063  N   SER F   9      31.162  -1.761  22.940  1.00 11.42           N  
ANISOU 2063  N   SER F   9      970   1531   1840   -150   -165   -382       N  
ATOM   2064  CA ASER F   9      30.951  -0.995  21.711  0.42 13.03           C  
ANISOU 2064  CA ASER F   9     1362   1652   1938   -196     51   -253       C  
ATOM   2065  CA BSER F   9      30.913  -0.942  21.765  0.23 12.50           C  
ANISOU 2065  CA BSER F   9     1118   1637   1992   -196     40   -344       C  
ATOM   2066  CA CSER F   9      30.951  -1.002  21.718  0.34 13.16           C  
ANISOU 2066  CA CSER F   9     1297   1718   1984   -144     84   -271       C  
ATOM   2067  C   SER F   9      29.583  -1.329  21.109  1.00 12.29           C  
ANISOU 2067  C   SER F   9     1274   1523   1874    -78     34   -191       C  
ATOM   2068  O   SER F   9      28.846  -0.446  20.677  1.00 12.78           O  
ANISOU 2068  O   SER F   9     1411   1634   1811   -180    -40   -212       O  
ATOM   2069  CB ASER F   9      32.044  -1.302  20.676  0.42 14.46           C  
ANISOU 2069  CB ASER F   9     1484   1728   2281   -508    191   -187       C  
ATOM   2070  CB BSER F   9      32.075  -0.994  20.773  0.23 13.15           C  
ANISOU 2070  CB BSER F   9      904   1735   2358   -419    100   -486       C  
ATOM   2071  CB CSER F   9      32.068  -1.340  20.735  0.34 14.96           C  
ANISOU 2071  CB CSER F   9     1367   1942   2375   -299    306   -232       C  
ATOM   2072  OG ASER F   9      33.241  -0.557  20.879  0.42 15.19           O  
ANISOU 2072  OG ASER F   9     1656   1884   2230   -489    278   -301       O  
ATOM   2073  OG BSER F   9      32.225  -2.272  20.183  0.23 13.99           O  
ANISOU 2073  OG BSER F   9      887   1804   2627   -306    309   -530       O  
ATOM   2074  OG CSER F   9      31.848  -0.766  19.464  0.34 15.73           O  
ANISOU 2074  OG CSER F   9     1367   2181   2429   -160    369   -274       O  
ATOM   2075  H   SER F   9      31.859  -2.263  22.910  1.00 13.71           H  
ATOM   2076  HA ASER F   9      30.975  -0.037  21.914  0.42 15.64           H  
ATOM   2077  HA BSER F   9      30.828  -0.011  22.057  0.23 14.99           H  
ATOM   2078  HA CSER F   9      30.986  -0.043  21.915  0.34 15.79           H  
ATOM   2079  HB2ASER F   9      32.258  -2.247  20.726  0.42 17.35           H  
ATOM   2080  HB2BSER F   9      31.913  -0.345  20.071  0.23 15.78           H  
ATOM   2081  HB2CSER F   9      32.906  -1.003  21.088  0.34 17.95           H  
ATOM   2082  HB3ASER F   9      31.699  -1.094  19.793  0.42 17.35           H  
ATOM   2083  HB3BSER F   9      32.894  -0.770  21.242  0.23 15.78           H  
ATOM   2084  HB3CSER F   9      32.117  -2.304  20.637  0.34 17.95           H  
ATOM   2085  HG ASER F   9      33.159  -0.068  21.532  0.42 18.23           H  
ATOM   2086  HG BSER F   9      31.654  -2.784  20.474  0.23 16.79           H  
ATOM   2087  HG CSER F   9      31.147  -0.340  19.466  0.34 18.88           H  
ATOM   2088  N   HIS F  10      29.264  -2.624  21.059  1.00 10.98           N  
ANISOU 2088  N   HIS F  10     1156   1436   1579    -41     89   -274       N  
ATOM   2089  CA  HIS F  10      27.967  -3.025  20.549  1.00 11.48           C  
ANISOU 2089  CA  HIS F  10     1157   1706   1501   -182    184   -352       C  
ATOM   2090  C   HIS F  10      26.823  -2.623  21.476  1.00 11.28           C  
ANISOU 2090  C   HIS F  10     1150   1831   1304    -48    182   -403       C  
ATOM   2091  O   HIS F  10      25.745  -2.253  21.001  1.00 11.50           O  
ANISOU 2091  O   HIS F  10     1077   2084   1210    -85    -36   -284       O  
ATOM   2092  CB  HIS F  10      27.960  -4.548  20.343  1.00 13.02           C  
ANISOU 2092  CB  HIS F  10     1483   1734   1728   -462    482   -619       C  
ATOM   2093  CG  HIS F  10      28.819  -4.988  19.197  1.00 12.23           C  
ANISOU 2093  CG  HIS F  10     1244   1926   1476   -593    322   -838       C  
ATOM   2094  CD2 HIS F  10      30.143  -5.246  19.117  1.00 13.02           C  
ANISOU 2094  CD2 HIS F  10     1052   2189   1707   -520    223   -769       C  
ATOM   2095  ND1 HIS F  10      28.304  -5.218  17.938  1.00 14.83           N  
ANISOU 2095  ND1 HIS F  10     1430   2605   1598   -277    327   -678       N  
ATOM   2096  CE1 HIS F  10      29.292  -5.572  17.136  1.00 14.48           C  
ANISOU 2096  CE1 HIS F  10     1287   2588   1627   -412    366   -829       C  
ATOM   2097  NE2 HIS F  10      30.411  -5.625  17.828  1.00 13.56           N  
ANISOU 2097  NE2 HIS F  10     1167   2207   1777   -664    190   -755       N  
ATOM   2098  H   HIS F  10      29.772  -3.271  21.309  1.00 13.17           H  
ATOM   2099  HA  HIS F  10      27.818  -2.599  19.679  1.00 13.78           H  
ATOM   2100  HB2 HIS F  10      28.293  -4.976  21.148  1.00 15.62           H  
ATOM   2101  HB3 HIS F  10      27.052  -4.838  20.165  1.00 15.62           H  
ATOM   2102  HD1 HIS F  10      27.482  -5.119  17.707  1.00 17.79           H  
ATOM   2103  HD2 HIS F  10      30.758  -5.186  19.812  1.00 15.63           H  
ATOM   2104  HE1 HIS F  10      29.204  -5.791  16.236  1.00 17.38           H  
ATOM   2105  N   LEU F  11      27.050  -2.654  22.784  1.00 10.68           N  
ANISOU 2105  N   LEU F  11     1106   1727   1226     -8    -25   -149       N  
ATOM   2106  CA  LEU F  11      25.992  -2.229  23.728  1.00 10.01           C  
ANISOU 2106  CA  LEU F  11      892   1692   1221    144     -7    138       C  
ATOM   2107  C   LEU F  11      25.660  -0.785  23.507  1.00  9.50           C  
ANISOU 2107  C   LEU F  11      895   1573   1140    112    -58    -23       C  
ATOM   2108  O   LEU F  11      24.475  -0.419  23.498  1.00  9.98           O  
ANISOU 2108  O   LEU F  11     1017   1469   1306    198     -4    -63       O  
ATOM   2109  CB  LEU F  11      26.444  -2.429  25.168  1.00 11.50           C  
ANISOU 2109  CB  LEU F  11     1169   1789   1412    154    -44     85       C  
ATOM   2110  CG  LEU F  11      26.414  -3.857  25.656  1.00 14.05           C  
ANISOU 2110  CG  LEU F  11     1426   2106   1808    260    -56    355       C  
ATOM   2111  CD1 LEU F  11      27.105  -3.954  27.017  1.00 15.28           C  
ANISOU 2111  CD1 LEU F  11     1465   2214   2128    388    -35    256       C  
ATOM   2112  CD2 LEU F  11      24.988  -4.395  25.762  1.00 16.21           C  
ANISOU 2112  CD2 LEU F  11     1933   2305   1922    122    201    597       C  
ATOM   2113  H   LEU F  11      27.784  -2.908  23.154  1.00 12.82           H  
ATOM   2114  HA  LEU F  11      25.184  -2.762  23.577  1.00 12.02           H  
ATOM   2115  HB2 LEU F  11      27.357  -2.112  25.251  1.00 13.80           H  
ATOM   2116  HB3 LEU F  11      25.866  -1.910  25.748  1.00 13.80           H  
ATOM   2117  HG  LEU F  11      26.901  -4.417  25.030  1.00 16.86           H  
ATOM   2118 HD11 LEU F  11      26.643  -3.390  27.643  1.00 18.34           H  
ATOM   2119 HD12 LEU F  11      27.079  -4.865  27.317  1.00 18.34           H  
ATOM   2120 HD13 LEU F  11      28.016  -3.664  26.926  1.00 18.34           H  
ATOM   2121 HD21 LEU F  11      24.576  -4.360  24.896  1.00 19.46           H  
ATOM   2122 HD22 LEU F  11      25.019  -5.302  26.075  1.00 19.46           H  
ATOM   2123 HD23 LEU F  11      24.495  -3.851  26.382  1.00 19.46           H  
ATOM   2124  N   VAL F  12      26.666   0.074  23.361  1.00  9.84           N  
ANISOU 2124  N   VAL F  12      932   1580   1229    -22    -30     74       N  
ATOM   2125  CA  VAL F  12      26.366   1.497  23.215  1.00 11.10           C  
ANISOU 2125  CA  VAL F  12     1119   1700   1396    -77   -157    115       C  
ATOM   2126  C   VAL F  12      25.643   1.789  21.908  1.00 10.81           C  
ANISOU 2126  C   VAL F  12      965   1832   1311    -94   -134    134       C  
ATOM   2127  O   VAL F  12      24.738   2.639  21.875  1.00 12.35           O  
ANISOU 2127  O   VAL F  12      993   2120   1580      4   -120    321       O  
ATOM   2128  CB  VAL F  12      27.594   2.424  23.402  1.00 15.17           C  
ANISOU 2128  CB  VAL F  12     1547   1993   2222   -433   -536    240       C  
ATOM   2129  CG1 VAL F  12      28.136   2.329  24.808  1.00 14.77           C  
ANISOU 2129  CG1 VAL F  12     1738   1650   2223   -338   -890     69       C  
ATOM   2130  CG2 VAL F  12      28.667   2.207  22.412  1.00 18.64           C  
ANISOU 2130  CG2 VAL F  12     2187   2249   2646   -272   -380    -72       C  
ATOM   2131  H   VAL F  12      27.502  -0.130  23.343  1.00 11.81           H  
ATOM   2132  HA  VAL F  12      25.739   1.731  23.931  1.00 13.31           H  
ATOM   2133  HB  VAL F  12      27.287   3.347  23.283  1.00 18.20           H  
ATOM   2134 HG11 VAL F  12      28.401   1.423  24.980  1.00 17.72           H  
ATOM   2135 HG12 VAL F  12      28.893   2.914  24.891  1.00 17.72           H  
ATOM   2136 HG13 VAL F  12      27.449   2.592  25.426  1.00 17.72           H  
ATOM   2137 HG21 VAL F  12      28.317   2.366  21.532  1.00 22.37           H  
ATOM   2138 HG22 VAL F  12      29.387   2.815  22.593  1.00 22.37           H  
ATOM   2139 HG23 VAL F  12      28.978   1.301  22.482  1.00 22.37           H  
ATOM   2140  N   GLU F  13      25.975   1.048  20.848  1.00 11.39           N  
ANISOU 2140  N   GLU F  13     1130   2075   1123    -53      3     31       N  
ATOM   2141  CA AGLU F  13      25.236   1.188  19.588  0.43 13.89           C  
ANISOU 2141  CA AGLU F  13     1733   2469   1074   -133    -63   -123       C  
ATOM   2142  CA BGLU F  13      25.234   1.222  19.604  0.57 13.71           C  
ANISOU 2142  CA BGLU F  13     1616   2497   1097   -177   -135    -84       C  
ATOM   2143  C   GLU F  13      23.778   0.739  19.711  1.00 12.90           C  
ANISOU 2143  C   GLU F  13     1447   2454   1002   -201   -201    -42       C  
ATOM   2144  O   GLU F  13      22.870   1.373  19.169  1.00 13.99           O  
ANISOU 2144  O   GLU F  13     1393   2458   1465   -203   -386    299       O  
ATOM   2145  CB AGLU F  13      25.902   0.386  18.484  0.43 16.62           C  
ANISOU 2145  CB AGLU F  13     2357   2724   1233   -221    -31   -269       C  
ATOM   2146  CB BGLU F  13      25.938   0.514  18.468  0.57 15.94           C  
ANISOU 2146  CB BGLU F  13     1851   2731   1474   -300   -260     -4       C  
ATOM   2147  CG AGLU F  13      24.989   0.095  17.272  0.43 19.90           C  
ANISOU 2147  CG AGLU F  13     3075   2703   1785    -98    373   -266       C  
ATOM   2148  CG BGLU F  13      25.306   0.778  17.088  0.57 18.59           C  
ANISOU 2148  CG BGLU F  13     2240   2716   2106   -428   -113    242       C  
ATOM   2149  CD AGLU F  13      24.603   1.330  16.442  0.43 21.65           C  
ANISOU 2149  CD AGLU F  13     3412   2559   2255     -2    606   -301       C  
ATOM   2150  CD BGLU F  13      25.027   2.273  16.789  0.57 20.16           C  
ANISOU 2150  CD BGLU F  13     2458   2848   2356   -202   -463    813       C  
ATOM   2151  OE1AGLU F  13      23.700   2.100  16.859  0.43 22.72           O  
ANISOU 2151  OE1AGLU F  13     3578   2829   2224     43    844   -128       O  
ATOM   2152  OE1BGLU F  13      25.937   3.091  17.024  0.57 22.68           O  
ANISOU 2152  OE1BGLU F  13     3153   2731   2733    -73    330    898       O  
ATOM   2153  OE2AGLU F  13      25.186   1.514  15.352  0.43 22.65           O1-
ANISOU 2153  OE2AGLU F  13     3472   2361   2773     20    719   -177       O1-
ATOM   2154  OE2BGLU F  13      23.900   2.615  16.333  0.57 20.46           O1-
ANISOU 2154  OE2BGLU F  13     2266   2956   2553     -2   -841   1087       O1-
ATOM   2155  H   GLU F  13      26.605   0.464  20.823  1.00 13.67           H  
ATOM   2156  HA AGLU F  13      25.240   2.131  19.321  0.43 16.66           H  
ATOM   2157  HA BGLU F  13      25.212   2.177  19.387  0.57 16.45           H  
ATOM   2158  HB2AGLU F  13      26.672   0.881  18.162  0.43 19.94           H  
ATOM   2159  HB2BGLU F  13      26.859   0.815  18.435  0.57 19.13           H  
ATOM   2160  HB3AGLU F  13      26.189  -0.466  18.849  0.43 19.94           H  
ATOM   2161  HB3BGLU F  13      25.910  -0.442  18.630  0.57 19.13           H  
ATOM   2162  HG2AGLU F  13      25.448  -0.523  16.682  0.43 23.89           H  
ATOM   2163  HG2BGLU F  13      25.907   0.447  16.402  0.57 22.30           H  
ATOM   2164  HG3AGLU F  13      24.169  -0.310  17.594  0.43 23.89           H  
ATOM   2165  HG3BGLU F  13      24.461   0.305  17.037  0.57 22.30           H  
ATOM   2166  N   ALA F  14      23.552  -0.357  20.424  1.00 11.33           N  
ANISOU 2166  N   ALA F  14     1077   2170   1058   -158    -58    -49       N  
ATOM   2167  CA  ALA F  14      22.192  -0.840  20.596  1.00 11.79           C  
ANISOU 2167  CA  ALA F  14     1214   1937   1328   -119   -173    138       C  
ATOM   2168  C   ALA F  14      21.389   0.142  21.466  1.00 11.04           C  
ANISOU 2168  C   ALA F  14      986   1804   1404   -109   -111    225       C  
ATOM   2169  O   ALA F  14      20.231   0.428  21.169  1.00 11.42           O  
ANISOU 2169  O   ALA F  14     1078   1635   1625    -35   -231     61       O  
ATOM   2170  CB  ALA F  14      22.192  -2.167  21.193  1.00 12.63           C  
ANISOU 2170  CB  ALA F  14     1243   1860   1695   -217   -291    204       C  
ATOM   2171  H   ALA F  14      24.156  -0.831  20.812  1.00 13.60           H  
ATOM   2172  HA  ALA F  14      21.757  -0.899  19.720  1.00 14.15           H  
ATOM   2173  HB1 ALA F  14      22.622  -2.123  22.050  1.00 15.15           H  
ATOM   2174  HB2 ALA F  14      21.284  -2.463  21.296  1.00 15.15           H  
ATOM   2175  HB3 ALA F  14      22.669  -2.768  20.617  1.00 15.15           H  
ATOM   2176  N   LEU F  15      21.999   0.657  22.533  1.00 10.27           N  
ANISOU 2176  N   LEU F  15     1247   1508   1145    -41     80    142       N  
ATOM   2177  CA  LEU F  15      21.334   1.652  23.357  1.00 10.83           C  
ANISOU 2177  CA  LEU F  15     1092   1764   1261    -46      1    -11       C  
ATOM   2178  C   LEU F  15      20.989   2.902  22.540  1.00 11.06           C  
ANISOU 2178  C   LEU F  15     1076   1700   1426    -62    -91    137       C  
ATOM   2179  O   LEU F  15      19.908   3.474  22.689  1.00 11.83           O  
ANISOU 2179  O   LEU F  15     1096   1828   1572     62    -36    204       O  
ATOM   2180  CB  LEU F  15      22.178   2.025  24.590  1.00 11.32           C  
ANISOU 2180  CB  LEU F  15     1334   1739   1226    141    -26     50       C  
ATOM   2181  CG  LEU F  15      22.301   0.934  25.641  1.00 13.12           C  
ANISOU 2181  CG  LEU F  15     1667   2153   1166    378   -123     61       C  
ATOM   2182  CD1 LEU F  15      23.320   1.275  26.681  1.00 16.63           C  
ANISOU 2182  CD1 LEU F  15     2255   2633   1430    300   -218    369       C  
ATOM   2183  CD2 LEU F  15      20.968   0.702  26.281  1.00 15.27           C  
ANISOU 2183  CD2 LEU F  15     1744   2514   1544     97    313    285       C  
ATOM   2184  H   LEU F  15      22.791   0.447  22.795  1.00 12.32           H  
ATOM   2185  HA  LEU F  15      20.491   1.271  23.682  1.00 13.00           H  
ATOM   2186  HB2 LEU F  15      23.074   2.249  24.294  1.00 13.58           H  
ATOM   2187  HB3 LEU F  15      21.774   2.797  25.016  1.00 13.58           H  
ATOM   2188  HG  LEU F  15      22.576   0.109  25.210  1.00 15.75           H  
ATOM   2189 HD11 LEU F  15      23.060   2.090  27.116  1.00 19.95           H  
ATOM   2190 HD12 LEU F  15      23.364   0.561  27.321  1.00 19.95           H  
ATOM   2191 HD13 LEU F  15      24.174   1.388  26.256  1.00 19.95           H  
ATOM   2192 HD21 LEU F  15      20.341   0.432  25.606  1.00 18.32           H  
ATOM   2193 HD22 LEU F  15      21.056   0.012  26.943  1.00 18.32           H  
ATOM   2194 HD23 LEU F  15      20.675   1.518  26.694  1.00 18.32           H  
ATOM   2195  N   TYR F  16      21.910   3.334  21.691  1.00 11.61           N  
ANISOU 2195  N   TYR F  16     1087   1768   1555      2    -67    314       N  
ATOM   2196  CA  TYR F  16      21.624   4.477  20.833  1.00 12.04           C  
ANISOU 2196  CA  TYR F  16      910   1940   1723    -26   -233    475       C  
ATOM   2197  C   TYR F  16      20.352   4.234  20.024  1.00 12.58           C  
ANISOU 2197  C   TYR F  16     1343   1770   1668     38    -72    685       C  
ATOM   2198  O   TYR F  16      19.489   5.109  19.935  1.00 13.88           O  
ANISOU 2198  O   TYR F  16     1281   1844   2151   -138   -321    452       O  
ATOM   2199  CB  TYR F  16      22.820   4.763  19.932  1.00 12.78           C  
ANISOU 2199  CB  TYR F  16      993   2056   1806   -107   -278    585       C  
ATOM   2200  CG  TYR F  16      22.578   5.896  18.947  1.00 11.87           C  
ANISOU 2200  CG  TYR F  16     1036   1985   1489   -136   -353    487       C  
ATOM   2201  CD1 TYR F  16      22.622   7.203  19.358  1.00 14.36           C  
ANISOU 2201  CD1 TYR F  16     2185   1957   1312   -213   -281     84       C  
ATOM   2202  CD2 TYR F  16      22.269   5.656  17.617  1.00 11.64           C  
ANISOU 2202  CD2 TYR F  16     1195   1827   1399    -35    110    148       C  
ATOM   2203  CE1 TYR F  16      22.381   8.246  18.475  1.00 14.36           C  
ANISOU 2203  CE1 TYR F  16     2135   1956   1367   -157   -223    168       C  
ATOM   2204  CE2 TYR F  16      22.036   6.696  16.730  1.00 11.28           C  
ANISOU 2204  CE2 TYR F  16     1309   1586   1391    -60   -102    365       C  
ATOM   2205  CZ  TYR F  16      22.066   7.984  17.185  1.00 11.34           C  
ANISOU 2205  CZ  TYR F  16     1551   1625   1134   -119   -226    156       C  
ATOM   2206  OH  TYR F  16      21.860   9.013  16.295  1.00 12.18           O  
ANISOU 2206  OH  TYR F  16     1456   1634   1538     71   -195    305       O  
ATOM   2207  H   TYR F  16      22.693   2.993  21.592  1.00 13.93           H  
ATOM   2208  HA  TYR F  16      21.476   5.266  21.395  1.00 14.44           H  
ATOM   2209  HB2 TYR F  16      23.579   5.006  20.485  1.00 15.34           H  
ATOM   2210  HB3 TYR F  16      23.027   3.964  19.421  1.00 15.34           H  
ATOM   2211  HD1 TYR F  16      22.816   7.394  20.247  1.00 17.23           H  
ATOM   2212  HD2 TYR F  16      22.228   4.779  17.311  1.00 13.96           H  
ATOM   2213  HE1 TYR F  16      22.418   9.126  18.775  1.00 17.24           H  
ATOM   2214  HE2 TYR F  16      21.831   6.517  15.841  1.00 13.54           H  
ATOM   2215  HH  TYR F  16      21.099   8.974  15.992  1.00 14.62           H  
ATOM   2216  N   LEU F  17      20.200   3.023  19.481  1.00 12.30           N  
ANISOU 2216  N   LEU F  17     1143   2119   1413   -132   -154    419       N  
ATOM   2217  CA  LEU F  17      19.061   2.716  18.637  1.00 12.90           C  
ANISOU 2217  CA  LEU F  17     1053   2356   1492   -287   -112    488       C  
ATOM   2218  C   LEU F  17      17.779   2.546  19.439  1.00 13.11           C  
ANISOU 2218  C   LEU F  17     1127   2390   1463   -127   -489     29       C  
ATOM   2219  O   LEU F  17      16.724   2.924  18.957  1.00 14.72           O  
ANISOU 2219  O   LEU F  17     1119   2633   1839    145   -268    264       O  
ATOM   2220  CB  LEU F  17      19.355   1.508  17.775  1.00 16.16           C  
ANISOU 2220  CB  LEU F  17     1444   2675   2021   -500   -178    246       C  
ATOM   2221  CG  LEU F  17      20.412   1.773  16.691  1.00 18.35           C  
ANISOU 2221  CG  LEU F  17     1926   2915   2132    -31   -209    282       C  
ATOM   2222  CD1 LEU F  17      20.817   0.473  15.970  1.00 20.30           C  
ANISOU 2222  CD1 LEU F  17     2335   2967   2412     15   -211    -65       C  
ATOM   2223  CD2 LEU F  17      19.980   2.838  15.669  1.00 19.98           C  
ANISOU 2223  CD2 LEU F  17     2196   3047   2349   -373   -141    500       C  
ATOM   2224  H   LEU F  17      20.746   2.368  19.590  1.00 14.77           H  
ATOM   2225  HA  LEU F  17      18.920   3.473  18.031  1.00 15.48           H  
ATOM   2226  HB2 LEU F  17      19.683   0.791  18.341  1.00 19.39           H  
ATOM   2227  HB3 LEU F  17      18.538   1.231  17.333  1.00 19.39           H  
ATOM   2228  HG  LEU F  17      21.209   2.111  17.130  1.00 22.02           H  
ATOM   2229 HD11 LEU F  17      20.040   0.091  15.556  1.00 24.36           H  
ATOM   2230 HD12 LEU F  17      21.476   0.679  15.303  1.00 24.36           H  
ATOM   2231 HD13 LEU F  17      21.181  -0.140  16.612  1.00 24.36           H  
ATOM   2232 HD21 LEU F  17      19.818   3.665  16.130  1.00 23.98           H  
ATOM   2233 HD22 LEU F  17      20.681   2.955  15.024  1.00 23.98           H  
ATOM   2234 HD23 LEU F  17      19.178   2.544  15.232  1.00 23.98           H  
ATOM   2235  N   VAL F  18      17.851   1.983  20.632  1.00 13.70           N  
ANISOU 2235  N   VAL F  18     1015   2532   1656   -154   -131    491       N  
ATOM   2236  CA AVAL F  18      16.689   1.713  21.434  0.84 14.67           C  
ANISOU 2236  CA AVAL F  18     1196   2726   1653   -132   -285    223       C  
ATOM   2237  CA BVAL F  18      16.633   1.721  21.367  0.16 14.44           C  
ANISOU 2237  CA BVAL F  18     1023   2563   1902    -98     -5    335       C  
ATOM   2238  C   VAL F  18      16.167   2.941  22.149  1.00 17.75           C  
ANISOU 2238  C   VAL F  18     1256   2802   2685    162     92    333       C  
ATOM   2239  O   VAL F  18      14.974   3.162  22.244  1.00 22.75           O  
ANISOU 2239  O   VAL F  18     1387   3418   3837     82    293    113       O  
ATOM   2240  CB AVAL F  18      16.982   0.608  22.458  0.84 17.34           C  
ANISOU 2240  CB AVAL F  18     1632   2846   2112   -421     96    118       C  
ATOM   2241  CB BVAL F  18      16.748   0.483  22.287  0.16 12.15           C  
ANISOU 2241  CB BVAL F  18      796   2366   1456   -356    -94    153       C  
ATOM   2242  CG1AVAL F  18      15.884   0.546  23.499  0.84 19.58           C  
ANISOU 2242  CG1AVAL F  18     1906   3144   2389   -256    524    207       C  
ATOM   2243  CG1BVAL F  18      17.392  -0.673  21.532  0.16 11.89           C  
ANISOU 2243  CG1BVAL F  18      877   2295   1346   -510   -114    163       C  
ATOM   2244  CG2AVAL F  18      17.102  -0.703  21.759  0.84 18.46           C  
ANISOU 2244  CG2AVAL F  18     1960   2760   2295   -366    148    520       C  
ATOM   2245  CG2BVAL F  18      17.513   0.809  23.552  0.16 11.06           C  
ANISOU 2245  CG2BVAL F  18      618   2269   1313   -153    -88    226       C  
ATOM   2246  H   VAL F  18      18.582   1.746  21.019  1.00 16.44           H  
ATOM   2247  HA AVAL F  18      15.975   1.388  20.847  0.84 17.61           H  
ATOM   2248  HA BVAL F  18      15.931   1.520  20.714  0.16 17.33           H  
ATOM   2249  HB AVAL F  18      17.830   0.798  22.911  0.84 20.81           H  
ATOM   2250  HB BVAL F  18      15.847   0.202  22.549  0.16 14.58           H  
ATOM   2251 HG11AVAL F  18      15.050   0.359  23.062  0.84 23.50           H  
ATOM   2252 HG11BVAL F  18      18.268  -0.407  21.243  0.16 14.27           H  
ATOM   2253 HG12AVAL F  18      16.088  -0.150  24.128  0.84 23.50           H  
ATOM   2254 HG12BVAL F  18      17.455  -1.431  22.117  0.16 14.27           H  
ATOM   2255 HG13AVAL F  18      15.834   1.392  23.952  0.84 23.50           H  
ATOM   2256 HG13BVAL F  18      16.848  -0.890  20.772  0.16 14.27           H  
ATOM   2257 HG21AVAL F  18      17.820  -0.653  21.123  0.84 22.15           H  
ATOM   2258 HG21BVAL F  18      17.052   1.505  24.026  0.16 13.27           H  
ATOM   2259 HG22AVAL F  18      17.285  -1.387  22.407  0.84 22.15           H  
ATOM   2260 HG22BVAL F  18      17.565   0.020  24.097  0.16 13.27           H  
ATOM   2261 HG23AVAL F  18      16.277  -0.892  21.307  0.84 22.15           H  
ATOM   2262 HG23BVAL F  18      18.396   1.102  23.316  0.16 13.27           H  
ATOM   2263  N   CYS F  19      17.085   3.736  22.676  1.00 19.72           N  
ANISOU 2263  N   CYS F  19     1561   2807   3123    289   -123    -84       N  
ATOM   2264  CA  CYS F  19      16.718   4.829  23.543  1.00 23.23           C  
ANISOU 2264  CA  CYS F  19     2032   3125   3668    780   -204   -258       C  
ATOM   2265  C   CYS F  19      16.264   6.062  22.741  1.00 28.12           C  
ANISOU 2265  C   CYS F  19     2728   3478   4479   1065   -133   -236       C  
ATOM   2266  O   CYS F  19      15.597   6.924  23.280  1.00 30.68           O  
ANISOU 2266  O   CYS F  19     2723   3757   5177   1061     39   -440       O  
ATOM   2267  CB  CYS F  19      17.865   5.161  24.509  1.00 22.32           C  
ANISOU 2267  CB  CYS F  19     2094   3219   3167    635     70   -665       C  
ATOM   2268  SG  CYS F  19      18.422   3.724  25.530  1.00 22.85           S  
ANISOU 2268  SG  CYS F  19     2516   3542   2623    305    805   -588       S  
ATOM   2269  H   CYS F  19      17.931   3.659  22.544  1.00 23.66           H  
ATOM   2270  HA  CYS F  19      15.956   4.544  24.088  1.00 27.87           H  
ATOM   2271  HB2 CYS F  19      18.627   5.472  23.994  1.00 26.78           H  
ATOM   2272  HB3 CYS F  19      17.571   5.859  25.115  1.00 26.78           H  
ATOM   2273  N   GLY F  20      16.613   6.131  21.457  1.00 29.83           N  
ANISOU 2273  N   GLY F  20     3185   3592   4559   1173   -581    106       N  
ATOM   2274  CA  GLY F  20      16.171   7.213  20.587  1.00 33.51           C  
ANISOU 2274  CA  GLY F  20     3843   3881   5009    996   -310    -89       C  
ATOM   2275  C   GLY F  20      16.446   8.607  21.136  1.00 35.74           C  
ANISOU 2275  C   GLY F  20     4255   4061   5262    978   -197   -376       C  
ATOM   2276  O   GLY F  20      17.581   8.927  21.509  1.00 36.36           O  
ANISOU 2276  O   GLY F  20     4333   4020   5463    692   -186   -399       O  
ATOM   2277  H   GLY F  20      17.112   5.552  21.063  1.00 35.80           H  
ATOM   2278  HA2 GLY F  20      16.619   7.133  19.730  1.00 40.21           H  
ATOM   2279  HA3 GLY F  20      15.216   7.131  20.438  1.00 40.21           H  
ATOM   2280  N   GLU F  21      15.405   9.438  21.176  1.00 36.73           N  
ANISOU 2280  N   GLU F  21     4503   4309   5141   1145   -366   -454       N  
ATOM   2281  CA  GLU F  21      15.510  10.822  21.660  1.00 38.05           C  
ANISOU 2281  CA  GLU F  21     4734   4609   5116   1137   -272   -560       C  
ATOM   2282  C   GLU F  21      15.787  10.931  23.161  1.00 37.97           C  
ANISOU 2282  C   GLU F  21     4683   4559   5184    955   -234   -710       C  
ATOM   2283  O   GLU F  21      16.225  11.983  23.649  1.00 38.60           O  
ANISOU 2283  O   GLU F  21     4726   4408   5530   1080   -360   -778       O  
ATOM   2284  CB  GLU F  21      14.221  11.594  21.333  1.00 40.29           C  
ATOM   2285  CG  GLU F  21      14.195  13.034  21.856  1.00 39.66           C  
ATOM   2286  CD  GLU F  21      13.884  13.129  23.350  1.00 44.56           C  
ATOM   2287  OE1 GLU F  21      13.228  12.206  23.889  1.00 55.03           O  
ATOM   2288  OE2 GLU F  21      14.298  14.123  23.989  1.00 50.81           O1-
ATOM   2289  H   GLU F  21      14.612   9.222  20.925  1.00 44.07           H  
ATOM   2290  HA  GLU F  21      16.248  11.263  21.189  1.00 45.67           H  
ATOM   2291  N   ARG F  22      15.517   9.851  23.887  1.00 36.80           N  
ANISOU 2291  N   ARG F  22     4459   4540   4983    783     25   -746       N  
ATOM   2292  CA  ARG F  22      15.700   9.817  25.337  1.00 34.29           C  
ANISOU 2292  CA  ARG F  22     3964   4455   4608    765    143   -817       C  
ATOM   2293  C   ARG F  22      17.182   9.750  25.739  1.00 34.93           C  
ANISOU 2293  C   ARG F  22     3669   4698   4905    720    134  -1082       C  
ATOM   2294  O   ARG F  22      17.567  10.170  26.839  1.00 35.65           O  
ANISOU 2294  O   ARG F  22     3671   4740   5135    625    179  -1440       O  
ATOM   2295  CB  ARG F  22      14.951   8.611  25.916  1.00 31.15           C  
ATOM   2296  CG  ARG F  22      13.425   8.743  25.866  1.00 36.37           C  
ATOM   2297  CD  ARG F  22      12.949   9.847  26.811  1.00 38.55           C  
ATOM   2298  NE  ARG F  22      13.191   9.503  28.214  1.00 44.39           N  
ATOM   2299  CZ  ARG F  22      12.838  10.261  29.251  1.00 37.38           C  
ATOM   2300  NH1 ARG F  22      12.221  11.423  29.049  1.00 46.24           N1+
ATOM   2301  NH2 ARG F  22      13.099   9.858  30.489  1.00 40.89           N  
ATOM   2302  H   ARG F  22      15.222   9.113  23.559  1.00 44.16           H  
ATOM   2303  HA  ARG F  22      15.316  10.630  25.727  1.00 41.14           H  
ATOM   2304  N   GLY F  23      18.011   9.227  24.842  1.00 33.86           N  
ANISOU 2304  N   GLY F  23     3316   4669   4882    714   -174   -951       N  
ATOM   2305  CA  GLY F  23      19.415   9.030  25.131  1.00 33.01           C  
ANISOU 2305  CA  GLY F  23     2959   4712   4872    671    -55   -790       C  
ATOM   2306  C   GLY F  23      19.592   8.013  26.234  1.00 31.42           C  
ANISOU 2306  C   GLY F  23     2654   4487   4799    725    347   -767       C  
ATOM   2307  O   GLY F  23      18.652   7.311  26.616  1.00 32.13           O  
ANISOU 2307  O   GLY F  23     2708   4618   4883    943    474  -1029       O  
ATOM   2308  H   GLY F  23      17.777   8.977  24.053  1.00 40.64           H  
ATOM   2309  HA2 GLY F  23      19.874   8.714  24.336  1.00 39.61           H  
ATOM   2310  HA3 GLY F  23      19.815   9.869  25.410  1.00 39.61           H  
ATOM   2311  N   PHE F  24      20.813   7.938  26.755  1.00 29.30           N  
ANISOU 2311  N   PHE F  24     2405   4119   4609    736    589   -413       N  
ATOM   2312  CA  PHE F  24      21.134   6.959  27.767  1.00 27.13           C  
ANISOU 2312  CA  PHE F  24     2436   3709   4164    431    938   -292       C  
ATOM   2313  C   PHE F  24      22.360   7.350  28.558  1.00 26.74           C  
ANISOU 2313  C   PHE F  24     3100   3474   3588    688    865   -123       C  
ATOM   2314  O   PHE F  24      23.107   8.230  28.182  1.00 22.90           O  
ANISOU 2314  O   PHE F  24     3325   2391   2987    664    356   -488       O  
ATOM   2315  CB  PHE F  24      21.387   5.601  27.119  1.00 24.63           C  
ANISOU 2315  CB  PHE F  24     2025   3282   4052    -38    746   -389       C  
ATOM   2316  CG  PHE F  24      22.473   5.621  26.062  1.00 21.94           C  
ANISOU 2316  CG  PHE F  24     1992   2811   3532   -530    502   -562       C  
ATOM   2317  CD1 PHE F  24      22.195   6.012  24.749  1.00 22.64           C  
ANISOU 2317  CD1 PHE F  24     2301   2883   3417   -527    448   -644       C  
ATOM   2318  CD2 PHE F  24      23.755   5.250  26.379  1.00 19.91           C  
ANISOU 2318  CD2 PHE F  24     2051   2445   3069   -349    113   -637       C  
ATOM   2319  CE1 PHE F  24      23.196   6.041  23.780  1.00 20.16           C  
ANISOU 2319  CE1 PHE F  24     2230   2658   2771   -557    -56   -946       C  
ATOM   2320  CE2 PHE F  24      24.788   5.268  25.393  1.00 18.40           C  
ANISOU 2320  CE2 PHE F  24     1960   2353   2680   -341    -36   -674       C  
ATOM   2321  CZ  PHE F  24      24.502   5.668  24.109  1.00 19.98           C  
ANISOU 2321  CZ  PHE F  24     2251   2604   2736   -391    103   -888       C  
ATOM   2322  H   PHE F  24      21.471   8.446  26.534  1.00 35.16           H  
ATOM   2323  HA  PHE F  24      20.380   6.872  28.387  1.00 32.56           H  
ATOM   2324  HB2 PHE F  24      21.655   4.971  27.806  1.00 29.56           H  
ATOM   2325  HB3 PHE F  24      20.568   5.299  26.697  1.00 29.56           H  
ATOM   2326  HD1 PHE F  24      21.331   6.270  24.521  1.00 27.16           H  
ATOM   2327  HD2 PHE F  24      23.954   4.986  27.248  1.00 23.89           H  
ATOM   2328  HE1 PHE F  24      22.995   6.306  22.912  1.00 24.19           H  
ATOM   2329  HE2 PHE F  24      25.654   5.018  25.621  1.00 22.08           H  
ATOM   2330  HZ  PHE F  24      25.169   5.678  23.462  1.00 23.98           H  
ATOM   2331  N   PHE F  25      22.579   6.646  29.653  1.00 29.38           N  
ANISOU 2331  N   PHE F  25     3489   4050   3622    645   1216    305       N  
ATOM   2332  CA  PHE F  25      23.825   6.735  30.365  1.00 31.03           C  
ANISOU 2332  CA  PHE F  25     4044   4330   3415    804    994    177       C  
ATOM   2333  C   PHE F  25      24.564   5.437  30.097  1.00 30.48           C  
ANISOU 2333  C   PHE F  25     3919   4549   3113    931    539    333       C  
ATOM   2334  O   PHE F  25      23.974   4.347  30.147  1.00 32.19           O  
ANISOU 2334  O   PHE F  25     3870   4810   3550   1148    476    273       O  
ATOM   2335  CB  PHE F  25      23.579   6.922  31.861  1.00 32.53           C  
ANISOU 2335  CB  PHE F  25     4684   4279   3398    953   1112    -14       C  
ATOM   2336  H   PHE F  25      22.012   6.103  30.004  1.00 35.25           H  
ATOM   2337  HA  PHE F  25      24.357   7.486  30.027  1.00 37.23           H  
ATOM   2338  N   TYR F  26      25.843   5.543  29.766  1.00 27.27           N  
ANISOU 2338  N   TYR F  26     3566   4412   2383   1174     73    253       N  
ATOM   2339  CA  TYR F  26      26.679   4.358  29.707  1.00 27.36           C  
ANISOU 2339  CA  TYR F  26     3661   4463   2271   1037     54    252       C  
ATOM   2340  C   TYR F  26      27.658   4.394  30.845  1.00 30.01           C  
ANISOU 2340  C   TYR F  26     3950   4679   2773    817   -110    446       C  
ATOM   2341  O   TYR F  26      28.555   5.232  30.877  1.00 28.58           O  
ANISOU 2341  O   TYR F  26     3894   4421   2543    713   -226    881       O  
ATOM   2342  CB  TYR F  26      27.405   4.201  28.371  1.00 24.85           C  
ANISOU 2342  CB  TYR F  26     3354   4235   1855    767    108    -98       C  
ATOM   2343  CG  TYR F  26      28.160   2.885  28.329  1.00 25.49           C  
ANISOU 2343  CG  TYR F  26     3247   4025   2414    795    104     86       C  
ATOM   2344  CD1 TYR F  26      27.479   1.669  28.179  1.00 25.69           C  
ANISOU 2344  CD1 TYR F  26     3236   3944   2583    732     96     61       C  
ATOM   2345  CD2 TYR F  26      29.538   2.848  28.494  1.00 25.60           C  
ANISOU 2345  CD2 TYR F  26     3323   3943   2460    905    293    299       C  
ATOM   2346  CE1 TYR F  26      28.146   0.463  28.178  1.00 26.91           C  
ANISOU 2346  CE1 TYR F  26     3738   3832   2655    504    424    268       C  
ATOM   2347  CE2 TYR F  26      30.219   1.636  28.510  1.00 26.64           C  
ANISOU 2347  CE2 TYR F  26     3625   3778   2720   1123    309    411       C  
ATOM   2348  CZ  TYR F  26      29.514   0.446  28.340  1.00 27.34           C  
ANISOU 2348  CZ  TYR F  26     3865   3681   2841    743    348    192       C  
ATOM   2349  OH  TYR F  26      30.181  -0.770  28.344  1.00 28.29           O  
ANISOU 2349  OH  TYR F  26     4476   3442   2829    408    475   -385       O  
ATOM   2350  H   TYR F  26      26.246   6.278  29.575  1.00 32.72           H  
ATOM   2351  HA  TYR F  26      26.111   3.569  29.830  1.00 32.83           H  
ATOM   2352  HB2 TYR F  26      26.758   4.208  27.648  1.00 29.82           H  
ATOM   2353  HB3 TYR F  26      28.042   4.925  28.262  1.00 29.82           H  
ATOM   2354  HD1 TYR F  26      26.555   1.676  28.075  1.00 30.83           H  
ATOM   2355  HD2 TYR F  26      30.009   3.641  28.614  1.00 30.72           H  
ATOM   2356  HE1 TYR F  26      27.676  -0.332  28.071  1.00 32.29           H  
ATOM   2357  HE2 TYR F  26      31.143   1.620  28.612  1.00 31.97           H  
ATOM   2358  HH  TYR F  26      30.060  -1.158  27.632  1.00 33.94           H  
ATOM   2359  N   THR F  27      27.456   3.461  31.777  1.00 33.20           N  
ANISOU 2359  N   THR F  27     4330   5087   3199    797   -322    538       N  
ATOM   2360  CA  THR F  27      28.209   3.372  33.016  1.00 39.14           C  
ANISOU 2360  CA  THR F  27     5184   5639   4048    710    -65    298       C  
ATOM   2361  C   THR F  27      28.774   1.967  33.205  1.00 42.92           C  
ANISOU 2361  C   THR F  27     5596   5956   4754    636    145    406       C  
ATOM   2362  O   THR F  27      28.083   1.085  33.719  1.00 44.11           O  
ANISOU 2362  O   THR F  27     5768   6043   4948    661    304    425       O  
ATOM   2363  CB  THR F  27      27.296   3.632  34.229  1.00 40.77           C  
ANISOU 2363  CB  THR F  27     5613   5835   4041    804   -193    112       C  
ATOM   2364  CG2 THR F  27      28.114   3.611  35.523  1.00 41.37           C  
ANISOU 2364  CG2 THR F  27     5767   5878   4076    747   -359     61       C  
ATOM   2365  OG1 THR F  27      26.634   4.898  34.086  1.00 41.18           O  
ANISOU 2365  OG1 THR F  27     5732   5938   3976    952   -256     59       O  
ATOM   2366  H   THR F  27      26.860   2.845  31.704  1.00 39.85           H  
ATOM   2367  HA  THR F  27      28.943   4.022  33.017  1.00 46.97           H  
ATOM   2368  HB  THR F  27      26.629   2.929  34.281  1.00 48.92           H  
ATOM   2369  HG1 THR F  27      26.148   5.035  34.733  1.00 49.42           H  
ATOM   2370 HG21 THR F  27      28.791   4.291  35.493  1.00 49.65           H  
ATOM   2371 HG22 THR F  27      27.541   3.774  36.275  1.00 49.65           H  
ATOM   2372 HG23 THR F  27      28.536   2.756  35.630  1.00 49.65           H  
ATOM   2373  N   PRO F  28      30.025   1.747  32.779  1.00 45.17           N  
ANISOU 2373  N   PRO F  28     5819   6220   5123    528    199    341       N  
ATOM   2374  CA  PRO F  28      30.729   0.498  33.093  1.00 47.24           C  
ANISOU 2374  CA  PRO F  28     6102   6476   5370    481    386    210       C  
ATOM   2375  C   PRO F  28      31.238   0.467  34.537  1.00 47.91           C  
ANISOU 2375  C   PRO F  28     6262   6670   5274    577    363    293       C  
ATOM   2376  O   PRO F  28      30.443   0.664  35.457  1.00 48.70           O  
ANISOU 2376  O   PRO F  28     6413   6794   5296    628    407    351       O  
ATOM   2377  CB  PRO F  28      31.908   0.506  32.117  1.00 47.85           C  
ANISOU 2377  CB  PRO F  28     6171   6463   5547    336    466    169       C  
ATOM   2378  CG  PRO F  28      32.149   1.954  31.838  1.00 47.35           C  
ANISOU 2378  CG  PRO F  28     6098   6382   5511    404    326    234       C  
ATOM   2379  CD  PRO F  28      30.797   2.606  31.867  1.00 46.14           C  
ANISOU 2379  CD  PRO F  28     5930   6304   5298    438    258    252       C  
ATOM   2380  HA  PRO F  28      30.158  -0.280  32.921  1.00 56.68           H  
ATOM   2381  HB2 PRO F  28      32.684   0.102  32.536  1.00 57.42           H  
ATOM   2382  HB3 PRO F  28      31.667   0.034  31.306  1.00 57.42           H  
ATOM   2383  HG2 PRO F  28      32.722   2.327  32.525  1.00 56.82           H  
ATOM   2384  HG3 PRO F  28      32.556   2.052  30.963  1.00 56.82           H  
ATOM   2385  HD2 PRO F  28      30.863   3.505  32.224  1.00 55.37           H  
ATOM   2386  HD3 PRO F  28      30.400   2.602  30.982  1.00 55.37           H  
TER   
ATOM   2387  N   GLY G   1      43.127  10.351  -3.895  1.00 26.02           N  
ANISOU 2387  N   GLY G   1     2606   3497   3784     89    225    660       N  
ATOM   2388  CA  GLY G   1      43.405   9.224  -2.972  1.00 22.87           C  
ANISOU 2388  CA  GLY G   1     2162   3252   3275    456   -167    702       C  
ATOM   2389  C   GLY G   1      42.108   8.469  -2.778  1.00 19.84           C  
ANISOU 2389  C   GLY G   1     1945   2804   2790    461    -27    855       C  
ATOM   2390  O   GLY G   1      41.100   8.769  -3.432  1.00 18.22           O  
ANISOU 2390  O   GLY G   1     1724   2853   2347    294     49    895       O  
ATOM   2391  HA2 GLY G   1      44.072   8.631  -3.352  1.00 27.44           H  
ATOM   2392  HA3 GLY G   1      43.718   9.556  -2.115  1.00 27.44           H  
ATOM   2393  H1  GLY G   1      42.269  10.224  -4.305  1.00 31.23           H  
ATOM   2394  H2  GLY G   1      43.127  11.176  -3.402  1.00 31.23           H  
ATOM   2395  H3  GLY G   1      43.805  10.384  -4.574  1.00 31.23           H  
ATOM   2396  N   ILE G   2      42.117   7.520  -1.852  1.00 18.99           N  
ANISOU 2396  N   ILE G   2     2245   2467   2504    333   -102    844       N  
ATOM   2397  CA  ILE G   2      40.988   6.644  -1.677  1.00 18.16           C  
ANISOU 2397  CA  ILE G   2     2269   2370   2260    265     77    786       C  
ATOM   2398  C   ILE G   2      39.708   7.359  -1.247  1.00 15.98           C  
ANISOU 2398  C   ILE G   2     2155   1990   1927    334    122    370       C  
ATOM   2399  O   ILE G   2      38.628   6.990  -1.685  1.00 15.15           O  
ANISOU 2399  O   ILE G   2     1997   1957   1800    191   -133    320       O  
ATOM   2400  CB  ILE G   2      41.326   5.482  -0.686  1.00 19.92           C  
ANISOU 2400  CB  ILE G   2     2784   2488   2297    440   -166    650       C  
ATOM   2401  CG1 ILE G   2      40.295   4.364  -0.799  1.00 22.18           C  
ANISOU 2401  CG1 ILE G   2     3281   2526   2622    730   -363    641       C  
ATOM   2402  CG2 ILE G   2      41.481   5.966   0.780  1.00 19.10           C  
ANISOU 2402  CG2 ILE G   2     2768   2444   2044    113   -627    503       C  
ATOM   2403  CD1 ILE G   2      40.592   3.180   0.097  1.00 22.83           C  
ANISOU 2403  CD1 ILE G   2     3343   2694   2636    977   -597    636       C  
ATOM   2404  H   ILE G   2      42.771   7.368  -1.313  1.00 22.79           H  
ATOM   2405  HA  ILE G   2      40.798   6.228  -2.544  1.00 21.79           H  
ATOM   2406  HB  ILE G   2      42.181   5.113  -0.957  1.00 23.91           H  
ATOM   2407 HG12 ILE G   2      39.424   4.713  -0.553  1.00 26.62           H  
ATOM   2408 HG13 ILE G   2      40.276   4.046  -1.716  1.00 26.62           H  
ATOM   2409 HG21 ILE G   2      40.657   6.369   1.064  1.00 22.92           H  
ATOM   2410 HG22 ILE G   2      41.687   5.213   1.338  1.00 22.92           H  
ATOM   2411 HG23 ILE G   2      42.192   6.610   0.823  1.00 22.92           H  
ATOM   2412 HD11 ILE G   2      40.604   3.475   1.010  1.00 27.40           H  
ATOM   2413 HD12 ILE G   2      39.907   2.517  -0.024  1.00 27.40           H  
ATOM   2414 HD13 ILE G   2      41.447   2.815  -0.141  1.00 27.40           H  
ATOM   2415  N   VAL G   3      39.808   8.383  -0.402  1.00 16.85           N  
ANISOU 2415  N   VAL G   3     2139   2051   2211    210     55    106       N  
ATOM   2416  CA  VAL G   3      38.613   9.105   0.021  1.00 17.12           C  
ANISOU 2416  CA  VAL G   3     2355   2075   2073     57     -9    -38       C  
ATOM   2417  C   VAL G   3      37.997   9.848  -1.167  1.00 15.08           C  
ANISOU 2417  C   VAL G   3     1849   1804   2075     65   -216    217       C  
ATOM   2418  O   VAL G   3      36.785   9.792  -1.387  1.00 15.22           O  
ANISOU 2418  O   VAL G   3     1717   1959   2108    208    -94   -131       O  
ATOM   2419  CB  VAL G   3      38.922  10.032   1.178  1.00 18.95           C  
ANISOU 2419  CB  VAL G   3     2623   2363   2212   -123     52   -289       C  
ATOM   2420  CG1 VAL G   3      37.741  10.947   1.442  1.00 21.06           C  
ANISOU 2420  CG1 VAL G   3     2690   2669   2641   -228    270   -561       C  
ATOM   2421  CG2 VAL G   3      39.239   9.164   2.373  1.00 21.81           C  
ANISOU 2421  CG2 VAL G   3     3257   2666   2363     12    327   -204       C  
ATOM   2422  H   VAL G   3      40.543   8.676  -0.065  1.00 20.22           H  
ATOM   2423  HA  VAL G   3      37.951   8.454   0.336  1.00 20.54           H  
ATOM   2424  HB  VAL G   3      39.707  10.579   0.966  1.00 22.73           H  
ATOM   2425 HG11 VAL G   3      37.043  10.744   0.815  1.00 25.27           H  
ATOM   2426 HG12 VAL G   3      37.430  10.804   2.338  1.00 25.27           H  
ATOM   2427 HG13 VAL G   3      38.023  11.859   1.334  1.00 25.27           H  
ATOM   2428 HG21 VAL G   3      39.997   8.612   2.165  1.00 26.17           H  
ATOM   2429 HG22 VAL G   3      39.440   9.727   3.123  1.00 26.17           H  
ATOM   2430 HG23 VAL G   3      38.477   8.614   2.570  1.00 26.17           H  
ATOM   2431  N   GLU G   4      38.814  10.529  -1.939  1.00 15.98           N  
ANISOU 2431  N   GLU G   4     1973   1755   2345     52   -198    382       N  
ATOM   2432  CA  GLU G   4      38.298  11.227  -3.090  1.00 16.57           C  
ANISOU 2432  CA  GLU G   4     1783   1881   2634   -118   -328    531       C  
ATOM   2433  C   GLU G   4      37.639  10.242  -4.059  1.00 15.90           C  
ANISOU 2433  C   GLU G   4     1522   1998   2520     11   -212    429       C  
ATOM   2434  O   GLU G   4      36.580  10.514  -4.617  1.00 17.38           O  
ANISOU 2434  O   GLU G   4     2052   2196   2355    266   -370    268       O  
ATOM   2435  CB  GLU G   4      39.424  11.967  -3.814  1.00 20.53           C  
ANISOU 2435  CB  GLU G   4     2300   2374   3126   -327   -112    835       C  
ATOM   2436  CG  GLU G   4      38.920  12.592  -5.148  1.00 26.29           C  
ANISOU 2436  CG  GLU G   4     3144   2876   3969   -356    302   1175       C  
ATOM   2437  CD  GLU G   4      40.011  13.166  -6.033  1.00 33.58           C  
ANISOU 2437  CD  GLU G   4     4039   3778   4942    106    631   1240       C  
ATOM   2438  OE1 GLU G   4      41.159  12.662  -6.011  1.00 36.33           O  
ANISOU 2438  OE1 GLU G   4     4183   4169   5451    303    770   1104       O  
ATOM   2439  OE2 GLU G   4      39.705  14.127  -6.762  1.00 36.82           O1-
ANISOU 2439  OE2 GLU G   4     4634   4184   5171     83    805   1382       O1-
ATOM   2440  H   GLU G   4      39.663  10.603  -1.821  1.00 19.18           H  
ATOM   2441  HA  GLU G   4      37.627  11.881  -2.805  1.00 19.89           H  
ATOM   2442  HB2 GLU G   4      39.755  12.682  -3.247  1.00 24.63           H  
ATOM   2443  HB3 GLU G   4      40.138  11.343  -4.020  1.00 24.63           H  
ATOM   2444  HG2 GLU G   4      38.461  11.906  -5.657  1.00 31.55           H  
ATOM   2445  HG3 GLU G   4      38.303  13.311  -4.939  1.00 31.55           H  
ATOM   2446  N   GLN G   5      38.266   9.112  -4.308  1.00 15.23           N  
ANISOU 2446  N   GLN G   5     1824   1878   2085    -60    165    616       N  
ATOM   2447  CA  GLN G   5      37.685   8.198  -5.280  1.00 15.28           C  
ANISOU 2447  CA  GLN G   5     1864   2071   1869    175    300    667       C  
ATOM   2448  C   GLN G   5      36.395   7.593  -4.733  1.00 14.11           C  
ANISOU 2448  C   GLN G   5     1530   2110   1721    404    -72    560       C  
ATOM   2449  O   GLN G   5      35.352   7.611  -5.388  1.00 16.32           O  
ANISOU 2449  O   GLN G   5     1816   2219   2165    -34   -211    872       O  
ATOM   2450  CB  GLN G   5      38.644   7.058  -5.630  1.00 18.99           C  
ANISOU 2450  CB  GLN G   5     2219   2605   2392    139    673    466       C  
ATOM   2451  CG  GLN G   5      37.954   6.084  -6.611  1.00 25.38           C  
ANISOU 2451  CG  GLN G   5     3254   3436   2953    109    944    276       C  
ATOM   2452  CD  GLN G   5      38.786   4.882  -7.055  1.00 28.25           C  
ANISOU 2452  CD  GLN G   5     3520   4100   3115    367    767    386       C  
ATOM   2453  NE2 GLN G   5      38.418   4.327  -8.202  1.00 30.86           N  
ANISOU 2453  NE2 GLN G   5     3933   4332   3460    209    621     79       N  
ATOM   2454  OE1 GLN G   5      39.715   4.438  -6.377  1.00 28.40           O  
ANISOU 2454  OE1 GLN G   5     3473   4419   2899    545    525    593       O  
ATOM   2455  H   GLN G   5      39.003   8.852  -3.947  1.00 18.28           H  
ATOM   2456  HA  GLN G   5      37.473   8.688  -6.102  1.00 18.33           H  
ATOM   2457  HB2 GLN G   5      39.436   7.419  -6.057  1.00 22.79           H  
ATOM   2458  HB3 GLN G   5      38.880   6.572  -4.825  1.00 22.79           H  
ATOM   2459  HG2 GLN G   5      37.152   5.740  -6.186  1.00 30.45           H  
ATOM   2460  HG3 GLN G   5      37.709   6.577  -7.409  1.00 30.45           H  
ATOM   2461 HE21 GLN G   5      37.751   4.647  -8.640  1.00 37.03           H  
ATOM   2462 HE22 GLN G   5      38.846   3.646  -8.507  1.00 37.03           H  
ATOM   2463  N   CYS G   6      36.460   7.049  -3.521  1.00 11.96           N  
ANISOU 2463  N   CYS G   6     1566   1655   1323    235    174    317       N  
ATOM   2464  CA  CYS G   6      35.434   6.150  -3.057  1.00 12.10           C  
ANISOU 2464  CA  CYS G   6     1568   1458   1570     81    371    260       C  
ATOM   2465  C   CYS G   6      34.319   6.849  -2.247  1.00 12.34           C  
ANISOU 2465  C   CYS G   6     1549   1414   1725    289    208    188       C  
ATOM   2466  O   CYS G   6      33.311   6.228  -1.930  1.00 13.84           O  
ANISOU 2466  O   CYS G   6     1640   1463   2154    114    399     64       O  
ATOM   2467  CB  CYS G   6      36.071   5.023  -2.235  1.00 12.88           C  
ANISOU 2467  CB  CYS G   6     1636   1462   1795    282    251    529       C  
ATOM   2468  SG  CYS G   6      37.260   4.023  -3.174  1.00 14.31           S  
ANISOU 2468  SG  CYS G   6     1722   1580   2136    382    208    213       S  
ATOM   2469  H   CYS G   6      37.092   7.190  -2.954  1.00 14.35           H  
ATOM   2470  HA  CYS G   6      35.010   5.738  -3.839  1.00 14.52           H  
ATOM   2471  HB2 CYS G   6      36.540   5.412  -1.481  1.00 15.45           H  
ATOM   2472  HB3 CYS G   6      35.370   4.432  -1.919  1.00 15.45           H  
ATOM   2473  N   CYS G   7      34.482   8.128  -1.926  1.00 11.56           N  
ANISOU 2473  N   CYS G   7     1429   1390   1572    191    127    245       N  
ATOM   2474  CA  CYS G   7      33.384   8.915  -1.394  1.00 11.35           C  
ANISOU 2474  CA  CYS G   7     1368   1534   1410    233     -5     64       C  
ATOM   2475  C   CYS G   7      32.682   9.747  -2.471  1.00 11.00           C  
ANISOU 2475  C   CYS G   7     1354   1138   1689    145     31     82       C  
ATOM   2476  O   CYS G   7      31.631  10.316  -2.223  1.00 12.61           O  
ANISOU 2476  O   CYS G   7     1527   1262   2002    216    232    258       O  
ATOM   2477  CB  CYS G   7      33.901   9.765  -0.234  1.00 12.44           C  
ANISOU 2477  CB  CYS G   7     1595   1735   1395     -2     25      1       C  
ATOM   2478  SG  CYS G   7      34.530   8.766   1.128  1.00 14.21           S  
ANISOU 2478  SG  CYS G   7     1688   2000   1710    407    -30    -83       S  
ATOM   2479  H   CYS G   7      35.221   8.561  -2.008  1.00 13.87           H  
ATOM   2480  HA  CYS G   7      32.717   8.299  -1.026  1.00 13.62           H  
ATOM   2481  HB2 CYS G   7      34.623  10.329  -0.552  1.00 14.92           H  
ATOM   2482  HB3 CYS G   7      33.175  10.313   0.105  1.00 14.92           H  
ATOM   2483  N   THR G   8      33.252   9.779  -3.679  1.00 12.68           N  
ANISOU 2483  N   THR G   8     1861   1241   1715    426    129    311       N  
ATOM   2484  CA  THR G   8      32.569  10.389  -4.828  1.00 13.11           C  
ANISOU 2484  CA  THR G   8     1853   1406   1722    307    209    231       C  
ATOM   2485  C   THR G   8      31.569   9.430  -5.435  1.00 13.88           C  
ANISOU 2485  C   THR G   8     1813   1500   1961    360    146    274       C  
ATOM   2486  O   THR G   8      30.440   9.817  -5.751  1.00 14.01           O  
ANISOU 2486  O   THR G   8     1670   1623   2030    158    -80    257       O  
ATOM   2487  CB  THR G   8      33.603  10.829  -5.851  1.00 12.70           C  
ANISOU 2487  CB  THR G   8     1812   1547   1467    181    -46    154       C  
ATOM   2488  CG2 THR G   8      32.988  11.335  -7.160  1.00 13.80           C  
ANISOU 2488  CG2 THR G   8     1925   1924   1395    389     69    223       C  
ATOM   2489  OG1 THR G   8      34.379  11.868  -5.266  1.00 13.88           O  
ANISOU 2489  OG1 THR G   8     1890   1681   1701    319    123    374       O  
ATOM   2490  H   THR G   8      34.029   9.458  -3.860  1.00 15.21           H  
ATOM   2491  HA  THR G   8      32.083  11.184  -4.526  1.00 15.73           H  
ATOM   2492  HB  THR G   8      34.182  10.080  -6.060  1.00 15.24           H  
ATOM   2493  HG1 THR G   8      34.753  11.593  -4.590  1.00 16.65           H  
ATOM   2494 HG21 THR G   8      32.422  12.091  -6.985  1.00 16.56           H  
ATOM   2495 HG22 THR G   8      33.683  11.600  -7.767  1.00 16.56           H  
ATOM   2496 HG23 THR G   8      32.465  10.641  -7.566  1.00 16.56           H  
ATOM   2497  N   SER G   9      32.001   8.195  -5.665  1.00 13.88           N  
ANISOU 2497  N   SER G   9     1787   1459   2027    281     57    186       N  
ATOM   2498  CA  SER G   9      31.132   7.140  -6.201  1.00 15.33           C  
ANISOU 2498  CA  SER G   9     1785   1730   2310    394   -157    198       C  
ATOM   2499  C   SER G   9      31.577   5.823  -5.612  1.00 15.08           C  
ANISOU 2499  C   SER G   9     1634   1577   2518    222   -228    -12       C  
ATOM   2500  O   SER G   9      32.709   5.698  -5.159  1.00 17.88           O  
ANISOU 2500  O   SER G   9     2008   1476   3310    286   -698    247       O  
ATOM   2501  CB  SER G   9      31.135   7.125  -7.721  1.00 19.76           C  
ANISOU 2501  CB  SER G   9     2551   2402   2554    394     65    137       C  
ATOM   2502  OG  SER G   9      32.375   6.697  -8.194  1.00 21.32           O  
ANISOU 2502  OG  SER G   9     2819   2927   2354    370    128     66       O  
ATOM   2503  H   SER G   9      32.808   7.934  -5.518  1.00 16.65           H  
ATOM   2504  HA  SER G   9      30.212   7.306  -5.904  1.00 18.40           H  
ATOM   2505  HB2 SER G   9      30.448   6.516  -8.035  1.00 23.71           H  
ATOM   2506  HB3 SER G   9      30.961   8.021  -8.049  1.00 23.71           H  
ATOM   2507  HG  SER G   9      32.874   6.533  -7.564  1.00 25.58           H  
ATOM   2508  N   ILE G  10      30.680   4.869  -5.587  1.00 14.85           N  
ANISOU 2508  N   ILE G  10     1886   1728   2030    490      2     63       N  
ATOM   2509  CA  ILE G  10      30.931   3.651  -4.832  1.00 14.87           C  
ANISOU 2509  CA  ILE G  10     1870   1615   2166    557    -43     99       C  
ATOM   2510  C   ILE G  10      32.080   2.871  -5.455  1.00 13.79           C  
ANISOU 2510  C   ILE G  10     1973   1774   1492    543   -194   -109       C  
ATOM   2511  O   ILE G  10      32.092   2.589  -6.649  1.00 17.76           O  
ANISOU 2511  O   ILE G  10     2816   2316   1618    868   -342   -277       O  
ATOM   2512  CB  ILE G  10      29.660   2.770  -4.799  1.00 16.86           C  
ANISOU 2512  CB  ILE G  10     1937   1933   2536    427     67    358       C  
ATOM   2513  CG1 ILE G  10      29.925   1.471  -4.041  1.00 22.08           C  
ANISOU 2513  CG1 ILE G  10     2496   2753   3139    181    296    254       C  
ATOM   2514  CG2 ILE G  10      29.144   2.477  -6.143  1.00 20.03           C  
ANISOU 2514  CG2 ILE G  10     2354   2153   3103    349    143    349       C  
ATOM   2515  CD1 ILE G  10      28.753   0.534  -3.930  1.00 25.36           C  
ANISOU 2515  CD1 ILE G  10     3194   3067   3377    100    660    207       C  
ATOM   2516  H   ILE G  10      29.922   4.892  -5.993  1.00 17.82           H  
ATOM   2517  HA  ILE G  10      31.175   3.882  -3.911  1.00 17.85           H  
ATOM   2518  HB  ILE G  10      28.974   3.259  -4.318  1.00 20.23           H  
ATOM   2519 HG12 ILE G  10      30.638   0.993  -4.493  1.00 26.49           H  
ATOM   2520 HG13 ILE G  10      30.206   1.694  -3.140  1.00 26.49           H  
ATOM   2521 HG21 ILE G  10      29.819   2.011  -6.642  1.00 24.03           H  
ATOM   2522 HG22 ILE G  10      28.359   1.930  -6.064  1.00 24.03           H  
ATOM   2523 HG23 ILE G  10      28.925   3.304  -6.580  1.00 24.03           H  
ATOM   2524 HD11 ILE G  10      28.468   0.285  -4.812  1.00 30.44           H  
ATOM   2525 HD12 ILE G  10      29.022  -0.246  -3.440  1.00 30.44           H  
ATOM   2526 HD13 ILE G  10      28.039   0.981  -3.469  1.00 30.44           H  
ATOM   2527  N   CYS G  11      33.038   2.490  -4.628  1.00 13.15           N  
ANISOU 2527  N   CYS G  11     2183   1335   1477    477     64     49       N  
ATOM   2528  CA  CYS G  11      34.106   1.619  -5.073  1.00 13.28           C  
ANISOU 2528  CA  CYS G  11     2055   1432   1559    572    126    137       C  
ATOM   2529  C   CYS G  11      33.687   0.164  -4.921  1.00 14.25           C  
ANISOU 2529  C   CYS G  11     2130   1545   1740    470    339    256       C  
ATOM   2530  O   CYS G  11      33.213  -0.253  -3.862  1.00 15.35           O  
ANISOU 2530  O   CYS G  11     2357   1357   2118    411    590    215       O  
ATOM   2531  CB  CYS G  11      35.341   1.881  -4.251  1.00 14.88           C  
ANISOU 2531  CB  CYS G  11     2319   1567   1765    367    326    106       C  
ATOM   2532  SG  CYS G  11      36.153   3.393  -4.761  1.00 14.64           S  
ANISOU 2532  SG  CYS G  11     2038   1651   1873    342    302    238       S  
ATOM   2533  H   CYS G  11      33.092   2.722  -3.802  1.00 15.78           H  
ATOM   2534  HA  CYS G  11      34.308   1.795  -6.016  1.00 15.94           H  
ATOM   2535  HB2 CYS G  11      35.092   1.969  -3.317  1.00 17.85           H  
ATOM   2536  HB3 CYS G  11      35.965   1.147  -4.365  1.00 17.85           H  
ATOM   2537  N   SER G  12      33.873  -0.614  -5.981  1.00 14.40           N  
ANISOU 2537  N   SER G  12     2093   1738   1640    333     86     24       N  
ATOM   2538  CA  SER G  12      33.650  -2.049  -5.931  1.00 14.34           C  
ANISOU 2538  CA  SER G  12     1994   1696   1757     68   -172   -147       C  
ATOM   2539  C   SER G  12      34.693  -2.726  -5.070  1.00 13.24           C  
ANISOU 2539  C   SER G  12     1819   1549   1662    323   -236    -95       C  
ATOM   2540  O   SER G  12      35.721  -2.139  -4.735  1.00 13.44           O  
ANISOU 2540  O   SER G  12     1835   1628   1644    128    -82   -305       O  
ATOM   2541  CB  SER G  12      33.763  -2.627  -7.323  1.00 16.90           C  
ANISOU 2541  CB  SER G  12     2373   2141   1908     36   -200   -181       C  
ATOM   2542  OG  SER G  12      35.090  -2.517  -7.771  1.00 17.47           O  
ANISOU 2542  OG  SER G  12     2178   2465   1994    258   -272   -465       O  
ATOM   2543  H   SER G  12      34.133  -0.329  -6.750  1.00 17.28           H  
ATOM   2544  HA  SER G  12      32.759  -2.242  -5.571  1.00 17.20           H  
ATOM   2545  HB2 SER G  12      33.508  -3.563  -7.303  1.00 20.28           H  
ATOM   2546  HB3 SER G  12      33.181  -2.134  -7.923  1.00 20.28           H  
ATOM   2547  HG  SER G  12      35.158  -2.829  -8.526  1.00 20.96           H  
ATOM   2548  N   LEU G  13      34.470  -3.993  -4.721  1.00 13.51           N  
ANISOU 2548  N   LEU G  13     1778   1566   1788    107   -103    -43       N  
ATOM   2549  CA  LEU G  13      35.481  -4.718  -3.962  1.00 14.22           C  
ANISOU 2549  CA  LEU G  13     1943   1706   1752    281    201     73       C  
ATOM   2550  C   LEU G  13      36.786  -4.773  -4.767  1.00 14.26           C  
ANISOU 2550  C   LEU G  13     1885   2048   1486    394    408     50       C  
ATOM   2551  O   LEU G  13      37.859  -4.684  -4.173  1.00 14.53           O  
ANISOU 2551  O   LEU G  13     1673   1784   2063    172     65    -13       O  
ATOM   2552  CB  LEU G  13      35.022  -6.137  -3.618  1.00 15.91           C  
ANISOU 2552  CB  LEU G  13     2218   1715   2111    -73    286    110       C  
ATOM   2553  CG  LEU G  13      33.733  -6.227  -2.811  1.00 19.17           C  
ANISOU 2553  CG  LEU G  13     2385   2079   2822    -34    488    122       C  
ATOM   2554  CD1 LEU G  13      33.476  -7.611  -2.265  1.00 20.91           C  
ANISOU 2554  CD1 LEU G  13     2423   2266   3257    -54    834    470       C  
ATOM   2555  CD2 LEU G  13      33.656  -5.245  -1.695  1.00 19.53           C  
ANISOU 2555  CD2 LEU G  13     2211   2536   2673    259    238    131       C  
ATOM   2556  H   LEU G  13      33.761  -4.442  -4.905  1.00 16.21           H  
ATOM   2557  HA  LEU G  13      35.658  -4.242  -3.124  1.00 17.06           H  
ATOM   2558  HB2 LEU G  13      34.883  -6.624  -4.445  1.00 19.09           H  
ATOM   2559  HB3 LEU G  13      35.720  -6.569  -3.101  1.00 19.09           H  
ATOM   2560  HG  LEU G  13      32.998  -6.024  -3.411  1.00 23.01           H  
ATOM   2561 HD11 LEU G  13      34.204  -7.860  -1.691  1.00 25.10           H  
ATOM   2562 HD12 LEU G  13      32.654  -7.603  -1.769  1.00 25.10           H  
ATOM   2563 HD13 LEU G  13      33.411  -8.228  -2.998  1.00 25.10           H  
ATOM   2564 HD21 LEU G  13      33.711  -4.357  -2.057  1.00 23.44           H  
ATOM   2565 HD22 LEU G  13      32.822  -5.361  -1.235  1.00 23.44           H  
ATOM   2566 HD23 LEU G  13      34.387  -5.400  -1.093  1.00 23.44           H  
ATOM   2567  N   TYR G  14      36.709  -4.942  -6.092  1.00 15.65           N  
ANISOU 2567  N   TYR G  14     2178   2198   1570    429    304   -207       N  
ATOM   2568  CA  TYR G  14      37.915  -4.944  -6.909  1.00 18.78           C  
ANISOU 2568  CA  TYR G  14     2686   2746   1705    636    522     18       C  
ATOM   2569  C   TYR G  14      38.669  -3.634  -6.780  1.00 18.80           C  
ANISOU 2569  C   TYR G  14     2227   3114   1800    632    351    114       C  
ATOM   2570  O   TYR G  14      39.901  -3.625  -6.648  1.00 19.93           O  
ANISOU 2570  O   TYR G  14     2108   3385   2080    644    483    373       O  
ATOM   2571  CB  TYR G  14      37.528  -5.182  -8.371  1.00 23.89           C  
ANISOU 2571  CB  TYR G  14     3556   3425   2095    693    940   -263       C  
ATOM   2572  CG  TYR G  14      38.685  -5.312  -9.331  1.00 28.87           C  
ANISOU 2572  CG  TYR G  14     4185   4090   2694    949   1199   -394       C  
ATOM   2573  CD1 TYR G  14      39.289  -6.546  -9.559  1.00 31.08           C  
ANISOU 2573  CD1 TYR G  14     4342   4357   3111   1148   1522   -608       C  
ATOM   2574  CD2 TYR G  14      39.165  -4.215 -10.026  1.00 31.46           C  
ANISOU 2574  CD2 TYR G  14     4662   4486   2805    833   1411   -272       C  
ATOM   2575  CE1 TYR G  14      40.332  -6.686 -10.447  1.00 33.91           C  
ANISOU 2575  CE1 TYR G  14     4782   4828   3274    886   1740   -520       C  
ATOM   2576  CE2 TYR G  14      40.217  -4.347 -10.927  1.00 33.70           C  
ANISOU 2576  CE2 TYR G  14     4935   4820   3050    905   1638   -263       C  
ATOM   2577  CZ  TYR G  14      40.798  -5.580 -11.120  1.00 35.32           C  
ANISOU 2577  CZ  TYR G  14     4975   5042   3404    976   1779   -353       C  
ATOM   2578  OH  TYR G  14      41.846  -5.731 -12.005  1.00 38.04           O  
ANISOU 2578  OH  TYR G  14     5240   5340   3874   1097   1902   -349       O  
ATOM   2579  H   TYR G  14      35.978  -5.056  -6.532  1.00 18.78           H  
ATOM   2580  HA  TYR G  14      38.505  -5.672  -6.620  1.00 22.54           H  
ATOM   2581  HB2 TYR G  14      37.012  -6.002  -8.424  1.00 28.67           H  
ATOM   2582  HB3 TYR G  14      36.984  -4.437  -8.670  1.00 28.67           H  
ATOM   2583  HD1 TYR G  14      38.977  -7.295  -9.105  1.00 37.30           H  
ATOM   2584  HD2 TYR G  14      38.774  -3.382  -9.895  1.00 37.75           H  
ATOM   2585  HE1 TYR G  14      40.726  -7.518 -10.581  1.00 40.69           H  
ATOM   2586  HE2 TYR G  14      40.537  -3.603 -11.384  1.00 40.44           H  
ATOM   2587  HH  TYR G  14      41.638  -6.257 -12.599  1.00 45.65           H  
ATOM   2588  N   GLN G  15      37.928  -2.528  -6.831  1.00 16.42           N  
ANISOU 2588  N   GLN G  15     2011   2746   1482    378    184     37       N  
ATOM   2589  CA  GLN G  15      38.542  -1.214  -6.715  1.00 17.59           C  
ANISOU 2589  CA  GLN G  15     2355   2966   1362     13    246    435       C  
ATOM   2590  C   GLN G  15      39.166  -1.051  -5.322  1.00 17.32           C  
ANISOU 2590  C   GLN G  15     2101   3028   1451   -283     22    403       C  
ATOM   2591  O   GLN G  15      40.268  -0.507  -5.187  1.00 20.07           O  
ANISOU 2591  O   GLN G  15     2189   3341   2096   -710    152    752       O  
ATOM   2592  CB  GLN G  15      37.538  -0.109  -7.022  1.00 18.06           C  
ANISOU 2592  CB  GLN G  15     2385   3040   1437    321    261    585       C  
ATOM   2593  CG  GLN G  15      37.227   0.038  -8.534  1.00 20.05           C  
ANISOU 2593  CG  GLN G  15     2597   3365   1655    624    267    861       C  
ATOM   2594  CD  GLN G  15      36.057   0.929  -8.827  1.00 22.84           C  
ANISOU 2594  CD  GLN G  15     3284   3719   1676    589    272    801       C  
ATOM   2595  NE2 GLN G  15      36.219   1.793  -9.822  1.00 26.86           N  
ANISOU 2595  NE2 GLN G  15     3654   4207   2345    460    764    909       N  
ATOM   2596  OE1 GLN G  15      35.019   0.853  -8.179  1.00 21.96           O  
ANISOU 2596  OE1 GLN G  15     3362   3264   1718    729    452    805       O  
ATOM   2597  H   GLN G  15      37.074  -2.515  -6.932  1.00 19.70           H  
ATOM   2598  HA  GLN G  15      39.264  -1.148  -7.374  1.00 21.11           H  
ATOM   2599  HB2 GLN G  15      36.705  -0.305  -6.564  1.00 21.67           H  
ATOM   2600  HB3 GLN G  15      37.896   0.737  -6.708  1.00 21.67           H  
ATOM   2601  HG2 GLN G  15      38.003   0.412  -8.978  1.00 24.06           H  
ATOM   2602  HG3 GLN G  15      37.030  -0.839  -8.898  1.00 24.06           H  
ATOM   2603 HE21 GLN G  15      36.962   1.817 -10.254  1.00 32.23           H  
ATOM   2604 HE22 GLN G  15      35.580   2.329 -10.034  1.00 32.23           H  
ATOM   2605  N   LEU G  16      38.481  -1.503  -4.274  1.00 15.28           N  
ANISOU 2605  N   LEU G  16     1986   2580   1241   -303    125    312       N  
ATOM   2606  CA  LEU G  16      39.052  -1.406  -2.944  1.00 15.11           C  
ANISOU 2606  CA  LEU G  16     1892   2508   1341   -422   -103    317       C  
ATOM   2607  C   LEU G  16      40.335  -2.221  -2.814  1.00 15.49           C  
ANISOU 2607  C   LEU G  16     1779   2876   1229   -304      7    192       C  
ATOM   2608  O   LEU G  16      41.279  -1.824  -2.118  1.00 17.14           O  
ANISOU 2608  O   LEU G  16     1755   3276   1482   -431     51    330       O  
ATOM   2609  CB  LEU G  16      38.052  -1.840  -1.869  1.00 14.14           C  
ANISOU 2609  CB  LEU G  16     2023   2078   1271   -119    356    116       C  
ATOM   2610  CG  LEU G  16      36.844  -0.911  -1.731  1.00 15.70           C  
ANISOU 2610  CG  LEU G  16     2598   1965   1405    163    203   -168       C  
ATOM   2611  CD1 LEU G  16      35.850  -1.577  -0.825  1.00 17.15           C  
ANISOU 2611  CD1 LEU G  16     2817   2143   1556    532    572     17       C  
ATOM   2612  CD2 LEU G  16      37.232   0.452  -1.190  1.00 17.78           C  
ANISOU 2612  CD2 LEU G  16     2786   2032   1936    333   -379   -215       C  
ATOM   2613  H   LEU G  16      37.701  -1.862  -4.309  1.00 18.34           H  
ATOM   2614  HA  LEU G  16      39.280  -0.469  -2.772  1.00 18.13           H  
ATOM   2615  HB2 LEU G  16      37.721  -2.725  -2.091  1.00 16.97           H  
ATOM   2616  HB3 LEU G  16      38.506  -1.865  -1.013  1.00 16.97           H  
ATOM   2617  HG  LEU G  16      36.432  -0.789  -2.600  1.00 18.84           H  
ATOM   2618 HD11 LEU G  16      36.259  -1.726   0.031  1.00 20.58           H  
ATOM   2619 HD12 LEU G  16      35.085  -1.005  -0.728  1.00 20.58           H  
ATOM   2620 HD13 LEU G  16      35.586  -2.415  -1.213  1.00 20.58           H  
ATOM   2621 HD21 LEU G  16      37.860   0.859  -1.791  1.00 21.33           H  
ATOM   2622 HD22 LEU G  16      36.444   0.996  -1.122  1.00 21.33           H  
ATOM   2623 HD23 LEU G  16      37.630   0.342  -0.324  1.00 21.33           H  
ATOM   2624  N   GLU G  17      40.396  -3.358  -3.505  1.00 16.43           N  
ANISOU 2624  N   GLU G  17     1706   2926   1611   -228    137    173       N  
ATOM   2625  CA  GLU G  17      41.497  -4.276  -3.332  1.00 19.13           C  
ANISOU 2625  CA  GLU G  17     1853   3554   1861     66    136    201       C  
ATOM   2626  C   GLU G  17      42.789  -3.657  -3.853  1.00 20.10           C  
ANISOU 2626  C   GLU G  17     1810   3993   1836     53    192    226       C  
ATOM   2627  O   GLU G  17      43.874  -4.030  -3.404  1.00 22.33           O  
ANISOU 2627  O   GLU G  17     1950   4436   2100    159    172    -16       O  
ATOM   2628  CB  GLU G  17      41.200  -5.603  -4.023  1.00 23.21           C  
ANISOU 2628  CB  GLU G  17     2543   3831   2445    479   -309    -10       C  
ATOM   2629  CG  GLU G  17      42.206  -6.678  -3.635  1.00 29.15           C  
ANISOU 2629  CG  GLU G  17     3641   4173   3259    383   -482   -342       C  
ATOM   2630  CD  GLU G  17      41.767  -8.068  -4.025  1.00 35.10           C  
ANISOU 2630  CD  GLU G  17     4820   4318   4198    561   -241   -345       C  
ATOM   2631  OE1 GLU G  17      40.753  -8.190  -4.751  1.00 37.86           O  
ANISOU 2631  OE1 GLU G  17     5307   4414   4665    497   -133   -461       O  
ATOM   2632  OE2 GLU G  17      42.442  -9.035  -3.601  1.00 37.83           O1-
ANISOU 2632  OE2 GLU G  17     5410   4500   4462    535    -93   -330       O1-
ATOM   2633  H   GLU G  17      39.808  -3.614  -4.078  1.00 19.72           H  
ATOM   2634  HA  GLU G  17      41.614  -4.455  -2.375  1.00 22.95           H  
ATOM   2635  HB2 GLU G  17      40.316  -5.907  -3.764  1.00 27.85           H  
ATOM   2636  HB3 GLU G  17      41.243  -5.479  -4.984  1.00 27.85           H  
ATOM   2637  HG2 GLU G  17      43.049  -6.496  -4.079  1.00 34.97           H  
ATOM   2638  HG3 GLU G  17      42.329  -6.663  -2.673  1.00 34.97           H  
ATOM   2639  N   ASN G  18      42.673  -2.676  -4.749  1.00 21.46           N  
ANISOU 2639  N   ASN G  18     2071   4218   1865   -277    444    300       N  
ATOM   2640  CA  ASN G  18      43.859  -1.930  -5.199  1.00 23.30           C  
ANISOU 2640  CA  ASN G  18     2237   4408   2210   -572    485    260       C  
ATOM   2641  C   ASN G  18      44.557  -1.182  -4.091  1.00 22.85           C  
ANISOU 2641  C   ASN G  18     1900   4347   2435   -589    378    398       C  
ATOM   2642  O   ASN G  18      45.707  -0.800  -4.221  1.00 24.87           O  
ANISOU 2642  O   ASN G  18     2074   4528   2848   -632    640    710       O  
ATOM   2643  CB  ASN G  18      43.489  -0.898  -6.276  1.00 26.28           C  
ANISOU 2643  CB  ASN G  18     3099   4671   2216   -574    597    162       C  
ATOM   2644  CG  ASN G  18      43.090  -1.526  -7.555  1.00 32.39           C  
ANISOU 2644  CG  ASN G  18     4263   5193   2850   -195    803    312       C  
ATOM   2645  ND2 ASN G  18      42.090  -0.937  -8.190  1.00 34.83           N  
ANISOU 2645  ND2 ASN G  18     4691   5357   3188   -185    993    435       N  
ATOM   2646  OD1 ASN G  18      43.667  -2.530  -7.990  1.00 35.82           O  
ANISOU 2646  OD1 ASN G  18     5104   5456   3051      7   1182    106       O  
ATOM   2647  H   ASN G  18      41.933  -2.423  -5.108  1.00 25.75           H  
ATOM   2648  HA  ASN G  18      44.501  -2.559  -5.590  1.00 27.96           H  
ATOM   2649  HB2 ASN G  18      42.744  -0.364  -5.959  1.00 31.54           H  
ATOM   2650  HB3 ASN G  18      44.256  -0.330  -6.447  1.00 31.54           H  
ATOM   2651 HD21 ASN G  18      41.720  -0.237  -7.853  1.00 41.80           H  
ATOM   2652 HD22 ASN G  18      41.810  -1.253  -8.939  1.00 41.80           H  
ATOM   2653  N   TYR G  19      43.852  -0.937  -2.997  1.00 21.90           N  
ANISOU 2653  N   TYR G  19     1887   4209   2225   -625    339    230       N  
ATOM   2654  CA  TYR G  19      44.442  -0.179  -1.912  1.00 20.31           C  
ANISOU 2654  CA  TYR G  19     1695   3876   2146   -648      6     77       C  
ATOM   2655  C   TYR G  19      45.050  -1.097  -0.829  1.00 20.02           C  
ANISOU 2655  C   TYR G  19     1633   3883   2091   -416    227     95       C  
ATOM   2656  O   TYR G  19      45.612  -0.600   0.130  1.00 21.53           O  
ANISOU 2656  O   TYR G  19     1942   3895   2343   -373    -14      9       O  
ATOM   2657  CB  TYR G  19      43.448   0.837  -1.308  1.00 19.91           C  
ANISOU 2657  CB  TYR G  19     1902   3391   2274   -526     93    300       C  
ATOM   2658  CG  TYR G  19      42.959   1.943  -2.261  1.00 20.41           C  
ANISOU 2658  CG  TYR G  19     2025   3309   2422   -253     85    568       C  
ATOM   2659  CD1 TYR G  19      43.688   3.120  -2.427  1.00 21.19           C  
ANISOU 2659  CD1 TYR G  19     2105   3136   2808    -59    466    695       C  
ATOM   2660  CD2 TYR G  19      41.776   1.819  -2.964  1.00 22.06           C  
ANISOU 2660  CD2 TYR G  19     2587   3163   2633   -339    -29    593       C  
ATOM   2661  CE1 TYR G  19      43.260   4.130  -3.293  1.00 22.81           C  
ANISOU 2661  CE1 TYR G  19     2295   3202   3169    151    324    597       C  
ATOM   2662  CE2 TYR G  19      41.345   2.819  -3.835  1.00 23.43           C  
ANISOU 2662  CE2 TYR G  19     2759   3140   3003   -215     44    662       C  
ATOM   2663  CZ  TYR G  19      42.088   3.971  -3.995  1.00 23.78           C  
ANISOU 2663  CZ  TYR G  19     2644   3177   3215    175    157    807       C  
ATOM   2664  OH  TYR G  19      41.625   4.953  -4.837  1.00 26.96           O  
ANISOU 2664  OH  TYR G  19     3138   3470   3634     60    439    819       O  
ATOM   2665  H   TYR G  19      43.043  -1.194  -2.861  1.00 26.28           H  
ATOM   2666  HA  TYR G  19      45.183   0.342  -2.285  1.00 24.37           H  
ATOM   2667  HB2 TYR G  19      42.665   0.353  -1.001  1.00 23.90           H  
ATOM   2668  HB3 TYR G  19      43.875   1.272  -0.554  1.00 23.90           H  
ATOM   2669  HD1 TYR G  19      44.487   3.228  -1.964  1.00 25.42           H  
ATOM   2670  HD2 TYR G  19      41.271   1.043  -2.874  1.00 26.47           H  
ATOM   2671  HE1 TYR G  19      43.764   4.906  -3.393  1.00 27.37           H  
ATOM   2672  HE2 TYR G  19      40.546   2.715  -4.301  1.00 28.11           H  
ATOM   2673  HH  TYR G  19      40.886   5.208  -4.591  1.00 32.35           H  
ATOM   2674  N   CYS G  20      44.950  -2.420  -0.984  1.00 19.62           N  
ANISOU 2674  N   CYS G  20     1536   4070   1849    -17    299   -125       N  
ATOM   2675  CA  CYS G  20      45.539  -3.381  -0.037  1.00 19.63           C  
ANISOU 2675  CA  CYS G  20     1237   4222   2002    228    304     38       C  
ATOM   2676  C   CYS G  20      47.038  -3.468  -0.209  1.00 23.25           C  
ANISOU 2676  C   CYS G  20     1640   4864   2331    217    526    137       C  
ATOM   2677  O   CYS G  20      47.576  -3.107  -1.252  1.00 25.62           O  
ANISOU 2677  O   CYS G  20     1950   5260   2525     58    768    268       O  
ATOM   2678  CB  CYS G  20      44.990  -4.797  -0.251  1.00 20.45           C  
ANISOU 2678  CB  CYS G  20     1746   3973   2051    275    485     48       C  
ATOM   2679  SG  CYS G  20      43.222  -4.991  -0.083  1.00 18.73           S  
ANISOU 2679  SG  CYS G  20     1763   3639   1715    174     96     -4       S  
ATOM   2680  H   CYS G  20      44.539  -2.794  -1.641  1.00 23.55           H  
ATOM   2681  HA  CYS G  20      45.343  -3.102   0.882  1.00 23.56           H  
ATOM   2682  HB2 CYS G  20      45.228  -5.083  -1.147  1.00 24.54           H  
ATOM   2683  HB3 CYS G  20      45.408  -5.387   0.396  1.00 24.54           H  
ATOM   2684  N   ASN G  21      47.700  -4.002   0.806  1.00 23.79           N  
ANISOU 2684  N   ASN G  21     1328   5030   2680    105    308     -9       N  
ATOM   2685  CA  ASN G  21      49.081  -4.458   0.636  1.00 25.92           C  
ANISOU 2685  CA  ASN G  21     1714   4997   3139    401    191   -121       C  
ATOM   2686  C   ASN G  21      49.170  -5.861   0.045  1.00 29.33           C  
ANISOU 2686  C   ASN G  21     2270   5054   3819    701    547   -583       C  
ATOM   2687  O   ASN G  21      48.150  -6.384  -0.428  1.00 31.10           O  
ANISOU 2687  O   ASN G  21     3092   4965   3761    539    943   -999       O  
ATOM   2688  CB  ASN G  21      49.722  -4.418   1.986  1.00 26.43           C  
ANISOU 2688  CB  ASN G  21     1602   4924   3516    404    152    257       C  
ATOM   2689  CG  ASN G  21      49.860  -3.032   2.466  1.00 27.37           C  
ANISOU 2689  CG  ASN G  21     1561   5023   3817    308     26    323       C  
ATOM   2690  ND2 ASN G  21      49.822  -2.873   3.754  1.00 28.84           N  
ANISOU 2690  ND2 ASN G  21     1607   5137   4214    321    251    -21       N  
ATOM   2691  OD1 ASN G  21      50.018  -2.090   1.669  1.00 31.01           O  
ANISOU 2691  OD1 ASN G  21     2355   5206   4223    403    -12    492       O  
ATOM   2692  OXT ASN G  21      50.262  -6.466   0.020  1.00 33.82           O1-
ANISOU 2692  OXT ASN G  21     3236   5265   4350    765    800   -648       O1-
ATOM   2693  H   ASN G  21      47.381  -4.114   1.597  1.00 28.54           H  
ATOM   2694  HA  ASN G  21      49.559  -3.840   0.045  1.00 31.11           H  
ATOM   2695  HB2 ASN G  21      49.172  -4.907   2.618  1.00 31.72           H  
ATOM   2696  HB3 ASN G  21      50.607  -4.812   1.934  1.00 31.72           H  
ATOM   2697 HD21 ASN G  21      49.721  -3.554   4.269  1.00 34.61           H  
ATOM   2698 HD22 ASN G  21      49.897  -2.085   4.092  1.00 34.61           H  
TER   
ATOM   2699  N   PHE H   1      33.415  19.063   6.659  1.00 27.56           N  
ANISOU 2699  N   PHE H   1     3855   2896   3723     10   -108    281       N  
ATOM   2700  CA  PHE H   1      34.284  17.909   6.817  1.00 23.20           C  
ANISOU 2700  CA  PHE H   1     3458   2142   3214   -188   -245    181       C  
ATOM   2701  C   PHE H   1      33.584  16.688   7.459  1.00 18.76           C  
ANISOU 2701  C   PHE H   1     2727   1665   2734   -216   -351     89       C  
ATOM   2702  O   PHE H   1      34.080  15.576   7.329  1.00 18.17           O  
ANISOU 2702  O   PHE H   1     2564   1552   2787     90   -100     42       O  
ATOM   2703  CB  PHE H   1      35.534  18.274   7.614  1.00 26.31           C  
ANISOU 2703  CB  PHE H   1     3805   2562   3631   -285     50    381       C  
ATOM   2704  HA  PHE H   1      34.583  17.631   5.926  1.00 27.84           H  
ATOM   2705  N   VAL H   2      32.440  16.858   8.127  1.00 16.22           N  
ANISOU 2705  N   VAL H   2     2571   1440   2153    223   -424    -88       N  
ATOM   2706  CA  VAL H   2      31.808  15.723   8.803  1.00 14.67           C  
ANISOU 2706  CA  VAL H   2     2194   1678   1701    276   -420   -598       C  
ATOM   2707  C   VAL H   2      31.440  14.612   7.831  1.00 12.11           C  
ANISOU 2707  C   VAL H   2     1519   1589   1492    486   -430   -108       C  
ATOM   2708  O   VAL H   2      31.700  13.431   8.099  1.00 11.40           O  
ANISOU 2708  O   VAL H   2     1371   1217   1745    415   -205      1       O  
ATOM   2709  CB  VAL H   2      30.575  16.174   9.594  1.00 19.84           C  
ANISOU 2709  CB  VAL H   2     2750   2426   2362    158     13   -817       C  
ATOM   2710  CG1 VAL H   2      29.762  14.996  10.075  1.00 20.72           C  
ANISOU 2710  CG1 VAL H   2     2811   2616   2445    351    123   -822       C  
ATOM   2711  CG2 VAL H   2      30.998  17.032  10.765  1.00 22.54           C  
ANISOU 2711  CG2 VAL H   2     3316   2637   2610     27    115   -819       C  
ATOM   2712  H   VAL H   2      32.018  17.603   8.203  1.00 19.47           H  
ATOM   2713  HA  VAL H   2      32.448  15.351   9.444  1.00 17.60           H  
ATOM   2714  HB  VAL H   2      30.004  16.717   9.012  1.00 23.81           H  
ATOM   2715 HG11 VAL H   2      30.310  14.451  10.644  1.00 24.86           H  
ATOM   2716 HG12 VAL H   2      29.002  15.320  10.564  1.00 24.86           H  
ATOM   2717 HG13 VAL H   2      29.471  14.487   9.315  1.00 24.86           H  
ATOM   2718 HG21 VAL H   2      31.465  17.802  10.434  1.00 27.04           H  
ATOM   2719 HG22 VAL H   2      30.216  17.306  11.250  1.00 27.04           H  
ATOM   2720 HG23 VAL H   2      31.575  16.519  11.335  1.00 27.04           H  
ATOM   2721  N   ASN H   3      30.842  14.948   6.702  1.00 12.37           N  
ANISOU 2721  N   ASN H   3     1859   1429   1412    405   -405     33       N  
ATOM   2722  CA  ASN H   3      30.448  13.919   5.747  1.00 12.23           C  
ANISOU 2722  CA  ASN H   3     1640   1582   1425    437   -429   -130       C  
ATOM   2723  C   ASN H   3      31.599  13.059   5.277  1.00 12.58           C  
ANISOU 2723  C   ASN H   3     1684   1400   1697    392   -497    184       C  
ATOM   2724  O   ASN H   3      31.503  11.825   5.230  1.00 12.35           O  
ANISOU 2724  O   ASN H   3     1736   1326   1630    343   -481    109       O  
ATOM   2725  CB  ASN H   3      29.755  14.564   4.527  1.00 13.55           C  
ANISOU 2725  CB  ASN H   3     1801   1866   1481    644   -424    109       C  
ATOM   2726  CG  ASN H   3      28.413  15.134   4.884  1.00 16.94           C  
ANISOU 2726  CG  ASN H   3     2043   2271   2124    362   -217     62       C  
ATOM   2727  ND2 ASN H   3      27.717  15.708   3.905  1.00 18.97           N  
ANISOU 2727  ND2 ASN H   3     2068   2471   2669    746   -587    234       N  
ATOM   2728  OD1 ASN H   3      27.981  15.031   6.042  1.00 19.07           O  
ANISOU 2728  OD1 ASN H   3     2273   2673   2300    324    -11     73       O  
ATOM   2729  H   ASN H   3      30.654  15.752   6.463  1.00 14.84           H  
ATOM   2730  HA  ASN H   3      29.796  13.329   6.179  1.00 14.68           H  
ATOM   2731  HB2 ASN H   3      30.310  15.284   4.189  1.00 16.26           H  
ATOM   2732  HB3 ASN H   3      29.626  13.891   3.841  1.00 16.26           H  
ATOM   2733 HD21 ASN H   3      28.041  15.740   3.109  1.00 22.76           H  
ATOM   2734 HD22 ASN H   3      26.944  16.046   4.068  1.00 22.76           H  
ATOM   2735  N   GLN H   4      32.721  13.692   4.986  1.00 12.82           N  
ANISOU 2735  N   GLN H   4     2190   1201   1481    373   -263     43       N  
ATOM   2736  CA  GLN H   4      33.908  12.981   4.557  1.00 13.11           C  
ANISOU 2736  CA  GLN H   4     2122   1349   1510    225    -19     97       C  
ATOM   2737  C   GLN H   4      34.467  12.110   5.670  1.00 10.33           C  
ANISOU 2737  C   GLN H   4     1451    989   1486     22    -88   -185       C  
ATOM   2738  O   GLN H   4      34.913  10.993   5.429  1.00 11.27           O  
ANISOU 2738  O   GLN H   4     1656   1102   1523    187     -1    -20       O  
ATOM   2739  CB  GLN H   4      34.914  14.025   4.117  1.00 17.61           C  
ANISOU 2739  CB  GLN H   4     2822   1745   2124    293    199    315       C  
ATOM   2740  CG  GLN H   4      36.130  13.558   3.449  1.00 22.99           C  
ANISOU 2740  CG  GLN H   4     3453   2319   2964     60    108    138       C  
ATOM   2741  CD  GLN H   4      36.834  14.731   2.820  1.00 29.91           C  
ANISOU 2741  CD  GLN H   4     4149   2881   4334   -183    654    102       C  
ATOM   2742  NE2 GLN H   4      37.994  14.491   2.353  1.00 32.35           N  
ANISOU 2742  NE2 GLN H   4     4363   3095   4835   -319    745   -182       N  
ATOM   2743  OE1 GLN H   4      36.317  15.846   2.754  1.00 33.35           O  
ANISOU 2743  OE1 GLN H   4     4646   3065   4962   -614    896    299       O  
ATOM   2744  H   GLN H   4      32.821  14.546   5.029  1.00 15.39           H  
ATOM   2745  HA  GLN H   4      33.692  12.411   3.790  1.00 15.73           H  
ATOM   2746  HB2 GLN H   4      34.468  14.630   3.503  1.00 21.13           H  
ATOM   2747  HB3 GLN H   4      35.195  14.520   4.902  1.00 21.13           H  
ATOM   2748  HG2 GLN H   4      36.724  13.150   4.098  1.00 27.59           H  
ATOM   2749  HG3 GLN H   4      35.898  12.924   2.752  1.00 27.59           H  
ATOM   2750 HE21 GLN H   4      38.325  13.699   2.409  1.00 38.83           H  
ATOM   2751 HE22 GLN H   4      38.446  15.121   1.981  1.00 38.83           H  
ATOM   2752  N   HIS H   5      34.422  12.630   6.896  1.00 10.56           N  
ANISOU 2752  N   HIS H   5     1373    964   1674     99    -67     81       N  
ATOM   2753  CA  HIS H   5      34.838  11.869   8.067  1.00 10.05           C  
ANISOU 2753  CA  HIS H   5     1177   1203   1438    132   -141    -50       C  
ATOM   2754  C   HIS H   5      34.021  10.585   8.194  1.00  9.48           C  
ANISOU 2754  C   HIS H   5     1197   1052   1352     37   -265    -31       C  
ATOM   2755  O   HIS H   5      34.563   9.481   8.383  1.00 10.75           O  
ANISOU 2755  O   HIS H   5     1358   1103   1623    268   -432     42       O  
ATOM   2756  CB  HIS H   5      34.739  12.734   9.332  1.00 12.14           C  
ANISOU 2756  CB  HIS H   5     1545   1456   1612     45   -475   -241       C  
ATOM   2757  CG  HIS H   5      35.182  12.031  10.580  1.00 13.25           C  
ANISOU 2757  CG  HIS H   5     1506   1809   1718    174   -666   -196       C  
ATOM   2758  CD2 HIS H   5      34.472  11.565  11.632  1.00 18.07           C  
ANISOU 2758  CD2 HIS H   5     2105   2750   2013    352   -588     94       C  
ATOM   2759  ND1 HIS H   5      36.502  11.742  10.849  1.00 16.88           N  
ANISOU 2759  ND1 HIS H   5     2010   2217   2186    310   -705   -255       N  
ATOM   2760  CE1 HIS H   5      36.573  11.099  11.996  1.00 18.78           C  
ANISOU 2760  CE1 HIS H   5     2235   2852   2048    499   -772     26       C  
ATOM   2761  NE2 HIS H   5      35.361  10.977  12.491  1.00 20.09           N  
ANISOU 2761  NE2 HIS H   5     2602   3022   2008    259   -815    232       N  
ATOM   2762  H   HIS H   5      34.153  13.427   7.074  1.00 12.67           H  
ATOM   2763  HA  HIS H   5      35.777  11.612   7.956  1.00 12.06           H  
ATOM   2764  HB2 HIS H   5      35.298  13.518   9.218  1.00 14.57           H  
ATOM   2765  HB3 HIS H   5      33.815  13.003   9.455  1.00 14.57           H  
ATOM   2766  HD1 HIS H   5      37.167  11.924  10.336  1.00 20.25           H  
ATOM   2767  HD2 HIS H   5      33.548  11.606  11.736  1.00 21.69           H  
ATOM   2768  HE1 HIS H   5      37.355  10.799  12.400  1.00 22.53           H  
ATOM   2769  HE2 HIS H   5      35.162  10.609  13.243  1.00 24.10           H  
ATOM   2770  N   LEU H   6      32.702  10.708   8.092  1.00  9.90           N  
ANISOU 2770  N   LEU H   6     1276   1253   1232     91   -269     -8       N  
ATOM   2771  CA  LEU H   6      31.819   9.549   8.212  1.00  9.96           C  
ANISOU 2771  CA  LEU H   6     1358   1265   1164    130   -313    -37       C  
ATOM   2772  C   LEU H   6      32.053   8.557   7.060  1.00  9.12           C  
ANISOU 2772  C   LEU H   6     1029   1184   1253     48    -98    133       C  
ATOM   2773  O   LEU H   6      32.107   7.339   7.274  1.00 10.02           O  
ANISOU 2773  O   LEU H   6     1227   1211   1368    -69   -250    -11       O  
ATOM   2774  CB  LEU H   6      30.353  10.014   8.268  1.00 11.06           C  
ANISOU 2774  CB  LEU H   6     1291   1341   1568    210   -123   -245       C  
ATOM   2775  CG  LEU H   6      29.994  10.943   9.413  1.00 12.41           C  
ANISOU 2775  CG  LEU H   6     1492   1439   1783     15    185   -193       C  
ATOM   2776  CD1 LEU H   6      28.538  11.382   9.296  1.00 15.83           C  
ANISOU 2776  CD1 LEU H   6     1817   2001   2197    353    216   -210       C  
ATOM   2777  CD2 LEU H   6      30.282  10.296  10.757  1.00 14.45           C  
ANISOU 2777  CD2 LEU H   6     2298   1648   1545   -160    -12    -67       C  
ATOM   2778  H   LEU H   6      32.291  11.450   7.953  1.00 11.88           H  
ATOM   2779  HA  LEU H   6      32.019   9.085   9.051  1.00 11.96           H  
ATOM   2780  HB2 LEU H   6      30.148  10.481   7.443  1.00 13.27           H  
ATOM   2781  HB3 LEU H   6      29.786   9.230   8.344  1.00 13.27           H  
ATOM   2782  HG  LEU H   6      30.545  11.739   9.349  1.00 14.89           H  
ATOM   2783 HD11 LEU H   6      27.974  10.605   9.327  1.00 19.00           H  
ATOM   2784 HD12 LEU H   6      28.329  11.968  10.027  1.00 19.00           H  
ATOM   2785 HD13 LEU H   6      28.417  11.842   8.462  1.00 19.00           H  
ATOM   2786 HD21 LEU H   6      31.217  10.087  10.809  1.00 17.34           H  
ATOM   2787 HD22 LEU H   6      30.044  10.909  11.457  1.00 17.34           H  
ATOM   2788 HD23 LEU H   6      29.762   9.493  10.835  1.00 17.34           H  
ATOM   2789  N   CYS H   7      32.185   9.077   5.846  1.00  9.36           N  
ANISOU 2789  N   CYS H   7     1169   1243   1145    225   -114     29       N  
ATOM   2790  CA  CYS H   7      32.461   8.180   4.723  1.00  9.61           C  
ANISOU 2790  CA  CYS H   7     1206   1164   1280    285   -213     50       C  
ATOM   2791  C   CYS H   7      33.766   7.391   4.958  1.00  9.24           C  
ANISOU 2791  C   CYS H   7     1270   1005   1236     72   -177    -33       C  
ATOM   2792  O   CYS H   7      33.828   6.190   4.717  1.00  9.80           O  
ANISOU 2792  O   CYS H   7     1286   1001   1438    175   -268   -107       O  
ATOM   2793  CB  CYS H   7      32.546   9.005   3.457  1.00 10.57           C  
ANISOU 2793  CB  CYS H   7     1419   1258   1337    298   -162    -58       C  
ATOM   2794  SG  CYS H   7      32.868   7.938   1.990  1.00 12.36           S  
ANISOU 2794  SG  CYS H   7     1936   1387   1375    302    -97      2       S  
ATOM   2795  H   CYS H   7      32.124   9.911   5.646  1.00 11.23           H  
ATOM   2796  HA  CYS H   7      31.725   7.541   4.628  1.00 11.53           H  
ATOM   2797  HB2 CYS H   7      31.705   9.468   3.318  1.00 12.68           H  
ATOM   2798  HB3 CYS H   7      33.273   9.642   3.536  1.00 12.68           H  
ATOM   2799  N   GLY H   8      34.808   8.075   5.442  1.00  9.32           N  
ANISOU 2799  N   GLY H   8     1223    937   1381    118   -254    -83       N  
ATOM   2800  CA  GLY H   8      36.085   7.419   5.659  1.00 10.29           C  
ANISOU 2800  CA  GLY H   8     1284   1129   1497    246   -170    -58       C  
ATOM   2801  C   GLY H   8      35.997   6.297   6.664  1.00  9.13           C  
ANISOU 2801  C   GLY H   8      987   1137   1346    210   -260   -272       C  
ATOM   2802  O   GLY H   8      36.664   5.287   6.517  1.00 10.60           O  
ANISOU 2802  O   GLY H   8     1299   1050   1678    156   -427   -203       O  
ATOM   2803  H   GLY H   8      34.795   8.910   5.647  1.00 11.18           H  
ATOM   2804  HA2 GLY H   8      36.407   7.054   4.819  1.00 12.35           H  
ATOM   2805  HA3 GLY H   8      36.731   8.067   5.979  1.00 12.35           H  
ATOM   2806  N   SER H   9      35.142   6.464   7.677  1.00  9.12           N  
ANISOU 2806  N   SER H   9     1233   1071   1163    133   -403    -39       N  
ATOM   2807  CA ASER H   9      35.019   5.395   8.645  0.19 10.23           C  
ANISOU 2807  CA ASER H   9     1213   1315   1358     16   -351    -82       C  
ATOM   2808  CA BSER H   9      34.899   5.426   8.664  0.71 11.08           C  
ANISOU 2808  CA BSER H   9     1392   1393   1426    279   -604    182       C  
ATOM   2809  CA CSER H   9      34.881   5.429   8.679  0.10 10.50           C  
ANISOU 2809  CA CSER H   9     1329   1305   1356    181   -328   -100       C  
ATOM   2810  C   SER H   9      34.384   4.154   8.016  1.00 10.97           C  
ANISOU 2810  C   SER H   9     1448   1287   1433     22   -319   -117       C  
ATOM   2811  O   SER H   9      34.842   3.058   8.303  1.00 12.04           O  
ANISOU 2811  O   SER H   9     1797   1112   1666     43   -619    179       O  
ATOM   2812  CB ASER H   9      34.315   5.852   9.922  0.19 11.06           C  
ANISOU 2812  CB ASER H   9     1217   1589   1396   -162    -38    -98       C  
ATOM   2813  CB BSER H   9      33.880   5.969   9.672  0.71 13.49           C  
ANISOU 2813  CB BSER H   9     2118   1833   1174    448   -289    446       C  
ATOM   2814  CB CSER H   9      33.799   5.890   9.666  0.10 11.52           C  
ANISOU 2814  CB CSER H   9     1398   1550   1428    370   -115   -170       C  
ATOM   2815  OG ASER H   9      32.974   6.228   9.686  0.19 12.01           O  
ANISOU 2815  OG ASER H   9     1271   1870   1421   -196    -29   -127       O  
ATOM   2816  OG BSER H   9      33.390   4.992  10.567  0.71 18.29           O  
ANISOU 2816  OG BSER H   9     2630   2318   2002    281    323    347       O  
ATOM   2817  OG CSER H   9      34.068   7.162  10.230  0.10 12.62           O  
ANISOU 2817  OG CSER H   9     1369   1793   1633    439    108   -317       O  
ATOM   2818  H   SER H   9      34.676   7.174   7.813  1.00 10.95           H  
ATOM   2819  HA ASER H   9      35.927   5.136   8.909  0.19 12.27           H  
ATOM   2820  HA BSER H   9      35.731   5.221   9.139  0.71 13.30           H  
ATOM   2821  HB2ASER H   9      34.327   5.123  10.561  0.19 13.27           H  
ATOM   2822  HB2BSER H   9      34.304   6.672  10.188  0.71 16.19           H  
ATOM   2823  HB2CSER H   9      32.951   5.934   9.196  0.10 13.82           H  
ATOM   2824  HB3ASER H   9      34.793   6.614  10.286  0.19 13.27           H  
ATOM   2825  HB3BSER H   9      33.130   6.338   9.180  0.71 16.19           H  
ATOM   2826  HB3CSER H   9      33.739   5.241  10.384  0.10 13.82           H  
ATOM   2827  HG ASER H   9      32.793   6.138   8.892  0.19 14.41           H  
ATOM   2828  HG BSER H   9      33.734   4.265  10.406  0.71 21.95           H  
ATOM   2829  HG CSER H   9      34.773   7.457   9.934  0.10 15.14           H  
ATOM   2830  N   HIS H  10      33.400   4.306   7.140  1.00  9.58           N  
ANISOU 2830  N   HIS H  10     1082   1226   1333    170   -399   -206       N  
ATOM   2831  CA  HIS H  10      32.873   3.184   6.389  1.00  8.79           C  
ANISOU 2831  CA  HIS H  10     1045   1213   1080    -52   -113   -159       C  
ATOM   2832  C   HIS H  10      33.943   2.597   5.465  1.00  8.64           C  
ANISOU 2832  C   HIS H  10     1021   1000   1261    -42   -286    -15       C  
ATOM   2833  O   HIS H  10      34.048   1.375   5.322  1.00  9.50           O  
ANISOU 2833  O   HIS H  10     1100   1041   1468    -75    -98     78       O  
ATOM   2834  CB  HIS H  10      31.667   3.620   5.548  1.00  9.99           C  
ANISOU 2834  CB  HIS H  10      897   1567   1333    112    -67     -7       C  
ATOM   2835  CG  HIS H  10      30.427   3.895   6.343  1.00  9.26           C  
ANISOU 2835  CG  HIS H  10     1107   1208   1203     33    -26   -132       C  
ATOM   2836  CD2 HIS H  10      30.024   4.984   7.043  1.00  9.69           C  
ANISOU 2836  CD2 HIS H  10     1031   1339   1314    -46    324   -158       C  
ATOM   2837  ND1 HIS H  10      29.381   3.003   6.382  1.00 11.07           N  
ANISOU 2837  ND1 HIS H  10     1189   1146   1872    -79    -27   -236       N  
ATOM   2838  CE1 HIS H  10      28.409   3.508   7.122  1.00 11.85           C  
ANISOU 2838  CE1 HIS H  10     1247   1180   2077      1    350   -537       C  
ATOM   2839  NE2 HIS H  10      28.773   4.716   7.534  1.00  9.83           N  
ANISOU 2839  NE2 HIS H  10     1220   1207   1309     81    228   -231       N  
ATOM   2840  H   HIS H  10      33.020   5.057   6.963  1.00 11.50           H  
ATOM   2841  HA  HIS H  10      32.582   2.484   7.010  1.00 10.54           H  
ATOM   2842  HB2 HIS H  10      31.898   4.432   5.072  1.00 11.99           H  
ATOM   2843  HB3 HIS H  10      31.460   2.916   4.914  1.00 11.99           H  
ATOM   2844  HD1 HIS H  10      29.373   2.228   6.011  1.00 13.28           H  
ATOM   2845  HD2 HIS H  10      30.519   5.758   7.189  1.00 11.63           H  
ATOM   2846  HE1 HIS H  10      27.600   3.091   7.314  1.00 14.22           H  
ATOM   2847  N   LEU H  11      34.728   3.453   4.826  1.00  8.66           N  
ANISOU 2847  N   LEU H  11     1036    995   1261      3   -144     10       N  
ATOM   2848  CA  LEU H  11      35.709   2.983   3.867  1.00  8.65           C  
ANISOU 2848  CA  LEU H  11     1223    910   1153     46    105    248       C  
ATOM   2849  C   LEU H  11      36.754   2.085   4.529  1.00  8.31           C  
ANISOU 2849  C   LEU H  11     1020   1038   1100    -61     84     -5       C  
ATOM   2850  O   LEU H  11      37.140   1.075   3.959  1.00  9.44           O  
ANISOU 2850  O   LEU H  11     1147   1083   1357     67    159   -186       O  
ATOM   2851  CB  LEU H  11      36.332   4.203   3.241  1.00 12.12           C  
ANISOU 2851  CB  LEU H  11     1694   1384   1525   -116     83    -81       C  
ATOM   2852  CG  LEU H  11      37.298   4.064   2.096  1.00 13.97           C  
ANISOU 2852  CG  LEU H  11     1957   1568   1782    -71     95     60       C  
ATOM   2853  CD1 LEU H  11      36.690   3.236   0.983  1.00 14.74           C  
ANISOU 2853  CD1 LEU H  11     2697   1363   1539   -286    319   -245       C  
ATOM   2854  CD2 LEU H  11      37.614   5.471   1.640  1.00 16.38           C  
ANISOU 2854  CD2 LEU H  11     2357   1877   1988   -694    333     88       C  
ATOM   2855  H   LEU H  11      34.711   4.307   4.930  1.00 10.40           H  
ATOM   2856  HA  LEU H  11      35.259   2.469   3.165  1.00 10.38           H  
ATOM   2857  HB2 LEU H  11      35.609   4.764   2.921  1.00 14.54           H  
ATOM   2858  HB3 LEU H  11      36.806   4.677   3.942  1.00 14.54           H  
ATOM   2859  HG  LEU H  11      38.115   3.638   2.399  1.00 16.76           H  
ATOM   2860 HD11 LEU H  11      35.892   3.669   0.671  1.00 17.68           H  
ATOM   2861 HD12 LEU H  11      37.325   3.162   0.266  1.00 17.68           H  
ATOM   2862 HD13 LEU H  11      36.477   2.364   1.324  1.00 17.68           H  
ATOM   2863 HD21 LEU H  11      38.006   5.955   2.370  1.00 19.65           H  
ATOM   2864 HD22 LEU H  11      38.231   5.430   0.905  1.00 19.65           H  
ATOM   2865 HD23 LEU H  11      36.801   5.899   1.361  1.00 19.65           H  
ATOM   2866  N   VAL H  12      37.284   2.494   5.665  1.00  9.05           N  
ANISOU 2866  N   VAL H  12      985   1137   1316     92   -174   -126       N  
ATOM   2867  CA  VAL H  12      38.329   1.676   6.282  1.00 10.44           C  
ANISOU 2867  CA  VAL H  12     1066   1127   1772    -22   -416    -50       C  
ATOM   2868  C   VAL H  12      37.780   0.335   6.797  1.00 10.30           C  
ANISOU 2868  C   VAL H  12     1403   1197   1314    110   -344   -177       C  
ATOM   2869  O   VAL H  12      38.479  -0.662   6.768  1.00 11.00           O  
ANISOU 2869  O   VAL H  12     1520   1167   1493    223   -244   -187       O  
ATOM   2870  CB  VAL H  12      39.162   2.431   7.357  1.00 14.13           C  
ANISOU 2870  CB  VAL H  12     1683   1347   2338    103   -642     47       C  
ATOM   2871  CG1 VAL H  12      39.856   3.630   6.769  1.00 15.86           C  
ANISOU 2871  CG1 VAL H  12     1752   1355   2921    -24   -771   -173       C  
ATOM   2872  CG2 VAL H  12      38.297   2.795   8.498  1.00 14.78           C  
ANISOU 2872  CG2 VAL H  12     1767   1376   2474    364   -757    186       C  
ATOM   2873  H   VAL H  12      37.072   3.211   6.091  1.00 10.86           H  
ATOM   2874  HA  VAL H  12      38.963   1.447   5.570  1.00 12.52           H  
ATOM   2875  HB  VAL H  12      39.855   1.826   7.695  1.00 16.95           H  
ATOM   2876 HG11 VAL H  12      39.196   4.229   6.412  1.00 19.04           H  
ATOM   2877 HG12 VAL H  12      40.358   4.070   7.460  1.00 19.04           H  
ATOM   2878 HG13 VAL H  12      40.446   3.338   6.070  1.00 19.04           H  
ATOM   2879 HG21 VAL H  12      37.931   1.994   8.880  1.00 17.74           H  
ATOM   2880 HG22 VAL H  12      38.824   3.259   9.153  1.00 17.74           H  
ATOM   2881 HG23 VAL H  12      37.589   3.362   8.184  1.00 17.74           H  
ATOM   2882  N   GLU H  13      36.521   0.279   7.207  1.00 10.26           N  
ANISOU 2882  N   GLU H  13     1496   1094   1306     30    -51   -119       N  
ATOM   2883  CA AGLU H  13      35.917  -0.997   7.574  0.41 11.65           C  
ANISOU 2883  CA AGLU H  13     1586   1280   1560     47    173    169       C  
ATOM   2884  CA BGLU H  13      35.930  -0.989   7.577  0.59 11.69           C  
ANISOU 2884  CA BGLU H  13     1532   1390   1519      9    157    126       C  
ATOM   2885  C   GLU H  13      35.796  -1.908   6.355  1.00 10.67           C  
ANISOU 2885  C   GLU H  13     1253   1290   1511     81    -18     99       C  
ATOM   2886  O   GLU H  13      36.049  -3.121   6.443  1.00 11.95           O  
ANISOU 2886  O   GLU H  13     1618   1263   1661     29     32     78       O  
ATOM   2887  CB AGLU H  13      34.550  -0.792   8.205  0.41 15.52           C  
ANISOU 2887  CB AGLU H  13     2220   1377   2301    -99    695    161       C  
ATOM   2888  CB BGLU H  13      34.644  -0.716   8.312  0.59 16.17           C  
ANISOU 2888  CB BGLU H  13     2139   1630   2373   -346    713    -95       C  
ATOM   2889  CG AGLU H  13      34.567  -0.361   9.688  0.41 19.12           C  
ANISOU 2889  CG AGLU H  13     2772   1700   2791    -17    775    252       C  
ATOM   2890  CG BGLU H  13      34.957   0.046   9.610  0.59 20.75           C  
ANISOU 2890  CG BGLU H  13     2804   2079   3002   -522    847   -384       C  
ATOM   2891  CD AGLU H  13      35.509  -1.186  10.583  0.41 19.73           C  
ANISOU 2891  CD AGLU H  13     2760   1795   2942    302    392    307       C  
ATOM   2892  CD BGLU H  13      33.821   0.049  10.628  0.59 23.96           C  
ANISOU 2892  CD BGLU H  13     3063   2686   3356   -487   1001   -661       C  
ATOM   2893  OE1AGLU H  13      35.432  -2.431  10.628  0.41 20.29           O  
ANISOU 2893  OE1AGLU H  13     2602   1898   3209    427    598    385       O  
ATOM   2894  OE1BGLU H  13      32.727  -0.502  10.345  0.59 26.13           O  
ANISOU 2894  OE1BGLU H  13     2963   3198   3766   -477   1024   -643       O  
ATOM   2895  OE2AGLU H  13      36.347  -0.572  11.262  0.41 17.94           O1-
ANISOU 2895  OE2AGLU H  13     2476   1882   2460    595   -564    362       O1-
ATOM   2896  OE2BGLU H  13      34.026   0.618  11.722  0.59 25.05           O1-
ANISOU 2896  OE2BGLU H  13     3372   2893   3252   -202   1305   -374       O1-
ATOM   2897  H   GLU H  13      35.993   0.955   7.281  1.00 12.31           H  
ATOM   2898  HA  GLU H  13      36.512  -1.440   8.220  0.59 14.03           H  
ATOM   2899  HB2AGLU H  13      34.081  -0.105   7.706  0.41 18.63           H  
ATOM   2900  HB2BGLU H  13      34.062  -0.168   7.762  0.59 19.40           H  
ATOM   2901  HB3AGLU H  13      34.058  -1.626   8.149  0.41 18.63           H  
ATOM   2902  HB3BGLU H  13      34.212  -1.554   8.539  0.59 19.40           H  
ATOM   2903  HG2AGLU H  13      34.849   0.565   9.738  0.41 22.94           H  
ATOM   2904  HG2BGLU H  13      35.729  -0.363  10.032  0.59 24.90           H  
ATOM   2905  HG3AGLU H  13      33.670  -0.449  10.046  0.41 22.94           H  
ATOM   2906  HG3BGLU H  13      35.156   0.969   9.388  0.59 24.90           H  
ATOM   2907  N   ALA H  14      35.429  -1.346   5.207  1.00  9.77           N  
ANISOU 2907  N   ALA H  14     1191   1169   1353      1   -179    -65       N  
ATOM   2908  CA  ALA H  14      35.351  -2.143   3.975  1.00 10.05           C  
ANISOU 2908  CA  ALA H  14     1187   1137   1494    -83   -265     19       C  
ATOM   2909  C   ALA H  14      36.733  -2.621   3.540  1.00  9.70           C  
ANISOU 2909  C   ALA H  14     1142   1234   1310    191   -134    -28       C  
ATOM   2910  O   ALA H  14      36.923  -3.793   3.192  1.00 10.94           O  
ANISOU 2910  O   ALA H  14     1618   1118   1422    200   -173   -234       O  
ATOM   2911  CB  ALA H  14      34.682  -1.334   2.870  1.00 12.50           C  
ANISOU 2911  CB  ALA H  14     1644   1325   1781     54   -307    -61       C  
ATOM   2912  H   ALA H  14      35.221  -0.517   5.110  1.00 11.73           H  
ATOM   2913  HA  ALA H  14      34.799  -2.935   4.145  1.00 12.06           H  
ATOM   2914  HB1 ALA H  14      35.200  -0.542   2.705  1.00 15.00           H  
ATOM   2915  HB2 ALA H  14      34.640  -1.869   2.073  1.00 15.00           H  
ATOM   2916  HB3 ALA H  14      33.796  -1.094   3.151  1.00 15.00           H  
ATOM   2917  N   LEU H  15      37.728  -1.739   3.597  1.00  9.93           N  
ANISOU 2917  N   LEU H  15     1291   1178   1304    -95    -35    -39       N  
ATOM   2918  CA ALEU H  15      39.117  -2.115   3.298  0.48 10.98           C  
ANISOU 2918  CA ALEU H  15     1458   1277   1435    -69    398    -92       C  
ATOM   2919  CA BLEU H  15      39.060  -2.149   3.237  0.52 11.23           C  
ANISOU 2919  CA BLEU H  15     1522   1267   1479   -152    467   -199       C  
ATOM   2920  C   LEU H  15      39.565  -3.240   4.182  1.00 10.08           C  
ANISOU 2920  C   LEU H  15     1211   1173   1446      9     35    -94       C  
ATOM   2921  O   LEU H  15      40.225  -4.202   3.754  1.00 12.17           O  
ANISOU 2921  O   LEU H  15     1401   1324   1898    140    483   -210       O  
ATOM   2922  CB ALEU H  15      40.075  -0.946   3.541  0.48 12.09           C  
ANISOU 2922  CB ALEU H  15     1563   1539   1491     99    264    -29       C  
ATOM   2923  CB BLEU H  15      39.958  -0.921   3.223  0.52 13.00           C  
ANISOU 2923  CB BLEU H  15     1686   1570   1683   -125    489   -233       C  
ATOM   2924  CG ALEU H  15      40.177   0.116   2.457  0.48  9.70           C  
ANISOU 2924  CG ALEU H  15     1244   1457    986    170   -226    185       C  
ATOM   2925  CG BLEU H  15      41.239  -1.029   2.427  0.52 12.53           C  
ANISOU 2925  CG BLEU H  15     1399   1703   1659   -112     50    160       C  
ATOM   2926  CD1ALEU H  15      40.971   1.322   2.947  0.48 10.68           C  
ANISOU 2926  CD1ALEU H  15     1552   1616    888   -216   -117    -98       C  
ATOM   2927  CD1BLEU H  15      40.999  -1.479   1.009  0.52 12.29           C  
ANISOU 2927  CD1BLEU H  15     1249   1879   1542     63    -68    -33       C  
ATOM   2928  CD2ALEU H  15      40.773  -0.439   1.164  0.48 10.46           C  
ANISOU 2928  CD2ALEU H  15     1746   1400    830   -124     52    112       C  
ATOM   2929  CD2BLEU H  15      41.892   0.334   2.447  0.52 11.03           C  
ANISOU 2929  CD2BLEU H  15     1093   1473   1626    -95    164    295       C  
ATOM   2930  H   LEU H  15      37.643  -0.913   3.821  1.00 11.92           H  
ATOM   2931  HA ALEU H  15      39.192  -2.398   2.362  0.48 13.17           H  
ATOM   2932  HA BLEU H  15      39.044  -2.520   2.331  0.52 13.48           H  
ATOM   2933  HB2ALEU H  15      39.797  -0.496   4.354  0.48 14.51           H  
ATOM   2934  HB2BLEU H  15      39.452  -0.180   2.853  0.52 15.60           H  
ATOM   2935  HB3ALEU H  15      40.965  -1.309   3.667  0.48 14.51           H  
ATOM   2936  HB3BLEU H  15      40.205  -0.715   4.138  0.52 15.60           H  
ATOM   2937  HG ALEU H  15      39.281   0.426   2.251  0.48 11.64           H  
ATOM   2938  HG BLEU H  15      41.835  -1.664   2.855  0.52 15.04           H  
ATOM   2939 HD11ALEU H  15      41.855   1.036   3.188  0.48 12.81           H  
ATOM   2940 HD11BLEU H  15      40.427  -0.844   0.572  0.52 14.75           H  
ATOM   2941 HD12ALEU H  15      41.017   1.972   2.242  0.48 12.81           H  
ATOM   2942 HD12BLEU H  15      41.841  -1.531   0.551  0.52 14.75           H  
ATOM   2943 HD13ALEU H  15      40.527   1.697   3.711  0.48 12.81           H  
ATOM   2944 HD13BLEU H  15      40.579  -2.343   1.022  0.52 14.75           H  
ATOM   2945 HD21ALEU H  15      40.212  -1.149   0.841  0.48 12.56           H  
ATOM   2946 HD21BLEU H  15      42.075   0.579   3.358  0.52 13.24           H  
ATOM   2947 HD22ALEU H  15      40.817   0.265   0.513  0.48 12.56           H  
ATOM   2948 HD22BLEU H  15      42.711   0.295   1.948  0.52 13.24           H  
ATOM   2949 HD23ALEU H  15      41.654  -0.774   1.345  0.48 12.56           H  
ATOM   2950 HD23BLEU H  15      41.295   0.972   2.050  0.52 13.24           H  
ATOM   2951  N   TYR H  16      39.215  -3.156   5.450  1.00  9.73           N  
ANISOU 2951  N   TYR H  16     1220   1209   1269     74   -136    -20       N  
ATOM   2952  CA  TYR H  16      39.616  -4.193   6.389  1.00 10.55           C  
ANISOU 2952  CA  TYR H  16     1234   1383   1390     84   -132   -218       C  
ATOM   2953  C   TYR H  16      39.132  -5.545   5.906  1.00 10.63           C  
ANISOU 2953  C   TYR H  16     1657   1261   1119    297     34     49       C  
ATOM   2954  O   TYR H  16      39.886  -6.524   5.913  1.00 11.45           O  
ANISOU 2954  O   TYR H  16     1588   1340   1423    286     11   -153       O  
ATOM   2955  CB  TYR H  16      39.104  -3.884   7.817  1.00 10.88           C  
ANISOU 2955  CB  TYR H  16     1509   1375   1251    200    -47    -95       C  
ATOM   2956  CG  TYR H  16      39.341  -5.051   8.752  1.00 10.29           C  
ANISOU 2956  CG  TYR H  16     1297   1236   1379     86   -256   -429       C  
ATOM   2957  CD1 TYR H  16      40.593  -5.320   9.241  1.00 10.91           C  
ANISOU 2957  CD1 TYR H  16     1317   1171   1658    108   -334   -219       C  
ATOM   2958  CD2 TYR H  16      38.311  -5.906   9.131  1.00 10.52           C  
ANISOU 2958  CD2 TYR H  16     1081   1496   1422    146   -184   -403       C  
ATOM   2959  CE1 TYR H  16      40.811  -6.395  10.050  1.00 10.85           C  
ANISOU 2959  CE1 TYR H  16     1351   1242   1530     29   -272     54       C  
ATOM   2960  CE2 TYR H  16      38.527  -6.988   9.945  1.00 10.71           C  
ANISOU 2960  CE2 TYR H  16     1295   1378   1395   -108     39   -124       C  
ATOM   2961  CZ  TYR H  16      39.801  -7.226  10.403  1.00 10.69           C  
ANISOU 2961  CZ  TYR H  16     1439   1226   1397     76   -115    -49       C  
ATOM   2962  OH  TYR H  16      40.054  -8.280  11.235  1.00 11.90           O  
ANISOU 2962  OH  TYR H  16     1480   1451   1589    124   -183     -6       O  
ATOM   2963  H   TYR H  16      38.751  -2.518   5.794  1.00 11.68           H  
ATOM   2964  HA  TYR H  16      40.595  -4.222   6.424  1.00 12.66           H  
ATOM   2965  HB2 TYR H  16      39.576  -3.112   8.167  1.00 13.06           H  
ATOM   2966  HB3 TYR H  16      38.150  -3.708   7.784  1.00 13.06           H  
ATOM   2967  HD1 TYR H  16      41.307  -4.775   9.000  1.00 13.09           H  
ATOM   2968  HD2 TYR H  16      37.453  -5.752   8.805  1.00 12.63           H  
ATOM   2969  HE1 TYR H  16      41.668  -6.558  10.371  1.00 13.02           H  
ATOM   2970  HE2 TYR H  16      37.824  -7.547  10.187  1.00 12.85           H  
ATOM   2971  HH  TYR H  16      39.868  -8.984  10.859  1.00 14.27           H  
ATOM   2972  N   LEU H  17      37.869  -5.628   5.501  1.00  9.70           N  
ANISOU 2972  N   LEU H  17     1355   1177   1151    133   -136    -25       N  
ATOM   2973  CA  LEU H  17      37.272  -6.891   5.097  1.00 10.83           C  
ANISOU 2973  CA  LEU H  17     1531   1298   1285     -9     -3   -252       C  
ATOM   2974  C   LEU H  17      37.826  -7.384   3.754  1.00 10.86           C  
ANISOU 2974  C   LEU H  17     1636   1103   1387    -26     87   -103       C  
ATOM   2975  O   LEU H  17      37.999  -8.586   3.567  1.00 13.01           O  
ANISOU 2975  O   LEU H  17     2278   1179   1485    119     33   -197       O  
ATOM   2976  CB  LEU H  17      35.754  -6.764   5.047  1.00 11.61           C  
ANISOU 2976  CB  LEU H  17     1254   1463   1695    -55    193   -358       C  
ATOM   2977  CG  LEU H  17      35.092  -6.652   6.422  1.00 12.69           C  
ANISOU 2977  CG  LEU H  17     1493   1709   1619    -63    175   -124       C  
ATOM   2978  CD1 LEU H  17      33.584  -6.488   6.272  1.00 14.43           C  
ANISOU 2978  CD1 LEU H  17     1408   2078   1995     65     41    193       C  
ATOM   2979  CD2 LEU H  17      35.425  -7.821   7.401  1.00 14.97           C  
ANISOU 2979  CD2 LEU H  17     1954   2093   1640    -51    316     92       C  
ATOM   2980  H   LEU H  17      37.332  -4.958   5.453  1.00 11.63           H  
ATOM   2981  HA  LEU H  17      37.489  -7.568   5.771  1.00 12.99           H  
ATOM   2982  HB2 LEU H  17      35.524  -5.968   4.543  1.00 13.93           H  
ATOM   2983  HB3 LEU H  17      35.390  -7.548   4.607  1.00 13.93           H  
ATOM   2984  HG  LEU H  17      35.420  -5.840   6.840  1.00 15.23           H  
ATOM   2985 HD11 LEU H  17      33.231  -7.252   5.811  1.00 17.31           H  
ATOM   2986 HD12 LEU H  17      33.189  -6.420   7.144  1.00 17.31           H  
ATOM   2987 HD13 LEU H  17      33.406  -5.690   5.768  1.00 17.31           H  
ATOM   2988 HD21 LEU H  17      36.374  -7.846   7.545  1.00 17.96           H  
ATOM   2989 HD22 LEU H  17      34.971  -7.670   8.233  1.00 17.96           H  
ATOM   2990 HD23 LEU H  17      35.131  -8.648   7.012  1.00 17.96           H  
ATOM   2991  N   VAL H  18      38.076  -6.477   2.828  1.00 10.03           N  
ANISOU 2991  N   VAL H  18     1291   1278   1241    130     54   -193       N  
ATOM   2992  CA  VAL H  18      38.619  -6.854   1.522  1.00 10.73           C  
ANISOU 2992  CA  VAL H  18     1328   1511   1240    120     81   -284       C  
ATOM   2993  C   VAL H  18      40.065  -7.330   1.660  1.00 12.18           C  
ANISOU 2993  C   VAL H  18     1623   1634   1371    370     78   -253       C  
ATOM   2994  O   VAL H  18      40.462  -8.324   1.072  1.00 14.81           O  
ANISOU 2994  O   VAL H  18     2089   1810   1731    540     85   -497       O  
ATOM   2995  CB  VAL H  18      38.543  -5.663   0.564  1.00 11.53           C  
ANISOU 2995  CB  VAL H  18     1478   1819   1082    165     57     34       C  
ATOM   2996  CG1 VAL H  18      39.329  -5.939  -0.729  1.00 15.00           C  
ANISOU 2996  CG1 VAL H  18     1934   2202   1566    148    258   -194       C  
ATOM   2997  CG2 VAL H  18      37.102  -5.367   0.222  1.00 12.20           C  
ANISOU 2997  CG2 VAL H  18     1634   1593   1409    -24    -92     71       C  
ATOM   2998  H   VAL H  18      37.942  -5.633   2.924  1.00 12.03           H  
ATOM   2999  HA  VAL H  18      38.086  -7.587   1.147  1.00 12.88           H  
ATOM   3000  HB  VAL H  18      38.927  -4.872   0.997  1.00 13.83           H  
ATOM   3001 HG11 VAL H  18      38.957  -6.710  -1.163  1.00 18.01           H  
ATOM   3002 HG12 VAL H  18      39.261  -5.174  -1.305  1.00 18.01           H  
ATOM   3003 HG13 VAL H  18      40.249  -6.100  -0.507  1.00 18.01           H  
ATOM   3004 HG21 VAL H  18      36.626  -5.159   1.030  1.00 14.64           H  
ATOM   3005 HG22 VAL H  18      37.072  -4.618  -0.378  1.00 14.64           H  
ATOM   3006 HG23 VAL H  18      36.716  -6.139  -0.197  1.00 14.64           H  
ATOM   3007  N   CYS H  19      40.876  -6.640   2.447  1.00 11.75           N  
ANISOU 3007  N   CYS H  19     1285   1807   1372    559     -7   -126       N  
ATOM   3008  CA  CYS H  19      42.313  -6.902   2.447  1.00 13.85           C  
ANISOU 3008  CA  CYS H  19     1476   2005   1781    678    108   -133       C  
ATOM   3009  C   CYS H  19      42.707  -8.085   3.324  1.00 14.82           C  
ANISOU 3009  C   CYS H  19     1532   2185   1915    658    -51   -235       C  
ATOM   3010  O   CYS H  19      43.742  -8.699   3.108  1.00 17.03           O  
ANISOU 3010  O   CYS H  19     1844   2515   2110    880   -162   -155       O  
ATOM   3011  CB  CYS H  19      43.081  -5.652   2.886  1.00 13.32           C  
ANISOU 3011  CB  CYS H  19     1265   2198   1598    450    -41     80       C  
ATOM   3012  SG  CYS H  19      42.807  -4.270   1.786  1.00 14.68           S  
ANISOU 3012  SG  CYS H  19     1301   2554   1721    302    201    173       S  
ATOM   3013  H   CYS H  19      40.626  -6.020   2.988  1.00 14.10           H  
ATOM   3014  HA  CYS H  19      42.590  -7.111   1.530  1.00 16.62           H  
ATOM   3015  HB2 CYS H  19      42.788  -5.393   3.774  1.00 15.98           H  
ATOM   3016  HB3 CYS H  19      44.031  -5.848   2.893  1.00 15.98           H  
ATOM   3017  N   GLY H  20      41.895  -8.397   4.322  1.00 15.45           N  
ANISOU 3017  N   GLY H  20     1826   2048   1995    618    -71    110       N  
ATOM   3018  CA  GLY H  20      42.185  -9.515   5.198  1.00 19.19           C  
ANISOU 3018  CA  GLY H  20     2468   2308   2518    613   -487     96       C  
ATOM   3019  C   GLY H  20      43.581  -9.502   5.805  1.00 19.73           C  
ANISOU 3019  C   GLY H  20     2786   2138   2574   1035   -911     58       C  
ATOM   3020  O   GLY H  20      44.082  -8.473   6.261  1.00 21.47           O  
ANISOU 3020  O   GLY H  20     3205   2274   2680   1058   -592   -135       O  
ATOM   3021  H   GLY H  20      41.170  -7.977   4.513  1.00 18.54           H  
ATOM   3022  HA2 GLY H  20      41.543  -9.522   5.925  1.00 23.03           H  
ATOM   3023  HA3 GLY H  20      42.084 -10.341   4.700  1.00 23.03           H  
ATOM   3024  N   GLU H  21      44.235 -10.657   5.788  1.00 22.65           N  
ANISOU 3024  N   GLU H  21     3009   2172   3425   1149   -922      2       N  
ATOM   3025  CA  GLU H  21      45.505 -10.799   6.473  1.00 25.55           C  
ANISOU 3025  CA  GLU H  21     3204   2564   3942   1368   -857   -103       C  
ATOM   3026  C   GLU H  21      46.605  -9.998   5.779  1.00 24.76           C  
ANISOU 3026  C   GLU H  21     3018   2580   3810   1387   -994   -468       C  
ATOM   3027  O   GLU H  21      47.658  -9.777   6.357  1.00 27.11           O  
ANISOU 3027  O   GLU H  21     3263   2894   4141   1500  -1149   -376       O  
ATOM   3028  CB  GLU H  21      45.846 -12.286   6.692  1.00 29.49           C  
ANISOU 3028  CB  GLU H  21     3477   3146   4581   1379   -957    333       C  
ATOM   3029  CG  GLU H  21      44.805 -12.948   7.630  1.00 35.53           C  
ANISOU 3029  CG  GLU H  21     4410   3786   5306    990   -189    361       C  
ATOM   3030  CD  GLU H  21      45.244 -14.259   8.261  1.00 40.93           C  
ANISOU 3030  CD  GLU H  21     5154   4472   5927    515    448    340       C  
ATOM   3031  OE1 GLU H  21      46.410 -14.671   8.075  1.00 43.11           O  
ANISOU 3031  OE1 GLU H  21     5450   4689   6241    525    596    343       O  
ATOM   3032  OE2 GLU H  21      44.405 -14.873   8.963  1.00 42.96           O1-
ANISOU 3032  OE2 GLU H  21     5500   4754   6068    202    701    282       O1-
ATOM   3033  H   GLU H  21      43.964 -11.369   5.387  1.00 27.18           H  
ATOM   3034  HA  GLU H  21      45.402 -10.407   7.365  1.00 30.66           H  
ATOM   3035  HB2 GLU H  21      45.831 -12.750   5.840  1.00 35.38           H  
ATOM   3036  HB3 GLU H  21      46.722 -12.360   7.103  1.00 35.38           H  
ATOM   3037  HG2 GLU H  21      44.604 -12.331   8.351  1.00 42.64           H  
ATOM   3038  HG3 GLU H  21      43.999 -13.125   7.120  1.00 42.64           H  
ATOM   3039  N   ARG H  22      46.340  -9.499   4.572  1.00 23.05           N  
ANISOU 3039  N   ARG H  22     2759   2403   3596   1231   -578   -864       N  
ATOM   3040  CA  ARG H  22      47.296  -8.621   3.896  1.00 22.82           C  
ANISOU 3040  CA  ARG H  22     2558   2656   3459   1015   -413   -710       C  
ATOM   3041  C   ARG H  22      47.414  -7.266   4.581  1.00 20.78           C  
ANISOU 3041  C   ARG H  22     2407   2487   3002    745   -505   -285       C  
ATOM   3042  O   ARG H  22      48.461  -6.629   4.585  1.00 21.32           O  
ANISOU 3042  O   ARG H  22     2252   2674   3176    576   -489   -434       O  
ATOM   3043  CB  ARG H  22      46.909  -8.440   2.428  1.00 24.13           C  
ANISOU 3043  CB  ARG H  22     2737   2832   3598    560   -418   -835       C  
ATOM   3044  H   ARG H  22      45.620  -9.651   4.126  1.00 27.66           H  
ATOM   3045  HA  ARG H  22      48.180  -9.044   3.920  1.00 27.39           H  
ATOM   3046  N   GLY H  23      46.332  -6.819   5.187  1.00 16.92           N  
ANISOU 3046  N   GLY H  23     2051   2113   2267    806   -528   -317       N  
ATOM   3047  CA  GLY H  23      46.319  -5.475   5.732  1.00 15.39           C  
ANISOU 3047  CA  GLY H  23     2318   1816   1712    594   -463   -159       C  
ATOM   3048  C   GLY H  23      46.389  -4.416   4.653  1.00 14.75           C  
ANISOU 3048  C   GLY H  23     1697   2165   1743    396   -246   -355       C  
ATOM   3049  O   GLY H  23      46.271  -4.677   3.432  1.00 15.52           O  
ANISOU 3049  O   GLY H  23     1661   2383   1851    408    -48   -421       O  
ATOM   3050  H   GLY H  23      45.603  -7.262   5.296  1.00 20.31           H  
ATOM   3051  HA2 GLY H  23      45.505  -5.341   6.242  1.00 18.46           H  
ATOM   3052  HA3 GLY H  23      47.077  -5.360   6.325  1.00 18.46           H  
ATOM   3053  N   PHE H  24      46.563  -3.198   5.130  1.00 12.66           N  
ANISOU 3053  N   PHE H  24     1503   1906   1400    319   -188     64       N  
ATOM   3054  CA  PHE H  24      46.530  -2.042   4.246  1.00 12.63           C  
ANISOU 3054  CA  PHE H  24     1287   1959   1552    528   -100    152       C  
ATOM   3055  C   PHE H  24      47.056  -0.831   5.001  1.00 13.44           C  
ANISOU 3055  C   PHE H  24     1312   2132   1664    405    -60    398       C  
ATOM   3056  O   PHE H  24      47.124  -0.794   6.234  1.00 13.68           O  
ANISOU 3056  O   PHE H  24     1555   2061   1583     98   -216    232       O  
ATOM   3057  CB  PHE H  24      45.080  -1.763   3.771  1.00 11.94           C  
ANISOU 3057  CB  PHE H  24     1360   1964   1212    271     39    191       C  
ATOM   3058  CG  PHE H  24      44.091  -1.394   4.906  1.00 11.49           C  
ANISOU 3058  CG  PHE H  24     1015   1851   1501    198      9    218       C  
ATOM   3059  CD1 PHE H  24      43.486  -2.393   5.654  1.00 11.23           C  
ANISOU 3059  CD1 PHE H  24     1171   1939   1156   -164   -137     84       C  
ATOM   3060  CD2 PHE H  24      43.788  -0.076   5.239  1.00 13.14           C  
ANISOU 3060  CD2 PHE H  24     1146   2047   1800    164    115    186       C  
ATOM   3061  CE1 PHE H  24      42.602  -2.088   6.699  1.00 11.28           C  
ANISOU 3061  CE1 PHE H  24     1112   1873   1300    -60    -81    159       C  
ATOM   3062  CE2 PHE H  24      42.878   0.220   6.248  1.00 12.99           C  
ANISOU 3062  CE2 PHE H  24     1193   2111   1632    125     12    168       C  
ATOM   3063  CZ  PHE H  24      42.307  -0.787   6.973  1.00 12.72           C  
ANISOU 3063  CZ  PHE H  24     1274   2134   1427    103   -126    -33       C  
ATOM   3064  H   PHE H  24      46.701  -3.010   5.958  1.00 15.19           H  
ATOM   3065  HA  PHE H  24      47.098  -2.201   3.463  1.00 15.16           H  
ATOM   3066  HB2 PHE H  24      45.096  -1.023   3.143  1.00 14.32           H  
ATOM   3067  HB3 PHE H  24      44.739  -2.557   3.331  1.00 14.32           H  
ATOM   3068  HD1 PHE H  24      43.681  -3.283   5.468  1.00 13.47           H  
ATOM   3069  HD2 PHE H  24      44.165   0.618   4.748  1.00 15.77           H  
ATOM   3070  HE1 PHE H  24      42.198  -2.771   7.184  1.00 13.54           H  
ATOM   3071  HE2 PHE H  24      42.688   1.106   6.455  1.00 15.59           H  
ATOM   3072  HZ  PHE H  24      41.716  -0.583   7.661  1.00 15.27           H  
ATOM   3073  N   PHE H  25      47.443   0.164   4.222  1.00 15.18           N  
ANISOU 3073  N   PHE H  25     1347   2279   2143    158    -59    565       N  
ATOM   3074  CA  PHE H  25      47.748   1.479   4.736  1.00 15.86           C  
ANISOU 3074  CA  PHE H  25     1501   2306   2218    241   -164    601       C  
ATOM   3075  C   PHE H  25      46.580   2.399   4.403  1.00 15.71           C  
ANISOU 3075  C   PHE H  25     1716   2457   1798    347   -167    589       C  
ATOM   3076  O   PHE H  25      45.975   2.267   3.343  1.00 17.63           O  
ANISOU 3076  O   PHE H  25     2044   2651   2004    514   -291    459       O  
ATOM   3077  CB  PHE H  25      49.019   2.040   4.056  1.00 19.59           C  
ANISOU 3077  CB  PHE H  25     1755   3190   2496    166    -50    784       C  
ATOM   3078  CG  PHE H  25      50.257   1.127   4.160  1.00 22.43           C  
ANISOU 3078  CG  PHE H  25     1854   3751   2917    -16     76    755       C  
ATOM   3079  CD1 PHE H  25      50.514   0.372   5.286  1.00 24.13           C  
ANISOU 3079  CD1 PHE H  25     2185   3910   3072    296   -215    710       C  
ATOM   3080  CD2 PHE H  25      51.158   1.039   3.104  1.00 26.65           C  
ANISOU 3080  CD2 PHE H  25     2322   4176   3629    484    238    664       C  
ATOM   3081  CE1 PHE H  25      51.643  -0.449   5.366  1.00 25.41           C  
ANISOU 3081  CE1 PHE H  25     2291   4164   3201    301    -18    514       C  
ATOM   3082  CE2 PHE H  25      52.281   0.224   3.182  1.00 28.14           C  
ANISOU 3082  CE2 PHE H  25     2606   4361   3726    422    -20    626       C  
ATOM   3083  CZ  PHE H  25      52.517  -0.516   4.307  1.00 27.67           C  
ANISOU 3083  CZ  PHE H  25     2559   4310   3645    323    192    679       C  
ATOM   3084  H   PHE H  25      47.539   0.097   3.370  1.00 18.22           H  
ATOM   3085  HA  PHE H  25      47.878   1.449   5.707  1.00 19.03           H  
ATOM   3086  HB2 PHE H  25      48.832   2.177   3.114  1.00 23.50           H  
ATOM   3087  HB3 PHE H  25      49.243   2.888   4.471  1.00 23.50           H  
ATOM   3088  HD1 PHE H  25      49.928   0.412   6.006  1.00 28.95           H  
ATOM   3089  HD2 PHE H  25      51.009   1.538   2.334  1.00 31.98           H  
ATOM   3090  HE1 PHE H  25      51.801  -0.951   6.133  1.00 30.50           H  
ATOM   3091  HE2 PHE H  25      52.872   0.179   2.465  1.00 33.77           H  
ATOM   3092  HZ  PHE H  25      53.268  -1.062   4.357  1.00 33.21           H  
ATOM   3093  N   TYR H  26      46.231   3.295   5.308  1.00 15.20           N  
ANISOU 3093  N   TYR H  26     1742   2328   1706    381   -168    757       N  
ATOM   3094  CA  TYR H  26      45.209   4.309   5.062  1.00 15.77           C  
ANISOU 3094  CA  TYR H  26     1902   2244   1844    115   -363    874       C  
ATOM   3095  C   TYR H  26      45.891   5.649   5.195  1.00 17.78           C  
ANISOU 3095  C   TYR H  26     2227   2341   2187    430   -266   1204       C  
ATOM   3096  O   TYR H  26      46.393   6.003   6.256  1.00 17.41           O  
ANISOU 3096  O   TYR H  26     2162   2108   2344     -4   -353    972       O  
ATOM   3097  CB  TYR H  26      44.032   4.190   6.056  1.00 15.35           C  
ANISOU 3097  CB  TYR H  26     1527   2434   1871    -91   -321    761       C  
ATOM   3098  CG  TYR H  26      43.094   5.369   5.968  1.00 17.57           C  
ANISOU 3098  CG  TYR H  26     1850   3063   1762    444   -200    895       C  
ATOM   3099  CD1 TYR H  26      42.290   5.565   4.862  1.00 21.80           C  
ANISOU 3099  CD1 TYR H  26     2401   3653   2231   1061    -52    541       C  
ATOM   3100  CD2 TYR H  26      43.031   6.311   6.993  1.00 17.93           C  
ANISOU 3100  CD2 TYR H  26     1804   2758   2253    563    234    884       C  
ATOM   3101  CE1 TYR H  26      41.438   6.653   4.786  1.00 24.06           C  
ANISOU 3101  CE1 TYR H  26     2851   3729   2561   1491     83    903       C  
ATOM   3102  CE2 TYR H  26      42.207   7.385   6.929  1.00 22.61           C  
ANISOU 3102  CE2 TYR H  26     2514   3284   2794    703    771    944       C  
ATOM   3103  CZ  TYR H  26      41.418   7.562   5.835  1.00 23.81           C  
ANISOU 3103  CZ  TYR H  26     2697   3543   2806   1458     79   1022       C  
ATOM   3104  OH  TYR H  26      40.605   8.668   5.779  1.00 27.95           O  
ANISOU 3104  OH  TYR H  26     3515   3687   3419   1417    959   1342       O  
ATOM   3105  H   TYR H  26      46.578   3.342   6.094  1.00 18.24           H  
ATOM   3106  HA  TYR H  26      44.864   4.219   4.149  1.00 18.92           H  
ATOM   3107  HB2 TYR H  26      43.526   3.387   5.855  1.00 18.42           H  
ATOM   3108  HB3 TYR H  26      44.381   4.148   6.960  1.00 18.42           H  
ATOM   3109  HD1 TYR H  26      42.314   4.952   4.163  1.00 26.17           H  
ATOM   3110  HD2 TYR H  26      43.570   6.200   7.743  1.00 21.52           H  
ATOM   3111  HE1 TYR H  26      40.902   6.783   4.037  1.00 28.87           H  
ATOM   3112  HE2 TYR H  26      42.186   8.001   7.625  1.00 27.13           H  
ATOM   3113  HH  TYR H  26      39.821   8.437   5.712  1.00 33.54           H  
ATOM   3114  N   THR H  27      45.953   6.379   4.086  1.00 22.45           N  
ANISOU 3114  N   THR H  27     3165   2824   2541    594    106   1301       N  
ATOM   3115  CA  THR H  27      46.784   7.585   4.032  1.00 29.31           C  
ANISOU 3115  CA  THR H  27     4116   3623   3397    509    420   1294       C  
ATOM   3116  C   THR H  27      46.070   8.782   3.451  1.00 32.88           C  
ANISOU 3116  C   THR H  27     4929   3841   3724    703    324   1537       C  
ATOM   3117  O   THR H  27      46.201   9.071   2.259  1.00 34.16           O  
ANISOU 3117  O   THR H  27     5449   3925   3605    880    259   1622       O  
ATOM   3118  CB  THR H  27      48.036   7.362   3.170  1.00 32.52           C  
ANISOU 3118  CB  THR H  27     4357   4257   3741    160    652   1180       C  
ATOM   3119  CG2 THR H  27      48.870   6.245   3.719  1.00 31.32           C  
ANISOU 3119  CG2 THR H  27     4103   4185   3611     73    663   1349       C  
ATOM   3120  OG1 THR H  27      47.637   7.033   1.835  1.00 35.69           O  
ANISOU 3120  OG1 THR H  27     4851   4702   4006    252    788   1087       O  
ATOM   3121  H   THR H  27      45.531   6.203   3.358  1.00 26.94           H  
ATOM   3122  HA  THR H  27      47.075   7.814   4.939  1.00 35.17           H  
ATOM   3123  HB  THR H  27      48.571   8.171   3.159  1.00 39.02           H  
ATOM   3124  HG1 THR H  27      48.299   6.912   1.366  1.00 42.82           H  
ATOM   3125 HG21 THR H  27      48.361   5.431   3.733  1.00 37.58           H  
ATOM   3126 HG22 THR H  27      49.648   6.117   3.172  1.00 37.58           H  
ATOM   3127 HG23 THR H  27      49.149   6.453   4.614  1.00 37.58           H  
ATOM   3128  N   PRO H  28      45.327   9.497   4.298  1.00 34.11           N  
ANISOU 3128  N   PRO H  28     4914   3978   4068   1010    107   1787       N  
ATOM   3129  CA  PRO H  28      44.771  10.773   3.853  1.00 37.69           C  
ANISOU 3129  CA  PRO H  28     5229   4292   4798    897    254   1341       C  
ATOM   3130  C   PRO H  28      45.882  11.752   3.424  1.00 40.98           C  
ANISOU 3130  C   PRO H  28     5744   4543   5282    699    328   1071       C  
ATOM   3131  O   PRO H  28      46.864  11.924   4.146  1.00 43.08           O  
ANISOU 3131  O   PRO H  28     5934   4650   5783    698    503    776       O  
ATOM   3132  CB  PRO H  28      43.987  11.279   5.075  1.00 37.00           C  
ANISOU 3132  CB  PRO H  28     5116   4259   4682    899    266   1496       C  
ATOM   3133  CG  PRO H  28      44.410  10.466   6.222  1.00 34.81           C  
ANISOU 3133  CG  PRO H  28     4772   4066   4387   1144    -13   1667       C  
ATOM   3134  CD  PRO H  28      45.076   9.218   5.724  1.00 34.49           C  
ANISOU 3134  CD  PRO H  28     4765   4116   4223   1091    116   1727       C  
ATOM   3135  HA  PRO H  28      44.153  10.634   3.105  1.00 45.22           H  
ATOM   3136  HB2 PRO H  28      44.197  12.213   5.227  1.00 44.40           H  
ATOM   3137  HB3 PRO H  28      43.037  11.168   4.915  1.00 44.40           H  
ATOM   3138  HG2 PRO H  28      45.033  10.981   6.760  1.00 41.77           H  
ATOM   3139  HG3 PRO H  28      43.630  10.236   6.750  1.00 41.77           H  
ATOM   3140  HD2 PRO H  28      45.914   9.073   6.192  1.00 41.39           H  
ATOM   3141  HD3 PRO H  28      44.481   8.458   5.819  1.00 41.39           H  
ATOM   3142  N   LYS H  29      45.710  12.407   2.280  1.00 43.11           N  
ANISOU 3142  N   LYS H  29     5923   4964   5491    530    326    726       N  
ATOM   3143  CA  LYS H  29      44.439  12.376   1.587  1.00 42.66           C  
ANISOU 3143  CA  LYS H  29     5607   5069   5533    255    215    591       C  
ATOM   3144  C   LYS H  29      44.332  13.532   0.597  1.00 45.57           C  
ANISOU 3144  C   LYS H  29     5970   5412   5931     46    567    543       C  
ATOM   3145  O   LYS H  29      43.746  14.561   0.936  0.00 45.75           O  
ANISOU 3145  O   LYS H  29     5949   5465   5969     10    521    517       O  
ATOM   3146  CB  LYS H  29      43.323  12.528   2.606  0.00 39.53           C  
ANISOU 3146  CB  LYS H  29     5031   4784   5206    126     54    496       C  
ATOM   3147  CG  LYS H  29      42.037  11.874   2.208  0.00 36.40           C  
ANISOU 3147  CG  LYS H  29     4496   4473   4861     38    -76    438       C  
ATOM   3148  CD  LYS H  29      41.522  10.987   3.336  0.00 33.36           C  
ANISOU 3148  CD  LYS H  29     4007   4156   4512    -19   -191    405       C  
ATOM   3149  CE  LYS H  29      40.082  11.241   3.751  0.00 30.53           C  
ANISOU 3149  CE  LYS H  29     3574   3851   4175    -53   -298    385       C  
ATOM   3150  NZ  LYS H  29      39.892  12.581   4.216  0.00 28.05           N1+
ANISOU 3150  NZ  LYS H  29     3210   3579   3870    -68   -397    371       N1+
ATOM   3151  OXT LYS H  29      44.816  13.478  -0.536  1.00 47.18           O1-
ANISOU 3151  OXT LYS H  29     6145   5609   6172      4    758    478       O1-
TER   
ATOM   3152  N   GLY I   1      23.857  20.822  21.818  1.00 30.15           N  
ANISOU 3152  N   GLY I   1     3920   3940   3595   1652    307   -962       N  
ATOM   3153  CA  GLY I   1      24.486  19.621  22.439  1.00 29.19           C  
ANISOU 3153  CA  GLY I   1     3843   3806   3443   1427    348  -1038       C  
ATOM   3154  C   GLY I   1      25.539  18.993  21.538  1.00 28.31           C  
ANISOU 3154  C   GLY I   1     3777   3762   3218   1092    376  -1129       C  
ATOM   3155  O   GLY I   1      26.001  19.609  20.565  1.00 28.59           O  
ANISOU 3155  O   GLY I   1     3894   3868   3101    992    494  -1313       O  
ATOM   3156  HA2 GLY I   1      24.906  19.872  23.276  1.00 35.03           H  
ATOM   3157  HA3 GLY I   1      23.803  18.958  22.624  1.00 35.03           H  
ATOM   3158  H1  GLY I   1      24.514  21.299  21.305  1.00 36.18           H  
ATOM   3159  H2  GLY I   1      23.140  20.547  21.242  1.00 36.18           H  
ATOM   3160  H3  GLY I   1      23.512  21.395  22.507  1.00 36.18           H  
ATOM   3161  N   ILE I   2      25.926  17.764  21.849  1.00 27.66           N  
ANISOU 3161  N   ILE I   2     3847   3556   3107    536    176  -1268       N  
ATOM   3162  CA  ILE I   2      27.004  17.096  21.106  1.00 25.63           C  
ANISOU 3162  CA  ILE I   2     3519   3098   3121    376    -15  -1317       C  
ATOM   3163  C   ILE I   2      26.675  16.892  19.614  1.00 25.21           C  
ANISOU 3163  C   ILE I   2     2915   3426   3240    262   -562  -1291       C  
ATOM   3164  O   ILE I   2      27.555  16.949  18.785  1.00 23.56           O  
ANISOU 3164  O   ILE I   2     2564   3057   3332    654   -714  -1787       O  
ATOM   3165  CB  ILE I   2      27.376  15.744  21.756  1.00 25.01           C  
ANISOU 3165  CB  ILE I   2     3660   2597   3244    -24     96  -1164       C  
ATOM   3166  CG1 ILE I   2      28.711  15.222  21.198  1.00 24.99           C  
ANISOU 3166  CG1 ILE I   2     3974   2139   3383    -44    298   -588       C  
ATOM   3167  CG2 ILE I   2      26.258  14.747  21.536  1.00 26.87           C  
ANISOU 3167  CG2 ILE I   2     3775   2919   3514   -164    183  -1215       C  
ATOM   3168  CD1 ILE I   2      29.164  13.885  21.765  1.00 25.44           C  
ANISOU 3168  CD1 ILE I   2     4109   2170   3386    127    427     83       C  
ATOM   3169  H   ILE I   2      25.587  17.291  22.482  1.00 33.19           H  
ATOM   3170  HA  ILE I   2      27.800  17.666  21.149  1.00 30.76           H  
ATOM   3171  HB  ILE I   2      27.478  15.883  22.711  1.00 30.01           H  
ATOM   3172 HG12 ILE I   2      28.625  15.118  20.238  1.00 29.99           H  
ATOM   3173 HG13 ILE I   2      29.404  15.873  21.394  1.00 29.99           H  
ATOM   3174 HG21 ILE I   2      26.128  14.627  20.593  1.00 32.24           H  
ATOM   3175 HG22 ILE I   2      26.499  13.912  21.943  1.00 32.24           H  
ATOM   3176 HG23 ILE I   2      25.454  15.087  21.936  1.00 32.24           H  
ATOM   3177 HD11 ILE I   2      28.500  13.221  21.568  1.00 30.52           H  
ATOM   3178 HD12 ILE I   2      30.001  13.642  21.361  1.00 30.52           H  
ATOM   3179 HD13 ILE I   2      29.272  13.970  22.716  1.00 30.52           H  
ATOM   3180  N   VAL I   3      25.411  16.670  19.263  1.00 25.53           N  
ANISOU 3180  N   VAL I   3     2622   3864   3214    164   -774   -915       N  
ATOM   3181  CA  VAL I   3      25.023  16.469  17.857  1.00 24.90           C  
ANISOU 3181  CA  VAL I   3     2201   3929   3329     54  -1034   -865       C  
ATOM   3182  C   VAL I   3      25.126  17.784  17.078  1.00 26.33           C  
ANISOU 3182  C   VAL I   3     2674   4032   3298    644   -598   -696       C  
ATOM   3183  O   VAL I   3      25.659  17.815  15.964  1.00 25.95           O  
ANISOU 3183  O   VAL I   3     2695   4116   3050    581   -475   -869       O  
ATOM   3184  CB  VAL I   3      23.605  15.897  17.755  1.00 27.46           C  
ANISOU 3184  CB  VAL I   3     2657   4023   3755    -73   -379   -622       C  
ATOM   3185  CG1 VAL I   3      23.098  15.959  16.320  1.00 27.56           C  
ANISOU 3185  CG1 VAL I   3     2599   4105   3767    -39   -399   -588       C  
ATOM   3186  CG2 VAL I   3      23.594  14.461  18.307  1.00 28.97           C  
ANISOU 3186  CG2 VAL I   3     2843   3973   4191   -369    280   -643       C  
ATOM   3187  H   VAL I   3      24.754  16.630  19.817  1.00 30.63           H  
ATOM   3188  HA  VAL I   3      25.638  15.826  17.446  1.00 29.87           H  
ATOM   3189  HB  VAL I   3      23.004  16.437  18.310  1.00 32.96           H  
ATOM   3190 HG11 VAL I   3      23.779  16.349  15.766  1.00 33.07           H  
ATOM   3191 HG12 VAL I   3      22.901  15.069  16.020  1.00 33.07           H  
ATOM   3192 HG13 VAL I   3      22.305  16.499  16.293  1.00 33.07           H  
ATOM   3193 HG21 VAL I   3      23.873  14.478  19.225  1.00 34.76           H  
ATOM   3194 HG22 VAL I   3      22.704  14.108  18.240  1.00 34.76           H  
ATOM   3195 HG23 VAL I   3      24.199  13.924  17.790  1.00 34.76           H  
ATOM   3196  N   GLU I   4      24.630  18.878  17.648  1.00 26.81           N  
ANISOU 3196  N   GLU I   4     3040   3903   3243   1049   -217   -838       N  
ATOM   3197  CA  GLU I   4      24.719  20.148  16.945  1.00 29.08           C  
ANISOU 3197  CA  GLU I   4     3273   4139   3636   1223   -238   -723       C  
ATOM   3198  C   GLU I   4      26.180  20.529  16.796  1.00 28.57           C  
ANISOU 3198  C   GLU I   4     3494   3913   3449   1296   -397   -557       C  
ATOM   3199  O   GLU I   4      26.583  21.109  15.779  1.00 30.11           O  
ANISOU 3199  O   GLU I   4     3761   3963   3717   1169   -376   -445       O  
ATOM   3200  CB  GLU I   4      23.934  21.251  17.671  1.00 32.20           C  
ANISOU 3200  CB  GLU I   4     3550   4515   4168   1204    -64   -540       C  
ATOM   3201  CG  GLU I   4      22.419  21.075  17.596  1.00 36.38           C  
ANISOU 3201  CG  GLU I   4     4162   4970   4690    974    211   -411       C  
ATOM   3202  CD  GLU I   4      21.908  19.938  18.487  1.00 39.49           C  
ANISOU 3202  CD  GLU I   4     4584   5419   5001    860    208   -294       C  
ATOM   3203  OE1 GLU I   4      22.589  19.608  19.489  1.00 39.71           O  
ANISOU 3203  OE1 GLU I   4     4654   5536   4898   1049    149   -143       O  
ATOM   3204  OE2 GLU I   4      20.831  19.366  18.180  1.00 41.13           O1-
ANISOU 3204  OE2 GLU I   4     4729   5648   5250    722    208   -284       O1-
ATOM   3205  H   GLU I   4      24.249  18.911  18.418  1.00 32.17           H  
ATOM   3206  HA  GLU I   4      24.339  20.045  16.048  1.00 34.89           H  
ATOM   3207  HB2 GLU I   4      24.188  21.251  18.607  1.00 38.64           H  
ATOM   3208  HB3 GLU I   4      24.154  22.107  17.271  1.00 38.64           H  
ATOM   3209  HG2 GLU I   4      21.991  21.897  17.884  1.00 43.66           H  
ATOM   3210  HG3 GLU I   4      22.169  20.874  16.681  1.00 43.66           H  
ATOM   3211  N   GLN I   5      26.990  20.201  17.802  1.00 25.53           N  
ANISOU 3211  N   GLN I   5     3401   3332   2966   1584   -362   -818       N  
ATOM   3212  CA  GLN I   5      28.375  20.601  17.696  1.00 24.91           C  
ANISOU 3212  CA  GLN I   5     3794   2903   2767   1283   -282  -1039       C  
ATOM   3213  C   GLN I   5      29.152  19.667  16.799  1.00 23.94           C  
ANISOU 3213  C   GLN I   5     3468   2621   3007   1286      8   -806       C  
ATOM   3214  O   GLN I   5      29.951  20.123  15.978  1.00 28.71           O  
ANISOU 3214  O   GLN I   5     4416   2697   3795   1276    627   -234       O  
ATOM   3215  CB  GLN I   5      29.025  20.654  19.069  1.00 27.64           C  
ANISOU 3215  CB  GLN I   5     4196   3142   3164   1317   -423   -895       C  
ATOM   3216  CG  GLN I   5      28.416  21.727  19.903  1.00 33.82           C  
ANISOU 3216  CG  GLN I   5     4954   3640   4256    874   -138   -615       C  
ATOM   3217  CD  GLN I   5      28.731  23.122  19.383  1.00 38.73           C  
ANISOU 3217  CD  GLN I   5     5567   4166   4984    616    218   -567       C  
ATOM   3218  NE2 GLN I   5      29.955  23.570  19.639  1.00 40.99           N  
ANISOU 3218  NE2 GLN I   5     5821   4363   5391    487    419   -587       N  
ATOM   3219  OE1 GLN I   5      27.891  23.792  18.758  1.00 41.06           O  
ANISOU 3219  OE1 GLN I   5     5874   4432   5296    412    185   -313       O  
ATOM   3220  H   GLN I   5      26.773  19.772  18.514  1.00 30.63           H  
ATOM   3221  HA  GLN I   5      28.418  21.499  17.307  1.00 29.89           H  
ATOM   3222  HB2 GLN I   5      28.896  19.805  19.520  1.00 33.17           H  
ATOM   3223  HB3 GLN I   5      29.972  20.843  18.970  1.00 33.17           H  
ATOM   3224  HG2 GLN I   5      27.452  21.618  19.904  1.00 40.58           H  
ATOM   3225  HG3 GLN I   5      28.760  21.659  20.807  1.00 40.58           H  
ATOM   3226 HE21 GLN I   5      30.511  23.078  20.073  1.00 49.19           H  
ATOM   3227 HE22 GLN I   5      30.192  24.351  19.370  1.00 49.19           H  
ATOM   3228  N   CYS I   6      28.965  18.359  16.952  1.00 19.73           N  
ANISOU 3228  N   CYS I   6     2628   2525   2344    580   -624  -1366       N  
ATOM   3229  CA  CYS I   6      29.908  17.435  16.336  1.00 18.25           C  
ANISOU 3229  CA  CYS I   6     2365   2402   2168    557   -708  -1253       C  
ATOM   3230  C   CYS I   6      29.389  16.792  15.055  1.00 18.06           C  
ANISOU 3230  C   CYS I   6     2265   2306   2292    329   -860  -1177       C  
ATOM   3231  O   CYS I   6      30.106  16.059  14.411  1.00 17.48           O  
ANISOU 3231  O   CYS I   6     2101   2288   2253    193   -565  -1232       O  
ATOM   3232  CB  CYS I   6      30.298  16.381  17.359  1.00 18.34           C  
ANISOU 3232  CB  CYS I   6     2292   2477   2200    519   -528  -1159       C  
ATOM   3233  SG  CYS I   6      31.237  17.004  18.798  1.00 18.23           S  
ANISOU 3233  SG  CYS I   6     2187   2419   2320    359   -525  -1197       S  
ATOM   3234  H   CYS I   6      28.323  17.992  17.391  1.00 23.68           H  
ATOM   3235  HA  CYS I   6      30.720  17.933  16.104  1.00 21.90           H  
ATOM   3236  HB2 CYS I   6      29.488  15.965  17.697  1.00 22.01           H  
ATOM   3237  HB3 CYS I   6      30.846  15.713  16.920  1.00 22.01           H  
ATOM   3238  N   CYS I   7      28.145  17.059  14.679  1.00 20.09           N  
ANISOU 3238  N   CYS I   7     2366   2668   2598    595   -868  -1443       N  
ATOM   3239  CA  CYS I   7      27.664  16.637  13.384  1.00 21.98           C  
ANISOU 3239  CA  CYS I   7     2736   2983   2631    737   -649  -1389       C  
ATOM   3240  C   CYS I   7      27.640  17.788  12.361  1.00 24.46           C  
ANISOU 3240  C   CYS I   7     3331   3305   2659   1142  -1347  -1010       C  
ATOM   3241  O   CYS I   7      27.322  17.550  11.215  1.00 25.67           O  
ANISOU 3241  O   CYS I   7     3540   3459   2754   1171  -1378   -875       O  
ATOM   3242  CB  CYS I   7      26.320  15.939  13.512  1.00 24.89           C  
ANISOU 3242  CB  CYS I   7     2782   4122   2553    224   -111  -1248       C  
ATOM   3243  SG  CYS I   7      26.458  14.387  14.475  1.00 25.23           S  
ANISOU 3243  SG  CYS I   7     2455   5092   2038  -1031   -324   -868       S  
ATOM   3244  H   CYS I   7      27.567  17.480  15.157  1.00 24.10           H  
ATOM   3245  HA  CYS I   7      28.292  15.970  13.038  1.00 26.37           H  
ATOM   3246  HB2 CYS I   7      25.697  16.526  13.969  1.00 29.87           H  
ATOM   3247  HB3 CYS I   7      25.988  15.720  12.628  1.00 29.87           H  
ATOM   3248  N   THR I   8      28.028  18.997  12.810  1.00 28.74           N  
ANISOU 3248  N   THR I   8     4182   3459   3281    795   -897   -906       N  
ATOM   3249  CA  THR I   8      28.242  20.168  11.933  1.00 30.81           C  
ANISOU 3249  CA  THR I   8     4584   3462   3659    566   -661   -828       C  
ATOM   3250  C   THR I   8      29.718  20.372  11.579  1.00 31.61           C  
ANISOU 3250  C   THR I   8     4782   3565   3664    120   -658   -510       C  
ATOM   3251  O   THR I   8      30.052  20.803  10.463  1.00 34.57           O  
ANISOU 3251  O   THR I   8     5312   3972   3852    162   -438   -178       O  
ATOM   3252  CB  THR I   8      27.757  21.448  12.604  1.00 33.43           C  
ANISOU 3252  CB  THR I   8     4830   3581   4293    507   -310   -638       C  
ATOM   3253  CG2 THR I   8      26.313  21.385  12.704  1.00 33.68           C  
ANISOU 3253  CG2 THR I   8     4759   3708   4332    575   -323   -777       C  
ATOM   3254  OG1 THR I   8      28.304  21.532  13.929  1.00 36.58           O  
ANISOU 3254  OG1 THR I   8     5237   3944   4717    389    125   -682       O  
ATOM   3255  H   THR I   8      28.177  19.167  13.640  1.00 34.49           H  
ATOM   3256  HA  THR I   8      27.739  20.046  11.100  1.00 36.97           H  
ATOM   3257  HB  THR I   8      28.012  22.224  12.081  1.00 40.12           H  
ATOM   3258  HG1 THR I   8      28.047  22.219  14.295  1.00 43.89           H  
ATOM   3259 HG21 THR I   8      26.054  20.623  13.227  1.00 40.42           H  
ATOM   3260 HG22 THR I   8      25.979  22.180  13.124  1.00 40.42           H  
ATOM   3261 HG23 THR I   8      25.927  21.308  11.828  1.00 40.42           H  
ATOM   3262  N   SER I   9      30.600  20.095  12.537  1.00 29.11           N  
ANISOU 3262  N   SER I   9     4345   3385   3332   -187  -1074   -600       N  
ATOM   3263  CA ASER I   9      32.038  20.116  12.282  0.22 28.22           C  
ANISOU 3263  CA ASER I   9     4031   3257   3436    -62   -999   -452       C
[truncated: 179,367 more chars]
