# Supplementary material for: Utilizing network pharmacology and molecular docking to explore the underlying mechanism of Guizhi Fuling Wan in treating endometriosis
Source: PeerJ. 2021 Apr 2;9:e11087. doi: 10.7717/peerj.11087 (PMC8020871; doi:10.7717/peerj.11087)
Supplement: Supplemental Information 1 [file peerj-09-11087-s001.zip › Molecular docking/INS-4cy7.pdb]

ATOM      1  N   GLY A   1      -5.280  -9.639 -23.190  1.00 21.09           N  
ATOM      2  CA  GLY A   1      -3.765  -9.575 -22.750  1.00 19.73           C  
ATOM      3  C   GLY A   1      -3.358  -8.132 -22.434  1.00 20.30           C  
ATOM      4  O   GLY A   1      -4.201  -7.320 -22.015  1.00 19.37           O  
ATOM      5  N   ILE A   2      -2.105  -7.822 -22.671  1.00 17.07           N  
ATOM      6  CA  ILE A   2      -1.536  -6.563 -22.208  1.00 14.91           C  
ATOM      7  C   ILE A   2      -2.227  -5.320 -22.858  1.00 14.89           C  
ATOM      8  O   ILE A   2      -2.423  -4.313 -22.144  1.00 14.66           O  
ATOM      9  CB  ILE A   2      -0.028  -6.544 -22.368  1.00 13.01           C  
ATOM     10  CG1 ILE A   2       0.583  -5.376 -21.540  1.00 13.91           C  
ATOM     11  CG2 ILE A   2       0.369  -6.460 -23.835  1.00 13.96           C  
ATOM     12  CD1 ILE A   2       2.084  -5.369 -21.511  1.00 12.20           C  
ATOM     13  N   VAL A   3      -2.542  -5.387 -24.120  1.00 17.41           N  
ATOM     14  CA  VAL A   3      -3.139  -4.174 -24.735  1.00 18.77           C  
ATOM     15  C   VAL A   3      -4.527  -3.943 -24.212  1.00 20.91           C  
ATOM     16  O   VAL A   3      -4.907  -2.841 -23.821  1.00 18.62           O  
ATOM     17  CB  VAL A   3      -3.201  -4.322 -26.226  1.00 22.01           C  
ATOM     18  CG1 VAL A   3      -4.022  -3.157 -26.836  1.00 23.48           C  
ATOM     19  CG2 VAL A   3      -1.815  -4.329 -26.732  1.00 22.33           C  
ATOM     20  N   GLU A   4      -5.375  -4.959 -24.203  1.00 20.30           N  
ATOM     21  CA  GLU A   4      -6.702  -4.778 -23.701  1.00 21.71           C  
ATOM     22  C   GLU A   4      -6.690  -4.361 -22.251  1.00 21.45           C  
ATOM     23  O   GLU A   4      -7.401  -3.407 -21.765  1.00 22.89           O  
ATOM     24  CB  GLU A   4      -7.498  -6.054 -24.051  1.00 25.96           C  
ATOM     25  CG  GLU A   4      -8.952  -5.858 -24.289  1.00 35.01           C  
ATOM     26  CD  GLU A   4      -9.360  -4.958 -25.492  1.00 33.76           C  
ATOM     27  OE1 GLU A   4      -9.017  -5.273 -26.660  1.00 44.54           O  
ATOM     28  OE2 GLU A   4     -10.181  -4.055 -25.253  1.00 44.36           O1-
ATOM     29  N   GLN A   5      -5.754  -4.926 -21.471  1.00 18.06           N  
ATOM     30  CA  GLN A   5      -5.659  -4.636 -20.173  1.00 16.36           C  
ATOM     31  C   GLN A   5      -5.089  -3.225 -19.651  1.00 17.68           C  
ATOM     32  O   GLN A   5      -5.568  -2.560 -18.681  1.00 18.24           O  
ATOM     33  CB  GLN A   5      -4.911  -5.837 -19.591  1.00 19.43           C  
ATOM     34  CG  GLN A   5      -5.064  -5.970 -18.130  1.00 19.98           C  
ATOM     35  CD  GLN A   5      -4.328  -7.209 -17.555  1.00 21.40           C  
ATOM     36  NE2 GLN A   5      -5.016  -8.063 -16.888  1.00 25.71           N  
ATOM     37  OE1 GLN A   5      -3.097  -7.293 -17.671  1.00 28.42           O  
ATOM     38  N   CYS A   6      -4.050  -2.807 -20.388  1.00 17.26           N  
ATOM     39  CA  CYS A   6      -3.232  -1.596 -20.072  1.00 15.11           C  
ATOM     40  C   CYS A   6      -3.416  -0.430 -20.971  1.00 14.51           C  
ATOM     41  O   CYS A   6      -3.177   0.724 -20.513  1.00 13.46           O  
ATOM     42  CB  CYS A   6      -1.755  -1.972 -20.031  1.00 15.41           C  
ATOM     43  SG  CYS A   6      -1.169  -3.086 -18.723  1.00 17.33           S  
ATOM     44  N   CYS A   7      -3.851  -0.692 -22.208  1.00 14.87           N  
ATOM     45  CA  CYS A   7      -4.080   0.347 -23.220  1.00 15.10           C  
ATOM     46  C   CYS A   7      -5.570   0.651 -23.372  1.00 16.16           C  
ATOM     47  O   CYS A   7      -5.967   1.790 -23.186  1.00 15.85           O  
ATOM     48  CB  CYS A   7      -3.467  -0.051 -24.493  1.00 15.13           C  
ATOM     49  SG  CYS A   7      -3.832   1.072 -25.885  1.00 18.42           S  
ATOM     50  N   THR A   8      -6.400  -0.346 -23.682  1.00 17.67           N  
ATOM     51  CA  THR A   8      -7.844  -0.088 -23.806  1.00 18.31           C  
ATOM     52  C   THR A   8      -8.403   0.242 -22.441  1.00 18.54           C  
ATOM     53  O   THR A   8      -9.162   1.256 -22.330  1.00 19.70           O  
ATOM     54  CB  THR A   8      -8.497  -1.328 -24.471  1.00 17.99           C  
ATOM     55  CG2 THR A   8     -10.007  -1.022 -24.769  1.00 20.46           C  
ATOM     56  OG1 THR A   8      -7.868  -1.546 -25.695  1.00 22.41           O  
ATOM     57  N   SER A   9      -8.118  -0.536 -21.420  1.00 17.09           N  
ATOM     58  CA  SER A   9      -8.409  -0.328 -20.092  1.00 16.04           C  
ATOM     59  C   SER A   9      -7.193   0.206 -19.263  1.00 16.11           C  
ATOM     60  O   SER A   9      -6.274   0.739 -19.948  1.00 18.12           O  
ATOM     61  CB  SER A   9      -8.849  -1.693 -19.510  1.00 19.26           C  
ATOM     62  OG  SER A   9      -9.344  -1.531 -18.193  1.00 22.17           O  
ATOM     63  N   ILE A  10      -7.203   0.217 -17.946  1.00 15.47           N  
ATOM     64  CA  ILE A  10      -6.122   0.752 -17.123  1.00 17.55           C  
ATOM     65  C   ILE A  10      -5.625  -0.400 -16.281  1.00 17.06           C  
ATOM     66  O   ILE A  10      -6.398  -1.127 -15.643  1.00 18.46           O  
ATOM     67  CB  ILE A  10      -6.585   1.936 -16.193  1.00 19.59           C  
ATOM     68  CG1 ILE A  10      -7.159   3.022 -17.104  1.00 21.18           C  
ATOM     69  CG2 ILE A  10      -5.438   2.391 -15.270  1.00 18.91           C  
ATOM     70  CD1 ILE A  10      -8.039   4.080 -16.373  1.00 24.04           C  
ATOM     71  N   CYS A  11      -4.309  -0.632 -16.237  1.00 15.35           N  
ATOM     72  CA  CYS A  11      -3.769  -1.758 -15.435  1.00 15.50           C  
ATOM     73  C   CYS A  11      -2.935  -1.330 -14.232  1.00 14.84           C  
ATOM     74  O   CYS A  11      -2.407  -0.180 -14.137  1.00 16.44           O  
ATOM     75  CB  CYS A  11      -3.004  -2.677 -16.396  1.00 16.02           C  
ATOM     76  SG  CYS A  11      -1.429  -1.963 -17.003  1.00 16.87           S  
ATOM     77  N   SER A  12      -2.796  -2.218 -13.278  1.00 15.25           N  
ATOM     78  CA  SER A  12      -2.083  -2.024 -12.039  1.00 15.97           C  
ATOM     79  C   SER A  12      -0.640  -2.569 -12.229  1.00 14.36           C  
ATOM     80  O   SER A  12      -0.295  -3.213 -13.226  1.00 14.53           O  
ATOM     81  CB  SER A  12      -2.775  -2.770 -10.914  1.00 21.94           C  
ATOM     82  OG  SER A  12      -2.664  -4.148 -11.119  1.00 18.94           O  
ATOM     83  N   LEU A  13       0.236  -2.197 -11.317  1.00 13.51           N  
ATOM     84  CA  LEU A  13       1.640  -2.588 -11.427  1.00 12.17           C  
ATOM     85  C   LEU A  13       1.807  -4.093 -11.511  1.00 13.09           C  
ATOM     86  O   LEU A  13       2.629  -4.562 -12.361  1.00 12.69           O  
ATOM     87  CB  LEU A  13       2.484  -2.012 -10.247  1.00 12.95           C  
ATOM     88  CG  LEU A  13       3.958  -2.373 -10.341  1.00 12.95           C  
ATOM     89  CD1 LEU A  13       4.730  -1.789 -11.539  1.00 15.71           C  
ATOM     90  CD2 LEU A  13       4.621  -1.917  -9.057  1.00 13.10           C  
ATOM     91  N   TYR A  14       1.120  -4.870 -10.670  1.00 13.30           N  
ATOM     92  CA  TYR A  14       1.358  -6.324 -10.686  1.00 12.81           C  
ATOM     93  C   TYR A  14       0.772  -6.915 -11.929  1.00 13.84           C  
ATOM     94  O   TYR A  14       1.280  -7.994 -12.359  1.00 14.56           O  
ATOM     95  CB  TYR A  14       0.852  -6.944  -9.396  1.00 15.57           C  
ATOM     96  CG  TYR A  14       1.680  -6.681  -8.215  1.00 15.48           C  
ATOM     97  CD1 TYR A  14       2.969  -6.196  -8.223  1.00 16.06           C  
ATOM     98  CD2 TYR A  14       1.116  -6.862  -6.993  1.00 20.81           C  
ATOM     99  CE1 TYR A  14       3.752  -6.055  -7.099  1.00 20.25           C  
ATOM    100  CE2 TYR A  14       1.885  -6.642  -5.862  1.00 22.94           C  
ATOM    101  CZ  TYR A  14       3.200  -6.293  -5.962  1.00 21.12           C  
ATOM    102  OH  TYR A  14       3.934  -6.017  -4.818  1.00 26.84           O  
ATOM    103  N   GLN A  15      -0.291  -6.377 -12.500  1.00 14.19           N  
ATOM    104  CA  GLN A  15      -0.735  -6.855 -13.802  1.00 13.64           C  
ATOM    105  C   GLN A  15       0.349  -6.675 -14.882  1.00 12.88           C  
ATOM    106  O   GLN A  15       0.673  -7.581 -15.611  1.00 13.35           O  
ATOM    107  CB  GLN A  15      -2.025  -6.164 -14.259  1.00 15.15           C  
ATOM    108  CG  GLN A  15      -3.247  -6.550 -13.447  1.00 17.64           C  
ATOM    109  CD  GLN A  15      -4.512  -5.755 -13.905  1.00 17.92           C  
ATOM    110  NE2 GLN A  15      -5.650  -6.454 -13.981  1.00 26.11           N  
ATOM    111  OE1 GLN A  15      -4.500  -4.570 -14.091  1.00 19.66           O  
ATOM    112  N   LEU A  16       0.994  -5.465 -14.892  1.00 11.99           N  
ATOM    113  CA  LEU A  16       2.035  -5.194 -15.854  1.00 12.33           C  
ATOM    114  C   LEU A  16       3.193  -6.114 -15.606  1.00 12.15           C  
ATOM    115  O   LEU A  16       3.761  -6.697 -16.531  1.00 13.19           O  
ATOM    116  CB  LEU A  16       2.430  -3.717 -15.702  1.00 13.97           C  
ATOM    117  CG  LEU A  16       3.420  -3.228 -16.714  1.00 16.90           C  
ATOM    118  CD1 LEU A  16       2.862  -3.255 -18.110  1.00 17.66           C  
ATOM    119  CD2 LEU A  16       3.749  -1.760 -16.366  1.00 18.18           C  
ATOM    120  N   GLU A  17       3.608  -6.298 -14.340  1.00 11.80           N  
ATOM    121  CA  GLU A  17       4.748  -7.119 -14.024  1.00 11.28           C  
ATOM    122  C   GLU A  17       4.539  -8.588 -14.440  1.00 11.63           C  
ATOM    123  O   GLU A  17       5.528  -9.303 -14.681  1.00 11.73           O  
ATOM    124  CB  GLU A  17       5.081  -7.064 -12.532  1.00 11.48           C  
ATOM    125  CG  GLU A  17       5.699  -5.728 -12.120  1.00 11.94           C  
ATOM    126  CD  GLU A  17       6.089  -5.637 -10.656  1.00 13.08           C  
ATOM    127  OE1 GLU A  17       5.927  -6.566  -9.856  1.00 12.71           O  
ATOM    128  OE2 GLU A  17       6.687  -4.498 -10.268  1.00 13.69           O1-
ATOM    129  N   ASN A  18       3.320  -9.067 -14.422  1.00 11.29           N  
ATOM    130  CA  ASN A  18       3.032 -10.456 -14.819  1.00 12.45           C  
ATOM    131  C   ASN A  18       3.324 -10.727 -16.277  1.00 12.98           C  
ATOM    132  O   ASN A  18       3.463 -11.924 -16.657  1.00 16.53           O  
ATOM    133  CB  ASN A  18       1.574 -10.858 -14.486  1.00 14.86           C  
ATOM    134  CG  ASN A  18       1.451 -11.574 -13.125  1.00 17.51           C  
ATOM    135  ND2 ASN A  18       0.443 -11.195 -12.332  1.00 26.16           N  
ATOM    136  OD1 ASN A  18       2.297 -12.246 -12.747  1.00 22.64           O  
ATOM    137  N   TYR A  19       3.582  -9.745 -17.110  1.00 11.76           N  
ATOM    138  CA  TYR A  19       3.982  -9.906 -18.530  1.00 12.30           C  
ATOM    139  C   TYR A  19       5.504  -9.991 -18.653  1.00 13.22           C  
ATOM    140  O   TYR A  19       5.983 -10.206 -19.772  1.00 14.52           O  
ATOM    141  CB  TYR A  19       3.403  -8.774 -19.388  1.00 12.25           C  
ATOM    142  CG  TYR A  19       1.928  -8.766 -19.426  1.00 12.03           C  
ATOM    143  CD1 TYR A  19       1.204  -9.805 -20.106  1.00 12.36           C  
ATOM    144  CD2 TYR A  19       1.168  -7.813 -18.776  1.00 13.94           C  
ATOM    145  CE1 TYR A  19      -0.168  -9.803 -20.087  1.00 12.87           C  
ATOM    146  CE2 TYR A  19      -0.181  -7.797 -18.852  1.00 15.73           C  
ATOM    147  CZ  TYR A  19      -0.866  -8.787 -19.497  1.00 14.68           C  
ATOM    148  OH  TYR A  19      -2.269  -8.875 -19.529  1.00 18.88           O  
ATOM    149  N   CYS A  20       6.299  -9.738 -17.640  1.00 13.26           N  
ATOM    150  CA  CYS A  20       7.724  -9.846 -17.753  1.00 13.82           C  
ATOM    151  C   CYS A  20       8.161 -11.298 -17.899  1.00 14.29           C  
ATOM    152  O   CYS A  20       7.427 -12.191 -17.496  1.00 14.60           O  
ATOM    153  CB  CYS A  20       8.355  -9.218 -16.541  1.00 14.75           C  
ATOM    154  SG  CYS A  20       7.937  -7.462 -16.204  1.00 14.03           S  
ATOM    155  N   ASN A  21       9.379 -11.465 -18.417  1.00 16.58           N  
ATOM    156  CA  ASN A  21      10.120 -12.751 -18.557  1.00 22.82           C  
ATOM    157  C   ASN A  21      10.859 -13.262 -19.820  1.00 30.33           C  
ATOM    158  O   ASN A  21      11.007 -14.526 -20.199  1.00 29.21           O  
ATOM    159  CB  ASN A  21       9.802 -13.794 -17.567  1.00 36.49           C  
ATOM    160  CG  ASN A  21      10.499 -13.469 -16.326  1.00 35.34           C  
ATOM    161  ND2 ASN A  21      11.247 -14.413 -15.734  1.00 48.96           N  
ATOM    162  OD1 ASN A  21      10.451 -12.340 -15.938  1.00 29.31           O  
ATOM    163  OXT ASN A  21      11.384 -12.453 -20.516  1.00 42.10           O1-
TER   
ATOM    164  N   PHE B   1      -8.794  15.482 -19.768  1.00 18.32           N  
ATOM    165  CA  PHE B   1      -8.184  15.178 -18.380  1.00 15.90           C  
ATOM    166  C   PHE B   1      -7.065  14.182 -18.553  1.00 17.47           C  
ATOM    167  O   PHE B   1      -7.010  13.494 -19.630  1.00 20.74           O  
ATOM    168  CB  PHE B   1      -9.268  14.529 -17.566  1.00 18.65           C  
ATOM    169  CG  PHE B   1      -9.059  14.658 -16.077  1.00 16.00           C  
ATOM    170  CD1 PHE B   1      -9.142  15.915 -15.400  1.00 16.78           C  
ATOM    171  CD2 PHE B   1      -8.694  13.572 -15.333  1.00 17.33           C  
ATOM    172  CE1 PHE B   1      -8.929  15.965 -14.028  1.00 16.73           C  
ATOM    173  CE2 PHE B   1      -8.503  13.689 -13.940  1.00 17.02           C  
ATOM    174  CZ  PHE B   1      -8.645  14.873 -13.337  1.00 16.05           C  
ATOM    175  N   VAL B   2      -6.155  14.070 -17.612  1.00 16.08           N  
ATOM    176  CA  VAL B   2      -4.936  13.213 -17.729  1.00 15.99           C  
ATOM    177  C   VAL B   2      -5.348  11.785 -18.019  1.00 19.93           C  
ATOM    178  O   VAL B   2      -6.371  11.362 -17.567  1.00 18.88           O  
ATOM    179  CB  VAL B   2      -4.124  13.372 -16.421  1.00 16.56           C  
ATOM    180  CG1 VAL B   2      -4.822  12.802 -15.190  1.00 15.02           C  
ATOM    181  CG2 VAL B   2      -2.729  12.801 -16.663  1.00 18.54           C  
ATOM    182  N   ASN B   3      -4.534  11.185 -18.907  1.00 20.69           N  
ATOM    183  CA  ASN B   3      -4.692   9.841 -19.514  1.00 24.01           C  
ATOM    184  C   ASN B   3      -3.842   8.820 -18.687  1.00 21.61           C  
ATOM    185  O   ASN B   3      -2.655   9.053 -18.500  1.00 22.31           O  
ATOM    186  CB  ASN B   3      -4.260   9.937 -20.984  1.00 25.80           C  
ATOM    187  CG  ASN B   3      -4.611   8.714 -21.800  1.00 30.97           C  
ATOM    188  ND2 ASN B   3      -4.677   8.863 -23.125  1.00 33.34           N  
ATOM    189  OD1 ASN B   3      -4.775   7.664 -21.263  1.00 21.65           O  
ATOM    190  N   GLN B   4      -4.432   7.747 -18.167  1.00 19.35           N  
ATOM    191  CA  GLN B   4      -3.725   6.650 -17.421  1.00 16.51           C  
ATOM    192  C   GLN B   4      -3.471   5.463 -18.360  1.00 15.96           C  
ATOM    193  O   GLN B   4      -2.915   4.437 -17.886  1.00 16.30           O  
ATOM    194  CB  GLN B   4      -4.535   6.143 -16.254  1.00 18.17           C  
ATOM    195  CG  GLN B   4      -5.045   7.249 -15.331  1.00 18.33           C  
ATOM    196  CD  GLN B   4      -3.980   8.031 -14.706  1.00 16.95           C  
ATOM    197  NE2 GLN B   4      -2.776   7.568 -14.620  1.00 14.93           N  
ATOM    198  OE1 GLN B   4      -4.300   9.188 -14.257  1.00 21.86           O  
ATOM    199  N   HIS B   5      -3.875   5.528 -19.605  1.00 16.07           N  
ATOM    200  CA  HIS B   5      -3.708   4.367 -20.533  1.00 14.30           C  
ATOM    201  C   HIS B   5      -2.275   4.294 -20.960  1.00 16.35           C  
ATOM    202  O   HIS B   5      -1.607   5.330 -21.108  1.00 15.86           O  
ATOM    203  CB  HIS B   5      -4.607   4.455 -21.755  1.00 14.15           C  
ATOM    204  CG  HIS B   5      -6.057   4.418 -21.399  1.00 16.09           C  
ATOM    205  CD2 HIS B   5      -6.767   3.420 -20.856  1.00 16.21           C  
ATOM    206  ND1 HIS B   5      -6.906   5.523 -21.396  1.00 20.73           N  
ATOM    207  CE1 HIS B   5      -8.099   5.149 -20.986  1.00 19.09           C  
ATOM    208  NE2 HIS B   5      -8.045   3.874 -20.647  1.00 21.73           N  
ATOM    209  N   LEU B   6      -1.752   3.060 -21.188  1.00 14.07           N  
ATOM    210  CA  LEU B   6      -0.341   2.831 -21.653  1.00 13.53           C  
ATOM    211  C   LEU B   6      -0.452   2.125 -22.953  1.00 12.84           C  
ATOM    212  O   LEU B   6      -0.885   0.917 -22.964  1.00 13.56           O  
ATOM    213  CB  LEU B   6       0.405   1.950 -20.664  1.00 14.25           C  
ATOM    214  CG  LEU B   6       0.622   2.455 -19.277  1.00 13.89           C  
ATOM    215  CD1 LEU B   6       1.205   1.375 -18.346  1.00 14.63           C  
ATOM    216  CD2 LEU B   6       1.553   3.628 -19.286  1.00 14.36           C  
ATOM    217  N   CYS B   7      -0.080   2.744 -24.057  1.00 13.95           N  
ATOM    218  CA  CYS B   7      -0.304   2.163 -25.334  1.00 14.78           C  
ATOM    219  C   CYS B   7       0.962   2.298 -26.214  1.00 15.34           C  
ATOM    220  O   CYS B   7       1.740   3.229 -26.012  1.00 15.50           O  
ATOM    221  CB  CYS B   7      -1.354   2.998 -26.054  1.00 16.61           C  
ATOM    222  SG  CYS B   7      -3.016   2.959 -25.299  1.00 18.00           S  
HETATM  223  N   MAA B   8       1.175   1.417 -27.194  1.00 13.97           N  
HETATM  224  CA  MAA B   8       2.213   1.596 -28.155  1.00 14.97           C  
HETATM  225  C   MAA B   8       3.570   1.823 -27.513  1.00 15.48           C  
HETATM  226  O   MAA B   8       3.959   1.062 -26.585  1.00 13.67           O  
HETATM  227  CB  MAA B   8       1.815   2.716 -29.131  1.00 16.39           C  
HETATM  228  CM  MAA B   8       0.272   0.292 -27.411  1.00 17.15           C  
ATOM    229  N   SER B   9       4.314   2.846 -27.886  1.00 15.51           N  
ATOM    230  CA  SER B   9       5.692   3.031 -27.324  1.00 14.82           C  
ATOM    231  C   SER B   9       5.635   3.259 -25.825  1.00 14.39           C  
ATOM    232  O   SER B   9       6.579   2.834 -25.099  1.00 15.02           O  
ATOM    233  CB  SER B   9       6.406   4.221 -27.992  1.00 17.85           C  
ATOM    234  OG  SER B   9       7.013   3.790 -29.218  1.00 20.00           O  
ATOM    235  N   HIS B  10       4.610   3.925 -25.337  1.00 13.52           N  
ATOM    236  CA  HIS B  10       4.501   4.147 -23.879  1.00 13.54           C  
ATOM    237  C   HIS B  10       4.388   2.785 -23.164  1.00 12.92           C  
ATOM    238  O   HIS B  10       4.854   2.649 -22.002  1.00 12.85           O  
ATOM    239  CB  HIS B  10       3.334   5.032 -23.433  1.00 16.46           C  
ATOM    240  CG  HIS B  10       3.357   6.442 -23.924  1.00 21.30           C  
ATOM    241  CD2 HIS B  10       2.325   7.284 -24.098  1.00 26.96           C  
ATOM    242  ND1 HIS B  10       4.499   7.175 -24.110  1.00 28.63           N  
ATOM    243  CE1 HIS B  10       4.167   8.405 -24.519  1.00 24.98           C  
ATOM    244  NE2 HIS B  10       2.856   8.493 -24.518  1.00 32.23           N  
ATOM    245  N   LEU B  11       3.685   1.822 -23.744  1.00 12.79           N  
ATOM    246  CA  LEU B  11       3.582   0.465 -23.150  1.00 13.20           C  
ATOM    247  C   LEU B  11       4.890  -0.299 -23.138  1.00 13.93           C  
ATOM    248  O   LEU B  11       5.297  -0.883 -22.158  1.00 12.33           O  
ATOM    249  CB  LEU B  11       2.433  -0.264 -23.859  1.00 11.81           C  
ATOM    250  CG  LEU B  11       2.013  -1.642 -23.297  1.00 13.08           C  
ATOM    251  CD1 LEU B  11       1.721  -1.561 -21.784  1.00 13.29           C  
ATOM    252  CD2 LEU B  11       0.841  -2.237 -24.088  1.00 14.19           C  
ATOM    253  N   VAL B  12       5.602  -0.302 -24.289  1.00 13.14           N  
ATOM    254  CA  VAL B  12       6.919  -0.906 -24.360  1.00 14.35           C  
ATOM    255  C   VAL B  12       7.848  -0.257 -23.336  1.00 14.00           C  
ATOM    256  O   VAL B  12       8.626  -0.982 -22.675  1.00 12.48           O  
ATOM    257  CB  VAL B  12       7.491  -0.730 -25.834  1.00 16.01           C  
ATOM    258  CG1 VAL B  12       8.946  -1.061 -25.937  1.00 21.45           C  
ATOM    259  CG2 VAL B  12       6.620  -1.474 -26.799  1.00 21.54           C  
ATOM    260  N   GLU B  13       7.804   1.053 -23.252  1.00 14.24           N  
ATOM    261  CA  GLU B  13       8.651   1.738 -22.255  1.00 14.04           C  
ATOM    262  C   GLU B  13       8.321   1.348 -20.826  1.00 13.28           C  
ATOM    263  O   GLU B  13       9.214   1.225 -19.958  1.00 13.74           O  
ATOM    264  CB  GLU B  13       8.571   3.239 -22.400  1.00 15.61           C  
ATOM    265  CG  GLU B  13       9.145   3.792 -23.730  1.00 20.55           C  
ATOM    266  CD  GLU B  13       8.553   5.090 -24.267  1.00 28.62           C  
ATOM    267  OE1 GLU B  13       7.650   5.755 -23.666  1.00 35.92           O  
ATOM    268  OE2 GLU B  13       8.942   5.431 -25.422  1.00 43.78           O1-
ATOM    269  N   ALA B  14       7.046   1.166 -20.539  1.00 11.02           N  
ATOM    270  CA  ALA B  14       6.609   0.744 -19.195  1.00  9.90           C  
ATOM    271  C   ALA B  14       7.131  -0.659 -18.897  1.00 10.87           C  
ATOM    272  O   ALA B  14       7.658  -0.923 -17.761  1.00 11.55           O  
ATOM    273  CB  ALA B  14       5.109   0.707 -19.167  1.00 11.64           C  
ATOM    274  N   LEU B  15       7.051  -1.619 -19.847  1.00 11.00           N  
ATOM    275  CA  LEU B  15       7.635  -2.925 -19.663  1.00 11.06           C  
ATOM    276  C   LEU B  15       9.150  -2.824 -19.485  1.00 10.58           C  
ATOM    277  O   LEU B  15       9.707  -3.523 -18.617  1.00 13.04           O  
ATOM    278  CB  LEU B  15       7.337  -3.858 -20.866  1.00 12.55           C  
ATOM    279  CG  LEU B  15       5.886  -4.256 -20.993  1.00 13.93           C  
ATOM    280  CD1 LEU B  15       5.648  -4.817 -22.414  1.00 16.58           C  
ATOM    281  CD2 LEU B  15       5.575  -5.283 -19.918  1.00 14.85           C  
ATOM    282  N   TYR B  16       9.851  -2.009 -20.298  1.00 10.91           N  
ATOM    283  CA  TYR B  16      11.312  -1.871 -20.132  1.00 12.68           C  
ATOM    284  C   TYR B  16      11.649  -1.430 -18.678  1.00 12.53           C  
ATOM    285  O   TYR B  16      12.538  -1.969 -18.078  1.00 12.85           O  
ATOM    286  CB  TYR B  16      11.823  -0.786 -21.106  1.00 13.10           C  
ATOM    287  CG  TYR B  16      13.227  -0.349 -20.877  1.00 14.88           C  
ATOM    288  CD1 TYR B  16      14.240  -1.200 -21.164  1.00 19.61           C  
ATOM    289  CD2 TYR B  16      13.523   0.838 -20.316  1.00 18.76           C  
ATOM    290  CE1 TYR B  16      15.575  -0.832 -20.903  1.00 22.04           C  
ATOM    291  CE2 TYR B  16      14.823   1.195 -20.089  1.00 19.16           C  
ATOM    292  CZ  TYR B  16      15.816   0.342 -20.404  1.00 19.96           C  
ATOM    293  OH  TYR B  16      17.132   0.705 -20.146  1.00 31.89           O  
ATOM    294  N   LEU B  17      10.881  -0.473 -18.152  1.00 12.28           N  
ATOM    295  CA  LEU B  17      11.095   0.015 -16.747  1.00 12.27           C  
ATOM    296  C   LEU B  17      10.773  -1.056 -15.688  1.00 11.73           C  
ATOM    297  O   LEU B  17      11.595  -1.359 -14.844  1.00 11.84           O  
ATOM    298  CB  LEU B  17      10.250   1.209 -16.476  1.00 12.32           C  
ATOM    299  CG  LEU B  17      10.231   1.816 -15.037  1.00 13.20           C  
ATOM    300  CD1 LEU B  17      11.692   2.166 -14.625  1.00 13.93           C  
ATOM    301  CD2 LEU B  17       9.229   2.959 -14.942  1.00 14.44           C  
ATOM    302  N  AVAL B  18       9.584  -1.636 -15.748  0.50 11.05           N  
ATOM    303  N  BVAL B  18       9.594  -1.617 -15.787  0.50 12.66           N  
ATOM    304  CA AVAL B  18       9.179  -2.545 -14.626  0.50 10.41           C  
ATOM    305  CA BVAL B  18       9.102  -2.488 -14.717  0.50 13.01           C  
ATOM    306  C  AVAL B  18       9.871  -3.864 -14.691  0.50 11.15           C  
ATOM    307  C  BVAL B  18       9.820  -3.821 -14.717  0.50 12.68           C  
ATOM    308  O  AVAL B  18      10.184  -4.469 -13.660  0.50 12.51           O  
ATOM    309  O  BVAL B  18      10.111  -4.384 -13.664  0.50 13.77           O  
ATOM    310  CB AVAL B  18       7.661  -2.640 -14.350  0.50  9.28           C  
ATOM    311  CB BVAL B  18       7.567  -2.547 -14.777  0.50 14.50           C  
ATOM    312  CG1AVAL B  18       7.080  -1.253 -14.411  0.50  9.65           C  
ATOM    313  CG1BVAL B  18       7.006  -3.765 -14.114  0.50 15.17           C  
ATOM    314  CG2AVAL B  18       6.955  -3.476 -15.403  0.50  9.04           C  
ATOM    315  CG2BVAL B  18       7.007  -1.255 -14.229  0.50 15.11           C  
ATOM    316  N   CYS B  19      10.136  -4.338 -15.916  1.00 10.87           N  
ATOM    317  CA  CYS B  19      10.794  -5.623 -16.014  1.00 11.49           C  
ATOM    318  C   CYS B  19      12.278  -5.665 -15.713  1.00 11.29           C  
ATOM    319  O   CYS B  19      12.814  -6.690 -15.311  1.00 13.58           O  
ATOM    320  CB  CYS B  19      10.528  -6.257 -17.376  1.00 12.62           C  
ATOM    321  SG  CYS B  19       8.700  -6.476 -17.787  1.00 12.96           S  
ATOM    322  N   GLY B  20      12.879  -4.532 -15.941  1.00 15.69           N  
ATOM    323  CA  GLY B  20      14.349  -4.418 -15.758  1.00 17.10           C  
ATOM    324  C   GLY B  20      15.139  -5.570 -16.336  1.00 17.52           C  
ATOM    325  O   GLY B  20      14.935  -6.007 -17.490  1.00 17.20           O  
ATOM    326  N  AGLU B  21      16.037  -6.140 -15.563  0.50 20.04           N  
ATOM    327  N  BGLU B  21      16.010  -6.106 -15.483  0.50 19.73           N  
ATOM    328  CA AGLU B  21      16.888  -7.186 -16.154  0.50 20.07           C  
ATOM    329  CA BGLU B  21      16.946  -7.189 -15.854  0.50 19.94           C  
ATOM    330  C  AGLU B  21      16.187  -8.512 -16.359  0.50 17.61           C  
ATOM    331  C  BGLU B  21      16.251  -8.413 -16.336  0.50 16.94           C  
ATOM    332  O  AGLU B  21      16.732  -9.425 -17.012  0.50 18.90           O  
ATOM    333  O  BGLU B  21      16.833  -9.222 -17.076  0.50 19.43           O  
ATOM    334  CB AGLU B  21      18.188  -7.359 -15.371  0.50 22.52           C  
ATOM    335  CB BGLU B  21      17.887  -7.574 -14.674  0.50 21.64           C  
ATOM    336  CG AGLU B  21      19.006  -6.084 -15.413  0.50 23.33           C  
ATOM    337  CG BGLU B  21      17.235  -7.737 -13.314  0.50 20.94           C  
ATOM    338  N  AARG B  22      14.972  -8.684 -15.876  0.50 16.83           N  
ATOM    339  N  BARG B  22      15.012  -8.594 -15.926  0.50 16.55           N  
ATOM    340  CA AARG B  22      14.166  -9.871 -16.259  0.50 17.24           C  
ATOM    341  CA BARG B  22      14.212  -9.773 -16.279  0.50 17.30           C  
ATOM    342  C  AARG B  22      13.839  -9.899 -17.767  0.50 16.15           C  
ATOM    343  C  BARG B  22      13.952  -9.874 -17.768  0.50 16.22           C  
ATOM    344  O  AARG B  22      13.562 -11.013 -18.317  0.50 17.91           O  
ATOM    345  O  BARG B  22      13.886 -10.993 -18.303  0.50 18.39           O  
ATOM    346  CB AARG B  22      12.827  -9.983 -15.462  0.50 17.75           C  
ATOM    347  CB BARG B  22      12.851  -9.753 -15.540  0.50 18.16           C  
ATOM    348  CG AARG B  22      12.940 -10.610 -14.068  0.50 18.35           C  
ATOM    349  CG BARG B  22      13.055  -9.601 -14.042  0.50 20.04           C  
ATOM    350  CD AARG B  22      11.609 -10.524 -13.318  0.50 18.75           C  
ATOM    351  CD BARG B  22      11.753  -9.494 -13.300  0.50 20.63           C  
ATOM    352  NE AARG B  22      11.653 -11.085 -11.964  0.50 20.53           N  
ATOM    353  NE BARG B  22      11.976  -9.165 -11.898  0.50 23.21           N  
ATOM    354  CZ AARG B  22      12.071 -10.437 -10.858  0.50 17.38           C  
ATOM    355  CZ BARG B  22      11.987 -10.054 -10.899  0.50 24.45           C  
ATOM    356  NH1AARG B  22      12.439  -9.156 -10.888  0.50 17.14           N1+
ATOM    357  NH1BARG B  22      11.682 -11.326 -11.122  0.50 24.90           N1+
ATOM    358  NH2AARG B  22      12.055 -11.038  -9.674  0.50 21.26           N  
ATOM    359  NH2BARG B  22      12.214  -9.647  -9.657  0.50 28.48           N  
ATOM    360  N   GLY B  23      13.818  -8.727 -18.390  1.00 15.64           N  
ATOM    361  CA  GLY B  23      13.425  -8.665 -19.767  1.00 15.14           C  
ATOM    362  C   GLY B  23      11.940  -8.992 -19.982  1.00 14.89           C  
ATOM    363  O   GLY B  23      11.169  -9.237 -19.023  1.00 13.60           O  
ATOM    364  N   PHE B  24      11.563  -9.022 -21.263  1.00 12.83           N  
ATOM    365  CA  PHE B  24      10.191  -9.210 -21.626  1.00 12.82           C  
ATOM    366  C   PHE B  24      10.008  -9.478 -23.113  1.00 13.72           C  
ATOM    367  O   PHE B  24      10.910  -9.127 -23.938  1.00 15.46           O  
ATOM    368  CB  PHE B  24       9.319  -8.031 -21.311  1.00 12.86           C  
ATOM    369  CG  PHE B  24       9.720  -6.770 -22.071  1.00 13.23           C  
ATOM    370  CD1 PHE B  24      10.763  -5.964 -21.564  1.00 13.32           C  
ATOM    371  CD2 PHE B  24       9.052  -6.395 -23.211  1.00 15.08           C  
ATOM    372  CE1 PHE B  24      11.103  -4.825 -22.275  1.00 15.70           C  
ATOM    373  CE2 PHE B  24       9.389  -5.222 -23.919  1.00 16.50           C  
ATOM    374  CZ  PHE B  24      10.424  -4.445 -23.418  1.00 16.21           C  
ATOM    375  N   PHE B  25       8.923 -10.144 -23.455  1.00 12.73           N  
ATOM    376  CA  PHE B  25       8.505 -10.374 -24.851  1.00 12.53           C  
ATOM    377  C   PHE B  25       7.460  -9.304 -25.172  1.00 12.97           C  
ATOM    378  O   PHE B  25       6.571  -8.980 -24.333  1.00 13.50           O  
ATOM    379  CB  PHE B  25       8.017 -11.830 -24.974  1.00 14.59           C  
ATOM    380  CG  PHE B  25       7.497 -12.207 -26.335  1.00 17.41           C  
ATOM    381  CD1 PHE B  25       6.204 -12.025 -26.702  1.00 18.03           C  
ATOM    382  CD2 PHE B  25       8.443 -12.693 -27.288  1.00 19.64           C  
ATOM    383  CE1 PHE B  25       5.757 -12.385 -27.996  1.00 20.92           C  
ATOM    384  CE2 PHE B  25       8.012 -13.010 -28.566  1.00 24.16           C  
ATOM    385  CZ  PHE B  25       6.656 -12.916 -28.863  1.00 24.71           C  
ATOM    386  N   TYR B  26       7.432  -8.770 -26.373  1.00 12.88           N  
ATOM    387  CA  TYR B  26       6.372  -7.871 -26.811  1.00 13.45           C  
ATOM    388  C   TYR B  26       6.071  -7.987 -28.302  1.00 13.65           C  
ATOM    389  O   TYR B  26       7.023  -8.155 -29.072  1.00 14.82           O  
ATOM    390  CB  TYR B  26       6.768  -6.401 -26.575  1.00 15.80           C  
ATOM    391  CG  TYR B  26       5.647  -5.440 -26.882  1.00 17.39           C  
ATOM    392  CD1 TYR B  26       4.527  -5.268 -25.988  1.00 23.54           C  
ATOM    393  CD2 TYR B  26       5.653  -4.721 -28.024  1.00 20.43           C  
ATOM    394  CE1 TYR B  26       3.479  -4.429 -26.297  1.00 25.96           C  
ATOM    395  CE2 TYR B  26       4.611  -3.848 -28.342  1.00 21.05           C  
ATOM    396  CZ  TYR B  26       3.545  -3.690 -27.482  1.00 25.28           C  
ATOM    397  OH  TYR B  26       2.460  -2.839 -27.734  1.00 29.09           O  
ATOM    398  N   THR B  27       4.819  -7.989 -28.706  1.00 15.57           N  
ATOM    399  CA  THR B  27       4.438  -7.943 -30.100  1.00 17.10           C  
ATOM    400  C   THR B  27       3.298  -6.919 -30.286  1.00 20.15           C  
ATOM    401  O   THR B  27       2.290  -7.024 -29.610  1.00 22.99           O  
ATOM    402  CB  THR B  27       3.861  -9.264 -30.549  1.00 21.04           C  
ATOM    403  CG2 THR B  27       3.571  -9.231 -31.991  1.00 21.23           C  
ATOM    404  OG1 THR B  27       4.801 -10.285 -30.283  1.00 23.68           O  
ATOM    405  N   PRO B  28       3.389  -5.992 -31.199  1.00 24.58           N  
ATOM    406  CA  PRO B  28       2.235  -5.095 -31.362  1.00 23.51           C  
ATOM    407  C   PRO B  28       1.025  -5.794 -32.026  1.00 31.31           C  
ATOM    408  O   PRO B  28       1.245  -6.514 -33.010  1.00 31.99           O  
ATOM    409  CB  PRO B  28       2.798  -4.033 -32.301  1.00 22.38           C  
ATOM    410  CG  PRO B  28       3.739  -4.784 -33.137  1.00 25.27           C  
ATOM    411  CD  PRO B  28       4.485  -5.665 -32.137  1.00 26.01           C  
TER   
ATOM    412  N   GLY C   1      -2.807  10.495  -0.204  1.00 16.76           N  
ATOM    413  CA  GLY C   1      -1.397  10.224  -0.666  1.00 15.89           C  
ATOM    414  C   GLY C   1      -1.263   8.820  -1.286  1.00 11.56           C  
ATOM    415  O   GLY C   1      -2.227   8.242  -1.706  1.00 13.62           O  
ATOM    416  N   ILE C   2      -0.044   8.341  -1.238  1.00 12.15           N  
ATOM    417  CA  ILE C   2       0.287   7.089  -1.943  1.00 14.13           C  
ATOM    418  C   ILE C   2      -0.477   5.913  -1.365  1.00 12.91           C  
ATOM    419  O   ILE C   2      -0.928   5.048  -2.081  1.00 12.60           O  
ATOM    420  CB  ILE C   2       1.806   6.838  -1.924  1.00 14.18           C  
ATOM    421  CG1 ILE C   2       2.164   5.827  -3.070  1.00 15.79           C  
ATOM    422  CG2 ILE C   2       2.358   6.552  -0.554  1.00 15.27           C  
ATOM    423  CD1 ILE C   2       3.672   5.595  -3.186  1.00 17.54           C  
ATOM    424  N   VAL C   3      -0.657   5.907  -0.039  1.00 12.17           N  
ATOM    425  CA  VAL C   3      -1.415   4.780   0.561  1.00 12.73           C  
ATOM    426  C   VAL C   3      -2.869   4.775   0.114  1.00 11.78           C  
ATOM    427  O   VAL C   3      -3.323   3.729  -0.377  1.00 11.77           O  
ATOM    428  CB  VAL C   3      -1.291   4.777   2.097  1.00 14.15           C  
ATOM    429  CG1 VAL C   3      -2.140   3.734   2.751  1.00 14.92           C  
ATOM    430  CG2 VAL C   3       0.162   4.537   2.473  1.00 15.41           C  
ATOM    431  N   GLU C   4      -3.576   5.929   0.113  1.00 13.17           N  
ATOM    432  CA  GLU C   4      -4.914   5.906  -0.414  1.00 12.99           C  
ATOM    433  C   GLU C   4      -4.962   5.542  -1.925  1.00 12.01           C  
ATOM    434  O   GLU C   4      -5.813   4.763  -2.314  1.00 12.91           O  
ATOM    435  CB  GLU C   4      -5.557   7.228  -0.094  1.00 13.72           C  
ATOM    436  CG  GLU C   4      -7.009   7.258  -0.508  1.00 17.58           C  
ATOM    437  CD  GLU C   4      -7.201   7.614  -1.995  1.00 20.17           C  
ATOM    438  OE1 GLU C   4      -6.425   8.378  -2.609  1.00 23.28           O  
ATOM    439  OE2 GLU C   4      -8.207   7.089  -2.486  1.00 24.27           O1-
ATOM    440  N   GLN C   5      -4.044   6.132  -2.718  1.00 11.36           N  
ATOM    441  CA  GLN C   5      -4.175   5.905  -4.143  1.00 11.97           C  
ATOM    442  C   GLN C   5      -3.832   4.501  -4.571  1.00 11.55           C  
ATOM    443  O   GLN C   5      -4.456   3.980  -5.486  1.00 12.96           O  
ATOM    444  CB  GLN C   5      -3.333   6.904  -4.894  1.00 13.04           C  
ATOM    445  CG  GLN C   5      -3.842   8.352  -4.875  1.00 14.99           C  
ATOM    446  CD  GLN C   5      -3.267   9.230  -6.013  1.00 14.99           C  
ATOM    447  NE2 GLN C   5      -4.070   9.355  -7.050  1.00 18.02           N  
ATOM    448  OE1 GLN C   5      -2.142   9.671  -5.967  1.00 17.98           O  
ATOM    449  N   CYS C   6      -2.823   3.880  -3.883  1.00 10.73           N  
ATOM    450  CA  CYS C   6      -2.220   2.627  -4.400  1.00 12.15           C  
ATOM    451  C   CYS C   6      -2.467   1.458  -3.513  1.00 10.55           C  
ATOM    452  O   CYS C   6      -2.360   0.302  -4.021  1.00 12.19           O  
ATOM    453  CB  CYS C   6      -0.728   2.821  -4.624  1.00 11.53           C  
ATOM    454  SG  CYS C   6      -0.275   3.923  -5.979  1.00 14.30           S  
ATOM    455  N   CYS C   7      -2.729   1.665  -2.240  1.00 11.23           N  
ATOM    456  CA  CYS C   7      -2.988   0.592  -1.286  1.00 12.34           C  
ATOM    457  C   CYS C   7      -4.487   0.456  -1.013  1.00 12.20           C  
ATOM    458  O   CYS C   7      -5.022  -0.675  -1.215  1.00 14.38           O  
ATOM    459  CB  CYS C   7      -2.217   0.852  -0.008  1.00 11.83           C  
ATOM    460  SG  CYS C   7      -2.614  -0.372   1.314  1.00 15.25           S  
ATOM    461  N   THR C   8      -5.138   1.498  -0.551  1.00 13.41           N  
ATOM    462  CA  THR C   8      -6.623   1.390  -0.344  1.00 14.99           C  
ATOM    463  C   THR C   8      -7.350   1.190  -1.649  1.00 16.28           C  
ATOM    464  O   THR C   8      -8.235   0.336  -1.792  1.00 18.85           O  
ATOM    465  CB  THR C   8      -7.113   2.640   0.349  1.00 16.96           C  
ATOM    466  CG2 THR C   8      -8.601   2.430   0.752  1.00 19.36           C  
ATOM    467  OG1 THR C   8      -6.274   2.955   1.482  1.00 17.72           O  
ATOM    468  N  ASER C   9      -6.908   1.899  -2.641  0.50 14.94           N  
ATOM    469  N  BSER C   9      -7.059   2.109  -2.587  0.50 14.76           N  
ATOM    470  CA ASER C   9      -7.442   1.748  -3.968  0.50 15.84           C  
ATOM    471  CA BSER C   9      -7.486   2.083  -4.007  0.50 15.69           C  
ATOM    472  C  ASER C   9      -6.308   1.299  -4.885  0.50 14.72           C  
ATOM    473  C  BSER C   9      -6.434   1.270  -4.852  0.50 14.85           C  
ATOM    474  O  ASER C   9      -5.160   1.090  -4.475  0.50 15.01           O  
ATOM    475  O  BSER C   9      -5.551   0.638  -4.318  0.50 14.72           O  
ATOM    476  CB ASER C   9      -7.911   3.127  -4.386  0.50 16.02           C  
ATOM    477  CB BSER C   9      -7.626   3.535  -4.525  0.50 15.20           C  
ATOM    478  OG ASER C   9      -8.495   3.213  -5.679  0.50 18.18           O  
ATOM    479  OG BSER C   9      -8.384   4.348  -3.599  0.50 17.92           O  
ATOM    480  N   ILE C  10      -6.634   1.220  -6.182  1.00 16.69           N  
ATOM    481  CA  ILE C  10      -5.679   0.555  -7.162  1.00 15.90           C  
ATOM    482  C   ILE C  10      -5.211   1.693  -8.036  1.00 15.69           C  
ATOM    483  O   ILE C  10      -6.038   2.543  -8.497  1.00 20.19           O  
ATOM    484  CB  ILE C  10      -6.323  -0.574  -7.934  1.00 17.32           C  
ATOM    485  CG1 ILE C  10      -6.738  -1.727  -7.013  1.00 20.34           C  
ATOM    486  CG2 ILE C  10      -5.384  -1.046  -9.076  1.00 18.67           C  
ATOM    487  CD1 ILE C  10      -7.504  -2.885  -7.690  1.00 24.41           C  
ATOM    488  N   CYS C  11      -3.889   1.867  -8.213  1.00 14.21           N  
ATOM    489  CA  CYS C  11      -3.392   3.022  -8.971  1.00 13.77           C  
ATOM    490  C   CYS C  11      -2.793   2.460 -10.291  1.00 12.95           C  
ATOM    491  O   CYS C  11      -2.299   1.327 -10.415  1.00 14.73           O  
ATOM    492  CB  CYS C  11      -2.380   3.801  -8.159  1.00 15.67           C  
ATOM    493  SG  CYS C  11      -0.855   2.925  -7.683  1.00 14.33           S  
ATOM    494  N   SER C  12      -2.750   3.395 -11.237  1.00 12.24           N  
ATOM    495  CA  SER C  12      -2.021   3.167 -12.522  1.00 12.77           C  
ATOM    496  C   SER C  12      -0.556   3.378 -12.332  1.00 12.23           C  
ATOM    497  O   SER C  12      -0.078   3.921 -11.335  1.00 12.90           O  
ATOM    498  CB  SER C  12      -2.511   4.122 -13.544  1.00 14.26           C  
ATOM    499  OG  SER C  12      -2.073   5.455 -13.232  1.00 14.60           O  
ATOM    500  N   LEU C  13       0.222   2.943 -13.334  1.00 12.99           N  
ATOM    501  CA  LEU C  13       1.663   3.190 -13.284  1.00 11.61           C  
ATOM    502  C   LEU C  13       1.997   4.721 -13.181  1.00 12.42           C  
ATOM    503  O   LEU C  13       2.874   5.066 -12.407  1.00 12.45           O  
ATOM    504  CB  LEU C  13       2.321   2.594 -14.517  1.00 12.20           C  
ATOM    505  CG  LEU C  13       3.814   2.868 -14.661  1.00 12.68           C  
ATOM    506  CD1 LEU C  13       4.666   2.237 -13.570  1.00 15.52           C  
ATOM    507  CD2 LEU C  13       4.330   2.392 -16.016  1.00 15.03           C  
ATOM    508  N   TYR C  14       1.270   5.521 -13.997  1.00 13.45           N  
ATOM    509  CA  TYR C  14       1.521   6.933 -13.944  1.00 14.14           C  
ATOM    510  C   TYR C  14       1.170   7.625 -12.607  1.00 12.82           C  
ATOM    511  O   TYR C  14       1.886   8.469 -12.162  1.00 13.34           O  
ATOM    512  CB  TYR C  14       0.892   7.654 -15.137  1.00 13.72           C  
ATOM    513  CG  TYR C  14       1.489   7.384 -16.461  1.00 18.12           C  
ATOM    514  CD1 TYR C  14       2.753   6.800 -16.593  1.00 19.30           C  
ATOM    515  CD2 TYR C  14       0.755   7.676 -17.632  1.00 24.89           C  
ATOM    516  CE1 TYR C  14       3.330   6.519 -17.859  1.00 23.43           C  
ATOM    517  CE2 TYR C  14       1.376   7.474 -18.877  1.00 24.24           C  
ATOM    518  CZ  TYR C  14       2.641   6.915 -18.949  1.00 24.68           C  
ATOM    519  OH  TYR C  14       3.235   6.679 -20.215  1.00 27.90           O  
ATOM    520  N   GLN C  15       0.167   7.073 -11.918  1.00 12.54           N  
ATOM    521  CA  GLN C  15      -0.196   7.568 -10.585  1.00 11.59           C  
ATOM    522  C   GLN C  15       0.862   7.253  -9.557  1.00 12.81           C  
ATOM    523  O   GLN C  15       1.250   8.027  -8.696  1.00 14.07           O  
ATOM    524  CB  GLN C  15      -1.619   7.095 -10.176  1.00 12.29           C  
ATOM    525  CG  GLN C  15      -2.752   7.869 -10.876  1.00 13.91           C  
ATOM    526  CD  GLN C  15      -4.058   7.250 -10.622  1.00 15.92           C  
ATOM    527  NE2 GLN C  15      -5.060   8.121 -10.528  1.00 17.80           N  
ATOM    528  OE1 GLN C  15      -4.247   6.054 -10.455  1.00 16.08           O  
ATOM    529  N   LEU C  16       1.329   6.003  -9.638  1.00 12.83           N  
ATOM    530  CA  LEU C  16       2.435   5.589  -8.796  1.00 13.60           C  
ATOM    531  C   LEU C  16       3.696   6.462  -9.069  1.00 13.20           C  
ATOM    532  O   LEU C  16       4.332   6.906  -8.136  1.00 16.03           O  
ATOM    533  CB  LEU C  16       2.748   4.071  -9.035  1.00 13.29           C  
ATOM    534  CG  LEU C  16       3.913   3.489  -8.255  1.00 14.26           C  
ATOM    535  CD1 LEU C  16       3.733   3.530  -6.723  1.00 15.99           C  
ATOM    536  CD2 LEU C  16       4.253   2.057  -8.672  1.00 15.11           C  
ATOM    537  N   GLU C  17       3.959   6.611 -10.344  1.00 12.80           N  
ATOM    538  CA  GLU C  17       5.148   7.400 -10.822  1.00 15.08           C  
ATOM    539  C   GLU C  17       5.092   8.852 -10.439  1.00 18.53           C  
ATOM    540  O   GLU C  17       6.114   9.539 -10.206  1.00 15.47           O  
ATOM    541  CB  GLU C  17       5.360   7.342 -12.306  1.00 14.94           C  
ATOM    542  CG  GLU C  17       5.931   6.023 -12.807  1.00 15.14           C  
ATOM    543  CD  GLU C  17       6.043   5.862 -14.299  1.00 21.78           C  
ATOM    544  OE1 GLU C  17       5.577   6.811 -14.980  1.00 20.33           O  
ATOM    545  OE2 GLU C  17       6.563   4.817 -14.902  1.00 19.34           O1-
ATOM    546  N   ASN C  18       3.908   9.377 -10.360  1.00 17.45           N  
ATOM    547  CA  ASN C  18       3.672  10.797  -9.891  1.00 17.60           C  
ATOM    548  C   ASN C  18       4.246  11.048  -8.506  1.00 16.98           C  
ATOM    549  O   ASN C  18       4.596  12.168  -8.228  1.00 21.41           O  
ATOM    550  CB  ASN C  18       2.162  11.102  -9.902  1.00 18.70           C  
ATOM    551  CG  ASN C  18       1.870  12.570  -9.930  1.00 18.34           C  
ATOM    552  ND2 ASN C  18       0.813  12.970  -9.208  1.00 17.74           N  
ATOM    553  OD1 ASN C  18       2.580  13.399 -10.594  1.00 18.13           O  
ATOM    554  N   TYR C  19       4.524  10.032  -7.697  1.00 16.48           N  
ATOM    555  CA  TYR C  19       5.206   9.978  -6.401  1.00 14.56           C  
ATOM    556  C   TYR C  19       6.739  10.002  -6.410  1.00 18.19           C  
ATOM    557  O   TYR C  19       7.374  10.220  -5.408  1.00 19.57           O  
ATOM    558  CB  TYR C  19       4.695   8.845  -5.476  1.00 20.25           C  
ATOM    559  CG  TYR C  19       3.267   9.117  -4.956  1.00 16.10           C  
ATOM    560  CD1 TYR C  19       3.036  10.072  -3.891  1.00 15.79           C  
ATOM    561  CD2 TYR C  19       2.166   8.695  -5.655  1.00 17.89           C  
ATOM    562  CE1 TYR C  19       1.745  10.346  -3.558  1.00 14.54           C  
ATOM    563  CE2 TYR C  19       0.896   9.017  -5.308  1.00 16.36           C  
ATOM    564  CZ  TYR C  19       0.703   9.890  -4.239  1.00 14.55           C  
ATOM    565  OH  TYR C  19      -0.576  10.211  -3.957  1.00 14.82           O  
ATOM    566  N   CYS C  20       7.328   9.830  -7.558  1.00 16.70           N  
ATOM    567  CA  CYS C  20       8.791   9.983  -7.630  1.00 15.97           C  
ATOM    568  C   CYS C  20       9.246  11.491  -7.557  1.00 18.18           C  
ATOM    569  O   CYS C  20       8.405  12.377  -7.830  1.00 20.84           O  
ATOM    570  CB  CYS C  20       9.261   9.461  -8.953  1.00 14.79           C  
ATOM    571  SG  CYS C  20       8.782   7.740  -9.323  1.00 12.84           S  
ATOM    572  N   ASN C  21      10.512  11.623  -7.106  1.00 20.05           N  
ATOM    573  CA  ASN C  21      11.334  12.897  -7.038  1.00 27.51           C  
ATOM    574  C   ASN C  21      11.914  13.401  -5.723  1.00 31.83           C  
ATOM    575  O   ASN C  21      12.228  14.660  -5.541  1.00 38.24           O  
ATOM    576  CB  ASN C  21      10.802  14.014  -7.864  1.00 38.00           C  
ATOM    577  CG  ASN C  21      11.168  13.838  -9.264  1.00 39.12           C  
ATOM    578  ND2 ASN C  21      11.463  14.924  -9.995  1.00 47.61           N  
ATOM    579  OD1 ASN C  21      11.189  12.734  -9.695  1.00 25.25           O  
ATOM    580  OXT ASN C  21      12.066  12.617  -4.730  1.00 41.64           O1-
TER   
ATOM    581  N   PHE D   1      -5.780 -14.716  -8.810  1.00 25.95           N  
ATOM    582  CA  PHE D   1      -5.559 -13.506  -9.582  1.00 27.69           C  
ATOM    583  C   PHE D   1      -4.639 -12.721  -8.647  1.00 27.36           C  
ATOM    584  O   PHE D   1      -4.864 -12.716  -7.443  1.00 29.18           O  
ATOM    585  CB  PHE D   1      -6.925 -12.784  -9.842  1.00 26.64           C  
ATOM    586  CG  PHE D   1      -7.814 -13.507 -10.852  1.00 23.50           C  
ATOM    587  CD1 PHE D   1      -7.688 -13.240 -12.200  1.00 25.66           C  
ATOM    588  CD2 PHE D   1      -8.768 -14.461 -10.461  1.00 28.00           C  
ATOM    589  CE1 PHE D   1      -8.465 -13.846 -13.155  1.00 25.23           C  
ATOM    590  CE2 PHE D   1      -9.567 -15.120 -11.444  1.00 30.33           C  
ATOM    591  CZ  PHE D   1      -9.390 -14.797 -12.798  1.00 25.75           C  
ATOM    592  N   VAL D   2      -3.605 -12.151  -9.215  1.00 26.70           N  
ATOM    593  CA  VAL D   2      -2.700 -11.305  -8.372  1.00 30.36           C  
ATOM    594  C   VAL D   2      -3.544 -10.228  -7.612  1.00 25.58           C  
ATOM    595  O   VAL D   2      -4.372  -9.546  -8.255  1.00 25.46           O  
ATOM    596  CB  VAL D   2      -1.584 -10.696  -9.272  1.00 30.85           C  
ATOM    597  CG1 VAL D   2      -2.131  -9.629 -10.226  1.00 31.01           C  
ATOM    598  CG2 VAL D   2      -0.423 -10.176  -8.460  1.00 39.26           C  
ATOM    599  N   ASN D   3      -3.264 -10.068  -6.304  1.00 29.49           N  
ATOM    600  CA  ASN D   3      -3.841  -8.898  -5.532  1.00 26.71           C  
ATOM    601  C   ASN D   3      -3.118  -7.694  -6.036  1.00 24.10           C  
ATOM    602  O   ASN D   3      -1.885  -7.657  -5.872  1.00 28.03           O  
ATOM    603  CB  ASN D   3      -3.655  -9.018  -4.035  1.00 28.94           C  
ATOM    604  CG  ASN D   3      -3.836  -7.676  -3.286  1.00 30.82           C  
ATOM    605  ND2 ASN D   3      -3.339  -7.637  -2.058  1.00 36.40           N  
ATOM    606  OD1 ASN D   3      -4.384  -6.736  -3.773  1.00 21.67           O  
ATOM    607  N   GLN D   4      -3.881  -6.744  -6.667  1.00 18.27           N  
ATOM    608  CA  GLN D   4      -3.474  -5.507  -7.278  1.00 22.85           C  
ATOM    609  C   GLN D   4      -3.250  -4.290  -6.349  1.00 19.67           C  
ATOM    610  O   GLN D   4      -2.796  -3.256  -6.863  1.00 22.79           O  
ATOM    611  CB  GLN D   4      -4.520  -5.047  -8.257  1.00 22.03           C  
ATOM    612  CG  GLN D   4      -5.082  -6.081  -9.300  1.00 28.63           C  
ATOM    613  CD  GLN D   4      -5.855  -5.353 -10.364  1.00 31.96           C  
ATOM    614  NE2 GLN D   4      -7.225  -5.415 -10.366  1.00 33.94           N  
ATOM    615  OE1 GLN D   4      -5.231  -4.650 -11.133  1.00 32.28           O  
ATOM    616  N   HIS D   5      -3.626  -4.375  -5.098  1.00 16.32           N  
ATOM    617  CA  HIS D   5      -3.317  -3.279  -4.157  1.00 14.38           C  
ATOM    618  C   HIS D   5      -1.871  -3.395  -3.760  1.00 16.48           C  
ATOM    619  O   HIS D   5      -1.353  -4.490  -3.544  1.00 17.42           O  
ATOM    620  CB  HIS D   5      -4.221  -3.415  -2.901  1.00 16.29           C  
ATOM    621  CG  HIS D   5      -5.660  -3.249  -3.191  1.00 16.79           C  
ATOM    622  CD2 HIS D   5      -6.373  -2.130  -3.302  1.00 16.88           C  
ATOM    623  ND1 HIS D   5      -6.516  -4.303  -3.530  1.00 22.90           N  
ATOM    624  CE1 HIS D   5      -7.696  -3.776  -3.810  1.00 18.20           C  
ATOM    625  NE2 HIS D   5      -7.666  -2.486  -3.627  1.00 24.92           N  
ATOM    626  N   LEU D   6      -1.206  -2.270  -3.612  1.00 13.79           N  
ATOM    627  CA  LEU D   6       0.257  -2.180  -3.302  1.00 14.26           C  
ATOM    628  C   LEU D   6       0.356  -1.518  -1.924  1.00 13.96           C  
ATOM    629  O   LEU D   6       0.044  -0.318  -1.846  1.00 13.84           O  
ATOM    630  CB  LEU D   6       1.013  -1.262  -4.312  1.00 16.23           C  
ATOM    631  CG  LEU D   6       1.154  -1.801  -5.659  1.00 15.57           C  
ATOM    632  CD1 LEU D   6       1.735  -0.690  -6.515  1.00 16.91           C  
ATOM    633  CD2 LEU D   6       2.174  -2.955  -5.668  1.00 18.47           C  
ATOM    634  N   CYS D   7       0.822  -2.253  -0.925  1.00 13.97           N  
ATOM    635  CA  CYS D   7       0.758  -1.751   0.442  1.00 16.08           C  
ATOM    636  C   CYS D   7       2.072  -1.952   1.187  1.00 15.85           C  
ATOM    637  O   CYS D   7       2.807  -2.892   0.868  1.00 16.85           O  
ATOM    638  CB  CYS D   7      -0.333  -2.458   1.197  1.00 16.95           C  
ATOM    639  SG  CYS D   7      -2.000  -2.274   0.569  1.00 18.11           S  
HETATM  640  N   MAA D   8       2.406  -1.097   2.136  1.00 15.96           N  
HETATM  641  CA  MAA D   8       3.496  -1.445   3.066  1.00 16.96           C  
HETATM  642  C   MAA D   8       4.795  -1.690   2.293  1.00 16.73           C  
HETATM  643  O   MAA D   8       5.113  -0.895   1.383  1.00 15.49           O  
HETATM  644  CB  MAA D   8       3.033  -2.651   3.962  1.00 19.29           C  
HETATM  645  CM  MAA D   8       1.603   0.105   2.498  1.00 17.12           C  
ATOM    646  N   SER D   9       5.566  -2.699   2.656  1.00 15.96           N  
ATOM    647  CA  SER D   9       6.843  -2.945   1.976  1.00 17.43           C  
ATOM    648  C   SER D   9       6.685  -3.146   0.469  1.00 15.14           C  
ATOM    649  O   SER D   9       7.556  -2.677  -0.289  1.00 17.39           O  
ATOM    650  CB  SER D   9       7.621  -4.111   2.640  1.00 20.43           C  
ATOM    651  OG  SER D   9       6.784  -5.344   2.363  1.00 20.00           O  
ATOM    652  N   HIS D  10       5.636  -3.832   0.019  1.00 14.96           N  
ATOM    653  CA  HIS D  10       5.433  -3.958  -1.437  1.00 15.48           C  
ATOM    654  C   HIS D  10       5.299  -2.589  -2.126  1.00 14.12           C  
ATOM    655  O   HIS D  10       5.737  -2.385  -3.281  1.00 14.24           O  
ATOM    656  CB  HIS D  10       4.215  -4.749  -1.787  1.00 15.24           C  
ATOM    657  CG  HIS D  10       4.225  -6.180  -1.368  1.00 24.05           C  
ATOM    658  CD2 HIS D  10       3.266  -7.124  -1.449  1.00 32.75           C  
ATOM    659  ND1 HIS D  10       5.339  -6.817  -0.880  1.00 31.18           N  
ATOM    660  CE1 HIS D  10       5.060  -8.082  -0.627  1.00 33.05           C  
ATOM    661  NE2 HIS D  10       3.811  -8.299  -0.970  1.00 34.32           N  
ATOM    662  N   LEU D  11       4.675  -1.608  -1.456  1.00 12.66           N  
ATOM    663  CA  LEU D  11       4.514  -0.264  -2.004  1.00 13.55           C  
ATOM    664  C   LEU D  11       5.823   0.463  -2.096  1.00 12.59           C  
ATOM    665  O   LEU D  11       6.212   1.093  -3.147  1.00 13.68           O  
ATOM    666  CB  LEU D  11       3.494   0.537  -1.254  1.00 13.93           C  
ATOM    667  CG  LEU D  11       3.086   1.898  -1.710  1.00 14.94           C  
ATOM    668  CD1 LEU D  11       2.605   1.935  -3.173  1.00 13.65           C  
ATOM    669  CD2 LEU D  11       2.016   2.503  -0.817  1.00 15.18           C  
ATOM    670  N   VAL D  12       6.640   0.447  -1.013  1.00 12.75           N  
ATOM    671  CA  VAL D  12       7.991   1.051  -1.050  1.00 12.60           C  
ATOM    672  C   VAL D  12       8.892   0.393  -2.123  1.00 12.91           C  
ATOM    673  O   VAL D  12       9.629   1.099  -2.840  1.00 12.64           O  
ATOM    674  CB  VAL D  12       8.668   0.885   0.344  1.00 16.70           C  
ATOM    675  CG1 VAL D  12      10.006   1.547   0.268  1.00 21.76           C  
ATOM    676  CG2 VAL D  12       7.746   1.465   1.391  1.00 22.84           C  
ATOM    677  N   GLU D  13       8.813  -0.903  -2.257  1.00 12.25           N  
ATOM    678  CA  GLU D  13       9.615  -1.631  -3.232  1.00 13.62           C  
ATOM    679  C   GLU D  13       9.157  -1.204  -4.646  1.00 13.04           C  
ATOM    680  O   GLU D  13       9.993  -1.069  -5.595  1.00 13.20           O  
ATOM    681  CB  GLU D  13       9.510  -3.122  -3.041  1.00 15.92           C  
ATOM    682  CG  GLU D  13      10.268  -3.585  -1.815  1.00 20.51           C  
ATOM    683  CD  GLU D  13      11.755  -3.331  -1.914  1.00 30.58           C  
ATOM    684  OE1 GLU D  13      12.309  -3.387  -3.085  1.00 30.86           O  
ATOM    685  OE2 GLU D  13      12.378  -3.040  -0.851  1.00 36.78           O1-
ATOM    686  N   ALA D  14       7.856  -1.046  -4.850  1.00 12.65           N  
ATOM    687  CA  ALA D  14       7.414  -0.562  -6.158  1.00 12.40           C  
ATOM    688  C   ALA D  14       7.909   0.802  -6.493  1.00 12.24           C  
ATOM    689  O   ALA D  14       8.272   1.065  -7.656  1.00 13.21           O  
ATOM    690  CB  ALA D  14       5.906  -0.607  -6.143  1.00 13.73           C  
ATOM    691  N   LEU D  15       7.886   1.804  -5.582  1.00 12.90           N  
ATOM    692  CA  LEU D  15       8.460   3.056  -5.825  1.00 13.94           C  
ATOM    693  C   LEU D  15       9.900   3.017  -6.135  1.00 13.15           C  
ATOM    694  O   LEU D  15      10.457   3.662  -7.059  1.00 14.22           O  
ATOM    695  CB  LEU D  15       8.368   4.005  -4.588  1.00 16.27           C  
ATOM    696  CG  LEU D  15       7.172   4.767  -4.500  1.00 17.86           C  
ATOM    697  CD1 LEU D  15       7.317   5.685  -3.242  1.00 17.12           C  
ATOM    698  CD2 LEU D  15       6.869   5.679  -5.682  1.00 16.22           C  
ATOM    699  N   TYR D  16      10.683   2.256  -5.359  1.00 11.72           N  
ATOM    700  CA  TYR D  16      12.090   2.032  -5.598  1.00 13.29           C  
ATOM    701  C   TYR D  16      12.309   1.638  -7.072  1.00 12.23           C  
ATOM    702  O   TYR D  16      13.175   2.169  -7.745  1.00 13.80           O  
ATOM    703  CB  TYR D  16      12.642   0.928  -4.663  1.00 14.56           C  
ATOM    704  CG  TYR D  16      14.069   0.555  -4.823  1.00 18.43           C  
ATOM    705  CD1 TYR D  16      15.053   1.522  -4.771  1.00 22.97           C  
ATOM    706  CD2 TYR D  16      14.431  -0.707  -5.066  1.00 24.42           C  
ATOM    707  CE1 TYR D  16      16.388   1.177  -4.961  1.00 24.41           C  
ATOM    708  CE2 TYR D  16      15.786  -1.094  -5.175  1.00 27.01           C  
ATOM    709  CZ  TYR D  16      16.725  -0.177  -5.094  1.00 23.57           C  
ATOM    710  OH  TYR D  16      18.048  -0.579  -5.215  1.00 25.00           O  
ATOM    711  N   LEU D  17      11.524   0.675  -7.516  1.00 11.94           N  
ATOM    712  CA  LEU D  17      11.609   0.153  -8.930  1.00 12.84           C  
ATOM    713  C   LEU D  17      11.285   1.273  -9.915  1.00 11.03           C  
ATOM    714  O   LEU D  17      12.083   1.600 -10.815  1.00 12.57           O  
ATOM    715  CB  LEU D  17      10.669  -1.025  -9.076  1.00 11.86           C  
ATOM    716  CG  LEU D  17      10.557  -1.526 -10.537  1.00 13.29           C  
ATOM    717  CD1 LEU D  17      11.852  -2.043 -11.133  1.00 14.12           C  
ATOM    718  CD2 LEU D  17       9.491  -2.637 -10.578  1.00 13.30           C  
ATOM    719  N   VAL D  18      10.079   1.842  -9.852  1.00 11.90           N  
ATOM    720  CA  VAL D  18       9.625   2.686 -10.939  1.00 12.64           C  
ATOM    721  C   VAL D  18      10.301   4.020 -10.956  1.00 13.36           C  
ATOM    722  O   VAL D  18      10.430   4.658 -12.053  1.00 13.70           O  
ATOM    723  CB  VAL D  18       8.101   2.862 -10.991  1.00 12.82           C  
ATOM    724  CG1 VAL D  18       7.437   1.509 -11.077  1.00 12.27           C  
ATOM    725  CG2 VAL D  18       7.569   3.734  -9.844  1.00 11.89           C  
ATOM    726  N   CYS D  19      10.833   4.519  -9.851  1.00 11.87           N  
ATOM    727  CA  CYS D  19      11.487   5.793  -9.767  1.00 11.37           C  
ATOM    728  C   CYS D  19      12.908   5.761 -10.231  1.00 14.37           C  
ATOM    729  O   CYS D  19      13.450   6.792 -10.652  1.00 15.57           O  
ATOM    730  CB  CYS D  19      11.359   6.426  -8.353  1.00 12.00           C  
ATOM    731  SG  CYS D  19       9.632   6.665  -7.837  1.00 12.84           S  
ATOM    732  N   GLY D  20      13.569   4.657 -10.007  1.00 14.54           N  
ATOM    733  CA  GLY D  20      14.918   4.562 -10.556  1.00 17.76           C  
ATOM    734  C   GLY D  20      15.762   5.647  -9.972  1.00 17.72           C  
ATOM    735  O   GLY D  20      15.706   6.006  -8.830  1.00 18.67           O  
ATOM    736  N   GLU D  21      16.644   6.173 -10.848  1.00 20.41           N  
ATOM    737  CA  GLU D  21      17.617   7.166 -10.455  1.00 21.05           C  
ATOM    738  C   GLU D  21      17.016   8.496  -9.966  1.00 21.03           C  
ATOM    739  O   GLU D  21      17.696   9.377  -9.358  1.00 23.71           O  
ATOM    740  CB  GLU D  21      18.593   7.381 -11.681  1.00 24.78           C  
ATOM    741  CG  GLU D  21      17.977   8.074 -12.879  1.00 30.05           C  
ATOM    742  N   ARG D  22      15.738   8.774 -10.201  1.00 16.81           N  
ATOM    743  CA  ARG D  22      15.047   9.961  -9.730  1.00 19.05           C  
ATOM    744  C   ARG D  22      14.930   9.943  -8.172  1.00 16.59           C  
ATOM    745  O   ARG D  22      14.780  11.000  -7.552  1.00 20.31           O  
ATOM    746  CB  ARG D  22      13.606  10.131 -10.334  1.00 22.33           C  
ATOM    747  CG  ARG D  22      13.524  10.392 -11.817  1.00 31.10           C  
ATOM    748  CD  ARG D  22      12.087  10.140 -12.241  1.00 34.84           C  
ATOM    749  NE  ARG D  22      11.748  10.652 -13.568  1.00 48.20           N  
ATOM    750  CZ  ARG D  22      12.038  10.045 -14.719  1.00 49.60           C  
ATOM    751  NH1 ARG D  22      12.720   8.887 -14.740  1.00 59.56           N1+
ATOM    752  NH2 ARG D  22      11.648  10.605 -15.856  1.00 50.48           N  
ATOM    753  N   GLY D  23      14.747   8.713  -7.660  1.00 18.26           N  
ATOM    754  CA  GLY D  23      14.469   8.557  -6.244  1.00 20.25           C  
ATOM    755  C   GLY D  23      13.030   9.023  -5.938  1.00 20.17           C  
ATOM    756  O   GLY D  23      12.259   9.363  -6.830  1.00 17.48           O  
ATOM    757  N   PHE D  24      12.691   9.084  -4.648  1.00 18.26           N  
ATOM    758  CA  PHE D  24      11.326   9.334  -4.159  1.00 16.28           C  
ATOM    759  C   PHE D  24      11.282   9.750  -2.730  1.00 14.56           C  
ATOM    760  O   PHE D  24      12.239   9.476  -1.965  1.00 14.62           O  
ATOM    761  CB  PHE D  24      10.475   8.045  -4.269  1.00 15.23           C  
ATOM    762  CG  PHE D  24      11.055   6.839  -3.547  1.00 15.55           C  
ATOM    763  CD1 PHE D  24      11.957   6.048  -4.135  1.00 18.46           C  
ATOM    764  CD2 PHE D  24      10.740   6.515  -2.209  1.00 15.70           C  
ATOM    765  CE1 PHE D  24      12.483   4.986  -3.506  1.00 17.26           C  
ATOM    766  CE2 PHE D  24      11.312   5.474  -1.524  1.00 16.81           C  
ATOM    767  CZ  PHE D  24      12.189   4.659  -2.166  1.00 17.88           C  
ATOM    768  N   PHE D  25      10.189  10.365  -2.296  1.00 17.42           N  
ATOM    769  CA  PHE D  25       9.824  10.656  -0.879  1.00 16.35           C  
ATOM    770  C   PHE D  25       8.729   9.590  -0.608  1.00 15.66           C  
ATOM    771  O   PHE D  25       7.706   9.458  -1.320  1.00 15.37           O  
ATOM    772  CB  PHE D  25       9.112  12.009  -0.543  1.00 19.37           C  
ATOM    773  CG  PHE D  25       9.998  13.244  -0.470  1.00 25.95           C  
ATOM    774  CD1 PHE D  25      10.206  14.024  -1.638  1.00 27.65           C  
ATOM    775  CD2 PHE D  25      10.537  13.669   0.719  1.00 28.60           C  
ATOM    776  CE1 PHE D  25      11.066  15.125  -1.592  1.00 30.94           C  
ATOM    777  CE2 PHE D  25      11.348  14.803   0.779  1.00 27.44           C  
ATOM    778  CZ  PHE D  25      11.603  15.536  -0.358  1.00 31.51           C  
ATOM    779  N   TYR D  26       8.927   8.746   0.392  1.00 16.49           N  
ATOM    780  CA  TYR D  26       7.874   7.847   0.886  1.00 16.55           C  
ATOM    781  C   TYR D  26       7.315   8.453   2.155  1.00 18.19           C  
ATOM    782  O   TYR D  26       7.988   8.611   3.171  1.00 16.48           O  
ATOM    783  CB  TYR D  26       8.346   6.451   1.179  1.00 16.68           C  
ATOM    784  CG  TYR D  26       7.208   5.555   1.618  1.00 15.69           C  
ATOM    785  CD1 TYR D  26       6.288   5.071   0.644  1.00 18.29           C  
ATOM    786  CD2 TYR D  26       7.087   5.080   2.938  1.00 18.73           C  
ATOM    787  CE1 TYR D  26       5.253   4.252   1.015  1.00 18.84           C  
ATOM    788  CE2 TYR D  26       6.028   4.206   3.262  1.00 18.30           C  
ATOM    789  CZ  TYR D  26       5.116   3.845   2.290  1.00 18.79           C  
ATOM    790  OH  TYR D  26       4.034   3.016   2.573  1.00 19.60           O  
ATOM    791  N   THR D  27       6.036   8.751   2.150  1.00 22.08           N  
ATOM    792  CA  THR D  27       5.447   9.469   3.240  1.00 27.38           C  
ATOM    793  C   THR D  27       4.055   8.876   3.330  1.00 24.11           C  
ATOM    794  O   THR D  27       3.109   9.250   2.658  1.00 27.91           O  
ATOM    795  CB  THR D  27       5.534  11.020   3.218  1.00 39.09           C  
ATOM    796  CG2 THR D  27       7.007  11.559   3.456  1.00 42.64           C  
ATOM    797  OG1 THR D  27       5.073  11.511   1.987  1.00 34.59           O  
ATOM    798  N   PRO D  28       3.967   7.876   4.159  1.00 20.69           N  
ATOM    799  CA  PRO D  28       2.782   7.015   4.403  1.00 23.65           C  
ATOM    800  C   PRO D  28       1.613   7.743   5.076  1.00 22.20           C  
ATOM    801  O   PRO D  28       0.465   7.442   4.747  1.00 23.87           O  
ATOM    802  CB  PRO D  28       3.347   5.876   5.235  1.00 24.52           C  
ATOM    803  CG  PRO D  28       4.555   6.487   5.891  1.00 22.90           C  
ATOM    804  CD  PRO D  28       5.154   7.373   4.858  1.00 24.26           C  
ATOM    805  N   LYS D  29       1.875   8.788   5.866  1.00 20.99           N  
ATOM    806  CA  LYS D  29       0.836   9.346   6.714  1.00 24.62           C  
ATOM    807  C   LYS D  29      -0.081  10.243   5.926  1.00 30.68           C  
ATOM    808  O   LYS D  29      -1.285  10.330   6.247  1.00 32.91           O  
ATOM    809  N   THR D  30       0.481  10.941   4.908  1.00 29.45           N  
ATOM    810  CA  THR D  30      -0.233  12.001   4.179  1.00 37.91           C  
ATOM    811  C   THR D  30      -0.092  11.791   2.687  1.00 39.73           C  
ATOM    812  O   THR D  30       0.415  10.764   2.222  1.00 41.55           O  
ATOM    813  CB  THR D  30       0.316  13.428   4.466  1.00 38.81           C  
ATOM    814  CG2 THR D  30       0.241  13.762   5.980  1.00 38.80           C  
ATOM    815  OG1 THR D  30       1.655  13.535   3.971  1.00 45.58           O  
ATOM    816  OXT THR D  30      -0.446  12.673   1.896  1.00 49.73           O1-
TER   
CONECT  219  223
CONECT  223  219  224  228
CONECT  224  223  225  227
CONECT  225  224  226  229
CONECT  226  225
CONECT  227  224
CONECT  228  223
CONECT  229  225
CONECT  636  640
CONECT  640  636  641  645
CONECT  641  640  642  644
CONECT  642  641  643  646
CONECT  643  642
CONECT  644  641
CONECT  645  640
CONECT  646  642
END
