# Supplementary material for: Utilizing network pharmacology and molecular docking to explore the underlying mechanism of Guizhi Fuling Wan in treating endometriosis
Source: PeerJ. 2021 Apr 2;9:e11087. doi: 10.7717/peerj.11087 (PMC8020871; doi:10.7717/peerj.11087)
Supplement: Supplemental Information 1 [file peerj-09-11087-s001.zip › Molecular docking/JUN-1t2k.pdb]

ATOM      1  N   THR A   3      56.214   2.792  47.978  1.00100.02           N  
ATOM      2  CA  THR A   3      54.897   2.910  47.274  1.00100.39           C  
ATOM      3  C   THR A   3      54.935   2.297  45.864  1.00 98.68           C  
ATOM      4  O   THR A   3      54.903   3.018  44.862  1.00 99.54           O  
ATOM      5  CB  THR A   3      54.447   4.404  47.161  1.00 99.99           C  
ATOM      6  CG2 THR A   3      54.087   4.969  48.535  1.00 99.60           C  
ATOM      7  OG1 THR A   3      55.503   5.186  46.585  1.00 98.19           O  
ATOM      8  N   PRO A   4      55.011   0.955  45.771  1.00 95.35           N  
ATOM      9  CA  PRO A   4      55.050   0.283  44.464  1.00 89.83           C  
ATOM     10  C   PRO A   4      53.678   0.424  43.819  1.00 83.67           C  
ATOM     11  O   PRO A   4      52.680   0.579  44.528  1.00 80.36           O  
ATOM     12  CB  PRO A   4      55.353  -1.177  44.821  1.00 91.35           C  
ATOM     13  CG  PRO A   4      55.957  -1.100  46.197  1.00 95.02           C  
ATOM     14  CD  PRO A   4      55.138  -0.024  46.861  1.00 95.27           C  
ATOM     15  N   LYS A   5      53.618   0.376  42.491  1.00 76.98           N  
ATOM     16  CA  LYS A   5      52.330   0.504  41.822  1.00 70.83           C  
ATOM     17  C   LYS A   5      51.563  -0.800  42.030  1.00 65.87           C  
ATOM     18  O   LYS A   5      52.067  -1.880  41.747  1.00 64.39           O  
ATOM     19  CB  LYS A   5      52.531   0.793  40.334  1.00 71.60           C  
ATOM     20  CG  LYS A   5      51.250   1.147  39.585  1.00 68.54           C  
ATOM     21  CD  LYS A   5      51.554   1.368  38.113  1.00 69.28           C  
ATOM     22  CE  LYS A   5      50.281   1.556  37.300  1.00 70.19           C  
ATOM     23  NZ  LYS A   5      50.552   1.588  35.828  1.00 68.34           N1+
ATOM     24  N   PRO A   6      50.331  -0.710  42.531  1.00 60.69           N  
ATOM     25  CA  PRO A   6      49.478  -1.866  42.797  1.00 60.40           C  
ATOM     26  C   PRO A   6      49.070  -2.551  41.523  1.00 60.53           C  
ATOM     27  O   PRO A   6      48.656  -1.874  40.589  1.00 63.41           O  
ATOM     28  CB  PRO A   6      48.254  -1.255  43.465  1.00 59.47           C  
ATOM     29  CG  PRO A   6      48.698   0.120  43.870  1.00 62.62           C  
ATOM     30  CD  PRO A   6      49.586   0.529  42.757  1.00 60.96           C  
ATOM     31  N   ARG A   7      49.182  -3.874  41.460  1.00 56.95           N  
ATOM     32  CA  ARG A   7      48.724  -4.555  40.267  1.00 53.94           C  
ATOM     33  C   ARG A   7      47.196  -4.562  40.435  1.00 53.19           C  
ATOM     34  O   ARG A   7      46.673  -4.710  41.540  1.00 53.41           O  
ATOM     35  CB  ARG A   7      49.319  -5.955  40.173  1.00 58.96           C  
ATOM     36  CG  ARG A   7      50.669  -6.013  39.428  1.00 61.99           C  
ATOM     37  CD  ARG A   7      51.760  -5.196  40.117  1.00 67.20           C  
ATOM     38  NE  ARG A   7      52.260  -4.068  39.316  1.00 72.16           N  
ATOM     39  CZ  ARG A   7      53.247  -4.133  38.416  1.00 72.12           C  
ATOM     40  NH1 ARG A   7      53.873  -5.284  38.174  1.00 71.44           N1+
ATOM     41  NH2 ARG A   7      53.614  -3.035  37.755  1.00 68.60           N  
ATOM     42  N   ILE A   8      46.476  -4.401  39.337  1.00 51.53           N  
ATOM     43  CA  ILE A   8      45.027  -4.271  39.403  1.00 48.86           C  
ATOM     44  C   ILE A   8      44.193  -5.423  39.950  1.00 48.17           C  
ATOM     45  O   ILE A   8      43.235  -5.184  40.661  1.00 45.72           O  
ATOM     46  CB  ILE A   8      44.480  -3.852  38.014  1.00 46.55           C  
ATOM     47  CG1 ILE A   8      43.172  -3.062  38.179  1.00 42.47           C  
ATOM     48  CG2 ILE A   8      44.367  -5.064  37.119  1.00 42.09           C  
ATOM     49  CD1 ILE A   8      41.968  -3.729  37.634  1.00 39.84           C  
ATOM     50  N   LEU A   9      44.533  -6.663  39.623  1.00 50.99           N  
ATOM     51  CA  LEU A   9      43.751  -7.787  40.121  1.00 48.51           C  
ATOM     52  C   LEU A   9      43.861  -8.013  41.633  1.00 46.72           C  
ATOM     53  O   LEU A   9      42.856  -8.192  42.319  1.00 45.41           O  
ATOM     54  CB  LEU A   9      44.155  -9.047  39.367  1.00 48.31           C  
ATOM     55  CG  LEU A   9      43.514  -9.058  37.984  1.00 46.82           C  
ATOM     56  CD1 LEU A   9      44.164 -10.097  37.091  1.00 44.86           C  
ATOM     57  CD2 LEU A   9      42.027  -9.317  38.144  1.00 40.42           C  
ATOM     58  N   PRO A  10      45.077  -7.947  42.184  1.00 46.41           N  
ATOM     59  CA  PRO A  10      45.194  -8.159  43.630  1.00 46.36           C  
ATOM     60  C   PRO A  10      44.477  -7.034  44.361  1.00 49.79           C  
ATOM     61  O   PRO A  10      43.712  -7.263  45.297  1.00 53.28           O  
ATOM     62  CB  PRO A  10      46.683  -8.070  43.871  1.00 43.42           C  
ATOM     63  CG  PRO A  10      47.292  -8.403  42.523  1.00 44.02           C  
ATOM     64  CD  PRO A  10      46.393  -7.738  41.558  1.00 44.80           C  
ATOM     65  N   TRP A  11      44.684  -5.816  43.876  1.00 48.31           N  
ATOM     66  CA  TRP A  11      44.091  -4.641  44.485  1.00 49.05           C  
ATOM     67  C   TRP A  11      42.582  -4.737  44.410  1.00 50.25           C  
ATOM     68  O   TRP A  11      41.881  -4.476  45.380  1.00 53.23           O  
ATOM     69  CB  TRP A  11      44.548  -3.405  43.711  1.00 52.48           C  
ATOM     70  CG  TRP A  11      43.924  -2.103  44.140  1.00 54.12           C  
ATOM     71  CD1 TRP A  11      44.377  -1.266  45.106  1.00 58.04           C  
ATOM     72  CD2 TRP A  11      42.723  -1.517  43.636  1.00 54.56           C  
ATOM     73  CE2 TRP A  11      42.510  -0.325  44.349  1.00 57.83           C  
ATOM     74  CE3 TRP A  11      41.805  -1.884  42.652  1.00 57.87           C  
ATOM     75  NE1 TRP A  11      43.538  -0.196  45.242  1.00 58.48           N  
ATOM     76  CZ2 TRP A  11      41.412   0.508  44.113  1.00 59.14           C  
ATOM     77  CZ3 TRP A  11      40.710  -1.055  42.418  1.00 59.95           C  
ATOM     78  CH2 TRP A  11      40.527   0.126  43.147  1.00 59.85           C  
ATOM     79  N   LEU A  12      42.077  -5.156  43.262  1.00 51.37           N  
ATOM     80  CA  LEU A  12      40.648  -5.250  43.094  1.00 52.32           C  
ATOM     81  C   LEU A  12      40.137  -6.300  44.052  1.00 57.38           C  
ATOM     82  O   LEU A  12      39.078  -6.117  44.664  1.00 58.71           O  
ATOM     83  CB  LEU A  12      40.305  -5.642  41.666  1.00 46.98           C  
ATOM     84  CG  LEU A  12      38.898  -5.334  41.150  1.00 44.72           C  
ATOM     85  CD1 LEU A  12      38.270  -6.615  40.660  1.00 47.99           C  
ATOM     86  CD2 LEU A  12      38.038  -4.691  42.224  1.00 39.83           C  
ATOM     87  N   VAL A  13      40.902  -7.383  44.214  1.00 58.41           N  
ATOM     88  CA  VAL A  13      40.473  -8.461  45.099  1.00 59.24           C  
ATOM     89  C   VAL A  13      40.382  -8.042  46.570  1.00 61.07           C  
ATOM     90  O   VAL A  13      39.407  -8.360  47.252  1.00 58.89           O  
ATOM     91  CB  VAL A  13      41.415  -9.679  44.997  1.00 58.63           C  
ATOM     92  CG1 VAL A  13      40.946 -10.768  45.928  1.00 58.02           C  
ATOM     93  CG2 VAL A  13      41.423 -10.217  43.584  1.00 58.87           C  
ATOM     94  N   SER A  14      41.367  -7.299  47.059  1.00 62.33           N  
ATOM     95  CA  SER A  14      41.317  -6.885  48.452  1.00 63.36           C  
ATOM     96  C   SER A  14      40.126  -5.963  48.684  1.00 64.42           C  
ATOM     97  O   SER A  14      39.487  -6.029  49.729  1.00 66.24           O  
ATOM     98  CB  SER A  14      42.611  -6.205  48.866  1.00 62.35           C  
ATOM     99  OG  SER A  14      42.845  -5.081  48.062  1.00 68.81           O  
ATOM    100  N   GLN A  15      39.807  -5.120  47.708  1.00 64.35           N  
ATOM    101  CA  GLN A  15      38.676  -4.212  47.863  1.00 64.17           C  
ATOM    102  C   GLN A  15      37.444  -5.055  48.036  1.00 62.61           C  
ATOM    103  O   GLN A  15      36.524  -4.718  48.771  1.00 61.57           O  
ATOM    104  CB  GLN A  15      38.527  -3.338  46.632  1.00 65.88           C  
ATOM    105  CG  GLN A  15      39.744  -2.481  46.344  1.00 71.70           C  
ATOM    106  CD  GLN A  15      40.007  -1.481  47.437  1.00 71.48           C  
ATOM    107  NE2 GLN A  15      41.272  -1.364  47.841  1.00 70.36           N  
ATOM    108  OE1 GLN A  15      39.083  -0.812  47.915  1.00 70.75           O  
ATOM    109  N   LEU A  16      37.457  -6.136  47.299  1.00 63.31           N  
ATOM    110  CA  LEU A  16      36.361  -7.022  47.459  1.00 63.93           C  
ATOM    111  C   LEU A  16      36.389  -7.565  48.895  1.00 65.85           C  
ATOM    112  O   LEU A  16      35.460  -7.294  49.672  1.00 68.90           O  
ATOM    113  CB  LEU A  16      36.362  -8.130  46.395  1.00 61.11           C  
ATOM    114  CG  LEU A  16      36.068  -7.693  44.957  1.00 57.32           C  
ATOM    115  CD1 LEU A  16      36.389  -8.828  43.982  1.00 55.66           C  
ATOM    116  CD2 LEU A  16      34.631  -7.251  44.794  1.00 57.71           C  
ATOM    117  N   ASP A  17      37.395  -8.312  49.266  1.00 65.83           N  
ATOM    118  CA  ASP A  17      37.354  -8.902  50.582  1.00 66.88           C  
ATOM    119  C   ASP A  17      36.984  -7.928  51.707  1.00 69.46           C  
ATOM    120  O   ASP A  17      36.088  -8.219  52.517  1.00 70.90           O  
ATOM    121  CB  ASP A  17      38.698  -9.570  50.872  1.00 65.68           C  
ATOM    122  CG  ASP A  17      39.021 -10.705  49.900  1.00 64.92           C  
ATOM    123  OD1 ASP A  17      38.121 -11.505  49.593  1.00 63.16           O  
ATOM    124  OD2 ASP A  17      40.193 -10.790  49.469  1.00 61.56           O1-
ATOM    125  N   LEU A  18      37.663  -6.787  51.777  1.00 71.74           N  
ATOM    126  CA  LEU A  18      37.341  -5.814  52.823  1.00 72.44           C  
ATOM    127  C   LEU A  18      35.913  -5.339  52.642  1.00 73.54           C  
ATOM    128  O   LEU A  18      35.271  -4.896  53.587  1.00 73.67           O  
ATOM    129  CB  LEU A  18      38.266  -4.605  52.754  1.00 69.00           C  
ATOM    130  CG  LEU A  18      39.745  -4.884  52.501  1.00 70.83           C  
ATOM    131  CD1 LEU A  18      40.503  -3.574  52.681  1.00 71.15           C  
ATOM    132  CD2 LEU A  18      40.270  -5.972  53.438  1.00 68.97           C  
ATOM    133  N   GLY A  19      35.433  -5.435  51.409  1.00 75.02           N  
ATOM    134  CA  GLY A  19      34.086  -5.012  51.094  1.00 77.39           C  
ATOM    135  C   GLY A  19      33.651  -3.687  51.690  1.00 78.02           C  
ATOM    136  O   GLY A  19      32.566  -3.595  52.255  1.00 76.95           O  
ATOM    137  N   GLN A  20      34.468  -2.649  51.583  1.00 79.85           N  
ATOM    138  CA  GLN A  20      34.030  -1.387  52.146  1.00 83.64           C  
ATOM    139  C   GLN A  20      33.221  -0.555  51.145  1.00 82.23           C  
ATOM    140  O   GLN A  20      32.210   0.044  51.512  1.00 82.31           O  
ATOM    141  CB  GLN A  20      35.219  -0.578  52.681  1.00 89.38           C  
ATOM    142  CG  GLN A  20      34.779   0.611  53.556  1.00 96.22           C  
ATOM    143  CD  GLN A  20      33.809   0.215  54.693  1.00100.22           C  
ATOM    144  NE2 GLN A  20      34.011  -0.975  55.273  1.00100.46           N  
ATOM    145  OE1 GLN A  20      32.899   0.983  55.046  1.00 99.97           O  
ATOM    146  N   LEU A  21      33.637  -0.540  49.881  1.00 79.17           N  
ATOM    147  CA  LEU A  21      32.925   0.242  48.873  1.00 75.13           C  
ATOM    148  C   LEU A  21      31.592  -0.398  48.515  1.00 72.85           C  
ATOM    149  O   LEU A  21      31.540  -1.560  48.163  1.00 70.08           O  
ATOM    150  CB  LEU A  21      33.785   0.400  47.623  1.00 73.73           C  
ATOM    151  CG  LEU A  21      35.150   1.058  47.865  1.00 76.14           C  
ATOM    152  CD1 LEU A  21      36.067   0.098  48.637  1.00 80.39           C  
ATOM    153  CD2 LEU A  21      35.794   1.427  46.541  1.00 74.35           C  
ATOM    154  N   GLU A  22      30.514   0.370  48.607  1.00 73.82           N  
ATOM    155  CA  GLU A  22      29.185  -0.144  48.308  1.00 76.35           C  
ATOM    156  C   GLU A  22      28.956  -0.575  46.869  1.00 74.05           C  
ATOM    157  O   GLU A  22      29.457   0.045  45.936  1.00 74.11           O  
ATOM    158  CB  GLU A  22      28.119   0.889  48.683  1.00 82.59           C  
ATOM    159  CG  GLU A  22      27.833   0.987  50.183  1.00 91.85           C  
ATOM    160  CD  GLU A  22      26.653   1.901  50.503  1.00 95.31           C  
ATOM    161  OE1 GLU A  22      25.587   1.743  49.858  1.00 96.87           O  
ATOM    162  OE2 GLU A  22      26.790   2.763  51.404  1.00 96.68           O1-
ATOM    163  N   GLY A  23      28.169  -1.634  46.708  1.00 71.51           N  
ATOM    164  CA  GLY A  23      27.846  -2.148  45.390  1.00 68.71           C  
ATOM    165  C   GLY A  23      28.963  -2.981  44.800  1.00 68.25           C  
ATOM    166  O   GLY A  23      28.791  -3.621  43.754  1.00 71.08           O  
ATOM    167  N   VAL A  24      30.105  -2.980  45.479  1.00 64.02           N  
ATOM    168  CA  VAL A  24      31.274  -3.714  45.029  1.00 60.75           C  
ATOM    169  C   VAL A  24      31.439  -4.928  45.917  1.00 61.18           C  
ATOM    170  O   VAL A  24      31.867  -4.785  47.054  1.00 64.57           O  
ATOM    171  CB  VAL A  24      32.512  -2.830  45.111  1.00 58.64           C  
ATOM    172  CG1 VAL A  24      33.744  -3.602  44.679  1.00 56.38           C  
ATOM    173  CG2 VAL A  24      32.337  -1.574  44.268  1.00 59.70           C  
ATOM    174  N   ALA A  25      31.105  -6.124  45.463  1.00 62.18           N  
ATOM    175  CA  ALA A  25      31.209  -7.262  46.356  1.00 66.13           C  
ATOM    176  C   ALA A  25      30.954  -8.554  45.620  1.00 68.13           C  
ATOM    177  O   ALA A  25      30.347  -8.562  44.546  1.00 69.38           O  
ATOM    178  CB  ALA A  25      30.246  -7.129  47.531  1.00 66.77           C  
ATOM    179  N   TRP A  26      31.424  -9.655  46.198  1.00 68.56           N  
ATOM    180  CA  TRP A  26      31.226 -10.948  45.568  1.00 68.79           C  
ATOM    181  C   TRP A  26      29.741 -11.225  45.561  1.00 72.91           C  
ATOM    182  O   TRP A  26      29.023 -10.771  46.445  1.00 73.59           O  
ATOM    183  CB  TRP A  26      31.942 -12.043  46.341  1.00 62.54           C  
ATOM    184  CG  TRP A  26      33.351 -11.733  46.611  1.00 57.86           C  
ATOM    185  CD1 TRP A  26      33.840 -11.055  47.675  1.00 60.07           C  
ATOM    186  CD2 TRP A  26      34.469 -12.041  45.775  1.00 55.06           C  
ATOM    187  CE2 TRP A  26      35.613 -11.514  46.396  1.00 53.61           C  
ATOM    188  CE3 TRP A  26      34.611 -12.705  44.557  1.00 55.57           C  
ATOM    189  NE1 TRP A  26      35.206 -10.918  47.558  1.00 61.86           N  
ATOM    190  CZ2 TRP A  26      36.878 -11.629  45.849  1.00 53.71           C  
ATOM    191  CZ3 TRP A  26      35.870 -12.820  44.008  1.00 57.71           C  
ATOM    192  CH2 TRP A  26      36.990 -12.282  44.653  1.00 56.72           C  
ATOM    193  N   VAL A  27      29.284 -11.960  44.557  1.00 77.99           N  
ATOM    194  CA  VAL A  27      27.875 -12.302  44.439  1.00 83.86           C  
ATOM    195  C   VAL A  27      27.786 -13.818  44.504  1.00 87.24           C  
ATOM    196  O   VAL A  27      26.719 -14.416  44.345  1.00 88.90           O  
ATOM    197  CB  VAL A  27      27.320 -11.814  43.094  1.00 84.47           C  
ATOM    198  CG1 VAL A  27      25.806 -12.033  43.028  1.00 88.74           C  
ATOM    199  CG2 VAL A  27      27.654 -10.350  42.916  1.00 84.68           C  
ATOM    200  N   ASN A  28      28.933 -14.421  44.776  1.00 90.68           N  
ATOM    201  CA  ASN A  28      29.073 -15.859  44.833  1.00 93.26           C  
ATOM    202  C   ASN A  28      29.988 -16.183  45.998  1.00 94.55           C  
ATOM    203  O   ASN A  28      31.208 -16.117  45.859  1.00 96.18           O  
ATOM    204  CB  ASN A  28      29.701 -16.319  43.518  1.00 96.43           C  
ATOM    205  CG  ASN A  28      30.056 -17.772  43.519  1.00100.72           C  
ATOM    206  ND2 ASN A  28      29.521 -18.512  42.551  1.00102.75           N  
ATOM    207  OD1 ASN A  28      30.810 -18.236  44.374  1.00102.45           O  
ATOM    208  N   LYS A  29      29.413 -16.516  47.149  1.00 94.64           N  
ATOM    209  CA  LYS A  29      30.236 -16.835  48.314  1.00 93.45           C  
ATOM    210  C   LYS A  29      31.056 -18.095  48.066  1.00 89.34           C  
ATOM    211  O   LYS A  29      30.683 -19.193  48.457  1.00 90.53           O  
ATOM    212  CB  LYS A  29      29.376 -16.997  49.575  1.00 95.64           C  
ATOM    213  CG  LYS A  29      28.536 -15.764  49.918  1.00 97.90           C  
ATOM    214  CD  LYS A  29      29.371 -14.495  49.997  1.00 98.15           C  
ATOM    215  CE  LYS A  29      28.488 -13.289  50.296  1.00 99.26           C  
ATOM    216  NZ  LYS A  29      29.273 -12.021  50.387  1.00 97.20           N1+
ATOM    217  N   SER A  30      32.176 -17.890  47.421  1.00 84.18           N  
ATOM    218  CA  SER A  30      33.145 -18.882  47.002  1.00 79.01           C  
ATOM    219  C   SER A  30      34.071 -18.082  46.126  1.00 75.73           C  
ATOM    220  O   SER A  30      34.805 -18.589  45.281  1.00 75.40           O  
ATOM    221  CB  SER A  30      32.505 -20.035  46.213  1.00 78.03           C  
ATOM    222  OG  SER A  30      32.514 -19.762  44.827  1.00 73.57           O  
ATOM    223  N   ARG A  31      34.018 -16.779  46.383  1.00 70.40           N  
ATOM    224  CA  ARG A  31      34.796 -15.772  45.719  1.00 67.43           C  
ATOM    225  C   ARG A  31      35.227 -16.167  44.302  1.00 66.46           C  
ATOM    226  O   ARG A  31      36.379 -16.532  44.073  1.00 68.22           O  
ATOM    227  CB  ARG A  31      36.014 -15.416  46.563  1.00 66.01           C  
ATOM    228  CG  ARG A  31      35.708 -15.026  47.995  1.00 63.35           C  
ATOM    229  CD  ARG A  31      36.929 -14.457  48.700  1.00 59.31           C  
ATOM    230  NE  ARG A  31      38.130 -15.193  48.332  1.00 58.39           N  
ATOM    231  CZ  ARG A  31      39.308 -14.633  48.093  1.00 60.12           C  
ATOM    232  NH1 ARG A  31      39.447 -13.317  48.164  1.00 57.80           N1+
ATOM    233  NH2 ARG A  31      40.337 -15.391  47.778  1.00 61.95           N  
ATOM    234  N   THR A  32      34.302 -16.084  43.351  1.00 63.73           N  
ATOM    235  CA  THR A  32      34.605 -16.443  41.976  1.00 60.42           C  
ATOM    236  C   THR A  32      33.923 -15.454  41.001  1.00 62.71           C  
ATOM    237  O   THR A  32      34.374 -15.271  39.859  1.00 60.33           O  
ATOM    238  CB  THR A  32      34.141 -17.901  41.712  1.00 59.62           C  
ATOM    239  CG2 THR A  32      32.604 -17.958  41.527  1.00 58.12           C  
ATOM    240  OG1 THR A  32      34.805 -18.421  40.551  1.00 58.07           O  
ATOM    241  N   ARG A  33      32.845 -14.817  41.469  1.00 62.86           N  
ATOM    242  CA  ARG A  33      32.083 -13.843  40.685  1.00 62.74           C  
ATOM    243  C   ARG A  33      31.806 -12.606  41.528  1.00 63.38           C  
ATOM    244  O   ARG A  33      31.218 -12.711  42.597  1.00 64.29           O  
ATOM    245  CB  ARG A  33      30.736 -14.432  40.259  1.00 65.61           C  
ATOM    246  CG  ARG A  33      30.789 -15.417  39.097  1.00 69.61           C  
ATOM    247  CD  ARG A  33      29.518 -16.268  39.012  1.00 69.95           C  
ATOM    248  NE  ARG A  33      28.289 -15.493  38.873  1.00 68.54           N  
ATOM    249  CZ  ARG A  33      27.736 -15.168  37.708  1.00 70.70           C  
ATOM    250  NH1 ARG A  33      28.315 -15.555  36.572  1.00 68.15           N1+
ATOM    251  NH2 ARG A  33      26.596 -14.473  37.680  1.00 66.63           N  
ATOM    252  N   PHE A  34      32.214 -11.432  41.053  1.00 64.00           N  
ATOM    253  CA  PHE A  34      31.964 -10.198  41.802  1.00 63.14           C  
ATOM    254  C   PHE A  34      31.174  -9.241  40.947  1.00 64.06           C  
ATOM    255  O   PHE A  34      30.964  -9.499  39.758  1.00 65.99           O  
ATOM    256  CB  PHE A  34      33.272  -9.535  42.226  1.00 62.02           C  
ATOM    257  CG  PHE A  34      34.203  -9.227  41.088  1.00 59.13           C  
ATOM    258  CD1 PHE A  34      34.029  -8.089  40.319  1.00 59.16           C  
ATOM    259  CD2 PHE A  34      35.296 -10.047  40.828  1.00 59.96           C  
ATOM    260  CE1 PHE A  34      34.942  -7.762  39.308  1.00 57.92           C  
ATOM    261  CE2 PHE A  34      36.210  -9.729  39.823  1.00 57.76           C  
ATOM    262  CZ  PHE A  34      36.032  -8.585  39.067  1.00 56.20           C  
ATOM    263  N   ARG A  35      30.803  -8.073  41.517  1.00 62.37           N  
ATOM    264  CA  ARG A  35      29.861  -7.134  40.833  1.00 58.81           C  
ATOM    265  C   ARG A  35      30.163  -5.635  41.003  1.00 58.26           C  
ATOM    266  O   ARG A  35      30.297  -5.147  42.113  1.00 59.85           O  
ATOM    267  CB  ARG A  35      28.503  -7.387  41.402  1.00 57.38           C  
ATOM    268  CG  ARG A  35      28.435  -6.957  42.842  1.00 57.58           C  
ATOM    269  CD  ARG A  35      26.999  -6.619  43.195  1.00 58.86           C  
ATOM    270  NE  ARG A  35      26.668  -5.222  42.931  1.00 60.55           N  
ATOM    271  CZ  ARG A  35      25.449  -4.791  42.636  1.00 63.74           C  
ATOM    272  NH1 ARG A  35      24.447  -5.656  42.524  1.00 59.64           N1+
ATOM    273  NH2 ARG A  35      25.229  -3.492  42.449  1.00 64.78           N  
ATOM    274  N   ILE A  36      30.266  -4.914  39.920  1.00 54.65           N  
ATOM    275  CA  ILE A  36      30.661  -3.537  39.997  1.00 51.37           C  
ATOM    276  C   ILE A  36      29.612  -2.523  39.621  1.00 54.59           C  
ATOM    277  O   ILE A  36      29.053  -2.621  38.524  1.00 61.29           O  
ATOM    278  CB  ILE A  36      31.867  -3.388  39.054  1.00 45.74           C  
ATOM    279  CG1 ILE A  36      32.858  -4.525  39.287  1.00 44.82           C  
ATOM    280  CG2 ILE A  36      32.580  -2.050  39.264  1.00 43.53           C  
ATOM    281  CD1 ILE A  36      33.553  -4.467  40.634  1.00 45.47           C  
ATOM    282  N   PRO A  37      29.288  -1.536  40.498  1.00 56.78           N  
ATOM    283  CA  PRO A  37      28.279  -0.518  40.155  1.00 56.24           C  
ATOM    284  C   PRO A  37      28.685   0.070  38.814  1.00 56.95           C  
ATOM    285  O   PRO A  37      29.868   0.361  38.612  1.00 58.60           O  
ATOM    286  CB  PRO A  37      28.424   0.501  41.281  1.00 57.41           C  
ATOM    287  CG  PRO A  37      28.883  -0.351  42.445  1.00 59.13           C  
ATOM    288  CD  PRO A  37      29.902  -1.268  41.810  1.00 57.70           C  
ATOM    289  N   TRP A  38      27.736   0.253  37.902  1.00 57.55           N  
ATOM    290  CA  TRP A  38      28.093   0.782  36.578  1.00 57.92           C  
ATOM    291  C   TRP A  38      27.085   1.784  36.002  1.00 59.58           C  
ATOM    292  O   TRP A  38      26.845   1.794  34.797  1.00 61.83           O  
ATOM    293  CB  TRP A  38      28.262  -0.401  35.604  1.00 55.19           C  
ATOM    294  CG  TRP A  38      29.323  -0.244  34.554  1.00 48.94           C  
ATOM    295  CD1 TRP A  38      29.250   0.504  33.419  1.00 52.34           C  
ATOM    296  CD2 TRP A  38      30.643  -0.789  34.586  1.00 47.37           C  
ATOM    297  CE2 TRP A  38      31.323  -0.318  33.443  1.00 47.07           C  
ATOM    298  CE3 TRP A  38      31.324  -1.623  35.475  1.00 47.85           C  
ATOM    299  NE1 TRP A  38      30.453   0.468  32.741  1.00 46.55           N  
ATOM    300  CZ2 TRP A  38      32.652  -0.655  33.171  1.00 46.57           C  
ATOM    301  CZ3 TRP A  38      32.643  -1.954  35.204  1.00 45.19           C  
ATOM    302  CH2 TRP A  38      33.290  -1.469  34.063  1.00 46.01           C  
ATOM    303  N   LYS A  39      26.503   2.623  36.854  1.00 60.55           N  
ATOM    304  CA  LYS A  39      25.524   3.621  36.419  1.00 61.55           C  
ATOM    305  C   LYS A  39      26.113   4.563  35.361  1.00 60.18           C  
ATOM    306  O   LYS A  39      27.287   4.914  35.417  1.00 60.79           O  
ATOM    307  CB  LYS A  39      25.029   4.429  37.630  1.00 64.14           C  
ATOM    308  CG  LYS A  39      24.020   5.533  37.292  1.00 67.76           C  
ATOM    309  CD  LYS A  39      22.958   5.723  38.389  1.00 71.57           C  
ATOM    310  CE  LYS A  39      23.502   6.438  39.628  1.00 76.68           C  
ATOM    311  NZ  LYS A  39      22.520   6.420  40.767  1.00 76.29           N1+
ATOM    312  N   HIS A  40      25.294   4.972  34.399  1.00 58.76           N  
ATOM    313  CA  HIS A  40      25.749   5.857  33.332  1.00 60.00           C  
ATOM    314  C   HIS A  40      26.080   7.269  33.812  1.00 60.36           C  
ATOM    315  O   HIS A  40      25.277   7.920  34.465  1.00 62.30           O  
ATOM    316  CB  HIS A  40      24.697   5.914  32.217  1.00 59.61           C  
ATOM    317  CG  HIS A  40      25.152   6.640  30.988  1.00 61.51           C  
ATOM    318  CD2 HIS A  40      25.729   7.853  30.831  1.00 64.82           C  
ATOM    319  ND1 HIS A  40      25.041   6.103  29.722  1.00 62.68           N  
ATOM    320  CE1 HIS A  40      25.533   6.954  28.839  1.00 63.99           C  
ATOM    321  NE2 HIS A  40      25.957   8.025  29.487  1.00 67.06           N  
ATOM    322  N   GLY A  41      27.262   7.750  33.455  1.00 62.55           N  
ATOM    323  CA  GLY A  41      27.675   9.073  33.878  1.00 64.77           C  
ATOM    324  C   GLY A  41      26.918  10.273  33.341  1.00 66.78           C  
ATOM    325  O   GLY A  41      27.502  11.337  33.182  1.00 66.94           O  
ATOM    326  N   LEU A  42      25.630  10.122  33.055  1.00 69.53           N  
ATOM    327  CA  LEU A  42      24.841  11.247  32.558  1.00 72.20           C  
ATOM    328  C   LEU A  42      23.619  11.436  33.432  1.00 75.19           C  
ATOM    329  O   LEU A  42      22.975  12.485  33.392  1.00 75.87           O  
ATOM    330  CB  LEU A  42      24.407  11.036  31.101  1.00 71.75           C  
ATOM    331  CG  LEU A  42      25.327  11.674  30.062  1.00 70.62           C  
ATOM    332  CD1 LEU A  42      24.790  11.461  28.653  1.00 72.14           C  
ATOM    333  CD2 LEU A  42      25.432  13.148  30.372  1.00 69.68           C  
ATOM    334  N   ARG A  43      23.282  10.419  34.217  1.00 76.50           N  
ATOM    335  CA  ARG A  43      22.138  10.569  35.094  1.00 78.96           C  
ATOM    336  C   ARG A  43      22.536  11.664  36.064  1.00 80.83           C  
ATOM    337  O   ARG A  43      23.604  11.591  36.655  1.00 81.92           O  
ATOM    338  CB  ARG A  43      21.839   9.264  35.841  1.00 75.72           C  
ATOM    339  CG  ARG A  43      21.208   8.216  34.951  1.00 75.54           C  
ATOM    340  CD  ARG A  43      20.919   6.915  35.676  1.00 73.19           C  
ATOM    341  NE  ARG A  43      19.785   6.971  36.594  1.00 71.82           N  
ATOM    342  CZ  ARG A  43      19.274   5.890  37.177  1.00 76.31           C  
ATOM    343  NH1 ARG A  43      19.795   4.690  36.932  1.00 75.14           N1+
ATOM    344  NH2 ARG A  43      18.246   5.997  38.005  1.00 81.04           N  
ATOM    345  N   GLN A  44      21.708  12.697  36.198  1.00 82.19           N  
ATOM    346  CA  GLN A  44      22.021  13.780  37.124  1.00 82.64           C  
ATOM    347  C   GLN A  44      22.135  13.220  38.538  1.00 81.57           C  
ATOM    348  O   GLN A  44      22.980  13.645  39.322  1.00 79.44           O  
ATOM    349  CB  GLN A  44      20.935  14.858  37.071  1.00 85.34           C  
ATOM    350  CG  GLN A  44      21.113  15.854  35.929  1.00 90.15           C  
ATOM    351  CD  GLN A  44      19.917  16.789  35.770  1.00 93.71           C  
ATOM    352  NE2 GLN A  44      20.003  17.710  34.807  1.00 94.58           N  
ATOM    353  OE1 GLN A  44      18.932  16.691  36.508  1.00 93.26           O  
ATOM    354  N   ASP A  45      21.268  12.266  38.859  1.00 81.67           N  
ATOM    355  CA  ASP A  45      21.288  11.637  40.170  1.00 83.10           C  
ATOM    356  C   ASP A  45      22.454  10.654  40.132  1.00 83.25           C  
ATOM    357  O   ASP A  45      22.260   9.450  40.053  1.00 83.41           O  
ATOM    358  CB  ASP A  45      19.968  10.889  40.433  1.00 84.67           C  
ATOM    359  CG  ASP A  45      19.700   9.776  39.428  1.00 86.07           C  
ATOM    360  OD1 ASP A  45      19.717  10.051  38.207  1.00 87.87           O  
ATOM    361  OD2 ASP A  45      19.445   8.627  39.859  1.00 83.40           O1-
ATOM    362  N   ALA A  46      23.646  11.189  40.189  1.00 83.63           N  
ATOM    363  CA  ALA A  46      24.807  10.318  40.258  1.00 86.41           C  
ATOM    364  C   ALA A  46      25.721  10.860  41.308  1.00 89.50           C  
ATOM    365  O   ALA A  46      26.105  12.031  41.304  1.00 90.32           O  
ATOM    366  CB  ALA A  46      25.522  10.232  38.910  1.00 86.92           C  
ATOM    367  N   GLN A  47      26.046   9.996  42.224  1.00 92.95           N  
ATOM    368  CA  GLN A  47      26.995  10.302  43.244  1.00 97.06           C  
ATOM    369  C   GLN A  47      28.224   9.450  42.984  1.00 98.74           C  
ATOM    370  O   GLN A  47      28.144   8.400  42.340  1.00100.15           O  
ATOM    371  CB  GLN A  47      26.434  10.050  44.639  1.00 99.06           C  
ATOM    372  CG  GLN A  47      25.680   8.734  44.726  1.00103.18           C  
ATOM    373  CD  GLN A  47      24.987   8.517  46.066  1.00105.59           C  
ATOM    374  NE2 GLN A  47      23.694   8.558  46.291  1.00104.85           N  
ATOM    375  OE1 GLN A  47      25.644   8.264  47.082  1.00108.03           O  
ATOM    376  N   GLN A  48      29.383   9.869  43.491  1.00 99.30           N  
ATOM    377  CA  GLN A  48      30.609   9.106  43.304  1.00 99.96           C  
ATOM    378  C   GLN A  48      30.382   7.644  43.665  1.00100.14           C  
ATOM    379  O   GLN A  48      31.056   6.762  43.131  1.00103.12           O  
ATOM    380  CB  GLN A  48      31.743   9.655  44.168  1.00100.89           C  
ATOM    381  CG  GLN A  48      31.701   9.218  45.619  1.00100.96           C  
ATOM    382  CD  GLN A  48      30.361   9.467  46.275  1.00102.66           C  
ATOM    383  NE2 GLN A  48      29.571   8.550  46.820  1.00101.95           N  
ATOM    384  OE1 GLN A  48      29.901  10.610  46.356  1.00104.84           O  
ATOM    385  N   GLU A  49      29.441   7.387  44.574  1.00 97.87           N  
ATOM    386  CA  GLU A  49      29.116   6.019  44.991  1.00 96.01           C  
ATOM    387  C   GLU A  49      29.107   5.089  43.773  1.00 92.44           C  
ATOM    388  O   GLU A  49      29.454   3.909  43.878  1.00 91.66           O  
ATOM    389  CB  GLU A  49      27.732   5.954  45.672  1.00 98.47           C  
ATOM    390  CG  GLU A  49      27.192   4.537  45.935  1.00100.35           C  
ATOM    391  CD  GLU A  49      25.893   4.224  45.212  1.00102.54           C  
ATOM    392  OE1 GLU A  49      24.872   4.898  45.498  1.00103.02           O  
ATOM    393  OE2 GLU A  49      25.898   3.299  44.364  1.00100.93           O1-
ATOM    394  N   ASP A  50      28.714   5.650  42.626  1.00 87.63           N  
ATOM    395  CA  ASP A  50      28.620   4.934  41.356  1.00 83.87           C  
ATOM    396  C   ASP A  50      29.931   4.872  40.584  1.00 80.85           C  
ATOM    397  O   ASP A  50      30.002   4.276  39.514  1.00 80.24           O  
ATOM    398  CB  ASP A  50      27.569   5.600  40.476  1.00 85.69           C  
ATOM    399  CG  ASP A  50      26.200   5.631  41.122  1.00 87.76           C  
ATOM    400  OD1 ASP A  50      25.573   4.550  41.260  1.00 87.81           O  
ATOM    401  OD2 ASP A  50      25.755   6.742  41.494  1.00 85.73           O1-
ATOM    402  N   PHE A  51      30.962   5.501  41.128  1.00 77.32           N  
ATOM    403  CA  PHE A  51      32.268   5.531  40.502  1.00 73.69           C  
ATOM    404  C   PHE A  51      33.357   5.298  41.548  1.00 72.49           C  
ATOM    405  O   PHE A  51      34.529   5.619  41.319  1.00 71.09           O  
ATOM    406  CB  PHE A  51      32.471   6.889  39.839  1.00 77.48           C  
ATOM    407  CG  PHE A  51      31.588   7.116  38.642  1.00 85.78           C  
ATOM    408  CD1 PHE A  51      30.206   7.269  38.788  1.00 87.94           C  
ATOM    409  CD2 PHE A  51      32.132   7.134  37.351  1.00 88.49           C  
ATOM    410  CE1 PHE A  51      29.378   7.431  37.666  1.00 88.07           C  
ATOM    411  CE2 PHE A  51      31.312   7.296  36.225  1.00 88.90           C  
ATOM    412  CZ  PHE A  51      29.933   7.443  36.388  1.00 87.79           C  
ATOM    413  N   GLY A  52      32.986   4.675  42.669  1.00 70.65           N  
ATOM    414  CA  GLY A  52      33.956   4.487  43.727  1.00 66.11           C  
ATOM    415  C   GLY A  52      35.130   3.649  43.296  1.00 65.94           C  
ATOM    416  O   GLY A  52      36.268   4.051  43.521  1.00 69.35           O  
ATOM    417  N   ILE A  53      34.895   2.535  42.623  1.00 62.34           N  
ATOM    418  CA  ILE A  53      36.013   1.725  42.171  1.00 58.76           C  
ATOM    419  C   ILE A  53      36.802   2.407  41.068  1.00 57.77           C  
ATOM    420  O   ILE A  53      38.030   2.461  41.127  1.00 57.23           O  
ATOM    421  CB  ILE A  53      35.566   0.388  41.614  1.00 59.78           C  
ATOM    422  CG1 ILE A  53      34.093   0.151  41.938  1.00 65.81           C  
ATOM    423  CG2 ILE A  53      36.400  -0.714  42.234  1.00 59.50           C  
ATOM    424  CD1 ILE A  53      33.087   1.147  41.281  1.00 71.02           C  
ATOM    425  N   PHE A  54      36.108   3.005  40.103  1.00 56.35           N  
ATOM    426  CA  PHE A  54      36.822   3.614  38.983  1.00 55.22           C  
ATOM    427  C   PHE A  54      37.698   4.693  39.545  1.00 56.15           C  
ATOM    428  O   PHE A  54      38.849   4.855  39.122  1.00 55.75           O  
ATOM    429  CB  PHE A  54      35.860   4.202  37.931  1.00 50.57           C  
ATOM    430  CG  PHE A  54      34.749   3.266  37.529  1.00 46.06           C  
ATOM    431  CD1 PHE A  54      34.972   1.894  37.460  1.00 44.63           C  
ATOM    432  CD2 PHE A  54      33.465   3.746  37.299  1.00 39.68           C  
ATOM    433  CE1 PHE A  54      33.944   0.996  37.182  1.00 39.94           C  
ATOM    434  CE2 PHE A  54      32.430   2.865  37.018  1.00 42.21           C  
ATOM    435  CZ  PHE A  54      32.677   1.467  36.963  1.00 38.73           C  
ATOM    436  N   GLN A  55      37.146   5.432  40.501  1.00 57.99           N  
ATOM    437  CA  GLN A  55      37.896   6.489  41.157  1.00 58.58           C  
ATOM    438  C   GLN A  55      39.012   5.991  42.064  1.00 58.79           C  
ATOM    439  O   GLN A  55      40.135   6.493  42.001  1.00 60.41           O  
ATOM    440  CB  GLN A  55      36.957   7.360  41.976  1.00 59.15           C  
ATOM    441  CG  GLN A  55      37.665   8.159  43.055  1.00 58.33           C  
ATOM    442  CD  GLN A  55      36.859   9.350  43.508  1.00 58.28           C  
ATOM    443  NE2 GLN A  55      37.465  10.525  43.427  1.00 58.75           N  
ATOM    444  OE1 GLN A  55      35.701   9.223  43.920  1.00 57.49           O  
ATOM    445  N   ALA A  56      38.731   4.959  42.859  1.00 56.57           N  
ATOM    446  CA  ALA A  56      39.731   4.465  43.809  1.00 55.60           C  
ATOM    447  C   ALA A  56      40.969   3.958  43.108  1.00 54.93           C  
ATOM    448  O   ALA A  56      42.099   4.279  43.493  1.00 55.27           O  
ATOM    449  CB  ALA A  56      39.143   3.359  44.642  1.00 53.19           C  
ATOM    450  N   TRP A  57      40.756   3.203  42.041  1.00 53.78           N  
ATOM    451  CA  TRP A  57      41.875   2.685  41.280  1.00 52.58           C  
ATOM    452  C   TRP A  57      42.627   3.878  40.686  1.00 51.20           C  
ATOM    453  O   TRP A  57      43.861   3.873  40.590  1.00 48.75           O  
ATOM    454  CB  TRP A  57      41.373   1.730  40.193  1.00 47.70           C  
ATOM    455  CG  TRP A  57      42.394   1.389  39.169  1.00 41.93           C  
ATOM    456  CD1 TRP A  57      42.484   1.899  37.915  1.00 38.24           C  
ATOM    457  CD2 TRP A  57      43.522   0.535  39.338  1.00 40.79           C  
ATOM    458  CE2 TRP A  57      44.267   0.586  38.142  1.00 41.14           C  
ATOM    459  CE3 TRP A  57      43.983  -0.262  40.385  1.00 38.87           C  
ATOM    460  NE1 TRP A  57      43.609   1.425  37.285  1.00 40.01           N  
ATOM    461  CZ2 TRP A  57      45.450  -0.127  37.963  1.00 41.06           C  
ATOM    462  CZ3 TRP A  57      45.171  -0.976  40.204  1.00 39.73           C  
ATOM    463  CH2 TRP A  57      45.887  -0.900  39.004  1.00 39.71           C  
ATOM    464  N   ALA A  58      41.886   4.911  40.299  1.00 51.27           N  
ATOM    465  CA  ALA A  58      42.545   6.051  39.704  1.00 52.39           C  
ATOM    466  C   ALA A  58      43.428   6.712  40.711  1.00 55.12           C  
ATOM    467  O   ALA A  58      44.589   6.991  40.390  1.00 55.83           O  
ATOM    468  CB  ALA A  58      41.545   7.032  39.208  1.00 51.82           C  
ATOM    469  N   GLU A  59      42.935   6.943  41.936  1.00 56.16           N  
ATOM    470  CA  GLU A  59      43.842   7.557  42.896  1.00 57.47           C  
ATOM    471  C   GLU A  59      44.918   6.598  43.286  1.00 55.11           C  
ATOM    472  O   GLU A  59      46.049   6.990  43.508  1.00 54.74           O  
ATOM    473  CB  GLU A  59      43.194   8.226  44.116  1.00 60.26           C  
ATOM    474  CG  GLU A  59      41.962   7.693  44.763  1.00 66.05           C  
ATOM    475  CD  GLU A  59      41.350   8.781  45.682  1.00 68.67           C  
ATOM    476  OE1 GLU A  59      40.364   9.434  45.270  1.00 65.79           O  
ATOM    477  OE2 GLU A  59      41.877   9.007  46.800  1.00 70.65           O1-
ATOM    478  N   ALA A  60      44.568   5.322  43.312  1.00 54.07           N  
ATOM    479  CA  ALA A  60      45.513   4.283  43.679  1.00 51.77           C  
ATOM    480  C   ALA A  60      46.742   4.248  42.761  1.00 53.13           C  
ATOM    481  O   ALA A  60      47.832   3.953  43.230  1.00 54.28           O  
ATOM    482  CB  ALA A  60      44.821   2.950  43.657  1.00 46.80           C  
ATOM    483  N   THR A  61      46.600   4.514  41.466  1.00 54.63           N  
ATOM    484  CA  THR A  61      47.792   4.474  40.627  1.00 55.56           C  
ATOM    485  C   THR A  61      48.420   5.832  40.525  1.00 56.47           C  
ATOM    486  O   THR A  61      49.475   5.982  39.927  1.00 55.76           O  
ATOM    487  CB  THR A  61      47.512   3.993  39.189  1.00 58.09           C  
ATOM    488  CG2 THR A  61      47.254   2.490  39.151  1.00 58.31           C  
ATOM    489  OG1 THR A  61      46.387   4.702  38.662  1.00 62.57           O  
ATOM    490  N   GLY A  62      47.771   6.833  41.096  1.00 58.16           N  
ATOM    491  CA  GLY A  62      48.331   8.169  41.025  1.00 59.05           C  
ATOM    492  C   GLY A  62      47.885   8.931  39.793  1.00 60.51           C  
ATOM    493  O   GLY A  62      48.473   9.956  39.431  1.00 61.76           O  
ATOM    494  N   ALA A  63      46.842   8.433  39.144  1.00 60.01           N  
ATOM    495  CA  ALA A  63      46.323   9.083  37.960  1.00 57.98           C  
ATOM    496  C   ALA A  63      45.466  10.231  38.431  1.00 59.88           C  
ATOM    497  O   ALA A  63      45.424  11.276  37.791  1.00 61.89           O  
ATOM    498  CB  ALA A  63      45.502   8.126  37.150  1.00 56.18           C  
ATOM    499  N   TYR A  64      44.792  10.043  39.561  1.00 60.04           N  
ATOM    500  CA  TYR A  64      43.943  11.095  40.101  1.00 61.01           C  
ATOM    501  C   TYR A  64      44.344  11.512  41.499  1.00 63.31           C  
ATOM    502  O   TYR A  64      44.006  10.849  42.468  1.00 67.18           O  
ATOM    503  CB  TYR A  64      42.499  10.650  40.134  1.00 58.46           C  
ATOM    504  CG  TYR A  64      41.609  11.557  40.936  1.00 60.16           C  
ATOM    505  CD1 TYR A  64      41.311  12.848  40.504  1.00 66.01           C  
ATOM    506  CD2 TYR A  64      41.016  11.105  42.099  1.00 62.90           C  
ATOM    507  CE1 TYR A  64      40.425  13.668  41.217  1.00 68.12           C  
ATOM    508  CE2 TYR A  64      40.134  11.902  42.817  1.00 67.51           C  
ATOM    509  CZ  TYR A  64      39.835  13.180  42.378  1.00 69.07           C  
ATOM    510  OH  TYR A  64      38.927  13.939  43.097  1.00 69.95           O  
ATOM    511  N   VAL A  65      45.049  12.630  41.596  1.00 65.07           N  
ATOM    512  CA  VAL A  65      45.502  13.151  42.873  1.00 63.99           C  
ATOM    513  C   VAL A  65      44.575  14.255  43.317  1.00 62.12           C  
ATOM    514  O   VAL A  65      44.714  15.387  42.890  1.00 64.38           O  
ATOM    515  CB  VAL A  65      46.907  13.719  42.729  1.00 64.83           C  
ATOM    516  CG1 VAL A  65      47.444  14.148  44.091  1.00 65.64           C  
ATOM    517  CG2 VAL A  65      47.795  12.675  42.079  1.00 64.06           C  
ATOM    518  N   PRO A  66      43.623  13.943  44.190  1.00 62.70           N  
ATOM    519  CA  PRO A  66      42.656  14.920  44.696  1.00 65.14           C  
ATOM    520  C   PRO A  66      43.323  16.257  44.958  1.00 66.97           C  
ATOM    521  O   PRO A  66      44.428  16.304  45.488  1.00 67.40           O  
ATOM    522  CB  PRO A  66      42.169  14.283  45.984  1.00 64.46           C  
ATOM    523  CG  PRO A  66      42.255  12.848  45.689  1.00 67.12           C  
ATOM    524  CD  PRO A  66      43.598  12.731  45.012  1.00 66.27           C  
ATOM    525  N   GLY A  67      42.663  17.344  44.584  1.00 65.92           N  
ATOM    526  CA  GLY A  67      43.261  18.638  44.822  1.00 66.46           C  
ATOM    527  C   GLY A  67      43.985  19.150  43.605  1.00 65.89           C  
ATOM    528  O   GLY A  67      43.735  20.271  43.177  1.00 68.77           O  
ATOM    529  N   ARG A  68      44.898  18.357  43.057  1.00 64.80           N  
ATOM    530  CA  ARG A  68      45.611  18.776  41.855  1.00 64.68           C  
ATOM    531  C   ARG A  68      44.695  18.665  40.655  1.00 64.65           C  
ATOM    532  O   ARG A  68      44.658  19.535  39.784  1.00 66.46           O  
ATOM    533  CB  ARG A  68      46.862  17.928  41.573  1.00 63.44           C  
ATOM    534  CG  ARG A  68      47.050  17.618  40.103  1.00 60.19           C  
ATOM    535  CD  ARG A  68      48.513  17.459  39.712  1.00 64.57           C  
ATOM    536  NE  ARG A  68      48.977  16.094  39.929  1.00 66.85           N  
ATOM    537  CZ  ARG A  68      48.490  15.019  39.324  1.00 67.86           C  
ATOM    538  NH1 ARG A  68      47.520  15.141  38.428  1.00 72.38           N1+
ATOM    539  NH2 ARG A  68      48.974  13.824  39.610  1.00 69.17           N  
ATOM    540  N   ASP A  69      43.978  17.558  40.651  1.00 65.53           N  
ATOM    541  CA  ASP A  69      43.129  17.293  39.524  1.00 65.33           C  
ATOM    542  C   ASP A  69      41.674  17.428  39.762  1.00 63.49           C  
ATOM    543  O   ASP A  69      41.100  17.423  40.840  1.00 61.72           O  
ATOM    544  CB  ASP A  69      43.418  15.916  38.955  1.00 69.24           C  
ATOM    545  CG  ASP A  69      44.840  15.855  38.439  1.00 74.94           C  
ATOM    546  OD1 ASP A  69      45.307  16.890  37.899  1.00 77.02           O  
ATOM    547  OD2 ASP A  69      45.476  14.800  38.575  1.00 75.54           O1-
ATOM    548  N   LYS A  70      41.173  17.555  38.570  1.00 62.55           N  
ATOM    549  CA  LYS A  70      39.838  17.771  38.129  1.00 63.46           C  
ATOM    550  C   LYS A  70      39.117  16.446  38.080  1.00 63.58           C  
ATOM    551  O   LYS A  70      39.629  15.580  37.382  1.00 66.52           O  
ATOM    552  CB  LYS A  70      39.887  18.324  36.710  1.00 65.31           C  
ATOM    553  CG  LYS A  70      41.091  17.820  35.933  1.00 69.54           C  
ATOM    554  CD  LYS A  70      41.728  18.923  35.098  1.00 68.75           C  
ATOM    555  CE  LYS A  70      42.873  19.603  35.821  1.00 69.96           C  
ATOM    556  NZ  LYS A  70      44.076  18.739  35.908  1.00 67.94           N1+
ATOM    557  N   PRO A  71      37.959  16.175  38.756  1.00 60.98           N  
ATOM    558  CA  PRO A  71      37.467  14.825  38.514  1.00 60.18           C  
ATOM    559  C   PRO A  71      37.267  14.543  37.022  1.00 61.22           C  
ATOM    560  O   PRO A  71      37.252  15.444  36.207  1.00 63.06           O  
ATOM    561  CB  PRO A  71      36.175  14.804  39.303  1.00 58.95           C  
ATOM    562  CG  PRO A  71      36.526  15.643  40.477  1.00 62.10           C  
ATOM    563  CD  PRO A  71      37.194  16.828  39.822  1.00 61.86           C  
ATOM    564  N   ASP A  72      37.150  13.273  36.680  1.00 61.31           N  
ATOM    565  CA  ASP A  72      36.939  12.840  35.321  1.00 58.15           C  
ATOM    566  C   ASP A  72      36.359  11.448  35.443  1.00 60.61           C  
ATOM    567  O   ASP A  72      37.064  10.459  35.324  1.00 59.49           O  
ATOM    568  CB  ASP A  72      38.255  12.792  34.565  1.00 51.64           C  
ATOM    569  CG  ASP A  72      38.065  12.422  33.126  1.00 50.90           C  
ATOM    570  OD1 ASP A  72      37.006  11.832  32.812  1.00 50.63           O  
ATOM    571  OD2 ASP A  72      38.964  12.700  32.304  1.00 50.31           O1-
ATOM    572  N   LEU A  73      35.058  11.376  35.658  1.00 62.05           N  
ATOM    573  CA  LEU A  73      34.410  10.108  35.816  1.00 65.92           C  
ATOM    574  C   LEU A  73      34.495   9.230  34.581  1.00 69.71           C  
ATOM    575  O   LEU A  73      34.755   8.026  34.686  1.00 74.04           O  
ATOM    576  CB  LEU A  73      32.938  10.334  36.165  1.00 67.61           C  
ATOM    577  CG  LEU A  73      32.627  11.067  37.477  1.00 70.83           C  
ATOM    578  CD1 LEU A  73      33.190  10.283  38.628  1.00 72.69           C  
ATOM    579  CD2 LEU A  73      33.198  12.480  37.444  1.00 75.17           C  
ATOM    580  N   PRO A  74      34.311   9.812  33.391  1.00 68.02           N  
ATOM    581  CA  PRO A  74      34.377   8.948  32.218  1.00 64.61           C  
ATOM    582  C   PRO A  74      35.720   8.293  32.056  1.00 61.15           C  
ATOM    583  O   PRO A  74      35.787   7.105  31.753  1.00 62.56           O  
ATOM    584  CB  PRO A  74      34.079   9.903  31.070  1.00 66.87           C  
ATOM    585  CG  PRO A  74      33.207  10.916  31.705  1.00 69.79           C  
ATOM    586  CD  PRO A  74      33.907  11.171  33.016  1.00 69.36           C  
ATOM    587  N   THR A  75      36.789   9.044  32.267  1.00 56.90           N  
ATOM    588  CA  THR A  75      38.109   8.459  32.108  1.00 57.46           C  
ATOM    589  C   THR A  75      38.421   7.405  33.166  1.00 59.00           C  
ATOM    590  O   THR A  75      38.996   6.355  32.854  1.00 59.35           O  
ATOM    591  CB  THR A  75      39.208   9.520  32.141  1.00 57.42           C  
ATOM    592  CG2 THR A  75      40.572   8.855  32.136  1.00 55.32           C  
ATOM    593  OG1 THR A  75      39.102  10.353  30.979  1.00 59.76           O  
ATOM    594  N   TRP A  76      38.000   7.654  34.403  1.00 57.95           N  
ATOM    595  CA  TRP A  76      38.300   6.721  35.463  1.00 53.32           C  
ATOM    596  C   TRP A  76      37.664   5.425  35.122  1.00 50.96           C  
ATOM    597  O   TRP A  76      38.279   4.371  35.284  1.00 52.49           O  
ATOM    598  CB  TRP A  76      37.731   7.191  36.787  1.00 52.74           C  
ATOM    599  CG  TRP A  76      38.342   8.431  37.288  1.00 51.24           C  
ATOM    600  CD1 TRP A  76      39.542   8.981  36.913  1.00 47.91           C  
ATOM    601  CD2 TRP A  76      37.805   9.277  38.297  1.00 50.17           C  
ATOM    602  CE2 TRP A  76      38.723  10.327  38.497  1.00 48.46           C  
ATOM    603  CE3 TRP A  76      36.629   9.248  39.057  1.00 51.56           C  
ATOM    604  NE1 TRP A  76      39.775  10.128  37.639  1.00 49.91           N  
ATOM    605  CZ2 TRP A  76      38.505  11.334  39.424  1.00 49.81           C  
ATOM    606  CZ3 TRP A  76      36.410  10.253  39.978  1.00 48.71           C  
ATOM    607  CH2 TRP A  76      37.346  11.283  40.154  1.00 50.78           C  
ATOM    608  N   LYS A  77      36.432   5.509  34.641  1.00 47.39           N  
ATOM    609  CA  LYS A  77      35.696   4.316  34.253  1.00 48.36           C  
ATOM    610  C   LYS A  77      36.308   3.648  33.025  1.00 51.22           C  
ATOM    611  O   LYS A  77      36.456   2.422  32.986  1.00 51.28           O  
ATOM    612  CB  LYS A  77      34.263   4.686  33.956  1.00 43.30           C  
ATOM    613  CG  LYS A  77      33.402   3.570  33.531  1.00 35.56           C  
ATOM    614  CD  LYS A  77      32.030   4.124  33.446  1.00 38.95           C  
ATOM    615  CE  LYS A  77      31.021   3.077  33.157  1.00 44.06           C  
ATOM    616  NZ  LYS A  77      29.661   3.647  33.420  1.00 51.66           N1+
ATOM    617  N   ARG A  78      36.712   4.446  32.040  1.00 51.48           N  
ATOM    618  CA  ARG A  78      37.259   3.844  30.847  1.00 52.18           C  
ATOM    619  C   ARG A  78      38.524   3.080  31.139  1.00 53.18           C  
ATOM    620  O   ARG A  78      38.649   1.917  30.748  1.00 59.04           O  
ATOM    621  CB  ARG A  78      37.567   4.906  29.797  1.00 54.55           C  
ATOM    622  CG  ARG A  78      38.538   4.423  28.744  1.00 61.10           C  
ATOM    623  CD  ARG A  78      38.508   5.265  27.504  1.00 67.69           C  
ATOM    624  NE  ARG A  78      38.992   6.632  27.715  1.00 77.27           N  
ATOM    625  CZ  ARG A  78      40.231   6.977  28.093  1.00 81.10           C  
ATOM    626  NH1 ARG A  78      41.157   6.055  28.325  1.00 83.90           N1+
ATOM    627  NH2 ARG A  78      40.561   8.263  28.212  1.00 77.54           N  
ATOM    628  N   ASN A  79      39.435   3.671  31.898  1.00 48.85           N  
ATOM    629  CA  ASN A  79      40.665   2.957  32.167  1.00 45.41           C  
ATOM    630  C   ASN A  79      40.398   1.712  33.006  1.00 47.73           C  
ATOM    631  O   ASN A  79      41.007   0.671  32.777  1.00 48.58           O  
ATOM    632  CB  ASN A  79      41.656   3.863  32.869  1.00 45.47           C  
ATOM    633  CG  ASN A  79      42.199   4.910  31.966  1.00 49.35           C  
ATOM    634  ND2 ASN A  79      43.488   5.183  32.071  1.00 54.14           N  
ATOM    635  OD1 ASN A  79      41.468   5.483  31.176  1.00 54.05           O  
ATOM    636  N   PHE A  80      39.473   1.784  33.957  1.00 44.67           N  
ATOM    637  CA  PHE A  80      39.264   0.622  34.780  1.00 44.43           C  
ATOM    638  C   PHE A  80      38.771  -0.502  33.931  1.00 46.56           C  
ATOM    639  O   PHE A  80      39.285  -1.614  33.987  1.00 47.94           O  
ATOM    640  CB  PHE A  80      38.254   0.927  35.871  1.00 44.73           C  
ATOM    641  CG  PHE A  80      37.981  -0.227  36.791  1.00 40.01           C  
ATOM    642  CD1 PHE A  80      38.974  -1.046  37.218  1.00 41.62           C  
ATOM    643  CD2 PHE A  80      36.717  -0.491  37.220  1.00 44.56           C  
ATOM    644  CE1 PHE A  80      38.696  -2.127  38.070  1.00 46.38           C  
ATOM    645  CE2 PHE A  80      36.431  -1.566  38.071  1.00 49.08           C  
ATOM    646  CZ  PHE A  80      37.424  -2.381  38.490  1.00 47.22           C  
ATOM    647  N   ARG A  81      37.830  -0.197  33.063  1.00 49.49           N  
ATOM    648  CA  ARG A  81      37.286  -1.255  32.212  1.00 52.80           C  
ATOM    649  C   ARG A  81      38.324  -1.800  31.250  1.00 50.19           C  
ATOM    650  O   ARG A  81      38.422  -2.999  31.058  1.00 49.53           O  
ATOM    651  CB  ARG A  81      36.071  -0.737  31.438  1.00 54.06           C  
ATOM    652  CG  ARG A  81      35.596  -1.627  30.354  1.00 49.50           C  
ATOM    653  CD  ARG A  81      34.371  -1.072  29.706  1.00 45.33           C  
ATOM    654  NE  ARG A  81      34.563   0.244  29.113  1.00 45.82           N  
ATOM    655  CZ  ARG A  81      35.407   0.524  28.124  1.00 53.82           C  
ATOM    656  NH1 ARG A  81      36.178  -0.430  27.587  1.00 54.59           N1+
ATOM    657  NH2 ARG A  81      35.473   1.776  27.667  1.00 51.21           N  
ATOM    658  N   SER A  82      39.117  -0.924  30.665  1.00 48.99           N  
ATOM    659  CA  SER A  82      40.126  -1.401  29.750  1.00 53.16           C  
ATOM    660  C   SER A  82      41.146  -2.294  30.434  1.00 54.33           C  
ATOM    661  O   SER A  82      41.586  -3.276  29.849  1.00 55.61           O  
ATOM    662  CB  SER A  82      40.858  -0.233  29.114  1.00 53.04           C  
ATOM    663  OG  SER A  82      39.961   0.527  28.343  1.00 64.01           O  
ATOM    664  N   ALA A  83      41.523  -1.976  31.669  1.00 54.96           N  
ATOM    665  CA  ALA A  83      42.543  -2.787  32.327  1.00 53.21           C  
ATOM    666  C   ALA A  83      42.062  -4.202  32.529  1.00 53.11           C  
ATOM    667  O   ALA A  83      42.777  -5.165  32.258  1.00 52.78           O  
ATOM    668  CB  ALA A  83      42.904  -2.189  33.663  1.00 50.66           C  
ATOM    669  N   LEU A  84      40.823  -4.315  32.972  1.00 50.24           N  
ATOM    670  CA  LEU A  84      40.240  -5.600  33.223  1.00 49.95           C  
ATOM    671  C   LEU A  84      40.067  -6.319  31.939  1.00 56.40           C  
ATOM    672  O   LEU A  84      40.140  -7.535  31.888  1.00 61.32           O  
ATOM    673  CB  LEU A  84      38.897  -5.492  33.915  1.00 44.64           C  
ATOM    674  CG  LEU A  84      38.908  -5.170  35.397  1.00 41.24           C  
ATOM    675  CD1 LEU A  84      37.549  -5.486  35.950  1.00 40.39           C  
ATOM    676  CD2 LEU A  84      39.931  -5.993  36.092  1.00 40.26           C  
ATOM    677  N   ASN A  85      39.823  -5.577  30.875  1.00 62.23           N  
ATOM    678  CA  ASN A  85      39.549  -6.255  29.626  1.00 65.75           C  
ATOM    679  C   ASN A  85      40.653  -7.149  29.151  1.00 66.69           C  
ATOM    680  O   ASN A  85      40.389  -8.294  28.813  1.00 67.29           O  
ATOM    681  CB  ASN A  85      39.262  -5.242  28.526  1.00 69.43           C  
ATOM    682  CG  ASN A  85      37.960  -5.504  27.851  1.00 74.65           C  
ATOM    683  ND2 ASN A  85      36.876  -5.555  28.629  1.00 74.55           N  
ATOM    684  OD1 ASN A  85      37.919  -5.670  26.630  1.00 79.87           O  
ATOM    685  N   ARG A  86      41.894  -6.690  29.199  1.00 68.45           N  
ATOM    686  CA  ARG A  86      42.969  -7.538  28.707  1.00 73.73           C  
ATOM    687  C   ARG A  86      43.646  -8.243  29.852  1.00 73.95           C  
ATOM    688  O   ARG A  86      44.873  -8.281  29.929  1.00 76.53           O  
ATOM    689  CB  ARG A  86      43.987  -6.713  27.911  1.00 78.10           C  
ATOM    690  CG  ARG A  86      44.022  -5.228  28.238  1.00 83.07           C  
ATOM    691  CD  ARG A  86      44.445  -4.416  27.008  1.00 88.73           C  
ATOM    692  NE  ARG A  86      43.510  -4.608  25.892  1.00 91.72           N  
ATOM    693  CZ  ARG A  86      42.252  -4.171  25.864  1.00 92.63           C  
ATOM    694  NH1 ARG A  86      41.744  -3.514  26.901  1.00 93.07           N1+
ATOM    695  NH2 ARG A  86      41.511  -4.361  24.779  1.00 91.42           N  
ATOM    696  N   LYS A  87      42.840  -8.820  30.736  1.00 71.28           N  
ATOM    697  CA  LYS A  87      43.388  -9.491  31.893  1.00 68.73           C  
ATOM    698  C   LYS A  87      43.273 -11.000  31.823  1.00 69.58           C  
ATOM    699  O   LYS A  87      43.556 -11.690  32.798  1.00 69.29           O  
ATOM    700  CB  LYS A  87      42.732  -8.948  33.168  1.00 63.46           C  
ATOM    701  CG  LYS A  87      43.714  -8.694  34.275  1.00 56.90           C  
ATOM    702  CD  LYS A  87      44.808  -7.816  33.782  1.00 51.08           C  
ATOM    703  CE  LYS A  87      45.996  -7.848  34.703  1.00 51.34           C  
ATOM    704  NZ  LYS A  87      47.245  -7.940  33.863  1.00 49.48           N1+
ATOM    705  N   GLU A  88      42.866 -11.510  30.668  1.00 72.48           N  
ATOM    706  CA  GLU A  88      42.757 -12.963  30.461  1.00 75.80           C  
ATOM    707  C   GLU A  88      42.940 -13.726  31.773  1.00 75.25           C  
ATOM    708  O   GLU A  88      44.054 -13.880  32.267  1.00 77.44           O  
ATOM    709  CB  GLU A  88      43.816 -13.409  29.427  1.00 78.91           C  
ATOM    710  CG  GLU A  88      44.242 -14.891  29.413  1.00 87.79           C  
ATOM    711  CD  GLU A  88      43.125 -15.908  29.114  1.00 93.27           C  
ATOM    712  OE1 GLU A  88      43.347 -16.777  28.223  1.00 95.77           O  
ATOM    713  OE2 GLU A  88      42.053 -15.861  29.774  1.00 97.55           O1-
ATOM    714  N   GLY A  89      41.832 -14.188  32.332  1.00 72.20           N  
ATOM    715  CA  GLY A  89      41.857 -14.907  33.592  1.00 67.83           C  
ATOM    716  C   GLY A  89      40.648 -14.393  34.345  1.00 66.53           C  
ATOM    717  O   GLY A  89      40.291 -14.863  35.428  1.00 68.51           O  
ATOM    718  N   LEU A  90      40.007 -13.412  33.718  1.00 63.64           N  
ATOM    719  CA  LEU A  90      38.826 -12.750  34.240  1.00 59.61           C  
ATOM    720  C   LEU A  90      37.978 -12.439  33.010  1.00 58.82           C  
ATOM    721  O   LEU A  90      38.527 -12.247  31.927  1.00 57.71           O  
ATOM    722  CB  LEU A  90      39.261 -11.468  34.933  1.00 57.17           C  
ATOM    723  CG  LEU A  90      38.197 -10.522  35.454  1.00 58.12           C  
ATOM    724  CD1 LEU A  90      37.526 -11.143  36.656  1.00 58.50           C  
ATOM    725  CD2 LEU A  90      38.839  -9.189  35.804  1.00 58.45           C  
ATOM    726  N   ARG A  91      36.658 -12.384  33.166  1.00 60.44           N  
ATOM    727  CA  ARG A  91      35.774 -12.116  32.036  1.00 63.80           C  
ATOM    728  C   ARG A  91      34.403 -11.676  32.501  1.00 64.71           C  
ATOM    729  O   ARG A  91      33.968 -12.056  33.591  1.00 66.69           O  
ATOM    730  CB  ARG A  91      35.581 -13.385  31.209  1.00 68.51           C  
ATOM    731  CG  ARG A  91      34.900 -14.509  31.997  1.00 74.50           C  
ATOM    732  CD  ARG A  91      34.305 -15.618  31.117  1.00 80.63           C  
ATOM    733  NE  ARG A  91      32.960 -15.282  30.643  1.00 86.17           N  
ATOM    734  CZ  ARG A  91      32.019 -16.171  30.328  1.00 87.12           C  
ATOM    735  NH1 ARG A  91      32.263 -17.475  30.433  1.00 89.87           N1+
ATOM    736  NH2 ARG A  91      30.828 -15.752  29.912  1.00 84.29           N  
ATOM    737  N   LEU A  92      33.705 -10.895  31.678  1.00 64.62           N  
ATOM    738  CA  LEU A  92      32.359 -10.490  32.055  1.00 65.58           C  
ATOM    739  C   LEU A  92      31.563 -11.756  32.116  1.00 66.39           C  
ATOM    740  O   LEU A  92      32.026 -12.790  31.676  1.00 70.61           O  
ATOM    741  CB  LEU A  92      31.719  -9.599  31.014  1.00 64.02           C  
ATOM    742  CG  LEU A  92      32.014  -8.135  31.229  1.00 66.97           C  
ATOM    743  CD1 LEU A  92      33.498  -7.889  30.942  1.00 69.44           C  
ATOM    744  CD2 LEU A  92      31.127  -7.312  30.325  1.00 64.76           C  
ATOM    745  N   ALA A  93      30.358 -11.683  32.644  1.00 66.39           N  
ATOM    746  CA  ALA A  93      29.533 -12.864  32.720  1.00 66.06           C  
ATOM    747  C   ALA A  93      28.117 -12.374  32.659  1.00 68.19           C  
ATOM    748  O   ALA A  93      27.187 -13.153  32.468  1.00 69.21           O  
ATOM    749  CB  ALA A  93      29.793 -13.604  34.023  1.00 67.63           C  
ATOM    750  N   GLU A  94      27.967 -11.066  32.827  1.00 71.05           N  
ATOM    751  CA  GLU A  94      26.665 -10.425  32.788  1.00 75.86           C  
ATOM    752  C   GLU A  94      26.844  -8.925  32.679  1.00 76.31           C  
ATOM    753  O   GLU A  94      27.712  -8.349  33.334  1.00 78.82           O  
ATOM    754  CB  GLU A  94      25.862 -10.759  34.038  1.00 80.05           C  
ATOM    755  CG  GLU A  94      24.671 -11.655  33.764  1.00 86.47           C  
ATOM    756  CD  GLU A  94      23.826 -11.873  34.996  1.00 90.93           C  
ATOM    757  OE1 GLU A  94      24.309 -12.540  35.935  1.00 94.03           O  
ATOM    758  OE2 GLU A  94      22.684 -11.367  35.024  1.00 95.15           O1-
ATOM    759  N   ASP A  95      26.018  -8.303  31.844  1.00 74.87           N  
ATOM    760  CA  ASP A  95      26.084  -6.871  31.620  1.00 72.11           C  
ATOM    761  C   ASP A  95      24.753  -6.202  31.935  1.00 72.40           C  
ATOM    762  O   ASP A  95      24.001  -5.825  31.051  1.00 73.13           O  
ATOM    763  CB  ASP A  95      26.510  -6.594  30.167  1.00 70.72           C  
ATOM    764  CG  ASP A  95      26.639  -5.104  29.854  1.00 72.98           C  
ATOM    765  OD1 ASP A  95      27.167  -4.756  28.772  1.00 71.96           O  
ATOM    766  OD2 ASP A  95      26.209  -4.276  30.684  1.00 74.02           O1-
ATOM    767  N   ARG A  96      24.466  -6.071  33.218  1.00 73.58           N  
ATOM    768  CA  ARG A  96      23.254  -5.445  33.678  1.00 72.87           C  
ATOM    769  C   ARG A  96      23.436  -3.914  33.621  1.00 72.28           C  
ATOM    770  O   ARG A  96      22.656  -3.159  34.218  1.00 72.56           O  
ATOM    771  CB  ARG A  96      22.898  -5.931  35.071  1.00 75.86           C  
ATOM    772  CG  ARG A  96      22.443  -7.376  35.137  1.00 80.81           C  
ATOM    773  CD  ARG A  96      20.916  -7.456  35.127  1.00 87.72           C  
ATOM    774  NE  ARG A  96      20.439  -8.828  34.996  1.00 92.01           N  
ATOM    775  CZ  ARG A  96      20.544  -9.553  33.884  1.00 94.39           C  
ATOM    776  NH1 ARG A  96      21.106  -9.034  32.797  1.00 95.73           N1+
ATOM    777  NH2 ARG A  96      20.097 -10.805  33.860  1.00 94.55           N  
ATOM    778  N   SER A  97      24.425  -3.460  32.894  1.00 70.78           N  
ATOM    779  CA  SER A  97      24.771  -2.043  32.823  1.00 72.53           C  
ATOM    780  C   SER A  97      23.643  -1.039  32.611  1.00 74.46           C  
ATOM    781  O   SER A  97      23.650   0.022  33.230  1.00 76.32           O  
ATOM    782  CB  SER A  97      25.846  -1.836  31.749  1.00 72.31           C  
ATOM    783  OG  SER A  97      26.228  -0.472  31.654  1.00 75.34           O  
ATOM    784  N   LYS A  98      22.685  -1.344  31.734  1.00 76.22           N  
ATOM    785  CA  LYS A  98      21.579  -0.409  31.489  1.00 76.31           C  
ATOM    786  C   LYS A  98      20.307  -0.710  32.267  1.00 78.10           C  
ATOM    787  O   LYS A  98      19.264  -0.142  31.982  1.00 79.09           O  
ATOM    788  CB  LYS A  98      21.236  -0.337  30.006  1.00 71.90           C  
ATOM    789  CG  LYS A  98      21.216  -1.680  29.327  1.00 68.88           C  
ATOM    790  CD  LYS A  98      22.508  -1.872  28.566  1.00 65.72           C  
ATOM    791  CE  LYS A  98      22.659  -0.764  27.538  1.00 64.08           C  
ATOM    792  NZ  LYS A  98      24.026  -0.667  26.985  1.00 60.83           N1+
ATOM    793  N   ASP A  99      20.392  -1.637  33.212  1.00 81.94           N  
ATOM    794  CA  ASP A  99      19.247  -2.046  34.056  1.00 83.58           C  
ATOM    795  C   ASP A  99      18.723  -0.889  34.943  1.00 83.33           C  
ATOM    796  O   ASP A  99      19.493  -0.347  35.741  1.00 84.11           O  
ATOM    797  CB  ASP A  99      19.670  -3.172  34.983  1.00 87.07           C  
ATOM    798  CG  ASP A  99      18.459  -3.757  35.757  1.00 90.79           C  
ATOM    799  OD1 ASP A  99      17.533  -3.009  36.131  1.00 92.09           O  
ATOM    800  OD2 ASP A  99      18.445  -4.978  35.968  1.00 90.97           O1-
ATOM    801  N   PRO A 100      17.464  -0.530  34.786  1.00 83.57           N  
ATOM    802  CA  PRO A 100      16.995   0.674  35.472  1.00 84.31           C  
ATOM    803  C   PRO A 100      17.271   0.817  36.989  1.00 87.01           C  
ATOM    804  O   PRO A 100      17.535   1.913  37.467  1.00 87.26           O  
ATOM    805  CB  PRO A 100      15.507   0.650  35.147  1.00 83.49           C  
ATOM    806  CG  PRO A 100      15.608   0.491  33.676  1.00 84.94           C  
ATOM    807  CD  PRO A 100      16.886  -0.285  33.446  1.00 83.55           C  
ATOM    808  N   HIS A 101      17.211  -0.271  37.745  1.00 88.47           N  
ATOM    809  CA  HIS A 101      17.259  -0.109  39.194  1.00 89.94           C  
ATOM    810  C   HIS A 101      18.545  -0.328  39.997  1.00 88.11           C  
ATOM    811  O   HIS A 101      18.562  -0.066  41.190  1.00 86.94           O  
ATOM    812  CB  HIS A 101      16.187  -1.013  39.772  1.00 95.14           C  
ATOM    813  CG  HIS A 101      14.843  -0.291  39.714  1.00103.12           C  
ATOM    814  CD2 HIS A 101      14.515   1.021  39.804  1.00104.27           C  
ATOM    815  ND1 HIS A 101      13.654  -0.971  39.546  1.00106.25           N  
ATOM    816  CE1 HIS A 101      12.651  -0.109  39.539  1.00105.73           C  
ATOM    817  NE2 HIS A 101      13.146   1.105  39.695  1.00105.40           N  
ATOM    818  N   ASP A 102      19.595  -0.780  39.411  1.00 85.03           N  
ATOM    819  CA  ASP A 102      20.816  -1.012  40.109  1.00 80.64           C  
ATOM    820  C   ASP A 102      21.642  -1.502  38.974  1.00 76.28           C  
ATOM    821  O   ASP A 102      21.774  -2.717  38.817  1.00 76.48           O  
ATOM    822  CB  ASP A 102      20.773  -2.087  41.232  1.00 82.08           C  
ATOM    823  CG  ASP A 102      22.178  -2.611  41.601  1.00 84.76           C  
ATOM    824  OD1 ASP A 102      23.094  -1.767  41.720  1.00 87.18           O  
ATOM    825  OD2 ASP A 102      22.337  -3.840  41.765  1.00 84.42           O1-
ATOM    826  N   PRO A 103      22.238  -0.607  38.134  1.00 72.39           N  
ATOM    827  CA  PRO A 103      23.019  -1.101  37.002  1.00 71.14           C  
ATOM    828  C   PRO A 103      24.294  -1.689  37.474  1.00 71.22           C  
ATOM    829  O   PRO A 103      24.874  -1.254  38.462  1.00 73.78           O  
ATOM    830  CB  PRO A 103      23.128   0.127  36.097  1.00 71.72           C  
ATOM    831  CG  PRO A 103      23.074   1.287  37.034  1.00 70.90           C  
ATOM    832  CD  PRO A 103      22.256   0.835  38.211  1.00 71.36           C  
ATOM    833  N   HIS A 104      24.711  -2.692  36.780  1.00 69.29           N  
ATOM    834  CA  HIS A 104      26.046  -3.169  37.119  1.00 64.82           C  
ATOM    835  C   HIS A 104      26.479  -4.232  36.142  1.00 63.70           C  
ATOM    836  O   HIS A 104      25.702  -4.688  35.312  1.00 65.62           O  
ATOM    837  CB  HIS A 104      26.060  -3.775  38.519  1.00 64.60           C  
ATOM    838  CG  HIS A 104      25.135  -4.945  38.681  1.00 64.16           C  
ATOM    839  CD2 HIS A 104      25.388  -6.256  38.904  1.00 63.32           C  
ATOM    840  ND1 HIS A 104      23.761  -4.829  38.612  1.00 62.72           N  
ATOM    841  CE1 HIS A 104      23.211  -6.017  38.785  1.00 61.72           C  
ATOM    842  NE2 HIS A 104      24.177  -6.901  38.965  1.00 62.39           N  
ATOM    843  N   LYS A 105      27.741  -4.610  36.238  1.00 61.19           N  
ATOM    844  CA  LYS A 105      28.279  -5.649  35.400  1.00 57.81           C  
ATOM    845  C   LYS A 105      28.805  -6.637  36.422  1.00 60.10           C  
ATOM    846  O   LYS A 105      29.175  -6.248  37.531  1.00 62.86           O  
ATOM    847  CB  LYS A 105      29.422  -5.119  34.555  1.00 55.41           C  
ATOM    848  CG  LYS A 105      29.031  -4.167  33.443  1.00 55.19           C  
ATOM    849  CD  LYS A 105      30.287  -3.587  32.797  1.00 58.37           C  
ATOM    850  CE  LYS A 105      30.005  -2.735  31.579  1.00 57.10           C  
ATOM    851  NZ  LYS A 105      29.644  -3.573  30.402  1.00 58.46           N1+
ATOM    852  N   ILE A 106      28.817  -7.913  36.064  1.00 60.42           N  
ATOM    853  CA  ILE A 106      29.312  -8.954  36.944  1.00 57.42           C  
ATOM    854  C   ILE A 106      30.448  -9.673  36.243  1.00 57.60           C  
ATOM    855  O   ILE A 106      30.277 -10.192  35.147  1.00 60.20           O  
ATOM    856  CB  ILE A 106      28.212  -9.964  37.260  1.00 58.19           C  
ATOM    857  CG1 ILE A 106      27.164  -9.318  38.163  1.00 57.23           C  
ATOM    858  CG2 ILE A 106      28.791 -11.175  37.951  1.00 62.49           C  
ATOM    859  CD1 ILE A 106      25.955 -10.180  38.418  1.00 54.77           C  
ATOM    860  N   TYR A 107      31.621  -9.687  36.863  1.00 58.04           N  
ATOM    861  CA  TYR A 107      32.791 -10.371  36.296  1.00 58.14           C  
ATOM    862  C   TYR A 107      32.977 -11.697  36.988  1.00 59.95           C  
ATOM    863  O   TYR A 107      32.462 -11.909  38.095  1.00 63.11           O  
ATOM    864  CB  TYR A 107      34.052  -9.552  36.504  1.00 56.82           C  
ATOM    865  CG  TYR A 107      34.142  -8.353  35.612  1.00 53.74           C  
ATOM    866  CD1 TYR A 107      33.280  -7.279  35.768  1.00 48.25           C  
ATOM    867  CD2 TYR A 107      35.105  -8.284  34.616  1.00 54.99           C  
ATOM    868  CE1 TYR A 107      33.381  -6.165  34.959  1.00 50.45           C  
ATOM    869  CE2 TYR A 107      35.207  -7.176  33.808  1.00 55.18           C  
ATOM    870  CZ  TYR A 107      34.348  -6.121  33.982  1.00 52.69           C  
ATOM    871  OH  TYR A 107      34.463  -5.020  33.169  1.00 59.31           O  
ATOM    872  N   GLU A 108      33.738 -12.574  36.343  1.00 59.40           N  
ATOM    873  CA  GLU A 108      33.981 -13.905  36.874  1.00 62.56           C  
ATOM    874  C   GLU A 108      35.368 -14.357  36.571  1.00 63.76           C  
ATOM    875  O   GLU A 108      35.894 -14.048  35.516  1.00 64.45           O  
ATOM    876  CB  GLU A 108      32.972 -14.879  36.272  1.00 68.13           C  
ATOM    877  CG  GLU A 108      33.033 -16.284  36.811  1.00 74.98           C  
ATOM    878  CD  GLU A 108      31.965 -17.166  36.184  1.00 77.76           C  
ATOM    879  OE1 GLU A 108      30.803 -16.717  36.088  1.00 76.68           O  
ATOM    880  OE2 GLU A 108      32.274 -18.293  35.779  1.00 76.52           O1-
ATOM    881  N   PHE A 109      35.968 -15.107  37.511  1.00 64.28           N  
ATOM    882  CA  PHE A 109      37.325 -15.657  37.330  1.00 66.95           C  
ATOM    883  C   PHE A 109      37.284 -17.038  36.559  1.00 70.73           C  
ATOM    884  O   PHE A 109      36.237 -17.684  36.525  1.00 71.45           O  
ATOM    885  CB  PHE A 109      38.025 -15.759  38.677  1.00 63.57           C  
ATOM    886  CG  PHE A 109      38.576 -14.457  39.167  1.00 58.98           C  
ATOM    887  CD1 PHE A 109      39.706 -13.928  38.562  1.00 56.32           C  
ATOM    888  CD2 PHE A 109      38.004 -13.785  40.234  1.00 60.53           C  
ATOM    889  CE1 PHE A 109      40.263 -12.745  39.018  1.00 58.28           C  
ATOM    890  CE2 PHE A 109      38.548 -12.595  40.707  1.00 60.95           C  
ATOM    891  CZ  PHE A 109      39.685 -12.071  40.096  1.00 59.59           C  
ATOM    892  N   VAL A 110      38.423 -17.472  35.928  1.00 74.32           N  
ATOM    893  CA  VAL A 110      38.565 -18.734  35.076  1.00 77.65           C  
ATOM    894  C   VAL A 110      40.053 -19.191  34.920  1.00 83.93           C  
ATOM    895  O   VAL A 110      40.911 -18.539  35.500  1.00 85.85           O  
ATOM    896  CB  VAL A 110      37.997 -18.472  33.666  1.00 73.42           C  
ATOM    897  CG1 VAL A 110      36.569 -17.963  33.755  1.00 67.72           C  
ATOM    898  CG2 VAL A 110      38.858 -17.460  32.923  1.00 72.62           C  
ATOM    899  N   ASN A 111      40.373 -20.257  34.173  1.00 87.56           N  
ATOM    900  CA  ASN A 111      41.794 -20.581  34.023  1.00 91.38           C  
ATOM    901  C   ASN A 111      42.052 -21.848  33.174  1.00 93.99           C  
ATOM    902  O   ASN A 111      42.068 -22.989  33.615  1.00 93.50           O  
ATOM    903  CB  ASN A 111      42.458 -20.552  35.430  1.00 88.96           C  
ATOM    904  CG  ASN A 111      43.054 -21.841  35.951  1.00 86.23           C  
ATOM    905  ND2 ASN A 111      42.205 -22.848  36.147  1.00 82.73           N  
ATOM    906  OD1 ASN A 111      44.269 -21.937  36.184  1.00 84.14           O  
ATOM    907  N   SER A 112      42.231 -21.491  31.910  1.00 96.74           N  
ATOM    908  CA  SER A 112      42.495 -22.255  30.768  1.00 97.54           C  
ATOM    909  C   SER A 112      41.880 -21.507  29.598  1.00 97.74           C  
ATOM    910  O   SER A 112      41.283 -20.449  29.766  1.00 96.06           O  
ATOM    911  CB  SER A 112      41.906 -23.650  30.868  1.00 96.54           C  
ATOM    912  OXT SER A 112      41.064 -22.201  29.932  1.00 98.58           O1-
TER   
ATOM    913  N   PRO B   4      80.318  -2.434  10.224  1.00121.97           N  
ATOM    914  CA  PRO B   4      78.869  -2.098  10.227  1.00122.64           C  
ATOM    915  C   PRO B   4      78.201  -2.203  11.615  1.00122.88           C  
ATOM    916  O   PRO B   4      78.894  -2.307  12.634  1.00122.84           O  
ATOM    917  CB  PRO B   4      78.218  -3.027   9.211  1.00122.20           C  
ATOM    918  CG  PRO B   4      79.377  -3.216   8.214  1.00121.02           C  
ATOM    919  CD  PRO B   4      80.623  -3.348   9.105  1.00120.47           C  
ATOM    920  N   LYS B   5      76.861  -2.171  11.636  1.00121.89           N  
ATOM    921  CA  LYS B   5      76.040  -2.231  12.866  1.00118.69           C  
ATOM    922  C   LYS B   5      76.061  -0.855  13.546  1.00115.88           C  
ATOM    923  O   LYS B   5      76.812  -0.632  14.492  1.00116.07           O  
ATOM    924  CB  LYS B   5      76.567  -3.304  13.829  1.00118.96           C  
ATOM    925  CG  LYS B   5      75.679  -3.535  15.039  1.00119.48           C  
ATOM    926  CD  LYS B   5      76.327  -4.493  16.029  1.00121.39           C  
ATOM    927  CE  LYS B   5      75.458  -4.686  17.273  1.00122.10           C  
ATOM    928  NZ  LYS B   5      76.128  -5.513  18.324  1.00121.09           N1+
ATOM    929  N   PRO B   6      75.214   0.075  13.075  1.00113.22           N  
ATOM    930  CA  PRO B   6      75.065   1.460  13.548  1.00110.66           C  
ATOM    931  C   PRO B   6      74.716   1.720  15.005  1.00108.49           C  
ATOM    932  O   PRO B   6      74.119   0.885  15.678  1.00106.96           O  
ATOM    933  CB  PRO B   6      73.989   2.031  12.623  1.00111.28           C  
ATOM    934  CG  PRO B   6      74.054   1.146  11.407  1.00113.54           C  
ATOM    935  CD  PRO B   6      74.234  -0.208  12.015  1.00112.81           C  
ATOM    936  N   ARG B   7      75.109   2.903  15.472  1.00107.97           N  
ATOM    937  CA  ARG B   7      74.821   3.371  16.826  1.00107.80           C  
ATOM    938  C   ARG B   7      73.719   4.393  16.568  1.00107.97           C  
ATOM    939  O   ARG B   7      73.800   5.169  15.614  1.00108.33           O  
ATOM    940  CB  ARG B   7      76.042   4.037  17.441  1.00107.62           C  
ATOM    941  N   ILE B   8      72.716   4.425  17.433  1.00107.46           N  
ATOM    942  CA  ILE B   8      71.555   5.283  17.224  1.00106.16           C  
ATOM    943  C   ILE B   8      71.685   6.806  17.182  1.00105.67           C  
ATOM    944  O   ILE B   8      71.072   7.435  16.326  1.00105.99           O  
ATOM    945  CB  ILE B   8      70.459   4.912  18.253  1.00105.47           C  
ATOM    946  CG1 ILE B   8      69.066   5.139  17.656  1.00102.04           C  
ATOM    947  CG2 ILE B   8      70.678   5.694  19.543  1.00106.76           C  
ATOM    948  CD1 ILE B   8      68.412   6.418  18.066  1.00101.44           C  
ATOM    949  N   LEU B   9      72.468   7.413  18.065  1.00105.00           N  
ATOM    950  CA  LEU B   9      72.575   8.869  18.047  1.00105.21           C  
ATOM    951  C   LEU B   9      73.270   9.489  16.842  1.00104.89           C  
ATOM    952  O   LEU B   9      72.840  10.521  16.328  1.00103.84           O  
ATOM    953  CB  LEU B   9      73.231   9.351  19.327  1.00106.56           C  
ATOM    954  CG  LEU B   9      72.206   9.385  20.456  1.00108.61           C  
ATOM    955  CD1 LEU B   9      72.917   9.423  21.784  1.00110.46           C  
ATOM    956  CD2 LEU B   9      71.290  10.595  20.283  1.00106.21           C  
ATOM    957  N   PRO B  10      74.372   8.886  16.389  1.00104.81           N  
ATOM    958  CA  PRO B  10      75.064   9.451  15.228  1.00104.41           C  
ATOM    959  C   PRO B  10      74.205   9.284  13.973  1.00103.72           C  
ATOM    960  O   PRO B  10      74.073  10.198  13.160  1.00103.08           O  
ATOM    961  CB  PRO B  10      76.345   8.621  15.154  1.00104.91           C  
ATOM    962  CG  PRO B  10      76.528   8.124  16.567  1.00103.98           C  
ATOM    963  CD  PRO B  10      75.131   7.763  16.959  1.00104.50           C  
ATOM    964  N   TRP B  11      73.596   8.107  13.856  1.00102.84           N  
ATOM    965  CA  TRP B  11      72.758   7.760  12.715  1.00101.75           C  
ATOM    966  C   TRP B  11      71.556   8.680  12.633  1.00101.47           C  
ATOM    967  O   TRP B  11      71.202   9.172  11.565  1.00100.78           O  
ATOM    968  CB  TRP B  11      72.274   6.325  12.883  1.00101.30           C  
ATOM    969  CG  TRP B  11      71.298   5.856  11.862  1.00101.30           C  
ATOM    970  CD1 TRP B  11      71.584   5.205  10.703  1.00102.06           C  
ATOM    971  CD2 TRP B  11      69.869   5.937  11.936  1.00102.96           C  
ATOM    972  CE2 TRP B  11      69.355   5.299  10.783  1.00103.50           C  
ATOM    973  CE3 TRP B  11      68.972   6.482  12.866  1.00104.56           C  
ATOM    974  NE1 TRP B  11      70.425   4.862  10.050  1.00103.13           N  
ATOM    975  CZ2 TRP B  11      67.978   5.188  10.532  1.00104.47           C  
ATOM    976  CZ3 TRP B  11      67.600   6.371  12.616  1.00107.06           C  
ATOM    977  CH2 TRP B  11      67.120   5.727  11.455  1.00105.61           C  
ATOM    978  N   LEU B  12      70.950   8.940  13.778  1.00102.28           N  
ATOM    979  CA  LEU B  12      69.785   9.800  13.810  1.00104.05           C  
ATOM    980  C   LEU B  12      70.202  11.201  13.393  1.00105.36           C  
ATOM    981  O   LEU B  12      69.468  11.890  12.689  1.00106.62           O  
ATOM    982  CB  LEU B  12      69.177   9.822  15.216  1.00102.83           C  
ATOM    983  CG  LEU B  12      67.731  10.299  15.412  1.00100.44           C  
ATOM    984  CD1 LEU B  12      67.714  11.580  16.220  1.00 99.90           C  
ATOM    985  CD2 LEU B  12      67.055  10.494  14.073  1.00 99.31           C  
ATOM    986  N   VAL B  13      71.392  11.617  13.813  1.00106.42           N  
ATOM    987  CA  VAL B  13      71.872  12.952  13.480  1.00106.57           C  
ATOM    988  C   VAL B  13      72.122  13.128  11.983  1.00107.41           C  
ATOM    989  O   VAL B  13      71.800  14.175  11.419  1.00107.52           O  
ATOM    990  CB  VAL B  13      73.166  13.299  14.255  1.00104.30           C  
ATOM    991  CG1 VAL B  13      73.634  14.693  13.882  1.00101.82           C  
ATOM    992  CG2 VAL B  13      72.911  13.231  15.748  1.00103.30           C  
ATOM    993  N   SER B  14      72.685  12.111  11.336  1.00107.37           N  
ATOM    994  CA  SER B  14      72.963  12.207   9.907  1.00107.79           C  
ATOM    995  C   SER B  14      71.655  12.294   9.129  1.00108.10           C  
ATOM    996  O   SER B  14      71.557  13.036   8.149  1.00108.48           O  
ATOM    997  CB  SER B  14      73.777  11.006   9.427  1.00107.68           C  
ATOM    998  OG  SER B  14      73.016   9.811   9.448  1.00107.37           O  
ATOM    999  N   GLN B  15      70.645  11.558   9.584  1.00106.88           N  
ATOM   1000  CA  GLN B  15      69.349  11.573   8.933  1.00105.44           C  
ATOM   1001  C   GLN B  15      68.815  12.989   9.023  1.00107.24           C  
ATOM   1002  O   GLN B  15      68.155  13.486   8.115  1.00108.21           O  
ATOM   1003  CB  GLN B  15      68.395  10.616   9.638  1.00102.45           C  
ATOM   1004  CG  GLN B  15      68.832   9.177   9.591  1.00101.79           C  
ATOM   1005  CD  GLN B  15      68.978   8.689   8.173  1.00102.96           C  
ATOM   1006  NE2 GLN B  15      70.093   8.017   7.882  1.00104.40           N  
ATOM   1007  OE1 GLN B  15      68.092   8.904   7.344  1.00102.37           O  
ATOM   1008  N   LEU B  16      69.188  13.611  10.107  1.00108.78           N  
ATOM   1009  CA  LEU B  16      68.751  14.976  10.291  1.00111.07           C  
ATOM   1010  C   LEU B  16      69.530  15.919   9.408  1.00112.08           C  
ATOM   1011  O   LEU B  16      68.911  16.717   8.690  1.00111.05           O  
ATOM   1012  CB  LEU B  16      68.881  15.376  11.761  1.00112.48           C  
ATOM   1013  CG  LEU B  16      67.902  14.774  12.788  1.00112.33           C  
ATOM   1014  CD1 LEU B  16      68.391  15.033  14.192  1.00112.59           C  
ATOM   1015  CD2 LEU B  16      66.509  15.343  12.604  1.00110.91           C  
ATOM   1016  N   ASP B  17      70.824  15.863   9.402  1.00114.52           N  
ATOM   1017  CA  ASP B  17      71.539  16.765   8.502  1.00116.31           C  
ATOM   1018  C   ASP B  17      71.112  16.611   7.037  1.00115.84           C  
ATOM   1019  O   ASP B  17      70.822  17.608   6.353  1.00114.68           O  
ATOM   1020  CB  ASP B  17      73.040  16.591   8.668  1.00118.21           C  
ATOM   1021  CG  ASP B  17      73.444  16.875  10.104  1.00119.70           C  
ATOM   1022  OD1 ASP B  17      72.974  17.896  10.662  1.00120.48           O  
ATOM   1023  OD2 ASP B  17      74.214  16.084  10.688  1.00121.39           O1-
ATOM   1024  N   LEU B  18      71.067  15.367   6.561  1.00115.72           N  
ATOM   1025  CA  LEU B  18      70.708  15.111   5.171  1.00116.59           C  
ATOM   1026  C   LEU B  18      69.272  15.555   4.932  1.00118.00           C  
ATOM   1027  O   LEU B  18      68.916  15.955   3.823  1.00119.10           O  
ATOM   1028  CB  LEU B  18      70.824  13.622   4.841  1.00115.94           C  
ATOM   1029  CG  LEU B  18      72.090  12.882   5.275  1.00116.41           C  
ATOM   1030  CD1 LEU B  18      72.097  11.508   4.623  1.00115.49           C  
ATOM   1031  CD2 LEU B  18      73.334  13.675   4.888  1.00116.57           C  
ATOM   1032  N   GLY B  19      68.455  15.475   5.982  1.00118.70           N  
ATOM   1033  CA  GLY B  19      67.057  15.866   5.883  1.00117.94           C  
ATOM   1034  C   GLY B  19      66.355  15.239   4.692  1.00116.84           C  
ATOM   1035  O   GLY B  19      65.518  15.872   4.041  1.00116.36           O  
ATOM   1036  N   GLN B  20      66.694  13.983   4.418  1.00115.34           N  
ATOM   1037  CA  GLN B  20      66.129  13.267   3.290  1.00114.10           C  
ATOM   1038  C   GLN B  20      64.785  12.590   3.552  1.00112.47           C  
ATOM   1039  O   GLN B  20      64.310  11.810   2.726  1.00113.39           O  
ATOM   1040  CB  GLN B  20      67.146  12.245   2.780  1.00115.48           C  
ATOM   1041  CG  GLN B  20      67.285  12.252   1.267  1.00117.71           C  
ATOM   1042  CD  GLN B  20      67.740  13.601   0.715  1.00119.29           C  
ATOM   1043  NE2 GLN B  20      66.921  14.634   0.898  1.00119.62           N  
ATOM   1044  OE1 GLN B  20      68.816  13.706   0.130  1.00120.24           O  
ATOM   1045  N   LEU B  21      64.178  12.910   4.700  1.00110.40           N  
ATOM   1046  CA  LEU B  21      62.871  12.318   5.089  1.00107.11           C  
ATOM   1047  C   LEU B  21      61.896  13.342   5.711  1.00105.83           C  
ATOM   1048  O   LEU B  21      62.095  13.811   6.831  1.00105.51           O  
ATOM   1049  CB  LEU B  21      63.047  11.219   6.118  1.00104.31           C  
ATOM   1050  CG  LEU B  21      63.829   9.983   5.701  1.00102.45           C  
ATOM   1051  CD1 LEU B  21      65.315  10.299   5.538  1.00101.90           C  
ATOM   1052  CD2 LEU B  21      63.632   8.875   6.720  1.00101.29           C  
ATOM   1053  N   GLU B  22      60.873  13.717   4.985  1.00104.80           N  
ATOM   1054  CA  GLU B  22      59.914  14.739   5.423  1.00105.47           C  
ATOM   1055  C   GLU B  22      59.406  14.710   6.855  1.00103.74           C  
ATOM   1056  O   GLU B  22      59.010  13.658   7.364  1.00104.32           O  
ATOM   1057  CB  GLU B  22      58.695  14.679   4.508  1.00108.72           C  
ATOM   1058  CG  GLU B  22      58.907  15.318   3.155  1.00115.84           C  
ATOM   1059  CD  GLU B  22      57.611  15.451   2.358  1.00120.24           C  
ATOM   1060  OE1 GLU B  22      56.629  16.016   2.895  1.00120.98           O  
ATOM   1061  OE2 GLU B  22      57.577  14.997   1.191  1.00123.40           O1-
ATOM   1062  N   GLY B  23      59.389  15.904   7.458  1.00100.97           N  
ATOM   1063  CA  GLY B  23      58.931  16.065   8.816  1.00 97.81           C  
ATOM   1064  C   GLY B  23      60.028  15.810   9.827  1.00 96.30           C  
ATOM   1065  O   GLY B  23      59.903  16.143  11.000  1.00 96.46           O  
ATOM   1066  N   VAL B  24      61.106  15.192   9.349  1.00 93.98           N  
ATOM   1067  CA  VAL B  24      62.275  14.836  10.153  1.00 89.38           C  
ATOM   1068  C   VAL B  24      63.401  15.848   9.975  1.00 86.89           C  
ATOM   1069  O   VAL B  24      64.233  15.677   9.093  1.00 87.84           O  
ATOM   1070  CB  VAL B  24      62.826  13.464   9.711  1.00 89.16           C  
ATOM   1071  CG1 VAL B  24      63.947  13.022  10.632  1.00 89.46           C  
ATOM   1072  CG2 VAL B  24      61.710  12.452   9.668  1.00 87.08           C  
ATOM   1073  N   ALA B  25      63.455  16.856  10.797  1.00 85.22           N  
ATOM   1074  CA  ALA B  25      64.622  17.736  10.670  1.00 86.98           C  
ATOM   1075  C   ALA B  25      64.887  18.533  11.974  1.00 87.39           C  
ATOM   1076  O   ALA B  25      64.221  18.331  13.005  1.00 86.79           O  
ATOM   1077  CB  ALA B  25      64.428  18.718   9.533  1.00 88.51           C  
ATOM   1078  N   TRP B  26      65.873  19.390  11.928  1.00 88.13           N  
ATOM   1079  CA  TRP B  26      66.176  20.241  13.036  1.00 90.67           C  
ATOM   1080  C   TRP B  26      65.131  21.333  13.048  1.00 91.02           C  
ATOM   1081  O   TRP B  26      64.540  21.642  12.013  1.00 91.83           O  
ATOM   1082  CB  TRP B  26      67.582  20.836  12.947  1.00 90.05           C  
ATOM   1083  CG  TRP B  26      68.614  19.780  12.691  1.00 92.47           C  
ATOM   1084  CD1 TRP B  26      68.969  19.257  11.479  1.00 93.53           C  
ATOM   1085  CD2 TRP B  26      69.374  19.064  13.671  1.00 94.06           C  
ATOM   1086  CE2 TRP B  26      70.169  18.121  12.977  1.00 95.15           C  
ATOM   1087  CE3 TRP B  26      69.462  19.124  15.069  1.00 94.61           C  
ATOM   1088  NE1 TRP B  26      69.901  18.260  11.642  1.00 93.47           N  
ATOM   1089  CZ2 TRP B  26      71.040  17.246  13.633  1.00 96.87           C  
ATOM   1090  CZ3 TRP B  26      70.329  18.253  15.722  1.00 95.35           C  
ATOM   1091  CH2 TRP B  26      71.107  17.326  15.002  1.00 96.55           C  
ATOM   1092  N   VAL B  27      64.887  21.928  14.204  1.00 92.56           N  
ATOM   1093  CA  VAL B  27      63.906  22.992  14.333  1.00 95.05           C  
ATOM   1094  C   VAL B  27      64.646  24.105  15.021  1.00 97.77           C  
ATOM   1095  O   VAL B  27      64.062  25.104  15.449  1.00 97.49           O  
ATOM   1096  CB  VAL B  27      62.738  22.561  15.228  1.00 94.79           C  
ATOM   1097  CG1 VAL B  27      61.679  23.660  15.281  1.00 93.65           C  
ATOM   1098  CG2 VAL B  27      62.159  21.243  14.715  1.00 94.37           C  
ATOM   1099  N   ASN B  28      65.956  23.939  15.111  1.00101.11           N  
ATOM   1100  CA  ASN B  28      66.774  24.910  15.870  1.00104.31           C  
ATOM   1101  C   ASN B  28      68.183  25.213  15.316  1.00105.89           C  
ATOM   1102  O   ASN B  28      69.087  24.411  15.524  1.00105.28           O  
ATOM   1103  CB  ASN B  28      66.982  24.415  17.281  1.00106.18           C  
ATOM   1104  CG  ASN B  28      68.049  25.220  17.959  1.00109.76           C  
ATOM   1105  ND2 ASN B  28      67.690  25.880  19.050  1.00110.80           N  
ATOM   1106  OD1 ASN B  28      69.195  25.239  17.531  1.00111.90           O  
ATOM   1107  N   LYS B  29      68.408  26.309  14.626  1.00107.79           N  
ATOM   1108  CA  LYS B  29      69.750  26.643  14.057  1.00109.16           C  
ATOM   1109  C   LYS B  29      70.962  25.880  14.618  1.00108.89           C  
ATOM   1110  O   LYS B  29      71.645  25.153  13.890  1.00107.16           O  
ATOM   1111  CB  LYS B  29      69.964  28.156  14.190  1.00110.40           C  
ATOM   1112  CG  LYS B  29      69.458  28.724  15.513  1.00110.73           C  
ATOM   1113  CD  LYS B  29      67.929  28.770  15.538  1.00110.92           C  
ATOM   1114  CE  LYS B  29      67.376  29.290  16.854  1.00111.46           C  
ATOM   1115  NZ  LYS B  29      65.883  29.321  16.859  1.00110.79           N1+
ATOM   1116  N   SER B  30      71.186  26.056  15.917  1.00109.66           N  
ATOM   1117  CA  SER B  30      72.299  25.421  16.613  1.00110.29           C  
ATOM   1118  C   SER B  30      72.077  23.917  16.753  1.00109.80           C  
ATOM   1119  O   SER B  30      72.525  23.301  17.719  1.00109.97           O  
ATOM   1120  CB  SER B  30      72.480  26.052  17.997  1.00109.84           C  
ATOM   1121  OG  SER B  30      71.272  26.012  18.734  1.00108.95           O  
ATOM   1122  N   ARG B  31      71.380  23.345  15.775  1.00109.49           N  
ATOM   1123  CA  ARG B  31      71.082  21.914  15.731  1.00109.57           C  
ATOM   1124  C   ARG B  31      71.009  21.294  17.124  1.00108.54           C  
ATOM   1125  O   ARG B  31      71.703  20.322  17.431  1.00108.60           O  
ATOM   1126  CB  ARG B  31      72.143  21.196  14.889  1.00110.19           C  
ATOM   1127  CG  ARG B  31      72.431  21.863  13.539  1.00111.70           C  
ATOM   1128  CD  ARG B  31      71.149  22.198  12.771  1.00112.15           C  
ATOM   1129  NE  ARG B  31      71.382  22.375  11.338  1.00111.54           N  
ATOM   1130  CZ  ARG B  31      71.904  21.439  10.549  1.00110.58           C  
ATOM   1131  NH1 ARG B  31      72.254  20.264  11.053  1.00109.13           N1+
ATOM   1132  NH2 ARG B  31      72.060  21.664   9.254  1.00107.87           N  
ATOM   1133  N   THR B  32      70.143  21.856  17.955  1.00106.36           N  
ATOM   1134  CA  THR B  32      69.991  21.397  19.327  1.00103.38           C  
ATOM   1135  C   THR B  32      68.632  20.752  19.605  1.00102.45           C  
ATOM   1136  O   THR B  32      68.481  20.014  20.578  1.00103.89           O  
ATOM   1137  CB  THR B  32      70.177  22.575  20.298  1.00102.56           C  
ATOM   1138  CG2 THR B  32      68.975  23.480  20.266  1.00103.23           C  
ATOM   1139  OG1 THR B  32      70.323  22.085  21.630  1.00102.74           O  
ATOM   1140  N   ARG B  33      67.648  21.041  18.754  1.00100.02           N  
ATOM   1141  CA  ARG B  33      66.294  20.502  18.899  1.00 94.90           C  
ATOM   1142  C   ARG B  33      65.740  20.049  17.560  1.00 92.38           C  
ATOM   1143  O   ARG B  33      65.686  20.832  16.621  1.00 92.99           O  
ATOM   1144  CB  ARG B  33      65.359  21.569  19.470  1.00 91.67           C  
ATOM   1145  CG  ARG B  33      65.627  21.922  20.919  1.00 91.32           C  
ATOM   1146  CD  ARG B  33      64.891  23.194  21.335  1.00 91.60           C  
ATOM   1147  NE  ARG B  33      63.469  23.171  20.982  1.00 92.45           N  
ATOM   1148  CZ  ARG B  33      62.472  23.000  21.849  1.00 94.33           C  
ATOM   1149  NH1 ARG B  33      62.726  22.834  23.136  1.00 95.51           N1+
ATOM   1150  NH2 ARG B  33      61.213  22.999  21.432  1.00 93.33           N  
ATOM   1151  N   PHE B  34      65.329  18.793  17.463  1.00 89.46           N  
ATOM   1152  CA  PHE B  34      64.761  18.274  16.218  1.00 87.50           C  
ATOM   1153  C   PHE B  34      63.383  17.693  16.417  1.00 87.45           C  
ATOM   1154  O   PHE B  34      62.958  17.472  17.543  1.00 89.87           O  
ATOM   1155  CB  PHE B  34      65.614  17.174  15.656  1.00 85.87           C  
ATOM   1156  CG  PHE B  34      65.776  15.979  16.583  1.00 85.54           C  
ATOM   1157  CD1 PHE B  34      64.764  15.042  16.734  1.00 86.52           C  
ATOM   1158  CD2 PHE B  34      66.973  15.809  17.256  1.00 85.09           C  
ATOM   1159  CE1 PHE B  34      64.950  13.947  17.537  1.00 86.71           C  
ATOM   1160  CE2 PHE B  34      67.169  14.686  18.063  1.00 82.35           C  
ATOM   1161  CZ  PHE B  34      66.158  13.757  18.199  1.00 84.61           C  
ATOM   1162  N   ARG B  35      62.689  17.423  15.318  1.00 84.83           N  
ATOM   1163  CA  ARG B  35      61.292  16.996  15.381  1.00 82.58           C  
ATOM   1164  C   ARG B  35      60.966  15.739  14.565  1.00 81.50           C  
ATOM   1165  O   ARG B  35      61.531  15.527  13.481  1.00 81.38           O  
ATOM   1166  CB  ARG B  35      60.419  18.134  14.848  1.00 80.90           C  
ATOM   1167  CG  ARG B  35      60.676  18.407  13.379  1.00 81.10           C  
ATOM   1168  CD  ARG B  35      59.529  19.183  12.777  1.00 79.46           C  
ATOM   1169  NE  ARG B  35      58.414  18.325  12.372  1.00 76.69           N  
ATOM   1170  CZ  ARG B  35      57.137  18.701  12.382  1.00 74.72           C  
ATOM   1171  NH1 ARG B  35      56.807  19.924  12.778  1.00 73.47           N1+
ATOM   1172  NH2 ARG B  35      56.191  17.854  12.002  1.00 69.16           N  
ATOM   1173  N   ILE B  36      60.065  14.913  15.078  1.00 80.39           N  
ATOM   1174  CA  ILE B  36      59.734  13.653  14.424  1.00 79.87           C  
ATOM   1175  C   ILE B  36      58.235  13.465  14.235  1.00 82.00           C  
ATOM   1176  O   ILE B  36      57.448  13.674  15.163  1.00 81.56           O  
ATOM   1177  CB  ILE B  36      60.242  12.497  15.294  1.00 77.76           C  
ATOM   1178  CG1 ILE B  36      61.709  12.715  15.662  1.00 76.56           C  
ATOM   1179  CG2 ILE B  36      60.062  11.156  14.591  1.00 76.76           C  
ATOM   1180  CD1 ILE B  36      62.680  12.408  14.542  1.00 74.78           C  
ATOM   1181  N   PRO B  37      57.820  13.067  13.024  1.00 83.84           N  
ATOM   1182  CA  PRO B  37      56.404  12.844  12.706  1.00 84.58           C  
ATOM   1183  C   PRO B  37      55.920  11.724  13.603  1.00 85.13           C  
ATOM   1184  O   PRO B  37      56.505  10.643  13.590  1.00 84.35           O  
ATOM   1185  CB  PRO B  37      56.439  12.404  11.247  1.00 86.19           C  
ATOM   1186  CG  PRO B  37      57.710  13.014  10.723  1.00 85.83           C  
ATOM   1187  CD  PRO B  37      58.670  12.802  11.852  1.00 84.44           C  
ATOM   1188  N   TRP B  38      54.852  11.966  14.358  1.00 85.27           N  
ATOM   1189  CA  TRP B  38      54.358  10.954  15.279  1.00 84.15           C  
ATOM   1190  C   TRP B  38      52.853  10.700  15.183  1.00 83.80           C  
ATOM   1191  O   TRP B  38      52.159  10.641  16.201  1.00 86.14           O  
ATOM   1192  CB  TRP B  38      54.742  11.362  16.713  1.00 83.88           C  
ATOM   1193  CG  TRP B  38      55.157  10.211  17.590  1.00 82.41           C  
ATOM   1194  CD1 TRP B  38      54.339   9.325  18.225  1.00 82.81           C  
ATOM   1195  CD2 TRP B  38      56.495   9.788  17.866  1.00 82.50           C  
ATOM   1196  CE2 TRP B  38      56.410   8.632  18.674  1.00 83.86           C  
ATOM   1197  CE3 TRP B  38      57.758  10.272  17.508  1.00 81.08           C  
ATOM   1198  NE1 TRP B  38      55.082   8.372  18.877  1.00 83.98           N  
ATOM   1199  CZ2 TRP B  38      57.539   7.949  19.128  1.00 83.36           C  
ATOM   1200  CZ3 TRP B  38      58.880   9.594  17.956  1.00 81.39           C  
ATOM   1201  CH2 TRP B  38      58.762   8.444  18.761  1.00 82.79           C  
ATOM   1202  N   LYS B  39      52.342  10.532  13.970  1.00 82.62           N  
ATOM   1203  CA  LYS B  39      50.914  10.283  13.806  1.00 81.91           C  
ATOM   1204  C   LYS B  39      50.538   8.917  14.362  1.00 79.44           C  
ATOM   1205  O   LYS B  39      51.271   7.947  14.176  1.00 77.85           O  
ATOM   1206  CB  LYS B  39      50.523  10.360  12.331  1.00 85.38           C  
ATOM   1207  CG  LYS B  39      49.045  10.080  12.076  1.00 89.48           C  
ATOM   1208  CD  LYS B  39      48.482  10.948  10.952  1.00 90.65           C  
ATOM   1209  CE  LYS B  39      49.039  10.559   9.591  1.00 90.14           C  
ATOM   1210  NZ  LYS B  39      48.543  11.504   8.551  1.00 93.16           N1+
ATOM   1211  N   HIS B  40      49.393   8.844  15.039  1.00 76.38           N  
ATOM   1212  CA  HIS B  40      48.938   7.593  15.634  1.00 72.47           C  
ATOM   1213  C   HIS B  40      48.551   6.590  14.564  1.00 72.04           C  
ATOM   1214  O   HIS B  40      47.758   6.874  13.685  1.00 71.53           O  
ATOM   1215  CB  HIS B  40      47.764   7.849  16.583  1.00 69.68           C  
ATOM   1216  CG  HIS B  40      47.321   6.633  17.334  1.00 69.27           C  
ATOM   1217  CD2 HIS B  40      47.043   6.448  18.646  1.00 68.50           C  
ATOM   1218  ND1 HIS B  40      47.137   5.410  16.727  1.00 70.22           N  
ATOM   1219  CE1 HIS B  40      46.764   4.523  17.633  1.00 68.06           C  
ATOM   1220  NE2 HIS B  40      46.700   5.128  18.805  1.00 66.60           N  
ATOM   1221  N   GLY B  41      49.116   5.398  14.663  1.00 74.60           N  
ATOM   1222  CA  GLY B  41      48.851   4.363  13.683  1.00 77.69           C  
ATOM   1223  C   GLY B  41      47.441   3.819  13.586  1.00 79.10           C  
ATOM   1224  O   GLY B  41      47.257   2.664  13.206  1.00 80.47           O  
ATOM   1225  N   LEU B  42      46.441   4.619  13.930  1.00 80.92           N  
ATOM   1226  CA  LEU B  42      45.059   4.147  13.832  1.00 84.17           C  
ATOM   1227  C   LEU B  42      44.203   5.059  12.968  1.00 85.23           C  
ATOM   1228  O   LEU B  42      43.066   4.719  12.637  1.00 85.24           O  
ATOM   1229  CB  LEU B  42      44.413   3.979  15.214  1.00 84.09           C  
ATOM   1230  CG  LEU B  42      44.581   2.606  15.871  1.00 81.82           C  
ATOM   1231  CD1 LEU B  42      43.764   2.534  17.158  1.00 81.44           C  
ATOM   1232  CD2 LEU B  42      44.114   1.543  14.903  1.00 80.18           C  
ATOM   1233  N   ARG B  43      44.739   6.225  12.627  1.00 86.82           N  
ATOM   1234  CA  ARG B  43      44.032   7.136  11.742  1.00 91.03           C  
ATOM   1235  C   ARG B  43      44.132   6.447  10.384  1.00 94.98           C  
ATOM   1236  O   ARG B  43      45.236   6.095   9.947  1.00 97.50           O  
ATOM   1237  CB  ARG B  43      44.745   8.485  11.683  1.00 90.16           C  
ATOM   1238  CG  ARG B  43      44.749   9.238  12.995  1.00 92.35           C  
ATOM   1239  CD  ARG B  43      45.539  10.545  12.926  1.00 90.38           C  
ATOM   1240  NE  ARG B  43      44.975  11.491  11.973  1.00 91.06           N  
ATOM   1241  CZ  ARG B  43      45.294  12.781  11.924  1.00 94.58           C  
ATOM   1242  NH1 ARG B  43      46.177  13.281  12.782  1.00 94.39           N1+
ATOM   1243  NH2 ARG B  43      44.730  13.575  11.015  1.00 97.58           N  
ATOM   1244  N   GLN B  44      43.003   6.225   9.718  1.00 97.43           N  
ATOM   1245  CA  GLN B  44      43.061   5.566   8.424  1.00 98.66           C  
ATOM   1246  C   GLN B  44      43.959   6.363   7.493  1.00 99.34           C  
ATOM   1247  O   GLN B  44      44.557   5.804   6.569  1.00100.61           O  
ATOM   1248  CB  GLN B  44      41.664   5.403   7.847  1.00 99.57           C  
ATOM   1249  CG  GLN B  44      40.946   4.205   8.436  1.00102.28           C  
ATOM   1250  CD  GLN B  44      39.490   4.144   8.034  1.00104.13           C  
ATOM   1251  NE2 GLN B  44      39.016   5.194   7.361  1.00104.72           N  
ATOM   1252  OE1 GLN B  44      38.793   3.166   8.327  1.00104.26           O  
ATOM   1253  N   ASP B  45      44.076   7.663   7.760  1.00 98.18           N  
ATOM   1254  CA  ASP B  45      44.941   8.519   6.961  1.00 97.96           C  
ATOM   1255  C   ASP B  45      46.371   8.389   7.464  1.00 97.37           C  
ATOM   1256  O   ASP B  45      46.994   9.365   7.871  1.00 97.01           O  
ATOM   1257  CB  ASP B  45      44.495   9.978   7.045  1.00101.28           C  
ATOM   1258  CG  ASP B  45      44.597  10.536   8.442  1.00104.32           C  
ATOM   1259  OD1 ASP B  45      43.942   9.969   9.344  1.00107.58           O  
ATOM   1260  OD2 ASP B  45      45.326  11.537   8.634  1.00103.30           O1-
ATOM   1261  N   ALA B  46      46.881   7.166   7.435  1.00 98.08           N  
ATOM   1262  CA  ALA B  46      48.235   6.881   7.878  1.00100.55           C  
ATOM   1263  C   ALA B  46      48.684   5.603   7.175  1.00102.65           C  
ATOM   1264  O   ALA B  46      48.065   4.549   7.343  1.00103.05           O  
ATOM   1265  CB  ALA B  46      48.248   6.693   9.375  1.00 99.08           C  
ATOM   1266  N   GLN B  47      49.786   5.633   6.451  1.00103.27           N  
ATOM   1267  CA  GLN B  47      50.371   4.444   5.863  1.00104.22           C  
ATOM   1268  C   GLN B  47      51.883   4.768   5.983  1.00104.78           C  
ATOM   1269  O   GLN B  47      52.231   5.946   6.014  1.00106.48           O  
ATOM   1270  CB  GLN B  47      49.830   4.190   4.443  1.00105.35           C  
ATOM   1271  CG  GLN B  47      48.334   3.816   4.429  1.00106.69           C  
ATOM   1272  CD  GLN B  47      47.772   3.604   3.037  1.00106.78           C  
ATOM   1273  NE2 GLN B  47      46.738   2.836   2.713  1.00106.10           N  
ATOM   1274  OE1 GLN B  47      48.271   4.167   2.063  1.00106.04           O  
ATOM   1275  N   GLN B  48      52.779   3.836   6.046  1.00103.97           N  
ATOM   1276  CA  GLN B  48      54.196   4.146   6.265  1.00102.82           C  
ATOM   1277  C   GLN B  48      54.889   5.479   5.848  1.00104.66           C  
ATOM   1278  O   GLN B  48      56.105   5.453   5.813  1.00105.38           O  
ATOM   1279  CB  GLN B  48      54.966   3.020   5.622  1.00100.25           C  
ATOM   1280  CG  GLN B  48      54.144   1.778   5.405  1.00 97.64           C  
ATOM   1281  CD  GLN B  48      55.046   0.593   5.385  1.00 98.77           C  
ATOM   1282  NE2 GLN B  48      56.323   0.586   5.010  1.00 98.36           N  
ATOM   1283  OE1 GLN B  48      54.644  -0.521   5.726  1.00 98.17           O  
ATOM   1284  N   GLU B  49      54.246   6.643   5.536  1.00106.94           N  
ATOM   1285  CA  GLU B  49      55.083   7.861   5.222  1.00109.90           C  
ATOM   1286  C   GLU B  49      55.299   8.663   6.495  1.00110.88           C  
ATOM   1287  O   GLU B  49      56.228   9.467   6.616  1.00111.31           O  
ATOM   1288  CB  GLU B  49      54.425   8.806   4.208  1.00111.63           C  
ATOM   1289  CG  GLU B  49      54.052   8.188   2.877  1.00113.75           C  
ATOM   1290  CD  GLU B  49      53.391   9.183   1.941  1.00114.87           C  
ATOM   1291  OE1 GLU B  49      54.100  10.074   1.419  1.00114.79           O  
ATOM   1292  OE2 GLU B  49      52.161   9.081   1.742  1.00115.50           O1-
ATOM   1293  N   ASP B  50      54.400   8.407   7.430  1.00110.28           N  
ATOM   1294  CA  ASP B  50      54.401   9.058   8.729  1.00108.57           C  
ATOM   1295  C   ASP B  50      55.138   8.157   9.718  1.00107.42           C  
ATOM   1296  O   ASP B  50      55.201   8.441  10.918  1.00107.76           O  
ATOM   1297  CB  ASP B  50      52.957   9.286   9.170  1.00108.48           C  
ATOM   1298  CG  ASP B  50      52.003   9.414   7.988  1.00108.54           C  
ATOM   1299  OD1 ASP B  50      51.587   8.370   7.426  1.00107.17           O  
ATOM   1300  OD2 ASP B  50      51.682  10.562   7.616  1.00107.31           O1-
ATOM   1301  N   PHE B  51      55.703   7.079   9.175  1.00104.69           N  
ATOM   1302  CA  PHE B  51      56.451   6.072   9.925  1.00102.73           C  
ATOM   1303  C   PHE B  51      57.803   5.796   9.260  1.00102.25           C  
ATOM   1304  O   PHE B  51      58.378   4.717   9.434  1.00101.62           O  
ATOM   1305  CB  PHE B  51      55.652   4.764   9.953  1.00102.09           C  
ATOM   1306  CG  PHE B  51      54.664   4.668  11.079  1.00102.98           C  
ATOM   1307  CD1 PHE B  51      53.892   5.765  11.455  1.00101.98           C  
ATOM   1308  CD2 PHE B  51      54.497   3.470  11.761  1.00101.91           C  
ATOM   1309  CE1 PHE B  51      52.973   5.666  12.495  1.00101.22           C  
ATOM   1310  CE2 PHE B  51      53.580   3.361  12.799  1.00101.16           C  
ATOM   1311  CZ  PHE B  51      52.817   4.461  13.167  1.00101.61           C  
ATOM   1312  N   GLY B  52      58.322   6.763   8.512  1.00101.48           N  
ATOM   1313  CA  GLY B  52      59.568   6.513   7.810  1.00100.72           C  
ATOM   1314  C   GLY B  52      60.846   6.321   8.596  1.00100.44           C  
ATOM   1315  O   GLY B  52      61.600   5.385   8.319  1.00101.43           O  
ATOM   1316  N   ILE B  53      61.084   7.157   9.598  1.00 98.67           N  
ATOM   1317  CA  ILE B  53      62.307   7.042  10.382  1.00 95.57           C  
ATOM   1318  C   ILE B  53      62.313   5.768  11.193  1.00 94.82           C  
ATOM   1319  O   ILE B  53      63.337   5.104  11.291  1.00 96.18           O  
ATOM   1320  CB  ILE B  53      62.492   8.210  11.332  1.00 94.12           C  
ATOM   1321  CG1 ILE B  53      62.008   9.500  10.673  1.00 95.62           C  
ATOM   1322  CG2 ILE B  53      63.961   8.346  11.662  1.00 91.96           C  
ATOM   1323  CD1 ILE B  53      60.491   9.575  10.442  1.00 95.83           C  
ATOM   1324  N   PHE B  54      61.159   5.418  11.753  1.00 93.90           N  
ATOM   1325  CA  PHE B  54      61.044   4.202  12.548  1.00 94.65           C  
ATOM   1326  C   PHE B  54      61.366   3.085  11.576  1.00 97.27           C  
ATOM   1327  O   PHE B  54      61.964   2.072  11.941  1.00 98.53           O  
ATOM   1328  CB  PHE B  54      59.619   4.026  13.091  1.00 90.89           C  
ATOM   1329  CG  PHE B  54      59.007   5.296  13.610  1.00 87.47           C  
ATOM   1330  CD1 PHE B  54      59.760   6.189  14.365  1.00 86.27           C  
ATOM   1331  CD2 PHE B  54      57.687   5.613  13.330  1.00 84.07           C  
ATOM   1332  CE1 PHE B  54      59.214   7.380  14.831  1.00 82.37           C  
ATOM   1333  CE2 PHE B  54      57.130   6.805  13.793  1.00 82.91           C  
ATOM   1334  CZ  PHE B  54      57.900   7.688  14.544  1.00 81.14           C  
ATOM   1335  N   GLN B  55      60.922   3.264  10.337  1.00 99.49           N  
ATOM   1336  CA  GLN B  55      61.194   2.293   9.292  1.00101.18           C  
ATOM   1337  C   GLN B  55      62.673   2.272   8.904  1.00 99.23           C  
ATOM   1338  O   GLN B  55      63.267   1.205   8.730  1.00 98.73           O  
ATOM   1339  CB  GLN B  55      60.338   2.586   8.059  1.00104.12           C  
ATOM   1340  CG  GLN B  55      60.646   1.669   6.884  1.00108.96           C  
ATOM   1341  CD  GLN B  55      59.530   1.635   5.859  1.00112.64           C  
ATOM   1342  NE2 GLN B  55      59.041   0.433   5.558  1.00113.71           N  
ATOM   1343  OE1 GLN B  55      59.108   2.676   5.340  1.00114.38           O  
ATOM   1344  N   ALA B  56      63.275   3.453   8.806  1.00 97.14           N  
ATOM   1345  CA  ALA B  56      64.672   3.546   8.399  1.00 98.18           C  
ATOM   1346  C   ALA B  56      65.591   2.856   9.391  1.00 98.74           C  
ATOM   1347  O   ALA B  56      66.496   2.109   9.012  1.00 98.77           O  
ATOM   1348  CB  ALA B  56      65.069   5.004   8.271  1.00 97.99           C  
ATOM   1349  N   TRP B  57      65.319   3.086  10.666  1.00 98.81           N  
ATOM   1350  CA  TRP B  57      66.100   2.504  11.737  1.00 98.51           C  
ATOM   1351  C   TRP B  57      65.970   0.989  11.723  1.00 99.15           C  
ATOM   1352  O   TRP B  57      66.908   0.272  12.059  1.00 99.12           O  
ATOM   1353  CB  TRP B  57      65.651   3.071  13.082  1.00 96.97           C  
ATOM   1354  CG  TRP B  57      66.365   2.467  14.223  1.00 95.31           C  
ATOM   1355  CD1 TRP B  57      65.899   1.505  15.064  1.00 94.16           C  
ATOM   1356  CD2 TRP B  57      67.720   2.707  14.597  1.00 96.56           C  
ATOM   1357  CE2 TRP B  57      68.014   1.846  15.674  1.00 96.54           C  
ATOM   1358  CE3 TRP B  57      68.721   3.562  14.122  1.00 96.62           C  
ATOM   1359  NE1 TRP B  57      66.882   1.123  15.940  1.00 94.24           N  
ATOM   1360  CZ2 TRP B  57      69.272   1.813  16.285  1.00 96.87           C  
ATOM   1361  CZ3 TRP B  57      69.976   3.528  14.730  1.00 96.05           C  
ATOM   1362  CH2 TRP B  57      70.238   2.658  15.798  1.00 94.88           C  
ATOM   1363  N   ALA B  58      64.790   0.504  11.364  1.00100.48           N  
ATOM   1364  CA  ALA B  58      64.561  -0.929  11.330  1.00103.20           C  
ATOM   1365  C   ALA B  58      65.419  -1.602  10.269  1.00105.07           C  
ATOM   1366  O   ALA B  58      65.979  -2.673  10.499  1.00104.98           O  
ATOM   1367  CB  ALA B  58      63.090  -1.201  11.055  1.00104.72           C  
ATOM   1368  N   GLU B  59      65.484  -0.994   9.091  1.00107.29           N  
ATOM   1369  CA  GLU B  59      66.308  -1.531   8.015  1.00108.27           C  
ATOM   1370  C   GLU B  59      67.780  -1.338   8.340  1.00106.66           C  
ATOM   1371  O   GLU B  59      68.594  -2.229   8.131  1.00106.17           O  
ATOM   1372  CB  GLU B  59      65.990  -0.854   6.680  1.00110.66           C  
ATOM   1373  CG  GLU B  59      64.565  -1.052   6.189  1.00114.52           C  
ATOM   1374  CD  GLU B  59      64.396  -0.660   4.731  1.00116.72           C  
ATOM   1375  OE1 GLU B  59      64.857  -1.427   3.856  1.00118.12           O  
ATOM   1376  OE2 GLU B  59      63.814   0.417   4.463  1.00117.20           O1-
ATOM   1377  N   ALA B  60      68.091  -0.176   8.908  1.00104.94           N  
ATOM   1378  CA  ALA B  60      69.460   0.207   9.231  1.00104.57           C  
ATOM   1379  C   ALA B  60      70.126  -0.736  10.209  1.00104.32           C  
ATOM   1380  O   ALA B  60      71.327  -0.969  10.131  1.00103.50           O  
ATOM   1381  CB  ALA B  60      69.486   1.625   9.785  1.00104.58           C  
ATOM   1382  N   THR B  61      69.363  -1.248  11.161  1.00106.37           N  
ATOM   1383  CA  THR B  61      69.924  -2.180  12.127  1.00107.80           C  
ATOM   1384  C   THR B  61      69.763  -3.578  11.543  1.00107.48           C  
ATOM   1385  O   THR B  61      70.105  -4.580  12.171  1.00106.64           O  
ATOM   1386  CB  THR B  61      69.189  -2.079  13.483  1.00107.91           C  
ATOM   1387  CG2 THR B  61      69.326  -0.669  14.055  1.00108.33           C  
ATOM   1388  OG1 THR B  61      67.800  -2.383  13.301  1.00109.01           O  
ATOM   1389  N   GLY B  62      69.246  -3.620  10.320  1.00107.97           N  
ATOM   1390  CA  GLY B  62      69.025  -4.885   9.648  1.00109.75           C  
ATOM   1391  C   GLY B  62      67.922  -5.676  10.321  1.00110.55           C  
ATOM   1392  O   GLY B  62      68.062  -6.877  10.559  1.00110.70           O  
ATOM   1393  N   ALA B  63      66.824  -4.999  10.637  1.00110.68           N  
ATOM   1394  CA  ALA B  63      65.698  -5.644  11.290  1.00110.64           C  
ATOM   1395  C   ALA B  63      64.631  -5.898  10.254  1.00111.58           C  
ATOM   1396  O   ALA B  63      64.168  -7.028  10.087  1.00110.57           O  
ATOM   1397  CB  ALA B  63      65.157  -4.758  12.384  1.00110.31           C  
ATOM   1398  N   TYR B  64      64.249  -4.838   9.550  1.00113.37           N  
ATOM   1399  CA  TYR B  64      63.232  -4.957   8.511  1.00116.59           C  
ATOM   1400  C   TYR B  64      63.848  -5.135   7.132  1.00117.60           C  
ATOM   1401  O   TYR B  64      64.117  -4.156   6.428  1.00119.31           O  
ATOM   1402  CB  TYR B  64      62.314  -3.731   8.483  1.00118.11           C  
ATOM   1403  CG  TYR B  64      61.402  -3.687   7.262  1.00119.13           C  
ATOM   1404  CD1 TYR B  64      60.482  -4.709   7.010  1.00118.36           C  
ATOM   1405  CD2 TYR B  64      61.485  -2.637   6.342  1.00119.30           C  
ATOM   1406  CE1 TYR B  64      59.675  -4.687   5.872  1.00119.15           C  
ATOM   1407  CE2 TYR B  64      60.681  -2.607   5.203  1.00119.84           C  
ATOM   1408  CZ  TYR B  64      59.780  -3.636   4.973  1.00120.10           C  
ATOM   1409  OH  TYR B  64      59.003  -3.621   3.834  1.00120.40           O  
ATOM   1410  N   VAL B  65      64.073  -6.390   6.756  1.00116.88           N  
ATOM   1411  CA  VAL B  65      64.633  -6.707   5.449  1.00115.50           C  
ATOM   1412  C   VAL B  65      63.409  -6.760   4.534  1.00114.77           C  
ATOM   1413  O   VAL B  65      62.685  -7.761   4.521  1.00115.18           O  
ATOM   1414  CB  VAL B  65      65.337  -8.089   5.461  1.00115.98           C  
ATOM   1415  CG1 VAL B  65      66.100  -8.292   4.174  1.00114.22           C  
ATOM   1416  CG2 VAL B  65      66.276  -8.187   6.667  1.00115.50           C  
ATOM   1417  N   PRO B  66      63.155  -5.681   3.763  1.00113.52           N  
ATOM   1418  CA  PRO B  66      62.004  -5.611   2.851  1.00113.51           C  
ATOM   1419  C   PRO B  66      61.534  -6.960   2.290  1.00114.86           C  
ATOM   1420  O   PRO B  66      60.359  -7.138   1.964  1.00114.84           O  
ATOM   1421  CB  PRO B  66      62.493  -4.650   1.775  1.00111.60           C  
ATOM   1422  CG  PRO B  66      63.271  -3.659   2.595  1.00110.00           C  
ATOM   1423  CD  PRO B  66      64.070  -4.546   3.527  1.00110.33           C  
ATOM   1424  N   GLY B  67      62.456  -7.910   2.199  1.00115.89           N  
ATOM   1425  CA  GLY B  67      62.114  -9.224   1.699  1.00117.70           C  
ATOM   1426  C   GLY B  67      61.393 -10.063   2.734  1.00119.76           C  
ATOM   1427  O   GLY B  67      61.996 -10.537   3.703  1.00119.45           O  
ATOM   1428  N   ARG B  68      60.093 -10.235   2.511  1.00121.48           N  
ATOM   1429  CA  ARG B  68      59.207 -11.022   3.369  1.00123.70           C  
ATOM   1430  C   ARG B  68      59.248 -10.715   4.870  1.00123.25           C  
ATOM   1431  O   ARG B  68      58.748 -11.488   5.695  1.00122.86           O  
ATOM   1432  CB  ARG B  68      59.426 -12.525   3.119  1.00125.73           C  
ATOM   1433  CG  ARG B  68      58.344 -13.452   3.704  1.00128.70           C  
ATOM   1434  CD  ARG B  68      56.984 -12.755   3.926  1.00130.16           C  
ATOM   1435  NE  ARG B  68      56.492 -12.025   2.758  1.00132.01           N  
ATOM   1436  CZ  ARG B  68      56.096 -12.593   1.622  1.00133.50           C  
ATOM   1437  NH1 ARG B  68      56.128 -13.915   1.485  1.00133.21           N1+
ATOM   1438  NH2 ARG B  68      55.663 -11.836   0.621  1.00134.67           N  
ATOM   1439  N   ASP B  69      59.892  -9.628   5.235  1.00122.10           N  
ATOM   1440  CA  ASP B  69      59.861  -9.207   6.603  1.00119.76           C  
ATOM   1441  C   ASP B  69      58.616  -8.333   6.705  1.00119.15           C  
ATOM   1442  O   ASP B  69      58.701  -7.140   6.930  1.00118.93           O  
ATOM   1443  CB  ASP B  69      61.114  -8.403   7.007  1.00119.37           C  
ATOM   1444  CG  ASP B  69      62.180  -9.262   7.675  1.00118.53           C  
ATOM   1445  OD1 ASP B  69      61.802 -10.191   8.421  1.00117.84           O  
ATOM   1446  OD2 ASP B  69      63.387  -9.003   7.439  1.00117.09           O1-
ATOM   1447  N   LYS B  70      57.460  -8.985   6.537  1.00118.08           N  
ATOM   1448  CA  LYS B  70      56.189  -8.317   6.592  1.00116.29           C  
ATOM   1449  C   LYS B  70      56.339  -7.077   7.429  1.00113.97           C  
ATOM   1450  O   LYS B  70      56.665  -7.176   8.615  1.00113.92           O  
ATOM   1451  CB  LYS B  70      55.082  -9.251   7.134  1.00116.01           C  
ATOM   1452  CG  LYS B  70      55.482 -10.069   8.340  1.00116.74           C  
ATOM   1453  CD  LYS B  70      54.953 -11.492   8.263  1.00118.43           C  
ATOM   1454  CE  LYS B  70      55.559 -12.234   7.074  1.00119.67           C  
ATOM   1455  NZ  LYS B  70      55.056 -13.630   6.976  1.00119.70           N1+
ATOM   1456  N   PRO B  71      56.114  -5.888   6.841  1.00112.05           N  
ATOM   1457  CA  PRO B  71      56.167  -4.645   7.606  1.00111.54           C  
ATOM   1458  C   PRO B  71      55.539  -4.749   8.987  1.00111.21           C  
ATOM   1459  O   PRO B  71      54.654  -5.576   9.234  1.00112.11           O  
ATOM   1460  CB  PRO B  71      55.431  -3.659   6.706  1.00111.12           C  
ATOM   1461  CG  PRO B  71      55.845  -4.099   5.359  1.00112.09           C  
ATOM   1462  CD  PRO B  71      55.719  -5.616   5.446  1.00111.95           C  
ATOM   1463  N   ASP B  72      56.026  -3.908   9.887  1.00109.01           N  
ATOM   1464  CA  ASP B  72      55.529  -3.858  11.278  1.00104.96           C  
ATOM   1465  C   ASP B  72      55.595  -2.446  11.819  1.00102.32           C  
ATOM   1466  O   ASP B  72      56.426  -2.138  12.670  1.00101.87           O  
ATOM   1467  CB  ASP B  72      56.346  -4.796  12.162  1.00106.23           C  
ATOM   1468  CG  ASP B  72      55.707  -4.942  13.519  1.00107.50           C  
ATOM   1469  OD1 ASP B  72      54.972  -4.029  13.961  1.00108.89           O  
ATOM   1470  OD2 ASP B  72      55.950  -5.989  14.153  1.00108.47           O1-
ATOM   1471  N   LEU B  73      54.737  -1.588  11.329  1.00 98.43           N  
ATOM   1472  CA  LEU B  73      54.790  -0.201  11.763  1.00 94.77           C  
ATOM   1473  C   LEU B  73      54.907  -0.116  13.300  1.00 91.79           C  
ATOM   1474  O   LEU B  73      55.835   0.518  13.821  1.00 90.66           O  
ATOM   1475  CB  LEU B  73      53.595   0.571  11.200  1.00 94.71           C  
ATOM   1476  CG  LEU B  73      53.531   0.660   9.647  1.00 93.71           C  
ATOM   1477  CD1 LEU B  73      54.722   1.445   9.123  1.00 92.61           C  
ATOM   1478  CD2 LEU B  73      53.483  -0.722   9.021  1.00 92.37           C  
ATOM   1479  N   PRO B  74      54.001  -0.778  14.028  1.00 89.14           N  
ATOM   1480  CA  PRO B  74      54.004  -0.652  15.506  1.00 85.72           C  
ATOM   1481  C   PRO B  74      55.324  -0.859  16.159  1.00 83.53           C  
ATOM   1482  O   PRO B  74      55.782  -0.107  17.013  1.00 84.39           O  
ATOM   1483  CB  PRO B  74      52.883  -1.556  15.887  1.00 86.31           C  
ATOM   1484  CG  PRO B  74      51.887  -1.306  14.766  1.00 87.95           C  
ATOM   1485  CD  PRO B  74      52.638  -0.857  13.531  1.00 89.46           C  
ATOM   1486  N   THR B  75      55.944  -1.946  15.720  1.00 81.13           N  
ATOM   1487  CA  THR B  75      57.227  -2.328  16.290  1.00 80.04           C  
ATOM   1488  C   THR B  75      58.340  -1.349  15.941  1.00 80.68           C  
ATOM   1489  O   THR B  75      59.125  -0.973  16.803  1.00 80.54           O  
ATOM   1490  CB  THR B  75      57.677  -3.719  15.827  1.00 76.63           C  
ATOM   1491  CG2 THR B  75      59.019  -4.047  16.419  1.00 78.74           C  
ATOM   1492  OG1 THR B  75      56.744  -4.706  16.271  1.00 76.93           O  
ATOM   1493  N   TRP B  76      58.384  -0.889  14.696  1.00 82.74           N  
ATOM   1494  CA  TRP B  76      59.461   0.012  14.306  1.00 85.36           C  
ATOM   1495  C   TRP B  76      59.380   1.252  15.148  1.00 85.66           C  
ATOM   1496  O   TRP B  76      60.399   1.785  15.582  1.00 88.23           O  
ATOM   1497  CB  TRP B  76      59.364   0.424  12.832  1.00 86.83           C  
ATOM   1498  CG  TRP B  76      59.382  -0.715  11.873  1.00 89.79           C  
ATOM   1499  CD1 TRP B  76      59.855  -1.977  12.100  1.00 90.73           C  
ATOM   1500  CD2 TRP B  76      58.910  -0.700  10.522  1.00 91.99           C  
ATOM   1501  CE2 TRP B  76      59.123  -1.992   9.990  1.00 92.31           C  
ATOM   1502  CE3 TRP B  76      58.326   0.280   9.709  1.00 92.40           C  
ATOM   1503  NE1 TRP B  76      59.702  -2.752  10.973  1.00 92.72           N  
ATOM   1504  CZ2 TRP B  76      58.774  -2.329   8.679  1.00 91.48           C  
ATOM   1505  CZ3 TRP B  76      57.980  -0.055   8.407  1.00 92.19           C  
ATOM   1506  CH2 TRP B  76      58.204  -1.350   7.906  1.00 92.34           C  
ATOM   1507  N   LYS B  77      58.163   1.722  15.365  1.00 84.60           N  
ATOM   1508  CA  LYS B  77      57.960   2.908  16.173  1.00 83.66           C  
ATOM   1509  C   LYS B  77      58.294   2.646  17.632  1.00 83.10           C  
ATOM   1510  O   LYS B  77      58.963   3.448  18.282  1.00 84.88           O  
ATOM   1511  CB  LYS B  77      56.518   3.355  16.062  1.00 83.20           C  
ATOM   1512  CG  LYS B  77      56.174   4.604  16.818  1.00 79.77           C  
ATOM   1513  CD  LYS B  77      54.680   4.819  16.697  1.00 80.03           C  
ATOM   1514  CE  LYS B  77      54.304   6.191  17.149  1.00 81.59           C  
ATOM   1515  NZ  LYS B  77      53.574   6.865  16.054  1.00 82.15           N1+
ATOM   1516  N   ARG B  78      57.875   1.499  18.144  1.00 79.57           N  
ATOM   1517  CA  ARG B  78      58.141   1.226  19.542  1.00 76.76           C  
ATOM   1518  C   ARG B  78      59.623   1.149  19.830  1.00 75.22           C  
ATOM   1519  O   ARG B  78      60.121   1.772  20.763  1.00 77.64           O  
ATOM   1520  CB  ARG B  78      57.514  -0.104  19.949  1.00 76.03           C  
ATOM   1521  CG  ARG B  78      58.144  -0.691  21.190  1.00 76.00           C  
ATOM   1522  CD  ARG B  78      57.242  -1.699  21.843  1.00 79.33           C  
ATOM   1523  NE  ARG B  78      56.990  -2.857  20.996  1.00 84.02           N  
ATOM   1524  CZ  ARG B  78      57.918  -3.735  20.635  1.00 85.89           C  
ATOM   1525  NH1 ARG B  78      59.177  -3.586  21.043  1.00 87.45           N1+
ATOM   1526  NH2 ARG B  78      57.580  -4.776  19.884  1.00 85.27           N  
ATOM   1527  N   ASN B  79      60.349   0.444  18.984  1.00 73.21           N  
ATOM   1528  CA  ASN B  79      61.758   0.291  19.230  1.00 72.31           C  
ATOM   1529  C   ASN B  79      62.472   1.612  19.103  1.00 72.13           C  
ATOM   1530  O   ASN B  79      63.385   1.909  19.876  1.00 73.01           O  
ATOM   1531  CB  ASN B  79      62.341  -0.755  18.288  1.00 71.10           C  
ATOM   1532  CG  ASN B  79      61.930  -2.169  18.675  1.00 73.63           C  
ATOM   1533  ND2 ASN B  79      62.898  -3.058  18.770  1.00 77.42           N  
ATOM   1534  OD1 ASN B  79      60.758  -2.455  18.886  1.00 75.91           O  
ATOM   1535  N   PHE B  80      62.053   2.435  18.156  1.00 70.75           N  
ATOM   1536  CA  PHE B  80      62.741   3.698  18.005  1.00 70.52           C  
ATOM   1537  C   PHE B  80      62.524   4.540  19.250  1.00 71.49           C  
ATOM   1538  O   PHE B  80      63.479   5.068  19.822  1.00 71.47           O  
ATOM   1539  CB  PHE B  80      62.205   4.438  16.778  1.00 68.93           C  
ATOM   1540  CG  PHE B  80      62.893   5.754  16.508  1.00 65.37           C  
ATOM   1541  CD1 PHE B  80      63.722   6.353  17.439  1.00 66.84           C  
ATOM   1542  CD2 PHE B  80      62.639   6.435  15.350  1.00 61.21           C  
ATOM   1543  CE1 PHE B  80      64.273   7.618  17.212  1.00 66.40           C  
ATOM   1544  CE2 PHE B  80      63.181   7.700  15.105  1.00 62.11           C  
ATOM   1545  CZ  PHE B  80      63.998   8.297  16.041  1.00 62.78           C  
ATOM   1546  N   ARG B  81      61.287   4.596  19.724  1.00 71.92           N  
ATOM   1547  CA  ARG B  81      61.007   5.422  20.889  1.00 72.75           C  
ATOM   1548  C   ARG B  81      61.764   4.910  22.091  1.00 73.52           C  
ATOM   1549  O   ARG B  81      62.341   5.689  22.849  1.00 75.46           O  
ATOM   1550  CB  ARG B  81      59.506   5.435  21.197  1.00 71.50           C  
ATOM   1551  CG  ARG B  81      59.136   6.055  22.542  1.00 69.62           C  
ATOM   1552  CD  ARG B  81      57.618   6.082  22.757  1.00 67.85           C  
ATOM   1553  NE  ARG B  81      57.009   4.753  22.670  1.00 70.76           N  
ATOM   1554  CZ  ARG B  81      57.246   3.760  23.528  1.00 72.81           C  
ATOM   1555  NH1 ARG B  81      58.075   3.957  24.534  1.00 75.71           N1+
ATOM   1556  NH2 ARG B  81      56.670   2.564  23.383  1.00 70.61           N  
ATOM   1557  N   SER B  82      61.793   3.595  22.247  1.00 72.77           N  
ATOM   1558  CA  SER B  82      62.469   3.026  23.389  1.00 75.46           C  
ATOM   1559  C   SER B  82      63.953   3.317  23.384  1.00 76.95           C  
ATOM   1560  O   SER B  82      64.518   3.675  24.414  1.00 78.90           O  
ATOM   1561  CB  SER B  82      62.259   1.518  23.432  1.00 76.60           C  
ATOM   1562  OG  SER B  82      60.892   1.202  23.601  1.00 79.09           O  
ATOM   1563  N   ALA B  83      64.581   3.218  22.221  1.00 77.05           N  
ATOM   1564  CA  ALA B  83      66.015   3.429  22.160  1.00 74.57           C  
ATOM   1565  C   ALA B  83      66.348   4.834  22.585  1.00 74.50           C  
ATOM   1566  O   ALA B  83      67.273   5.056  23.364  1.00 75.76           O  
ATOM   1567  CB  ALA B  83      66.492   3.202  20.768  1.00 73.95           C  
ATOM   1568  N   LEU B  84      65.565   5.780  22.095  1.00 73.08           N  
ATOM   1569  CA  LEU B  84      65.767   7.178  22.426  1.00 74.30           C  
ATOM   1570  C   LEU B  84      65.471   7.468  23.869  1.00 75.93           C  
ATOM   1571  O   LEU B  84      66.076   8.349  24.475  1.00 76.26           O  
ATOM   1572  CB  LEU B  84      64.892   8.082  21.574  1.00 72.83           C  
ATOM   1573  CG  LEU B  84      65.376   8.435  20.181  1.00 71.63           C  
ATOM   1574  CD1 LEU B  84      64.625   9.665  19.759  1.00 74.92           C  
ATOM   1575  CD2 LEU B  84      66.850   8.732  20.172  1.00 72.17           C  
ATOM   1576  N   ASN B  85      64.505   6.739  24.407  1.00 78.75           N  
ATOM   1577  CA  ASN B  85      64.060   6.994  25.759  1.00 80.87           C  
ATOM   1578  C   ASN B  85      65.151   6.844  26.800  1.00 81.32           C  
ATOM   1579  O   ASN B  85      65.272   7.685  27.693  1.00 81.56           O  
ATOM   1580  CB  ASN B  85      62.901   6.057  26.097  1.00 81.13           C  
ATOM   1581  CG  ASN B  85      61.661   6.802  26.514  1.00 81.32           C  
ATOM   1582  ND2 ASN B  85      60.517   6.384  25.994  1.00 78.63           N  
ATOM   1583  OD1 ASN B  85      61.728   7.743  27.307  1.00 85.00           O  
ATOM   1584  N   ARG B  86      65.970   5.810  26.676  1.00 83.35           N  
ATOM   1585  CA  ARG B  86      67.024   5.607  27.656  1.00 85.96           C  
ATOM   1586  C   ARG B  86      68.341   6.079  27.097  1.00 87.80           C  
ATOM   1587  O   ARG B  86      69.328   5.347  27.109  1.00 90.70           O  
ATOM   1588  CB  ARG B  86      67.105   4.130  28.058  1.00 86.13           C  
ATOM   1589  CG  ARG B  86      67.356   3.174  26.918  1.00 87.50           C  
ATOM   1590  CD  ARG B  86      66.636   1.860  27.169  1.00 91.76           C  
ATOM   1591  NE  ARG B  86      65.193   2.012  26.993  1.00 96.81           N  
ATOM   1592  CZ  ARG B  86      64.360   2.522  27.898  1.00 97.72           C  
ATOM   1593  NH1 ARG B  86      64.811   2.934  29.078  1.00 98.25           N1+
ATOM   1594  NH2 ARG B  86      63.068   2.642  27.612  1.00 97.83           N  
ATOM   1595  N   LYS B  87      68.320   7.345  26.638  1.00 88.73           N  
ATOM   1596  CA  LYS B  87      69.496   8.003  26.003  1.00 89.84           C  
ATOM   1597  C   LYS B  87      69.816   9.321  26.683  1.00 93.81           C  
ATOM   1598  O   LYS B  87      70.196  10.320  26.059  1.00 94.44           O  
ATOM   1599  CB  LYS B  87      69.282   8.236  24.514  1.00 85.99           C  
ATOM   1600  CG  LYS B  87      70.472   7.875  23.642  1.00 82.76           C  
ATOM   1601  CD  LYS B  87      70.702   6.372  23.712  1.00 84.68           C  
ATOM   1602  CE  LYS B  87      72.046   5.984  23.140  1.00 88.33           C  
ATOM   1603  NZ  LYS B  87      72.841   5.163  24.103  1.00 89.31           N1+
ATOM   1604  N   GLU B  88      69.676   9.222  27.993  1.00 98.62           N  
ATOM   1605  CA  GLU B  88      70.009  10.308  28.948  1.00102.99           C  
ATOM   1606  C   GLU B  88      70.938  11.357  28.339  1.00103.14           C  
ATOM   1607  O   GLU B  88      72.164  11.155  28.264  1.00102.36           O  
ATOM   1608  CB  GLU B  88      70.729   9.715  30.163  1.00106.99           C  
ATOM   1609  CG  GLU B  88      70.385  10.380  31.483  1.00110.13           C  
ATOM   1610  CD  GLU B  88      70.932  11.812  31.618  1.00111.13           C  
ATOM   1611  OE1 GLU B  88      71.633  12.103  32.606  1.00111.47           O  
ATOM   1612  OE2 GLU B  88      70.640  12.636  30.714  1.00110.81           O1-
ATOM   1613  N   GLY B  89      70.399  12.489  27.933  1.00103.98           N  
ATOM   1614  CA  GLY B  89      71.205  13.522  27.287  1.00104.13           C  
ATOM   1615  C   GLY B  89      70.370  14.049  26.144  1.00104.08           C  
ATOM   1616  O   GLY B  89      70.758  14.966  25.418  1.00105.69           O  
ATOM   1617  N   LEU B  90      69.198  13.437  26.011  1.00102.22           N  
ATOM   1618  CA  LEU B  90      68.204  13.759  24.996  1.00 99.34           C  
ATOM   1619  C   LEU B  90      66.870  13.590  25.715  1.00 97.31           C  
ATOM   1620  O   LEU B  90      66.730  12.689  26.536  1.00 99.09           O  
ATOM   1621  CB  LEU B  90      68.313  12.765  23.840  1.00 98.26           C  
ATOM   1622  CG  LEU B  90      67.209  12.794  22.788  1.00 96.74           C  
ATOM   1623  CD1 LEU B  90      67.269  14.098  21.986  1.00 96.55           C  
ATOM   1624  CD2 LEU B  90      67.373  11.581  21.882  1.00 94.37           C  
ATOM   1625  N   ARG B  91      65.890  14.433  25.420  1.00 94.87           N  
ATOM   1626  CA  ARG B  91      64.601  14.331  26.104  1.00 95.58           C  
ATOM   1627  C   ARG B  91      63.486  14.942  25.281  1.00 96.02           C  
ATOM   1628  O   ARG B  91      63.739  15.815  24.456  1.00 98.08           O  
ATOM   1629  CB  ARG B  91      64.648  15.104  27.415  1.00 94.80           C  
ATOM   1630  CG  ARG B  91      64.909  16.578  27.176  1.00 95.55           C  
ATOM   1631  CD  ARG B  91      64.611  17.452  28.379  1.00 98.64           C  
ATOM   1632  NE  ARG B  91      63.196  17.787  28.504  1.00102.10           N  
ATOM   1633  CZ  ARG B  91      62.745  18.878  29.120  1.00105.47           C  
ATOM   1634  NH1 ARG B  91      63.599  19.741  29.661  1.00105.96           N1+
ATOM   1635  NH2 ARG B  91      61.439  19.106  29.200  1.00106.27           N  
ATOM   1636  N   LEU B  92      62.251  14.507  25.502  1.00 93.66           N  
ATOM   1637  CA  LEU B  92      61.147  15.119  24.780  1.00 91.45           C  
ATOM   1638  C   LEU B  92      61.082  16.536  25.298  1.00 93.09           C  
ATOM   1639  O   LEU B  92      61.660  16.837  26.342  1.00 95.00           O  
ATOM   1640  CB  LEU B  92      59.824  14.448  25.097  1.00 87.95           C  
ATOM   1641  CG  LEU B  92      59.483  13.244  24.239  1.00 87.97           C  
ATOM   1642  CD1 LEU B  92      60.500  12.140  24.506  1.00 87.58           C  
ATOM   1643  CD2 LEU B  92      58.061  12.792  24.546  1.00 82.65           C  
ATOM   1644  N   ALA B  93      60.383  17.404  24.580  1.00 92.44           N  
ATOM   1645  CA  ALA B  93      60.244  18.788  25.003  1.00 91.74           C  
ATOM   1646  C   ALA B  93      58.855  19.241  24.616  1.00 91.41           C  
ATOM   1647  O   ALA B  93      58.386  20.302  25.035  1.00 89.54           O  
ATOM   1648  CB  ALA B  93      61.285  19.646  24.327  1.00 93.60           C  
ATOM   1649  N   GLU B  94      58.205  18.413  23.805  1.00 91.45           N  
ATOM   1650  CA  GLU B  94      56.853  18.680  23.333  1.00 91.20           C  
ATOM   1651  C   GLU B  94      56.242  17.444  22.695  1.00 87.68           C  
ATOM   1652  O   GLU B  94      56.878  16.781  21.878  1.00 85.59           O  
ATOM   1653  CB  GLU B  94      56.873  19.811  22.320  1.00 95.79           C  
ATOM   1654  CG  GLU B  94      56.208  21.073  22.813  1.00101.73           C  
ATOM   1655  CD  GLU B  94      56.075  22.110  21.718  1.00104.30           C  
ATOM   1656  OE1 GLU B  94      57.121  22.616  21.242  1.00106.02           O  
ATOM   1657  OE2 GLU B  94      54.922  22.408  21.331  1.00103.44           O1-
ATOM   1658  N   ASP B  95      55.003  17.144  23.060  1.00 86.36           N  
ATOM   1659  CA  ASP B  95      54.335  15.969  22.529  1.00 87.52           C  
ATOM   1660  C   ASP B  95      53.106  16.350  21.719  1.00 88.60           C  
ATOM   1661  O   ASP B  95      51.978  16.280  22.197  1.00 89.57           O  
ATOM   1662  CB  ASP B  95      53.962  15.022  23.683  1.00 88.99           C  
ATOM   1663  CG  ASP B  95      53.411  13.674  23.204  1.00 90.85           C  
ATOM   1664  OD1 ASP B  95      53.255  12.756  24.048  1.00 89.86           O  
ATOM   1665  OD2 ASP B  95      53.126  13.529  21.993  1.00 92.06           O1-
ATOM   1666  N   ARG B  96      53.340  16.735  20.482  1.00 89.79           N  
ATOM   1667  CA  ARG B  96      52.233  17.140  19.643  1.00 90.49           C  
ATOM   1668  C   ARG B  96      51.564  15.913  19.038  1.00 90.35           C  
ATOM   1669  O   ARG B  96      50.674  16.020  18.178  1.00 88.72           O  
ATOM   1670  CB  ARG B  96      52.692  18.177  18.605  1.00 94.10           C  
ATOM   1671  CG  ARG B  96      53.047  19.522  19.203  1.00 97.02           C  
ATOM   1672  CD  ARG B  96      51.879  20.497  19.040  1.00102.68           C  
ATOM   1673  NE  ARG B  96      52.097  21.759  19.740  1.00107.84           N  
ATOM   1674  CZ  ARG B  96      52.132  21.881  21.065  1.00110.27           C  
ATOM   1675  NH1 ARG B  96      51.962  20.813  21.838  1.00111.17           N1+
ATOM   1676  NH2 ARG B  96      52.333  23.072  21.620  1.00109.88           N  
ATOM   1677  N   SER B  97      51.962  14.750  19.498  1.00 91.65           N  
ATOM   1678  CA  SER B  97      51.505  13.454  18.917  1.00 93.96           C  
ATOM   1679  C   SER B  97      50.056  13.322  18.452  1.00 95.12           C  
ATOM   1680  O   SER B  97      49.802  12.720  17.396  1.00 93.72           O  
ATOM   1681  CB  SER B  97      51.792  12.347  19.933  1.00 93.89           C  
ATOM   1682  OG  SER B  97      51.458  11.074  19.412  1.00 97.65           O  
ATOM   1683  N   LYS B  98      49.105  13.875  19.195  1.00 97.64           N  
ATOM   1684  CA  LYS B  98      47.705  13.742  18.807  1.00101.21           C  
ATOM   1685  C   LYS B  98      47.182  14.927  18.024  1.00103.16           C  
ATOM   1686  O   LYS B  98      45.985  15.020  17.762  1.00103.17           O  
ATOM   1687  CB  LYS B  98      46.811  13.529  20.027  1.00101.98           C  
ATOM   1688  CG  LYS B  98      47.200  14.334  21.254  1.00106.70           C  
ATOM   1689  CD  LYS B  98      48.049  13.483  22.176  1.00110.14           C  
ATOM   1690  CE  LYS B  98      47.362  12.143  22.446  1.00111.86           C  
ATOM   1691  NZ  LYS B  98      48.216  11.183  23.209  1.00112.92           N1+
ATOM   1692  N   ASP B  99      48.076  15.832  17.527  1.00105.68           N  
ATOM   1693  CA  ASP B  99      47.748  17.105  16.767  1.00107.27           C  
ATOM   1694  C   ASP B  99      47.085  16.876  15.429  1.00106.94           C  
ATOM   1695  O   ASP B  99      47.683  16.314  14.523  1.00106.46           O  
ATOM   1696  CB  ASP B  99      48.980  17.957  16.594  1.00110.69           C  
ATOM   1697  CG  ASP B  99      48.575  19.368  16.295  1.00113.16           C  
ATOM   1698  OD1 ASP B  99      47.698  19.574  15.433  1.00115.32           O  
ATOM   1699  OD2 ASP B  99      49.132  20.292  16.922  1.00112.66           O1-
ATOM   1700  N   PRO B 100      45.852  17.305  15.269  1.00107.02           N  
ATOM   1701  CA  PRO B 100      45.152  16.907  14.017  1.00106.64           C  
ATOM   1702  C   PRO B 100      45.942  16.990  12.722  1.00107.25           C  
ATOM   1703  O   PRO B 100      46.077  16.022  11.986  1.00105.85           O  
ATOM   1704  CB  PRO B 100      43.844  17.636  14.157  1.00106.26           C  
ATOM   1705  CG  PRO B 100      43.577  17.511  15.628  1.00106.06           C  
ATOM   1706  CD  PRO B 100      44.879  17.394  16.368  1.00106.29           C  
ATOM   1707  N   HIS B 101      46.449  18.191  12.476  1.00109.40           N  
ATOM   1708  CA  HIS B 101      47.141  18.522  11.255  1.00112.40           C  
ATOM   1709  C   HIS B 101      48.658  18.243  11.150  1.00110.95           C  
ATOM   1710  O   HIS B 101      49.175  18.251  10.040  1.00111.08           O  
ATOM   1711  CB  HIS B 101      46.871  19.946  10.957  1.00116.82           C  
ATOM   1712  CG  HIS B 101      45.433  20.093  10.495  1.00122.34           C  
ATOM   1713  CD2 HIS B 101      44.444  20.939  10.916  1.00123.54           C  
ATOM   1714  ND1 HIS B 101      44.884  19.343   9.470  1.00124.48           N  
ATOM   1715  CE1 HIS B 101      43.631  19.699   9.313  1.00124.77           C  
ATOM   1716  NE2 HIS B 101      43.345  20.647  10.166  1.00125.00           N  
ATOM   1717  N   ASP B 102      49.450  17.971  12.227  1.00107.76           N  
ATOM   1718  CA  ASP B 102      50.895  17.580  12.095  1.00105.43           C  
ATOM   1719  C   ASP B 102      51.289  16.853  13.362  1.00102.84           C  
ATOM   1720  O   ASP B 102      51.840  17.460  14.282  1.00103.73           O  
ATOM   1721  CB  ASP B 102      51.880  18.756  11.931  1.00105.90           C  
ATOM   1722  CG  ASP B 102      53.336  18.309  11.824  1.00105.89           C  
ATOM   1723  OD1 ASP B 102      53.559  17.161  11.389  1.00105.31           O  
ATOM   1724  OD2 ASP B 102      54.228  19.096  12.162  1.00104.39           O1-
ATOM   1725  N   PRO B 103      50.962  15.564  13.415  1.00 99.04           N  
ATOM   1726  CA  PRO B 103      51.328  14.800  14.623  1.00 96.23           C  
ATOM   1727  C   PRO B 103      52.835  14.769  14.861  1.00 93.92           C  
ATOM   1728  O   PRO B 103      53.549  14.274  13.990  1.00 95.29           O  
ATOM   1729  CB  PRO B 103      50.813  13.401  14.372  1.00 99.12           C  
ATOM   1730  CG  PRO B 103      49.450  13.760  13.974  1.00 98.80           C  
ATOM   1731  CD  PRO B 103      49.527  15.189  13.523  1.00 98.79           C  
ATOM   1732  N   HIS B 104      53.356  15.267  15.947  1.00 89.38           N  
ATOM   1733  CA  HIS B 104      54.771  15.021  16.010  1.00 85.23           C  
ATOM   1734  C   HIS B 104      55.228  15.245  17.399  1.00 84.70           C  
ATOM   1735  O   HIS B 104      54.497  15.781  18.230  1.00 82.98           O  
ATOM   1736  CB  HIS B 104      55.581  15.874  15.034  1.00 81.40           C  
ATOM   1737  CG  HIS B 104      55.503  17.361  15.388  1.00 79.12           C  
ATOM   1738  CD2 HIS B 104      56.420  18.246  15.845  1.00 77.95           C  
ATOM   1739  ND1 HIS B 104      54.311  18.050  15.306  1.00 79.34           N  
ATOM   1740  CE1 HIS B 104      54.498  19.296  15.703  1.00 79.07           C  
ATOM   1741  NE2 HIS B 104      55.769  19.441  16.036  1.00 79.35           N  
ATOM   1742  N   LYS B 105      56.453  14.819  17.662  1.00 83.94           N  
ATOM   1743  CA  LYS B 105      57.057  14.974  18.970  1.00 84.04           C  
ATOM   1744  C   LYS B 105      58.332  15.747  18.693  1.00 84.56           C  
ATOM   1745  O   LYS B 105      58.943  15.570  17.639  1.00 86.14           O  
ATOM   1746  CB  LYS B 105      57.395  13.607  19.576  1.00 82.15           C  
ATOM   1747  CG  LYS B 105      56.211  12.800  20.077  1.00 79.38           C  
ATOM   1748  CD  LYS B 105      56.685  11.433  20.542  1.00 80.72           C  
ATOM   1749  CE  LYS B 105      55.566  10.580  21.119  1.00 80.99           C  
ATOM   1750  NZ  LYS B 105      55.108  11.061  22.452  1.00 81.47           N1+
ATOM   1751  N   ILE B 106      58.724  16.614  19.618  1.00 84.55           N  
ATOM   1752  CA  ILE B 106      59.946  17.387  19.443  1.00 85.89           C  
ATOM   1753  C   ILE B 106      60.936  17.076  20.555  1.00 86.24           C  
ATOM   1754  O   ILE B 106      60.674  17.362  21.728  1.00 87.15           O  
ATOM   1755  CB  ILE B 106      59.670  18.899  19.464  1.00 87.01           C  
ATOM   1756  CG1 ILE B 106      58.853  19.304  18.240  1.00 87.58           C  
ATOM   1757  CG2 ILE B 106      60.979  19.662  19.468  1.00 86.77           C  
ATOM   1758  CD1 ILE B 106      58.365  20.738  18.298  1.00 86.43           C  
ATOM   1759  N   TYR B 107      62.101  16.524  20.179  1.00 84.98           N  
ATOM   1760  CA  TYR B 107      63.175  16.153  21.137  1.00 85.78           C  
ATOM   1761  C   TYR B 107      64.312  17.151  21.208  1.00 86.98           C  
ATOM   1762  O   TYR B 107      64.697  17.743  20.193  1.00 86.96           O  
ATOM   1763  CB  TYR B 107      63.837  14.851  20.720  1.00 84.50           C  
ATOM   1764  CG  TYR B 107      63.021  13.601  20.902  1.00 82.51           C  
ATOM   1765  CD1 TYR B 107      61.908  13.350  20.109  1.00 81.53           C  
ATOM   1766  CD2 TYR B 107      63.378  12.682  21.856  1.00 82.88           C  
ATOM   1767  CE1 TYR B 107      61.174  12.210  20.257  1.00 81.13           C  
ATOM   1768  CE2 TYR B 107      62.652  11.512  22.011  1.00 82.59           C  
ATOM   1769  CZ  TYR B 107      61.558  11.281  21.208  1.00 80.84           C  
ATOM   1770  OH  TYR B 107      60.846  10.100  21.362  1.00 82.36           O  
ATOM   1771  N   GLU B 108      64.837  17.339  22.376  1.00 88.79           N  
ATOM   1772  CA  GLU B 108      65.878  18.321  22.548  1.00 91.37           C  
ATOM   1773  C   GLU B 108      67.076  17.727  23.276  1.00 93.35           C  
ATOM   1774  O   GLU B 108      66.923  16.873  24.141  1.00 96.51           O  
ATOM   1775  CB  GLU B 108      65.290  19.534  23.287  1.00 91.60           C  
ATOM   1776  CG  GLU B 108      66.237  20.633  23.730  1.00 92.16           C  
ATOM   1777  CD  GLU B 108      65.549  21.660  24.602  1.00 92.91           C  
ATOM   1778  OE1 GLU B 108      64.309  21.714  24.598  1.00 92.20           O  
ATOM   1779  OE2 GLU B 108      66.265  22.413  25.285  1.00 90.01           O1-
ATOM   1780  N   PHE B 109      68.267  18.205  22.934  1.00 93.87           N  
ATOM   1781  CA  PHE B 109      69.476  17.721  23.575  1.00 95.02           C  
ATOM   1782  C   PHE B 109      69.688  18.572  24.827  1.00 98.93           C  
ATOM   1783  O   PHE B 109      69.568  19.795  24.775  1.00 99.35           O  
ATOM   1784  CB  PHE B 109      70.655  17.844  22.615  1.00 91.88           C  
ATOM   1785  CG  PHE B 109      70.742  16.724  21.611  1.00 91.18           C  
ATOM   1786  CD1 PHE B 109      71.093  15.443  22.017  1.00 90.61           C  
ATOM   1787  CD2 PHE B 109      70.479  16.947  20.268  1.00 90.90           C  
ATOM   1788  CE1 PHE B 109      71.182  14.396  21.101  1.00 89.48           C  
ATOM   1789  CE2 PHE B 109      70.563  15.910  19.339  1.00 89.09           C  
ATOM   1790  CZ  PHE B 109      70.917  14.628  19.758  1.00 88.21           C  
ATOM   1791  N   VAL B 110      69.957  17.923  25.960  1.00103.88           N  
ATOM   1792  CA  VAL B 110      70.173  18.636  27.223  1.00108.62           C  
ATOM   1793  C   VAL B 110      71.557  19.291  27.205  1.00112.71           C  
ATOM   1794  O   VAL B 110      72.499  18.804  27.841  1.00111.68           O  
ATOM   1795  CB  VAL B 110      70.053  17.671  28.401  1.00107.22           C  
ATOM   1796  N   ASN B 111      71.649  20.397  26.457  1.00117.57           N  
ATOM   1797  CA  ASN B 111      72.877  21.185  26.272  1.00120.29           C  
ATOM   1798  C   ASN B 111      73.697  21.351  27.547  1.00121.91           C  
ATOM   1799  O   ASN B 111      73.697  22.478  28.094  1.00122.68           O  
ATOM   1800  CB  ASN B 111      72.532  22.570  25.686  1.00118.03           C  
TER   
ATOM   1801  N   MET C 253      41.539  25.197  28.671  1.00137.08           N  
ATOM   1802  CA  MET C 253      42.241  25.604  27.424  1.00137.26           C  
ATOM   1803  C   MET C 253      42.633  24.371  26.575  1.00136.96           C  
ATOM   1804  O   MET C 253      43.178  24.506  25.472  1.00137.64           O  
ATOM   1805  CB  MET C 253      43.476  26.469  27.769  1.00138.25           C  
ATOM   1806  CG  MET C 253      44.044  27.285  26.575  1.00140.40           C  
ATOM   1807  SD  MET C 253      45.333  28.561  26.891  1.00140.97           S  
ATOM   1808  CE  MET C 253      44.462  30.079  26.460  1.00139.57           C  
ATOM   1809  N   LYS C 254      42.349  23.171  27.087  1.00135.73           N  
ATOM   1810  CA  LYS C 254      42.628  21.919  26.360  1.00133.55           C  
ATOM   1811  C   LYS C 254      41.343  21.085  26.224  1.00131.14           C  
ATOM   1812  O   LYS C 254      40.966  20.678  25.122  1.00130.73           O  
ATOM   1813  CB  LYS C 254      43.725  21.109  27.069  1.00134.33           C  
ATOM   1814  CG  LYS C 254      45.102  21.179  26.395  1.00135.24           C  
ATOM   1815  CD  LYS C 254      45.076  20.610  24.967  1.00135.89           C  
ATOM   1816  CE  LYS C 254      46.464  20.651  24.300  1.00136.05           C  
ATOM   1817  NZ  LYS C 254      47.059  22.024  24.235  1.00135.08           N1+
ATOM   1818  N   ALA C 255      40.701  20.812  27.359  1.00128.87           N  
ATOM   1819  CA  ALA C 255      39.439  20.072  27.415  1.00127.08           C  
ATOM   1820  C   ALA C 255      38.259  20.821  26.796  1.00126.45           C  
ATOM   1821  O   ALA C 255      37.412  20.210  26.164  1.00127.53           O  
ATOM   1822  CB  ALA C 255      39.108  19.675  28.862  1.00125.89           C  
ATOM   1823  N   GLU C 256      38.178  22.135  26.966  1.00125.59           N  
ATOM   1824  CA  GLU C 256      37.024  22.840  26.417  1.00123.86           C  
ATOM   1825  C   GLU C 256      36.932  22.775  24.884  1.00123.39           C  
ATOM   1826  O   GLU C 256      35.840  22.591  24.339  1.00122.86           O  
ATOM   1827  CB  GLU C 256      37.069  24.312  26.847  1.00123.43           C  
ATOM   1828  CG  GLU C 256      38.213  24.681  27.791  1.00121.65           C  
ATOM   1829  CD  GLU C 256      37.908  24.402  29.259  1.00120.45           C  
ATOM   1830  OE1 GLU C 256      36.846  24.837  29.749  1.00119.23           O  
ATOM   1831  OE2 GLU C 256      38.739  23.755  29.924  1.00119.36           O1-
ATOM   1832  N   ARG C 257      38.066  22.933  24.201  1.00122.69           N  
ATOM   1833  CA  ARG C 257      38.121  22.834  22.745  1.00122.92           C  
ATOM   1834  C   ARG C 257      37.860  21.433  22.247  1.00122.31           C  
ATOM   1835  O   ARG C 257      37.282  21.217  21.184  1.00122.38           O  
ATOM   1836  CB  ARG C 257      39.438  23.304  22.145  1.00124.47           C  
ATOM   1837  CG  ARG C 257      39.492  22.969  20.640  1.00125.50           C  
ATOM   1838  CD  ARG C 257      39.945  24.106  19.714  1.00127.23           C  
ATOM   1839  NE  ARG C 257      41.022  23.652  18.828  1.00128.78           N  
ATOM   1840  CZ  ARG C 257      41.307  24.145  17.618  1.00130.00           C  
ATOM   1841  NH1 ARG C 257      40.593  25.135  17.090  1.00129.27           N1+
ATOM   1842  NH2 ARG C 257      42.337  23.646  16.936  1.00130.71           N  
ATOM   1843  N   LYS C 258      38.357  20.479  23.015  1.00121.67           N  
ATOM   1844  CA  LYS C 258      38.252  19.070  22.681  1.00121.00           C  
ATOM   1845  C   LYS C 258      36.775  18.621  22.632  1.00120.00           C  
ATOM   1846  O   LYS C 258      36.414  17.851  21.749  1.00119.69           O  
ATOM   1847  CB  LYS C 258      39.034  18.289  23.749  1.00121.78           C  
ATOM   1848  CG  LYS C 258      39.342  16.835  23.460  1.00122.52           C  
ATOM   1849  CD  LYS C 258      39.966  16.203  24.717  1.00122.53           C  
ATOM   1850  CE  LYS C 258      40.079  14.685  24.627  1.00122.38           C  
ATOM   1851  NZ  LYS C 258      40.128  14.068  25.990  1.00121.41           N1+
ATOM   1852  N   ARG C 259      35.921  19.127  23.524  1.00118.92           N  
ATOM   1853  CA  ARG C 259      34.499  18.753  23.520  1.00117.91           C  
ATOM   1854  C   ARG C 259      33.875  19.220  22.225  1.00117.82           C  
ATOM   1855  O   ARG C 259      33.011  18.545  21.664  1.00117.42           O  
ATOM   1856  CB  ARG C 259      33.729  19.380  24.676  1.00117.50           C  
ATOM   1857  CG  ARG C 259      34.614  19.861  25.768  1.00118.15           C  
ATOM   1858  CD  ARG C 259      34.047  19.571  27.117  1.00118.91           C  
ATOM   1859  NE  ARG C 259      35.010  19.960  28.133  1.00121.10           N  
ATOM   1860  CZ  ARG C 259      34.895  19.650  29.417  1.00122.60           C  
ATOM   1861  NH1 ARG C 259      33.847  18.944  29.825  1.00122.42           N1+
ATOM   1862  NH2 ARG C 259      35.824  20.040  30.288  1.00122.99           N  
ATOM   1863  N   MET C 260      34.313  20.388  21.761  1.00118.10           N  
ATOM   1864  CA  MET C 260      33.829  20.961  20.525  1.00118.99           C  
ATOM   1865  C   MET C 260      34.147  20.031  19.369  1.00118.45           C  
ATOM   1866  O   MET C 260      33.325  19.848  18.451  1.00118.74           O  
ATOM   1867  CB  MET C 260      34.464  22.330  20.276  1.00120.96           C  
ATOM   1868  CG  MET C 260      33.673  23.514  20.807  1.00123.36           C  
ATOM   1869  SD  MET C 260      33.923  24.994  19.798  1.00124.99           S  
ATOM   1870  CE  MET C 260      35.685  25.252  20.000  1.00122.92           C  
ATOM   1871  N   ARG C 261      35.335  19.444  19.409  1.00117.97           N  
ATOM   1872  CA  ARG C 261      35.715  18.579  18.311  1.00117.66           C  
ATOM   1873  C   ARG C 261      34.712  17.455  18.346  1.00116.25           C  
ATOM   1874  O   ARG C 261      34.237  16.993  17.313  1.00114.28           O  
ATOM   1875  CB  ARG C 261      37.122  17.986  18.515  1.00119.09           C  
ATOM   1876  CG  ARG C 261      38.252  19.013  18.650  1.00122.42           C  
ATOM   1877  CD  ARG C 261      39.624  18.429  18.268  1.00123.84           C  
ATOM   1878  NE  ARG C 261      39.607  17.838  16.926  1.00125.73           N  
ATOM   1879  CZ  ARG C 261      39.222  18.474  15.815  1.00125.63           C  
ATOM   1880  NH1 ARG C 261      38.817  19.739  15.872  1.00123.82           N1+
ATOM   1881  NH2 ARG C 261      39.228  17.840  14.640  1.00124.78           N  
ATOM   1882  N   ASN C 262      34.364  17.038  19.552  1.00115.82           N  
ATOM   1883  CA  ASN C 262      33.438  15.940  19.682  1.00116.16           C  
ATOM   1884  C   ASN C 262      32.013  16.250  19.206  1.00115.31           C  
ATOM   1885  O   ASN C 262      31.410  15.451  18.480  1.00116.30           O  
ATOM   1886  CB  ASN C 262      33.416  15.516  21.159  1.00116.91           C  
ATOM   1887  CG  ASN C 262      33.398  14.000  21.348  1.00118.89           C  
ATOM   1888  ND2 ASN C 262      33.326  13.247  20.248  1.00118.22           N  
ATOM   1889  OD1 ASN C 262      33.445  13.518  22.481  1.00120.78           O  
ATOM   1890  N   ARG C 263      31.488  17.422  19.539  1.00113.68           N  
ATOM   1891  CA  ARG C 263      30.135  17.734  19.104  1.00111.81           C  
ATOM   1892  C   ARG C 263      30.010  17.913  17.614  1.00110.90           C  
ATOM   1893  O   ARG C 263      29.020  17.499  17.011  1.00112.32           O  
ATOM   1894  CB  ARG C 263      29.549  18.920  19.860  1.00112.02           C  
ATOM   1895  CG  ARG C 263      30.511  20.006  20.113  1.00114.18           C  
ATOM   1896  CD  ARG C 263      29.915  20.996  21.067  1.00115.94           C  
ATOM   1897  NE  ARG C 263      30.506  22.303  20.835  1.00118.50           N  
ATOM   1898  CZ  ARG C 263      30.256  23.374  21.572  1.00120.81           C  
ATOM   1899  NH1 ARG C 263      29.420  23.285  22.606  1.00122.08           N1+
ATOM   1900  NH2 ARG C 263      30.833  24.532  21.259  1.00122.09           N  
ATOM   1901  N   ILE C 264      31.021  18.516  17.004  1.00108.57           N  
ATOM   1902  CA  ILE C 264      30.948  18.743  15.574  1.00106.23           C  
ATOM   1903  C   ILE C 264      30.898  17.408  14.882  1.00105.00           C  
ATOM   1904  O   ILE C 264      30.146  17.212  13.941  1.00105.77           O  
ATOM   1905  CB  ILE C 264      32.195  19.423  15.070  1.00105.37           C  
ATOM   1906  CG1 ILE C 264      32.359  20.771  15.761  1.00104.35           C  
ATOM   1907  CG2 ILE C 264      32.143  19.506  13.550  1.00104.94           C  
ATOM   1908  CD1 ILE C 264      33.720  21.390  15.568  1.00103.62           C  
ATOM   1909  N   ALA C 265      31.706  16.486  15.368  1.00103.69           N  
ATOM   1910  CA  ALA C 265      31.755  15.159  14.800  1.00101.36           C  
ATOM   1911  C   ALA C 265      30.451  14.466  15.064  1.00 98.85           C  
ATOM   1912  O   ALA C 265      29.964  13.710  14.226  1.00 98.07           O  
ATOM   1913  CB  ALA C 265      32.893  14.374  15.395  1.00102.89           C  
ATOM   1914  N   ALA C 266      29.895  14.703  16.245  1.00 96.44           N  
ATOM   1915  CA  ALA C 266      28.646  14.063  16.582  1.00 97.69           C  
ATOM   1916  C   ALA C 266      27.556  14.592  15.643  1.00 99.56           C  
ATOM   1917  O   ALA C 266      26.749  13.818  15.108  1.00100.48           O  
ATOM   1918  CB  ALA C 266      28.302  14.332  18.042  1.00 95.96           C  
ATOM   1919  N   SER C 267      27.578  15.899  15.383  1.00100.05           N  
ATOM   1920  CA  SER C 267      26.586  16.503  14.501  1.00100.06           C  
ATOM   1921  C   SER C 267      26.754  15.914  13.100  1.00 98.50           C  
ATOM   1922  O   SER C 267      25.777  15.569  12.448  1.00 96.98           O  
ATOM   1923  CB  SER C 267      26.772  18.030  14.465  1.00101.78           C  
ATOM   1924  OG  SER C 267      25.694  18.678  13.799  1.00102.70           O  
ATOM   1925  N   LYS C 268      27.997  15.742  12.663  1.00 98.10           N  
ATOM   1926  CA  LYS C 268      28.234  15.184  11.345  1.00 98.25           C  
ATOM   1927  C   LYS C 268      27.677  13.777  11.364  1.00 97.71           C  
ATOM   1928  O   LYS C 268      27.051  13.331  10.411  1.00 97.60           O  
ATOM   1929  CB  LYS C 268      29.730  15.051  11.032  1.00 99.36           C  
ATOM   1930  CG  LYS C 268      30.567  16.311  10.892  1.00103.18           C  
ATOM   1931  CD  LYS C 268      32.002  15.877  10.486  1.00107.13           C  
ATOM   1932  CE  LYS C 268      33.069  16.975  10.629  1.00107.60           C  
ATOM   1933  NZ  LYS C 268      34.460  16.422  10.460  1.00106.87           N1+
ATOM   1934  N   SER C 269      27.900  13.068  12.457  1.00 97.51           N  
ATOM   1935  CA  SER C 269      27.425  11.713  12.507  1.00 97.64           C  
ATOM   1936  C   SER C 269      25.922  11.563  12.519  1.00 98.44           C  
ATOM   1937  O   SER C 269      25.392  10.692  11.834  1.00 99.38           O  
ATOM   1938  CB  SER C 269      28.021  10.983  13.689  1.00 97.57           C  
ATOM   1939  OG  SER C 269      28.049   9.597  13.393  1.00 97.74           O  
ATOM   1940  N   ARG C 270      25.224  12.411  13.268  1.00 98.59           N  
ATOM   1941  CA  ARG C 270      23.766  12.306  13.332  1.00 98.69           C  
ATOM   1942  C   ARG C 270      23.161  12.634  11.970  1.00 99.65           C  
ATOM   1943  O   ARG C 270      22.222  11.967  11.506  1.00 98.54           O  
ATOM   1944  CB  ARG C 270      23.211  13.269  14.385  1.00 97.98           C  
ATOM   1945  CG  ARG C 270      22.754  12.626  15.700  1.00 97.75           C  
ATOM   1946  CD  ARG C 270      22.669  13.680  16.821  1.00 97.00           C  
ATOM   1947  NE  ARG C 270      23.977  14.307  17.040  1.00 94.92           N  
ATOM   1948  CZ  ARG C 270      24.159  15.542  17.492  1.00 93.73           C  
ATOM   1949  NH1 ARG C 270      23.107  16.298  17.789  1.00 93.42           N1+
ATOM   1950  NH2 ARG C 270      25.390  16.036  17.607  1.00 90.02           N  
ATOM   1951  N   LYS C 271      23.723  13.661  11.335  1.00100.12           N  
ATOM   1952  CA  LYS C 271      23.264  14.113  10.031  1.00101.26           C  
ATOM   1953  C   LYS C 271      23.537  13.081   8.948  1.00101.43           C  
ATOM   1954  O   LYS C 271      22.682  12.781   8.115  1.00101.42           O  
ATOM   1955  CB  LYS C 271      23.995  15.401   9.665  1.00102.59           C  
ATOM   1956  CG  LYS C 271      23.924  16.485  10.742  1.00106.15           C  
ATOM   1957  CD  LYS C 271      24.739  17.728  10.357  1.00107.72           C  
ATOM   1958  CE  LYS C 271      24.262  18.988  11.104  1.00107.58           C  
ATOM   1959  NZ  LYS C 271      24.751  20.257  10.466  1.00106.39           N1+
ATOM   1960  N   ARG C 272      24.717  12.488   9.018  1.00101.51           N  
ATOM   1961  CA  ARG C 272      25.139  11.510   8.035  1.00101.53           C  
ATOM   1962  C   ARG C 272      24.261  10.290   8.113  1.00102.22           C  
ATOM   1963  O   ARG C 272      23.920   9.694   7.090  1.00101.47           O  
ATOM   1964  CB  ARG C 272      26.578  11.133   8.273  1.00101.12           C  
ATOM   1965  N   LYS C 273      23.890   9.935   9.339  1.00104.14           N  
ATOM   1966  CA  LYS C 273      23.062   8.763   9.577  1.00105.52           C  
ATOM   1967  C   LYS C 273      21.710   8.969   8.920  1.00106.27           C  
ATOM   1968  O   LYS C 273      21.139   8.037   8.365  1.00105.29           O  
ATOM   1969  CB  LYS C 273      22.882   8.524  11.086  1.00104.71           C  
ATOM   1970  CG  LYS C 273      22.082   7.266  11.444  1.00103.76           C  
ATOM   1971  CD  LYS C 273      22.033   7.031  12.961  1.00102.92           C  
ATOM   1972  CE  LYS C 273      21.375   5.686  13.321  1.00103.06           C  
ATOM   1973  NZ  LYS C 273      21.501   5.345  14.774  1.00101.54           N1+
ATOM   1974  N   LEU C 274      21.193  10.190   8.982  1.00108.00           N  
ATOM   1975  CA  LEU C 274      19.901  10.449   8.372  1.00110.08           C  
ATOM   1976  C   LEU C 274      19.949  10.335   6.857  1.00110.66           C  
ATOM   1977  O   LEU C 274      19.080   9.715   6.236  1.00111.61           O  
ATOM   1978  CB  LEU C 274      19.400  11.833   8.782  1.00111.92           C  
ATOM   1979  CG  LEU C 274      18.764  11.874  10.179  1.00113.86           C  
ATOM   1980  CD1 LEU C 274      18.467  13.317  10.585  1.00114.52           C  
ATOM   1981  CD2 LEU C 274      17.479  11.039  10.175  1.00113.47           C  
ATOM   1982  N   GLU C 275      21.021  10.858   6.278  1.00110.05           N  
ATOM   1983  CA  GLU C 275      21.177  10.851   4.844  1.00109.36           C  
ATOM   1984  C   GLU C 275      21.251   9.435   4.341  1.00109.27           C  
ATOM   1985  O   GLU C 275      20.680   9.118   3.306  1.00109.97           O  
ATOM   1986  CB  GLU C 275      22.414  11.632   4.464  1.00110.03           C  
ATOM   1987  CG  GLU C 275      22.205  13.123   4.620  1.00112.30           C  
ATOM   1988  CD  GLU C 275      23.496  13.897   4.489  1.00113.97           C  
ATOM   1989  OE1 GLU C 275      24.257  13.626   3.531  1.00113.69           O  
ATOM   1990  OE2 GLU C 275      23.750  14.777   5.345  1.00115.48           O1-
ATOM   1991  N   ARG C 276      21.900   8.566   5.101  1.00108.60           N  
ATOM   1992  CA  ARG C 276      22.019   7.176   4.695  1.00108.09           C  
ATOM   1993  C   ARG C 276      20.573   6.636   4.644  1.00108.47           C  
ATOM   1994  O   ARG C 276      20.241   5.824   3.785  1.00108.85           O  
ATOM   1995  CB  ARG C 276      22.869   6.408   5.726  1.00107.35           C  
ATOM   1996  CG  ARG C 276      23.002   4.894   5.505  1.00107.28           C  
ATOM   1997  CD  ARG C 276      23.880   4.224   6.587  1.00106.81           C  
ATOM   1998  NE  ARG C 276      23.246   4.085   7.909  1.00107.40           N  
ATOM   1999  CZ  ARG C 276      22.335   3.159   8.246  1.00106.68           C  
ATOM   2000  NH1 ARG C 276      21.908   2.245   7.363  1.00102.83           N1+
ATOM   2001  NH2 ARG C 276      21.855   3.143   9.489  1.00104.02           N  
ATOM   2002  N   ILE C 277      19.717   7.058   5.573  1.00108.78           N  
ATOM   2003  CA  ILE C 277      18.328   6.605   5.544  1.00109.13           C  
ATOM   2004  C   ILE C 277      17.581   7.151   4.342  1.00109.96           C  
ATOM   2005  O   ILE C 277      16.787   6.450   3.720  1.00110.45           O  
ATOM   2006  CB  ILE C 277      17.541   7.027   6.779  1.00108.44           C  
ATOM   2007  CG1 ILE C 277      18.473   7.157   7.971  1.00108.81           C  
ATOM   2008  CG2 ILE C 277      16.486   5.966   7.094  1.00106.20           C  
ATOM   2009  CD1 ILE C 277      17.776   7.624   9.218  1.00110.82           C  
ATOM   2010  N   ALA C 278      17.819   8.414   4.019  1.00110.49           N  
ATOM   2011  CA  ALA C 278      17.123   8.996   2.884  1.00111.46           C  
ATOM   2012  C   ALA C 278      17.557   8.268   1.622  1.00112.00           C  
ATOM   2013  O   ALA C 278      16.724   7.922   0.781  1.00112.22           O  
ATOM   2014  CB  ALA C 278      17.456  10.475   2.769  1.00110.56           C  
ATOM   2015  N   ARG C 279      18.855   7.984   1.522  1.00111.69           N  
ATOM   2016  CA  ARG C 279      19.385   7.290   0.357  1.00110.59           C  
ATOM   2017  C   ARG C 279      18.741   5.922   0.366  1.00110.28           C  
ATOM   2018  O   ARG C 279      18.396   5.387  -0.678  1.00111.67           O  
ATOM   2019  CB  ARG C 279      20.903   7.171   0.441  1.00109.16           C  
ATOM   2020  N   LEU C 280      18.577   5.367   1.559  1.00109.89           N  
ATOM   2021  CA  LEU C 280      17.964   4.066   1.710  1.00111.23           C  
ATOM   2022  C   LEU C 280      16.483   4.064   1.325  1.00114.06           C  
ATOM   2023  O   LEU C 280      15.992   3.109   0.714  1.00115.27           O  
ATOM   2024  CB  LEU C 280      18.111   3.574   3.143  1.00108.81           C  
ATOM   2025  CG  LEU C 280      18.369   2.068   3.200  1.00108.04           C  
ATOM   2026  CD1 LEU C 280      18.401   1.642   4.641  1.00108.75           C  
ATOM   2027  CD2 LEU C 280      17.320   1.284   2.428  1.00106.59           C  
ATOM   2028  N   GLU C 281      15.758   5.117   1.694  1.00116.22           N  
ATOM   2029  CA  GLU C 281      14.337   5.178   1.361  1.00117.33           C  
ATOM   2030  C   GLU C 281      14.129   5.297  -0.138  1.00117.48           C  
ATOM   2031  O   GLU C 281      13.218   4.709  -0.713  1.00116.89           O  
ATOM   2032  CB  GLU C 281      13.658   6.349   2.078  1.00117.86           C  
ATOM   2033  CG  GLU C 281      13.145   5.966   3.454  1.00118.70           C  
ATOM   2034  CD  GLU C 281      11.933   6.769   3.877  1.00118.77           C  
ATOM   2035  OE1 GLU C 281      12.077   8.001   4.066  1.00118.81           O  
ATOM   2036  OE2 GLU C 281      10.841   6.164   4.010  1.00117.87           O1-
ATOM   2037  N   GLU C 282      14.992   6.059  -0.777  1.00118.38           N  
ATOM   2038  CA  GLU C 282      14.870   6.217  -2.195  1.00119.72           C  
ATOM   2039  C   GLU C 282      15.086   4.876  -2.872  1.00119.68           C  
ATOM   2040  O   GLU C 282      14.389   4.543  -3.825  1.00121.16           O  
ATOM   2041  CB  GLU C 282      15.894   7.215  -2.699  1.00121.45           C  
ATOM   2042  CG  GLU C 282      15.855   7.369  -4.194  1.00124.77           C  
ATOM   2043  CD  GLU C 282      16.842   8.399  -4.686  1.00127.09           C  
ATOM   2044  OE1 GLU C 282      18.029   8.295  -4.296  1.00127.74           O  
ATOM   2045  OE2 GLU C 282      16.433   9.301  -5.463  1.00127.71           O1-
ATOM   2046  N   LYS C 283      16.033   4.089  -2.378  1.00118.51           N  
ATOM   2047  CA  LYS C 283      16.294   2.809  -3.019  1.00117.94           C  
ATOM   2048  C   LYS C 283      15.114   1.850  -2.949  1.00116.84           C  
ATOM   2049  O   LYS C 283      14.802   1.207  -3.938  1.00118.41           O  
ATOM   2050  CB  LYS C 283      17.557   2.147  -2.441  1.00117.03           C  
ATOM   2051  N   VAL C 284      14.419   1.761  -1.824  1.00115.09           N  
ATOM   2052  CA  VAL C 284      13.293   0.834  -1.785  1.00114.48           C  
ATOM   2053  C   VAL C 284      12.244   1.281  -2.788  1.00115.46           C  
ATOM   2054  O   VAL C 284      11.536   0.458  -3.379  1.00114.65           O  
ATOM   2055  CB  VAL C 284      12.670   0.680  -0.396  1.00113.18           C  
ATOM   2056  CG1 VAL C 284      11.582  -0.403  -0.443  1.00110.48           C  
ATOM   2057  CG2 VAL C 284      13.748   0.281   0.604  1.00112.42           C  
ATOM   2058  N   LYS C 285      12.085   2.595  -2.917  1.00116.58           N  
ATOM   2059  CA  LYS C 285      11.128   3.119  -3.879  1.00117.64           C  
ATOM   2060  C   LYS C 285      11.563   2.767  -5.310  1.00118.54           C  
ATOM   2061  O   LYS C 285      10.729   2.357  -6.118  1.00120.25           O  
ATOM   2062  CB  LYS C 285      11.023   4.647  -3.729  1.00116.69           C  
ATOM   2063  N   THR C 286      12.856   2.887  -5.626  1.00117.80           N  
ATOM   2064  CA  THR C 286      13.318   2.536  -6.972  1.00116.91           C  
ATOM   2065  C   THR C 286      13.214   1.034  -7.261  1.00116.58           C  
ATOM   2066  O   THR C 286      12.885   0.633  -8.375  1.00117.08           O  
ATOM   2067  CB  THR C 286      14.764   3.041  -7.267  1.00116.75           C  
ATOM   2068  CG2 THR C 286      14.846   4.552  -7.124  1.00115.56           C  
ATOM   2069  OG1 THR C 286      15.690   2.436  -6.367  1.00117.32           O  
ATOM   2070  N   LEU C 287      13.506   0.209  -6.257  1.00116.52           N  
ATOM   2071  CA  LEU C 287      13.449  -1.248  -6.403  1.00116.99           C  
ATOM   2072  C   LEU C 287      12.065  -1.832  -6.619  1.00118.77           C  
ATOM   2073  O   LEU C 287      11.901  -2.748  -7.425  1.00120.08           O  
ATOM   2074  CB  LEU C 287      14.059  -1.951  -5.182  1.00114.40           C  
ATOM   2075  CG  LEU C 287      15.524  -2.383  -5.228  1.00112.21           C  
ATOM   2076  CD1 LEU C 287      16.423  -1.156  -5.265  1.00110.97           C  
ATOM   2077  CD2 LEU C 287      15.842  -3.235  -4.020  1.00110.71           C  
ATOM   2078  N   LYS C 288      11.066  -1.333  -5.897  1.00120.44           N  
ATOM   2079  CA  LYS C 288       9.724  -1.870  -6.078  1.00121.90           C  
ATOM   2080  C   LYS C 288       9.249  -1.490  -7.477  1.00122.62           C  
ATOM   2081  O   LYS C 288       8.621  -2.291  -8.170  1.00122.23           O  
ATOM   2082  CB  LYS C 288       8.760  -1.319  -5.019  1.00121.68           C  
ATOM   2083  CG  LYS C 288       7.465  -2.135  -4.846  1.00121.24           C  
ATOM   2084  CD  LYS C 288       7.698  -3.449  -4.071  1.00120.77           C  
ATOM   2085  CE  LYS C 288       6.375  -4.140  -3.653  1.00120.19           C  
ATOM   2086  NZ  LYS C 288       6.526  -5.386  -2.811  1.00117.15           N1+
ATOM   2087  N   ALA C 289       9.545  -0.255  -7.881  1.00123.53           N  
ATOM   2088  CA  ALA C 289       9.138   0.225  -9.195  1.00125.46           C  
ATOM   2089  C   ALA C 289       9.837  -0.464 -10.355  1.00126.60           C  
ATOM   2090  O   ALA C 289       9.217  -0.784 -11.373  1.00127.19           O  
ATOM   2091  CB  ALA C 289       9.385   1.715  -9.279  1.00125.19           C  
ATOM   2092  N   GLN C 290      11.135  -0.681 -10.220  1.00127.45           N  
ATOM   2093  CA  GLN C 290      11.841  -1.358 -11.279  1.00128.05           C  
ATOM   2094  C   GLN C 290      11.377  -2.810 -11.360  1.00127.73           C  
ATOM   2095  O   GLN C 290      11.123  -3.337 -12.434  1.00128.46           O  
ATOM   2096  CB  GLN C 290      13.347  -1.294 -11.064  1.00129.17           C  
ATOM   2097  CG  GLN C 290      14.094  -1.472 -12.375  1.00132.39           C  
ATOM   2098  CD  GLN C 290      15.576  -1.758 -12.211  1.00133.55           C  
ATOM   2099  NE2 GLN C 290      16.005  -2.931 -12.690  1.00132.49           N  
ATOM   2100  OE1 GLN C 290      16.330  -0.936 -11.672  1.00133.77           O  
ATOM   2101  N   ASN C 291      11.199  -3.417 -10.192  1.00127.10           N  
ATOM   2102  CA  ASN C 291      10.828  -4.824 -10.070  1.00127.28           C  
ATOM   2103  C   ASN C 291       9.465  -5.191 -10.658  1.00127.93           C  
ATOM   2104  O   ASN C 291       9.310  -6.248 -11.275  1.00127.02           O  
ATOM   2105  CB  ASN C 291      10.913  -5.220  -8.581  1.00127.19           C  
ATOM   2106  CG  ASN C 291       9.761  -6.122  -8.122  1.00127.09           C  
ATOM   2107  ND2 ASN C 291       8.532  -5.613  -8.192  1.00126.85           N  
ATOM   2108  OD1 ASN C 291       9.983  -7.252  -7.687  1.00126.18           O  
ATOM   2109  N   SER C 292       8.478  -4.324 -10.476  1.00129.16           N  
ATOM   2110  CA  SER C 292       7.142  -4.591 -10.998  1.00129.76           C  
ATOM   2111  C   SER C 292       7.172  -4.599 -12.528  1.00129.85           C  
ATOM   2112  O   SER C 292       6.521  -5.423 -13.168  1.00129.43           O  
ATOM   2113  CB  SER C 292       6.139  -3.545 -10.478  1.00129.44           C  
ATOM   2114  OG  SER C 292       6.523  -2.216 -10.805  1.00128.42           O  
ATOM   2115  N   GLU C 293       7.975  -3.703 -13.096  1.00130.13           N  
ATOM   2116  CA  GLU C 293       8.097  -3.549 -14.542  1.00130.82           C  
ATOM   2117  C   GLU C 293       8.656  -4.832 -15.136  1.00130.26           C  
ATOM   2118  O   GLU C 293       8.254  -5.251 -16.229  1.00129.93           O  
ATOM   2119  CB  GLU C 293       9.035  -2.371 -14.815  1.00132.84           C  
ATOM   2120  CG  GLU C 293       9.698  -2.323 -16.180  1.00135.96           C  
ATOM   2121  CD  GLU C 293      10.849  -1.325 -16.194  1.00138.03           C  
ATOM   2122  OE1 GLU C 293      10.624  -0.162 -15.781  1.00138.27           O  
ATOM   2123  OE2 GLU C 293      11.973  -1.702 -16.608  1.00139.14           O1-
ATOM   2124  N   LEU C 294       9.625  -5.405 -14.428  1.00129.74           N  
ATOM   2125  CA  LEU C 294      10.249  -6.670 -14.795  1.00129.21           C  
ATOM   2126  C   LEU C 294       9.316  -7.878 -14.683  1.00129.40           C  
ATOM   2127  O   LEU C 294       9.386  -8.788 -15.498  1.00130.41           O  
ATOM   2128  CB  LEU C 294      11.538  -6.913 -13.990  1.00127.78           C  
ATOM   2129  CG  LEU C 294      12.642  -5.839 -14.077  1.00127.62           C  
ATOM   2130  CD1 LEU C 294      13.993  -6.490 -13.810  1.00127.17           C  
ATOM   2131  CD2 LEU C 294      12.651  -5.157 -15.450  1.00126.48           C  
ATOM   2132  N   ALA C 295       8.451  -7.904 -13.674  1.00129.56           N  
ATOM   2133  CA  ALA C 295       7.535  -9.036 -13.507  1.00129.41           C  
ATOM   2134  C   ALA C 295       6.581  -9.130 -14.708  1.00129.87           C  
ATOM   2135  O   ALA C 295       6.215 -10.236 -15.130  1.00128.31           O  
ATOM   2136  CB  ALA C 295       6.746  -8.897 -12.206  1.00128.98           C  
ATOM   2137  N   SER C 296       6.158  -7.966 -15.221  1.00131.56           N  
ATOM   2138  CA  SER C 296       5.254  -7.877 -16.386  1.00132.41           C  
ATOM   2139  C   SER C 296       5.933  -8.375 -17.664  1.00132.08           C  
ATOM   2140  O   SER C 296       5.319  -9.079 -18.469  1.00132.19           O  
ATOM   2141  CB  SER C 296       4.826  -6.416 -16.646  1.00133.67           C  
ATOM   2142  OG  SER C 296       5.026  -5.566 -15.527  1.00135.40           O  
ATOM   2143  N   THR C 297       7.200  -7.996 -17.838  1.00131.14           N  
ATOM   2144  CA  THR C 297       8.002  -8.417 -18.981  1.00129.01           C  
ATOM   2145  C   THR C 297       8.239  -9.926 -18.857  1.00128.51           C  
ATOM   2146  O   THR C 297       8.313 -10.631 -19.855  1.00128.24           O  
ATOM   2147  CB  THR C 297       9.309  -7.601 -19.114  1.00127.16           C  
ATOM   2148  CG2 THR C 297       8.992  -6.107 -19.232  1.00126.17           C  
ATOM   2149  OG1 THR C 297      10.124  -7.810 -17.968  1.00127.66           O  
ATOM   2150  N   ALA C 298       8.416 -10.410 -17.629  1.00128.75           N  
ATOM   2151  CA  ALA C 298       8.611 -11.841 -17.412  1.00129.91           C  
ATOM   2152  C   ALA C 298       7.344 -12.547 -17.861  1.00130.82           C  
ATOM   2153  O   ALA C 298       7.400 -13.608 -18.474  1.00131.92           O  
ATOM   2154  CB  ALA C 298       8.834 -12.126 -15.933  1.00129.35           C  
ATOM   2155  N   ASN C 299       6.194 -11.978 -17.529  1.00131.89           N  
ATOM   2156  CA  ASN C 299       4.935 -12.554 -17.983  1.00132.39           C  
ATOM   2157  C   ASN C 299       4.699 -12.457 -19.494  1.00131.93           C  
ATOM   2158  O   ASN C 299       4.168 -13.385 -20.095  1.00131.53           O  
ATOM   2159  CB  ASN C 299       3.761 -11.961 -17.216  1.00133.17           C  
ATOM   2160  CG  ASN C 299       3.155 -12.957 -16.261  1.00133.80           C  
ATOM   2161  ND2 ASN C 299       1.834 -13.123 -16.328  1.00134.06           N  
ATOM   2162  OD1 ASN C 299       3.870 -13.585 -15.474  1.00133.30           O  
ATOM   2163  N   MET C 300       5.104 -11.334 -20.097  1.00131.92           N  
ATOM   2164  CA  MET C 300       4.921 -11.090 -21.538  1.00131.95           C  
ATOM   2165  C   MET C 300       5.705 -12.093 -22.387  1.00131.69           C  
ATOM   2166  O   MET C 300       5.191 -12.593 -23.391  1.00131.45           O  
ATOM   2167  CB  MET C 300       5.301  -9.632 -21.854  1.00132.09           C  
ATOM   2168  CG  MET C 300       5.924  -9.418 -23.219  1.00134.08           C  
ATOM   2169  SD  MET C 300       6.730  -7.818 -23.358  1.00138.51           S  
ATOM   2170  CE  MET C 300       8.370  -8.314 -23.877  1.00136.09           C  
ATOM   2171  N   LEU C 301       6.935 -12.372 -21.971  1.00131.32           N  
ATOM   2172  CA  LEU C 301       7.764 -13.380 -22.614  1.00130.51           C  
ATOM   2173  C   LEU C 301       7.168 -14.781 -22.350  1.00130.44           C  
ATOM   2174  O   LEU C 301       7.149 -15.645 -23.233  1.00131.65           O  
ATOM   2175  CB  LEU C 301       9.214 -13.273 -22.117  1.00130.37           C  
ATOM   2176  CG  LEU C 301       9.884 -11.893 -22.268  1.00130.29           C  
ATOM   2177  CD1 LEU C 301      11.358 -11.999 -21.890  1.00129.95           C  
ATOM   2178  CD2 LEU C 301       9.746 -11.375 -23.694  1.00128.94           C  
ATOM   2179  N   ARG C 302       6.673 -14.971 -21.121  1.00129.12           N  
ATOM   2180  CA  ARG C 302       6.072 -16.222 -20.636  1.00128.00           C  
ATOM   2181  C   ARG C 302       4.807 -16.599 -21.399  1.00128.96           C  
ATOM   2182  O   ARG C 302       4.533 -17.785 -21.582  1.00128.42           O  
ATOM   2183  CB  ARG C 302       5.798 -16.176 -19.126  1.00126.27           C  
ATOM   2184  CG  ARG C 302       5.424 -17.542 -18.531  1.00123.97           C  
ATOM   2185  CD  ARG C 302       5.563 -17.570 -17.000  1.00123.71           C  
ATOM   2186  NE  ARG C 302       5.049 -18.811 -16.404  1.00122.64           N  
ATOM   2187  CZ  ARG C 302       5.077 -19.103 -15.101  1.00122.24           C  
ATOM   2188  NH1 ARG C 302       5.600 -18.249 -14.229  1.00121.66           N1+
ATOM   2189  NH2 ARG C 302       4.575 -20.253 -14.663  1.00121.04           N  
ATOM   2190  N   GLU C 303       4.019 -15.586 -21.781  1.00130.20           N  
ATOM   2191  CA  GLU C 303       2.761 -15.765 -22.535  1.00131.02           C  
ATOM   2192  C   GLU C 303       3.121 -16.401 -23.889  1.00131.75           C  
ATOM   2193  O   GLU C 303       2.444 -17.315 -24.378  1.00131.91           O  
ATOM   2194  CB  GLU C 303       2.128 -14.401 -22.870  1.00130.61           C  
ATOM   2195  CG  GLU C 303       1.646 -13.524 -21.723  1.00131.16           C  
ATOM   2196  CD  GLU C 303       1.245 -12.121 -22.202  1.00131.38           C  
ATOM   2197  OE1 GLU C 303       0.634 -12.009 -23.287  1.00131.19           O  
ATOM   2198  OE2 GLU C 303       1.530 -11.127 -21.498  1.00130.96           O1-
ATOM   2199  N   GLN C 304       4.215 -15.915 -24.467  1.00131.35           N  
ATOM   2200  CA  GLN C 304       4.739 -16.376 -25.743  1.00130.07           C  
ATOM   2201  C   GLN C 304       5.175 -17.827 -25.712  1.00130.62           C  
ATOM   2202  O   GLN C 304       4.980 -18.540 -26.690  1.00131.84           O  
ATOM   2203  CB  GLN C 304       5.844 -15.451 -26.208  1.00128.29           C  
ATOM   2204  CG  GLN C 304       5.298 -14.056 -26.276  1.00126.69           C  
ATOM   2205  CD  GLN C 304       6.190 -13.123 -27.017  1.00125.89           C  
ATOM   2206  NE2 GLN C 304       6.508 -11.983 -26.398  1.00124.40           N  
ATOM   2207  OE1 GLN C 304       6.588 -13.407 -28.146  1.00125.18           O  
ATOM   2208  N   VAL C 305       5.735 -18.277 -24.590  1.00130.58           N  
ATOM   2209  CA  VAL C 305       6.208 -19.659 -24.501  1.00130.94           C  
ATOM   2210  C   VAL C 305       4.983 -20.551 -24.694  1.00130.86           C  
ATOM   2211  O   VAL C 305       5.050 -21.569 -25.381  1.00130.51           O  
ATOM   2212  CB  VAL C 305       6.794 -19.959 -23.081  1.00131.14           C  
ATOM   2213  CG1 VAL C 305       6.583 -21.436 -22.707  1.00129.85           C  
ATOM   2214  CG2 VAL C 305       8.279 -19.604 -23.038  1.00130.95           C  
ATOM   2215  N   ALA C 306       3.864 -20.186 -24.095  1.00130.98           N  
ATOM   2216  CA  ALA C 306       2.665 -20.961 -24.320  1.00131.24           C  
ATOM   2217  C   ALA C 306       2.241 -20.775 -25.787  1.00131.70           C  
ATOM   2218  O   ALA C 306       1.844 -21.732 -26.451  1.00131.71           O  
ATOM   2219  CB  ALA C 306       1.565 -20.507 -23.379  1.00131.37           C  
ATOM   2220  N   GLN C 307       2.346 -19.539 -26.287  1.00132.13           N  
ATOM   2221  CA  GLN C 307       1.934 -19.203 -27.660  1.00133.34           C  
ATOM   2222  C   GLN C 307       2.750 -19.816 -28.797  1.00134.17           C  
ATOM   2223  O   GLN C 307       2.192 -20.279 -29.795  1.00135.12           O  
ATOM   2224  CB  GLN C 307       1.959 -17.679 -27.820  1.00132.66           C  
ATOM   2225  CG  GLN C 307       1.883 -17.173 -29.257  1.00132.97           C  
ATOM   2226  CD  GLN C 307       1.912 -15.650 -29.345  1.00133.72           C  
ATOM   2227  NE2 GLN C 307       0.794 -15.065 -29.771  1.00133.83           N  
ATOM   2228  OE1 GLN C 307       2.923 -15.006 -29.028  1.00134.16           O  
ATOM   2229  N   LEU C 308       4.065 -19.823 -28.641  1.00134.54           N  
ATOM   2230  CA  LEU C 308       4.968 -20.422 -29.615  1.00134.46           C  
ATOM   2231  C   LEU C 308       4.809 -21.935 -29.662  1.00134.97           C  
ATOM   2232  O   LEU C 308       4.974 -22.544 -30.714  1.00135.42           O  
ATOM   2233  CB  LEU C 308       6.422 -20.004 -29.398  1.00133.11           C  
ATOM   2234  CG  LEU C 308       6.721 -18.585 -29.896  1.00131.61           C  
ATOM   2235  CD1 LEU C 308       8.192 -18.526 -30.252  1.00130.96           C  
ATOM   2236  CD2 LEU C 308       5.859 -18.219 -31.114  1.00130.26           C  
ATOM   2237  N   LYS C 309       4.553 -22.536 -28.496  1.00135.72           N  
ATOM   2238  CA  LYS C 309       4.389 -23.990 -28.375  1.00136.76           C  
ATOM   2239  C   LYS C 309       3.171 -24.416 -29.206  1.00137.36           C  
ATOM   2240  O   LYS C 309       3.188 -25.490 -29.818  1.00137.77           O  
ATOM   2241  CB  LYS C 309       4.156 -24.379 -26.903  1.00136.50           C  
ATOM   2242  CG  LYS C 309       4.194 -25.884 -26.598  1.00135.45           C  
ATOM   2243  CD  LYS C 309       5.630 -26.424 -26.570  1.00134.78           C  
ATOM   2244  CE  LYS C 309       5.689 -27.903 -26.183  1.00133.47           C  
ATOM   2245  NZ  LYS C 309       7.087 -28.437 -26.141  1.00131.47           N1+
ATOM   2246  N   GLN C 310       2.091 -23.634 -29.183  1.00137.66           N  
ATOM   2247  CA  GLN C 310       0.960 -23.977 -30.040  1.00137.51           C  
ATOM   2248  C   GLN C 310       1.323 -23.790 -31.536  1.00138.45           C  
ATOM   2249  O   GLN C 310       0.989 -24.649 -32.368  1.00138.88           O  
ATOM   2250  CB  GLN C 310      -0.246 -23.089 -29.701  1.00136.52           C  
ATOM   2251  CG  GLN C 310      -0.798 -23.253 -28.285  1.00135.20           C  
ATOM   2252  CD  GLN C 310      -1.446 -24.611 -28.056  1.00134.66           C  
ATOM   2253  NE2 GLN C 310      -2.710 -24.606 -27.636  1.00132.93           N  
ATOM   2254  OE1 GLN C 310      -0.813 -25.651 -28.250  1.00134.25           O  
ATOM   2255  N   LYS C 311       2.020 -22.685 -31.866  1.00138.56           N  
ATOM   2256  CA  LYS C 311       2.434 -22.399 -33.259  1.00138.79           C  
ATOM   2257  C   LYS C 311       3.499 -23.336 -33.850  1.00139.90           C  
ATOM   2258  O   LYS C 311       3.410 -23.743 -35.011  1.00140.15           O  
ATOM   2259  CB  LYS C 311       2.982 -20.959 -33.341  1.00137.32           C  
ATOM   2260  CG  LYS C 311       1.944 -19.849 -33.340  1.00135.92           C  
ATOM   2261  CD  LYS C 311       1.466 -19.562 -34.756  1.00135.04           C  
ATOM   2262  CE  LYS C 311       0.396 -18.479 -34.796  1.00133.56           C  
ATOM   2263  NZ  LYS C 311      -0.088 -18.233 -36.189  1.00132.22           N1+
ATOM   2264  N   VAL C 312       4.522 -23.634 -33.047  1.00141.23           N  
ATOM   2265  CA  VAL C 312       5.600 -24.558 -33.408  1.00141.90           C  
ATOM   2266  C   VAL C 312       5.197 -26.037 -33.508  1.00142.48           C  
ATOM   2267  O   VAL C 312       5.620 -26.748 -34.426  1.00142.32           O  
ATOM   2268  CB  VAL C 312       6.839 -24.386 -32.465  1.00141.57           C  
ATOM   2269  CG1 VAL C 312       6.686 -25.204 -31.192  1.00141.12           C  
ATOM   2270  CG2 VAL C 312       8.095 -24.764 -33.211  1.00140.78           C  
ATOM   2271  N   MET C 313       4.368 -26.474 -32.550  1.00142.89           N  
ATOM   2272  CA  MET C 313       3.898 -27.862 -32.447  1.00144.18           C  
ATOM   2273  C   MET C 313       3.131 -28.302 -33.681  1.00145.37           C  
ATOM   2274  O   MET C 313       3.130 -29.485 -34.036  1.00146.21           O  
ATOM   2275  CB  MET C 313       3.027 -28.035 -31.198  1.00143.05           C  
ATOM   2276  N   ASN C 314       2.484 -27.334 -34.324  1.00145.90           N  
ATOM   2277  CA  ASN C 314       1.698 -27.564 -35.532  1.00145.72           C  
ATOM   2278  C   ASN C 314       2.634 -27.704 -36.757  1.00146.38           C  
ATOM   2279  O   ASN C 314       2.803 -28.850 -37.241  1.00146.43           O  
ATOM   2280  CB  ASN C 314       0.718 -26.392 -35.702  1.00144.21           C  
ATOM   2281  CG  ASN C 314      -0.391 -26.685 -36.691  1.00143.62           C  
ATOM   2282  ND2 ASN C 314      -1.596 -26.913 -36.173  1.00142.92           N  
ATOM   2283  OD1 ASN C 314      -0.173 -26.706 -37.906  1.00142.89           O  
ATOM   2284  OXT ASN C 314       3.213 -26.685 -37.210  1.00146.72           O1-
TER   
ATOM   2285  N   LYS D 336       9.020  15.566  42.667  1.00116.76           N  
ATOM   2286  CA  LYS D 336       8.646  14.666  41.537  1.00116.17           C  
ATOM   2287  C   LYS D 336       9.588  14.868  40.346  1.00116.19           C  
ATOM   2288  O   LYS D 336       9.258  14.500  39.219  1.00117.57           O  
ATOM   2289  CB  LYS D 336       7.198  14.931  41.097  1.00115.01           C  
ATOM   2290  CG  LYS D 336       6.485  13.730  40.496  1.00112.48           C  
ATOM   2291  CD  LYS D 336       6.558  12.559  41.460  1.00110.10           C  
ATOM   2292  CE  LYS D 336       5.639  11.451  41.030  1.00109.78           C  
ATOM   2293  NZ  LYS D 336       5.846  10.247  41.858  1.00110.93           N1+
ATOM   2294  N   ARG D 337      10.731  15.507  40.578  1.00114.75           N  
ATOM   2295  CA  ARG D 337      11.693  15.697  39.501  1.00112.61           C  
ATOM   2296  C   ARG D 337      12.341  14.409  39.008  1.00112.93           C  
ATOM   2297  O   ARG D 337      12.483  14.201  37.807  1.00113.46           O  
ATOM   2298  CB  ARG D 337      12.827  16.616  39.932  1.00109.99           C  
ATOM   2299  CG  ARG D 337      13.862  16.738  38.850  1.00105.91           C  
ATOM   2300  CD  ARG D 337      13.146  17.186  37.607  1.00105.43           C  
ATOM   2301  NE  ARG D 337      13.977  17.180  36.419  1.00106.67           N  
ATOM   2302  CZ  ARG D 337      15.166  17.765  36.328  1.00109.06           C  
ATOM   2303  NH1 ARG D 337      15.677  18.406  37.375  1.00108.41           N1+
ATOM   2304  NH2 ARG D 337      15.834  17.727  35.173  1.00109.98           N  
ATOM   2305  N   ARG D 338      12.697  13.530  39.939  1.00112.94           N  
ATOM   2306  CA  ARG D 338      13.387  12.305  39.578  1.00112.97           C  
ATOM   2307  C   ARG D 338      12.567  11.329  38.758  1.00112.66           C  
ATOM   2308  O   ARG D 338      13.090  10.731  37.810  1.00114.47           O  
ATOM   2309  CB  ARG D 338      13.919  11.606  40.832  1.00113.67           C  
ATOM   2310  CG  ARG D 338      15.176  12.251  41.482  1.00115.41           C  
ATOM   2311  CD  ARG D 338      16.481  12.072  40.662  1.00115.37           C  
ATOM   2312  NE  ARG D 338      16.770  13.198  39.763  1.00115.09           N  
ATOM   2313  CZ  ARG D 338      17.408  14.319  40.117  1.00114.68           C  
ATOM   2314  NH1 ARG D 338      17.840  14.480  41.363  1.00113.84           N1+
ATOM   2315  NH2 ARG D 338      17.616  15.287  39.222  1.00112.83           N  
ATOM   2316  N   LYS D 339      11.294  11.151  39.101  1.00110.97           N  
ATOM   2317  CA  LYS D 339      10.449  10.251  38.325  1.00108.17           C  
ATOM   2318  C   LYS D 339      10.192  10.766  36.941  1.00106.71           C  
ATOM   2319  O   LYS D 339      10.098   9.983  36.007  1.00106.76           O  
ATOM   2320  CB  LYS D 339       9.163   9.863  39.029  1.00107.10           C  
ATOM   2321  CG  LYS D 339       9.328   8.474  39.602  1.00106.89           C  
ATOM   2322  CD  LYS D 339       8.077   7.939  40.217  1.00107.59           C  
ATOM   2323  CE  LYS D 339       7.072   7.551  39.168  1.00107.29           C  
ATOM   2324  NZ  LYS D 339       5.875   6.974  39.836  1.00108.07           N1+
ATOM   2325  N   PHE D 340      10.045  12.079  36.791  1.00104.78           N  
ATOM   2326  CA  PHE D 340       9.797  12.602  35.450  1.00103.79           C  
ATOM   2327  C   PHE D 340      11.009  12.280  34.567  1.00103.72           C  
ATOM   2328  O   PHE D 340      10.843  11.890  33.404  1.00104.20           O  
ATOM   2329  CB  PHE D 340       9.611  14.119  35.496  1.00101.99           C  
ATOM   2330  CG  PHE D 340       9.898  14.807  34.190  1.00100.94           C  
ATOM   2331  CD1 PHE D 340       9.088  14.597  33.085  1.00100.40           C  
ATOM   2332  CD2 PHE D 340      10.987  15.669  34.066  1.00102.06           C  
ATOM   2333  CE1 PHE D 340       9.355  15.240  31.869  1.00101.08           C  
ATOM   2334  CE2 PHE D 340      11.265  16.318  32.853  1.00101.32           C  
ATOM   2335  CZ  PHE D 340      10.447  16.103  31.755  1.00101.11           C  
ATOM   2336  N   LEU D 341      12.219  12.432  35.107  1.00101.40           N  
ATOM   2337  CA  LEU D 341      13.412  12.114  34.339  1.00 98.46           C  
ATOM   2338  C   LEU D 341      13.549  10.630  34.049  1.00 96.71           C  
ATOM   2339  O   LEU D 341      13.892  10.230  32.937  1.00 96.38           O  
ATOM   2340  CB  LEU D 341      14.640  12.604  35.072  1.00 98.98           C  
ATOM   2341  CG  LEU D 341      14.845  14.100  34.916  1.00 99.81           C  
ATOM   2342  CD1 LEU D 341      16.028  14.505  35.777  1.00101.39           C  
ATOM   2343  CD2 LEU D 341      15.079  14.462  33.440  1.00100.09           C  
ATOM   2344  N   GLU D 342      13.246   9.814  35.046  1.00 95.47           N  
ATOM   2345  CA  GLU D 342      13.342   8.375  34.893  1.00 96.49           C  
ATOM   2346  C   GLU D 342      12.352   7.926  33.836  1.00 97.36           C  
ATOM   2347  O   GLU D 342      12.625   7.039  33.041  1.00 98.25           O  
ATOM   2348  CB  GLU D 342      13.034   7.697  36.216  1.00 96.15           C  
ATOM   2349  CG  GLU D 342      12.290   6.397  36.080  1.00 98.13           C  
ATOM   2350  CD  GLU D 342      12.156   5.684  37.416  1.00101.85           C  
ATOM   2351  OE1 GLU D 342      11.762   6.349  38.411  1.00104.22           O  
ATOM   2352  OE2 GLU D 342      12.444   4.461  37.470  1.00101.54           O1-
ATOM   2353  N   ARG D 343      11.176   8.527  33.849  1.00 97.93           N  
ATOM   2354  CA  ARG D 343      10.166   8.195  32.861  1.00 96.08           C  
ATOM   2355  C   ARG D 343      10.534   8.616  31.423  1.00 93.50           C  
ATOM   2356  O   ARG D 343      10.391   7.826  30.486  1.00 92.03           O  
ATOM   2357  CB  ARG D 343       8.858   8.894  33.252  1.00 98.38           C  
ATOM   2358  CG  ARG D 343       7.746   7.972  33.725  1.00101.47           C  
ATOM   2359  CD  ARG D 343       6.462   8.741  34.059  1.00101.78           C  
ATOM   2360  NE  ARG D 343       5.295   7.860  34.047  1.00104.61           N  
ATOM   2361  CZ  ARG D 343       5.213   6.696  34.699  1.00105.14           C  
ATOM   2362  NH1 ARG D 343       6.230   6.249  35.433  1.00105.60           N1+
ATOM   2363  NH2 ARG D 343       4.109   5.963  34.611  1.00104.44           N  
ATOM   2364  N   ASN D 344      11.093   9.814  31.263  1.00 89.85           N  
ATOM   2365  CA  ASN D 344      11.392  10.309  29.926  1.00 88.44           C  
ATOM   2366  C   ASN D 344      12.427   9.416  29.294  1.00 90.40           C  
ATOM   2367  O   ASN D 344      12.329   9.022  28.126  1.00 90.68           O  
ATOM   2368  CB  ASN D 344      11.930  11.751  30.006  1.00 85.88           C  
ATOM   2369  CG  ASN D 344      12.255  12.349  28.629  1.00 85.53           C  
ATOM   2370  ND2 ASN D 344      11.690  11.747  27.595  1.00 85.18           N  
ATOM   2371  OD1 ASN D 344      12.998  13.345  28.502  1.00 82.84           O  
ATOM   2372  N   ARG D 345      13.394   9.049  30.121  1.00 90.35           N  
ATOM   2373  CA  ARG D 345      14.498   8.243  29.680  1.00 89.47           C  
ATOM   2374  C   ARG D 345      14.060   6.855  29.258  1.00 89.20           C  
ATOM   2375  O   ARG D 345      14.522   6.352  28.234  1.00 88.75           O  
ATOM   2376  CB  ARG D 345      15.541   8.220  30.798  1.00 89.44           C  
ATOM   2377  CG  ARG D 345      16.273   6.918  31.015  1.00 88.71           C  
ATOM   2378  CD  ARG D 345      16.347   6.631  32.526  1.00 87.63           C  
ATOM   2379  NE  ARG D 345      16.920   7.761  33.262  1.00 84.27           N  
ATOM   2380  CZ  ARG D 345      16.873   7.904  34.582  1.00 80.60           C  
ATOM   2381  NH1 ARG D 345      16.272   6.990  35.337  1.00 75.16           N1+
ATOM   2382  NH2 ARG D 345      17.450   8.968  35.133  1.00 81.19           N  
ATOM   2383  N   ALA D 346      13.145   6.246  30.007  1.00 88.50           N  
ATOM   2384  CA  ALA D 346      12.693   4.905  29.646  1.00 88.38           C  
ATOM   2385  C   ALA D 346      12.014   5.014  28.311  1.00 88.93           C  
ATOM   2386  O   ALA D 346      12.155   4.139  27.456  1.00 89.49           O  
ATOM   2387  CB  ALA D 346      11.728   4.357  30.670  1.00 85.46           C  
ATOM   2388  N   ALA D 347      11.293   6.119  28.143  1.00 89.19           N  
ATOM   2389  CA  ALA D 347      10.550   6.395  26.922  1.00 88.45           C  
ATOM   2390  C   ALA D 347      11.460   6.615  25.735  1.00 87.23           C  
ATOM   2391  O   ALA D 347      11.192   6.100  24.641  1.00 85.98           O  
ATOM   2392  CB  ALA D 347       9.689   7.610  27.117  1.00 89.59           C  
ATOM   2393  N   ALA D 348      12.556   7.336  25.954  1.00 85.22           N  
ATOM   2394  CA  ALA D 348      13.453   7.604  24.855  1.00 83.67           C  
ATOM   2395  C   ALA D 348      13.944   6.226  24.454  1.00 83.87           C  
ATOM   2396  O   ALA D 348      14.061   5.927  23.277  1.00 85.53           O  
ATOM   2397  CB  ALA D 348      14.590   8.479  25.299  1.00 81.73           C  
ATOM   2398  N   SER D 349      14.198   5.357  25.422  1.00 83.21           N  
ATOM   2399  CA  SER D 349      14.645   4.022  25.065  1.00 81.47           C  
ATOM   2400  C   SER D 349      13.548   3.249  24.354  1.00 79.75           C  
ATOM   2401  O   SER D 349      13.808   2.520  23.402  1.00 76.87           O  
ATOM   2402  CB  SER D 349      15.077   3.241  26.286  1.00 82.21           C  
ATOM   2403  OG  SER D 349      15.507   1.954  25.876  1.00 84.27           O  
ATOM   2404  N   ARG D 350      12.316   3.416  24.817  1.00 79.91           N  
ATOM   2405  CA  ARG D 350      11.203   2.724  24.195  1.00 79.62           C  
ATOM   2406  C   ARG D 350      11.116   3.251  22.777  1.00 81.02           C  
ATOM   2407  O   ARG D 350      10.860   2.487  21.851  1.00 82.56           O  
ATOM   2408  CB  ARG D 350       9.935   2.884  25.036  1.00 77.54           C  
ATOM   2409  CG  ARG D 350      10.031   3.961  26.104  1.00 20.25           C  
ATOM   2410  CD  ARG D 350       8.664   4.284  26.687  1.00 20.25           C  
ATOM   2411  NE  ARG D 350       8.118   3.166  27.452  1.00 20.25           N  
ATOM   2412  CZ  ARG D 350       6.952   3.196  28.089  1.00 20.25           C  
ATOM   2413  NH1 ARG D 350       6.205   4.291  28.053  1.00 20.25           N1+
ATOM   2414  NH2 ARG D 350       6.536   2.131  28.759  1.00 20.25           N  
ATOM   2415  N   SER D 351      11.298   4.557  22.597  1.00 80.94           N  
ATOM   2416  CA  SER D 351      11.262   5.119  21.251  1.00 81.69           C  
ATOM   2417  C   SER D 351      12.405   4.711  20.326  1.00 83.59           C  
ATOM   2418  O   SER D 351      12.200   4.378  19.155  1.00 84.00           O  
ATOM   2419  CB  SER D 351      11.270   6.634  21.311  1.00 81.09           C  
ATOM   2420  OG  SER D 351      11.898   7.140  20.139  1.00 80.51           O  
ATOM   2421  N   ARG D 352      13.612   4.689  20.871  1.00 85.55           N  
ATOM   2422  CA  ARG D 352      14.763   4.360  20.062  1.00 87.07           C  
ATOM   2423  C   ARG D 352      14.675   2.923  19.596  1.00 89.57           C  
ATOM   2424  O   ARG D 352      14.942   2.629  18.433  1.00 90.37           O  
ATOM   2425  CB  ARG D 352      16.048   4.554  20.852  1.00 85.29           C  
ATOM   2426  CG  ARG D 352      16.373   5.988  21.213  1.00 82.61           C  
ATOM   2427  CD  ARG D 352      17.864   6.139  21.298  1.00 77.46           C  
ATOM   2428  NE  ARG D 352      18.298   7.434  21.791  1.00 74.94           N  
ATOM   2429  CZ  ARG D 352      18.217   7.806  23.065  1.00 75.92           C  
ATOM   2430  NH1 ARG D 352      17.692   6.974  23.981  1.00 70.70           N1+
ATOM   2431  NH2 ARG D 352      18.727   8.988  23.428  1.00 74.36           N  
ATOM   2432  N   GLN D 353      14.220   2.031  20.467  1.00 90.68           N  
ATOM   2433  CA  GLN D 353      14.162   0.640  20.071  1.00 91.54           C  
ATOM   2434  C   GLN D 353      13.195   0.559  18.918  1.00 92.83           C  
ATOM   2435  O   GLN D 353      13.452  -0.166  17.966  1.00 92.69           O  
ATOM   2436  CB  GLN D 353      13.656  -0.221  21.220  1.00 92.34           C  
ATOM   2437  CG  GLN D 353      13.708  -1.711  20.954  1.00 95.81           C  
ATOM   2438  CD  GLN D 353      15.103  -2.201  20.570  1.00 99.59           C  
ATOM   2439  NE2 GLN D 353      15.158  -3.305  19.807  1.00 99.75           N  
ATOM   2440  OE1 GLN D 353      16.123  -1.609  20.970  1.00100.11           O  
ATOM   2441  N   LYS D 354      12.111   1.334  18.973  1.00 94.70           N  
ATOM   2442  CA  LYS D 354      11.144   1.299  17.884  1.00 95.63           C  
ATOM   2443  C   LYS D 354      11.743   1.850  16.594  1.00 95.80           C  
ATOM   2444  O   LYS D 354      11.557   1.259  15.532  1.00 97.29           O  
ATOM   2445  CB  LYS D 354       9.894   2.117  18.215  1.00 96.14           C  
ATOM   2446  CG  LYS D 354       8.990   2.324  16.975  1.00 98.30           C  
ATOM   2447  CD  LYS D 354       8.290   3.704  16.913  1.00 97.77           C  
ATOM   2448  CE  LYS D 354       6.927   3.699  17.627  1.00 97.01           C  
ATOM   2449  NZ  LYS D 354       6.266   5.037  17.680  1.00 93.63           N1+
ATOM   2450  N   ARG D 355      12.505   2.934  16.672  1.00 93.68           N  
ATOM   2451  CA  ARG D 355      13.065   3.483  15.450  1.00 93.20           C  
ATOM   2452  C   ARG D 355      14.019   2.508  14.803  1.00 94.83           C  
ATOM   2453  O   ARG D 355      14.111   2.444  13.579  1.00 95.59           O  
ATOM   2454  CB  ARG D 355      13.800   4.796  15.680  1.00 92.55           C  
ATOM   2455  CG  ARG D 355      14.504   5.270  14.420  1.00 90.52           C  
ATOM   2456  CD  ARG D 355      14.581   6.781  14.298  1.00 91.34           C  
ATOM   2457  NE  ARG D 355      14.940   7.134  12.924  1.00 94.86           N  
ATOM   2458  CZ  ARG D 355      15.103   8.371  12.449  1.00 97.76           C  
ATOM   2459  NH1 ARG D 355      14.943   9.436  13.233  1.00 99.51           N1+
ATOM   2460  NH2 ARG D 355      15.433   8.547  11.172  1.00 97.71           N  
ATOM   2461  N   LYS D 356      14.773   1.789  15.627  1.00 95.59           N  
ATOM   2462  CA  LYS D 356      15.738   0.826  15.122  1.00 95.81           C  
ATOM   2463  C   LYS D 356      15.079  -0.344  14.434  1.00 95.73           C  
ATOM   2464  O   LYS D 356      15.536  -0.773  13.376  1.00 96.83           O  
ATOM   2465  CB  LYS D 356      16.610   0.291  16.259  1.00 97.17           C  
ATOM   2466  CG  LYS D 356      17.735  -0.662  15.831  1.00 98.29           C  
ATOM   2467  CD  LYS D 356      18.600  -1.071  17.032  1.00 99.95           C  
ATOM   2468  CE  LYS D 356      19.984  -1.566  16.612  1.00101.26           C  
ATOM   2469  NZ  LYS D 356      20.965  -1.491  17.737  1.00101.56           N1+
ATOM   2470  N   VAL D 357      13.989  -0.855  14.991  1.00 94.37           N  
ATOM   2471  CA  VAL D 357      13.377  -2.000  14.348  1.00 93.61           C  
ATOM   2472  C   VAL D 357      12.867  -1.601  12.977  1.00 94.63           C  
ATOM   2473  O   VAL D 357      12.974  -2.373  12.030  1.00 94.21           O  
ATOM   2474  CB  VAL D 357      12.246  -2.590  15.169  1.00 92.16           C  
ATOM   2475  CG1 VAL D 357      11.758  -3.844  14.507  1.00 91.90           C  
ATOM   2476  CG2 VAL D 357      12.737  -2.927  16.550  1.00 91.70           C  
ATOM   2477  N   TRP D 358      12.330  -0.392  12.856  1.00 95.80           N  
ATOM   2478  CA  TRP D 358      11.836   0.051  11.560  1.00 97.16           C  
ATOM   2479  C   TRP D 358      12.992   0.135  10.590  1.00 97.87           C  
ATOM   2480  O   TRP D 358      12.871  -0.307   9.450  1.00 99.60           O  
ATOM   2481  CB  TRP D 358      11.126   1.413  11.679  1.00 97.69           C  
ATOM   2482  CG  TRP D 358      11.253   2.380  10.495  1.00 98.90           C  
ATOM   2483  CD1 TRP D 358      12.258   3.285  10.278  1.00 99.76           C  
ATOM   2484  CD2 TRP D 358      10.297   2.598   9.446  1.00100.26           C  
ATOM   2485  CE2 TRP D 358      10.790   3.659   8.642  1.00100.85           C  
ATOM   2486  CE3 TRP D 358       9.067   2.006   9.109  1.00103.04           C  
ATOM   2487  NE1 TRP D 358      11.984   4.060   9.173  1.00 98.96           N  
ATOM   2488  CZ2 TRP D 358      10.095   4.142   7.520  1.00103.37           C  
ATOM   2489  CZ3 TRP D 358       8.364   2.488   7.985  1.00105.09           C  
ATOM   2490  CH2 TRP D 358       8.886   3.548   7.207  1.00105.57           C  
ATOM   2491  N   VAL D 359      14.136   0.641  11.036  1.00 97.76           N  
ATOM   2492  CA  VAL D 359      15.257   0.748  10.118  1.00 97.97           C  
ATOM   2493  C   VAL D 359      15.717  -0.637   9.685  1.00 99.15           C  
ATOM   2494  O   VAL D 359      16.001  -0.857   8.508  1.00 98.89           O  
ATOM   2495  CB  VAL D 359      16.419   1.533  10.732  1.00 96.91           C  
ATOM   2496  CG1 VAL D 359      17.604   1.513   9.798  1.00 95.56           C  
ATOM   2497  CG2 VAL D 359      15.996   2.969  10.971  1.00 95.16           C  
ATOM   2498  N   GLN D 360      15.756  -1.579  10.624  1.00100.49           N  
ATOM   2499  CA  GLN D 360      16.157  -2.948  10.295  1.00102.24           C  
ATOM   2500  C   GLN D 360      15.104  -3.549   9.368  1.00102.83           C  
ATOM   2501  O   GLN D 360      15.412  -4.295   8.439  1.00100.76           O  
ATOM   2502  CB  GLN D 360      16.250  -3.816  11.554  1.00103.38           C  
ATOM   2503  CG  GLN D 360      17.059  -3.213  12.684  1.00105.09           C  
ATOM   2504  CD  GLN D 360      17.550  -4.258  13.673  1.00106.64           C  
ATOM   2505  NE2 GLN D 360      18.614  -3.931  14.394  1.00107.12           N  
ATOM   2506  OE1 GLN D 360      16.973  -5.342  13.795  1.00108.44           O  
ATOM   2507  N   SER D 361      13.849  -3.220   9.644  1.00104.98           N  
ATOM   2508  CA  SER D 361      12.739  -3.710   8.844  1.00105.97           C  
ATOM   2509  C   SER D 361      12.857  -3.116   7.444  1.00105.27           C  
ATOM   2510  O   SER D 361      12.545  -3.776   6.451  1.00105.25           O  
ATOM   2511  CB  SER D 361      11.410  -3.307   9.493  1.00106.92           C  
ATOM   2512  OG  SER D 361      10.311  -3.823   8.769  1.00108.02           O  
ATOM   2513  N   LEU D 362      13.279  -1.861   7.357  1.00103.88           N  
ATOM   2514  CA  LEU D 362      13.427  -1.279   6.047  1.00105.04           C  
ATOM   2515  C   LEU D 362      14.555  -1.926   5.246  1.00107.00           C  
ATOM   2516  O   LEU D 362      14.405  -2.190   4.048  1.00108.78           O  
ATOM   2517  CB  LEU D 362      13.675   0.217   6.147  1.00103.55           C  
ATOM   2518  CG  LEU D 362      14.243   0.755   4.837  1.00103.59           C  
ATOM   2519  CD1 LEU D 362      13.988   2.243   4.691  1.00104.33           C  
ATOM   2520  CD2 LEU D 362      15.729   0.453   4.806  1.00102.74           C  
ATOM   2521  N   GLU D 363      15.680  -2.201   5.901  1.00107.23           N  
ATOM   2522  CA  GLU D 363      16.824  -2.788   5.209  1.00106.88           C  
ATOM   2523  C   GLU D 363      16.550  -4.209   4.730  1.00107.21           C  
ATOM   2524  O   GLU D 363      16.935  -4.577   3.626  1.00106.82           O  
ATOM   2525  CB  GLU D 363      18.058  -2.761   6.115  1.00106.40           C  
ATOM   2526  CG  GLU D 363      18.384  -1.369   6.638  1.00106.32           C  
ATOM   2527  CD  GLU D 363      19.616  -1.338   7.532  1.00105.68           C  
ATOM   2528  OE1 GLU D 363      19.829  -2.327   8.273  1.00103.46           O  
ATOM   2529  OE2 GLU D 363      20.356  -0.317   7.499  1.00105.71           O1-
ATOM   2530  N   LYS D 364      15.873  -5.005   5.549  1.00107.58           N  
ATOM   2531  CA  LYS D 364      15.581  -6.377   5.159  1.00108.55           C  
ATOM   2532  C   LYS D 364      14.684  -6.304   3.941  1.00109.67           C  
ATOM   2533  O   LYS D 364      14.823  -7.092   3.018  1.00110.59           O  
ATOM   2534  CB  LYS D 364      14.879  -7.120   6.285  1.00107.25           C  
ATOM   2535  N   LYS D 365      13.769  -5.346   3.927  1.00110.55           N  
ATOM   2536  CA  LYS D 365      12.894  -5.208   2.778  1.00111.95           C  
ATOM   2537  C   LYS D 365      13.786  -4.860   1.603  1.00111.88           C  
ATOM   2538  O   LYS D 365      13.608  -5.368   0.496  1.00112.06           O  
ATOM   2539  CB  LYS D 365      11.881  -4.078   2.997  1.00113.85           C  
ATOM   2540  CG  LYS D 365      11.270  -3.487   1.702  1.00114.41           C  
ATOM   2541  CD  LYS D 365      10.485  -4.525   0.888  1.00115.26           C  
ATOM   2542  CE  LYS D 365       9.319  -5.127   1.676  1.00115.26           C  
ATOM   2543  NZ  LYS D 365       8.478  -6.044   0.848  1.00115.87           N1+
ATOM   2544  N   ALA D 366      14.777  -4.019   1.867  1.00112.02           N  
ATOM   2545  CA  ALA D 366      15.689  -3.578   0.823  1.00112.32           C  
ATOM   2546  C   ALA D 366      16.515  -4.720   0.228  1.00112.43           C  
ATOM   2547  O   ALA D 366      16.730  -4.762  -0.985  1.00112.40           O  
ATOM   2548  CB  ALA D 366      16.612  -2.499   1.369  1.00111.81           C  
ATOM   2549  N   GLU D 367      16.964  -5.653   1.066  1.00112.66           N  
ATOM   2550  CA  GLU D 367      17.779  -6.762   0.564  1.00112.53           C  
ATOM   2551  C   GLU D 367      16.949  -7.647  -0.351  1.00111.95           C  
ATOM   2552  O   GLU D 367      17.373  -8.031  -1.445  1.00111.51           O  
ATOM   2553  CB  GLU D 367      18.281  -7.623   1.751  1.00112.44           C  
ATOM   2554  CG  GLU D 367      19.745  -7.404   2.160  1.00111.90           C  
ATOM   2555  CD  GLU D 367      20.144  -5.926   2.147  1.00112.79           C  
ATOM   2556  OE1 GLU D 367      20.050  -5.241   3.201  1.00112.25           O  
ATOM   2557  OE2 GLU D 367      20.540  -5.445   1.058  1.00111.80           O1-
ATOM   2558  N   ASP D 368      15.722  -7.892   0.076  1.00112.06           N  
ATOM   2559  CA  ASP D 368      14.831  -8.752  -0.659  1.00111.54           C  
ATOM   2560  C   ASP D 368      14.374  -8.231  -1.990  1.00111.33           C  
ATOM   2561  O   ASP D 368      14.255  -8.997  -2.933  1.00111.21           O  
ATOM   2562  CB  ASP D 368      13.687  -9.151   0.248  1.00111.68           C  
ATOM   2563  CG  ASP D 368      14.195  -9.821   1.518  1.00112.37           C  
ATOM   2564  OD1 ASP D 368      15.063 -10.724   1.407  1.00112.22           O  
ATOM   2565  OD2 ASP D 368      13.747  -9.442   2.621  1.00112.76           O1-
ATOM   2566  N   LEU D 369      14.111  -6.938  -2.090  1.00111.85           N  
ATOM   2567  CA  LEU D 369      13.716  -6.404  -3.383  1.00113.32           C  
ATOM   2568  C   LEU D 369      14.874  -6.479  -4.377  1.00114.24           C  
ATOM   2569  O   LEU D 369      14.659  -6.766  -5.558  1.00116.07           O  
ATOM   2570  CB  LEU D 369      13.216  -4.970  -3.259  1.00113.57           C  
ATOM   2571  CG  LEU D 369      11.822  -4.836  -2.646  1.00114.50           C  
ATOM   2572  CD1 LEU D 369      11.182  -3.573  -3.217  1.00114.69           C  
ATOM   2573  CD2 LEU D 369      10.953  -6.074  -2.959  1.00113.20           C  
ATOM   2574  N   SER D 370      16.094  -6.194  -3.915  1.00113.85           N  
ATOM   2575  CA  SER D 370      17.269  -6.278  -4.787  1.00112.39           C  
ATOM   2576  C   SER D 370      17.466  -7.752  -5.137  1.00111.05           C  
ATOM   2577  O   SER D 370      17.846  -8.098  -6.252  1.00110.32           O  
ATOM   2578  CB  SER D 370      18.508  -5.713  -4.091  1.00111.05           C  
ATOM   2579  OG  SER D 370      18.608  -6.227  -2.783  1.00111.45           O  
ATOM   2580  N   SER D 371      17.237  -8.618  -4.158  1.00109.63           N  
ATOM   2581  CA  SER D 371      17.344 -10.039  -4.406  1.00109.05           C  
ATOM   2582  C   SER D 371      16.224 -10.488  -5.361  1.00109.97           C  
ATOM   2583  O   SER D 371      16.468 -11.285  -6.257  1.00111.15           O  
ATOM   2584  CB  SER D 371      17.236 -10.798  -3.084  1.00108.25           C  
ATOM   2585  OG  SER D 371      17.537 -12.167  -3.259  1.00107.68           O  
ATOM   2586  N   LEU D 372      15.000  -9.989  -5.169  1.00109.77           N  
ATOM   2587  CA  LEU D 372      13.872 -10.319  -6.055  1.00109.12           C  
ATOM   2588  C   LEU D 372      14.116  -9.710  -7.426  1.00109.23           C  
ATOM   2589  O   LEU D 372      13.802 -10.310  -8.448  1.00109.91           O  
ATOM   2590  CB  LEU D 372      12.551  -9.819  -5.486  1.00107.94           C  
ATOM   2591  N   ASN D 373      14.693  -8.513  -7.421  1.00108.43           N  
ATOM   2592  CA  ASN D 373      14.984  -7.765  -8.631  1.00108.69           C  
ATOM   2593  C   ASN D 373      15.976  -8.616  -9.393  1.00108.84           C  
ATOM   2594  O   ASN D 373      15.972  -8.672 -10.621  1.00109.69           O  
ATOM   2595  CB  ASN D 373      15.620  -6.420  -8.284  1.00109.37           C  
ATOM   2596  CG  ASN D 373      15.864  -5.556  -9.508  1.00110.70           C  
ATOM   2597  ND2 ASN D 373      17.074  -5.640 -10.062  1.00110.25           N  
ATOM   2598  OD1 ASN D 373      14.974  -4.829  -9.959  1.00110.44           O  
ATOM   2599  N   GLY D 374      16.859  -9.261  -8.657  1.00108.84           N  
ATOM   2600  CA  GLY D 374      17.833 -10.098  -9.317  1.00110.53           C  
ATOM   2601  C   GLY D 374      17.269 -11.285 -10.073  1.00111.31           C  
ATOM   2602  O   GLY D 374      17.700 -11.539 -11.192  1.00113.40           O  
ATOM   2603  N   GLN D 375      16.277 -11.976  -9.525  1.00111.17           N  
ATOM   2604  CA  GLN D 375      15.738 -13.152 -10.210  1.00111.92           C  
ATOM   2605  C   GLN D 375      15.116 -12.780 -11.542  1.00112.02           C  
ATOM   2606  O   GLN D 375      15.277 -13.487 -12.545  1.00112.18           O  
ATOM   2607  CB  GLN D 375      14.625 -13.798  -9.392  1.00112.56           C  
ATOM   2608  CG  GLN D 375      15.020 -15.004  -8.604  1.00113.64           C  
ATOM   2609  CD  GLN D 375      15.670 -14.636  -7.301  1.00114.36           C  
ATOM   2610  NE2 GLN D 375      16.057 -13.375  -7.176  1.00112.85           N  
ATOM   2611  OE1 GLN D 375      15.826 -15.478  -6.407  1.00114.48           O  
ATOM   2612  N   LEU D 376      14.403 -11.665 -11.547  1.00111.44           N  
ATOM   2613  CA  LEU D 376      13.730 -11.227 -12.748  1.00110.69           C  
ATOM   2614  C   LEU D 376      14.673 -10.843 -13.872  1.00109.83           C  
ATOM   2615  O   LEU D 376      14.387 -11.122 -15.036  1.00109.76           O  
ATOM   2616  CB  LEU D 376      12.746 -10.089 -12.426  1.00110.03           C  
ATOM   2617  CG  LEU D 376      11.639 -10.431 -11.402  1.00108.68           C  
ATOM   2618  CD1 LEU D 376      10.384  -9.657 -11.775  1.00108.11           C  
ATOM   2619  CD2 LEU D 376      11.325 -11.942 -11.370  1.00106.49           C  
ATOM   2620  N   GLN D 377      15.797 -10.215 -13.558  1.00109.01           N  
ATOM   2621  CA  GLN D 377      16.682  -9.866 -14.644  1.00108.76           C  
ATOM   2622  C   GLN D 377      17.184 -11.151 -15.319  1.00109.44           C  
ATOM   2623  O   GLN D 377      17.268 -11.222 -16.551  1.00109.15           O  
ATOM   2624  CB  GLN D 377      17.862  -9.079 -14.087  1.00108.15           C  
ATOM   2625  CG  GLN D 377      17.586  -7.617 -13.886  1.00108.06           C  
ATOM   2626  CD  GLN D 377      17.479  -6.877 -15.200  1.00109.23           C  
ATOM   2627  NE2 GLN D 377      17.341  -7.627 -16.294  1.00110.02           N  
ATOM   2628  OE1 GLN D 377      17.515  -5.646 -15.236  1.00109.28           O  
ATOM   2629  N   SER D 378      17.531 -12.156 -14.515  1.00109.52           N  
ATOM   2630  CA  SER D 378      17.974 -13.436 -15.053  1.00109.94           C  
ATOM   2631  C   SER D 378      16.894 -14.255 -15.760  1.00111.08           C  
ATOM   2632  O   SER D 378      17.120 -14.768 -16.856  1.00111.31           O  
ATOM   2633  CB  SER D 378      18.589 -14.291 -13.945  1.00109.40           C  
ATOM   2634  OG  SER D 378      17.574 -14.940 -13.209  1.00108.42           O  
ATOM   2635  N   GLU D 379      15.696 -14.297 -15.169  1.00112.70           N  
ATOM   2636  CA  GLU D 379      14.566 -15.072 -15.706  1.00113.98           C  
ATOM   2637  C   GLU D 379      14.168 -14.524 -17.048  1.00113.66           C  
ATOM   2638  O   GLU D 379      13.766 -15.273 -17.930  1.00113.04           O  
ATOM   2639  CB  GLU D 379      13.378 -15.063 -14.755  1.00115.61           C  
ATOM   2640  CG  GLU D 379      13.446 -16.151 -13.700  1.00119.69           C  
ATOM   2641  CD  GLU D 379      12.461 -15.931 -12.547  1.00123.06           C  
ATOM   2642  OE1 GLU D 379      12.652 -14.976 -11.752  1.00124.34           O  
ATOM   2643  OE2 GLU D 379      11.490 -16.714 -12.435  1.00123.63           O1-
ATOM   2644  N   VAL D 380      14.247 -13.204 -17.171  1.00113.71           N  
ATOM   2645  CA  VAL D 380      13.951 -12.526 -18.421  1.00113.84           C  
ATOM   2646  C   VAL D 380      14.988 -13.013 -19.432  1.00115.56           C  
ATOM   2647  O   VAL D 380      14.657 -13.301 -20.593  1.00116.31           O  
ATOM   2648  CB  VAL D 380      14.129 -11.009 -18.271  1.00112.00           C  
ATOM   2649  CG1 VAL D 380      14.273 -10.346 -19.630  1.00110.52           C  
ATOM   2650  CG2 VAL D 380      12.962 -10.444 -17.541  1.00111.74           C  
ATOM   2651  N   THR D 381      16.238 -13.132 -18.976  1.00115.82           N  
ATOM   2652  CA  THR D 381      17.311 -13.574 -19.853  1.00114.49           C  
ATOM   2653  C   THR D 381      17.114 -15.027 -20.289  1.00113.56           C  
ATOM   2654  O   THR D 381      17.266 -15.328 -21.469  1.00113.65           O  
ATOM   2655  CB  THR D 381      18.666 -13.408 -19.148  1.00113.44           C  
ATOM   2656  N   LEU D 382      16.704 -15.912 -19.379  1.00112.33           N  
ATOM   2657  CA  LEU D 382      16.506 -17.308 -19.765  1.00112.28           C  
ATOM   2658  C   LEU D 382      15.342 -17.391 -20.730  1.00114.41           C  
ATOM   2659  O   LEU D 382      15.347 -18.195 -21.663  1.00114.12           O  
ATOM   2660  CB  LEU D 382      16.238 -18.198 -18.550  1.00108.73           C  
ATOM   2661  CG  LEU D 382      17.473 -18.854 -17.935  1.00106.35           C  
ATOM   2662  CD1 LEU D 382      17.232 -20.349 -17.726  1.00104.72           C  
ATOM   2663  CD2 LEU D 382      18.666 -18.657 -18.846  1.00105.62           C  
ATOM   2664  N   LEU D 383      14.305 -16.614 -20.439  1.00116.74           N  
ATOM   2665  CA  LEU D 383      13.145 -16.539 -21.306  1.00117.91           C  
ATOM   2666  C   LEU D 383      13.429 -15.879 -22.642  1.00118.53           C  
ATOM   2667  O   LEU D 383      12.969 -16.353 -23.674  1.00119.19           O  
ATOM   2668  CB  LEU D 383      11.993 -15.807 -20.613  1.00117.86           C  
ATOM   2669  CG  LEU D 383      11.184 -16.608 -19.591  1.00118.01           C  
ATOM   2670  CD1 LEU D 383       9.712 -16.383 -19.879  1.00117.63           C  
ATOM   2671  CD2 LEU D 383      11.523 -18.102 -19.660  1.00117.22           C  
ATOM   2672  N   ARG D 384      14.205 -14.802 -22.641  1.00119.15           N  
ATOM   2673  CA  ARG D 384      14.476 -14.141 -23.903  1.00121.27           C  
ATOM   2674  C   ARG D 384      15.250 -15.083 -24.834  1.00122.79           C  
ATOM   2675  O   ARG D 384      15.022 -15.089 -26.055  1.00123.33           O  
ATOM   2676  CB  ARG D 384      15.213 -12.834 -23.651  1.00121.32           C  
ATOM   2677  CG  ARG D 384      14.289 -11.778 -23.071  1.00123.60           C  
ATOM   2678  CD  ARG D 384      15.004 -10.462 -22.832  1.00127.39           C  
ATOM   2679  NE  ARG D 384      15.691  -9.983 -24.030  1.00129.83           N  
ATOM   2680  CZ  ARG D 384      16.569  -8.981 -24.043  1.00130.99           C  
ATOM   2681  NH1 ARG D 384      16.866  -8.343 -22.912  1.00130.93           N1+
ATOM   2682  NH2 ARG D 384      17.165  -8.634 -25.181  1.00130.51           N  
ATOM   2683  N   ASN D 385      16.220 -15.816 -24.288  1.00123.65           N  
ATOM   2684  CA  ASN D 385      16.912 -16.836 -25.079  1.00123.88           C  
ATOM   2685  C   ASN D 385      15.966 -17.988 -25.404  1.00124.55           C  
ATOM   2686  O   ASN D 385      16.059 -18.578 -26.473  1.00125.73           O  
ATOM   2687  CB  ASN D 385      18.196 -17.358 -24.428  1.00122.29           C  
ATOM   2688  CG  ASN D 385      19.250 -17.612 -25.497  1.00121.16           C  
ATOM   2689  ND2 ASN D 385      19.702 -18.857 -25.599  1.00 87.99           N  
ATOM   2690  OD1 ASN D 385      19.650 -16.699 -26.220  1.00 87.99           O  
ATOM   2691  N   GLU D 386      15.091 -18.340 -24.453  1.00124.97           N  
ATOM   2692  CA  GLU D 386      14.137 -19.434 -24.660  1.00124.99           C  
ATOM   2693  C   GLU D 386      13.185 -19.076 -25.801  1.00125.86           C  
ATOM   2694  O   GLU D 386      12.851 -19.952 -26.601  1.00126.72           O  
ATOM   2695  CB  GLU D 386      13.320 -19.688 -23.379  1.00123.62           C  
ATOM   2696  CG  GLU D 386      11.886 -20.218 -23.608  1.00121.64           C  
ATOM   2697  CD  GLU D 386      11.810 -21.723 -23.868  1.00121.51           C  
ATOM   2698  OE1 GLU D 386      12.012 -22.513 -22.917  1.00120.87           O  
ATOM   2699  OE2 GLU D 386      11.543 -22.119 -25.025  1.00120.09           O1-
ATOM   2700  N   VAL D 387      12.709 -17.829 -25.867  1.00125.47           N  
ATOM   2701  CA  VAL D 387      11.866 -17.447 -26.998  1.00125.48           C  
ATOM   2702  C   VAL D 387      12.617 -17.396 -28.334  1.00126.42           C  
ATOM   2703  O   VAL D 387      12.101 -17.852 -29.351  1.00127.27           O  
ATOM   2704  CB  VAL D 387      11.143 -16.091 -26.766  1.00125.16           C  
ATOM   2705  CG1 VAL D 387      10.866 -15.396 -28.106  1.00123.85           C  
ATOM   2706  CG2 VAL D 387       9.808 -16.340 -26.053  1.00125.31           C  
ATOM   2707  N   ALA D 388      13.831 -16.848 -28.347  1.00127.10           N  
ATOM   2708  CA  ALA D 388      14.592 -16.802 -29.598  1.00127.60           C  
ATOM   2709  C   ALA D 388      15.040 -18.196 -30.101  1.00127.66           C  
ATOM   2710  O   ALA D 388      14.970 -18.473 -31.304  1.00126.54           O  
ATOM   2711  CB  ALA D 388      15.813 -15.871 -29.429  1.00127.83           C  
ATOM   2712  N   GLN D 389      15.516 -19.054 -29.182  1.00128.57           N  
ATOM   2713  CA  GLN D 389      15.935 -20.426 -29.521  1.00128.32           C  
ATOM   2714  C   GLN D 389      14.749 -21.287 -29.915  1.00128.37           C  
ATOM   2715  O   GLN D 389      14.841 -22.101 -30.837  1.00128.69           O  
ATOM   2716  CB  GLN D 389      16.672 -21.074 -28.337  1.00126.44           C  
ATOM   2717  N   LEU D 390      13.651 -21.166 -29.172  1.00128.41           N  
ATOM   2718  CA  LEU D 390      12.476 -21.913 -29.563  1.00128.76           C  
ATOM   2719  C   LEU D 390      11.892 -21.348 -30.872  1.00128.72           C  
ATOM   2720  O   LEU D 390      11.496 -22.108 -31.751  1.00128.49           O  
ATOM   2721  CB  LEU D 390      11.437 -21.815 -28.439  1.00129.00           C  
ATOM   2722  CG  LEU D 390      10.154 -22.645 -28.427  1.00128.98           C  
ATOM   2723  CD1 LEU D 390       9.303 -22.335 -29.651  1.00129.33           C  
ATOM   2724  CD2 LEU D 390      10.525 -24.113 -28.358  1.00128.57           C  
ATOM   2725  N   LYS D 391      11.890 -20.049 -31.053  1.00129.08           N  
ATOM   2726  CA  LYS D 391      11.307 -19.437 -32.241  1.00129.68           C  
ATOM   2727  C   LYS D 391      12.144 -19.466 -33.515  1.00130.21           C  
ATOM   2728  O   LYS D 391      11.615 -19.788 -34.589  1.00129.62           O  
ATOM   2729  CB  LYS D 391      10.955 -17.989 -31.934  1.00129.11           C  
ATOM   2730  N   GLN D 392      13.440 -19.147 -33.426  1.00131.40           N  
ATOM   2731  CA  GLN D 392      14.202 -19.184 -34.663  1.00132.67           C  
ATOM   2732  C   GLN D 392      14.483 -20.543 -35.260  1.00133.99           C  
ATOM   2733  O   GLN D 392      14.352 -20.718 -36.469  1.00134.92           O  
ATOM   2734  CB  GLN D 392      15.516 -18.429 -34.480  1.00131.39           C  
ATOM   2735  N   LEU D 393      14.915 -21.493 -34.422  1.00135.05           N  
ATOM   2736  CA  LEU D 393      15.150 -22.855 -34.895  1.00136.24           C  
ATOM   2737  C   LEU D 393      13.976 -23.766 -35.259  1.00136.93           C  
ATOM   2738  O   LEU D 393      13.965 -24.436 -36.290  1.00137.11           O  
ATOM   2739  CB  LEU D 393      16.057 -23.570 -33.897  1.00136.00           C  
ATOM   2740  N   LEU D 394      12.954 -23.763 -34.401  1.00137.56           N  
ATOM   2741  CA  LEU D 394      11.793 -24.642 -34.551  1.00138.74           C  
ATOM   2742  C   LEU D 394      10.679 -24.265 -35.524  1.00140.58           C  
ATOM   2743  O   LEU D 394      10.081 -25.156 -36.110  1.00141.24           O  
ATOM   2744  CB  LEU D 394      11.225 -24.896 -33.181  1.00138.25           C  
ATOM   2745  CG  LEU D 394      12.004 -25.957 -32.415  1.00138.00           C  
ATOM   2746  CD1 LEU D 394      12.036 -25.618 -30.932  1.00137.48           C  
ATOM   2747  CD2 LEU D 394      11.395 -27.344 -32.639  1.00136.84           C  
ATOM   2748  N   LEU D 395      10.384 -22.979 -35.723  1.00142.21           N  
ATOM   2749  CA  LEU D 395       9.356 -22.541 -36.671  1.00143.42           C  
ATOM   2750  C   LEU D 395       9.988 -21.919 -37.926  1.00144.12           C  
ATOM   2751  O   LEU D 395      10.148 -22.591 -38.954  1.00144.13           O  
ATOM   2752  CB  LEU D 395       8.414 -21.522 -36.001  1.00142.64           C  
ATOM   2753  CG  LEU D 395       6.949 -21.904 -35.738  1.00142.37           C  
ATOM   2754  CD1 LEU D 395       6.243 -20.757 -35.026  1.00141.52           C  
ATOM   2755  CD2 LEU D 395       6.242 -22.219 -37.053  1.00142.00           C  
ATOM   2756  N   ALA D 396      10.345 -20.637 -37.828  1.00144.67           N  
ATOM   2757  CA  ALA D 396      10.960 -19.897 -38.931  1.00145.23           C  
ATOM   2758  C   ALA D 396      12.272 -20.536 -39.404  1.00145.74           C  
ATOM   2759  O   ALA D 396      13.322 -19.859 -39.313  1.00145.56           O  
ATOM   2760  CB  ALA D 396      11.208 -18.441 -38.504  1.00144.33           C  
ATOM   2761  OXT ALA D 396      12.234 -21.703 -39.865  1.00146.34           O1-
TER   
END
