# Supplementary material for: Utilizing network pharmacology and molecular docking to explore the underlying mechanism of Guizhi Fuling Wan in treating endometriosis
Source: PeerJ. 2021 Apr 2;9:e11087. doi: 10.7717/peerj.11087 (PMC8020871; doi:10.7717/peerj.11087)
Supplement: Supplemental Information 1 [file peerj-09-11087-s001.zip › Molecular docking/JUN-5t01.pdb]

ATOM      1  N   HIS A 252     -46.337  23.908  -4.716  1.00 41.95           N  
ANISOU    1  N   HIS A 252     5130   5723   5085    473    389    -20       N  
ATOM      2  CA  HIS A 252     -46.168  22.646  -4.022  1.00 45.10           C  
ANISOU    2  CA  HIS A 252     5499   6151   5486    465    434    -68       C  
ATOM      3  C   HIS A 252     -44.925  21.946  -4.579  1.00 40.18           C  
ANISOU    3  C   HIS A 252     4821   5579   4868    419    459    -19       C  
ATOM      4  O   HIS A 252     -44.803  21.790  -5.783  1.00 36.99           O  
ANISOU    4  O   HIS A 252     4372   5237   4447    415    480     11       O  
ATOM      5  CB  HIS A 252     -47.423  21.788  -4.210  1.00 50.25           C  
ANISOU    5  CB  HIS A 252     6126   6856   6111    519    484   -150       C  
ATOM      6  CG  HIS A 252     -47.444  20.554  -3.356  1.00 52.85           C  
ANISOU    6  CG  HIS A 252     6442   7200   6440    515    528   -209       C  
ATOM      7  CD2 HIS A 252     -47.091  19.277  -3.652  1.00 52.99           C  
ANISOU    7  CD2 HIS A 252     6403   7281   6450    506    584   -220       C  
ATOM      8  ND1 HIS A 252     -47.875  20.553  -2.060  1.00 58.38           N  
ANISOU    8  ND1 HIS A 252     7193   7844   7146    515    519   -266       N  
ATOM      9  CE1 HIS A 252     -47.779  19.335  -1.564  1.00 59.59           C  
ANISOU    9  CE1 HIS A 252     7330   8022   7290    507    563   -305       C  
ATOM     10  NE2 HIS A 252     -47.311  18.532  -2.509  1.00 59.62           N  
ANISOU   10  NE2 HIS A 252     7268   8097   7289    505    603   -278       N  
ATOM     11  N   MET A 253     -43.999  21.558  -3.708  1.00 37.91           N  
ANISOU   11  N   MET A 253     4535   5267   4604    382    453    -13       N  
ATOM     12  CA  MET A 253     -42.789  20.820  -4.096  1.00 35.31           C  
ANISOU   12  CA  MET A 253     4147   4980   4287    339    473     19       C  
ATOM     13  C   MET A 253     -43.123  19.367  -4.377  1.00 29.06           C  
ANISOU   13  C   MET A 253     3296   4261   3486    361    535    -28       C  
ATOM     14  O   MET A 253     -43.911  18.810  -3.633  1.00 33.17           O  
ANISOU   14  O   MET A 253     3837   4769   3997    393    554    -88       O  
ATOM     15  CB  MET A 253     -41.767  20.874  -2.947  1.00 37.41           C  
ANISOU   15  CB  MET A 253     4438   5191   4584    301    440     31       C  
ATOM     16  CG  MET A 253     -40.366  20.613  -3.342  1.00 37.83           C  
ANISOU   16  CG  MET A 253     4444   5270   4659    251    438     72       C  
ATOM     17  SD  MET A 253     -39.268  20.761  -1.914  1.00 38.63           S  
ANISOU   17  SD  MET A 253     4580   5305   4795    215    392     77       S  
ATOM     18  CE  MET A 253     -39.170  22.530  -1.711  1.00 41.43           C  
ANISOU   18  CE  MET A 253     5001   5588   5153    194    342    120       C  
ATOM     19  N   LYS A 254     -42.517  18.732  -5.388  1.00 28.01           N  
ANISOU   19  N   LYS A 254     3089   4198   3355    338    568     -8       N  
ATOM     20  CA  LYS A 254     -42.705  17.277  -5.545  1.00 33.41           C  
ANISOU   20  CA  LYS A 254     3711   4944   4038    353    629    -55       C  
ATOM     21  C   LYS A 254     -42.201  16.526  -4.297  1.00 32.74           C  
ANISOU   21  C   LYS A 254     3643   4819   3979    345    621    -80       C  
ATOM     22  O   LYS A 254     -41.137  16.863  -3.759  1.00 31.44           O  
ANISOU   22  O   LYS A 254     3494   4611   3841    308    577    -46       O  
ATOM     23  CB  LYS A 254     -41.993  16.739  -6.803  1.00 36.90           C  
ANISOU   23  CB  LYS A 254     4063   5468   4489    320    664    -31       C  
ATOM     24  CG  LYS A 254     -42.904  16.612  -8.018  1.00 40.47           C  
ANISOU   24  CG  LYS A 254     4474   5997   4907    346    710    -44       C  
ATOM     25  CD  LYS A 254     -42.112  16.319  -9.313  1.00 44.73           C  
ANISOU   25  CD  LYS A 254     4929   6615   5453    297    737    -13       C  
ATOM     26  CE  LYS A 254     -42.064  14.845  -9.683  1.00 52.51           C  
ANISOU   26  CE  LYS A 254     5822   7678   6452    298    806    -58       C  
ATOM     27  NZ  LYS A 254     -41.556  14.615 -11.132  1.00 40.06           N1+
ANISOU   27  NZ  LYS A 254     4154   6193   4874    250    842    -38       N1+
ATOM     28  N   ALA A 255     -42.954  15.523  -3.843  1.00 32.33           N  
ANISOU   28  N   ALA A 255     3590   4780   3913    378    663   -140       N  
ATOM     29  CA  ALA A 255     -42.551  14.757  -2.643  1.00 38.55           C  
ANISOU   29  CA  ALA A 255     4404   5526   4718    371    654   -163       C  
ATOM     30  C   ALA A 255     -41.126  14.208  -2.724  1.00 34.56           C  
ANISOU   30  C   ALA A 255     3846   5031   4254    333    639   -129       C  
ATOM     31  O   ALA A 255     -40.380  14.202  -1.729  1.00 40.73           O  
ANISOU   31  O   ALA A 255     4662   5756   5056    313    594   -117       O  
ATOM     32  CB  ALA A 255     -43.508  13.615  -2.396  1.00 42.12           C  
ANISOU   32  CB  ALA A 255     4853   6004   5148    405    715   -232       C  
ATOM     33  N   GLU A 256     -40.725  13.739  -3.891  1.00 27.65           N  
ANISOU   33  N   GLU A 256     2885   4227   3392    319    675   -119       N  
ATOM     34  CA  GLU A 256     -39.380  13.245  -3.986  1.00 27.85           C  
ANISOU   34  CA  GLU A 256     2855   4262   3463    281    658    -99       C  
ATOM     35  C   GLU A 256     -38.316  14.325  -3.898  1.00 28.95           C  
ANISOU   35  C   GLU A 256     3012   4365   3623    238    597    -48       C  
ATOM     36  O   GLU A 256     -37.227  14.075  -3.365  1.00 26.53           O  
ANISOU   36  O   GLU A 256     2695   4032   3354    212    562    -41       O  
ATOM     37  CB  GLU A 256     -39.177  12.461  -5.255  1.00 36.84           C  
ANISOU   37  CB  GLU A 256     3890   5491   4617    269    714   -109       C  
ATOM     38  CG  GLU A 256     -38.036  11.492  -5.063  1.00 37.83           C  
ANISOU   38  CG  GLU A 256     3957   5622   4796    245    707   -118       C  
ATOM     39  CD  GLU A 256     -37.697  10.691  -6.308  1.00 41.41           C  
ANISOU   39  CD  GLU A 256     4296   6165   5275    223    761   -133       C  
ATOM     40  OE1 GLU A 256     -38.315  10.880  -7.376  1.00 42.30           O  
ANISOU   40  OE1 GLU A 256     4371   6342   5359    223    807   -133       O  
ATOM     41  OE2 GLU A 256     -36.788   9.870  -6.184  1.00 41.23           O1-
ANISOU   41  OE2 GLU A 256     4217   6146   5301    206    755   -148       O1-
ATOM     42  N   ARG A 257     -38.597  15.516  -4.436  1.00 31.66           N  
ANISOU   42  N   ARG A 257     3382   4704   3943    228    584    -16       N  
ATOM     43  CA  ARG A 257     -37.669  16.623  -4.235  1.00 27.90           C  
ANISOU   43  CA  ARG A 257     2936   4182   3481    186    528     28       C  
ATOM     44  C   ARG A 257     -37.577  16.956  -2.745  1.00 29.73           C  
ANISOU   44  C   ARG A 257     3245   4332   3719    195    479     24       C  
ATOM     45  O   ARG A 257     -36.502  17.270  -2.245  1.00 30.34           O  
ANISOU   45  O   ARG A 257     3328   4376   3824    162    437     42       O  
ATOM     46  CB  ARG A 257     -38.099  17.851  -5.039  1.00 30.79           C  
ANISOU   46  CB  ARG A 257     3330   4551   3818    178    522     65       C  
ATOM     47  CG  ARG A 257     -37.152  19.015  -4.909  1.00 32.26           C  
ANISOU   47  CG  ARG A 257     3549   4691   4017    130    474    110       C  
ATOM     48  CD  ARG A 257     -37.604  20.170  -5.829  1.00 43.44           C  
ANISOU   48  CD  ARG A 257     4994   6110   5401    121    470    150       C  
ATOM     49  NE  ARG A 257     -36.921  21.413  -5.477  1.00 54.83           N  
ANISOU   49  NE  ARG A 257     6490   7490   6852     84    422    189       N  
ATOM     50  CZ  ARG A 257     -35.831  21.859  -6.088  1.00 64.97           C  
ANISOU   50  CZ  ARG A 257     7752   8787   8146     20    416    219       C  
ATOM     51  NH1 ARG A 257     -35.313  21.165  -7.096  1.00 68.44           N1+
ANISOU   51  NH1 ARG A 257     8114   9301   8589    -15    451    213       N1+
ATOM     52  NH2 ARG A 257     -35.269  22.999  -5.701  1.00 68.53           N  
ANISOU   52  NH2 ARG A 257     8258   9179   8603    -12    378    249       N  
ATOM     53  N   LYS A 258     -38.701  16.870  -2.041  1.00 29.18           N  
ANISOU   53  N   LYS A 258     3230   4233   3623    237    487     -6       N  
ATOM     54  CA  LYS A 258     -38.703  17.100  -0.571  1.00 31.50           C  
ANISOU   54  CA  LYS A 258     3598   4452   3919    240    445    -17       C  
ATOM     55  C   LYS A 258     -37.815  16.060   0.157  1.00 30.05           C  
ANISOU   55  C   LYS A 258     3396   4260   3763    229    430    -29       C  
ATOM     56  O   LYS A 258     -37.003  16.404   1.058  1.00 32.18           O  
ANISOU   56  O   LYS A 258     3696   4480   4051    207    379    -14       O  
ATOM     57  CB  LYS A 258     -40.128  17.050  -0.036  1.00 32.45           C  
ANISOU   57  CB  LYS A 258     3773   4553   4004    280    465    -61       C  
ATOM     58  CG  LYS A 258     -40.298  17.484   1.433  1.00 41.18           C  
ANISOU   58  CG  LYS A 258     4960   5583   5105    274    424    -76       C  
ATOM     59  CD  LYS A 258     -41.781  17.707   1.746  1.00 47.91           C  
ANISOU   59  CD  LYS A 258     5862   6420   5923    306    446   -126       C  
ATOM     60  CE  LYS A 258     -42.069  17.788   3.243  1.00 56.15           C  
ANISOU   60  CE  LYS A 258     6979   7399   6957    295    420   -160       C  
ATOM     61  NZ  LYS A 258     -41.224  18.795   3.970  1.00 60.09           N1+
ANISOU   61  NZ  LYS A 258     7511   7841   7478    259    359   -120       N1+
ATOM     62  N   ARG A 259     -37.944  14.798  -0.254  1.00 30.47           N  
ANISOU   62  N   ARG A 259     3395   4360   3820    247    474    -56       N  
ATOM     63  CA  ARG A 259     -37.225  13.730   0.411  1.00 29.07           C  
ANISOU   63  CA  ARG A 259     3204   4171   3671    245    458    -70       C  
ATOM     64  C   ARG A 259     -35.736  14.002   0.298  1.00 30.98           C  
ANISOU   64  C   ARG A 259     3404   4410   3957    206    413    -41       C  
ATOM     65  O   ARG A 259     -35.023  13.929   1.294  1.00 28.50           O  
ANISOU   65  O   ARG A 259     3119   4049   3661    197    362    -38       O  
ATOM     66  CB  ARG A 259     -37.570  12.345  -0.161  1.00 30.74           C  
ANISOU   66  CB  ARG A 259     3355   4437   3887    267    518   -105       C  
ATOM     67  CG  ARG A 259     -36.643  11.257   0.334  1.00 26.15           C  
ANISOU   67  CG  ARG A 259     2747   3844   3346    264    495   -113       C  
ATOM     68  CD  ARG A 259     -37.208   9.824   0.095  1.00 31.67           C  
ANISOU   68  CD  ARG A 259     3411   4578   4044    292    556   -155       C  
ATOM     69  NE  ARG A 259     -37.333   9.453  -1.323  1.00 27.16           N  
ANISOU   69  NE  ARG A 259     2742   4091   3486    291    617   -165       N  
ATOM     70  CZ  ARG A 259     -36.448   8.711  -1.997  1.00 27.22           C  
ANISOU   70  CZ  ARG A 259     2655   4141   3545    275    627   -171       C  
ATOM     71  NH1 ARG A 259     -35.340   8.262  -1.430  1.00 25.27           N1+
ANISOU   71  NH1 ARG A 259     2395   3861   3346    263    575   -167       N1+
ATOM     72  NH2 ARG A 259     -36.656   8.427  -3.278  1.00 26.76           N  
ANISOU   72  NH2 ARG A 259     2511   4164   3494    268    688   -183       N  
ATOM     73  N   MET A 260     -35.270  14.390  -0.890  1.00 24.06           N  
ANISOU   73  N   MET A 260     2463   3583   3095    179    429    -22       N  
ATOM     74  CA  MET A 260     -33.842  14.604  -1.058  1.00 24.05           C  
ANISOU   74  CA  MET A 260     2417   3585   3138    136    392     -8       C  
ATOM     75  C   MET A 260     -33.374  15.899  -0.377  1.00 27.23           C  
ANISOU   75  C   MET A 260     2881   3930   3536    112    339     20       C  
ATOM     76  O   MET A 260     -32.265  15.960   0.164  1.00 27.93           O  
ANISOU   76  O   MET A 260     2962   3995   3657     89    294     20       O  
ATOM     77  CB  MET A 260     -33.487  14.574  -2.555  1.00 30.06           C  
ANISOU   77  CB  MET A 260     3090   4421   3912    104    432     -5       C  
ATOM     78  CG  MET A 260     -33.790  13.158  -3.146  1.00 31.55           C  
ANISOU   78  CG  MET A 260     3203   4668   4116    125    485    -40       C  
ATOM     79  SD  MET A 260     -33.035  11.773  -2.207  1.00 39.79           S  
ANISOU   79  SD  MET A 260     4222   5686   5210    144    455    -74       S  
ATOM     80  CE  MET A 260     -31.332  12.051  -2.682  1.00 32.11           C  
ANISOU   80  CE  MET A 260     3172   4733   4297     84    417    -76       C  
ATOM     81  N   ARG A 261     -34.215  16.925  -0.352  1.00 27.58           N  
ANISOU   81  N   ARG A 261     2986   3950   3543    118    343     40       N  
ATOM     82  CA  ARG A 261     -33.808  18.129   0.383  1.00 27.53           C  
ANISOU   82  CA  ARG A 261     3038   3885   3537     95    296     63       C  
ATOM     83  C   ARG A 261     -33.760  17.860   1.881  1.00 28.36           C  
ANISOU   83  C   ARG A 261     3198   3934   3644    110    256     48       C  
ATOM     84  O   ARG A 261     -32.891  18.385   2.583  1.00 31.29           O  
ANISOU   84  O   ARG A 261     3587   4269   4032     85    210     57       O  
ATOM     85  CB  ARG A 261     -34.743  19.292   0.072  1.00 31.74           C  
ANISOU   85  CB  ARG A 261     3622   4400   4036    101    305     85       C  
ATOM     86  CG  ARG A 261     -34.438  19.872  -1.292  1.00 37.11           C  
ANISOU   86  CG  ARG A 261     4262   5122   4714     69    326    114       C  
ATOM     87  CD  ARG A 261     -35.488  20.859  -1.712  1.00 45.87           C  
ANISOU   87  CD  ARG A 261     5421   6216   5791     85    334    135       C  
ATOM     88  NE  ARG A 261     -35.164  22.192  -1.219  1.00 53.58           N  
ANISOU   88  NE  ARG A 261     6456   7132   6771     60    296    163       N  
ATOM     89  CZ  ARG A 261     -34.398  23.051  -1.879  1.00 60.52           C  
ANISOU   89  CZ  ARG A 261     7329   8011   7654     12    288    197       C  
ATOM     90  NH1 ARG A 261     -33.883  22.705  -3.054  1.00 66.71           N1+
ANISOU   90  NH1 ARG A 261     8053   8857   8438    -19    316    205       N1+
ATOM     91  NH2 ARG A 261     -34.147  24.245  -1.372  1.00 60.13           N  
ANISOU   91  NH2 ARG A 261     7334   7903   7609     -9    258    219       N  
ATOM     92  N   ASN A 262     -34.691  17.059   2.373  1.00 29.43           N  
ANISOU   92  N   ASN A 262     3361   4063   3757    147    274     22       N  
ATOM     93  CA  ASN A 262     -34.620  16.599   3.767  1.00 32.91           C  
ANISOU   93  CA  ASN A 262     3855   4455   4196    155    238      5       C  
ATOM     94  C   ASN A 262     -33.353  15.806   4.129  1.00 32.11           C  
ANISOU   94  C   ASN A 262     3714   4354   4132    145    200      2       C  
ATOM     95  O   ASN A 262     -32.843  15.932   5.238  1.00 27.21           O  
ANISOU   95  O   ASN A 262     3134   3688   3516    136    150      4       O  
ATOM     96  CB  ASN A 262     -35.833  15.745   4.102  1.00 33.89           C  
ANISOU   96  CB  ASN A 262     4013   4578   4286    190    274    -28       C  
ATOM     97  CG  ASN A 262     -37.017  16.565   4.508  1.00 42.03           C  
ANISOU   97  CG  ASN A 262     5112   5578   5280    198    284    -41       C  
ATOM     98  ND2 ASN A 262     -38.195  15.929   4.582  1.00 38.45           N  
ANISOU   98  ND2 ASN A 262     4682   5133   4794    226    327    -80       N  
ATOM     99  OD1 ASN A 262     -36.885  17.757   4.772  1.00 44.51           O  
ANISOU   99  OD1 ASN A 262     5456   5860   5596    178    255    -21       O  
ATOM    100  N   ARG A 263     -32.868  14.968   3.212  1.00 28.55           N  
ANISOU  100  N   ARG A 263     3182   3954   3711    148    223     -7       N  
ATOM    101  CA  ARG A 263     -31.670  14.194   3.471  1.00 27.21           C  
ANISOU  101  CA  ARG A 263     2967   3785   3586    142    184    -18       C  
ATOM    102  C   ARG A 263     -30.479  15.152   3.618  1.00 32.27           C  
ANISOU  102  C   ARG A 263     3595   4412   4253    104    137     -5       C  
ATOM    103  O   ARG A 263     -29.633  15.000   4.498  1.00 27.98           O  
ANISOU  103  O   ARG A 263     3062   3837   3731    100     81    -11       O  
ATOM    104  CB  ARG A 263     -31.416  13.168   2.352  1.00 25.73           C  
ANISOU  104  CB  ARG A 263     2684   3659   3432    147    223    -38       C  
ATOM    105  CG  ARG A 263     -30.327  12.153   2.743  1.00 28.41           C  
ANISOU  105  CG  ARG A 263     2979   3993   3824    152    179    -59       C  
ATOM    106  CD  ARG A 263     -29.914  11.256   1.551  1.00 32.45           C  
ANISOU  106  CD  ARG A 263     3380   4569   4381    147    216    -85       C  
ATOM    107  NE  ARG A 263     -30.980  10.387   1.040  1.00 25.28           N  
ANISOU  107  NE  ARG A 263     2458   3693   3454    175    282    -98       N  
ATOM    108  CZ  ARG A 263     -30.791   9.517   0.051  1.00 28.64           C  
ANISOU  108  CZ  ARG A 263     2789   4178   3917    173    324   -123       C  
ATOM    109  NH1 ARG A 263     -29.585   9.455  -0.489  1.00 26.97           N1+
ANISOU  109  NH1 ARG A 263     2491   3993   3763    140    301   -140       N1+
ATOM    110  NH2 ARG A 263     -31.804   8.735  -0.420  1.00 28.79           N  
ANISOU  110  NH2 ARG A 263     2793   4230   3917    199    391   -139       N  
ATOM    111  N   ILE A 264     -30.407  16.145   2.740  1.00 29.11           N  
ANISOU  111  N   ILE A 264     3175   4036   3849     73    160     12       N  
ATOM    112  CA  ILE A 264     -29.327  17.120   2.813  1.00 28.57           C  
ANISOU  112  CA  ILE A 264     3098   3956   3802     31    126     20       C  
ATOM    113  C   ILE A 264     -29.408  17.915   4.125  1.00 28.47           C  
ANISOU  113  C   ILE A 264     3168   3880   3769     31     83     32       C  
ATOM    114  O   ILE A 264     -28.392  18.121   4.820  1.00 30.19           O  
ANISOU  114  O   ILE A 264     3384   4077   4010     14     35     23       O  
ATOM    115  CB  ILE A 264     -29.389  18.074   1.588  1.00 32.85           C  
ANISOU  115  CB  ILE A 264     3618   4531   4334     -5    165     40       C  
ATOM    116  CG1 ILE A 264     -29.151  17.274   0.308  1.00 33.94           C  
ANISOU  116  CG1 ILE A 264     3666   4738   4493    -16    205     23       C  
ATOM    117  CG2 ILE A 264     -28.383  19.184   1.734  1.00 33.18           C  
ANISOU  117  CG2 ILE A 264     3665   4554   4388    -52    136     46       C  
ATOM    118  CD1 ILE A 264     -29.644  17.951  -0.929  1.00 37.12           C  
ANISOU  118  CD1 ILE A 264     4058   5177   4869    -40    252     46       C  
ATOM    119  N   ALA A 265     -30.619  18.335   4.476  1.00 30.12           N  
ANISOU  119  N   ALA A 265     3444   4062   3938     49    101     45       N  
ATOM    120  CA  ALA A 265     -30.844  19.067   5.744  1.00 34.67           C  
ANISOU  120  CA  ALA A 265     4097   4580   4495     45     67     51       C  
ATOM    121  C   ALA A 265     -30.330  18.286   6.956  1.00 34.11           C  
ANISOU  121  C   ALA A 265     4046   4482   4432     55     17     35       C  
ATOM    122  O   ALA A 265     -29.624  18.822   7.841  1.00 33.07           O  
ANISOU  122  O   ALA A 265     3937   4320   4308     35    -29     36       O  
ATOM    123  CB  ALA A 265     -32.356  19.378   5.907  1.00 36.02           C  
ANISOU  123  CB  ALA A 265     4329   4730   4624     66     97     52       C  
ATOM    124  N   ALA A 266     -30.669  17.006   6.990  1.00 30.01           N  
ANISOU  124  N   ALA A 266     3519   3974   3910     86     25     19       N  
ATOM    125  CA  ALA A 266     -30.283  16.143   8.099  1.00 31.52           C  
ANISOU  125  CA  ALA A 266     3737   4134   4103    100    -23      8       C  
ATOM    126  C   ALA A 266     -28.767  15.987   8.135  1.00 32.86           C  
ANISOU  126  C   ALA A 266     3851   4314   4322     88    -74      1       C  
ATOM    127  O   ALA A 266     -28.157  15.964   9.196  1.00 33.74           O  
ANISOU  127  O   ALA A 266     3992   4393   4436     85   -132     -2       O  
ATOM    128  CB  ALA A 266     -30.971  14.769   7.966  1.00 29.79           C  
ANISOU  128  CB  ALA A 266     3520   3927   3873    135      4     -8       C  
ATOM    129  N   SER A 267     -28.160  15.866   6.961  1.00 31.17           N  
ANISOU  129  N   SER A 267     3552   4146   4144     79    -52     -8       N  
ATOM    130  CA  SER A 267     -26.726  15.689   6.875  1.00 31.46           C  
ANISOU  130  CA  SER A 267     3523   4198   4232     65    -96    -29       C  
ATOM    131  C   SER A 267     -25.992  16.948   7.347  1.00 34.33           C  
ANISOU  131  C   SER A 267     3903   4543   4597     29   -126    -26       C  
ATOM    132  O   SER A 267     -25.000  16.882   8.095  1.00 30.62           O  
ANISOU  132  O   SER A 267     3426   4058   4151     26   -185    -44       O  
ATOM    133  CB  SER A 267     -26.344  15.338   5.432  1.00 38.37           C  
ANISOU  133  CB  SER A 267     4302   5132   5143     52    -55    -47       C  
ATOM    134  OG  SER A 267     -24.936  15.234   5.309  1.00 45.75           O  
ANISOU  134  OG  SER A 267     5168   6084   6131     33    -95    -80       O  
ATOM    135  N   LYS A 268     -26.469  18.111   6.913  1.00 31.22           N  
ANISOU  135  N   LYS A 268     3532   4151   4180      3    -87     -5       N  
ATOM    136  CA  LYS A 268     -25.852  19.350   7.376  1.00 32.10           C  
ANISOU  136  CA  LYS A 268     3663   4243   4292    -33   -108     -2       C  
ATOM    137  C   LYS A 268     -25.955  19.516   8.892  1.00 33.13           C  
ANISOU  137  C   LYS A 268     3862   4323   4402    -25   -155      1       C  
ATOM    138  O   LYS A 268     -25.015  19.989   9.537  1.00 35.08           O  
ANISOU  138  O   LYS A 268     4105   4559   4664    -44   -195    -12       O  
ATOM    139  CB  LYS A 268     -26.482  20.558   6.687  1.00 35.25           C  
ANISOU  139  CB  LYS A 268     4084   4641   4667    -60    -58     24       C  
ATOM    140  CG  LYS A 268     -26.191  20.692   5.185  1.00 43.67           C  
ANISOU  140  CG  LYS A 268     5088   5757   5749    -86    -15     23       C  
ATOM    141  CD  LYS A 268     -26.487  22.157   4.707  1.00 75.45           C  
ANISOU  141  CD  LYS A 268     9146   9769   9752   -122     16     52       C  
ATOM    142  CE  LYS A 268     -27.228  22.236   3.361  1.00 75.38           C  
ANISOU  142  CE  LYS A 268     9123   9792   9725   -125     69     74       C  
ATOM    143  NZ  LYS A 268     -26.399  21.764   2.215  1.00 75.88           N1+
ANISOU  143  NZ  LYS A 268     9105   9912   9814   -155     90     53       N1+
ATOM    144  N   SER A 269     -27.106  19.165   9.454  1.00 32.71           N  
ANISOU  144  N   SER A 269     3872   4244   4312     -1   -147     15       N  
ATOM    145  CA  SER A 269     -27.303  19.260  10.892  1.00 37.18           C  
ANISOU  145  CA  SER A 269     4508   4766   4852     -1   -188     16       C  
ATOM    146  C   SER A 269     -26.341  18.341  11.680  1.00 35.76           C  
ANISOU  146  C   SER A 269     4317   4579   4691     15   -255      0       C  
ATOM    147  O   SER A 269     -25.824  18.750  12.723  1.00 33.24           O  
ANISOU  147  O   SER A 269     4027   4236   4367      0   -301     -4       O  
ATOM    148  CB  SER A 269     -28.746  18.938  11.239  1.00 40.00           C  
ANISOU  148  CB  SER A 269     4932   5101   5165     16   -160     23       C  
ATOM    149  OG  SER A 269     -28.888  18.707  12.640  1.00 47.01           O  
ANISOU  149  OG  SER A 269     5886   5950   6026     13   -203     19       O  
ATOM    150  N   ARG A 270     -26.108  17.113  11.197  1.00 32.39           N  
ANISOU  150  N   ARG A 270     3848   4171   4287     45   -262    -11       N  
ATOM    151  CA  ARG A 270     -25.142  16.226  11.820  1.00 34.46           C  
ANISOU  151  CA  ARG A 270     4093   4424   4575     65   -331    -29       C  
ATOM    152  C   ARG A 270     -23.752  16.887  11.798  1.00 36.16           C  
ANISOU  152  C   ARG A 270     4251   4656   4832     42   -368    -53       C  
ATOM    153  O   ARG A 270     -23.045  16.882  12.787  1.00 35.48           O  
ANISOU  153  O   ARG A 270     4182   4551   4749     44   -431    -63       O  
ATOM    154  CB  ARG A 270     -25.105  14.849  11.132  1.00 33.65           C  
ANISOU  154  CB  ARG A 270     3942   4341   4502    101   -326    -41       C  
ATOM    155  CG  ARG A 270     -26.381  14.022  11.300  1.00 34.06           C  
ANISOU  155  CG  ARG A 270     4053   4374   4513    125   -295    -26       C  
ATOM    156  CD  ARG A 270     -26.174  12.534  10.916  1.00 33.14           C  
ANISOU  156  CD  ARG A 270     3895   4267   4430    163   -305    -40       C  
ATOM    157  NE  ARG A 270     -25.826  12.310   9.517  1.00 32.18           N  
ANISOU  157  NE  ARG A 270     3671   4198   4356    162   -263    -60       N  
ATOM    158  CZ  ARG A 270     -26.702  12.299   8.508  1.00 28.56           C  
ANISOU  158  CZ  ARG A 270     3192   3775   3886    161   -186    -56       C  
ATOM    159  NH1 ARG A 270     -27.985  12.575   8.720  1.00 26.34           N1+
ANISOU  159  NH1 ARG A 270     2982   3479   3548    162   -141    -37       N1+
ATOM    160  NH2 ARG A 270     -26.279  12.055   7.271  1.00 30.32           N  
ANISOU  160  NH2 ARG A 270     3317   4048   4153    154   -153    -75       N  
ATOM    161  N   LYS A 271     -23.375  17.493  10.683  1.00 33.75           N  
ANISOU  161  N   LYS A 271     3882   4388   4553     17   -326    -64       N  
ATOM    162  CA  LYS A 271     -22.047  18.087  10.589  1.00 33.79           C  
ANISOU  162  CA  LYS A 271     3830   4413   4596    -10   -352    -98       C  
ATOM    163  C   LYS A 271     -21.911  19.285  11.551  1.00 36.03           C  
ANISOU  163  C   LYS A 271     4164   4670   4854    -38   -367    -91       C  
ATOM    164  O   LYS A 271     -20.903  19.458  12.237  1.00 34.82           O  
ANISOU  164  O   LYS A 271     3996   4515   4718    -44   -419   -119       O  
ATOM    165  CB  LYS A 271     -21.765  18.510   9.151  1.00 38.74           C  
ANISOU  165  CB  LYS A 271     4387   5085   5248    -42   -295   -113       C  
ATOM    166  CG  LYS A 271     -20.362  19.003   8.910  1.00 47.17           C  
ANISOU  166  CG  LYS A 271     5388   6178   6356    -76   -314   -162       C  
ATOM    167  CD  LYS A 271     -20.098  19.273   7.439  1.00 54.95           C  
ANISOU  167  CD  LYS A 271     6306   7210   7362   -115   -257   -180       C  
ATOM    168  CE  LYS A 271     -18.691  19.839   7.219  1.00 61.81           C  
ANISOU  168  CE  LYS A 271     7113   8105   8268   -160   -270   -239       C  
ATOM    169  NZ  LYS A 271     -18.211  19.676   5.811  1.00 63.62           N1+
ANISOU  169  NZ  LYS A 271     7260   8386   8528   -199   -227   -276       N1+
ATOM    170  N   ARG A 272     -22.928  20.115  11.605  1.00 33.09           N  
ANISOU  170  N   ARG A 272     3850   4280   4442    -56   -322    -58       N  
ATOM    171  CA  ARG A 272     -22.817  21.303  12.458  1.00 35.33           C  
ANISOU  171  CA  ARG A 272     4174   4541   4708    -87   -330    -54       C  
ATOM    172  C   ARG A 272     -22.758  20.925  13.948  1.00 35.41           C  
ANISOU  172  C   ARG A 272     4237   4520   4698    -73   -393    -55       C  
ATOM    173  O   ARG A 272     -22.001  21.538  14.721  1.00 35.40           O  
ANISOU  173  O   ARG A 272     4235   4515   4701    -94   -426    -72       O  
ATOM    174  CB  ARG A 272     -23.959  22.274  12.162  1.00 37.47           C  
ANISOU  174  CB  ARG A 272     4493   4796   4950   -107   -270    -22       C  
ATOM    175  CG  ARG A 272     -23.714  23.094  10.870  1.00 44.92           C  
ANISOU  175  CG  ARG A 272     5392   5765   5910   -137   -218    -21       C  
ATOM    176  CD  ARG A 272     -24.767  24.187  10.700  1.00 53.52           C  
ANISOU  176  CD  ARG A 272     6534   6830   6973   -155   -171     10       C  
ATOM    177  NE  ARG A 272     -26.092  23.646  10.988  1.00 59.51           N  
ANISOU  177  NE  ARG A 272     7343   7568   7701   -123   -163     29       N  
ATOM    178  CZ  ARG A 272     -27.023  23.377  10.071  1.00 61.46           C  
ANISOU  178  CZ  ARG A 272     7592   7826   7936   -104   -121     45       C  
ATOM    179  NH1 ARG A 272     -26.798  23.640   8.780  1.00 58.27           N1+
ANISOU  179  NH1 ARG A 272     7143   7451   7544   -117    -85     53       N1+
ATOM    180  NH2 ARG A 272     -28.188  22.857  10.457  1.00 57.79           N  
ANISOU  180  NH2 ARG A 272     7173   7343   7442    -77   -114     51       N  
ATOM    181  N   LYS A 273     -23.505  19.901  14.347  1.00 32.45           N  
ANISOU  181  N   LYS A 273     3905   4126   4299    -42   -409    -39       N  
ATOM    182  CA  LYS A 273     -23.392  19.362  15.706  1.00 32.99           C  
ANISOU  182  CA  LYS A 273     4026   4165   4344    -30   -475    -38       C  
ATOM    183  C   LYS A 273     -21.978  18.882  16.031  1.00 38.39           C  
ANISOU  183  C   LYS A 273     4661   4861   5065    -14   -547    -68       C  
ATOM    184  O   LYS A 273     -21.494  19.133  17.144  1.00 38.10           O  
ANISOU  184  O   LYS A 273     4651   4809   5014    -24   -600    -75       O  
ATOM    185  CB  LYS A 273     -24.392  18.214  15.936  1.00 34.71           C  
ANISOU  185  CB  LYS A 273     4300   4360   4530     -1   -475    -19       C  
ATOM    186  CG  LYS A 273     -25.839  18.694  16.087  1.00 35.61           C  
ANISOU  186  CG  LYS A 273     4480   4453   4596    -20   -420     -1       C  
ATOM    187  CD  LYS A 273     -26.750  17.604  16.640  1.00 36.90           C  
ANISOU  187  CD  LYS A 273     4712   4589   4718     -1   -427      7       C  
ATOM    188  CE  LYS A 273     -28.204  17.821  16.209  1.00 42.38           C  
ANISOU  188  CE  LYS A 273     5442   5280   5381     -7   -355     11       C  
ATOM    189  NZ  LYS A 273     -29.023  16.575  16.317  1.00 41.39           N1+
ANISOU  189  NZ  LYS A 273     5361   5140   5224     17   -345     10       N1+
ATOM    190  N   LEU A 274     -21.309  18.197  15.093  1.00 37.23           N  
ANISOU  190  N   LEU A 274     4439   4742   4966      9   -552    -91       N  
ATOM    191  CA  LEU A 274     -19.929  17.741  15.349  1.00 38.26           C  
ANISOU  191  CA  LEU A 274     4513   4885   5140     27   -625   -132       C  
ATOM    192  C   LEU A 274     -18.958  18.921  15.458  1.00 39.98           C  
ANISOU  192  C   LEU A 274     4691   5124   5375    -10   -626   -166       C  
ATOM    193  O   LEU A 274     -17.984  18.878  16.211  1.00 39.94           O  
ANISOU  193  O   LEU A 274     4670   5120   5385     -2   -692   -198       O  
ATOM    194  CB  LEU A 274     -19.445  16.789  14.268  1.00 42.23           C  
ANISOU  194  CB  LEU A 274     4935   5414   5696     54   -625   -160       C  
ATOM    195  CG  LEU A 274     -19.992  15.358  14.283  1.00 42.42           C  
ANISOU  195  CG  LEU A 274     4981   5417   5720    100   -646   -142       C  
ATOM    196  CD1 LEU A 274     -19.301  14.555  13.211  1.00 47.01           C  
ANISOU  196  CD1 LEU A 274     5463   6031   6367    119   -648   -182       C  
ATOM    197  CD2 LEU A 274     -19.818  14.689  15.633  1.00 44.91           C  
ANISOU  197  CD2 LEU A 274     5360   5690   6014    129   -733   -131       C  
ATOM    198  N   GLU A 275     -19.242  19.983  14.717  1.00 39.50           N  
ANISOU  198  N   GLU A 275     4617   5079   5311    -49   -552   -161       N  
ATOM    199  CA  GLU A 275     -18.399  21.168  14.745  1.00 38.74           C  
ANISOU  199  CA  GLU A 275     4489   5002   5229    -91   -540   -194       C  
ATOM    200  C   GLU A 275     -18.559  21.927  16.063  1.00 38.17           C  
ANISOU  200  C   GLU A 275     4479   4905   5120   -109   -561   -181       C  
ATOM    201  O   GLU A 275     -17.597  22.490  16.572  1.00 41.54           O  
ANISOU  201  O   GLU A 275     4878   5345   5559   -127   -587   -218       O  
ATOM    202  CB  GLU A 275     -18.714  22.073  13.553  1.00 41.83           C  
ANISOU  202  CB  GLU A 275     4860   5412   5623   -130   -456   -186       C  
ATOM    203  CG  GLU A 275     -18.355  21.428  12.214  1.00 50.77           C  
ANISOU  203  CG  GLU A 275     5919   6580   6794   -125   -433   -210       C  
ATOM    204  CD  GLU A 275     -18.927  22.165  11.010  1.00 61.87           C  
ANISOU  204  CD  GLU A 275     7320   7998   8189   -161   -351   -188       C  
ATOM    205  OE1 GLU A 275     -19.759  23.078  11.206  1.00 62.25           O  
ANISOU  205  OE1 GLU A 275     7429   8022   8202   -179   -314   -149       O  
ATOM    206  OE2 GLU A 275     -18.550  21.819   9.861  1.00 70.24           O1-
ANISOU  206  OE2 GLU A 275     8316   9093   9277   -172   -326   -212       O1-
ATOM    207  N   ARG A 276     -19.758  21.938  16.624  1.00 34.34           N  
ANISOU  207  N   ARG A 276     4071   4387   4589   -108   -547   -135       N  
ATOM    208  CA  ARG A 276     -19.932  22.524  17.958  1.00 37.35           C  
ANISOU  208  CA  ARG A 276     4509   4746   4936   -130   -571   -127       C  
ATOM    209  C   ARG A 276     -19.109  21.788  19.007  1.00 39.28           C  
ANISOU  209  C   ARG A 276     4757   4988   5180   -106   -662   -146       C  
ATOM    210  O   ARG A 276     -18.474  22.417  19.862  1.00 34.82           O  
ANISOU  210  O   ARG A 276     4190   4429   4610   -127   -690   -168       O  
ATOM    211  CB  ARG A 276     -21.392  22.499  18.373  1.00 38.42           C  
ANISOU  211  CB  ARG A 276     4726   4846   5024   -136   -544    -85       C  
ATOM    212  CG  ARG A 276     -21.699  23.237  19.660  1.00 39.51           C  
ANISOU  212  CG  ARG A 276     4921   4965   5127   -172   -556    -80       C  
ATOM    213  CD  ARG A 276     -23.195  23.116  19.938  1.00 37.00           C  
ANISOU  213  CD  ARG A 276     4678   4615   4766   -180   -524    -51       C  
ATOM    214  NE  ARG A 276     -23.693  24.034  20.952  1.00 36.97           N  
ANISOU  214  NE  ARG A 276     4720   4593   4734   -227   -514    -52       N  
ATOM    215  CZ  ARG A 276     -24.928  23.980  21.426  1.00 41.07           C  
ANISOU  215  CZ  ARG A 276     5305   5084   5214   -243   -494    -40       C  
ATOM    216  NH1 ARG A 276     -25.748  23.039  20.983  1.00 37.55           N1+
ANISOU  216  NH1 ARG A 276     4889   4628   4752   -214   -482    -26       N1+
ATOM    217  NH2 ARG A 276     -25.344  24.842  22.349  1.00 43.27           N  
ANISOU  217  NH2 ARG A 276     5618   5349   5473   -292   -483    -49       N  
ATOM    218  N   ILE A 277     -19.144  20.454  18.955  1.00 39.60           N  
ANISOU  218  N   ILE A 277     4803   5019   5225    -60   -708   -139       N  
ATOM    219  CA  ILE A 277     -18.377  19.634  19.904  1.00 38.53           C  
ANISOU  219  CA  ILE A 277     4675   4874   5090    -29   -804   -153       C  
ATOM    220  C   ILE A 277     -16.892  19.910  19.788  1.00 41.11           C  
ANISOU  220  C   ILE A 277     4919   5236   5466    -25   -842   -213       C  
ATOM    221  O   ILE A 277     -16.203  20.037  20.789  1.00 41.61           O  
ANISOU  221  O   ILE A 277     4989   5301   5522    -24   -905   -233       O  
ATOM    222  CB  ILE A 277     -18.614  18.126  19.691  1.00 38.24           C  
ANISOU  222  CB  ILE A 277     4652   4818   5060     22   -844   -138       C  
ATOM    223  CG1 ILE A 277     -20.060  17.784  20.003  1.00 44.85           C  
ANISOU  223  CG1 ILE A 277     5580   5619   5840     16   -812    -88       C  
ATOM    224  CG2 ILE A 277     -17.743  17.299  20.644  1.00 38.09           C  
ANISOU  224  CG2 ILE A 277     4642   4785   5046     58   -954   -152       C  
ATOM    225  CD1 ILE A 277     -20.482  18.261  21.392  1.00 51.62           C  
ANISOU  225  CD1 ILE A 277     6522   6452   6639    -18   -835    -69       C  
ATOM    226  N   ALA A 278     -16.399  19.980  18.557  1.00 44.31           N  
ANISOU  226  N   ALA A 278     5245   5672   5921    -25   -805   -246       N  
ATOM    227  CA  ALA A 278     -15.009  20.338  18.320  1.00 42.56           C  
ANISOU  227  CA  ALA A 278     4937   5486   5746    -31   -827   -316       C  
ATOM    228  C   ALA A 278     -14.656  21.677  18.981  1.00 45.13           C  
ANISOU  228  C   ALA A 278     5269   5825   6053    -77   -806   -334       C  
ATOM    229  O   ALA A 278     -13.778  21.736  19.844  1.00 46.63           O  
ANISOU  229  O   ALA A 278     5445   6026   6248    -69   -869   -371       O  
ATOM    230  CB  ALA A 278     -14.724  20.394  16.852  1.00 41.03           C  
ANISOU  230  CB  ALA A 278     4668   5325   5598    -44   -769   -347       C  
ATOM    231  N   ARG A 279     -15.334  22.736  18.550  1.00 42.82           N  
ANISOU  231  N   ARG A 279     4997   5532   5742   -123   -720   -310       N  
ATOM    232  CA  ARG A 279     -15.091  24.086  19.060  1.00 45.09           C  
ANISOU  232  CA  ARG A 279     5289   5828   6016   -171   -686   -326       C  
ATOM    233  C   ARG A 279     -15.070  24.128  20.573  1.00 49.88           C  
ANISOU  233  C   ARG A 279     5943   6421   6587   -170   -745   -318       C  
ATOM    234  O   ARG A 279     -14.169  24.734  21.157  1.00 55.07           O  
ANISOU  234  O   ARG A 279     6570   7103   7253   -187   -763   -364       O  
ATOM    235  CB  ARG A 279     -16.148  25.070  18.546  1.00 47.14           C  
ANISOU  235  CB  ARG A 279     5586   6071   6254   -212   -595   -283       C  
ATOM    236  CG  ARG A 279     -16.052  25.381  17.064  1.00 52.31           C  
ANISOU  236  CG  ARG A 279     6194   6744   6937   -230   -529   -294       C  
ATOM    237  CD  ARG A 279     -14.767  26.115  16.679  1.00 61.83           C  
ANISOU  237  CD  ARG A 279     7329   7986   8175   -264   -511   -363       C  
ATOM    238  NE  ARG A 279     -14.670  26.221  15.224  1.00 70.88           N  
ANISOU  238  NE  ARG A 279     8435   9151   9344   -285   -454   -374       N  
ATOM    239  CZ  ARG A 279     -14.679  27.364  14.544  1.00 77.03           C  
ANISOU  239  CZ  ARG A 279     9213   9934  10122   -337   -380   -376       C  
ATOM    240  NH1 ARG A 279     -14.753  28.518  15.194  1.00 76.61           N1+
ANISOU  240  NH1 ARG A 279     9192   9867  10051   -372   -352   -371       N1+
ATOM    241  NH2 ARG A 279     -14.601  27.351  13.210  1.00 80.16           N  
ANISOU  241  NH2 ARG A 279     9576  10347  10532   -358   -333   -383       N  
ATOM    242  N   LEU A 280     -16.040  23.481  21.212  1.00 42.41           N  
ANISOU  242  N   LEU A 280     5072   5440   5602   -153   -771   -265       N  
ATOM    243  CA  LEU A 280     -16.106  23.496  22.662  1.00 40.28           C  
ANISOU  243  CA  LEU A 280     4856   5157   5290   -161   -825   -254       C  
ATOM    244  C   LEU A 280     -14.931  22.748  23.302  1.00 46.57           C  
ANISOU  244  C   LEU A 280     5624   5969   6103   -121   -926   -292       C  
ATOM    245  O   LEU A 280     -14.371  23.205  24.300  1.00 41.61           O  
ANISOU  245  O   LEU A 280     4996   5354   5458   -138   -962   -315       O  
ATOM    246  CB  LEU A 280     -17.411  22.887  23.154  1.00 38.17           C  
ANISOU  246  CB  LEU A 280     4680   4848   4973   -157   -830   -194       C  
ATOM    247  CG  LEU A 280     -18.676  23.739  23.110  1.00 39.84           C  
ANISOU  247  CG  LEU A 280     4941   5040   5156   -202   -750   -162       C  
ATOM    248  CD1 LEU A 280     -19.861  22.872  23.513  1.00 40.44           C  
ANISOU  248  CD1 LEU A 280     5100   5078   5186   -193   -762   -118       C  
ATOM    249  CD2 LEU A 280     -18.541  24.970  24.035  1.00 36.81           C  
ANISOU  249  CD2 LEU A 280     4564   4666   4757   -257   -733   -178       C  
ATOM    250  N   GLU A 281     -14.582  21.586  22.746  1.00 48.06           N  
ANISOU  250  N   GLU A 281     5785   6154   6322    -69   -974   -300       N  
ATOM    251  CA  GLU A 281     -13.493  20.781  23.304  1.00 51.98           C  
ANISOU  251  CA  GLU A 281     6253   6657   6839    -23  -1079   -338       C  
ATOM    252  C   GLU A 281     -12.148  21.484  23.106  1.00 53.58           C  
ANISOU  252  C   GLU A 281     6363   6909   7087    -33  -1082   -421       C  
ATOM    253  O   GLU A 281     -11.258  21.427  23.962  1.00 56.14           O  
ANISOU  253  O   GLU A 281     6670   7247   7412    -16  -1157   -460       O  
ATOM    254  CB  GLU A 281     -13.492  19.378  22.678  1.00 52.79           C  
ANISOU  254  CB  GLU A 281     6345   6741   6973     35  -1124   -331       C  
ATOM    255  CG  GLU A 281     -14.632  18.527  23.209  1.00 55.65           C  
ANISOU  255  CG  GLU A 281     6807   7054   7283     49  -1145   -259       C  
ATOM    256  CD  GLU A 281     -14.388  17.034  23.091  1.00 69.65           C  
ANISOU  256  CD  GLU A 281     8581   8802   9082    113  -1224   -255       C  
ATOM    257  OE1 GLU A 281     -14.288  16.548  21.937  1.00 75.79           O  
ANISOU  257  OE1 GLU A 281     9299   9589   9911    135  -1197   -273       O  
ATOM    258  OE2 GLU A 281     -14.319  16.346  24.148  1.00 72.98           O1-
ANISOU  258  OE2 GLU A 281     9066   9193   9471    137  -1313   -233       O1-
ATOM    259  N   GLU A 282     -12.024  22.168  21.979  1.00 56.47           N  
ANISOU  259  N   GLU A 282     6672   7299   7486    -62   -998   -449       N  
ATOM    260  CA  GLU A 282     -10.878  23.008  21.703  1.00 60.90           C  
ANISOU  260  CA  GLU A 282     7152   7906   8083    -87   -977   -530       C  
ATOM    261  C   GLU A 282     -10.823  24.192  22.686  1.00 60.15           C  
ANISOU  261  C   GLU A 282     7080   7822   7951   -133   -953   -535       C  
ATOM    262  O   GLU A 282      -9.753  24.559  23.168  1.00 59.71           O  
ANISOU  262  O   GLU A 282     6976   7801   7911   -135   -985   -603       O  
ATOM    263  CB  GLU A 282     -10.929  23.491  20.245  1.00 67.08           C  
ANISOU  263  CB  GLU A 282     7885   8705   8897   -120   -883   -548       C  
ATOM    264  CG  GLU A 282      -9.771  24.371  19.821  1.00 77.80           C  
ANISOU  264  CG  GLU A 282     9162  10109  10289   -156   -848   -638       C  
ATOM    265  CD  GLU A 282      -8.424  23.667  19.915  1.00 89.67           C  
ANISOU  265  CD  GLU A 282    10586  11643  11841   -117   -931   -728       C  
ATOM    266  OE1 GLU A 282      -8.376  22.429  19.728  1.00 95.31           O  
ANISOU  266  OE1 GLU A 282    11289  12344  12582    -64   -998   -725       O  
ATOM    267  OE2 GLU A 282      -7.410  24.354  20.181  1.00 92.48           O1-
ANISOU  267  OE2 GLU A 282    10890  12036  12212   -139   -930   -808       O1-
ATOM    268  N   LYS A 283     -11.977  24.774  22.999  1.00 58.01           N  
ANISOU  268  N   LYS A 283     6881   7525   7636   -169   -899   -469       N  
ATOM    269  CA  LYS A 283     -12.012  25.933  23.882  1.00 58.04           C  
ANISOU  269  CA  LYS A 283     6903   7539   7611   -218   -868   -475       C  
ATOM    270  C   LYS A 283     -11.559  25.526  25.262  1.00 58.40           C  
ANISOU  270  C   LYS A 283     6970   7591   7630   -198   -961   -484       C  
ATOM    271  O   LYS A 283     -10.807  26.251  25.904  1.00 56.66           O  
ANISOU  271  O   LYS A 283     6715   7403   7409   -221   -965   -534       O  
ATOM    272  CB  LYS A 283     -13.409  26.550  23.944  1.00 58.64           C  
ANISOU  272  CB  LYS A 283     7049   7581   7650   -258   -797   -407       C  
ATOM    273  CG  LYS A 283     -13.443  27.993  24.463  1.00 59.44           C  
ANISOU  273  CG  LYS A 283     7151   7695   7741   -320   -735   -422       C  
ATOM    274  CD  LYS A 283     -12.632  28.933  23.569  1.00 61.24           C  
ANISOU  274  CD  LYS A 283     7306   7952   8008   -348   -668   -479       C  
ATOM    275  CE  LYS A 283     -13.390  30.229  23.283  1.00 63.23           C  
ANISOU  275  CE  LYS A 283     7583   8188   8256   -405   -569   -454       C  
ATOM    276  NZ  LYS A 283     -12.676  31.126  22.335  1.00 61.39           N1+
ANISOU  276  NZ  LYS A 283     7293   7976   8056   -438   -499   -502       N1+
ATOM    277  N   VAL A 284     -12.015  24.366  25.721  1.00 59.32           N  
ANISOU  277  N   VAL A 284     7143   7675   7722   -158  -1035   -438       N  
ATOM    278  CA  VAL A 284     -11.574  23.828  27.009  1.00 61.65           C  
ANISOU  278  CA  VAL A 284     7466   7970   7986   -135  -1137   -441       C  
ATOM    279  C   VAL A 284     -10.060  23.626  27.041  1.00 67.80           C  
ANISOU  279  C   VAL A 284     8162   8790   8810    -97  -1205   -524       C  
ATOM    280  O   VAL A 284      -9.394  23.932  28.037  1.00 67.68           O  
ANISOU  280  O   VAL A 284     8137   8801   8777   -102  -1254   -558       O  
ATOM    281  CB  VAL A 284     -12.260  22.483  27.330  1.00 57.62           C  
ANISOU  281  CB  VAL A 284     7034   7412   7445    -94  -1208   -379       C  
ATOM    282  CG1 VAL A 284     -11.517  21.744  28.440  1.00 58.13           C  
ANISOU  282  CG1 VAL A 284     7117   7478   7492    -56  -1332   -391       C  
ATOM    283  CG2 VAL A 284     -13.707  22.720  27.714  1.00 55.57           C  
ANISOU  283  CG2 VAL A 284     6867   7119   7130   -139  -1155   -309       C  
ATOM    284  N   LYS A 285      -9.525  23.106  25.943  1.00 72.72           N  
ANISOU  284  N   LYS A 285     8721   9419   9489    -61  -1208   -563       N  
ATOM    285  CA  LYS A 285      -8.096  22.868  25.824  1.00 76.46           C  
ANISOU  285  CA  LYS A 285     9105   9931  10014    -25  -1269   -656       C  
ATOM    286  C   LYS A 285      -7.333  24.185  25.966  1.00 74.69           C  
ANISOU  286  C   LYS A 285     8822   9759   9798    -73  -1213   -729       C  
ATOM    287  O   LYS A 285      -6.411  24.293  26.772  1.00 75.60           O  
ANISOU  287  O   LYS A 285     8904   9906   9913    -59  -1275   -787       O  
ATOM    288  CB  LYS A 285      -7.778  22.198  24.484  1.00 80.29           C  
ANISOU  288  CB  LYS A 285     9528  10417  10562      6  -1261   -690       C  
ATOM    289  CG  LYS A 285      -6.444  21.465  24.434  1.00 86.66           C  
ANISOU  289  CG  LYS A 285    10253  11247  11426     62  -1356   -780       C  
ATOM    290  CD  LYS A 285      -6.176  20.915  23.036  1.00 91.19           C  
ANISOU  290  CD  LYS A 285    10757  11826  12065     77  -1332   -821       C  
ATOM    291  CE  LYS A 285      -4.876  20.123  22.987  1.00 95.31           C  
ANISOU  291  CE  LYS A 285    11193  12369  12652    134  -1433   -919       C  
ATOM    292  NZ  LYS A 285      -4.578  19.600  21.620  1.00 96.14           N1+
ANISOU  292  NZ  LYS A 285    11219  12483  12825    140  -1406   -970       N1+
ATOM    293  N   THR A 286      -7.740  25.186  25.193  1.00 67.17           N  
ANISOU  293  N   THR A 286     7858   8814   8851   -129  -1096   -725       N  
ATOM    294  CA  THR A 286      -7.063  26.478  25.184  1.00 65.68           C  
ANISOU  294  CA  THR A 286     7615   8669   8671   -181  -1028   -795       C  
ATOM    295  C   THR A 286      -7.110  27.148  26.547  1.00 66.18           C  
ANISOU  295  C   THR A 286     7710   8746   8689   -208  -1039   -786       C  
ATOM    296  O   THR A 286      -6.142  27.776  26.972  1.00 68.87           O  
ANISOU  296  O   THR A 286     7995   9133   9039   -223  -1040   -865       O  
ATOM    297  CB  THR A 286      -7.680  27.449  24.158  1.00 64.88           C  
ANISOU  297  CB  THR A 286     7516   8561   8575   -240   -900   -774       C  
ATOM    298  CG2 THR A 286      -6.713  28.573  23.850  1.00 62.97           C  
ANISOU  298  CG2 THR A 286     7203   8365   8357   -286   -834   -865       C  
ATOM    299  OG1 THR A 286      -7.986  26.753  22.946  1.00 67.97           O  
ANISOU  299  OG1 THR A 286     7898   8932   8994   -219   -886   -755       O  
ATOM    300  N   LEU A 287      -8.243  27.023  27.226  1.00 61.28           N  
ANISOU  300  N   LEU A 287     7178   8087   8019   -220  -1045   -697       N  
ATOM    301  CA  LEU A 287      -8.429  27.698  28.499  1.00 62.72           C  
ANISOU  301  CA  LEU A 287     7394   8282   8156   -258  -1046   -685       C  
ATOM    302  C   LEU A 287      -7.603  27.048  29.586  1.00 67.11           C  
ANISOU  302  C   LEU A 287     7942   8860   8696   -217  -1164   -717       C  
ATOM    303  O   LEU A 287      -7.125  27.731  30.487  1.00 70.79           O  
ANISOU  303  O   LEU A 287     8390   9364   9143   -245  -1167   -755       O  
ATOM    304  CB  LEU A 287      -9.897  27.702  28.907  1.00 60.45           C  
ANISOU  304  CB  LEU A 287     7202   7947   7820   -288  -1019   -590       C  
ATOM    305  CG  LEU A 287     -10.761  28.786  28.273  1.00 59.63           C  
ANISOU  305  CG  LEU A 287     7109   7827   7720   -346   -898   -564       C  
ATOM    306  CD1 LEU A 287     -12.155  28.744  28.887  1.00 59.31           C  
ANISOU  306  CD1 LEU A 287     7159   7745   7631   -375   -886   -486       C  
ATOM    307  CD2 LEU A 287     -10.114  30.154  28.454  1.00 56.93           C  
ANISOU  307  CD2 LEU A 287     6710   7527   7393   -398   -829   -627       C  
ATOM    308  N   LYS A 288      -7.451  25.729  29.510  1.00 65.21           N  
ANISOU  308  N   LYS A 288     7718   8595   8463   -151  -1262   -701       N  
ATOM    309  CA  LYS A 288      -6.614  25.003  30.460  1.00 65.84           C  
ANISOU  309  CA  LYS A 288     7793   8690   8533   -101  -1389   -731       C  
ATOM    310  C   LYS A 288      -5.167  25.478  30.349  1.00 64.31           C  
ANISOU  310  C   LYS A 288     7491   8558   8384    -89  -1398   -849       C  
ATOM    311  O   LYS A 288      -4.487  25.684  31.357  1.00 64.48           O  
ANISOU  311  O   LYS A 288     7497   8617   8387    -85  -1454   -891       O  
ATOM    312  CB  LYS A 288      -6.715  23.494  30.224  1.00 64.49           C  
ANISOU  312  CB  LYS A 288     7655   8474   8373    -29  -1487   -695       C  
ATOM    313  CG  LYS A 288      -7.931  22.860  30.881  1.00 63.47           C  
ANISOU  313  CG  LYS A 288     7645   8290   8181    -35  -1516   -589       C  
ATOM    314  CD  LYS A 288      -8.030  21.380  30.560  1.00 65.88           C  
ANISOU  314  CD  LYS A 288     7984   8548   8501     34  -1604   -555       C  
ATOM    315  CE  LYS A 288      -9.194  20.729  31.286  1.00 70.09           C  
ANISOU  315  CE  LYS A 288     8642   9026   8965     23  -1634   -457       C  
ATOM    316  NZ  LYS A 288      -9.459  19.367  30.750  1.00 73.61           N1+
ANISOU  316  NZ  LYS A 288     9119   9421   9430     84  -1689   -420       N1+
ATOM    317  N   ALA A 289      -4.720  25.669  29.113  1.00 63.22           N  
ANISOU  317  N   ALA A 289     7281   8434   8305    -88  -1340   -907       N  
ATOM    318  CA  ALA A 289      -3.402  26.205  28.833  1.00 66.45           C  
ANISOU  318  CA  ALA A 289     7585   8902   8759    -88  -1328  -1031       C  
ATOM    319  C   ALA A 289      -3.193  27.559  29.511  1.00 73.28           C  
ANISOU  319  C   ALA A 289     8434   9813   9598   -152  -1257  -1066       C  
ATOM    320  O   ALA A 289      -2.241  27.750  30.270  1.00 79.47           O  
ANISOU  320  O   ALA A 289     9170  10644  10380   -139  -1306  -1141       O  
ATOM    321  CB  ALA A 289      -3.196  26.333  27.342  1.00 64.18           C  
ANISOU  321  CB  ALA A 289     7240   8619   8528   -101  -1252  -1075       C  
ATOM    322  N   GLN A 290      -4.086  28.499  29.228  1.00 72.48           N  
ANISOU  322  N   GLN A 290     8367   9695   9476   -218  -1141  -1015       N  
ATOM    323  CA  GLN A 290      -4.005  29.829  29.815  1.00 72.92           C  
ANISOU  323  CA  GLN A 290     8408   9788   9511   -284  -1062  -1043       C  
ATOM    324  C   GLN A 290      -4.075  29.796  31.338  1.00 71.26           C  
ANISOU  324  C   GLN A 290     8235   9592   9249   -286  -1129  -1020       C  
ATOM    325  O   GLN A 290      -3.547  30.679  32.007  1.00 70.74           O  
ANISOU  325  O   GLN A 290     8129   9575   9172   -322  -1099  -1077       O  
ATOM    326  CB  GLN A 290      -5.122  30.708  29.270  1.00 77.67           C  
ANISOU  326  CB  GLN A 290     9054  10355  10102   -348   -941   -977       C  
ATOM    327  CG  GLN A 290      -5.118  30.825  27.765  1.00 83.75           C  
ANISOU  327  CG  GLN A 290     9795  11110  10915   -356   -869   -992       C  
ATOM    328  CD  GLN A 290      -6.398  31.441  27.251  1.00 88.23           C  
ANISOU  328  CD  GLN A 290    10424  11632  11469   -404   -774   -908       C  
ATOM    329  NE2 GLN A 290      -7.047  32.238  28.096  1.00 89.07           N  
ANISOU  329  NE2 GLN A 290    10569  11731  11541   -450   -735   -870       N  
ATOM    330  OE1 GLN A 290      -6.809  31.198  26.114  1.00 89.81           O  
ANISOU  330  OE1 GLN A 290    10632  11802  11688   -399   -739   -879       O  
ATOM    331  N   ASN A 291      -4.740  28.785  31.880  1.00 68.65           N  
ANISOU  331  N   ASN A 291     7981   9219   8883   -251  -1217   -938       N  
ATOM    332  CA  ASN A 291      -4.830  28.621  33.317  1.00 74.82           C  
ANISOU  332  CA  ASN A 291     8808  10011   9608   -255  -1291   -910       C  
ATOM    333  C   ASN A 291      -3.488  28.205  33.903  1.00 77.65           C  
ANISOU  333  C   ASN A 291     9107  10419   9977   -201  -1397   -995       C  
ATOM    334  O   ASN A 291      -3.197  28.463  35.069  1.00 78.26           O  
ANISOU  334  O   ASN A 291     9188  10532  10015   -216  -1438  -1010       O  
ATOM    335  CB  ASN A 291      -5.890  27.580  33.678  1.00 79.61           C  
ANISOU  335  CB  ASN A 291     9522  10556  10171   -235  -1358   -802       C  
ATOM    336  CG  ASN A 291      -6.406  27.742  35.098  1.00 85.52           C  
ANISOU  336  CG  ASN A 291    10338  11308  10849   -278  -1389   -755       C  
ATOM    337  ND2 ASN A 291      -7.573  28.378  35.237  1.00 86.40           N  
ANISOU  337  ND2 ASN A 291    10502  11395  10930   -347  -1303   -697       N  
ATOM    338  OD1 ASN A 291      -5.767  27.301  36.060  1.00 89.37           O  
ANISOU  338  OD1 ASN A 291    10828  11820  11308   -250  -1492   -774       O  
ATOM    339  N   SER A 292      -2.681  27.532  33.095  1.00 79.28           N  
ANISOU  339  N   SER A 292     9256  10627  10238   -139  -1445  -1055       N  
ATOM    340  CA  SER A 292      -1.372  27.091  33.545  1.00 82.27           C  
ANISOU  340  CA  SER A 292     9571  11051  10638    -80  -1550  -1148       C  
ATOM    341  C   SER A 292      -0.349  28.216  33.463  1.00 85.24           C  
ANISOU  341  C   SER A 292     9844  11501  11041   -113  -1479  -1271       C  
ATOM    342  O   SER A 292       0.513  28.338  34.328  1.00 89.47           O  
ANISOU  342  O   SER A 292    10339  12090  11566    -96  -1538  -1340       O  
ATOM    343  CB  SER A 292      -0.921  25.881  32.738  1.00 82.33           C  
ANISOU  343  CB  SER A 292     9553  11030  10699      0  -1635  -1171       C  
ATOM    344  OG  SER A 292      -1.702  24.762  33.111  1.00 82.92           O  
ANISOU  344  OG  SER A 292     9725  11041  10741     38  -1724  -1065       O  
ATOM    345  N   GLU A 293      -0.443  29.042  32.428  1.00 84.63           N  
ANISOU  345  N   GLU A 293     9729  11429  10998   -162  -1350  -1301       N  
ATOM    346  CA  GLU A 293       0.426  30.204  32.339  1.00 85.91           C  
ANISOU  346  CA  GLU A 293     9804  11658  11181   -207  -1264  -1415       C  
ATOM    347  C   GLU A 293       0.111  31.205  33.450  1.00 84.31           C  
ANISOU  347  C   GLU A 293     9622  11485  10926   -268  -1214  -1395       C  
ATOM    348  O   GLU A 293       1.019  31.728  34.094  1.00 87.00           O  
ANISOU  348  O   GLU A 293     9900  11892  11265   -275  -1218  -1487       O  
ATOM    349  CB  GLU A 293       0.298  30.877  30.980  1.00 89.21           C  
ANISOU  349  CB  GLU A 293    10193  12066  11638   -254  -1134  -1439       C  
ATOM    350  CG  GLU A 293       0.722  30.014  29.822  1.00 95.92           C  
ANISOU  350  CG  GLU A 293    11005  12898  12542   -207  -1169  -1479       C  
ATOM    351  CD  GLU A 293       0.336  30.619  28.481  1.00101.75           C  
ANISOU  351  CD  GLU A 293    11738  13617  13306   -262  -1042  -1473       C  
ATOM    352  OE1 GLU A 293      -0.578  31.478  28.450  1.00101.79           O  
ANISOU  352  OE1 GLU A 293    11795  13598  13282   -323   -944  -1401       O  
ATOM    353  OE2 GLU A 293       0.951  30.237  27.458  1.00105.23           O1-
ANISOU  353  OE2 GLU A 293    12121  14065  13796   -246  -1041  -1544       O1-
ATOM    354  N   LEU A 294      -1.169  31.474  33.684  1.00 78.20           N  
ANISOU  354  N   LEU A 294     8933  10667  10115   -314  -1165  -1281       N  
ATOM    355  CA  LEU A 294      -1.537  32.440  34.708  1.00 77.22           C  
ANISOU  355  CA  LEU A 294     8823  10569   9946   -381  -1111  -1264       C  
ATOM    356  C   LEU A 294      -1.265  31.899  36.102  1.00 76.74           C  
ANISOU  356  C   LEU A 294     8784  10536   9838   -353  -1230  -1257       C  
ATOM    357  O   LEU A 294      -1.179  32.668  37.056  1.00 77.89           O  
ANISOU  357  O   LEU A 294     8915  10727   9952   -402  -1200  -1278       O  
ATOM    358  CB  LEU A 294      -3.006  32.845  34.584  1.00 77.34           C  
ANISOU  358  CB  LEU A 294     8920  10527   9938   -438  -1032  -1154       C  
ATOM    359  CG  LEU A 294      -3.349  33.809  33.444  1.00 78.96           C  
ANISOU  359  CG  LEU A 294     9107  10713  10181   -489   -892  -1160       C  
ATOM    360  CD1 LEU A 294      -4.861  34.019  33.347  1.00 79.60           C  
ANISOU  360  CD1 LEU A 294     9273  10731  10240   -531   -838  -1048       C  
ATOM    361  CD2 LEU A 294      -2.634  35.149  33.603  1.00 78.09           C  
ANISOU  361  CD2 LEU A 294     8922  10662  10086   -545   -794  -1254       C  
ATOM    362  N   ALA A 295      -1.139  30.581  36.228  1.00 75.90           N  
ANISOU  362  N   ALA A 295     8712  10401   9725   -278  -1364  -1227       N  
ATOM    363  CA  ALA A 295      -0.760  29.978  37.510  1.00 76.96           C  
ANISOU  363  CA  ALA A 295     8870  10559   9813   -244  -1492  -1223       C  
ATOM    364  C   ALA A 295       0.756  30.067  37.735  1.00 77.90           C  
ANISOU  364  C   ALA A 295     8886  10752   9960   -200  -1545  -1358       C  
ATOM    365  O   ALA A 295       1.218  30.340  38.844  1.00 78.34           O  
ANISOU  365  O   ALA A 295     8924  10862   9979   -209  -1586  -1392       O  
ATOM    366  CB  ALA A 295      -1.224  28.543  37.581  1.00 75.51           C  
ANISOU  366  CB  ALA A 295     8770  10309   9609   -181  -1617  -1136       C  
ATOM    367  N   SER A 296       1.516  29.812  36.673  1.00 77.09           N  
ANISOU  367  N   SER A 296     8714  10654   9924   -154  -1544  -1438       N  
ATOM    368  CA  SER A 296       2.945  30.092  36.652  1.00 77.89           C  
ANISOU  368  CA  SER A 296     8703  10829  10064   -125  -1561  -1589       C  
ATOM    369  C   SER A 296       3.192  31.524  37.118  1.00 80.51           C  
ANISOU  369  C   SER A 296     8983  11229  10379   -203  -1443  -1652       C  
ATOM    370  O   SER A 296       3.823  31.735  38.154  1.00 80.71           O  
ANISOU  370  O   SER A 296     8974  11315  10376   -198  -1490  -1706       O  
ATOM    371  CB  SER A 296       3.518  29.877  35.252  1.00 75.50           C  
ANISOU  371  CB  SER A 296     8334  10518   9836    -97  -1530  -1668       C  
ATOM    372  OG  SER A 296       4.862  30.314  35.161  1.00 77.14           O  
ANISOU  372  OG  SER A 296     8428  10800  10082    -85  -1522  -1829       O  
ATOM    373  N   THR A 297       2.676  32.499  36.364  1.00 79.38           N  
ANISOU  373  N   THR A 297     8835  11073  10252   -276  -1291  -1642       N  
ATOM    374  CA  THR A 297       2.853  33.922  36.677  1.00 78.74           C  
ANISOU  374  CA  THR A 297     8706  11049  10164   -356  -1164  -1700       C  
ATOM    375  C   THR A 297       2.387  34.274  38.095  1.00 83.80           C  
ANISOU  375  C   THR A 297     9385  11714  10741   -395  -1179  -1646       C  
ATOM    376  O   THR A 297       2.904  35.208  38.728  1.00 83.80           O  
ANISOU  376  O   THR A 297     9326  11784  10731   -439  -1122  -1722       O  
ATOM    377  CB  THR A 297       2.106  34.807  35.653  1.00 69.81           C  
ANISOU  377  CB  THR A 297     7591   9877   9055   -426  -1009  -1664       C  
ATOM    378  CG2 THR A 297       2.345  36.296  35.916  1.00 66.14           C  
ANISOU  378  CG2 THR A 297     7075   9467   8590   -508   -874  -1730       C  
ATOM    379  OG1 THR A 297       2.560  34.486  34.334  1.00 65.93           O  
ANISOU  379  OG1 THR A 297     7064   9368   8617   -397   -993  -1716       O  
ATOM    380  N   ALA A 298       1.418  33.511  38.594  1.00 87.01           N  
ANISOU  380  N   ALA A 298     9890  12064  11104   -384  -1255  -1521       N  
ATOM    381  CA  ALA A 298       0.927  33.683  39.959  1.00 89.87           C  
ANISOU  381  CA  ALA A 298    10299  12447  11401   -426  -1285  -1466       C  
ATOM    382  C   ALA A 298       2.018  33.360  40.969  1.00 91.84           C  
ANISOU  382  C   ALA A 298    10501  12767  11626   -381  -1396  -1542       C  
ATOM    383  O   ALA A 298       2.332  34.177  41.833  1.00 91.51           O  
ANISOU  383  O   ALA A 298    10416  12794  11559   -429  -1356  -1592       O  
ATOM    384  CB  ALA A 298      -0.297  32.802  40.207  1.00 90.32           C  
ANISOU  384  CB  ALA A 298    10476  12425  11414   -422  -1350  -1324       C  
ATOM    385  N   ASN A 299       2.589  32.162  40.845  1.00 93.99           N  
ANISOU  385  N   ASN A 299    10779  13023  11910   -287  -1536  -1554       N  
ATOM    386  CA  ASN A 299       3.611  31.681  41.768  1.00 96.96           C  
ANISOU  386  CA  ASN A 299    11119  13457  12265   -228  -1666  -1621       C  
ATOM    387  C   ASN A 299       4.953  32.382  41.601  1.00 94.73           C  
ANISOU  387  C   ASN A 299    10705  13262  12026   -217  -1624  -1787       C  
ATOM    388  O   ASN A 299       5.790  32.342  42.503  1.00 93.50           O  
ANISOU  388  O   ASN A 299    10505  13174  11848   -188  -1701  -1858       O  
ATOM    389  CB  ASN A 299       3.800  30.172  41.611  1.00100.88           C  
ANISOU  389  CB  ASN A 299    11662  13899  12770   -127  -1831  -1585       C  
ATOM    390  CG  ASN A 299       2.650  29.381  42.201  1.00104.00           C  
ANISOU  390  CG  ASN A 299    12191  14222  13101   -135  -1904  -1432       C  
ATOM    391  ND2 ASN A 299       1.613  29.163  41.401  1.00104.71           N  
ANISOU  391  ND2 ASN A 299    12346  14237  13203   -155  -1847  -1342       N  
ATOM    392  OD1 ASN A 299       2.688  28.977  43.366  1.00105.15           O  
ANISOU  392  OD1 ASN A 299    12384  14383  13184   -126  -2009  -1397       O  
ATOM    393  N   MET A 300       5.156  33.007  40.445  1.00 91.77           N  
ANISOU  393  N   MET A 300    10271  12886  11710   -240  -1504  -1852       N  
ATOM    394  CA  MET A 300       6.348  33.812  40.215  1.00 89.74           C  
ANISOU  394  CA  MET A 300     9894  12713  11492   -247  -1436  -2016       C  
ATOM    395  C   MET A 300       6.251  35.127  40.994  1.00 88.21           C  
ANISOU  395  C   MET A 300     9669  12582  11264   -337  -1319  -2041       C  
ATOM    396  O   MET A 300       7.165  35.482  41.740  1.00 87.31           O  
ANISOU  396  O   MET A 300     9481  12555  11139   -331  -1338  -2145       O  
ATOM    397  CB  MET A 300       6.546  34.077  38.717  1.00 87.79           C  
ANISOU  397  CB  MET A 300     9603  12440  11311   -256  -1337  -2073       C  
ATOM    398  CG  MET A 300       7.738  34.971  38.389  1.00 87.77           C  
ANISOU  398  CG  MET A 300     9481  12519  11347   -277  -1249  -2249       C  
ATOM    399  SD  MET A 300       7.997  35.240  36.619  1.00150.36           S  
ANISOU  399  SD  MET A 300    17367  20418  19346   -298  -1137  -2320       S  
ATOM    400  CE  MET A 300       9.291  36.486  36.633  1.00107.71           C  
ANISOU  400  CE  MET A 300    11837  15122  13964   -346  -1021  -2522       C  
ATOM    401  N   LEU A 301       5.137  35.839  40.838  1.00 85.63           N  
ANISOU  401  N   LEU A 301     9397  12215  10925   -419  -1202  -1949       N  
ATOM    402  CA  LEU A 301       4.937  37.086  41.565  1.00 83.95           C  
ANISOU  402  CA  LEU A 301     9157  12055  10686   -510  -1088  -1966       C  
ATOM    403  C   LEU A 301       4.820  36.855  43.074  1.00 85.64           C  
ANISOU  403  C   LEU A 301     9397  12310  10832   -516  -1178  -1927       C  
ATOM    404  O   LEU A 301       5.108  37.750  43.869  1.00 85.19           O  
ANISOU  404  O   LEU A 301     9286  12328  10755   -572  -1116  -1984       O  
ATOM    405  CB  LEU A 301       3.694  37.822  41.057  1.00 81.32           C  
ANISOU  405  CB  LEU A 301     8880  11659  10359   -592   -955  -1870       C  
ATOM    406  CG  LEU A 301       3.729  38.389  39.635  1.00 79.87           C  
ANISOU  406  CG  LEU A 301     8670  11442  10233   -612   -834  -1907       C  
ATOM    407  CD1 LEU A 301       2.509  39.276  39.341  1.00 78.97           C  
ANISOU  407  CD1 LEU A 301     8610  11275  10122   -698   -703  -1817       C  
ATOM    408  CD2 LEU A 301       5.020  39.146  39.379  1.00 78.21           C  
ANISOU  408  CD2 LEU A 301     8348  11312  10058   -621   -762  -2072       C  
ATOM    409  N   ARG A 302       4.399  35.662  43.476  1.00 87.80           N  
ANISOU  409  N   ARG A 302     9755  12535  11069   -463  -1323  -1831       N  
ATOM    410  CA  ARG A 302       4.203  35.387  44.894  1.00 92.12           C  
ANISOU  410  CA  ARG A 302    10345  13114  11544   -477  -1413  -1782       C  
ATOM    411  C   ARG A 302       5.535  35.259  45.634  1.00 94.19           C  
ANISOU  411  C   ARG A 302    10525  13470  11794   -424  -1502  -1901       C  
ATOM    412  O   ARG A 302       5.755  35.922  46.655  1.00 94.07           O  
ANISOU  412  O   ARG A 302    10471  13531  11739   -474  -1477  -1938       O  
ATOM    413  CB  ARG A 302       3.358  34.124  45.085  1.00 95.65           C  
ANISOU  413  CB  ARG A 302    10916  13476  11949   -439  -1541  -1645       C  
ATOM    414  CG  ARG A 302       1.854  34.405  45.177  1.00100.76           C  
ANISOU  414  CG  ARG A 302    11657  14062  12567   -524  -1465  -1517       C  
ATOM    415  CD  ARG A 302       1.027  33.197  44.748  1.00105.87           C  
ANISOU  415  CD  ARG A 302    12415  14608  13202   -480  -1552  -1400       C  
ATOM    416  NE  ARG A 302       1.257  32.025  45.593  1.00109.21           N  
ANISOU  416  NE  ARG A 302    12900  15024  13571   -420  -1727  -1359       N  
ATOM    417  CZ  ARG A 302       0.742  30.821  45.355  1.00108.80           C  
ANISOU  417  CZ  ARG A 302    12944  14890  13504   -368  -1828  -1267       C  
ATOM    418  NH1 ARG A 302      -0.032  30.634  44.295  1.00104.73           N1+
ANISOU  418  NH1 ARG A 302    12467  14300  13025   -368  -1768  -1211       N1+
ATOM    419  NH2 ARG A 302       1.005  29.805  46.172  1.00111.04           N  
ANISOU  419  NH2 ARG A 302    13287  15167  13738   -316  -1988  -1233       N  
ATOM    420  N   GLU A 303       6.429  34.423  45.110  1.00 94.45           N  
ANISOU  420  N   GLU A 303    10524  13497  11864   -323  -1605  -1966       N  
ATOM    421  CA  GLU A 303       7.743  34.250  45.723  1.00 92.43           C  
ANISOU  421  CA  GLU A 303    10186  13327  11606   -261  -1699  -2091       C  
ATOM    422  C   GLU A 303       8.627  35.474  45.475  1.00 90.18           C  
ANISOU  422  C   GLU A 303     9771  13133  11360   -300  -1562  -2250       C  
ATOM    423  O   GLU A 303       9.689  35.603  46.082  1.00 89.42           O  
ANISOU  423  O   GLU A 303     9593  13126  11258   -268  -1608  -2368       O  
ATOM    424  CB  GLU A 303       8.430  32.979  45.205  1.00 91.88           C  
ANISOU  424  CB  GLU A 303    10115  13221  11574   -140  -1853  -2123       C  
ATOM    425  CG  GLU A 303       8.903  33.044  43.760  1.00 92.41           C  
ANISOU  425  CG  GLU A 303    10117  13268  11727   -113  -1786  -2211       C  
ATOM    426  CD  GLU A 303       9.741  31.832  43.363  1.00 94.36           C  
ANISOU  426  CD  GLU A 303    10341  13494  12017      6  -1943  -2270       C  
ATOM    427  OE1 GLU A 303      10.644  31.449  44.139  1.00 97.49           O  
ANISOU  427  OE1 GLU A 303    10695  13947  12401     70  -2066  -2346       O  
ATOM    428  OE2 GLU A 303       9.498  31.259  42.277  1.00 91.68           O1-
ANISOU  428  OE2 GLU A 303    10022  13083  11728     36  -1946  -2243       O1-
ATOM    429  N   GLN A 304       8.188  36.362  44.584  1.00 89.05           N  
ANISOU  429  N   GLN A 304     9613  12966  11255   -369  -1395  -2252       N  
ATOM    430  CA  GLN A 304       8.852  37.645  44.373  1.00 89.43           C  
ANISOU  430  CA  GLN A 304     9554  13091  11333   -426  -1243  -2387       C  
ATOM    431  C   GLN A 304       8.457  38.645  45.458  1.00 92.27           C  
ANISOU  431  C   GLN A 304     9905  13509  11646   -518  -1158  -2369       C  
ATOM    432  O   GLN A 304       9.256  39.493  45.856  1.00 94.06           O  
ANISOU  432  O   GLN A 304    10034  13829  11874   -547  -1087  -2494       O  
ATOM    433  CB  GLN A 304       8.528  38.216  42.990  1.00 88.36           C  
ANISOU  433  CB  GLN A 304     9416  12902  11256   -467  -1099  -2393       C  
ATOM    434  CG  GLN A 304       9.030  39.640  42.803  1.00 89.16           C  
ANISOU  434  CG  GLN A 304     9426  13071  11381   -543   -925  -2513       C  
ATOM    435  CD  GLN A 304       8.869  40.167  41.391  1.00 91.14           C  
ANISOU  435  CD  GLN A 304     9673  13271  11686   -579   -793  -2531       C  
ATOM    436  NE2 GLN A 304       9.478  41.322  41.124  1.00 91.48           N  
ANISOU  436  NE2 GLN A 304     9635  13370  11752   -638   -649  -2654       N  
ATOM    437  OE1 GLN A 304       8.211  39.550  40.548  1.00 92.33           O  
ANISOU  437  OE1 GLN A 304     9894  13333  11855   -558   -820  -2439       O  
ATOM    438  N   VAL A 305       7.222  38.546  45.940  1.00 92.77           N  
ANISOU  438  N   VAL A 305    10065  13518  11665   -568  -1162  -2220       N  
ATOM    439  CA  VAL A 305       6.780  39.368  47.067  1.00 92.83           C  
ANISOU  439  CA  VAL A 305    10068  13578  11625   -658  -1099  -2196       C  
ATOM    440  C   VAL A 305       7.430  38.864  48.355  1.00 93.50           C  
ANISOU  440  C   VAL A 305    10135  13740  11651   -621  -1235  -2228       C  
ATOM    441  O   VAL A 305       7.772  39.658  49.235  1.00 92.42           O  
ANISOU  441  O   VAL A 305     9931  13695  11488   -675  -1181  -2293       O  
ATOM    442  CB  VAL A 305       5.238  39.370  47.203  1.00 91.39           C  
ANISOU  442  CB  VAL A 305     9995  13313  11414   -727  -1068  -2035       C  
ATOM    443  CG1 VAL A 305       4.803  39.853  48.580  1.00 89.84           C  
ANISOU  443  CG1 VAL A 305     9806  13173  11157   -809  -1055  -2003       C  
ATOM    444  CG2 VAL A 305       4.614  40.232  46.114  1.00 90.24           C  
ANISOU  444  CG2 VAL A 305     9850  13113  11325   -785   -905  -2020       C  
ATOM    445  N   ALA A 306       7.620  37.545  48.445  1.00 95.57           N  
ANISOU  445  N   ALA A 306    10454  13966  11894   -527  -1413  -2185       N  
ATOM    446  CA  ALA A 306       8.333  36.930  49.569  1.00 98.06           C  
ANISOU  446  CA  ALA A 306    10757  14345  12155   -473  -1566  -2216       C  
ATOM    447  C   ALA A 306       9.756  37.470  49.686  1.00101.06           C  
ANISOU  447  C   ALA A 306    10998  14837  12562   -441  -1544  -2401       C  
ATOM    448  O   ALA A 306      10.269  37.686  50.793  1.00102.07           O  
ANISOU  448  O   ALA A 306    11083  15057  12643   -450  -1584  -2453       O  
ATOM    449  CB  ALA A 306       8.363  35.411  49.421  1.00 97.87           C  
ANISOU  449  CB  ALA A 306    10816  14249  12122   -367  -1757  -2148       C  
ATOM    450  N   GLN A 307      10.388  37.678  48.535  1.00100.70           N  
ANISOU  450  N   GLN A 307    10884  14786  12590   -406  -1479  -2504       N  
ATOM    451  CA  GLN A 307      11.726  38.240  48.493  1.00101.53           C  
ANISOU  451  CA  GLN A 307    10855  14994  12728   -382  -1439  -2695       C  
ATOM    452  C   GLN A 307      11.712  39.660  49.028  1.00101.79           C  
ANISOU  452  C   GLN A 307    10818  15110  12746   -489  -1271  -2753       C  
ATOM    453  O   GLN A 307      12.430  39.981  49.980  1.00103.12           O  
ANISOU  453  O   GLN A 307    10914  15384  12883   -491  -1291  -2844       O  
ATOM    454  CB  GLN A 307      12.280  38.224  47.067  1.00101.98           C  
ANISOU  454  CB  GLN A 307    10863  15020  12867   -343  -1385  -2790       C  
ATOM    455  CG  GLN A 307      12.636  36.842  46.542  1.00104.09           C  
ANISOU  455  CG  GLN A 307    11161  15228  13162   -226  -1555  -2782       C  
ATOM    456  CD  GLN A 307      12.995  36.857  45.064  1.00104.99           C  
ANISOU  456  CD  GLN A 307    11235  15302  13354   -208  -1486  -2860       C  
ATOM    457  NE2 GLN A 307      13.237  35.674  44.503  1.00106.67           N  
ANISOU  457  NE2 GLN A 307    11471  15457  13601   -114  -1622  -2853       N  
ATOM    458  OE1 GLN A 307      13.048  37.918  44.433  1.00103.66           O  
ANISOU  458  OE1 GLN A 307    11017  15154  13217   -281  -1313  -2926       O  
ATOM    459  N   LEU A 308      10.872  40.496  48.423  1.00 99.97           N  
ANISOU  459  N   LEU A 308    10612  14833  12541   -578  -1109  -2699       N  
ATOM    460  CA  LEU A 308      10.811  41.918  48.752  1.00100.95           C  
ANISOU  460  CA  LEU A 308    10668  15022  12666   -684   -931  -2756       C  
ATOM    461  C   LEU A 308      10.385  42.184  50.191  1.00103.24           C  
ANISOU  461  C   LEU A 308    10970  15370  12888   -744   -949  -2702       C  
ATOM    462  O   LEU A 308      10.675  43.252  50.734  1.00103.58           O  
ANISOU  462  O   LEU A 308    10929  15501  12926   -815   -832  -2785       O  
ATOM    463  CB  LEU A 308       9.862  42.645  47.803  1.00 99.67           C  
ANISOU  463  CB  LEU A 308    10547  14779  12545   -760   -774  -2687       C  
ATOM    464  CG  LEU A 308      10.455  43.077  46.465  1.00 99.99           C  
ANISOU  464  CG  LEU A 308    10534  14803  12654   -750   -670  -2792       C  
ATOM    465  CD1 LEU A 308       9.410  43.808  45.629  1.00 99.78           C  
ANISOU  465  CD1 LEU A 308    10562  14692  12660   -830   -523  -2706       C  
ATOM    466  CD2 LEU A 308      11.676  43.953  46.695  1.00 99.95           C  
ANISOU  466  CD2 LEU A 308    10397  14915  12663   -767   -581  -2982       C  
ATOM    467  N   LYS A 309       9.693  41.222  50.801  1.00103.05           N  
ANISOU  467  N   LYS A 309    11049  15298  12810   -723  -1091  -2567       N  
ATOM    468  CA  LYS A 309       9.308  41.343  52.205  1.00101.67           C  
ANISOU  468  CA  LYS A 309    10893  15178  12561   -782  -1127  -2514       C  
ATOM    469  C   LYS A 309      10.532  41.168  53.109  1.00 99.05           C  
ANISOU  469  C   LYS A 309    10478  14964  12194   -729  -1222  -2633       C  
ATOM    470  O   LYS A 309      10.763  41.978  54.005  1.00 97.25           O  
ANISOU  470  O   LYS A 309    10180  14835  11937   -796  -1154  -2693       O  
ATOM    471  CB  LYS A 309       8.209  40.334  52.562  1.00101.14           C  
ANISOU  471  CB  LYS A 309    10969  15019  12440   -780  -1250  -2337       C  
ATOM    472  CG  LYS A 309       6.775  40.877  52.388  1.00 99.61           C  
ANISOU  472  CG  LYS A 309    10846  14753  12250   -885  -1132  -2219       C  
ATOM    473  CD  LYS A 309       5.744  39.996  53.106  1.00 98.82           C  
ANISOU  473  CD  LYS A 309    10877  14593  12078   -905  -1249  -2064       C  
ATOM    474  CE  LYS A 309       4.347  40.614  53.106  1.00 97.18           C  
ANISOU  474  CE  LYS A 309    10725  14329  11870  -1020  -1130  -1967       C  
ATOM    475  NZ  LYS A 309       3.359  39.768  53.847  1.00 96.43           N1+
ANISOU  475  NZ  LYS A 309    10758  14182  11700  -1048  -1239  -1830       N1+
ATOM    476  N   GLN A 310      11.316  40.121  52.854  1.00 98.98           N  
ANISOU  476  N   GLN A 310    10472  14944  12192   -608  -1378  -2671       N  
ATOM    477  CA  GLN A 310      12.597  39.913  53.529  1.00 98.25           C  
ANISOU  477  CA  GLN A 310    10292  14958  12079   -538  -1476  -2804       C  
ATOM    478  C   GLN A 310      13.489  41.152  53.441  1.00 95.60           C  
ANISOU  478  C   GLN A 310     9810  14734  11781   -578  -1318  -2984       C  
ATOM    479  O   GLN A 310      14.200  41.487  54.381  1.00 94.26           O  
ANISOU  479  O   GLN A 310     9560  14679  11575   -583  -1333  -3078       O  
ATOM    480  CB  GLN A 310      13.324  38.710  52.926  1.00 99.19           C  
ANISOU  480  CB  GLN A 310    10425  15034  12229   -400  -1641  -2839       C  
ATOM    481  CG  GLN A 310      12.934  37.380  53.521  1.00100.75           C  
ANISOU  481  CG  GLN A 310    10741  15171  12369   -337  -1850  -2706       C  
ATOM    482  CD  GLN A 310      13.589  37.133  54.870  1.00104.12           C  
ANISOU  482  CD  GLN A 310    11141  15694  12724   -308  -1979  -2746       C  
ATOM    483  NE2 GLN A 310      13.176  36.063  55.542  1.00104.86           N  
ANISOU  483  NE2 GLN A 310    11350  15737  12754   -271  -2155  -2620       N  
ATOM    484  OE1 GLN A 310      14.458  37.894  55.300  1.00105.67           O  
ANISOU  484  OE1 GLN A 310    11219  16010  12922   -321  -1920  -2890       O  
ATOM    485  N   LYS A 311      13.416  41.828  52.300  1.00 93.34           N  
ANISOU  485  N   LYS A 311     9492  14410  11564   -610  -1164  -3029       N  
ATOM    486  CA  LYS A 311      14.234  42.987  51.986  1.00 93.04           C  
ANISOU  486  CA  LYS A 311     9324  14458  11569   -649   -999  -3201       C  
ATOM    487  C   LYS A 311      13.764  44.252  52.715  1.00 95.87           C  
ANISOU  487  C   LYS A 311     9643  14879  11905   -777   -838  -3198       C  
ATOM    488  O   LYS A 311      14.372  45.314  52.581  1.00 99.46           O  
ANISOU  488  O   LYS A 311     9992  15410  12390   -823   -687  -3335       O  
ATOM    489  CB  LYS A 311      14.228  43.210  50.470  1.00 89.68           C  
ANISOU  489  CB  LYS A 311     8898  13956  11219   -646   -897  -3233       C  
ATOM    490  CG  LYS A 311      15.453  43.892  49.873  1.00 88.36           C  
ANISOU  490  CG  LYS A 311     8605  13866  11103   -636   -793  -3442       C  
ATOM    491  CD  LYS A 311      15.413  43.778  48.351  1.00 86.83           C  
ANISOU  491  CD  LYS A 311     8434  13581  10975   -620   -737  -3452       C  
ATOM    492  CE  LYS A 311      16.572  44.483  47.676  1.00 86.19           C  
ANISOU  492  CE  LYS A 311     8238  13569  10943   -625   -621  -3662       C  
ATOM    493  NZ  LYS A 311      16.365  44.602  46.197  1.00 84.82           N1+
ANISOU  493  NZ  LYS A 311     8095  13306  10826   -642   -532  -3659       N1+
ATOM    494  N   VAL A 312      12.668  44.154  53.460  1.00 94.88           N  
ANISOU  494  N   VAL A 312     9601  14719  11728   -838   -863  -3046       N  
ATOM    495  CA  VAL A 312      12.157  45.311  54.198  1.00 97.85           C  
ANISOU  495  CA  VAL A 312     9939  15153  12087   -964   -717  -3040       C  
ATOM    496  C   VAL A 312      12.830  45.443  55.587  1.00103.39           C  
ANISOU  496  C   VAL A 312    10565  15992  12726   -974   -769  -3116       C  
ATOM    497  O   VAL A 312      12.709  46.474  56.256  1.00105.49           O  
ANISOU  497  O   VAL A 312    10765  16336  12982  -1073   -642  -3155       O  
ATOM    498  CB  VAL A 312      10.611  45.234  54.322  1.00 81.13           C  
ANISOU  498  CB  VAL A 312     7941  12936   9950  -1040   -703  -2852       C  
ATOM    499  CG1 VAL A 312      10.038  46.414  55.072  1.00 78.42           C  
ANISOU  499  CG1 VAL A 312     7554  12647   9596  -1174   -554  -2849       C  
ATOM    500  CG2 VAL A 312      10.000  45.209  52.950  1.00 82.25           C  
ANISOU  500  CG2 VAL A 312     8144  12954  10154  -1032   -640  -2791       C  
ATOM    501  N   MET A 313      13.580  44.421  55.995  1.00105.94           N  
ANISOU  501  N   MET A 313    10892  16347  13012   -869   -955  -3145       N  
ATOM    502  CA  MET A 313      14.323  44.456  57.264  1.00105.87           C  
ANISOU  502  CA  MET A 313    10812  16472  12942   -863  -1023  -3225       C  
ATOM    503  C   MET A 313      15.243  45.684  57.432  1.00108.26           C  
ANISOU  503  C   MET A 313    10975  16886  13273   -896   -850  -3393       C  
ATOM    504  O   MET A 313      15.902  46.153  56.497  1.00108.88           O  
ANISOU  504  O   MET A 313    10991  16960  13418   -867   -742  -3507       O  
ATOM    505  CB  MET A 313      15.152  43.179  57.418  1.00103.26           C  
ANISOU  505  CB  MET A 313    10500  16146  12586   -723  -1247  -3252       C  
ATOM    506  CG  MET A 313      16.265  43.050  56.401  1.00101.34           C  
ANISOU  506  CG  MET A 313    10194  15896  12416   -619  -1236  -3390       C  
ATOM    507  SD  MET A 313      16.774  41.339  56.151  1.00136.58           S  
ANISOU  507  SD  MET A 313    14731  20287  16876   -453  -1498  -3356       S  
ATOM    508  CE  MET A 313      17.639  41.478  54.580  1.00103.58           C  
ANISOU  508  CE  MET A 313    10483  16069  12804   -384  -1409  -3499       C  
TER   
ATOM    509  N   HIS B 252     -33.745 -14.912  21.086  1.00 75.06           N  
ANISOU  509  N   HIS B 252    11033   8281   9205    453   -437    104       N  
ATOM    510  CA  HIS B 252     -33.535 -13.486  20.880  1.00 74.49           C  
ANISOU  510  CA  HIS B 252    10867   8296   9142    441   -446     96       C  
ATOM    511  C   HIS B 252     -34.887 -12.750  20.890  1.00 66.47           C  
ANISOU  511  C   HIS B 252     9897   7339   8018    366   -309     47       C  
ATOM    512  O   HIS B 252     -35.933 -13.381  20.696  1.00 63.05           O  
ANISOU  512  O   HIS B 252     9518   6905   7534    337   -188      4       O  
ATOM    513  CB  HIS B 252     -32.778 -13.240  19.562  1.00 79.84           C  
ANISOU  513  CB  HIS B 252    11319   9056   9963    508   -439     71       C  
ATOM    514  CG  HIS B 252     -33.526 -13.675  18.337  1.00 83.62           C  
ANISOU  514  CG  HIS B 252    11690   9601  10480    517   -285      9       C  
ATOM    515  CD2 HIS B 252     -33.541 -14.852  17.669  1.00 84.48           C  
ANISOU  515  CD2 HIS B 252    11747   9695  10658    555   -236    -13       C  
ATOM    516  ND1 HIS B 252     -34.390 -12.838  17.652  1.00 84.20           N  
ANISOU  516  ND1 HIS B 252    11695   9774  10523    484   -159    -40       N  
ATOM    517  CE1 HIS B 252     -34.900 -13.486  16.621  1.00 82.83           C  
ANISOU  517  CE1 HIS B 252    11432   9647  10393    502    -40    -89       C  
ATOM    518  NE2 HIS B 252     -34.404 -14.710  16.606  1.00 82.50           N  
ANISOU  518  NE2 HIS B 252    11396   9539  10413    543    -80    -75       N  
ATOM    519  N   MET B 253     -34.860 -11.431  21.130  1.00 57.53           N  
ANISOU  519  N   MET B 253     8745   6259   6857    335   -329     48       N  
ATOM    520  CA  MET B 253     -36.080 -10.625  21.155  1.00 49.44           C  
ANISOU  520  CA  MET B 253     7753   5290   5740    267   -213     -3       C  
ATOM    521  C   MET B 253     -36.799 -10.655  19.810  1.00 43.81           C  
ANISOU  521  C   MET B 253     6908   4667   5072    286    -66    -69       C  
ATOM    522  O   MET B 253     -36.151 -10.640  18.767  1.00 44.25           O  
ANISOU  522  O   MET B 253     6800   4775   5238    347    -68    -71       O  
ATOM    523  CB  MET B 253     -35.779  -9.160  21.506  1.00 54.39           C  
ANISOU  523  CB  MET B 253     8353   5961   6352    242   -266     11       C  
ATOM    524  CG  MET B 253     -35.099  -8.936  22.813  1.00 61.73           C  
ANISOU  524  CG  MET B 253     9400   6821   7235    217   -405     70       C  
ATOM    525  SD  MET B 253     -34.682  -7.183  22.963  1.00105.76           S  
ANISOU  525  SD  MET B 253    14901  12464  12818    197   -451     76       S  
ATOM    526  CE  MET B 253     -34.152  -7.119  24.695  1.00 74.28           C  
ANISOU  526  CE  MET B 253    11089   8388   8746    150   -596    138       C  
ATOM    527  N   LYS B 254     -38.132 -10.660  19.855  1.00 40.43           N  
ANISOU  527  N   LYS B 254     6550   4259   4554    231     60   -127       N  
ATOM    528  CA  LYS B 254     -38.990 -10.454  18.690  1.00 32.47           C  
ANISOU  528  CA  LYS B 254     5427   3345   3565    238    204   -198       C  
ATOM    529  C   LYS B 254     -38.868  -9.041  18.095  1.00 32.44           C  
ANISOU  529  C   LYS B 254     5297   3431   3596    245    208   -208       C  
ATOM    530  O   LYS B 254     -38.432  -8.114  18.763  1.00 30.53           O  
ANISOU  530  O   LYS B 254     5086   3178   3335    223    123   -174       O  
ATOM    531  CB  LYS B 254     -40.432 -10.691  19.072  1.00 34.19           C  
ANISOU  531  CB  LYS B 254     5766   3557   3667    171    324   -264       C  
ATOM    532  CG  LYS B 254     -40.683 -12.132  19.585  1.00 55.54           C  
ANISOU  532  CG  LYS B 254     8602   6174   6328    157    342   -263       C  
ATOM    533  CD  LYS B 254     -42.094 -12.274  20.118  1.00 61.60           C  
ANISOU  533  CD  LYS B 254     9507   6931   6968     75    455   -335       C  
ATOM    534  CE  LYS B 254     -42.962 -13.135  19.187  1.00 67.42           C  
ANISOU  534  CE  LYS B 254    10194   7710   7715     90    608   -411       C  
ATOM    535  NZ  LYS B 254     -44.183 -13.640  19.886  1.00 69.52           N1+
ANISOU  535  NZ  LYS B 254    10625   7937   7853      9    705   -478       N1+
ATOM    536  N   ALA B 255     -39.258  -8.898  16.838  1.00 28.54           N  
ANISOU  536  N   ALA B 255     4666   3026   3154    274    308   -255       N  
ATOM    537  CA  ALA B 255     -39.101  -7.640  16.094  1.00 31.56           C  
ANISOU  537  CA  ALA B 255     4918   3494   3580    287    315   -261       C  
ATOM    538  C   ALA B 255     -39.643  -6.402  16.807  1.00 30.21           C  
ANISOU  538  C   ALA B 255     4818   3330   3329    231    308   -272       C  
ATOM    539  O   ALA B 255     -38.955  -5.375  16.896  1.00 29.81           O  
ANISOU  539  O   ALA B 255     4720   3297   3309    235    232   -237       O  
ATOM    540  CB  ALA B 255     -39.796  -7.759  14.735  1.00 27.42           C  
ANISOU  540  CB  ALA B 255     4267   3060   3090    311    447   -322       C  
ATOM    541  N   GLU B 256     -40.881  -6.490  17.273  1.00 33.14           N  
ANISOU  541  N   GLU B 256     5296   3693   3604    177    392   -328       N  
ATOM    542  CA  GLU B 256     -41.542  -5.352  17.903  1.00 34.80           C  
ANISOU  542  CA  GLU B 256     5568   3914   3741    118    399   -356       C  
ATOM    543  C   GLU B 256     -40.795  -4.979  19.178  1.00 35.33           C  
ANISOU  543  C   GLU B 256     5736   3912   3777     84    271   -294       C  
ATOM    544  O   GLU B 256     -40.560  -3.791  19.467  1.00 31.10           O  
ANISOU  544  O   GLU B 256     5182   3395   3241     66    223   -280       O  
ATOM    545  CB  GLU B 256     -43.026  -5.669  18.171  1.00 43.59           C  
ANISOU  545  CB  GLU B 256     6777   5029   4757     63    518   -442       C  
ATOM    546  CG  GLU B 256     -43.957  -4.439  18.303  1.00 45.91           C  
ANISOU  546  CG  GLU B 256     7077   5367   4999     16    565   -502       C  
ATOM    547  CD  GLU B 256     -43.745  -3.401  17.183  1.00 57.21           C  
ANISOU  547  CD  GLU B 256     8346   6883   6507     65    575   -499       C  
ATOM    548  OE1 GLU B 256     -43.848  -3.757  15.979  1.00 49.96           O  
ANISOU  548  OE1 GLU B 256     7313   6024   5644    117    642   -519       O  
ATOM    549  OE2 GLU B 256     -43.455  -2.218  17.509  1.00 65.80           O1-
ANISOU  549  OE2 GLU B 256     9422   7978   7601     48    514   -477       O1-
ATOM    550  N   ARG B 257     -40.373  -5.987  19.925  1.00 30.96           N  
ANISOU  550  N   ARG B 257     5285   3277   3201     79    212   -256       N  
ATOM    551  CA  ARG B 257     -39.682  -5.727  21.175  1.00 33.75           C  
ANISOU  551  CA  ARG B 257     5742   3563   3517     46     88   -198       C  
ATOM    552  C   ARG B 257     -38.327  -5.100  20.894  1.00 29.28           C  
ANISOU  552  C   ARG B 257     5063   3015   3046    100    -21   -137       C  
ATOM    553  O   ARG B 257     -37.894  -4.176  21.578  1.00 29.80           O  
ANISOU  553  O   ARG B 257     5152   3075   3096     74    -97   -109       O  
ATOM    554  CB  ARG B 257     -39.541  -7.029  21.984  1.00 31.61           C  
ANISOU  554  CB  ARG B 257     5612   3198   3201     32     47   -169       C  
ATOM    555  CG  ARG B 257     -38.706  -6.892  23.258  1.00 43.11           C  
ANISOU  555  CG  ARG B 257     7176   4581   4623      6    -96   -100       C  
ATOM    556  CD  ARG B 257     -39.329  -5.945  24.307  1.00 51.01           C  
ANISOU  556  CD  ARG B 257     8282   5578   5521    -87    -96   -122       C  
ATOM    557  NE  ARG B 257     -38.516  -5.908  25.541  1.00 54.82           N  
ANISOU  557  NE  ARG B 257     8871   5991   5966   -114   -233    -55       N  
ATOM    558  CZ  ARG B 257     -38.373  -4.856  26.360  1.00 54.23           C  
ANISOU  558  CZ  ARG B 257     8831   5923   5851   -167   -288    -44       C  
ATOM    559  NH1 ARG B 257     -38.982  -3.690  26.114  1.00 52.33           N1+
ANISOU  559  NH1 ARG B 257     8529   5750   5605   -200   -223    -95       N1+
ATOM    560  NH2 ARG B 257     -37.599  -4.968  27.438  1.00 49.65           N  
ANISOU  560  NH2 ARG B 257     8345   5280   5238   -186   -413     19       N  
ATOM    561  N   LYS B 258     -37.662  -5.607  19.866  1.00 31.81           N  
ANISOU  561  N   LYS B 258     5258   3362   3467    173    -24   -123       N  
ATOM    562  CA  LYS B 258     -36.411  -5.036  19.397  1.00 35.97           C  
ANISOU  562  CA  LYS B 258     5657   3918   4091    224   -110    -81       C  
ATOM    563  C   LYS B 258     -36.576  -3.551  19.013  1.00 34.87           C  
ANISOU  563  C   LYS B 258     5438   3852   3960    208    -84    -99       C  
ATOM    564  O   LYS B 258     -35.694  -2.740  19.297  1.00 27.30           O  
ANISOU  564  O   LYS B 258     4446   2896   3032    212   -172    -63       O  
ATOM    565  CB  LYS B 258     -35.886  -5.838  18.182  1.00 41.89           C  
ANISOU  565  CB  LYS B 258     6272   4697   4947    294    -87    -85       C  
ATOM    566  CG  LYS B 258     -34.665  -5.227  17.499  1.00 52.06           C  
ANISOU  566  CG  LYS B 258     7410   6029   6341    342   -157    -60       C  
ATOM    567  CD  LYS B 258     -34.255  -6.023  16.248  1.00 64.28           C  
ANISOU  567  CD  LYS B 258     8818   7614   7992    399   -120    -77       C  
ATOM    568  CE  LYS B 258     -32.997  -5.461  15.568  1.00 71.97           C  
ANISOU  568  CE  LYS B 258     9643   8632   9072    438   -189    -62       C  
ATOM    569  NZ  LYS B 258     -32.609  -6.229  14.333  1.00 74.03           N1+
ANISOU  569  NZ  LYS B 258     9762   8933   9435    485   -150    -87       N1+
ATOM    570  N   ARG B 259     -37.687  -3.208  18.354  1.00 29.00           N  
ANISOU  570  N   ARG B 259     4662   3166   3191    191     36   -157       N  
ATOM    571  CA  ARG B 259     -37.919  -1.811  17.983  1.00 30.35           C  
ANISOU  571  CA  ARG B 259     4764   3399   3368    177     60   -174       C  
ATOM    572  C   ARG B 259     -38.094  -0.941  19.230  1.00 29.37           C  
ANISOU  572  C   ARG B 259     4749   3241   3171    113     10   -166       C  
ATOM    573  O   ARG B 259     -37.605   0.179  19.279  1.00 28.94           O  
ANISOU  573  O   ARG B 259     4645   3210   3141    109    -36   -147       O  
ATOM    574  CB  ARG B 259     -39.144  -1.667  17.097  1.00 28.61           C  
ANISOU  574  CB  ARG B 259     4498   3242   3130    173    193   -241       C  
ATOM    575  CG  ARG B 259     -38.830  -1.917  15.586  1.00 30.61           C  
ANISOU  575  CG  ARG B 259     4592   3564   3474    234    241   -247       C  
ATOM    576  CD  ARG B 259     -40.011  -1.608  14.662  1.00 29.49           C  
ANISOU  576  CD  ARG B 259     4396   3494   3315    234    365   -311       C  
ATOM    577  NE  ARG B 259     -41.078  -2.599  14.749  1.00 26.68           N  
ANISOU  577  NE  ARG B 259     4110   3127   2902    219    458   -367       N  
ATOM    578  CZ  ARG B 259     -41.166  -3.674  13.986  1.00 28.96           C  
ANISOU  578  CZ  ARG B 259     4344   3435   3224    254    519   -386       C  
ATOM    579  NH1 ARG B 259     -40.251  -3.908  13.045  1.00 32.20           N1+
ANISOU  579  NH1 ARG B 259     4625   3880   3729    304    496   -354       N1+
ATOM    580  NH2 ARG B 259     -42.151  -4.522  14.190  1.00 31.08           N  
ANISOU  580  NH2 ARG B 259     4689   3688   3432    234    604   -440       N  
ATOM    581  N   MET B 260     -38.848  -1.450  20.199  1.00 26.34           N  
ANISOU  581  N   MET B 260     4508   2804   2694     59     29   -188       N  
ATOM    582  CA  MET B 260     -39.036  -0.734  21.455  1.00 27.50           C  
ANISOU  582  CA  MET B 260     4765   2917   2767    -12    -17   -186       C  
ATOM    583  C   MET B 260     -37.688  -0.479  22.139  1.00 29.38           C  
ANISOU  583  C   MET B 260     5009   3120   3036      0   -155   -113       C  
ATOM    584  O   MET B 260     -37.381   0.663  22.526  1.00 27.85           O  
ANISOU  584  O   MET B 260     4798   2941   2842    -24   -198   -102       O  
ATOM    585  CB  MET B 260     -39.986  -1.513  22.362  1.00 36.83           C  
ANISOU  585  CB  MET B 260     6106   4044   3844    -77     23   -221       C  
ATOM    586  CG  MET B 260     -40.209  -0.865  23.738  1.00 49.62           C  
ANISOU  586  CG  MET B 260     7848   5626   5378   -163    -23   -224       C  
ATOM    587  SD  MET B 260     -41.350  -1.828  24.764  1.00122.11           S  
ANISOU  587  SD  MET B 260    17222  14745  14430   -252     33   -275       S  
ATOM    588  CE  MET B 260     -42.727  -2.018  23.619  1.00109.65           C  
ANISOU  588  CE  MET B 260    15582  13229  12852   -240    198   -376       C  
ATOM    589  N   ARG B 261     -36.868  -1.518  22.295  1.00 27.93           N  
ANISOU  589  N   ARG B 261     4846   2886   2878     39   -225    -67       N  
ATOM    590  CA  ARG B 261     -35.556  -1.336  22.919  1.00 29.87           C  
ANISOU  590  CA  ARG B 261     5093   3099   3156     57   -360     -4       C  
ATOM    591  C   ARG B 261     -34.684  -0.351  22.130  1.00 28.92           C  
ANISOU  591  C   ARG B 261     4818   3041   3130    102   -389      8       C  
ATOM    592  O   ARG B 261     -33.931   0.438  22.723  1.00 29.60           O  
ANISOU  592  O   ARG B 261     4901   3124   3222     90   -472     37       O  
ATOM    593  CB  ARG B 261     -34.819  -2.683  23.063  1.00 30.92           C  
ANISOU  593  CB  ARG B 261     5260   3170   3317    104   -432     37       C  
ATOM    594  CG  ARG B 261     -35.449  -3.653  24.081  1.00 36.18           C  
ANISOU  594  CG  ARG B 261     6105   3758   3885     54   -432     41       C  
ATOM    595  CD  ARG B 261     -35.332  -3.142  25.535  1.00 46.54           C  
ANISOU  595  CD  ARG B 261     7547   5026   5110    -16   -514     68       C  
ATOM    596  NE  ARG B 261     -33.952  -2.823  25.919  1.00 48.93           N  
ANISOU  596  NE  ARG B 261     7811   5314   5464     22   -651    125       N  
ATOM    597  CZ  ARG B 261     -33.611  -1.913  26.839  1.00 52.80           C  
ANISOU  597  CZ  ARG B 261     8341   5803   5916    -23   -719    144       C  
ATOM    598  NH1 ARG B 261     -34.547  -1.219  27.488  1.00 45.49           N1+
ANISOU  598  NH1 ARG B 261     7493   4888   4902   -111   -665    111       N1+
ATOM    599  NH2 ARG B 261     -32.325  -1.699  27.119  1.00 56.26           N  
ANISOU  599  NH2 ARG B 261     8737   6233   6407     18   -841    190       N  
ATOM    600  N   ASN B 262     -34.799  -0.354  20.796  1.00 29.09           N  
ANISOU  600  N   ASN B 262     4712   3121   3220    147   -317    -17       N  
ATOM    601  CA  ASN B 262     -33.965   0.558  20.012  1.00 27.83           C  
ANISOU  601  CA  ASN B 262     4411   3018   3143    182   -341     -7       C  
ATOM    602  C   ASN B 262     -34.469   1.997  20.078  1.00 28.65           C  
ANISOU  602  C   ASN B 262     4502   3163   3219    138   -303    -27       C  
ATOM    603  O   ASN B 262     -33.676   2.910  19.948  1.00 32.54           O  
ANISOU  603  O   ASN B 262     4924   3683   3758    147   -351     -9       O  
ATOM    604  CB  ASN B 262     -33.867   0.133  18.541  1.00 26.93           C  
ANISOU  604  CB  ASN B 262     4163   2958   3112    237   -278    -26       C  
ATOM    605  CG  ASN B 262     -32.878   0.999  17.742  1.00 27.06           C  
ANISOU  605  CG  ASN B 262     4038   3029   3215    267   -310    -16       C  
ATOM    606  ND2 ASN B 262     -31.628   1.094  18.202  1.00 28.65           N  
ANISOU  606  ND2 ASN B 262     4224   3206   3457    285   -421     17       N  
ATOM    607  OD1 ASN B 262     -33.237   1.561  16.712  1.00 27.73           O  
ANISOU  607  OD1 ASN B 262     4032   3177   3327    273   -235    -40       O  
ATOM    608  N   ARG B 263     -35.784   2.181  20.174  1.00 27.65           N  
ANISOU  608  N   ARG B 263     4434   3046   3026     95   -214    -71       N  
ATOM    609  CA  ARG B 263     -36.400   3.500  20.346  1.00 30.99           C  
ANISOU  609  CA  ARG B 263     4857   3498   3418     49   -179    -98       C  
ATOM    610  C   ARG B 263     -35.860   4.102  21.667  1.00 31.32           C  
ANISOU  610  C   ARG B 263     4977   3501   3423      3   -271    -69       C  
ATOM    611  O   ARG B 263     -35.491   5.281  21.791  1.00 30.46           O  
ANISOU  611  O   ARG B 263     4825   3414   3333    -12   -298    -62       O  
ATOM    612  CB  ARG B 263     -37.919   3.304  20.365  1.00 36.07           C  
ANISOU  612  CB  ARG B 263     5567   4146   3992     11    -74   -161       C  
ATOM    613  CG  ARG B 263     -38.776   4.439  20.720  1.00 46.88           C  
ANISOU  613  CG  ARG B 263     6962   5532   5318    -44    -35   -204       C  
ATOM    614  CD  ARG B 263     -40.225   4.136  20.317  1.00 47.85           C  
ANISOU  614  CD  ARG B 263     7109   5676   5396    -60     80   -279       C  
ATOM    615  NE  ARG B 263     -40.827   3.030  21.045  1.00 53.90           N  
ANISOU  615  NE  ARG B 263     7997   6394   6087    -97    104   -304       N  
ATOM    616  CZ  ARG B 263     -41.080   2.997  22.366  1.00 59.45           C  
ANISOU  616  CZ  ARG B 263     8832   7046   6712   -171     72   -313       C  
ATOM    617  NH1 ARG B 263     -40.771   4.014  23.178  1.00 51.46           N1+
ANISOU  617  NH1 ARG B 263     7842   6025   5687   -216     12   -298       N1+
ATOM    618  NH2 ARG B 263     -41.638   1.901  22.894  1.00 65.78           N  
ANISOU  618  NH2 ARG B 263     9745   7805   7445   -204    102   -338       N  
ATOM    619  N   ILE B 264     -35.824   3.245  22.666  1.00 27.27           N  
ANISOU  619  N   ILE B 264     4580   2927   2853    -22   -317    -53       N  
ATOM    620  CA  ILE B 264     -35.245   3.621  23.969  1.00 29.79           C  
ANISOU  620  CA  ILE B 264     4980   3206   3132    -66   -413    -20       C  
ATOM    621  C   ILE B 264     -33.774   3.979  23.899  1.00 29.58           C  
ANISOU  621  C   ILE B 264     4873   3188   3179    -20   -513     28       C  
ATOM    622  O   ILE B 264     -33.349   4.989  24.456  1.00 31.33           O  
ANISOU  622  O   ILE B 264     5087   3419   3397    -49   -558     38       O  
ATOM    623  CB  ILE B 264     -35.439   2.490  24.987  1.00 31.59           C  
ANISOU  623  CB  ILE B 264     5355   3364   3285    -98   -449     -6       C  
ATOM    624  CG1 ILE B 264     -36.915   2.416  25.344  1.00 32.90           C  
ANISOU  624  CG1 ILE B 264     5617   3523   3362   -169   -354    -66       C  
ATOM    625  CG2 ILE B 264     -34.586   2.733  26.242  1.00 30.14           C  
ANISOU  625  CG2 ILE B 264     5242   3140   3070   -129   -567     40       C  
ATOM    626  CD1 ILE B 264     -37.215   1.262  26.278  1.00 38.75           C  
ANISOU  626  CD1 ILE B 264     6512   4193   4019   -210   -374    -57       C  
ATOM    627  N   ALA B 265     -32.994   3.172  23.195  1.00 30.43           N  
ANISOU  627  N   ALA B 265     4912   3294   3355     50   -545     50       N  
ATOM    628  CA  ALA B 265     -31.569   3.417  23.023  1.00 32.78           C  
ANISOU  628  CA  ALA B 265     5122   3602   3730     97   -637     83       C  
ATOM    629  C   ALA B 265     -31.331   4.728  22.281  1.00 32.54           C  
ANISOU  629  C   ALA B 265     4974   3637   3753    100   -604     67       C  
ATOM    630  O   ALA B 265     -30.409   5.488  22.615  1.00 30.68           O  
ANISOU  630  O   ALA B 265     4701   3411   3544    100   -672     83       O  
ATOM    631  CB  ALA B 265     -30.904   2.270  22.272  1.00 30.12           C  
ANISOU  631  CB  ALA B 265     4723   3255   3465    168   -662     94       C  
ATOM    632  N   ALA B 266     -32.145   4.976  21.260  1.00 27.55           N  
ANISOU  632  N   ALA B 266     4284   3050   3136    105   -501     35       N  
ATOM    633  CA  ALA B 266     -31.991   6.210  20.476  1.00 31.70           C  
ANISOU  633  CA  ALA B 266     4704   3633   3708    107   -466     23       C  
ATOM    634  C   ALA B 266     -32.215   7.434  21.344  1.00 31.54           C  
ANISOU  634  C   ALA B 266     4730   3611   3643     49   -477     19       C  
ATOM    635  O   ALA B 266     -31.464   8.405  21.293  1.00 30.52           O  
ANISOU  635  O   ALA B 266     4539   3506   3552     48   -511     29       O  
ATOM    636  CB  ALA B 266     -32.979   6.226  19.294  1.00 26.32           C  
ANISOU  636  CB  ALA B 266     3968   2997   3037    119   -353    -11       C  
ATOM    637  N   SER B 267     -33.279   7.390  22.121  1.00 30.53           N  
ANISOU  637  N   SER B 267     4708   3456   3435     -5   -443     -2       N  
ATOM    638  CA  SER B 267     -33.638   8.508  22.963  1.00 31.18           C  
ANISOU  638  CA  SER B 267     4835   3537   3475    -68   -444    -15       C  
ATOM    639  C   SER B 267     -32.574   8.751  24.050  1.00 33.25           C  
ANISOU  639  C   SER B 267     5130   3774   3729    -86   -550     20       C  
ATOM    640  O   SER B 267     -32.266   9.893  24.399  1.00 31.87           O  
ANISOU  640  O   SER B 267     4930   3617   3563   -116   -568     19       O  
ATOM    641  CB  SER B 267     -34.998   8.263  23.590  1.00 33.78           C  
ANISOU  641  CB  SER B 267     5273   3842   3719   -127   -386    -55       C  
ATOM    642  OG  SER B 267     -35.294   9.301  24.515  1.00 42.89           O  
ANISOU  642  OG  SER B 267     6471   4992   4833   -196   -394    -73       O  
ATOM    643  N   LYS B 268     -32.022   7.665  24.595  1.00 31.55           N  
ANISOU  643  N   LYS B 268     4972   3517   3498    -68   -621     49       N  
ATOM    644  CA  LYS B 268     -30.972   7.770  25.611  1.00 30.98           C  
ANISOU  644  CA  LYS B 268     4933   3421   3419    -77   -731     83       C  
ATOM    645  C   LYS B 268     -29.691   8.352  24.984  1.00 35.43           C  
ANISOU  645  C   LYS B 268     5369   4021   4071    -26   -776     95       C  
ATOM    646  O   LYS B 268     -29.006   9.205  25.562  1.00 33.73           O  
ANISOU  646  O   LYS B 268     5138   3818   3862    -46   -827    102       O  
ATOM    647  CB  LYS B 268     -30.751   6.379  26.230  1.00 32.07           C  
ANISOU  647  CB  LYS B 268     5165   3500   3521    -62   -796    112       C  
ATOM    648  CG  LYS B 268     -29.649   6.222  27.238  1.00 43.32           C  
ANISOU  648  CG  LYS B 268     6630   4894   4937    -59   -921    149       C  
ATOM    649  CD  LYS B 268     -29.807   4.823  27.897  1.00 61.12           C  
ANISOU  649  CD  LYS B 268     9008   7080   7136    -58   -969    176       C  
ATOM    650  CE  LYS B 268     -28.520   4.266  28.512  1.00 64.10           C  
ANISOU  650  CE  LYS B 268     9402   7420   7532    -16  -1106    219       C  
ATOM    651  NZ  LYS B 268     -28.740   2.905  29.121  1.00 65.19           N1+
ANISOU  651  NZ  LYS B 268     9670   7485   7613    -16  -1152    248       N1+
ATOM    652  N   SER B 269     -29.394   7.936  23.762  1.00 32.98           N  
ANISOU  652  N   SER B 269     4964   3735   3831     35   -750     92       N  
ATOM    653  CA  SER B 269     -28.168   8.376  23.121  1.00 34.82           C  
ANISOU  653  CA  SER B 269     5078   4004   4148     78   -790     94       C  
ATOM    654  C   SER B 269     -28.249   9.851  22.717  1.00 34.69           C  
ANISOU  654  C   SER B 269     4994   4034   4151     50   -739     76       C  
ATOM    655  O   SER B 269     -27.243  10.575  22.796  1.00 34.66           O  
ANISOU  655  O   SER B 269     4932   4052   4187     54   -785     77       O  
ATOM    656  CB  SER B 269     -27.871   7.485  21.896  1.00 34.42           C  
ANISOU  656  CB  SER B 269     4944   3969   4168    142   -771     89       C  
ATOM    657  OG  SER B 269     -26.823   8.017  21.115  1.00 36.55           O  
ANISOU  657  OG  SER B 269     5089   4280   4517    172   -789     78       O  
ATOM    658  N   ARG B 270     -29.437  10.294  22.296  1.00 27.87           N  
ANISOU  658  N   ARG B 270     4141   3186   3262     22   -644     56       N  
ATOM    659  CA  ARG B 270     -29.673  11.696  21.966  1.00 32.00           C  
ANISOU  659  CA  ARG B 270     4616   3745   3799     -7   -594     40       C  
ATOM    660  C   ARG B 270     -29.638  12.565  23.231  1.00 31.13           C  
ANISOU  660  C   ARG B 270     4565   3620   3644    -66   -630     40       C  
ATOM    661  O   ARG B 270     -29.026  13.614  23.222  1.00 34.12           O  
ANISOU  661  O   ARG B 270     4888   4021   4053    -77   -642     38       O  
ATOM    662  CB  ARG B 270     -31.016  11.847  21.227  1.00 26.77           C  
ANISOU  662  CB  ARG B 270     3955   3098   3119    -16   -491     15       C  
ATOM    663  CG  ARG B 270     -30.921  11.220  19.842  1.00 28.27           C  
ANISOU  663  CG  ARG B 270     4062   3318   3362     40   -451     14       C  
ATOM    664  CD  ARG B 270     -32.241  11.048  19.138  1.00 31.44           C  
ANISOU  664  CD  ARG B 270     4471   3734   3742     40   -356    -12       C  
ATOM    665  NE  ARG B 270     -31.974  10.745  17.738  1.00 31.84           N  
ANISOU  665  NE  ARG B 270     4421   3826   3852     87   -320    -12       N  
ATOM    666  CZ  ARG B 270     -32.799  10.067  16.943  1.00 30.15           C  
ANISOU  666  CZ  ARG B 270     4194   3628   3633    109   -250    -31       C  
ATOM    667  NH1 ARG B 270     -33.945   9.606  17.418  1.00 26.46           N1+
ANISOU  667  NH1 ARG B 270     3811   3138   3103     89   -209    -54       N1+
ATOM    668  NH2 ARG B 270     -32.462   9.857  15.675  1.00 30.61           N  
ANISOU  668  NH2 ARG B 270     4154   3730   3747    146   -220    -31       N  
ATOM    669  N   LYS B 271     -30.323  12.125  24.277  1.00 31.54           N  
ANISOU  669  N   LYS B 271     4728   3634   3623   -108   -640     38       N  
ATOM    670  CA  LYS B 271     -30.233  12.739  25.616  1.00 38.29           C  
ANISOU  670  CA  LYS B 271     5648   4472   4428   -171   -684     39       C  
ATOM    671  C   LYS B 271     -28.793  12.881  26.110  1.00 37.13           C  
ANISOU  671  C   LYS B 271     5468   4328   4310   -152   -780     63       C  
ATOM    672  O   LYS B 271     -28.379  13.983  26.484  1.00 43.10           O  
ANISOU  672  O   LYS B 271     6193   5106   5077   -183   -791     56       O  
ATOM    673  CB  LYS B 271     -31.054  11.937  26.626  1.00 44.30           C  
ANISOU  673  CB  LYS B 271     6540   5190   5103   -217   -691     35       C  
ATOM    674  CG  LYS B 271     -31.036  12.509  28.059  1.00 52.26           C  
ANISOU  674  CG  LYS B 271     7623   6183   6052   -293   -734     33       C  
ATOM    675  CD  LYS B 271     -31.966  11.698  28.973  1.00 59.91           C  
ANISOU  675  CD  LYS B 271     8727   7109   6928   -350   -729     23       C  
ATOM    676  CE  LYS B 271     -32.094  12.285  30.378  1.00 67.37           C  
ANISOU  676  CE  LYS B 271     9748   8043   7808   -441   -760     13       C  
ATOM    677  NZ  LYS B 271     -32.917  11.401  31.266  1.00 69.88           N1+
ANISOU  677  NZ  LYS B 271    10206   8317   8030   -502   -759      3       N1+
ATOM    678  N   ARG B 272     -28.020  11.799  26.117  1.00 33.81           N  
ANISOU  678  N   ARG B 272     5053   3888   3905   -102   -851     87       N  
ATOM    679  CA  ARG B 272     -26.600  11.896  26.498  1.00 36.45           C  
ANISOU  679  CA  ARG B 272     5345   4229   4275    -75   -946    101       C  
ATOM    680  C   ARG B 272     -25.787  12.867  25.621  1.00 36.86           C  
ANISOU  680  C   ARG B 272     5269   4330   4405    -51   -928     83       C  
ATOM    681  O   ARG B 272     -24.814  13.450  26.091  1.00 37.24           O  
ANISOU  681  O   ARG B 272     5284   4395   4472    -55   -984     80       O  
ATOM    682  CB  ARG B 272     -25.911  10.522  26.463  1.00 39.40           C  
ANISOU  682  CB  ARG B 272     5732   4572   4668    -14  -1025    123       C  
ATOM    683  CG  ARG B 272     -26.134   9.615  27.684  1.00 45.31           C  
ANISOU  683  CG  ARG B 272     6613   5263   5338    -37  -1091    149       C  
ATOM    684  CD  ARG B 272     -25.238   8.358  27.573  1.00 49.08           C  
ANISOU  684  CD  ARG B 272     7086   5709   5853     34  -1182    171       C  
ATOM    685  NE  ARG B 272     -25.367   7.791  26.229  1.00 56.62           N  
ANISOU  685  NE  ARG B 272     7963   6678   6874     89  -1127    158       N  
ATOM    686  CZ  ARG B 272     -26.009   6.657  25.939  1.00 59.29           C  
ANISOU  686  CZ  ARG B 272     8350   6981   7196    108  -1101    167       C  
ATOM    687  NH1 ARG B 272     -26.522   5.931  26.925  1.00 67.07           N1+
ANISOU  687  NH1 ARG B 272     9470   7911   8101     78  -1133    191       N1+
ATOM    688  NH2 ARG B 272     -26.116   6.233  24.674  1.00 42.18           N  
ANISOU  688  NH2 ARG B 272     6099   4836   5092    153  -1043    151       N  
ATOM    689  N   LYS B 273     -26.157  13.053  24.350  1.00 32.19           N  
ANISOU  689  N   LYS B 273     4607   3766   3858    -29   -851     70       N  
ATOM    690  CA  LYS B 273     -25.475  14.062  23.539  1.00 34.97           C  
ANISOU  690  CA  LYS B 273     4850   4163   4274    -19   -826     53       C  
ATOM    691  C   LYS B 273     -25.767  15.479  24.050  1.00 36.79           C  
ANISOU  691  C   LYS B 273     5088   4407   4483    -79   -793     42       C  
ATOM    692  O   LYS B 273     -24.882  16.326  24.021  1.00 37.12           O  
ANISOU  692  O   LYS B 273     5067   4476   4561    -83   -810     30       O  
ATOM    693  CB  LYS B 273     -25.871  13.968  22.055  1.00 35.79           C  
ANISOU  693  CB  LYS B 273     4883   4293   4423     11   -749     44       C  
ATOM    694  CG  LYS B 273     -25.209  12.802  21.286  1.00 39.44           C  
ANISOU  694  CG  LYS B 273     5290   4758   4937     72   -779     44       C  
ATOM    695  CD  LYS B 273     -25.748  12.711  19.835  1.00 52.08           C  
ANISOU  695  CD  LYS B 273     6826   6390   6573     92   -693     34       C  
ATOM    696  CE  LYS B 273     -25.121  11.531  19.078  1.00 50.91           C  
ANISOU  696  CE  LYS B 273     6616   6247   6479    147   -719     28       C  
ATOM    697  NZ  LYS B 273     -25.820  11.348  17.795  1.00 52.94           N1+
ANISOU  697  NZ  LYS B 273     6825   6534   6757    159   -631     20       N1+
ATOM    698  N   LEU B 274     -26.995  15.739  24.497  1.00 34.99           N  
ANISOU  698  N   LEU B 274     4932   4162   4200   -126   -743     38       N  
ATOM    699  CA  LEU B 274     -27.315  17.057  25.089  1.00 33.99           C  
ANISOU  699  CA  LEU B 274     4815   4044   4056   -187   -715     23       C  
ATOM    700  C   LEU B 274     -26.535  17.278  26.391  1.00 35.01           C  
ANISOU  700  C   LEU B 274     4976   4168   4159   -218   -792     27       C  
ATOM    701  O   LEU B 274     -26.060  18.383  26.659  1.00 36.48           O  
ANISOU  701  O   LEU B 274     5122   4377   4364   -247   -790     14       O  
ATOM    702  CB  LEU B 274     -28.817  17.186  25.364  1.00 33.08           C  
ANISOU  702  CB  LEU B 274     4771   3909   3887   -234   -651      7       C  
ATOM    703  CG  LEU B 274     -29.629  17.115  24.059  1.00 39.54           C  
ANISOU  703  CG  LEU B 274     5552   4739   4732   -203   -571     -2       C  
ATOM    704  CD1 LEU B 274     -31.103  17.350  24.261  1.00 43.87           C  
ANISOU  704  CD1 LEU B 274     6160   5273   5236   -246   -506    -30       C  
ATOM    705  CD2 LEU B 274     -29.076  18.073  23.028  1.00 39.70           C  
ANISOU  705  CD2 LEU B 274     5473   4793   4818   -181   -542     -3       C  
ATOM    706  N   GLU B 275     -26.422  16.219  27.192  1.00 34.77           N  
ANISOU  706  N   GLU B 275     5020   4108   4084   -214   -858     45       N  
ATOM    707  CA  GLU B 275     -25.728  16.277  28.482  1.00 38.04           C  
ANISOU  707  CA  GLU B 275     5475   4514   4463   -243   -940     52       C  
ATOM    708  C   GLU B 275     -24.259  16.597  28.271  1.00 37.17           C  
ANISOU  708  C   GLU B 275     5275   4434   4412   -201   -996     47       C  
ATOM    709  O   GLU B 275     -23.689  17.408  28.990  1.00 42.39           O  
ANISOU  709  O   GLU B 275     5922   5115   5070   -234  -1023     36       O  
ATOM    710  CB  GLU B 275     -25.904  14.945  29.236  1.00 38.51           C  
ANISOU  710  CB  GLU B 275     5639   4530   4463   -239  -1004     77       C  
ATOM    711  CG  GLU B 275     -27.347  14.734  29.726  1.00 46.54           C  
ANISOU  711  CG  GLU B 275     6760   5519   5406   -301   -950     71       C  
ATOM    712  CD  GLU B 275     -27.547  13.383  30.430  1.00 58.81           C  
ANISOU  712  CD  GLU B 275     8426   7024   6895   -302  -1007     97       C  
ATOM    713  OE1 GLU B 275     -26.587  12.578  30.458  1.00 65.66           O  
ANISOU  713  OE1 GLU B 275     9288   7877   7783   -245  -1091    124       O  
ATOM    714  OE2 GLU B 275     -28.662  13.117  30.945  1.00 60.14           O1-
ANISOU  714  OE2 GLU B 275     8689   7166   6993   -360   -968     86       O1-
ATOM    715  N   ARG B 276     -23.640  15.958  27.286  1.00 32.81           N  
ANISOU  715  N   ARG B 276     4659   3888   3917   -133  -1011     49       N  
ATOM    716  CA  ARG B 276     -22.251  16.253  26.949  1.00 38.02           C  
ANISOU  716  CA  ARG B 276     5224   4581   4641    -94  -1057     30       C  
ATOM    717  C   ARG B 276     -22.033  17.726  26.587  1.00 38.41           C  
ANISOU  717  C   ARG B 276     5199   4670   4723   -127   -996      3       C  
ATOM    718  O   ARG B 276     -21.114  18.360  27.104  1.00 37.79           O  
ANISOU  718  O   ARG B 276     5086   4615   4658   -138  -1034    -16       O  
ATOM    719  CB  ARG B 276     -21.761  15.372  25.813  1.00 38.45           C  
ANISOU  719  CB  ARG B 276     5214   4638   4756    -25  -1067     26       C  
ATOM    720  CG  ARG B 276     -20.318  15.675  25.381  1.00 42.87           C  
ANISOU  720  CG  ARG B 276     5667   5234   5387     10  -1109     -8       C  
ATOM    721  CD  ARG B 276     -19.755  14.650  24.427  1.00 47.57           C  
ANISOU  721  CD  ARG B 276     6202   5830   6043     75  -1136    -19       C  
ATOM    722  NE  ARG B 276     -18.399  14.994  24.008  1.00 46.86           N  
ANISOU  722  NE  ARG B 276     6007   5777   6021    101  -1171    -65       N  
ATOM    723  CZ  ARG B 276     -17.833  14.570  22.886  1.00 50.47           C  
ANISOU  723  CZ  ARG B 276     6376   6254   6548    140  -1164    -94       C  
ATOM    724  NH1 ARG B 276     -18.506  13.775  22.050  1.00 52.79           N1+
ANISOU  724  NH1 ARG B 276     6670   6536   6854    162  -1123    -78       N1+
ATOM    725  NH2 ARG B 276     -16.593  14.948  22.588  1.00 50.50           N  
ANISOU  725  NH2 ARG B 276     6285   6293   6608    153  -1195   -147       N  
ATOM    726  N   ILE B 277     -22.868  18.275  25.704  1.00 35.65           N  
ANISOU  726  N   ILE B 277     4829   4329   4388   -141   -903      0       N  
ATOM    727  CA  ILE B 277     -22.779  19.709  25.379  1.00 30.94           C  
ANISOU  727  CA  ILE B 277     4175   3761   3818   -176   -843    -21       C  
ATOM    728  C   ILE B 277     -22.895  20.572  26.631  1.00 35.37           C  
ANISOU  728  C   ILE B 277     4777   4322   4340   -238   -851    -28       C  
ATOM    729  O   ILE B 277     -22.113  21.493  26.808  1.00 35.62           O  
ANISOU  729  O   ILE B 277     4755   4381   4396   -256   -853    -51       O  
ATOM    730  CB  ILE B 277     -23.867  20.145  24.389  1.00 33.08           C  
ANISOU  730  CB  ILE B 277     4439   4032   4100   -185   -747    -18       C  
ATOM    731  CG1 ILE B 277     -23.669  19.459  23.037  1.00 33.05           C  
ANISOU  731  CG1 ILE B 277     4378   4039   4140   -130   -729    -15       C  
ATOM    732  CG2 ILE B 277     -23.885  21.686  24.225  1.00 37.24           C  
ANISOU  732  CG2 ILE B 277     4925   4577   4647   -228   -689    -35       C  
ATOM    733  CD1 ILE B 277     -24.938  19.447  22.222  1.00 40.42           C  
ANISOU  733  CD1 ILE B 277     5329   4965   5065   -131   -650     -5       C  
ATOM    734  N   ALA B 278     -23.869  20.271  27.488  1.00 36.31           N  
ANISOU  734  N   ALA B 278     4988   4413   4397   -277   -852    -15       N  
ATOM    735  CA  ALA B 278     -24.057  21.009  28.735  1.00 40.91           C  
ANISOU  735  CA  ALA B 278     5612   4996   4937   -346   -860    -26       C  
ATOM    736  C   ALA B 278     -22.826  20.903  29.650  1.00 47.42           C  
ANISOU  736  C   ALA B 278     6427   5836   5754   -342   -949    -29       C  
ATOM    737  O   ALA B 278     -22.378  21.911  30.188  1.00 45.99           O  
ANISOU  737  O   ALA B 278     6213   5681   5579   -381   -944    -51       O  
ATOM    738  CB  ALA B 278     -25.324  20.515  29.463  1.00 40.34           C  
ANISOU  738  CB  ALA B 278     5644   4889   4794   -391   -848    -18       C  
ATOM    739  N   ARG B 279     -22.269  19.700  29.810  1.00 44.71           N  
ANISOU  739  N   ARG B 279     6109   5478   5401   -293  -1030    -11       N  
ATOM    740  CA  ARG B 279     -21.000  19.543  30.542  1.00 47.06           C  
ANISOU  740  CA  ARG B 279     6388   5792   5700   -274  -1124    -18       C  
ATOM    741  C   ARG B 279     -19.838  20.356  29.959  1.00 45.65           C  
ANISOU  741  C   ARG B 279     6096   5659   5591   -250  -1116    -55       C  
ATOM    742  O   ARG B 279     -19.085  20.999  30.688  1.00 43.44           O  
ANISOU  742  O   ARG B 279     5789   5407   5308   -273  -1147    -78       O  
ATOM    743  CB  ARG B 279     -20.582  18.079  30.587  1.00 47.66           C  
ANISOU  743  CB  ARG B 279     6500   5838   5768   -213  -1213      6       C  
ATOM    744  CG  ARG B 279     -21.279  17.256  31.633  1.00 50.20           C  
ANISOU  744  CG  ARG B 279     6947   6118   6009   -243  -1257     39       C  
ATOM    745  CD  ARG B 279     -20.463  15.995  31.919  1.00 50.82           C  
ANISOU  745  CD  ARG B 279     7053   6171   6086   -181  -1372     60       C  
ATOM    746  NE  ARG B 279     -20.186  15.244  30.693  1.00 52.51           N  
ANISOU  746  NE  ARG B 279     7210   6378   6365   -105  -1369     58       N  
ATOM    747  CZ  ARG B 279     -21.070  14.451  30.084  1.00 49.04           C  
ANISOU  747  CZ  ARG B 279     6810   5906   5918    -90  -1328     78       C  
ATOM    748  NH1 ARG B 279     -22.302  14.307  30.569  1.00 47.33           N1+
ANISOU  748  NH1 ARG B 279     6693   5660   5631   -144  -1285     98       N1+
ATOM    749  NH2 ARG B 279     -20.724  13.819  28.978  1.00 47.76           N  
ANISOU  749  NH2 ARG B 279     6583   5744   5821    -24  -1325     72       N  
ATOM    750  N   LEU B 280     -19.672  20.317  28.644  1.00 44.05           N  
ANISOU  750  N   LEU B 280     5825   5465   5448   -208  -1074    -65       N  
ATOM    751  CA  LEU B 280     -18.589  21.061  28.031  1.00 43.80           C  
ANISOU  751  CA  LEU B 280     5689   5475   5478   -192  -1061   -106       C  
ATOM    752  C   LEU B 280     -18.804  22.541  28.221  1.00 45.93           C  
ANISOU  752  C   LEU B 280     5936   5767   5748   -255   -989   -125       C  
ATOM    753  O   LEU B 280     -17.849  23.266  28.487  1.00 46.34           O  
ANISOU  753  O   LEU B 280     5931   5853   5822   -265   -999   -162       O  
ATOM    754  CB  LEU B 280     -18.462  20.759  26.543  1.00 44.14           C  
ANISOU  754  CB  LEU B 280     5668   5524   5579   -147  -1022   -114       C  
ATOM    755  CG  LEU B 280     -17.775  19.463  26.125  1.00 42.92           C  
ANISOU  755  CG  LEU B 280     5490   5362   5457    -78  -1094   -118       C  
ATOM    756  CD1 LEU B 280     -18.184  19.161  24.682  1.00 44.04           C  
ANISOU  756  CD1 LEU B 280     5591   5504   5639    -53  -1030   -114       C  
ATOM    757  CD2 LEU B 280     -16.246  19.582  26.252  1.00 45.01           C  
ANISOU  757  CD2 LEU B 280     5676   5661   5766    -51  -1159   -169       C  
ATOM    758  N   GLU B 281     -20.048  23.002  28.077  1.00 42.10           N  
ANISOU  758  N   GLU B 281     5492   5262   5242   -295   -914   -106       N  
ATOM    759  CA  GLU B 281     -20.308  24.434  28.180  1.00 40.51           C  
ANISOU  759  CA  GLU B 281     5267   5076   5050   -353   -842   -125       C  
ATOM    760  C   GLU B 281     -20.020  24.955  29.588  1.00 43.16           C  
ANISOU  760  C   GLU B 281     5623   5426   5350   -404   -876   -140       C  
ATOM    761  O   GLU B 281     -19.432  26.033  29.756  1.00 39.17           O  
ANISOU  761  O   GLU B 281     5063   4951   4868   -434   -849   -172       O  
ATOM    762  CB  GLU B 281     -21.740  24.741  27.766  1.00 40.31           C  
ANISOU  762  CB  GLU B 281     5281   5022   5011   -380   -766   -106       C  
ATOM    763  CG  GLU B 281     -21.849  24.890  26.230  1.00 41.18           C  
ANISOU  763  CG  GLU B 281     5339   5135   5171   -345   -706   -103       C  
ATOM    764  CD  GLU B 281     -23.262  25.117  25.738  1.00 51.53           C  
ANISOU  764  CD  GLU B 281     6689   6420   6473   -362   -637    -87       C  
ATOM    765  OE1 GLU B 281     -24.205  25.030  26.547  1.00 55.33           O  
ANISOU  765  OE1 GLU B 281     7236   6877   6908   -398   -634    -82       O  
ATOM    766  OE2 GLU B 281     -23.432  25.386  24.524  1.00 55.35           O1-
ANISOU  766  OE2 GLU B 281     7134   6906   6992   -341   -585    -83       O1-
ATOM    767  N   GLU B 282     -20.430  24.166  30.577  1.00 45.90           N  
ANISOU  767  N   GLU B 282     6050   5752   5637   -418   -932   -118       N  
ATOM    768  CA  GLU B 282     -20.191  24.451  31.986  1.00 52.42           C  
ANISOU  768  CA  GLU B 282     6908   6592   6418   -469   -975   -128       C  
ATOM    769  C   GLU B 282     -18.704  24.416  32.353  1.00 51.53           C  
ANISOU  769  C   GLU B 282     6740   6517   6324   -437  -1048   -154       C  
ATOM    770  O   GLU B 282     -18.260  25.127  33.248  1.00 52.95           O  
ANISOU  770  O   GLU B 282     6903   6726   6488   -481  -1058   -178       O  
ATOM    771  CB  GLU B 282     -20.959  23.453  32.852  1.00 57.25           C  
ANISOU  771  CB  GLU B 282     7628   7169   6957   -489  -1024    -96       C  
ATOM    772  CG  GLU B 282     -20.851  23.700  34.351  1.00 66.30           C  
ANISOU  772  CG  GLU B 282     8818   8328   8044   -554  -1068   -103       C  
ATOM    773  CD  GLU B 282     -21.501  25.013  34.800  1.00 76.89           C  
ANISOU  773  CD  GLU B 282    10146   9684   9383   -640   -988   -131       C  
ATOM    774  OE1 GLU B 282     -22.484  25.451  34.161  1.00 82.44           O  
ANISOU  774  OE1 GLU B 282    10849  10369  10106   -658   -907   -134       O  
ATOM    775  OE2 GLU B 282     -21.030  25.609  35.798  1.00 80.74           O1-
ANISOU  775  OE2 GLU B 282    10621  10204   9851   -689  -1008   -152       O1-
ATOM    776  N   LYS B 283     -17.935  23.578  31.675  1.00 47.97           N  
ANISOU  776  N   LYS B 283     6256   6065   5906   -363  -1099   -154       N  
ATOM    777  CA  LYS B 283     -16.513  23.565  31.905  1.00 48.75           C  
ANISOU  777  CA  LYS B 283     6292   6200   6030   -328  -1166   -191       C  
ATOM    778  C   LYS B 283     -15.914  24.873  31.390  1.00 47.51           C  
ANISOU  778  C   LYS B 283     6041   6086   5926   -349  -1094   -241       C  
ATOM    779  O   LYS B 283     -15.139  25.530  32.095  1.00 45.79           O  
ANISOU  779  O   LYS B 283     5785   5906   5706   -372  -1110   -279       O  
ATOM    780  CB  LYS B 283     -15.867  22.354  31.246  1.00 51.54           C  
ANISOU  780  CB  LYS B 283     6627   6540   6415   -245  -1236   -188       C  
ATOM    781  CG  LYS B 283     -14.437  22.078  31.687  1.00 59.92           C  
ANISOU  781  CG  LYS B 283     7638   7632   7495   -202  -1331   -229       C  
ATOM    782  CD  LYS B 283     -14.343  21.932  33.205  1.00 66.60           C  
ANISOU  782  CD  LYS B 283     8551   8480   8276   -230  -1409   -215       C  
ATOM    783  CE  LYS B 283     -12.956  21.452  33.646  1.00 70.55           C  
ANISOU  783  CE  LYS B 283     9010   9004   8793   -174  -1522   -252       C  
ATOM    784  NZ  LYS B 283     -12.780  21.596  35.125  1.00 70.35           N1+
ANISOU  784  NZ  LYS B 283     9035   8993   8701   -212  -1586   -246       N1+
ATOM    785  N   VAL B 284     -16.286  25.272  30.175  1.00 38.81           N  
ANISOU  785  N   VAL B 284     4904   4977   4866   -344  -1012   -241       N  
ATOM    786  CA  VAL B 284     -15.806  26.534  29.610  1.00 35.85           C  
ANISOU  786  CA  VAL B 284     4450   4634   4536   -369   -937   -284       C  
ATOM    787  C   VAL B 284     -16.116  27.699  30.560  1.00 43.36           C  
ANISOU  787  C   VAL B 284     5412   5600   5464   -443   -893   -296       C  
ATOM    788  O   VAL B 284     -15.247  28.540  30.836  1.00 44.10           O  
ANISOU  788  O   VAL B 284     5445   5734   5577   -464   -880   -343       O  
ATOM    789  CB  VAL B 284     -16.423  26.795  28.208  1.00 36.66           C  
ANISOU  789  CB  VAL B 284     4535   4719   4676   -363   -853   -269       C  
ATOM    790  CG1 VAL B 284     -16.084  28.183  27.710  1.00 39.09           C  
ANISOU  790  CG1 VAL B 284     4781   5050   5021   -401   -770   -305       C  
ATOM    791  CG2 VAL B 284     -15.898  25.775  27.228  1.00 35.64           C  
ANISOU  791  CG2 VAL B 284     4374   4588   4580   -296   -889   -273       C  
ATOM    792  N   LYS B 285     -17.335  27.707  31.100  1.00 41.68           N  
ANISOU  792  N   LYS B 285     5272   5356   5209   -486   -873   -259       N  
ATOM    793  CA  LYS B 285     -17.773  28.762  31.988  1.00 40.85           C  
ANISOU  793  CA  LYS B 285     5176   5260   5084   -562   -829   -272       C  
ATOM    794  C   LYS B 285     -16.844  28.907  33.192  1.00 45.91           C  
ANISOU  794  C   LYS B 285     5799   5944   5701   -582   -888   -303       C  
ATOM    795  O   LYS B 285     -16.267  29.969  33.405  1.00 43.38           O  
ANISOU  795  O   LYS B 285     5419   5660   5404   -615   -848   -346       O  
ATOM    796  CB  LYS B 285     -19.185  28.493  32.479  1.00 43.37           C  
ANISOU  796  CB  LYS B 285     5582   5541   5357   -603   -816   -236       C  
ATOM    797  CG  LYS B 285     -19.758  29.598  33.339  1.00 46.17           C  
ANISOU  797  CG  LYS B 285     5941   5903   5697   -688   -764   -257       C  
ATOM    798  CD  LYS B 285     -21.060  29.173  33.997  1.00 51.63           C  
ANISOU  798  CD  LYS B 285     6722   6561   6335   -735   -765   -234       C  
ATOM    799  CE  LYS B 285     -21.750  30.362  34.645  1.00 59.26           C  
ANISOU  799  CE  LYS B 285     7682   7532   7304   -822   -699   -263       C  
ATOM    800  NZ  LYS B 285     -22.985  29.998  35.407  1.00 61.72           N1+
ANISOU  800  NZ  LYS B 285     8075   7815   7560   -881   -700   -256       N1+
ATOM    801  N   THR B 286     -16.690  27.831  33.955  1.00 50.83           N  
ANISOU  801  N   THR B 286     6477   6561   6276   -561   -982   -282       N  
ATOM    802  CA  THR B 286     -15.892  27.879  35.182  1.00 54.01           C  
ANISOU  802  CA  THR B 286     6873   7002   6645   -581  -1049   -306       C  
ATOM    803  C   THR B 286     -14.408  28.050  34.883  1.00 54.26           C  
ANISOU  803  C   THR B 286     6815   7080   6722   -532  -1079   -359       C  
ATOM    804  O   THR B 286     -13.676  28.603  35.693  1.00 56.39           O  
ANISOU  804  O   THR B 286     7047   7395   6983   -558  -1096   -399       O  
ATOM    805  CB  THR B 286     -16.067  26.610  36.046  1.00 55.38           C  
ANISOU  805  CB  THR B 286     7137   7153   6753   -566  -1153   -266       C  
ATOM    806  CG2 THR B 286     -17.526  26.403  36.437  1.00 53.75           C  
ANISOU  806  CG2 THR B 286     7024   6903   6494   -624  -1123   -225       C  
ATOM    807  OG1 THR B 286     -15.588  25.475  35.327  1.00 52.39           O  
ANISOU  807  OG1 THR B 286     6759   6753   6395   -479  -1218   -250       O  
ATOM    808  N   LEU B 287     -13.950  27.565  33.737  1.00 52.96           N  
ANISOU  808  N   LEU B 287     6612   6906   6604   -465  -1085   -365       N  
ATOM    809  CA  LEU B 287     -12.572  27.820  33.343  1.00 54.56           C  
ANISOU  809  CA  LEU B 287     6721   7153   6855   -427  -1100   -430       C  
ATOM    810  C   LEU B 287     -12.363  29.308  33.106  1.00 55.91           C  
ANISOU  810  C   LEU B 287     6825   7358   7060   -481   -997   -476       C  
ATOM    811  O   LEU B 287     -11.370  29.877  33.560  1.00 54.00           O  
ANISOU  811  O   LEU B 287     6522   7166   6828   -490  -1003   -536       O  
ATOM    812  CB  LEU B 287     -12.192  27.034  32.098  1.00 58.98           C  
ANISOU  812  CB  LEU B 287     7250   7697   7462   -356  -1118   -434       C  
ATOM    813  CG  LEU B 287     -11.479  25.701  32.320  1.00 65.28           C  
ANISOU  813  CG  LEU B 287     8057   8489   8257   -283  -1242   -435       C  
ATOM    814  CD1 LEU B 287     -12.228  24.833  33.321  1.00 68.80           C  
ANISOU  814  CD1 LEU B 287     8609   8898   8635   -288  -1314   -371       C  
ATOM    815  CD2 LEU B 287     -11.303  24.974  30.998  1.00 63.07           C  
ANISOU  815  CD2 LEU B 287     7744   8190   8029   -224  -1243   -439       C  
ATOM    816  N   LYS B 288     -13.303  29.944  32.410  1.00 53.83           N  
ANISOU  816  N   LYS B 288     6574   7065   6813   -515   -902   -451       N  
ATOM    817  CA  LYS B 288     -13.244  31.390  32.188  1.00 52.60           C  
ANISOU  817  CA  LYS B 288     6367   6930   6688   -569   -800   -487       C  
ATOM    818  C   LYS B 288     -13.257  32.208  33.484  1.00 49.71           C  
ANISOU  818  C   LYS B 288     5999   6595   6294   -636   -787   -509       C  
ATOM    819  O   LYS B 288     -12.531  33.191  33.608  1.00 47.80           O  
ANISOU  819  O   LYS B 288     5692   6394   6077   -664   -741   -565       O  
ATOM    820  CB  LYS B 288     -14.408  31.849  31.299  1.00 52.34           C  
ANISOU  820  CB  LYS B 288     6362   6850   6672   -591   -713   -447       C  
ATOM    821  CG  LYS B 288     -14.188  31.599  29.817  1.00 55.46           C  
ANISOU  821  CG  LYS B 288     6728   7232   7110   -545   -687   -447       C  
ATOM    822  CD  LYS B 288     -15.207  32.351  28.964  1.00 56.74           C  
ANISOU  822  CD  LYS B 288     6908   7357   7293   -574   -593   -416       C  
ATOM    823  CE  LYS B 288     -14.901  33.842  28.889  1.00 60.14           C  
ANISOU  823  CE  LYS B 288     7291   7804   7754   -628   -508   -456       C  
ATOM    824  NZ  LYS B 288     -13.668  34.123  28.103  1.00 63.43           N1+
ANISOU  824  NZ  LYS B 288     7638   8255   8208   -611   -489   -510       N1+
ATOM    825  N   ALA B 289     -14.107  31.827  34.427  1.00 49.38           N  
ANISOU  825  N   ALA B 289     6029   6533   6200   -667   -821   -468       N  
ATOM    826  CA  ALA B 289     -14.194  32.545  35.689  1.00 51.03           C  
ANISOU  826  CA  ALA B 289     6237   6773   6379   -739   -809   -489       C  
ATOM    827  C   ALA B 289     -12.944  32.301  36.566  1.00 56.17           C  
ANISOU  827  C   ALA B 289     6851   7481   7009   -721   -888   -532       C  
ATOM    828  O   ALA B 289     -12.477  33.215  37.243  1.00 56.02           O  
ANISOU  828  O   ALA B 289     6783   7511   6992   -770   -855   -579       O  
ATOM    829  CB  ALA B 289     -15.461  32.152  36.432  1.00 50.11           C  
ANISOU  829  CB  ALA B 289     6211   6621   6209   -784   -824   -439       C  
ATOM    830  N   GLN B 290     -12.412  31.081  36.551  1.00 57.77           N  
ANISOU  830  N   GLN B 290     7076   7680   7194   -652   -991   -518       N  
ATOM    831  CA  GLN B 290     -11.118  30.812  37.179  1.00 61.56           C  
ANISOU  831  CA  GLN B 290     7512   8212   7666   -619  -1073   -566       C  
ATOM    832  C   GLN B 290     -10.064  31.728  36.571  1.00 64.09           C  
ANISOU  832  C   GLN B 290     7726   8579   8045   -611  -1013   -646       C  
ATOM    833  O   GLN B 290      -9.312  32.402  37.279  1.00 67.76           O  
ANISOU  833  O   GLN B 290     8137   9103   8507   -638  -1006   -704       O  
ATOM    834  CB  GLN B 290     -10.687  29.363  36.994  1.00 63.79           C  
ANISOU  834  CB  GLN B 290     7827   8473   7938   -534  -1190   -544       C  
ATOM    835  CG  GLN B 290     -11.439  28.325  37.820  1.00 69.70           C  
ANISOU  835  CG  GLN B 290     8683   9181   8616   -538  -1273   -474       C  
ATOM    836  CD  GLN B 290     -10.927  26.910  37.539  1.00 78.43           C  
ANISOU  836  CD  GLN B 290     9815  10261   9723   -447  -1389   -456       C  
ATOM    837  NE2 GLN B 290     -11.782  25.897  37.750  1.00 80.64           N  
ANISOU  837  NE2 GLN B 290    10197  10486   9958   -440  -1438   -386       N  
ATOM    838  OE1 GLN B 290      -9.776  26.735  37.122  1.00 81.58           O  
ANISOU  838  OE1 GLN B 290    10142  10688  10167   -385  -1430   -509       O  
ATOM    839  N   ASN B 291     -10.015  31.734  35.247  1.00 60.57           N  
ANISOU  839  N   ASN B 291     7253   8111   7651   -577   -966   -651       N  
ATOM    840  CA  ASN B 291      -9.145  32.617  34.494  1.00 61.43           C  
ANISOU  840  CA  ASN B 291     7272   8254   7814   -578   -894   -724       C  
ATOM    841  C   ASN B 291      -9.234  34.069  34.954  1.00 65.91           C  
ANISOU  841  C   ASN B 291     7803   8852   8387   -658   -795   -758       C  
ATOM    842  O   ASN B 291      -8.216  34.737  35.107  1.00 68.57           O  
ANISOU  842  O   ASN B 291     8065   9244   8744   -668   -770   -836       O  
ATOM    843  CB  ASN B 291      -9.495  32.536  33.012  1.00 59.96           C  
ANISOU  843  CB  ASN B 291     7085   8028   7671   -555   -840   -704       C  
ATOM    844  CG  ASN B 291      -8.327  32.847  32.116  1.00 61.92           C  
ANISOU  844  CG  ASN B 291     7247   8310   7971   -531   -811   -783       C  
ATOM    845  ND2 ASN B 291      -7.691  31.797  31.598  1.00 65.62           N  
ANISOU  845  ND2 ASN B 291     7698   8779   8457   -462   -887   -801       N  
ATOM    846  OD1 ASN B 291      -8.010  34.013  31.862  1.00 62.58           O  
ANISOU  846  OD1 ASN B 291     7282   8417   8079   -576   -719   -831       O  
ATOM    847  N   SER B 292     -10.452  34.555  35.171  1.00 66.01           N  
ANISOU  847  N   SER B 292     7867   8829   8385   -715   -738   -706       N  
ATOM    848  CA  SER B 292     -10.656  35.950  35.528  1.00 69.06           C  
ANISOU  848  CA  SER B 292     8220   9235   8787   -792   -638   -735       C  
ATOM    849  C   SER B 292     -10.127  36.243  36.913  1.00 72.69           C  
ANISOU  849  C   SER B 292     8652   9755   9213   -830   -668   -776       C  
ATOM    850  O   SER B 292      -9.639  37.347  37.181  1.00 73.77           O  
ANISOU  850  O   SER B 292     8724   9934   9371   -876   -598   -836       O  
ATOM    851  CB  SER B 292     -12.134  36.323  35.461  1.00 72.65           C  
ANISOU  851  CB  SER B 292     8733   9633   9237   -841   -580   -675       C  
ATOM    852  OG  SER B 292     -12.581  36.319  34.119  1.00 79.12           O  
ANISOU  852  OG  SER B 292     9565  10403  10093   -813   -534   -645       O  
ATOM    853  N   GLU B 293     -10.239  35.254  37.793  1.00 77.59           N  
ANISOU  853  N   GLU B 293     9324  10378   9779   -813   -772   -744       N  
ATOM    854  CA  GLU B 293      -9.784  35.413  39.160  1.00 80.51           C  
ANISOU  854  CA  GLU B 293     9677  10805  10107   -850   -813   -776       C  
ATOM    855  C   GLU B 293      -8.263  35.400  39.245  1.00 80.18           C  
ANISOU  855  C   GLU B 293     9556  10830  10080   -804   -854   -856       C  
ATOM    856  O   GLU B 293      -7.689  36.168  40.018  1.00 83.75           O  
ANISOU  856  O   GLU B 293     9951  11344  10527   -847   -827   -915       O  
ATOM    857  CB  GLU B 293     -10.365  34.336  40.067  1.00 84.89           C  
ANISOU  857  CB  GLU B 293    10322  11340  10593   -849   -916   -714       C  
ATOM    858  CG  GLU B 293     -10.268  34.739  41.532  1.00 91.68           C  
ANISOU  858  CG  GLU B 293    11177  12253  11403   -919   -932   -736       C  
ATOM    859  CD  GLU B 293     -11.019  33.814  42.463  1.00 96.62           C  
ANISOU  859  CD  GLU B 293    11903  12854  11953   -942  -1017   -672       C  
ATOM    860  OE1 GLU B 293     -11.811  32.993  41.963  1.00 98.76           O  
ANISOU  860  OE1 GLU B 293    12251  13059  12212   -915  -1044   -610       O  
ATOM    861  OE2 GLU B 293     -10.815  33.909  43.693  1.00 97.87           O1-
ANISOU  861  OE2 GLU B 293    12066  13060  12061   -991  -1056   -686       O1-
ATOM    862  N   LEU B 294      -7.599  34.554  38.463  1.00 72.21           N  
ANISOU  862  N   LEU B 294     8536   9809   9091   -721   -916   -866       N  
ATOM    863  CA  LEU B 294      -6.135  34.597  38.429  1.00 68.89           C  
ANISOU  863  CA  LEU B 294     8031   9451   8694   -677   -947   -958       C  
ATOM    864  C   LEU B 294      -5.603  35.891  37.820  1.00 66.94           C  
ANISOU  864  C   LEU B 294     7698   9237   8499   -713   -823  -1036       C  
ATOM    865  O   LEU B 294      -4.575  36.415  38.248  1.00 63.74           O  
ANISOU  865  O   LEU B 294     7217   8901   8101   -720   -813  -1123       O  
ATOM    866  CB  LEU B 294      -5.576  33.414  37.660  1.00 65.70           C  
ANISOU  866  CB  LEU B 294     7629   9025   8310   -583  -1037   -960       C  
ATOM    867  CG  LEU B 294      -6.130  32.113  38.210  1.00 65.40           C  
ANISOU  867  CG  LEU B 294     7684   8945   8222   -547  -1157   -879       C  
ATOM    868  CD1 LEU B 294      -5.461  30.933  37.535  1.00 65.21           C  
ANISOU  868  CD1 LEU B 294     7652   8903   8224   -451  -1254   -891       C  
ATOM    869  CD2 LEU B 294      -5.947  32.086  39.710  1.00 68.69           C  
ANISOU  869  CD2 LEU B 294     8118   9404   8578   -575  -1224   -881       C  
ATOM    870  N   ALA B 295      -6.296  36.409  36.818  1.00 66.02           N  
ANISOU  870  N   ALA B 295     7595   9072   8417   -737   -728  -1006       N  
ATOM    871  CA  ALA B 295      -5.846  37.626  36.158  1.00 67.67           C  
ANISOU  871  CA  ALA B 295     7736   9302   8673   -775   -609  -1072       C  
ATOM    872  C   ALA B 295      -5.898  38.815  37.122  1.00 71.03           C  
ANISOU  872  C   ALA B 295     8127   9770   9090   -854   -535  -1106       C  
ATOM    873  O   ALA B 295      -5.040  39.702  37.086  1.00 73.74           O  
ANISOU  873  O   ALA B 295     8393  10164   9459   -879   -467  -1193       O  
ATOM    874  CB  ALA B 295      -6.690  37.902  34.913  1.00 66.11           C  
ANISOU  874  CB  ALA B 295     7573   9036   8508   -784   -531  -1020       C  
ATOM    875  N   SER B 296      -6.910  38.820  37.982  1.00 69.93           N  
ANISOU  875  N   SER B 296     8043   9612   8916   -899   -545  -1043       N  
ATOM    876  CA  SER B 296      -7.125  39.916  38.912  1.00 73.56           C  
ANISOU  876  CA  SER B 296     8472  10107   9370   -983   -473  -1070       C  
ATOM    877  C   SER B 296      -6.123  39.818  40.052  1.00 74.46           C  
ANISOU  877  C   SER B 296     8535  10306   9451   -982   -532  -1135       C  
ATOM    878  O   SER B 296      -5.735  40.824  40.653  1.00 73.46           O  
ANISOU  878  O   SER B 296     8344  10235   9332  -1039   -463  -1198       O  
ATOM    879  CB  SER B 296      -8.551  39.883  39.453  1.00 75.13           C  
ANISOU  879  CB  SER B 296     8746  10259   9543  -1035   -470   -989       C  
ATOM    880  OG  SER B 296      -8.734  38.735  40.268  1.00 76.72           O  
ANISOU  880  OG  SER B 296     9005  10462   9683  -1012   -589   -946       O  
ATOM    881  N   THR B 297      -5.727  38.583  40.341  1.00 74.13           N  
ANISOU  881  N   THR B 297     8522  10271   9372   -916   -662  -1119       N  
ATOM    882  CA  THR B 297      -4.703  38.280  41.329  1.00 73.29           C  
ANISOU  882  CA  THR B 297     8374  10241   9232   -895   -743  -1177       C  
ATOM    883  C   THR B 297      -3.324  38.791  40.903  1.00 75.93           C  
ANISOU  883  C   THR B 297     8606  10637   9607   -867   -706  -1293       C  
ATOM    884  O   THR B 297      -2.663  39.505  41.655  1.00 75.92           O  
ANISOU  884  O   THR B 297     8536  10711   9600   -903   -674  -1369       O  
ATOM    885  CB  THR B 297      -4.629  36.773  41.585  1.00 67.22           C  
ANISOU  885  CB  THR B 297     7669   9450   8420   -821   -897  -1127       C  
ATOM    886  CG2 THR B 297      -3.389  36.421  42.384  1.00 63.46           C  
ANISOU  886  CG2 THR B 297     7142   9050   7920   -780   -990  -1199       C  
ATOM    887  OG1 THR B 297      -5.792  36.364  42.310  1.00 65.00           O  
ANISOU  887  OG1 THR B 297     7480   9130   8086   -863   -933  -1036       O  
ATOM    888  N   ALA B 298      -2.891  38.415  39.702  1.00 75.15           N  
ANISOU  888  N   ALA B 298     8495  10511   9549   -807   -710  -1313       N  
ATOM    889  CA  ALA B 298      -1.649  38.939  39.157  1.00 75.11           C  
ANISOU  889  CA  ALA B 298     8395  10559   9586   -791   -661  -1431       C  
ATOM    890  C   ALA B 298      -1.657  40.470  39.192  1.00 78.43           C  
ANISOU  890  C   ALA B 298     8761  11007  10030   -876   -510  -1482       C  
ATOM    891  O   ALA B 298      -0.677  41.079  39.621  1.00 82.18           O  
ANISOU  891  O   ALA B 298     9155  11559  10510   -891   -477  -1585       O  
ATOM    892  CB  ALA B 298      -1.423  38.432  37.745  1.00 70.64           C  
ANISOU  892  CB  ALA B 298     7831   9947   9061   -735   -664  -1436       C  
ATOM    893  N   ASN B 299      -2.759  41.093  38.778  1.00 76.93           N  
ANISOU  893  N   ASN B 299     8617  10758   9857   -930   -420  -1414       N  
ATOM    894  CA  ASN B 299      -2.881  42.550  38.866  1.00 81.75           C  
ANISOU  894  CA  ASN B 299     9183  11385  10493  -1013   -279  -1453       C  
ATOM    895  C   ASN B 299      -2.696  43.057  40.289  1.00 84.90           C  
ANISOU  895  C   ASN B 299     9541  11856  10863  -1066   -274  -1491       C  
ATOM    896  O   ASN B 299      -2.127  44.127  40.501  1.00 86.01           O  
ANISOU  896  O   ASN B 299     9607  12049  11024  -1114   -178  -1575       O  
ATOM    897  CB  ASN B 299      -4.231  43.020  38.334  1.00 84.32           C  
ANISOU  897  CB  ASN B 299     9573  11627  10839  -1058   -206  -1363       C  
ATOM    898  CG  ASN B 299      -4.300  42.985  36.825  1.00 88.89           C  
ANISOU  898  CG  ASN B 299    10173  12146  11456  -1029   -166  -1347       C  
ATOM    899  ND2 ASN B 299      -4.560  41.801  36.271  1.00 88.56           N  
ANISOU  899  ND2 ASN B 299    10185  12061  11402   -963   -256  -1288       N  
ATOM    900  OD1 ASN B 299      -4.115  44.007  36.159  1.00 90.75           O  
ANISOU  900  OD1 ASN B 299    10377  12373  11729  -1067    -53  -1387       O  
ATOM    901  N   MET B 300      -3.178  42.276  41.255  1.00 85.94           N  
ANISOU  901  N   MET B 300     9722  11990  10943  -1059   -376  -1431       N  
ATOM    902  CA  MET B 300      -3.022  42.588  42.673  1.00 85.91           C  
ANISOU  902  CA  MET B 300     9684  12057  10900  -1109   -390  -1461       C  
ATOM    903  C   MET B 300      -1.553  42.499  43.081  1.00 87.07           C  
ANISOU  903  C   MET B 300     9748  12298  11038  -1069   -432  -1571       C  
ATOM    904  O   MET B 300      -0.999  43.445  43.652  1.00 86.36           O  
ANISOU  904  O   MET B 300     9579  12280  10954  -1120   -357  -1654       O  
ATOM    905  CB  MET B 300      -3.866  41.638  43.539  1.00 84.49           C  
ANISOU  905  CB  MET B 300     9590  11853  10659  -1111   -500  -1367       C  
ATOM    906  CG  MET B 300      -3.659  41.801  45.043  1.00 85.56           C  
ANISOU  906  CG  MET B 300     9698  12066  10743  -1162   -533  -1395       C  
ATOM    907  SD  MET B 300      -4.373  40.490  46.066  1.00 73.21           S  
ANISOU  907  SD  MET B 300     8242  10481   9094  -1155   -685  -1296       S  
ATOM    908  CE  MET B 300      -3.301  39.108  45.668  1.00 93.35           C  
ANISOU  908  CE  MET B 300    10805  13033  11629  -1024   -838  -1308       C  
ATOM    909  N   LEU B 301      -0.933  41.358  42.778  1.00 85.28           N  
ANISOU  909  N   LEU B 301     9536  12068  10799   -978   -551  -1575       N  
ATOM    910  CA  LEU B 301       0.462  41.120  43.126  1.00 83.63           C  
ANISOU  910  CA  LEU B 301     9251  11943  10583   -927   -611  -1683       C  
ATOM    911  C   LEU B 301       1.417  42.085  42.395  1.00 85.11           C  
ANISOU  911  C   LEU B 301     9342  12172  10823   -938   -495  -1807       C  
ATOM    912  O   LEU B 301       2.513  42.355  42.881  1.00 84.72           O  
ANISOU  912  O   LEU B 301     9208  12210  10770   -929   -498  -1918       O  
ATOM    913  CB  LEU B 301       0.842  39.662  42.832  1.00 78.40           C  
ANISOU  913  CB  LEU B 301     8628  11253   9907   -823   -766  -1660       C  
ATOM    914  CG  LEU B 301       0.096  38.566  43.613  1.00 74.50           C  
ANISOU  914  CG  LEU B 301     8232  10723   9353   -803   -898  -1549       C  
ATOM    915  CD1 LEU B 301       0.563  37.168  43.227  1.00 71.48           C  
ANISOU  915  CD1 LEU B 301     7881  10310   8968   -696  -1044  -1535       C  
ATOM    916  CD2 LEU B 301       0.228  38.762  45.117  1.00 74.86           C  
ANISOU  916  CD2 LEU B 301     8263  10839   9340   -847   -936  -1562       C  
ATOM    917  N   ARG B 302       1.001  42.612  41.244  1.00 84.59           N  
ANISOU  917  N   ARG B 302     9291  12046  10804   -960   -392  -1789       N  
ATOM    918  CA  ARG B 302       1.826  43.565  40.496  1.00 83.29           C  
ANISOU  918  CA  ARG B 302     9049  11912  10685   -983   -272  -1901       C  
ATOM    919  C   ARG B 302       1.845  44.945  41.143  1.00 83.23           C  
ANISOU  919  C   ARG B 302     8984  11956  10684  -1073   -143  -1954       C  
ATOM    920  O   ARG B 302       2.856  45.650  41.095  1.00 83.17           O  
ANISOU  920  O   ARG B 302     8890  12015  10695  -1089    -69  -2078       O  
ATOM    921  CB  ARG B 302       1.338  43.698  39.048  1.00 82.13           C  
ANISOU  921  CB  ARG B 302     8946  11681  10580   -984   -205  -1858       C  
ATOM    922  CG  ARG B 302       1.806  42.598  38.110  1.00 81.17           C  
ANISOU  922  CG  ARG B 302     8839  11532  10472   -900   -294  -1866       C  
ATOM    923  CD  ARG B 302       1.439  42.916  36.657  1.00 79.76           C  
ANISOU  923  CD  ARG B 302     8689  11282  10333   -916   -207  -1841       C  
ATOM    924  NE  ARG B 302       1.624  41.751  35.796  1.00 80.32           N  
ANISOU  924  NE  ARG B 302     8785  11317  10414   -841   -299  -1824       N  
ATOM    925  CZ  ARG B 302       0.654  40.898  35.475  1.00 82.05           C  
ANISOU  925  CZ  ARG B 302     9087  11464  10624   -808   -365  -1704       C  
ATOM    926  NH1 ARG B 302      -0.580  41.088  35.930  1.00 79.64           N1+
ANISOU  926  NH1 ARG B 302     8850  11113  10299   -845   -350  -1595       N1+
ATOM    927  NH2 ARG B 302       0.914  39.855  34.693  1.00 84.08           N  
ANISOU  927  NH2 ARG B 302     9356  11695  10896   -741   -443  -1701       N  
ATOM    928  N   GLU B 303       0.718  45.344  41.721  1.00 85.82           N  
ANISOU  928  N   GLU B 303     9356  12252  11000  -1135   -109  -1867       N  
ATOM    929  CA  GLU B 303       0.635  46.623  42.410  1.00 89.23           C  
ANISOU  929  CA  GLU B 303     9733  12730  11442  -1225     10  -1911       C  
ATOM    930  C   GLU B 303       1.259  46.477  43.789  1.00 91.26           C  
ANISOU  930  C   GLU B 303     9934  13088  11654  -1229    -51  -1969       C  
ATOM    931  O   GLU B 303       1.618  47.455  44.438  1.00 92.20           O  
ANISOU  931  O   GLU B 303     9978  13277  11779  -1292     39  -2044       O  
ATOM    932  CB  GLU B 303      -0.815  47.098  42.500  1.00 94.53           C  
ANISOU  932  CB  GLU B 303    10466  13328  12123  -1292     66  -1806       C  
ATOM    933  CG  GLU B 303      -1.455  47.345  41.132  1.00100.22           C  
ANISOU  933  CG  GLU B 303    11241  13949  12889  -1290    131  -1750       C  
ATOM    934  CD  GLU B 303      -2.880  47.888  41.208  1.00103.21           C  
ANISOU  934  CD  GLU B 303    11674  14256  13284  -1353    188  -1658       C  
ATOM    935  OE1 GLU B 303      -3.421  48.048  42.327  1.00104.01           O  
ANISOU  935  OE1 GLU B 303    11772  14382  13363  -1405    178  -1636       O  
ATOM    936  OE2 GLU B 303      -3.459  48.158  40.134  1.00103.63           O1-
ANISOU  936  OE2 GLU B 303    11772  14228  13374  -1354    242  -1611       O1-
ATOM    937  N   GLN B 304       1.394  45.230  44.221  1.00 91.48           N  
ANISOU  937  N   GLN B 304     9999  13123  11636  -1162   -206  -1932       N  
ATOM    938  CA  GLN B 304       2.104  44.902  45.445  1.00 89.77           C  
ANISOU  938  CA  GLN B 304     9737  13000  11371  -1148   -290  -1985       C  
ATOM    939  C   GLN B 304       3.602  45.155  45.262  1.00 92.24           C  
ANISOU  939  C   GLN B 304     9947  13398  11702  -1109   -271  -2137       C  
ATOM    940  O   GLN B 304       4.204  45.934  46.001  1.00 94.34           O  
ANISOU  940  O   GLN B 304    10128  13754  11962  -1153   -209  -2230       O  
ATOM    941  CB  GLN B 304       1.844  43.443  45.820  1.00 86.86           C  
ANISOU  941  CB  GLN B 304     9449  12602  10951  -1080   -467  -1899       C  
ATOM    942  CG  GLN B 304       2.007  43.087  47.274  1.00 85.87           C  
ANISOU  942  CG  GLN B 304     9320  12548  10760  -1091   -561  -1898       C  
ATOM    943  CD  GLN B 304       0.997  42.039  47.715  1.00 86.97           C  
ANISOU  943  CD  GLN B 304     9575  12623  10846  -1083   -679  -1763       C  
ATOM    944  NE2 GLN B 304      -0.272  42.274  47.397  1.00 85.28           N  
ANISOU  944  NE2 GLN B 304     9428  12329  10644  -1138   -618  -1671       N  
ATOM    945  OE1 GLN B 304       1.350  41.032  48.335  1.00 90.06           O  
ANISOU  945  OE1 GLN B 304     9999  13034  11187  -1028   -825  -1746       O  
ATOM    946  N   VAL B 305       4.194  44.532  44.247  1.00 90.26           N  
ANISOU  946  N   VAL B 305     9698  13118  11476  -1032   -316  -2169       N  
ATOM    947  CA  VAL B 305       5.637  44.616  44.058  1.00 90.25           C  
ANISOU  947  CA  VAL B 305     9602  13196  11492   -989   -315  -2322       C  
ATOM    948  C   VAL B 305       6.098  46.045  43.749  1.00 88.79           C  
ANISOU  948  C   VAL B 305     9335  13054  11345  -1061   -135  -2431       C  
ATOM    949  O   VAL B 305       7.167  46.452  44.192  1.00 88.73           O  
ANISOU  949  O   VAL B 305     9233  13145  11336  -1062   -108  -2566       O  
ATOM    950  CB  VAL B 305       6.123  43.653  42.942  1.00 72.94           C  
ANISOU  950  CB  VAL B 305     7428  10958   9326   -899   -395  -2339       C  
ATOM    951  CG1 VAL B 305       5.789  42.214  43.303  1.00 69.87           C  
ANISOU  951  CG1 VAL B 305     7114  10532   8902   -822   -577  -2243       C  
ATOM    952  CG2 VAL B 305       5.521  44.020  41.606  1.00 75.03           C  
ANISOU  952  CG2 VAL B 305     7737  11136   9637   -926   -295  -2293       C  
ATOM    953  N   ALA B 306       5.295  46.809  43.013  1.00 88.22           N  
ANISOU  953  N   ALA B 306     9300  12911  11308  -1123    -12  -2376       N  
ATOM    954  CA  ALA B 306       5.649  48.194  42.693  1.00 89.89           C  
ANISOU  954  CA  ALA B 306     9446  13151  11556  -1197    163  -2469       C  
ATOM    955  C   ALA B 306       5.691  49.043  43.958  1.00 91.30           C  
ANISOU  955  C   ALA B 306     9561  13412  11717  -1266    226  -2511       C  
ATOM    956  O   ALA B 306       6.481  49.989  44.060  1.00 91.70           O  
ANISOU  956  O   ALA B 306     9524  13534  11785  -1307    338  -2637       O  
ATOM    957  CB  ALA B 306       4.670  48.786  41.694  1.00 88.97           C  
ANISOU  957  CB  ALA B 306     9396  12931  11478  -1245    267  -2384       C  
ATOM    958  N   GLN B 307       4.833  48.693  44.916  1.00 90.53           N  
ANISOU  958  N   GLN B 307     9509  13307  11583  -1284    155  -2410       N  
ATOM    959  CA  GLN B 307       4.764  49.398  46.189  1.00 90.92           C  
ANISOU  959  CA  GLN B 307     9500  13434  11610  -1356    203  -2438       C  
ATOM    960  C   GLN B 307       5.937  49.024  47.079  1.00 90.69           C  
ANISOU  960  C   GLN B 307     9393  13524  11542  -1314    124  -2546       C  
ATOM    961  O   GLN B 307       6.568  49.895  47.677  1.00 90.67           O  
ANISOU  961  O   GLN B 307     9295  13614  11541  -1362    213  -2655       O  
ATOM    962  CB  GLN B 307       3.454  49.096  46.915  1.00 92.88           C  
ANISOU  962  CB  GLN B 307     9826  13636  11830  -1395    149  -2300       C  
ATOM    963  CG  GLN B 307       2.294  49.993  46.522  1.00 96.32           C  
ANISOU  963  CG  GLN B 307    10298  13991  12308  -1476    272  -2229       C  
ATOM    964  CD  GLN B 307       1.288  50.140  47.646  1.00 99.94           C  
ANISOU  964  CD  GLN B 307    10779  14455  12741  -1550    262  -2156       C  
ATOM    965  NE2 GLN B 307       0.110  49.556  47.469  1.00 99.66           N  
ANISOU  965  NE2 GLN B 307    10843  14327  12695  -1549    203  -2029       N  
ATOM    966  OE1 GLN B 307       1.574  50.762  48.671  1.00102.22           O  
ANISOU  966  OE1 GLN B 307    10991  14831  13015  -1611    309  -2220       O  
ATOM    967  N   LEU B 308       6.216  47.726  47.169  1.00 87.71           N  
ANISOU  967  N   LEU B 308     9055  13142  11128  -1223    -45  -2517       N  
ATOM    968  CA  LEU B 308       7.353  47.241  47.940  1.00 87.13           C  
ANISOU  968  CA  LEU B 308     8915  13173  11019  -1167   -143  -2616       C  
ATOM    969  C   LEU B 308       8.688  47.773  47.392  1.00 89.22           C  
ANISOU  969  C   LEU B 308     9074  13506  11319  -1145    -65  -2792       C  
ATOM    970  O   LEU B 308       9.593  48.097  48.163  1.00 90.61           O  
ANISOU  970  O   LEU B 308     9157  13794  11476  -1147    -57  -2911       O  
ATOM    971  CB  LEU B 308       7.361  45.712  47.970  1.00 84.58           C  
ANISOU  971  CB  LEU B 308     8664  12812  10660  -1067   -341  -2546       C  
ATOM    972  CG  LEU B 308       6.344  45.018  48.882  1.00 83.47           C  
ANISOU  972  CG  LEU B 308     8615  12638  10462  -1081   -450  -2402       C  
ATOM    973  CD1 LEU B 308       6.339  43.521  48.629  1.00 84.63           C  
ANISOU  973  CD1 LEU B 308     8843  12727  10587   -978   -631  -2331       C  
ATOM    974  CD2 LEU B 308       6.632  45.286  50.352  1.00 82.75           C  
ANISOU  974  CD2 LEU B 308     8471  12654  10316  -1124   -474  -2441       C  
ATOM    975  N   LYS B 309       8.806  47.877  46.069  1.00 88.56           N  
ANISOU  975  N   LYS B 309     9006  13358  11284  -1129     -5  -2812       N  
ATOM    976  CA  LYS B 309      10.017  48.421  45.460  1.00 88.87           C  
ANISOU  976  CA  LYS B 309     8953  13456  11357  -1121     82  -2983       C  
ATOM    977  C   LYS B 309      10.222  49.869  45.879  1.00 96.72           C  
ANISOU  977  C   LYS B 309     9866  14518  12364  -1217    258  -3071       C  
ATOM    978  O   LYS B 309      11.354  50.324  46.050  1.00 99.53           O  
ANISOU  978  O   LYS B 309    10122  14971  12725  -1217    312  -3234       O  
ATOM    979  CB  LYS B 309       9.962  48.311  43.932  1.00 83.30           C  
ANISOU  979  CB  LYS B 309     8291  12661  10697  -1103    123  -2975       C  
ATOM    980  CG  LYS B 309      10.255  46.903  43.418  1.00 81.45           C  
ANISOU  980  CG  LYS B 309     8096  12390  10461   -997    -42  -2955       C  
ATOM    981  CD  LYS B 309      10.153  46.812  41.901  1.00 80.67           C  
ANISOU  981  CD  LYS B 309     8038  12206  10406   -989      5  -2945       C  
ATOM    982  CE  LYS B 309      10.356  45.382  41.414  1.00 80.07           C  
ANISOU  982  CE  LYS B 309     7999  12090  10333   -887   -160  -2918       C  
ATOM    983  NZ  LYS B 309      10.212  45.279  39.936  1.00 79.17           N1+
ANISOU  983  NZ  LYS B 309     7925  11897  10261   -887   -113  -2906       N1+
ATOM    984  N   GLN B 310       9.120  50.588  46.055  1.00102.68           N  
ANISOU  984  N   GLN B 310    10663  15222  13127  -1301    349  -2970       N  
ATOM    985  CA  GLN B 310       9.189  51.973  46.495  1.00104.84           C  
ANISOU  985  CA  GLN B 310    10864  15552  13419  -1398    518  -3042       C  
ATOM    986  C   GLN B 310       9.638  52.066  47.951  1.00103.67           C  
ANISOU  986  C   GLN B 310    10636  15527  13228  -1413    485  -3104       C  
ATOM    987  O   GLN B 310      10.355  52.994  48.320  1.00105.53           O  
ANISOU  987  O   GLN B 310    10770  15853  13473  -1460    600  -3235       O  
ATOM    988  CB  GLN B 310       7.837  52.666  46.304  1.00108.28           C  
ANISOU  988  CB  GLN B 310    11365  15894  13882  -1479    612  -2915       C  
ATOM    989  CG  GLN B 310       7.587  53.170  44.886  1.00111.88           C  
ANISOU  989  CG  GLN B 310    11866  16252  14389  -1497    717  -2900       C  
ATOM    990  CD  GLN B 310       8.292  54.488  44.597  1.00116.03           C  
ANISOU  990  CD  GLN B 310    12313  16824  14951  -1564    900  -3036       C  
ATOM    991  NE2 GLN B 310       7.910  55.140  43.498  1.00117.31           N  
ANISOU  991  NE2 GLN B 310    12521  16897  15155  -1603   1011  -3009       N  
ATOM    992  OE1 GLN B 310       9.160  54.921  45.358  1.00117.27           O  
ANISOU  992  OE1 GLN B 310    12369  17095  15095  -1582    943  -3163       O  
ATOM    993  N   LYS B 311       9.228  51.106  48.776  1.00 97.45           N  
ANISOU  993  N   LYS B 311     9893  14743  12390  -1375    329  -3012       N  
ATOM    994  CA  LYS B 311       9.600  51.118  50.190  1.00 93.20           C  
ANISOU  994  CA  LYS B 311     9289  14320  11802  -1391    283  -3058       C  
ATOM    995  C   LYS B 311      11.085  50.804  50.364  1.00 89.99           C  
ANISOU  995  C   LYS B 311     8792  14021  11381  -1318    227  -3219       C  
ATOM    996  O   LYS B 311      11.778  51.467  51.137  1.00 89.23           O  
ANISOU  996  O   LYS B 311     8592  14041  11272  -1353    291  -3337       O  
ATOM    997  CB  LYS B 311       8.747  50.132  50.983  1.00 91.18           C  
ANISOU  997  CB  LYS B 311     9120  14032  11491  -1375    126  -2912       C  
ATOM    998  N   VAL B 312      11.568  49.802  49.634  1.00 85.66           N  
ANISOU  998  N   VAL B 312     8276  13434  10836  -1217    110  -3229       N  
ATOM    999  CA  VAL B 312      12.980  49.421  49.654  1.00 83.23           C  
ANISOU  999  CA  VAL B 312     7884  13215  10523  -1138     46  -3390       C  
ATOM   1000  C   VAL B 312      13.933  50.578  49.290  1.00 85.37           C  
ANISOU 1000  C   VAL B 312     8043  13564  10832  -1182    222  -3574       C  
ATOM   1001  O   VAL B 312      14.913  50.812  49.993  1.00 88.03           O  
ANISOU 1001  O   VAL B 312     8276  14022  11149  -1171    225  -3716       O  
ATOM   1002  CB  VAL B 312      13.235  48.234  48.705  1.00 78.27           C  
ANISOU 1002  CB  VAL B 312     7315  12515   9911  -1032    -88  -3370       C  
ATOM   1003  CG1 VAL B 312      14.716  48.013  48.510  1.00 78.76           C  
ANISOU 1003  CG1 VAL B 312     7279  12662   9985   -960   -124  -3560       C  
ATOM   1004  CG2 VAL B 312      12.589  46.982  49.255  1.00 74.44           C  
ANISOU 1004  CG2 VAL B 312     6924  11980   9380   -973   -281  -3221       C  
ATOM   1005  N   MET B 313      13.648  51.311  48.215  1.00 85.16           N  
ANISOU 1005  N   MET B 313     8035  13466  10854  -1235    368  -3575       N  
ATOM   1006  CA  MET B 313      14.524  52.414  47.810  1.00 86.97           C  
ANISOU 1006  CA  MET B 313     8174  13754  11115  -1281    542  -3745       C  
ATOM   1007  C   MET B 313      14.269  53.668  48.648  1.00 86.42           C  
ANISOU 1007  C   MET B 313     8112  13704  11021  -1352    698  -3730       C  
ATOM   1008  O   MET B 313      14.136  53.594  49.873  1.00 87.20           O  
ANISOU 1008  O   MET B 313     8193  13865  11076  -1356    647  -3698       O  
ATOM   1009  CB  MET B 313      14.350  52.732  46.317  1.00 87.90           C  
ANISOU 1009  CB  MET B 313     8338  13775  11284  -1305    640  -3742       C  
ATOM   1010  CG  MET B 313      14.569  51.538  45.366  1.00 89.39           C  
ANISOU 1010  CG  MET B 313     8583  13897  11482  -1210    506  -3722       C  
ATOM   1011  SD  MET B 313      16.256  50.848  45.212  1.00135.33           S  
ANISOU 1011  SD  MET B 313    14303  19813  17301  -1114    414  -3935       S  
ATOM   1012  CE  MET B 313      17.200  52.290  44.689  1.00 95.90           C  
ANISOU 1012  CE  MET B 313     9246  14865  12326  -1178    655  -4117       C  
TER   
END
