# Supplementary material for: Utilizing network pharmacology and molecular docking to explore the underlying mechanism of Guizhi Fuling Wan in treating endometriosis
Source: PeerJ. 2021 Apr 2;9:e11087. doi: 10.7717/peerj.11087 (PMC8020871; doi:10.7717/peerj.11087)
Supplement: Supplemental Information 1 [file peerj-09-11087-s001.zip › Molecular docking/MAPK1-1wzy.pdb]

ATOM      1  N   GLY A   8      22.373  14.055  67.306  1.00 49.31           N  
ATOM      2  CA  GLY A   8      22.277  13.068  66.193  1.00 48.85           C  
ATOM      3  C   GLY A   8      21.528  13.614  64.991  1.00 48.85           C  
ATOM      4  O   GLY A   8      22.105  14.309  64.155  1.00 47.67           O  
ATOM      5  N   ALA A   9      20.240  13.293  64.902  1.00 48.50           N  
ATOM      6  CA  ALA A   9      19.401  13.754  63.799  1.00 47.64           C  
ATOM      7  C   ALA A   9      18.233  14.562  64.351  1.00 47.34           C  
ATOM      8  O   ALA A   9      18.351  15.194  65.398  1.00 46.31           O  
ATOM      9  CB  ALA A   9      18.889  12.564  62.998  1.00 47.49           C  
ATOM     10  N   GLY A  10      17.107  14.537  63.645  1.00 47.19           N  
ATOM     11  CA  GLY A  10      15.935  15.274  64.086  1.00 47.62           C  
ATOM     12  C   GLY A  10      15.102  15.770  62.919  1.00 47.91           C  
ATOM     13  O   GLY A  10      15.576  15.785  61.782  1.00 49.01           O  
ATOM     14  N   PRO A  11      13.858  16.198  63.170  1.00 47.08           N  
ATOM     15  CA  PRO A  11      12.971  16.694  62.116  1.00 46.78           C  
ATOM     16  C   PRO A  11      13.668  17.660  61.173  1.00 46.99           C  
ATOM     17  O   PRO A  11      14.155  18.706  61.591  1.00 46.17           O  
ATOM     18  CB  PRO A  11      11.853  17.359  62.902  1.00 46.07           C  
ATOM     19  CG  PRO A  11      11.778  16.525  64.121  1.00 45.82           C  
ATOM     20  CD  PRO A  11      13.231  16.364  64.489  1.00 46.49           C  
ATOM     21  N   GLU A  12      13.708  17.298  59.896  1.00 48.40           N  
ATOM     22  CA  GLU A  12      14.347  18.123  58.876  1.00 50.68           C  
ATOM     23  C   GLU A  12      13.385  19.100  58.192  1.00 51.42           C  
ATOM     24  O   GLU A  12      12.173  19.061  58.404  1.00 50.61           O  
ATOM     25  CB  GLU A  12      14.999  17.217  57.826  1.00 50.99           C  
ATOM     26  CG  GLU A  12      16.511  17.135  57.919  1.00 51.53           C  
ATOM     27  CD  GLU A  12      17.194  18.199  57.087  1.00 52.06           C  
ATOM     28  OE1 GLU A  12      18.427  18.345  57.198  1.00 51.59           O  
ATOM     29  OE2 GLU A  12      16.496  18.886  56.314  1.00 53.69           O1-
ATOM     30  N   MET A  13      13.942  19.980  57.368  1.00 52.90           N  
ATOM     31  CA  MET A  13      13.143  20.959  56.644  1.00 54.12           C  
ATOM     32  C   MET A  13      13.421  20.927  55.146  1.00 53.80           C  
ATOM     33  O   MET A  13      14.516  20.568  54.710  1.00 53.32           O  
ATOM     34  CB  MET A  13      13.416  22.365  57.183  1.00 55.67           C  
ATOM     35  CG  MET A  13      12.769  22.651  58.528  1.00 57.45           C  
ATOM     36  SD  MET A  13      10.966  22.784  58.413  1.00 60.13           S  
ATOM     37  CE  MET A  13      10.786  24.497  57.888  1.00 60.29           C  
ATOM     38  N   VAL A  14      12.414  21.304  54.367  1.00 53.65           N  
ATOM     39  CA  VAL A  14      12.520  21.339  52.913  1.00 53.84           C  
ATOM     40  C   VAL A  14      12.020  22.706  52.462  1.00 53.22           C  
ATOM     41  O   VAL A  14      12.793  23.641  52.254  1.00 53.21           O  
ATOM     42  CB  VAL A  14      11.635  20.241  52.259  1.00 54.15           C  
ATOM     43  CG1 VAL A  14      11.937  20.147  50.767  1.00 54.29           C  
ATOM     44  CG2 VAL A  14      11.864  18.902  52.946  1.00 52.41           C  
ATOM     45  N   ARG A  15      10.708  22.809  52.318  1.00 52.23           N  
ATOM     46  CA  ARG A  15      10.071  24.048  51.927  1.00 51.01           C  
ATOM     47  C   ARG A  15       8.926  24.323  52.887  1.00 50.32           C  
ATOM     48  O   ARG A  15       7.778  24.489  52.474  1.00 49.73           O  
ATOM     49  CB  ARG A  15       9.579  23.947  50.487  1.00 50.80           C  
ATOM     50  CG  ARG A  15      10.706  24.109  49.479  1.00 50.49           C  
ATOM     51  CD  ARG A  15      10.480  23.276  48.235  1.00 51.08           C  
ATOM     52  NE  ARG A  15      11.541  23.452  47.244  1.00 51.07           N  
ATOM     53  CZ  ARG A  15      12.818  23.118  47.426  1.00 51.82           C  
ATOM     54  NH1 ARG A  15      13.700  23.322  46.454  1.00 50.94           N1+
ATOM     55  NH2 ARG A  15      13.222  22.582  48.573  1.00 51.75           N  
ATOM     56  N   GLY A  16       9.254  24.361  54.177  1.00 49.40           N  
ATOM     57  CA  GLY A  16       8.255  24.630  55.194  1.00 49.52           C  
ATOM     58  C   GLY A  16       7.829  23.411  55.982  1.00 49.26           C  
ATOM     59  O   GLY A  16       8.083  23.316  57.184  1.00 50.55           O  
ATOM     60  N   GLN A  17       7.167  22.479  55.306  1.00 48.13           N  
ATOM     61  CA  GLN A  17       6.694  21.252  55.936  1.00 46.29           C  
ATOM     62  C   GLN A  17       7.789  20.491  56.668  1.00 45.18           C  
ATOM     63  O   GLN A  17       8.980  20.706  56.434  1.00 44.67           O  
ATOM     64  CB  GLN A  17       6.060  20.348  54.882  1.00 46.51           C  
ATOM     65  CG  GLN A  17       4.653  20.752  54.506  1.00 47.48           C  
ATOM     66  CD  GLN A  17       3.631  20.307  55.537  1.00 49.00           C  
ATOM     67  NE2 GLN A  17       3.168  21.244  56.362  1.00 49.67           N  
ATOM     68  OE1 GLN A  17       3.269  19.129  55.598  1.00 47.47           O  
ATOM     69  N   VAL A  18       7.371  19.598  57.559  1.00 44.56           N  
ATOM     70  CA  VAL A  18       8.300  18.782  58.335  1.00 43.84           C  
ATOM     71  C   VAL A  18       8.512  17.407  57.703  1.00 42.10           C  
ATOM     72  O   VAL A  18       7.565  16.648  57.520  1.00 41.48           O  
ATOM     73  CB  VAL A  18       7.797  18.556  59.782  1.00 45.32           C  
ATOM     74  CG1 VAL A  18       7.674  19.877  60.511  1.00 46.24           C  
ATOM     75  CG2 VAL A  18       6.453  17.843  59.761  1.00 47.13           C  
ATOM     76  N   PHE A  19       9.762  17.096  57.370  1.00 40.44           N  
ATOM     77  CA  PHE A  19      10.114  15.806  56.783  1.00 36.67           C  
ATOM     78  C   PHE A  19      11.061  15.096  57.738  1.00 34.79           C  
ATOM     79  O   PHE A  19      12.258  15.002  57.471  1.00 36.14           O  
ATOM     80  CB  PHE A  19      10.818  15.990  55.437  1.00 35.89           C  
ATOM     81  CG  PHE A  19      10.245  15.143  54.332  1.00 35.33           C  
ATOM     82  CD1 PHE A  19       9.139  15.575  53.608  1.00 34.97           C  
ATOM     83  CD2 PHE A  19      10.794  13.907  54.032  1.00 34.81           C  
ATOM     84  CE1 PHE A  19       8.593  14.789  52.607  1.00 35.40           C  
ATOM     85  CE2 PHE A  19      10.252  13.113  53.032  1.00 34.09           C  
ATOM     86  CZ  PHE A  19       9.151  13.554  52.320  1.00 34.73           C  
ATOM     87  N   ASP A  20      10.521  14.605  58.849  1.00 31.46           N  
ATOM     88  CA  ASP A  20      11.310  13.908  59.865  1.00 28.91           C  
ATOM     89  C   ASP A  20      11.466  12.426  59.539  1.00 28.52           C  
ATOM     90  O   ASP A  20      10.625  11.610  59.905  1.00 29.29           O  
ATOM     91  CB  ASP A  20      10.639  14.032  61.229  1.00 25.12           C  
ATOM     92  CG  ASP A  20      11.497  13.490  62.337  1.00 21.41           C  
ATOM     93  OD1 ASP A  20      10.933  13.159  63.393  1.00 16.38           O  
ATOM     94  OD2 ASP A  20      12.737  13.407  62.149  1.00 20.43           O1-
ATOM     95  N   VAL A  21      12.553  12.070  58.878  1.00 27.69           N  
ATOM     96  CA  VAL A  21      12.750  10.685  58.510  1.00 27.08           C  
ATOM     97  C   VAL A  21      14.110  10.109  58.912  1.00 25.88           C  
ATOM     98  O   VAL A  21      14.317   8.904  58.827  1.00 27.94           O  
ATOM     99  CB  VAL A  21      12.549  10.513  56.992  1.00 27.24           C  
ATOM    100  CG1 VAL A  21      13.799  10.971  56.252  1.00 27.63           C  
ATOM    101  CG2 VAL A  21      12.203   9.069  56.668  1.00 27.48           C  
ATOM    102  N   GLY A  22      15.037  10.953  59.346  1.00 24.91           N  
ATOM    103  CA  GLY A  22      16.340  10.447  59.751  1.00 24.74           C  
ATOM    104  C   GLY A  22      16.308   9.901  61.167  1.00 24.08           C  
ATOM    105  O   GLY A  22      15.247   9.881  61.792  1.00 24.80           O  
ATOM    106  N   PRO A  23      17.444   9.441  61.707  1.00 23.15           N  
ATOM    107  CA  PRO A  23      18.755   9.404  61.057  1.00 21.61           C  
ATOM    108  C   PRO A  23      18.940   8.375  59.936  1.00 19.58           C  
ATOM    109  O   PRO A  23      19.910   8.457  59.182  1.00 18.26           O  
ATOM    110  CB  PRO A  23      19.706   9.154  62.232  1.00 20.79           C  
ATOM    111  CG  PRO A  23      18.874   8.345  63.167  1.00 19.34           C  
ATOM    112  CD  PRO A  23      17.566   9.084  63.134  1.00 21.57           C  
ATOM    113  N   ARG A  24      18.036   7.408  59.808  1.00 17.98           N  
ATOM    114  CA  ARG A  24      18.214   6.411  58.755  1.00 19.65           C  
ATOM    115  C   ARG A  24      18.282   7.011  57.352  1.00 18.68           C  
ATOM    116  O   ARG A  24      19.004   6.525  56.489  1.00 18.78           O  
ATOM    117  CB  ARG A  24      17.122   5.343  58.797  1.00 19.94           C  
ATOM    118  CG  ARG A  24      17.699   3.943  58.619  1.00 22.31           C  
ATOM    119  CD  ARG A  24      17.300   3.234  57.323  1.00 21.73           C  
ATOM    120  NE  ARG A  24      16.298   2.197  57.581  1.00 22.16           N  
ATOM    121  CZ  ARG A  24      16.189   1.054  56.907  1.00 18.65           C  
ATOM    122  NH1 ARG A  24      17.025   0.773  55.914  1.00 15.73           N1+
ATOM    123  NH2 ARG A  24      15.238   0.190  57.236  1.00 16.47           N  
ATOM    124  N   TYR A  25      17.537   8.073  57.113  1.00 18.95           N  
ATOM    125  CA  TYR A  25      17.582   8.672  55.799  1.00 21.46           C  
ATOM    126  C   TYR A  25      18.005  10.128  55.925  1.00 22.04           C  
ATOM    127  O   TYR A  25      17.493  10.869  56.754  1.00 21.44           O  
ATOM    128  CB  TYR A  25      16.218   8.522  55.119  1.00 18.58           C  
ATOM    129  CG  TYR A  25      15.694   7.100  55.155  1.00 15.71           C  
ATOM    130  CD1 TYR A  25      14.700   6.728  56.058  1.00 15.66           C  
ATOM    131  CD2 TYR A  25      16.208   6.126  54.309  1.00 14.42           C  
ATOM    132  CE1 TYR A  25      14.232   5.424  56.115  1.00 13.36           C  
ATOM    133  CE2 TYR A  25      15.751   4.816  54.358  1.00 12.38           C  
ATOM    134  CZ  TYR A  25      14.762   4.474  55.261  1.00 13.48           C  
ATOM    135  OH  TYR A  25      14.284   3.191  55.310  1.00 13.49           O  
ATOM    136  N   THR A  26      18.962  10.532  55.105  1.00 25.69           N  
ATOM    137  CA  THR A  26      19.457  11.896  55.170  1.00 27.94           C  
ATOM    138  C   THR A  26      19.605  12.530  53.797  1.00 30.17           C  
ATOM    139  O   THR A  26      19.127  11.995  52.799  1.00 30.61           O  
ATOM    140  CB  THR A  26      20.818  11.919  55.867  1.00 25.53           C  
ATOM    141  CG2 THR A  26      20.699  11.330  57.260  1.00 28.04           C  
ATOM    142  OG1 THR A  26      21.747  11.132  55.116  1.00 23.37           O  
ATOM    143  N   ASN A  27      20.258  13.686  53.762  1.00 33.05           N  
ATOM    144  CA  ASN A  27      20.511  14.388  52.515  1.00 35.81           C  
ATOM    145  C   ASN A  27      19.253  14.502  51.664  1.00 36.27           C  
ATOM    146  O   ASN A  27      19.221  14.051  50.524  1.00 36.43           O  
ATOM    147  CB  ASN A  27      21.616  13.645  51.760  1.00 36.52           C  
ATOM    148  CG  ASN A  27      22.019  14.334  50.489  1.00 36.28           C  
ATOM    149  ND2 ASN A  27      22.276  13.552  49.453  1.00 35.78           N  
ATOM    150  OD1 ASN A  27      22.116  15.558  50.436  1.00 40.15           O  
ATOM    151  N   LEU A  28      18.222  15.119  52.228  1.00 36.69           N  
ATOM    152  CA  LEU A  28      16.949  15.296  51.539  1.00 37.11           C  
ATOM    153  C   LEU A  28      16.977  16.287  50.372  1.00 37.19           C  
ATOM    154  O   LEU A  28      17.705  17.281  50.395  1.00 36.62           O  
ATOM    155  CB  LEU A  28      15.879  15.752  52.527  1.00 37.50           C  
ATOM    156  CG  LEU A  28      15.669  14.890  53.765  1.00 37.76           C  
ATOM    157  CD1 LEU A  28      14.375  15.314  54.454  1.00 37.91           C  
ATOM    158  CD2 LEU A  28      15.607  13.432  53.362  1.00 38.13           C  
ATOM    159  N   SER A  29      16.159  16.005  49.361  1.00 37.21           N  
ATOM    160  CA  SER A  29      16.042  16.855  48.184  1.00 37.53           C  
ATOM    161  C   SER A  29      14.593  16.816  47.720  1.00 36.24           C  
ATOM    162  O   SER A  29      14.099  15.773  47.306  1.00 35.60           O  
ATOM    163  CB  SER A  29      16.937  16.345  47.054  1.00 38.68           C  
ATOM    164  OG  SER A  29      18.254  16.092  47.508  1.00 43.38           O  
ATOM    165  N   TYR A  30      13.914  17.952  47.813  1.00 35.65           N  
ATOM    166  CA  TYR A  30      12.520  18.080  47.384  1.00 35.49           C  
ATOM    167  C   TYR A  30      12.359  17.515  45.968  1.00 35.07           C  
ATOM    168  O   TYR A  30      13.269  17.613  45.145  1.00 35.31           O  
ATOM    169  CB  TYR A  30      12.135  19.561  47.395  1.00 36.04           C  
ATOM    170  CG  TYR A  30      10.700  19.871  47.048  1.00 35.96           C  
ATOM    171  CD1 TYR A  30       9.669  19.516  47.901  1.00 36.17           C  
ATOM    172  CD2 TYR A  30      10.381  20.564  45.887  1.00 35.71           C  
ATOM    173  CE1 TYR A  30       8.360  19.847  47.614  1.00 36.35           C  
ATOM    174  CE2 TYR A  30       9.075  20.899  45.592  1.00 36.05           C  
ATOM    175  CZ  TYR A  30       8.068  20.539  46.461  1.00 35.81           C  
ATOM    176  OH  TYR A  30       6.769  20.896  46.193  1.00 36.00           O  
ATOM    177  N   ILE A  31      11.208  16.919  45.685  1.00 34.19           N  
ATOM    178  CA  ILE A  31      10.957  16.355  44.366  1.00 34.07           C  
ATOM    179  C   ILE A  31       9.625  16.811  43.780  1.00 34.62           C  
ATOM    180  O   ILE A  31       9.576  17.258  42.638  1.00 33.96           O  
ATOM    181  CB  ILE A  31      10.950  14.805  44.381  1.00 34.21           C  
ATOM    182  CG1 ILE A  31      12.284  14.265  44.885  1.00 33.48           C  
ATOM    183  CG2 ILE A  31      10.702  14.275  42.980  1.00 31.09           C  
ATOM    184  CD1 ILE A  31      12.369  12.758  44.809  1.00 32.56           C  
ATOM    185  N   GLY A  32       8.548  16.699  44.552  1.00 35.51           N  
ATOM    186  CA  GLY A  32       7.253  17.100  44.034  1.00 39.04           C  
ATOM    187  C   GLY A  32       6.218  17.630  45.012  1.00 41.00           C  
ATOM    188  O   GLY A  32       6.090  17.146  46.138  1.00 40.67           O  
ATOM    189  N   GLU A  33       5.462  18.626  44.551  1.00 42.70           N  
ATOM    190  CA  GLU A  33       4.420  19.260  45.346  1.00 44.70           C  
ATOM    191  C   GLU A  33       3.460  18.227  45.914  1.00 45.39           C  
ATOM    192  O   GLU A  33       3.445  17.981  47.117  1.00 46.46           O  
ATOM    193  CB  GLU A  33       3.642  20.280  44.499  1.00 46.50           C  
ATOM    194  CG  GLU A  33       4.342  21.630  44.265  1.00 48.79           C  
ATOM    195  CD  GLU A  33       5.252  21.665  43.035  1.00 50.44           C  
ATOM    196  OE1 GLU A  33       5.770  22.760  42.714  1.00 50.64           O  
ATOM    197  OE2 GLU A  33       5.451  20.611  42.390  1.00 50.79           O1-
ATOM    198  N   GLY A  34       2.653  17.627  45.046  1.00 45.60           N  
ATOM    199  CA  GLY A  34       1.706  16.619  45.492  1.00 46.05           C  
ATOM    200  C   GLY A  34       0.613  17.105  46.425  1.00 46.24           C  
ATOM    201  O   GLY A  34      -0.069  16.301  47.057  1.00 46.43           O  
ATOM    202  N   ALA A  35       0.429  18.416  46.510  1.00 47.20           N  
ATOM    203  CA  ALA A  35      -0.596  18.963  47.377  1.00 47.59           C  
ATOM    204  C   ALA A  35      -0.230  18.580  48.801  1.00 48.86           C  
ATOM    205  O   ALA A  35       0.782  19.040  49.332  1.00 49.14           O  
ATOM    206  CB  ALA A  35      -1.957  18.385  47.001  1.00 47.68           C  
ATOM    207  N   TYR A  36      -1.044  17.728  49.416  1.00 49.52           N  
ATOM    208  CA  TYR A  36      -0.785  17.292  50.783  1.00 49.91           C  
ATOM    209  C   TYR A  36       0.432  16.375  50.882  1.00 49.01           C  
ATOM    210  O   TYR A  36       1.167  16.422  51.866  1.00 49.44           O  
ATOM    211  CB  TYR A  36      -2.012  16.581  51.366  1.00 52.09           C  
ATOM    212  CG  TYR A  36      -2.304  15.202  50.802  1.00 55.05           C  
ATOM    213  CD1 TYR A  36      -2.699  15.031  49.478  1.00 56.37           C  
ATOM    214  CD2 TYR A  36      -2.219  14.074  51.612  1.00 55.64           C  
ATOM    215  CE1 TYR A  36      -3.007  13.780  48.982  1.00 56.96           C  
ATOM    216  CE2 TYR A  36      -2.526  12.821  51.126  1.00 56.25           C  
ATOM    217  CZ  TYR A  36      -2.921  12.679  49.811  1.00 57.41           C  
ATOM    218  OH  TYR A  36      -3.255  11.435  49.327  1.00 58.38           O  
ATOM    219  N   GLY A  37       0.651  15.554  49.858  1.00 47.87           N  
ATOM    220  CA  GLY A  37       1.775  14.640  49.876  1.00 45.15           C  
ATOM    221  C   GLY A  37       3.022  15.217  49.243  1.00 42.81           C  
ATOM    222  O   GLY A  37       2.986  15.671  48.103  1.00 43.45           O  
ATOM    223  N   MET A  38       4.126  15.181  49.985  1.00 39.29           N  
ATOM    224  CA  MET A  38       5.405  15.700  49.514  1.00 36.73           C  
ATOM    225  C   MET A  38       6.448  14.595  49.336  1.00 32.92           C  
ATOM    226  O   MET A  38       6.719  13.825  50.254  1.00 31.07           O  
ATOM    227  CB  MET A  38       5.937  16.743  50.496  1.00 39.93           C  
ATOM    228  CG  MET A  38       7.323  17.270  50.175  1.00 42.89           C  
ATOM    229  SD  MET A  38       7.999  18.220  51.562  1.00 48.53           S  
ATOM    230  CE  MET A  38       6.978  19.690  51.492  1.00 48.33           C  
ATOM    231  N   VAL A  39       7.030  14.526  48.143  1.00 29.28           N  
ATOM    232  CA  VAL A  39       8.046  13.523  47.848  1.00 24.96           C  
ATOM    233  C   VAL A  39       9.423  14.169  47.791  1.00 23.46           C  
ATOM    234  O   VAL A  39       9.609  15.200  47.170  1.00 22.42           O  
ATOM    235  CB  VAL A  39       7.778  12.817  46.490  1.00 23.18           C  
ATOM    236  CG1 VAL A  39       8.860  11.794  46.202  1.00 17.34           C  
ATOM    237  CG2 VAL A  39       6.422  12.146  46.514  1.00 21.58           C  
ATOM    238  N   CYS A  40      10.382  13.562  48.473  1.00 21.97           N  
ATOM    239  CA  CYS A  40      11.748  14.055  48.471  1.00 19.20           C  
ATOM    240  C   CYS A  40      12.577  12.821  48.212  1.00 16.66           C  
ATOM    241  O   CYS A  40      12.090  11.709  48.338  1.00 14.57           O  
ATOM    242  CB  CYS A  40      12.156  14.611  49.839  1.00 20.52           C  
ATOM    243  SG  CYS A  40      11.041  15.790  50.574  1.00 24.95           S  
ATOM    244  N   SER A  41      13.826  13.021  47.836  1.00 15.44           N  
ATOM    245  CA  SER A  41      14.716  11.911  47.627  1.00 16.81           C  
ATOM    246  C   SER A  41      15.579  11.923  48.874  1.00 18.23           C  
ATOM    247  O   SER A  41      15.699  12.943  49.552  1.00 15.91           O  
ATOM    248  CB  SER A  41      15.562  12.106  46.368  1.00 17.35           C  
ATOM    249  OG  SER A  41      16.155  13.390  46.323  1.00 20.92           O  
ATOM    250  N   ALA A  42      16.151  10.778  49.200  1.00 19.25           N  
ATOM    251  CA  ALA A  42      16.987  10.686  50.376  1.00 21.84           C  
ATOM    252  C   ALA A  42      18.030   9.627  50.119  1.00 22.64           C  
ATOM    253  O   ALA A  42      18.184   9.139  49.003  1.00 20.88           O  
ATOM    254  CB  ALA A  42      16.141  10.309  51.604  1.00 20.34           C  
ATOM    255  N   TYR A  43      18.765   9.299  51.166  1.00 24.73           N  
ATOM    256  CA  TYR A  43      19.770   8.271  51.085  1.00 25.81           C  
ATOM    257  C   TYR A  43      19.522   7.387  52.288  1.00 25.17           C  
ATOM    258  O   TYR A  43      19.298   7.872  53.399  1.00 23.18           O  
ATOM    259  CB  TYR A  43      21.175   8.875  51.145  1.00 28.73           C  
ATOM    260  CG  TYR A  43      22.286   7.846  51.109  1.00 32.08           C  
ATOM    261  CD1 TYR A  43      22.359   6.916  50.082  1.00 32.39           C  
ATOM    262  CD2 TYR A  43      23.256   7.802  52.104  1.00 33.20           C  
ATOM    263  CE1 TYR A  43      23.359   5.970  50.043  1.00 34.03           C  
ATOM    264  CE2 TYR A  43      24.267   6.856  52.071  1.00 35.23           C  
ATOM    265  CZ  TYR A  43      24.310   5.943  51.037  1.00 34.87           C  
ATOM    266  OH  TYR A  43      25.306   4.996  50.990  1.00 36.45           O  
ATOM    267  N   ASP A  44      19.515   6.087  52.049  1.00 26.27           N  
ATOM    268  CA  ASP A  44      19.327   5.128  53.115  1.00 28.38           C  
ATOM    269  C   ASP A  44      20.721   4.893  53.678  1.00 30.58           C  
ATOM    270  O   ASP A  44      21.645   4.590  52.930  1.00 30.35           O  
ATOM    271  CB  ASP A  44      18.779   3.825  52.551  1.00 27.47           C  
ATOM    272  CG  ASP A  44      18.457   2.823  53.625  1.00 25.93           C  
ATOM    273  OD1 ASP A  44      19.177   2.797  54.639  1.00 25.50           O  
ATOM    274  OD2 ASP A  44      17.493   2.052  53.451  1.00 23.10           O1-
ATOM    275  N   ASN A  45      20.883   5.046  54.987  1.00 33.25           N  
ATOM    276  CA  ASN A  45      22.187   4.836  55.613  1.00 35.49           C  
ATOM    277  C   ASN A  45      22.430   3.391  56.039  1.00 36.08           C  
ATOM    278  O   ASN A  45      23.561   2.926  56.015  1.00 36.39           O  
ATOM    279  CB  ASN A  45      22.368   5.759  56.819  1.00 36.54           C  
ATOM    280  CG  ASN A  45      22.471   7.217  56.427  1.00 37.44           C  
ATOM    281  ND2 ASN A  45      23.688   7.734  56.427  1.00 39.42           N  
ATOM    282  OD1 ASN A  45      21.472   7.870  56.118  1.00 39.44           O  
ATOM    283  N   VAL A  46      21.382   2.684  56.444  1.00 38.08           N  
ATOM    284  CA  VAL A  46      21.535   1.292  56.842  1.00 38.93           C  
ATOM    285  C   VAL A  46      21.963   0.466  55.637  1.00 40.96           C  
ATOM    286  O   VAL A  46      22.912  -0.312  55.717  1.00 42.74           O  
ATOM    287  CB  VAL A  46      20.232   0.722  57.398  1.00 38.66           C  
ATOM    288  CG1 VAL A  46      20.346  -0.787  57.527  1.00 37.91           C  
ATOM    289  CG2 VAL A  46      19.940   1.339  58.745  1.00 38.10           C  
ATOM    290  N   ASN A  47      21.250   0.618  54.525  1.00 41.91           N  
ATOM    291  CA  ASN A  47      21.606  -0.090  53.305  1.00 42.84           C  
ATOM    292  C   ASN A  47      22.357   0.939  52.474  1.00 43.64           C  
ATOM    293  O   ASN A  47      22.226   2.138  52.709  1.00 43.99           O  
ATOM    294  CB  ASN A  47      20.363  -0.554  52.545  1.00 43.43           C  
ATOM    295  CG  ASN A  47      19.473  -1.448  53.373  1.00 44.24           C  
ATOM    296  ND2 ASN A  47      19.460  -2.735  53.051  1.00 45.80           N  
ATOM    297  OD1 ASN A  47      18.805  -0.990  54.296  1.00 46.36           O  
ATOM    298  N   LYS A  48      23.142   0.479  51.509  1.00 43.89           N  
ATOM    299  CA  LYS A  48      23.912   1.381  50.661  1.00 44.55           C  
ATOM    300  C   LYS A  48      23.155   1.734  49.382  1.00 44.52           C  
ATOM    301  O   LYS A  48      23.626   1.447  48.281  1.00 45.52           O  
ATOM    302  CB  LYS A  48      25.252   0.732  50.299  1.00 46.30           C  
ATOM    303  CG  LYS A  48      26.174   0.485  51.489  1.00 47.46           C  
ATOM    304  CD  LYS A  48      27.507  -0.144  51.060  1.00 48.69           C  
ATOM    305  CE  LYS A  48      27.492  -1.678  51.102  1.00 48.73           C  
ATOM    306  NZ  LYS A  48      26.526  -2.308  50.162  1.00 48.49           N1+
ATOM    307  N   VAL A  49      21.993   2.371  49.526  1.00 43.23           N  
ATOM    308  CA  VAL A  49      21.170   2.735  48.373  1.00 40.27           C  
ATOM    309  C   VAL A  49      20.506   4.108  48.477  1.00 38.44           C  
ATOM    310  O   VAL A  49      20.356   4.664  49.565  1.00 39.48           O  
ATOM    311  CB  VAL A  49      20.049   1.689  48.143  1.00 40.69           C  
ATOM    312  CG1 VAL A  49      20.658   0.309  47.924  1.00 39.08           C  
ATOM    313  CG2 VAL A  49      19.091   1.675  49.335  1.00 38.56           C  
ATOM    314  N   ARG A  50      20.118   4.652  47.327  1.00 35.48           N  
ATOM    315  CA  ARG A  50      19.445   5.943  47.274  1.00 32.38           C  
ATOM    316  C   ARG A  50      17.964   5.642  47.275  1.00 29.04           C  
ATOM    317  O   ARG A  50      17.554   4.578  46.817  1.00 29.08           O  
ATOM    318  CB  ARG A  50      19.809   6.694  46.001  1.00 35.05           C  
ATOM    319  CG  ARG A  50      21.274   7.039  45.882  1.00 35.76           C  
ATOM    320  CD  ARG A  50      21.460   8.080  44.811  1.00 39.43           C  
ATOM    321  NE  ARG A  50      20.632   9.248  45.091  1.00 41.60           N  
ATOM    322  CZ  ARG A  50      20.518  10.301  44.289  1.00 42.89           C  
ATOM    323  NH1 ARG A  50      21.180  10.347  43.140  1.00 43.92           N1+
ATOM    324  NH2 ARG A  50      19.741  11.314  44.644  1.00 43.82           N  
ATOM    325  N   VAL A  51      17.155   6.562  47.780  1.00 24.90           N  
ATOM    326  CA  VAL A  51      15.733   6.298  47.837  1.00 21.99           C  
ATOM    327  C   VAL A  51      14.804   7.478  47.621  1.00 21.74           C  
ATOM    328  O   VAL A  51      15.201   8.647  47.630  1.00 22.12           O  
ATOM    329  CB  VAL A  51      15.351   5.688  49.183  1.00 20.54           C  
ATOM    330  CG1 VAL A  51      16.141   4.417  49.435  1.00 19.54           C  
ATOM    331  CG2 VAL A  51      15.596   6.697  50.273  1.00 20.05           C  
ATOM    332  N   ALA A  52      13.538   7.142  47.431  1.00 19.65           N  
ATOM    333  CA  ALA A  52      12.507   8.136  47.247  1.00 17.01           C  
ATOM    334  C   ALA A  52      11.566   7.909  48.414  1.00 15.55           C  
ATOM    335  O   ALA A  52      11.305   6.777  48.788  1.00 15.58           O  
ATOM    336  CB  ALA A  52      11.798   7.912  45.936  1.00 15.57           C  
ATOM    337  N   ILE A  53      11.067   8.985  48.998  1.00 13.55           N  
ATOM    338  CA  ILE A  53      10.182   8.865  50.136  1.00 13.57           C  
ATOM    339  C   ILE A  53       9.111   9.939  50.141  1.00 13.39           C  
ATOM    340  O   ILE A  53       9.397  11.134  50.018  1.00 12.53           O  
ATOM    341  CB  ILE A  53      10.975   8.926  51.458  1.00 14.01           C  
ATOM    342  CG1 ILE A  53      10.013   9.044  52.628  1.00 13.45           C  
ATOM    343  CG2 ILE A  53      11.916  10.115  51.456  1.00 15.73           C  
ATOM    344  CD1 ILE A  53      10.646   9.645  53.824  1.00 17.49           C  
ATOM    345  N   LYS A  54       7.872   9.486  50.306  1.00 14.99           N  
ATOM    346  CA  LYS A  54       6.716  10.348  50.313  1.00 15.86           C  
ATOM    347  C   LYS A  54       6.111  10.512  51.696  1.00 17.74           C  
ATOM    348  O   LYS A  54       5.781   9.533  52.363  1.00 18.38           O  
ATOM    349  CB  LYS A  54       5.671   9.772  49.361  1.00 17.35           C  
ATOM    350  CG  LYS A  54       4.458  10.641  49.109  1.00 18.34           C  
ATOM    351  CD  LYS A  54       3.908  10.358  47.725  1.00 21.96           C  
ATOM    352  CE  LYS A  54       4.153   8.922  47.292  1.00 24.04           C  
ATOM    353  NZ  LYS A  54       2.897   8.157  47.026  1.00 29.86           N1+
ATOM    354  N   LYS A  55       5.981  11.761  52.131  1.00 19.21           N  
ATOM    355  CA  LYS A  55       5.360  12.053  53.404  1.00 20.48           C  
ATOM    356  C   LYS A  55       3.906  12.275  53.073  1.00 21.52           C  
ATOM    357  O   LYS A  55       3.581  13.072  52.210  1.00 22.82           O  
ATOM    358  CB  LYS A  55       5.922  13.330  54.024  1.00 24.58           C  
ATOM    359  CG  LYS A  55       5.149  13.798  55.262  1.00 24.35           C  
ATOM    360  CD  LYS A  55       5.722  15.075  55.850  1.00 26.30           C  
ATOM    361  CE  LYS A  55       4.805  15.666  56.913  1.00 28.38           C  
ATOM    362  NZ  LYS A  55       3.547  16.182  56.304  1.00 31.23           N1+
ATOM    363  N   ILE A  56       3.027  11.564  53.753  1.00 23.41           N  
ATOM    364  CA  ILE A  56       1.602  11.701  53.525  1.00 24.97           C  
ATOM    365  C   ILE A  56       0.990  12.085  54.866  1.00 25.97           C  
ATOM    366  O   ILE A  56       1.461  11.652  55.915  1.00 26.49           O  
ATOM    367  CB  ILE A  56       1.004  10.366  53.041  1.00 25.86           C  
ATOM    368  CG1 ILE A  56       1.888   9.777  51.946  1.00 25.47           C  
ATOM    369  CG2 ILE A  56      -0.398  10.572  52.506  1.00 26.74           C  
ATOM    370  CD1 ILE A  56       1.450   8.416  51.487  1.00 27.37           C  
ATOM    371  N   SER A  57      -0.047  12.909  54.841  1.00 27.39           N  
ATOM    372  CA  SER A  57      -0.687  13.323  56.082  1.00 28.27           C  
ATOM    373  C   SER A  57      -2.188  13.395  55.941  1.00 27.68           C  
ATOM    374  O   SER A  57      -2.781  14.462  55.980  1.00 29.41           O  
ATOM    375  CB  SER A  57      -0.142  14.679  56.534  1.00 28.82           C  
ATOM    376  OG  SER A  57       1.195  14.545  56.987  1.00 31.09           O  
ATOM    377  N   PRO A  58      -2.826  12.243  55.778  1.00 27.59           N  
ATOM    378  CA  PRO A  58      -4.276  12.184  55.630  1.00 27.47           C  
ATOM    379  C   PRO A  58      -4.860  12.300  57.023  1.00 28.25           C  
ATOM    380  O   PRO A  58      -4.477  13.179  57.791  1.00 29.14           O  
ATOM    381  CB  PRO A  58      -4.482  10.804  55.031  1.00 28.06           C  
ATOM    382  CG  PRO A  58      -3.459   9.981  55.799  1.00 27.76           C  
ATOM    383  CD  PRO A  58      -2.237  10.890  55.827  1.00 28.59           C  
ATOM    384  N   PHE A  59      -5.791  11.407  57.336  1.00 28.09           N  
ATOM    385  CA  PHE A  59      -6.402  11.339  58.653  1.00 28.03           C  
ATOM    386  C   PHE A  59      -7.456  12.375  58.955  1.00 28.25           C  
ATOM    387  O   PHE A  59      -8.358  12.103  59.729  1.00 28.53           O  
ATOM    388  CB  PHE A  59      -5.319  11.368  59.730  1.00 26.46           C  
ATOM    389  CG  PHE A  59      -4.315  10.261  59.598  1.00 24.98           C  
ATOM    390  CD1 PHE A  59      -4.727   8.966  59.345  1.00 25.38           C  
ATOM    391  CD2 PHE A  59      -2.965  10.507  59.733  1.00 23.94           C  
ATOM    392  CE1 PHE A  59      -3.811   7.944  59.227  1.00 23.60           C  
ATOM    393  CE2 PHE A  59      -2.048   9.487  59.616  1.00 22.32           C  
ATOM    394  CZ  PHE A  59      -2.471   8.206  59.364  1.00 22.03           C  
ATOM    395  N   GLU A  60      -7.353  13.561  58.371  1.00 29.37           N  
ATOM    396  CA  GLU A  60      -8.373  14.573  58.609  1.00 32.49           C  
ATOM    397  C   GLU A  60      -9.413  14.668  57.474  1.00 33.36           C  
ATOM    398  O   GLU A  60     -10.220  15.595  57.440  1.00 33.04           O  
ATOM    399  CB  GLU A  60      -7.716  15.931  58.855  1.00 34.88           C  
ATOM    400  CG  GLU A  60      -6.915  15.981  60.147  1.00 37.23           C  
ATOM    401  CD  GLU A  60      -7.745  15.595  61.364  1.00 37.87           C  
ATOM    402  OE1 GLU A  60      -8.656  16.366  61.742  1.00 34.16           O  
ATOM    403  OE2 GLU A  60      -7.486  14.511  61.937  1.00 38.60           O1-
ATOM    404  N   HIS A  61      -9.390  13.701  56.557  1.00 33.47           N  
ATOM    405  CA  HIS A  61     -10.320  13.645  55.428  1.00 34.58           C  
ATOM    406  C   HIS A  61     -10.476  12.193  55.010  1.00 35.17           C  
ATOM    407  O   HIS A  61      -9.494  11.530  54.695  1.00 35.88           O  
ATOM    408  CB  HIS A  61      -9.788  14.452  54.245  1.00 33.94           C  
ATOM    409  CG  HIS A  61      -9.698  15.923  54.506  1.00 33.41           C  
ATOM    410  CD2 HIS A  61     -10.660  16.852  54.712  1.00 32.08           C  
ATOM    411  ND1 HIS A  61      -8.497  16.597  54.555  1.00 34.65           N  
ATOM    412  CE1 HIS A  61      -8.723  17.880  54.776  1.00 35.40           C  
ATOM    413  NE2 HIS A  61     -10.028  18.061  54.875  1.00 34.55           N  
ATOM    414  N   GLN A  62     -11.708  11.699  54.981  1.00 36.38           N  
ATOM    415  CA  GLN A  62     -11.934  10.305  54.621  1.00 37.51           C  
ATOM    416  C   GLN A  62     -11.480   9.935  53.209  1.00 37.47           C  
ATOM    417  O   GLN A  62     -11.055   8.810  52.975  1.00 38.41           O  
ATOM    418  CB  GLN A  62     -13.409   9.940  54.832  1.00 38.18           C  
ATOM    419  CG  GLN A  62     -14.286  10.034  53.605  1.00 41.76           C  
ATOM    420  CD  GLN A  62     -14.511   8.684  52.948  1.00 41.77           C  
ATOM    421  NE2 GLN A  62     -15.769   8.252  52.899  1.00 43.37           N  
ATOM    422  OE1 GLN A  62     -13.571   8.037  52.494  1.00 41.83           O  
ATOM    423  N   THR A  63     -11.549  10.871  52.273  1.00 37.14           N  
ATOM    424  CA  THR A  63     -11.130  10.590  50.906  1.00 37.44           C  
ATOM    425  C   THR A  63      -9.623  10.360  50.791  1.00 37.45           C  
ATOM    426  O   THR A  63      -9.168   9.520  50.014  1.00 37.60           O  
ATOM    427  CB  THR A  63     -11.545  11.734  49.951  1.00 38.09           C  
ATOM    428  CG2 THR A  63     -11.407  13.091  50.638  1.00 38.77           C  
ATOM    429  OG1 THR A  63     -10.726  11.697  48.775  1.00 36.85           O  
ATOM    430  N   TYR A  64      -8.840  11.114  51.548  1.00 37.83           N  
ATOM    431  CA  TYR A  64      -7.396  10.940  51.503  1.00 38.66           C  
ATOM    432  C   TYR A  64      -7.005   9.599  52.126  1.00 37.29           C  
ATOM    433  O   TYR A  64      -6.088   8.933  51.651  1.00 36.14           O  
ATOM    434  CB  TYR A  64      -6.700  12.072  52.244  1.00 41.42           C  
ATOM    435  CG  TYR A  64      -6.526  13.336  51.442  1.00 45.25           C  
ATOM    436  CD1 TYR A  64      -5.988  14.473  52.031  1.00 46.31           C  
ATOM    437  CD2 TYR A  64      -6.856  13.389  50.093  1.00 46.25           C  
ATOM    438  CE1 TYR A  64      -5.776  15.627  51.305  1.00 46.98           C  
ATOM    439  CE2 TYR A  64      -6.645  14.546  49.354  1.00 47.06           C  
ATOM    440  CZ  TYR A  64      -6.102  15.661  49.968  1.00 47.02           C  
ATOM    441  OH  TYR A  64      -5.865  16.816  49.251  1.00 46.93           O  
ATOM    442  N   CYS A  65      -7.701   9.214  53.194  1.00 36.34           N  
ATOM    443  CA  CYS A  65      -7.439   7.947  53.864  1.00 34.50           C  
ATOM    444  C   CYS A  65      -7.702   6.798  52.913  1.00 34.02           C  
ATOM    445  O   CYS A  65      -7.040   5.755  52.980  1.00 34.46           O  
ATOM    446  CB  CYS A  65      -8.318   7.803  55.101  1.00 34.49           C  
ATOM    447  SG  CYS A  65      -7.800   8.834  56.470  1.00 34.03           S  
ATOM    448  N   GLN A  66      -8.683   6.985  52.037  1.00 32.28           N  
ATOM    449  CA  GLN A  66      -9.010   5.980  51.037  1.00 31.15           C  
ATOM    450  C   GLN A  66      -7.755   5.694  50.219  1.00 27.92           C  
ATOM    451  O   GLN A  66      -7.265   4.572  50.191  1.00 27.89           O  
ATOM    452  CB  GLN A  66     -10.119   6.501  50.114  1.00 33.93           C  
ATOM    453  CG  GLN A  66     -11.519   6.488  50.727  1.00 35.78           C  
ATOM    454  CD  GLN A  66     -12.320   5.269  50.319  1.00 37.19           C  
ATOM    455  NE2 GLN A  66     -12.644   4.413  51.286  1.00 39.43           N  
ATOM    456  OE1 GLN A  66     -12.641   5.096  49.144  1.00 39.31           O  
ATOM    457  N   ARG A  67      -7.239   6.731  49.568  1.00 26.83           N  
ATOM    458  CA  ARG A  67      -6.050   6.626  48.734  1.00 25.69           C  
ATOM    459  C   ARG A  67      -4.868   5.916  49.408  1.00 24.21           C  
ATOM    460  O   ARG A  67      -4.283   4.985  48.854  1.00 22.33           O  
ATOM    461  CB  ARG A  67      -5.595   8.025  48.284  1.00 26.65           C  
ATOM    462  CG  ARG A  67      -6.554   8.744  47.339  1.00 30.34           C  
ATOM    463  CD  ARG A  67      -5.831   9.799  46.483  1.00 30.51           C  
ATOM    464  NE  ARG A  67      -4.701   9.219  45.758  1.00 31.61           N  
ATOM    465  CZ  ARG A  67      -4.414   9.456  44.477  1.00 32.89           C  
ATOM    466  NH1 ARG A  67      -5.173  10.268  43.751  1.00 30.17           N1+
ATOM    467  NH2 ARG A  67      -3.362   8.875  43.916  1.00 31.50           N  
ATOM    468  N   THR A  68      -4.519   6.381  50.601  1.00 22.50           N  
ATOM    469  CA  THR A  68      -3.401   5.840  51.354  1.00 20.01           C  
ATOM    470  C   THR A  68      -3.533   4.353  51.639  1.00 18.76           C  
ATOM    471  O   THR A  68      -2.626   3.572  51.341  1.00 16.53           O  
ATOM    472  CB  THR A  68      -3.236   6.601  52.677  1.00 20.21           C  
ATOM    473  CG2 THR A  68      -2.040   6.061  53.457  1.00 19.66           C  
ATOM    474  OG1 THR A  68      -3.036   7.995  52.393  1.00 18.69           O  
ATOM    475  N   LEU A  69      -4.664   3.964  52.216  1.00 18.16           N  
ATOM    476  CA  LEU A  69      -4.894   2.572  52.522  1.00 18.11           C  
ATOM    477  C   LEU A  69      -4.758   1.722  51.259  1.00 19.73           C  
ATOM    478  O   LEU A  69      -4.163   0.646  51.288  1.00 20.55           O  
ATOM    479  CB  LEU A  69      -6.274   2.405  53.140  1.00 19.13           C  
ATOM    480  CG  LEU A  69      -6.505   1.103  53.917  1.00 21.41           C  
ATOM    481  CD1 LEU A  69      -6.881  -0.035  52.978  1.00 21.86           C  
ATOM    482  CD2 LEU A  69      -5.239   0.768  54.705  1.00 20.06           C  
ATOM    483  N   ARG A  70      -5.299   2.206  50.145  1.00 20.00           N  
ATOM    484  CA  ARG A  70      -5.209   1.465  48.895  1.00 21.00           C  
ATOM    485  C   ARG A  70      -3.765   1.299  48.440  1.00 20.58           C  
ATOM    486  O   ARG A  70      -3.309   0.179  48.217  1.00 21.92           O  
ATOM    487  CB  ARG A  70      -6.008   2.155  47.778  1.00 23.13           C  
ATOM    488  CG  ARG A  70      -7.511   2.135  47.969  1.00 26.36           C  
ATOM    489  CD  ARG A  70      -8.233   2.851  46.824  1.00 29.30           C  
ATOM    490  NE  ARG A  70      -9.636   3.135  47.148  1.00 29.85           N  
ATOM    491  CZ  ARG A  70     -10.582   2.211  47.302  1.00 29.58           C  
ATOM    492  NH1 ARG A  70     -11.822   2.587  47.601  1.00 28.60           N1+
ATOM    493  NH2 ARG A  70     -10.298   0.915  47.156  1.00 27.19           N  
ATOM    494  N   GLU A  71      -3.047   2.407  48.293  1.00 19.49           N  
ATOM    495  CA  GLU A  71      -1.664   2.337  47.847  1.00 20.05           C  
ATOM    496  C   GLU A  71      -0.832   1.357  48.660  1.00 18.36           C  
ATOM    497  O   GLU A  71      -0.172   0.491  48.104  1.00 19.17           O  
ATOM    498  CB  GLU A  71      -1.002   3.706  47.925  1.00 24.29           C  
ATOM    499  CG  GLU A  71       0.407   3.724  47.342  1.00 29.22           C  
ATOM    500  CD  GLU A  71       1.149   5.012  47.638  1.00 33.32           C  
ATOM    501  OE1 GLU A  71       0.622   6.098  47.311  1.00 36.00           O  
ATOM    502  OE2 GLU A  71       2.264   4.939  48.199  1.00 35.31           O1-
ATOM    503  N   ILE A  72      -0.877   1.513  49.979  1.00 17.90           N  
ATOM    504  CA  ILE A  72      -0.127   0.685  50.916  1.00 14.77           C  
ATOM    505  C   ILE A  72      -0.513  -0.786  50.917  1.00 14.17           C  
ATOM    506  O   ILE A  72       0.324  -1.658  50.680  1.00 13.63           O  
ATOM    507  CB  ILE A  72      -0.281   1.244  52.350  1.00 12.90           C  
ATOM    508  CG1 ILE A  72       0.312   2.654  52.401  1.00 12.63           C  
ATOM    509  CG2 ILE A  72       0.405   0.331  53.361  1.00 10.94           C  
ATOM    510  CD1 ILE A  72       0.107   3.380  53.716  1.00  9.31           C  
ATOM    511  N   LYS A  73      -1.782  -1.046  51.205  1.00 14.74           N  
ATOM    512  CA  LYS A  73      -2.314  -2.402  51.272  1.00 16.11           C  
ATOM    513  C   LYS A  73      -1.980  -3.184  50.013  1.00 16.66           C  
ATOM    514  O   LYS A  73      -1.350  -4.242  50.072  1.00 19.01           O  
ATOM    515  CB  LYS A  73      -3.833  -2.360  51.452  1.00 15.13           C  
ATOM    516  CG  LYS A  73      -4.465  -3.702  51.788  1.00 15.00           C  
ATOM    517  CD  LYS A  73      -5.979  -3.563  51.914  1.00 16.13           C  
ATOM    518  CE  LYS A  73      -6.618  -4.763  52.600  1.00 17.20           C  
ATOM    519  NZ  LYS A  73      -6.265  -4.880  54.048  1.00 20.82           N1+
ATOM    520  N   ILE A  74      -2.410  -2.663  48.873  1.00 15.74           N  
ATOM    521  CA  ILE A  74      -2.149  -3.321  47.609  1.00 14.95           C  
ATOM    522  C   ILE A  74      -0.655  -3.550  47.390  1.00 14.65           C  
ATOM    523  O   ILE A  74      -0.226  -4.688  47.169  1.00 16.18           O  
ATOM    524  CB  ILE A  74      -2.750  -2.511  46.430  1.00 13.69           C  
ATOM    525  CG1 ILE A  74      -4.274  -2.692  46.428  1.00 13.23           C  
ATOM    526  CG2 ILE A  74      -2.128  -2.946  45.115  1.00  8.02           C  
ATOM    527  CD1 ILE A  74      -5.016  -2.005  45.302  1.00 12.12           C  
ATOM    528  N   LEU A  75       0.136  -2.483  47.481  1.00 13.22           N  
ATOM    529  CA  LEU A  75       1.585  -2.573  47.266  1.00 13.05           C  
ATOM    530  C   LEU A  75       2.331  -3.504  48.206  1.00 11.87           C  
ATOM    531  O   LEU A  75       3.370  -4.035  47.853  1.00 12.32           O  
ATOM    532  CB  LEU A  75       2.210  -1.189  47.338  1.00 12.85           C  
ATOM    533  CG  LEU A  75       2.699  -0.662  45.996  1.00 15.28           C  
ATOM    534  CD1 LEU A  75       1.883  -1.271  44.874  1.00 14.18           C  
ATOM    535  CD2 LEU A  75       2.611   0.865  45.993  1.00 16.47           C  
ATOM    536  N   LEU A  76       1.822  -3.689  49.415  1.00 12.35           N  
ATOM    537  CA  LEU A  76       2.485  -4.590  50.341  1.00 12.00           C  
ATOM    538  C   LEU A  76       2.089  -6.017  49.984  1.00 14.25           C  
ATOM    539  O   LEU A  76       2.882  -6.946  50.119  1.00 15.35           O  
ATOM    540  CB  LEU A  76       2.098  -4.262  51.781  1.00  7.44           C  
ATOM    541  CG  LEU A  76       2.618  -2.908  52.268  1.00  5.59           C  
ATOM    542  CD1 LEU A  76       2.327  -2.747  53.750  1.00  3.44           C  
ATOM    543  CD2 LEU A  76       4.109  -2.815  52.014  1.00  3.33           C  
ATOM    544  N   ARG A  77       0.860  -6.175  49.507  1.00 14.71           N  
ATOM    545  CA  ARG A  77       0.354  -7.474  49.106  1.00 16.61           C  
ATOM    546  C   ARG A  77       1.054  -7.955  47.832  1.00 16.78           C  
ATOM    547  O   ARG A  77       1.275  -9.154  47.649  1.00 20.65           O  
ATOM    548  CB  ARG A  77      -1.164  -7.387  48.873  1.00 18.42           C  
ATOM    549  CG  ARG A  77      -1.812  -8.664  48.347  1.00 20.05           C  
ATOM    550  CD  ARG A  77      -1.884  -9.752  49.421  1.00 24.73           C  
ATOM    551  NE  ARG A  77      -2.911  -9.461  50.418  1.00 23.87           N  
ATOM    552  CZ  ARG A  77      -4.206  -9.728  50.269  1.00 22.96           C  
ATOM    553  NH1 ARG A  77      -4.651 -10.311  49.163  1.00 18.93           N1+
ATOM    554  NH2 ARG A  77      -5.061  -9.379  51.222  1.00 21.05           N  
ATOM    555  N   PHE A  78       1.397  -7.021  46.951  1.00 14.64           N  
ATOM    556  CA  PHE A  78       2.054  -7.363  45.701  1.00 12.55           C  
ATOM    557  C   PHE A  78       3.550  -7.523  45.831  1.00 11.81           C  
ATOM    558  O   PHE A  78       4.171  -6.949  46.723  1.00 12.13           O  
ATOM    559  CB  PHE A  78       1.791  -6.300  44.643  1.00 13.01           C  
ATOM    560  CG  PHE A  78       0.393  -6.277  44.144  1.00 12.48           C  
ATOM    561  CD1 PHE A  78      -0.472  -7.310  44.420  1.00 12.86           C  
ATOM    562  CD2 PHE A  78      -0.048  -5.231  43.367  1.00 15.05           C  
ATOM    563  CE1 PHE A  78      -1.754  -7.302  43.932  1.00 17.51           C  
ATOM    564  CE2 PHE A  78      -1.339  -5.215  42.868  1.00 17.79           C  
ATOM    565  CZ  PHE A  78      -2.192  -6.251  43.151  1.00 16.76           C  
ATOM    566  N   ARG A  79       4.119  -8.298  44.911  1.00 10.86           N  
ATOM    567  CA  ARG A  79       5.553  -8.554  44.858  1.00 10.57           C  
ATOM    568  C   ARG A  79       5.889  -8.873  43.402  1.00  9.28           C  
ATOM    569  O   ARG A  79       5.811 -10.019  42.976  1.00 10.45           O  
ATOM    570  CB  ARG A  79       5.910  -9.739  45.754  1.00 12.93           C  
ATOM    571  CG  ARG A  79       7.348  -9.725  46.222  1.00 20.21           C  
ATOM    572  CD  ARG A  79       8.335 -10.104  45.126  1.00 23.76           C  
ATOM    573  NE  ARG A  79       8.404 -11.553  44.923  1.00 31.02           N  
ATOM    574  CZ  ARG A  79       8.949 -12.417  45.782  1.00 32.18           C  
ATOM    575  NH1 ARG A  79       9.485 -11.989  46.920  1.00 33.46           N1+
ATOM    576  NH2 ARG A  79       8.960 -13.715  45.498  1.00 31.24           N  
ATOM    577  N   HIS A  80       6.262  -7.862  42.630  1.00  5.54           N  
ATOM    578  CA  HIS A  80       6.547  -8.086  41.225  1.00  3.89           C  
ATOM    579  C   HIS A  80       7.575  -7.098  40.670  1.00  3.51           C  
ATOM    580  O   HIS A  80       7.536  -5.908  40.968  1.00  2.89           O  
ATOM    581  CB  HIS A  80       5.221  -8.002  40.453  1.00  3.25           C  
ATOM    582  CG  HIS A  80       5.298  -8.453  39.032  1.00  3.21           C  
ATOM    583  CD2 HIS A  80       4.934  -9.619  38.447  1.00  3.40           C  
ATOM    584  ND1 HIS A  80       5.740  -7.640  38.015  1.00  4.70           N  
ATOM    585  CE1 HIS A  80       5.643  -8.279  36.863  1.00  5.46           C  
ATOM    586  NE2 HIS A  80       5.155  -9.483  37.099  1.00  4.19           N  
ATOM    587  N   GLU A  81       8.488  -7.616  39.855  1.00  3.34           N  
ATOM    588  CA  GLU A  81       9.541  -6.825  39.237  1.00  5.38           C  
ATOM    589  C   GLU A  81       9.075  -5.563  38.528  1.00  7.56           C  
ATOM    590  O   GLU A  81       9.758  -4.542  38.587  1.00 12.04           O  
ATOM    591  CB  GLU A  81      10.315  -7.679  38.246  1.00  8.38           C  
ATOM    592  CG  GLU A  81      10.971  -8.883  38.869  1.00 12.73           C  
ATOM    593  CD  GLU A  81      11.607  -9.765  37.828  1.00 15.14           C  
ATOM    594  OE1 GLU A  81      12.078 -10.858  38.191  1.00 15.96           O  
ATOM    595  OE2 GLU A  81      11.633  -9.362  36.642  1.00 18.03           O1-
ATOM    596  N   ASN A  82       7.937  -5.620  37.844  1.00  5.21           N  
ATOM    597  CA  ASN A  82       7.436  -4.437  37.147  1.00  5.28           C  
ATOM    598  C   ASN A  82       6.486  -3.594  37.971  1.00  6.33           C  
ATOM    599  O   ASN A  82       5.783  -2.759  37.423  1.00  6.28           O  
ATOM    600  CB  ASN A  82       6.751  -4.821  35.837  1.00  4.29           C  
ATOM    601  CG  ASN A  82       7.699  -5.509  34.882  1.00  5.21           C  
ATOM    602  ND2 ASN A  82       8.811  -4.847  34.577  1.00  3.10           N  
ATOM    603  OD1 ASN A  82       7.445  -6.623  34.433  1.00  4.39           O  
ATOM    604  N   ILE A  83       6.452  -3.818  39.281  1.00  5.49           N  
ATOM    605  CA  ILE A  83       5.597  -3.048  40.166  1.00  4.27           C  
ATOM    606  C   ILE A  83       6.459  -2.502  41.292  1.00  4.49           C  
ATOM    607  O   ILE A  83       7.223  -3.240  41.903  1.00  3.64           O  
ATOM    608  CB  ILE A  83       4.481  -3.922  40.736  1.00  3.29           C  
ATOM    609  CG1 ILE A  83       3.600  -4.418  39.577  1.00  3.90           C  
ATOM    610  CG2 ILE A  83       3.675  -3.138  41.782  1.00  3.12           C  
ATOM    611  CD1 ILE A  83       2.424  -5.271  39.996  1.00  3.10           C  
ATOM    612  N   ILE A  84       6.348  -1.209  41.565  1.00  3.24           N  
ATOM    613  CA  ILE A  84       7.162  -0.621  42.616  1.00  3.57           C  
ATOM    614  C   ILE A  84       6.951  -1.340  43.946  1.00  3.16           C  
ATOM    615  O   ILE A  84       5.829  -1.683  44.319  1.00  3.03           O  
ATOM    616  CB  ILE A  84       6.870   0.891  42.817  1.00  3.25           C  
ATOM    617  CG1 ILE A  84       7.993   1.529  43.641  1.00  3.17           C  
ATOM    618  CG2 ILE A  84       5.541   1.094  43.539  1.00  3.92           C  
ATOM    619  CD1 ILE A  84       9.357   1.554  42.940  1.00  3.15           C  
ATOM    620  N   GLY A  85       8.048  -1.578  44.655  1.00  6.02           N  
ATOM    621  CA  GLY A  85       7.967  -2.250  45.935  1.00  3.64           C  
ATOM    622  C   GLY A  85       8.256  -1.289  47.062  1.00  5.78           C  
ATOM    623  O   GLY A  85       9.113  -0.423  46.935  1.00  6.88           O  
ATOM    624  N   ILE A  86       7.515  -1.407  48.152  1.00  5.30           N  
ATOM    625  CA  ILE A  86       7.744  -0.546  49.304  1.00  6.02           C  
ATOM    626  C   ILE A  86       8.901  -1.123  50.108  1.00  6.19           C  
ATOM    627  O   ILE A  86       8.845  -2.261  50.565  1.00  4.78           O  
ATOM    628  CB  ILE A  86       6.538  -0.492  50.247  1.00  7.79           C  
ATOM    629  CG1 ILE A  86       5.309  -0.009  49.491  1.00  9.05           C  
ATOM    630  CG2 ILE A  86       6.833   0.450  51.418  1.00  7.30           C  
ATOM    631  CD1 ILE A  86       5.478   1.346  48.926  1.00 15.39           C  
ATOM    632  N   ASN A  87       9.943  -0.320  50.271  1.00  5.93           N  
ATOM    633  CA  ASN A  87      11.128  -0.693  51.035  1.00  5.47           C  
ATOM    634  C   ASN A  87      10.874  -0.558  52.536  1.00  7.27           C  
ATOM    635  O   ASN A  87      11.239  -1.441  53.311  1.00  8.11           O  
ATOM    636  CB  ASN A  87      12.292   0.223  50.657  1.00  7.61           C  
ATOM    637  CG  ASN A  87      12.801  -0.027  49.252  1.00  9.26           C  
ATOM    638  ND2 ASN A  87      14.083   0.246  49.034  1.00  8.82           N  
ATOM    639  OD1 ASN A  87      12.054  -0.449  48.370  1.00  8.88           O  
ATOM    640  N   ASP A  88      10.236   0.543  52.940  1.00  7.51           N  
ATOM    641  CA  ASP A  88       9.993   0.799  54.359  1.00  8.86           C  
ATOM    642  C   ASP A  88       8.870   1.807  54.598  1.00 11.45           C  
ATOM    643  O   ASP A  88       8.490   2.554  53.703  1.00 15.19           O  
ATOM    644  CB  ASP A  88      11.311   1.318  54.966  1.00  8.03           C  
ATOM    645  CG  ASP A  88      11.255   1.510  56.467  1.00  6.23           C  
ATOM    646  OD1 ASP A  88      10.535   0.778  57.168  1.00  3.34           O  
ATOM    647  OD2 ASP A  88      11.973   2.396  56.958  1.00 12.41           O1-
ATOM    648  N   ILE A  89       8.326   1.818  55.805  1.00 14.03           N  
ATOM    649  CA  ILE A  89       7.294   2.780  56.158  1.00 15.90           C  
ATOM    650  C   ILE A  89       7.551   3.335  57.544  1.00 17.07           C  
ATOM    651  O   ILE A  89       7.484   2.614  58.535  1.00 16.79           O  
ATOM    652  CB  ILE A  89       5.877   2.184  56.193  1.00 17.74           C  
ATOM    653  CG1 ILE A  89       5.391   1.863  54.781  1.00 17.70           C  
ATOM    654  CG2 ILE A  89       4.927   3.191  56.851  1.00 16.29           C  
ATOM    655  CD1 ILE A  89       3.966   1.371  54.746  1.00 16.81           C  
ATOM    656  N   ILE A  90       7.843   4.624  57.604  1.00 18.24           N  
ATOM    657  CA  ILE A  90       8.083   5.289  58.867  1.00 20.86           C  
ATOM    658  C   ILE A  90       6.781   5.875  59.412  1.00 20.25           C  
ATOM    659  O   ILE A  90       6.086   6.617  58.718  1.00 19.34           O  
ATOM    660  CB  ILE A  90       9.086   6.454  58.702  1.00 24.48           C  
ATOM    661  CG1 ILE A  90      10.386   5.956  58.063  1.00 25.84           C  
ATOM    662  CG2 ILE A  90       9.372   7.085  60.068  1.00 24.43           C  
ATOM    663  CD1 ILE A  90      11.227   5.078  58.972  1.00 28.01           C  
ATOM    664  N   ARG A  91       6.441   5.528  60.645  1.00 20.87           N  
ATOM    665  CA  ARG A  91       5.258   6.091  61.288  1.00 21.26           C  
ATOM    666  C   ARG A  91       5.329   5.902  62.798  1.00 21.61           C  
ATOM    667  O   ARG A  91       6.073   5.055  63.290  1.00 21.89           O  
ATOM    668  CB  ARG A  91       3.959   5.516  60.695  1.00 20.55           C  
ATOM    669  CG  ARG A  91       3.724   4.026  60.840  1.00 18.80           C  
ATOM    670  CD  ARG A  91       3.196   3.683  62.207  1.00 17.30           C  
ATOM    671  NE  ARG A  91       2.654   2.332  62.236  1.00 18.08           N  
ATOM    672  CZ  ARG A  91       2.752   1.509  63.272  1.00 18.16           C  
ATOM    673  NH1 ARG A  91       3.383   1.900  64.372  1.00 19.83           N1+
ATOM    674  NH2 ARG A  91       2.215   0.298  63.208  1.00 18.09           N  
ATOM    675  N   ALA A  92       4.570   6.710  63.531  1.00 23.96           N  
ATOM    676  CA  ALA A  92       4.577   6.654  64.993  1.00 25.77           C  
ATOM    677  C   ALA A  92       4.156   5.303  65.564  1.00 26.50           C  
ATOM    678  O   ALA A  92       3.222   4.670  65.063  1.00 27.89           O  
ATOM    679  CB  ALA A  92       3.691   7.754  65.559  1.00 25.91           C  
ATOM    680  N   PRO A  93       4.837   4.858  66.638  1.00 26.20           N  
ATOM    681  CA  PRO A  93       4.596   3.589  67.339  1.00 24.69           C  
ATOM    682  C   PRO A  93       3.160   3.341  67.796  1.00 24.12           C  
ATOM    683  O   PRO A  93       2.723   2.194  67.871  1.00 24.69           O  
ATOM    684  CB  PRO A  93       5.587   3.641  68.504  1.00 24.46           C  
ATOM    685  CG  PRO A  93       5.834   5.109  68.697  1.00 25.38           C  
ATOM    686  CD  PRO A  93       5.918   5.612  67.290  1.00 25.43           C  
ATOM    687  N   THR A  94       2.429   4.403  68.105  1.00 23.21           N  
ATOM    688  CA  THR A  94       1.050   4.247  68.531  1.00 22.87           C  
ATOM    689  C   THR A  94       0.127   4.964  67.564  1.00 23.32           C  
ATOM    690  O   THR A  94       0.574   5.727  66.715  1.00 24.24           O  
ATOM    691  CB  THR A  94       0.823   4.806  69.944  1.00 22.48           C  
ATOM    692  CG2 THR A  94       1.882   4.270  70.881  1.00 21.41           C  
ATOM    693  OG1 THR A  94       0.876   6.241  69.919  1.00 22.69           O  
ATOM    694  N   ILE A  95      -1.164   4.706  67.692  1.00 24.71           N  
ATOM    695  CA  ILE A  95      -2.151   5.326  66.824  1.00 26.89           C  
ATOM    696  C   ILE A  95      -2.325   6.821  67.090  1.00 28.30           C  
ATOM    697  O   ILE A  95      -2.194   7.637  66.178  1.00 28.77           O  
ATOM    698  CB  ILE A  95      -3.521   4.629  66.970  1.00 26.40           C  
ATOM    699  CG1 ILE A  95      -3.390   3.157  66.565  1.00 26.26           C  
ATOM    700  CG2 ILE A  95      -4.553   5.333  66.127  1.00 26.54           C  
ATOM    701  CD1 ILE A  95      -4.657   2.351  66.717  1.00 23.49           C  
ATOM    702  N   GLU A  96      -2.593   7.197  68.333  1.00 30.19           N  
ATOM    703  CA  GLU A  96      -2.795   8.611  68.605  1.00 33.01           C  
ATOM    704  C   GLU A  96      -1.587   9.472  68.260  1.00 32.27           C  
ATOM    705  O   GLU A  96      -1.739  10.651  67.963  1.00 34.10           O  
ATOM    706  CB  GLU A  96      -3.216   8.841  70.062  1.00 35.43           C  
ATOM    707  CG  GLU A  96      -4.154  10.050  70.212  1.00 39.19           C  
ATOM    708  CD  GLU A  96      -4.666  10.263  71.633  1.00 40.14           C  
ATOM    709  OE1 GLU A  96      -3.855  10.595  72.528  1.00 43.49           O  
ATOM    710  OE2 GLU A  96      -5.884  10.107  71.853  1.00 38.80           O1-
ATOM    711  N   GLN A  97      -0.390   8.895  68.289  1.00 31.82           N  
ATOM    712  CA  GLN A  97       0.813   9.654  67.955  1.00 30.39           C  
ATOM    713  C   GLN A  97       0.977   9.779  66.447  1.00 28.96           C  
ATOM    714  O   GLN A  97       1.639  10.687  65.958  1.00 27.73           O  
ATOM    715  CB  GLN A  97       2.067   8.976  68.522  1.00 31.61           C  
ATOM    716  CG  GLN A  97       2.224   9.001  70.032  1.00 30.61           C  
ATOM    717  CD  GLN A  97       3.469   8.251  70.481  1.00 30.43           C  
ATOM    718  NE2 GLN A  97       4.348   8.937  71.194  1.00 28.56           N  
ATOM    719  OE1 GLN A  97       3.635   7.066  70.183  1.00 30.46           O  
ATOM    720  N   MET A  98       0.375   8.857  65.711  1.00 28.19           N  
ATOM    721  CA  MET A  98       0.487   8.852  64.262  1.00 27.08           C  
ATOM    722  C   MET A  98      -0.298   9.965  63.574  1.00 25.58           C  
ATOM    723  O   MET A  98      -1.520   9.997  63.620  1.00 26.81           O  
ATOM    724  CB  MET A  98       0.052   7.488  63.721  1.00 24.17           C  
ATOM    725  CG  MET A  98       0.162   7.381  62.212  1.00 23.28           C  
ATOM    726  SD  MET A  98      -0.161   5.725  61.627  1.00 23.94           S  
ATOM    727  CE  MET A  98      -1.951   5.650  61.763  1.00 21.39           C  
ATOM    728  N   LYS A  99       0.420  10.873  62.931  1.00 24.49           N  
ATOM    729  CA  LYS A  99      -0.204  11.980  62.222  1.00 26.08           C  
ATOM    730  C   LYS A  99       0.089  11.867  60.735  1.00 26.22           C  
ATOM    731  O   LYS A  99      -0.652  12.394  59.903  1.00 25.56           O  
ATOM    732  CB  LYS A  99       0.316  13.320  62.747  1.00 27.81           C  
ATOM    733  CG  LYS A  99      -0.043  13.596  64.192  1.00 32.08           C  
ATOM    734  CD  LYS A  99       0.808  14.716  64.764  1.00 35.24           C  
ATOM    735  CE  LYS A  99       0.456  14.993  66.222  1.00 36.02           C  
ATOM    736  NZ  LYS A  99       0.547  13.762  67.059  1.00 37.99           N1+
ATOM    737  N   ASP A 100       1.164  11.172  60.393  1.00 24.44           N  
ATOM    738  CA  ASP A 100       1.514  11.016  58.994  1.00 25.13           C  
ATOM    739  C   ASP A 100       2.306   9.753  58.719  1.00 22.06           C  
ATOM    740  O   ASP A 100       2.819   9.103  59.630  1.00 21.04           O  
ATOM    741  CB  ASP A 100       2.291  12.244  58.534  1.00 26.10           C  
ATOM    742  CG  ASP A 100       3.366  12.637  59.509  1.00 27.75           C  
ATOM    743  OD1 ASP A 100       4.401  11.947  59.552  1.00 27.36           O  
ATOM    744  OD2 ASP A 100       3.170  13.626  60.239  1.00 29.23           O1-
ATOM    745  N   VAL A 101       2.393   9.409  57.446  1.00 19.75           N  
ATOM    746  CA  VAL A 101       3.121   8.228  57.045  1.00 18.81           C  
ATOM    747  C   VAL A 101       4.172   8.524  55.983  1.00 17.40           C  
ATOM    748  O   VAL A 101       3.907   9.176  54.980  1.00 15.46           O  
ATOM    749  CB  VAL A 101       2.159   7.149  56.539  1.00 18.39           C  
ATOM    750  CG1 VAL A 101       2.921   6.034  55.890  1.00 22.07           C  
ATOM    751  CG2 VAL A 101       1.360   6.613  57.696  1.00 19.28           C  
ATOM    752  N   TYR A 102       5.387   8.062  56.237  1.00 18.30           N  
ATOM    753  CA  TYR A 102       6.475   8.258  55.301  1.00 18.99           C  
ATOM    754  C   TYR A 102       6.745   6.927  54.621  1.00 17.91           C  
ATOM    755  O   TYR A 102       7.223   5.997  55.250  1.00 18.55           O  
ATOM    756  CB  TYR A 102       7.750   8.717  56.016  1.00 19.99           C  
ATOM    757  CG  TYR A 102       7.684  10.070  56.692  1.00 20.70           C  
ATOM    758  CD1 TYR A 102       7.110  10.219  57.946  1.00 19.07           C  
ATOM    759  CD2 TYR A 102       8.254  11.191  56.096  1.00 23.04           C  
ATOM    760  CE1 TYR A 102       7.112  11.442  58.593  1.00 18.80           C  
ATOM    761  CE2 TYR A 102       8.257  12.424  56.735  1.00 22.26           C  
ATOM    762  CZ  TYR A 102       7.686  12.541  57.988  1.00 20.32           C  
ATOM    763  OH  TYR A 102       7.703  13.756  58.636  1.00 17.85           O  
ATOM    764  N   ILE A 103       6.439   6.843  53.335  1.00 16.41           N  
ATOM    765  CA  ILE A 103       6.657   5.621  52.573  1.00 15.36           C  
ATOM    766  C   ILE A 103       7.999   5.695  51.861  1.00 13.99           C  
ATOM    767  O   ILE A 103       8.338   6.731  51.305  1.00 11.15           O  
ATOM    768  CB  ILE A 103       5.561   5.435  51.510  1.00 17.62           C  
ATOM    769  CG1 ILE A 103       4.181   5.458  52.173  1.00 17.58           C  
ATOM    770  CG2 ILE A 103       5.777   4.134  50.777  1.00 18.19           C  
ATOM    771  CD1 ILE A 103       3.035   5.283  51.206  1.00 16.46           C  
ATOM    772  N   VAL A 104       8.759   4.601  51.875  1.00 12.81           N  
ATOM    773  CA  VAL A 104      10.064   4.583  51.215  1.00 13.24           C  
ATOM    774  C   VAL A 104      10.116   3.598  50.046  1.00 14.45           C  
ATOM    775  O   VAL A 104       9.547   2.517  50.101  1.00 15.40           O  
ATOM    776  CB  VAL A 104      11.195   4.219  52.203  1.00 13.45           C  
ATOM    777  CG1 VAL A 104      12.553   4.466  51.548  1.00 10.84           C  
ATOM    778  CG2 VAL A 104      11.065   5.031  53.484  1.00 12.58           C  
ATOM    779  N   GLN A 105      10.813   3.975  48.986  1.00 14.43           N  
ATOM    780  CA  GLN A 105      10.926   3.128  47.810  1.00 16.44           C  
ATOM    781  C   GLN A 105      12.313   3.309  47.213  1.00 16.67           C  
ATOM    782  O   GLN A 105      13.048   4.209  47.620  1.00 17.29           O  
ATOM    783  CB  GLN A 105       9.883   3.534  46.757  1.00 17.88           C  
ATOM    784  CG  GLN A 105       8.407   3.441  47.179  1.00 18.21           C  
ATOM    785  CD  GLN A 105       7.439   3.936  46.083  1.00 18.97           C  
ATOM    786  NE2 GLN A 105       6.224   3.772  46.192  1.00 14.59           N  
ATOM    787  OE1 GLN A 105       7.983   4.540  45.037  1.00 17.87           O  
ATOM    788  N   ASP A 106      12.669   2.455  46.255  1.00 16.90           N  
ATOM    789  CA  ASP A 106      13.961   2.553  45.577  1.00 16.84           C  
ATOM    790  C   ASP A 106      13.913   3.797  44.720  1.00 16.77           C  
ATOM    791  O   ASP A 106      12.943   4.010  43.999  1.00 17.03           O  
ATOM    792  CB  ASP A 106      14.185   1.373  44.625  1.00 19.16           C  
ATOM    793  CG  ASP A 106      14.507   0.089  45.337  1.00 18.94           C  
ATOM    794  OD1 ASP A 106      14.244  -0.979  44.749  1.00 21.74           O  
ATOM    795  OD2 ASP A 106      15.030   0.144  46.468  1.00 19.43           O1-
ATOM    796  N   LEU A 107      14.945   4.623  44.780  1.00 18.56           N  
ATOM    797  CA  LEU A 107      14.955   5.809  43.938  1.00 20.09           C  
ATOM    798  C   LEU A 107      15.152   5.246  42.533  1.00 20.97           C  
ATOM    799  O   LEU A 107      16.068   4.468  42.307  1.00 20.75           O  
ATOM    800  CB  LEU A 107      16.118   6.736  44.315  1.00 21.54           C  
ATOM    801  CG  LEU A 107      15.968   8.240  44.034  1.00 20.82           C  
ATOM    802  CD1 LEU A 107      17.238   8.978  44.441  1.00 22.03           C  
ATOM    803  CD2 LEU A 107      15.697   8.467  42.567  1.00 22.03           C  
ATOM    804  N   MET A 108      14.290   5.615  41.593  1.00 21.96           N  
ATOM    805  CA  MET A 108      14.408   5.096  40.233  1.00 24.57           C  
ATOM    806  C   MET A 108      15.339   5.857  39.290  1.00 25.48           C  
ATOM    807  O   MET A 108      16.511   5.478  39.126  1.00 29.19           O  
ATOM    808  CB  MET A 108      13.018   4.968  39.607  1.00 23.04           C  
ATOM    809  CG  MET A 108      12.270   3.743  40.099  1.00 21.43           C  
ATOM    810  SD  MET A 108      13.117   2.201  39.668  1.00 19.85           S  
ATOM    811  CE  MET A 108      13.431   1.487  41.285  1.00 18.97           C  
ATOM    812  N   GLU A 109      14.815   6.903  38.657  1.00 23.31           N  
ATOM    813  CA  GLU A 109      15.587   7.723  37.726  1.00 21.74           C  
ATOM    814  C   GLU A 109      14.696   8.734  37.048  1.00 18.14           C  
ATOM    815  O   GLU A 109      14.975   9.918  37.077  1.00 16.70           O  
ATOM    816  CB  GLU A 109      16.269   6.875  36.645  1.00 24.95           C  
ATOM    817  CG  GLU A 109      16.897   7.712  35.516  1.00 30.79           C  
ATOM    818  CD  GLU A 109      18.174   8.461  35.925  1.00 36.53           C  
ATOM    819  OE1 GLU A 109      18.152   9.212  36.933  1.00 37.03           O  
ATOM    820  OE2 GLU A 109      19.205   8.302  35.223  1.00 37.44           O1-
ATOM    821  N   THR A 110      13.625   8.263  36.429  1.00 14.80           N  
ATOM    822  CA  THR A 110      12.705   9.154  35.748  1.00 14.91           C  
ATOM    823  C   THR A 110      11.423   8.399  35.401  1.00 14.59           C  
ATOM    824  O   THR A 110      11.305   7.210  35.670  1.00 14.87           O  
ATOM    825  CB  THR A 110      13.330   9.707  34.452  1.00 14.89           C  
ATOM    826  CG2 THR A 110      13.484   8.582  33.425  1.00 13.56           C  
ATOM    827  OG1 THR A 110      12.485  10.737  33.911  1.00 17.04           O  
ATOM    828  N   ASP A 111      10.449   9.094  34.826  1.00 15.44           N  
ATOM    829  CA  ASP A 111       9.211   8.442  34.452  1.00 14.16           C  
ATOM    830  C   ASP A 111       9.019   8.525  32.946  1.00 13.39           C  
ATOM    831  O   ASP A 111       9.716   9.277  32.262  1.00 12.95           O  
ATOM    832  CB  ASP A 111       8.024   9.060  35.197  1.00 13.57           C  
ATOM    833  CG  ASP A 111       7.899  10.545  34.968  1.00 16.12           C  
ATOM    834  OD1 ASP A 111       7.675  10.930  33.804  1.00 12.75           O  
ATOM    835  OD2 ASP A 111       8.015  11.321  35.949  1.00 15.71           O1-
ATOM    836  N   LEU A 112       8.074   7.736  32.446  1.00 11.30           N  
ATOM    837  CA  LEU A 112       7.777   7.658  31.033  1.00 10.34           C  
ATOM    838  C   LEU A 112       7.219   8.942  30.470  1.00 11.50           C  
ATOM    839  O   LEU A 112       7.396   9.220  29.291  1.00 12.29           O  
ATOM    840  CB  LEU A 112       6.800   6.521  30.761  1.00 11.59           C  
ATOM    841  CG  LEU A 112       7.158   5.633  29.564  1.00 13.35           C  
ATOM    842  CD1 LEU A 112       5.898   4.966  29.026  1.00 11.71           C  
ATOM    843  CD2 LEU A 112       7.811   6.465  28.470  1.00 13.33           C  
ATOM    844  N   TYR A 113       6.525   9.720  31.291  1.00 12.79           N  
ATOM    845  CA  TYR A 113       5.989  10.976  30.809  1.00 14.23           C  
ATOM    846  C   TYR A 113       7.144  11.921  30.470  1.00 15.25           C  
ATOM    847  O   TYR A 113       7.108  12.593  29.443  1.00 15.94           O  
ATOM    848  CB  TYR A 113       5.063  11.604  31.845  1.00 16.74           C  
ATOM    849  CG  TYR A 113       4.661  13.029  31.518  1.00 20.54           C  
ATOM    850  CD1 TYR A 113       5.472  14.105  31.880  1.00 21.99           C  
ATOM    851  CD2 TYR A 113       3.474  13.302  30.848  1.00 21.01           C  
ATOM    852  CE1 TYR A 113       5.112  15.416  31.584  1.00 22.39           C  
ATOM    853  CE2 TYR A 113       3.102  14.611  30.546  1.00 23.89           C  
ATOM    854  CZ  TYR A 113       3.929  15.664  30.916  1.00 24.97           C  
ATOM    855  OH  TYR A 113       3.590  16.963  30.598  1.00 27.04           O  
ATOM    856  N   LYS A 114       8.175  11.969  31.311  1.00 14.05           N  
ATOM    857  CA  LYS A 114       9.312  12.842  31.025  1.00 15.92           C  
ATOM    858  C   LYS A 114      10.079  12.385  29.785  1.00 15.84           C  
ATOM    859  O   LYS A 114      10.550  13.206  29.015  1.00 14.60           O  
ATOM    860  CB  LYS A 114      10.280  12.909  32.208  1.00 16.84           C  
ATOM    861  CG  LYS A 114       9.966  13.949  33.253  1.00 17.06           C  
ATOM    862  CD  LYS A 114       8.637  13.699  33.929  1.00 23.27           C  
ATOM    863  CE  LYS A 114       8.505  14.494  35.217  1.00 25.40           C  
ATOM    864  NZ  LYS A 114       9.505  14.076  36.254  1.00 26.22           N1+
ATOM    865  N   LEU A 115      10.212  11.074  29.607  1.00 17.32           N  
ATOM    866  CA  LEU A 115      10.910  10.504  28.453  1.00 19.09           C  
ATOM    867  C   LEU A 115      10.237  10.847  27.120  1.00 21.68           C  
ATOM    868  O   LEU A 115      10.897  11.060  26.099  1.00 20.81           O  
ATOM    869  CB  LEU A 115      10.968   8.989  28.581  1.00 20.12           C  
ATOM    870  CG  LEU A 115      12.064   8.340  29.408  1.00 20.78           C  
ATOM    871  CD1 LEU A 115      11.822   6.838  29.435  1.00 22.99           C  
ATOM    872  CD2 LEU A 115      13.420   8.649  28.800  1.00 19.56           C  
ATOM    873  N   LEU A 116       8.911  10.867  27.134  1.00 22.70           N  
ATOM    874  CA  LEU A 116       8.146  11.184  25.950  1.00 23.76           C  
ATOM    875  C   LEU A 116       8.374  12.638  25.572  1.00 24.69           C  
ATOM    876  O   LEU A 116       8.480  12.976  24.389  1.00 25.94           O  
ATOM    877  CB  LEU A 116       6.663  10.959  26.230  1.00 28.80           C  
ATOM    878  CG  LEU A 116       6.243   9.535  26.596  1.00 31.03           C  
ATOM    879  CD1 LEU A 116       4.932   9.560  27.353  1.00 31.96           C  
ATOM    880  CD2 LEU A 116       6.137   8.708  25.329  1.00 33.50           C  
ATOM    881  N   LYS A 117       8.446  13.496  26.585  1.00 22.93           N  
ATOM    882  CA  LYS A 117       8.627  14.920  26.362  1.00 23.13           C  
ATOM    883  C   LYS A 117      10.069  15.380  26.165  1.00 23.01           C  
ATOM    884  O   LYS A 117      10.304  16.544  25.857  1.00 24.54           O  
ATOM    885  CB  LYS A 117       8.006  15.708  27.512  1.00 24.53           C  
ATOM    886  CG  LYS A 117       8.810  15.657  28.797  1.00 26.68           C  
ATOM    887  CD  LYS A 117       8.142  16.447  29.910  1.00 27.60           C  
ATOM    888  CE  LYS A 117       8.987  16.432  31.173  1.00 27.35           C  
ATOM    889  NZ  LYS A 117       8.424  17.280  32.255  1.00 27.44           N1+
ATOM    890  N   THR A 118      11.042  14.497  26.341  1.00 21.76           N  
ATOM    891  CA  THR A 118      12.421  14.932  26.160  1.00 20.66           C  
ATOM    892  C   THR A 118      13.354  13.959  25.457  1.00 19.01           C  
ATOM    893  O   THR A 118      14.463  14.323  25.098  1.00 20.69           O  
ATOM    894  CB  THR A 118      13.062  15.314  27.500  1.00 19.87           C  
ATOM    895  CG2 THR A 118      12.289  16.443  28.155  1.00 19.15           C  
ATOM    896  OG1 THR A 118      13.074  14.173  28.362  1.00 21.03           O  
ATOM    897  N   GLN A 119      12.928  12.724  25.257  1.00 17.70           N  
ATOM    898  CA  GLN A 119      13.788  11.765  24.587  1.00 17.11           C  
ATOM    899  C   GLN A 119      13.086  11.086  23.424  1.00 16.42           C  
ATOM    900  O   GLN A 119      11.862  11.030  23.354  1.00 14.89           O  
ATOM    901  CB  GLN A 119      14.271  10.694  25.574  1.00 16.66           C  
ATOM    902  CG  GLN A 119      15.113  11.210  26.753  1.00 19.11           C  
ATOM    903  CD  GLN A 119      16.456  11.787  26.327  1.00 19.21           C  
ATOM    904  NE2 GLN A 119      16.690  13.050  26.654  1.00 18.96           N  
ATOM    905  OE1 GLN A 119      17.269  11.103  25.714  1.00 21.18           O  
ATOM    906  N   HIS A 120      13.887  10.570  22.507  1.00 17.92           N  
ATOM    907  CA  HIS A 120      13.376   9.853  21.352  1.00 18.37           C  
ATOM    908  C   HIS A 120      13.216   8.374  21.727  1.00 17.90           C  
ATOM    909  O   HIS A 120      14.153   7.735  22.220  1.00 17.22           O  
ATOM    910  CB  HIS A 120      14.353   9.998  20.191  1.00 21.65           C  
ATOM    911  CG  HIS A 120      14.068   9.078  19.052  1.00 25.22           C  
ATOM    912  CD2 HIS A 120      14.794   8.066  18.522  1.00 25.03           C  
ATOM    913  ND1 HIS A 120      12.894   9.129  18.332  1.00 26.84           N  
ATOM    914  CE1 HIS A 120      12.911   8.186  17.407  1.00 26.62           C  
ATOM    915  NE2 HIS A 120      14.052   7.527  17.502  1.00 24.48           N  
ATOM    916  N   LEU A 121      12.031   7.824  21.512  1.00 15.74           N  
ATOM    917  CA  LEU A 121      11.810   6.433  21.860  1.00 15.64           C  
ATOM    918  C   LEU A 121      11.895   5.521  20.629  1.00 16.52           C  
ATOM    919  O   LEU A 121      10.988   5.482  19.801  1.00 18.93           O  
ATOM    920  CB  LEU A 121      10.448   6.289  22.543  1.00 15.77           C  
ATOM    921  CG  LEU A 121      10.116   7.190  23.743  1.00 15.67           C  
ATOM    922  CD1 LEU A 121       8.735   6.816  24.247  1.00 16.63           C  
ATOM    923  CD2 LEU A 121      11.127   7.031  24.869  1.00 14.97           C  
ATOM    924  N   SER A 122      12.988   4.785  20.502  1.00 14.73           N  
ATOM    925  CA  SER A 122      13.140   3.899  19.359  1.00 13.97           C  
ATOM    926  C   SER A 122      12.226   2.691  19.458  1.00 12.45           C  
ATOM    927  O   SER A 122      11.576   2.465  20.478  1.00 11.24           O  
ATOM    928  CB  SER A 122      14.579   3.409  19.239  1.00 13.94           C  
ATOM    929  OG  SER A 122      14.887   2.521  20.295  1.00 19.92           O  
ATOM    930  N   ASN A 123      12.200   1.928  18.371  1.00 13.84           N  
ATOM    931  CA  ASN A 123      11.413   0.712  18.236  1.00 14.70           C  
ATOM    932  C   ASN A 123      11.729  -0.315  19.321  1.00 13.84           C  
ATOM    933  O   ASN A 123      10.833  -0.794  20.008  1.00 14.30           O  
ATOM    934  CB  ASN A 123      11.628   0.094  16.838  1.00 18.61           C  
ATOM    935  CG  ASN A 123      13.117  -0.189  16.509  1.00 24.50           C  
ATOM    936  ND2 ASN A 123      13.424  -1.459  16.238  1.00 27.59           N  
ATOM    937  OD1 ASN A 123      13.965   0.718  16.485  1.00 23.94           O  
ATOM    938  N   ASP A 124      12.996  -0.648  19.492  1.00 14.17           N  
ATOM    939  CA  ASP A 124      13.347  -1.622  20.515  1.00 17.25           C  
ATOM    940  C   ASP A 124      12.915  -1.167  21.907  1.00 16.20           C  
ATOM    941  O   ASP A 124      12.434  -1.979  22.694  1.00 13.55           O  
ATOM    942  CB  ASP A 124      14.849  -1.903  20.501  1.00 17.96           C  
ATOM    943  CG  ASP A 124      15.347  -2.258  19.127  1.00 20.04           C  
ATOM    944  OD1 ASP A 124      14.697  -3.097  18.471  1.00 20.78           O  
ATOM    945  OD2 ASP A 124      16.385  -1.704  18.704  1.00 23.62           O1-
ATOM    946  N   HIS A 125      13.093   0.120  22.214  1.00 16.53           N  
ATOM    947  CA  HIS A 125      12.697   0.653  23.521  1.00 16.74           C  
ATOM    948  C   HIS A 125      11.192   0.586  23.742  1.00 15.44           C  
ATOM    949  O   HIS A 125      10.745   0.133  24.793  1.00 18.20           O  
ATOM    950  CB  HIS A 125      13.182   2.093  23.693  1.00 20.74           C  
ATOM    951  CG  HIS A 125      14.598   2.196  24.176  1.00 23.29           C  
ATOM    952  CD2 HIS A 125      15.709   2.694  23.583  1.00 24.75           C  
ATOM    953  ND1 HIS A 125      14.999   1.742  25.415  1.00 22.87           N  
ATOM    954  CE1 HIS A 125      16.293   1.957  25.564  1.00 21.74           C  
ATOM    955  NE2 HIS A 125      16.748   2.534  24.468  1.00 23.85           N  
ATOM    956  N   ILE A 126      10.414   1.037  22.762  1.00 12.30           N  
ATOM    957  CA  ILE A 126       8.958   0.993  22.862  1.00  9.47           C  
ATOM    958  C   ILE A 126       8.473  -0.441  23.101  1.00 10.41           C  
ATOM    959  O   ILE A 126       7.561  -0.673  23.889  1.00  9.20           O  
ATOM    960  CB  ILE A 126       8.301   1.519  21.580  1.00 10.00           C  
ATOM    961  CG1 ILE A 126       8.547   3.025  21.451  1.00  6.59           C  
ATOM    962  CG2 ILE A 126       6.826   1.177  21.580  1.00  4.44           C  
ATOM    963  CD1 ILE A 126       7.924   3.643  20.241  1.00  7.79           C  
ATOM    964  N   CYS A 127       9.083  -1.393  22.398  1.00 10.61           N  
ATOM    965  CA  CYS A 127       8.754  -2.808  22.541  1.00 12.48           C  
ATOM    966  C   CYS A 127       9.066  -3.276  23.977  1.00 12.93           C  
ATOM    967  O   CYS A 127       8.290  -4.015  24.594  1.00 14.98           O  
ATOM    968  CB  CYS A 127       9.574  -3.627  21.531  1.00 13.69           C  
ATOM    969  SG  CYS A 127       9.060  -5.347  21.309  1.00 17.75           S  
ATOM    970  N   TYR A 128      10.208  -2.842  24.501  1.00 13.40           N  
ATOM    971  CA  TYR A 128      10.617  -3.191  25.857  1.00 14.68           C  
ATOM    972  C   TYR A 128       9.616  -2.649  26.886  1.00 12.60           C  
ATOM    973  O   TYR A 128       9.083  -3.388  27.708  1.00 14.02           O  
ATOM    974  CB  TYR A 128      11.999  -2.600  26.157  1.00 20.17           C  
ATOM    975  CG  TYR A 128      13.041  -3.611  26.573  1.00 26.80           C  
ATOM    976  CD1 TYR A 128      12.805  -4.505  27.615  1.00 29.38           C  
ATOM    977  CD2 TYR A 128      14.260  -3.691  25.904  1.00 31.11           C  
ATOM    978  CE1 TYR A 128      13.757  -5.456  27.973  1.00 31.98           C  
ATOM    979  CE2 TYR A 128      15.220  -4.637  26.251  1.00 32.00           C  
ATOM    980  CZ  TYR A 128      14.965  -5.519  27.283  1.00 33.50           C  
ATOM    981  OH  TYR A 128      15.915  -6.470  27.604  1.00 33.76           O  
ATOM    982  N   PHE A 129       9.368  -1.347  26.835  1.00  9.71           N  
ATOM    983  CA  PHE A 129       8.461  -0.700  27.776  1.00  7.03           C  
ATOM    984  C   PHE A 129       7.067  -1.304  27.768  1.00  6.03           C  
ATOM    985  O   PHE A 129       6.507  -1.591  28.821  1.00  9.42           O  
ATOM    986  CB  PHE A 129       8.394   0.793  27.483  1.00  9.53           C  
ATOM    987  CG  PHE A 129       9.718   1.486  27.604  1.00  9.92           C  
ATOM    988  CD1 PHE A 129      10.665   1.048  28.522  1.00 12.86           C  
ATOM    989  CD2 PHE A 129      10.012   2.594  26.832  1.00  9.50           C  
ATOM    990  CE1 PHE A 129      11.885   1.710  28.660  1.00 13.69           C  
ATOM    991  CE2 PHE A 129      11.235   3.261  26.971  1.00 10.55           C  
ATOM    992  CZ  PHE A 129      12.165   2.819  27.883  1.00  7.82           C  
ATOM    993  N   LEU A 130       6.520  -1.498  26.574  1.00  3.28           N  
ATOM    994  CA  LEU A 130       5.200  -2.083  26.394  1.00  3.53           C  
ATOM    995  C   LEU A 130       5.112  -3.472  27.006  1.00  3.43           C  
ATOM    996  O   LEU A 130       4.121  -3.820  27.638  1.00  3.04           O  
ATOM    997  CB  LEU A 130       4.861  -2.178  24.906  1.00  4.25           C  
ATOM    998  CG  LEU A 130       3.499  -2.825  24.667  1.00  4.38           C  
ATOM    999  CD1 LEU A 130       2.443  -1.997  25.376  1.00  3.17           C  
ATOM   1000  CD2 LEU A 130       3.206  -2.932  23.176  1.00  3.56           C  
ATOM   1001  N   TYR A 131       6.148  -4.269  26.799  1.00  3.04           N  
ATOM   1002  CA  TYR A 131       6.186  -5.603  27.346  1.00  3.47           C  
ATOM   1003  C   TYR A 131       6.169  -5.566  28.868  1.00  3.96           C  
ATOM   1004  O   TYR A 131       5.398  -6.292  29.513  1.00  3.05           O  
ATOM   1005  CB  TYR A 131       7.445  -6.347  26.901  1.00  5.54           C  
ATOM   1006  CG  TYR A 131       7.544  -7.693  27.583  1.00  4.97           C  
ATOM   1007  CD1 TYR A 131       6.612  -8.678  27.325  1.00  5.28           C  
ATOM   1008  CD2 TYR A 131       8.512  -7.947  28.546  1.00  7.47           C  
ATOM   1009  CE1 TYR A 131       6.628  -9.866  28.000  1.00  6.03           C  
ATOM   1010  CE2 TYR A 131       8.538  -9.144  29.233  1.00  4.83           C  
ATOM   1011  CZ  TYR A 131       7.585 -10.105  28.954  1.00  4.27           C  
ATOM   1012  OH  TYR A 131       7.568 -11.306  29.633  1.00  3.97           O  
ATOM   1013  N   GLN A 132       7.036  -4.738  29.442  1.00  3.30           N  
ATOM   1014  CA  GLN A 132       7.126  -4.626  30.901  1.00  3.35           C  
ATOM   1015  C   GLN A 132       5.830  -4.104  31.510  1.00  3.06           C  
ATOM   1016  O   GLN A 132       5.426  -4.540  32.591  1.00  2.91           O  
ATOM   1017  CB  GLN A 132       8.299  -3.712  31.314  1.00  2.94           C  
ATOM   1018  CG  GLN A 132       9.669  -4.122  30.757  1.00  3.55           C  
ATOM   1019  CD  GLN A 132      10.829  -3.261  31.268  1.00  3.05           C  
ATOM   1020  NE2 GLN A 132      11.345  -2.380  30.416  1.00  4.13           N  
ATOM   1021  OE1 GLN A 132      11.247  -3.394  32.409  1.00  3.67           O  
ATOM   1022  N   ILE A 133       5.180  -3.178  30.807  1.00  3.16           N  
ATOM   1023  CA  ILE A 133       3.932  -2.608  31.285  1.00  3.63           C  
ATOM   1024  C   ILE A 133       2.837  -3.648  31.344  1.00  3.47           C  
ATOM   1025  O   ILE A 133       2.051  -3.677  32.295  1.00  3.11           O  
ATOM   1026  CB  ILE A 133       3.466  -1.476  30.397  1.00  3.25           C  
ATOM   1027  CG1 ILE A 133       4.442  -0.302  30.523  1.00  3.66           C  
ATOM   1028  CG2 ILE A 133       2.037  -1.089  30.769  1.00  3.62           C  
ATOM   1029  CD1 ILE A 133       4.133   0.853  29.615  1.00  4.82           C  
ATOM   1030  N   LEU A 134       2.781  -4.491  30.316  1.00  3.56           N  
ATOM   1031  CA  LEU A 134       1.779  -5.550  30.240  1.00  3.79           C  
ATOM   1032  C   LEU A 134       2.065  -6.686  31.229  1.00  3.15           C  
ATOM   1033  O   LEU A 134       1.150  -7.245  31.811  1.00  5.26           O  
ATOM   1034  CB  LEU A 134       1.692  -6.081  28.810  1.00  3.08           C  
ATOM   1035  CG  LEU A 134       1.259  -4.995  27.819  1.00  3.23           C  
ATOM   1036  CD1 LEU A 134       1.621  -5.416  26.417  1.00  3.13           C  
ATOM   1037  CD2 LEU A 134      -0.238  -4.737  27.942  1.00  3.45           C  
ATOM   1038  N   ARG A 135       3.338  -7.008  31.417  1.00  3.18           N  
ATOM   1039  CA  ARG A 135       3.767  -8.051  32.348  1.00  3.91           C  
ATOM   1040  C   ARG A 135       3.326  -7.676  33.762  1.00  3.03           C  
ATOM   1041  O   ARG A 135       2.845  -8.517  34.519  1.00  3.31           O  
ATOM   1042  CB  ARG A 135       5.292  -8.188  32.305  1.00  3.43           C  
ATOM   1043  CG  ARG A 135       5.879  -9.258  33.203  1.00  3.17           C  
ATOM   1044  CD  ARG A 135       7.335  -9.460  32.839  1.00  3.22           C  
ATOM   1045  NE  ARG A 135       7.987 -10.534  33.583  1.00  3.72           N  
ATOM   1046  CZ  ARG A 135       8.742 -10.371  34.666  1.00  4.75           C  
ATOM   1047  NH1 ARG A 135       9.297 -11.426  35.258  1.00  3.63           N1+
ATOM   1048  NH2 ARG A 135       8.942  -9.162  35.169  1.00  7.83           N  
ATOM   1049  N   GLY A 136       3.495  -6.408  34.116  1.00  4.14           N  
ATOM   1050  CA  GLY A 136       3.085  -5.972  35.435  1.00  3.46           C  
ATOM   1051  C   GLY A 136       1.571  -5.980  35.501  1.00  3.06           C  
ATOM   1052  O   GLY A 136       0.977  -6.481  36.441  1.00  5.77           O  
ATOM   1053  N   LEU A 137       0.946  -5.418  34.476  1.00  4.22           N  
ATOM   1054  CA  LEU A 137      -0.503  -5.370  34.421  1.00  6.36           C  
ATOM   1055  C   LEU A 137      -1.104  -6.766  34.496  1.00  6.87           C  
ATOM   1056  O   LEU A 137      -2.156  -6.964  35.107  1.00 10.67           O  
ATOM   1057  CB  LEU A 137      -0.976  -4.689  33.138  1.00  8.66           C  
ATOM   1058  CG  LEU A 137      -2.476  -4.430  33.169  1.00  6.98           C  
ATOM   1059  CD1 LEU A 137      -2.859  -3.738  34.467  1.00  8.52           C  
ATOM   1060  CD2 LEU A 137      -2.859  -3.582  31.987  1.00  9.08           C  
ATOM   1061  N   LYS A 138      -0.443  -7.737  33.876  1.00  4.22           N  
ATOM   1062  CA  LYS A 138      -0.949  -9.098  33.918  1.00  6.54           C  
ATOM   1063  C   LYS A 138      -1.062  -9.592  35.358  1.00  5.91           C  
ATOM   1064  O   LYS A 138      -2.035 -10.239  35.724  1.00 11.03           O  
ATOM   1065  CB  LYS A 138      -0.048 -10.044  33.129  1.00  8.33           C  
ATOM   1066  CG  LYS A 138      -0.477 -11.493  33.258  1.00  9.80           C  
ATOM   1067  CD  LYS A 138       0.556 -12.450  32.690  1.00  9.10           C  
ATOM   1068  CE  LYS A 138       0.131 -13.897  32.892  1.00  8.49           C  
ATOM   1069  NZ  LYS A 138       1.161 -14.857  32.428  1.00  9.20           N1+
ATOM   1070  N   TYR A 139      -0.055  -9.292  36.165  1.00  3.33           N  
ATOM   1071  CA  TYR A 139      -0.039  -9.689  37.565  1.00  3.13           C  
ATOM   1072  C   TYR A 139      -1.109  -8.954  38.369  1.00  3.15           C  
ATOM   1073  O   TYR A 139      -1.841  -9.574  39.138  1.00  4.28           O  
ATOM   1074  CB  TYR A 139       1.358  -9.436  38.144  1.00  3.27           C  
ATOM   1075  CG  TYR A 139       1.566  -9.852  39.583  1.00  3.60           C  
ATOM   1076  CD1 TYR A 139       1.199  -9.011  40.628  1.00  3.48           C  
ATOM   1077  CD2 TYR A 139       2.192 -11.055  39.901  1.00  3.31           C  
ATOM   1078  CE1 TYR A 139       1.459  -9.345  41.954  1.00  3.32           C  
ATOM   1079  CE2 TYR A 139       2.452 -11.401  41.226  1.00  3.25           C  
ATOM   1080  CZ  TYR A 139       2.084 -10.536  42.254  1.00  3.45           C  
ATOM   1081  OH  TYR A 139       2.334 -10.844  43.581  1.00  3.02           O  
ATOM   1082  N   ILE A 140      -1.232  -7.644  38.184  1.00  3.25           N  
ATOM   1083  CA  ILE A 140      -2.243  -6.926  38.936  1.00  3.14           C  
ATOM   1084  C   ILE A 140      -3.657  -7.415  38.612  1.00  2.91           C  
ATOM   1085  O   ILE A 140      -4.475  -7.593  39.517  1.00  4.04           O  
ATOM   1086  CB  ILE A 140      -2.091  -5.367  38.792  1.00  3.21           C  
ATOM   1087  CG1 ILE A 140      -3.327  -4.748  38.186  1.00  5.88           C  
ATOM   1088  CG2 ILE A 140      -0.861  -5.016  38.005  1.00  3.42           C  
ATOM   1089  CD1 ILE A 140      -3.221  -3.248  38.124  1.00 12.65           C  
ATOM   1090  N   HIS A 141      -3.941  -7.673  37.336  1.00  3.84           N  
ATOM   1091  CA  HIS A 141      -5.252  -8.200  36.967  1.00  3.23           C  
ATOM   1092  C   HIS A 141      -5.437  -9.622  37.499  1.00  2.93           C  
ATOM   1093  O   HIS A 141      -6.543  -9.992  37.888  1.00  3.56           O  
ATOM   1094  CB  HIS A 141      -5.446  -8.202  35.451  1.00  3.37           C  
ATOM   1095  CG  HIS A 141      -5.770  -6.856  34.887  1.00  3.30           C  
ATOM   1096  CD2 HIS A 141      -5.924  -5.654  35.488  1.00  4.17           C  
ATOM   1097  ND1 HIS A 141      -5.987  -6.642  33.546  1.00  3.20           N  
ATOM   1098  CE1 HIS A 141      -6.262  -5.368  33.344  1.00  3.89           C  
ATOM   1099  NE2 HIS A 141      -6.232  -4.748  34.508  1.00  6.28           N  
ATOM   1100  N   SER A 142      -4.376 -10.426  37.520  1.00  4.53           N  
ATOM   1101  CA  SER A 142      -4.509 -11.793  38.034  1.00  6.77           C  
ATOM   1102  C   SER A 142      -4.909 -11.762  39.517  1.00  5.61           C  
ATOM   1103  O   SER A 142      -5.538 -12.694  40.006  1.00  8.17           O  
ATOM   1104  CB  SER A 142      -3.207 -12.582  37.849  1.00  8.87           C  
ATOM   1105  OG  SER A 142      -2.197 -12.104  38.721  1.00 13.21           O  
ATOM   1106  N   ALA A 143      -4.554 -10.685  40.221  1.00  7.49           N  
ATOM   1107  CA  ALA A 143      -4.919 -10.515  41.630  1.00  6.35           C  
ATOM   1108  C   ALA A 143      -6.319  -9.911  41.764  1.00 10.03           C  
ATOM   1109  O   ALA A 143      -6.771  -9.614  42.876  1.00  7.57           O  
ATOM   1110  CB  ALA A 143      -3.913  -9.631  42.331  1.00  4.68           C  
ATOM   1111  N   ASN A 144      -6.991  -9.728  40.625  1.00  9.04           N  
ATOM   1112  CA  ASN A 144      -8.339  -9.174  40.585  1.00  9.53           C  
ATOM   1113  C   ASN A 144      -8.344  -7.688  40.966  1.00  6.01           C  
ATOM   1114  O   ASN A 144      -9.296  -7.154  41.544  1.00  6.80           O  
ATOM   1115  CB  ASN A 144      -9.255 -10.004  41.501  1.00 11.58           C  
ATOM   1116  CG  ASN A 144      -9.476 -11.429  40.974  1.00 15.04           C  
ATOM   1117  ND2 ASN A 144      -9.489 -11.574  39.652  1.00 16.51           N  
ATOM   1118  OD1 ASN A 144      -9.649 -12.376  41.744  1.00 14.80           O  
ATOM   1119  N   VAL A 145      -7.265  -7.019  40.602  1.00  5.71           N  
ATOM   1120  CA  VAL A 145      -7.124  -5.608  40.891  1.00  4.43           C  
ATOM   1121  C   VAL A 145      -7.104  -4.784  39.600  1.00  4.51           C  
ATOM   1122  O   VAL A 145      -6.545  -5.199  38.587  1.00  3.06           O  
ATOM   1123  CB  VAL A 145      -5.802  -5.336  41.680  1.00  3.34           C  
ATOM   1124  CG1 VAL A 145      -5.651  -3.847  41.963  1.00  3.12           C  
ATOM   1125  CG2 VAL A 145      -5.796  -6.129  42.997  1.00  3.32           C  
ATOM   1126  N   LEU A 146      -7.736  -3.621  39.646  1.00  3.76           N  
ATOM   1127  CA  LEU A 146      -7.717  -2.710  38.520  1.00  5.44           C  
ATOM   1128  C   LEU A 146      -6.989  -1.463  39.008  1.00  5.18           C  
ATOM   1129  O   LEU A 146      -7.356  -0.888  40.035  1.00  8.10           O  
ATOM   1130  CB  LEU A 146      -9.132  -2.330  38.088  1.00  7.19           C  
ATOM   1131  CG  LEU A 146     -10.050  -3.524  37.852  1.00  8.85           C  
ATOM   1132  CD1 LEU A 146     -11.430  -3.023  37.562  1.00 10.13           C  
ATOM   1133  CD2 LEU A 146      -9.529  -4.379  36.712  1.00  8.47           C  
ATOM   1134  N   HIS A 147      -5.952  -1.067  38.279  1.00  4.28           N  
ATOM   1135  CA  HIS A 147      -5.182   0.123  38.605  1.00  4.51           C  
ATOM   1136  C   HIS A 147      -6.062   1.381  38.519  1.00  6.51           C  
ATOM   1137  O   HIS A 147      -6.126   2.170  39.456  1.00  8.69           O  
ATOM   1138  CB  HIS A 147      -4.011   0.221  37.643  1.00  4.38           C  
ATOM   1139  CG  HIS A 147      -2.987   1.230  38.036  1.00  3.18           C  
ATOM   1140  CD2 HIS A 147      -1.832   1.100  38.729  1.00  3.09           C  
ATOM   1141  ND1 HIS A 147      -3.084   2.561  37.698  1.00  3.13           N  
ATOM   1142  CE1 HIS A 147      -2.031   3.208  38.163  1.00  3.04           C  
ATOM   1143  NE2 HIS A 147      -1.256   2.343  38.793  1.00  3.14           N  
ATOM   1144  N   ARG A 148      -6.732   1.560  37.384  1.00  7.36           N  
ATOM   1145  CA  ARG A 148      -7.644   2.688  37.169  1.00  8.25           C  
ATOM   1146  C   ARG A 148      -7.020   4.067  37.014  1.00 10.23           C  
ATOM   1147  O   ARG A 148      -7.727   5.071  37.043  1.00 11.95           O  
ATOM   1148  CB  ARG A 148      -8.685   2.760  38.292  1.00  8.03           C  
ATOM   1149  CG  ARG A 148      -9.520   1.524  38.433  1.00  8.94           C  
ATOM   1150  CD  ARG A 148     -10.656   1.722  39.417  1.00 11.45           C  
ATOM   1151  NE  ARG A 148     -11.632   2.712  38.967  1.00 11.99           N  
ATOM   1152  CZ  ARG A 148     -11.848   3.878  39.560  1.00 12.86           C  
ATOM   1153  NH1 ARG A 148     -12.760   4.713  39.068  1.00 12.24           N1+
ATOM   1154  NH2 ARG A 148     -11.152   4.207  40.640  1.00 12.38           N  
ATOM   1155  N   ASP A 149      -5.713   4.139  36.834  1.00 10.66           N  
ATOM   1156  CA  ASP A 149      -5.089   5.439  36.676  1.00 11.34           C  
ATOM   1157  C   ASP A 149      -3.712   5.300  36.029  1.00 13.58           C  
ATOM   1158  O   ASP A 149      -2.760   5.991  36.391  1.00 13.84           O  
ATOM   1159  CB  ASP A 149      -5.015   6.106  38.047  1.00 12.42           C  
ATOM   1160  CG  ASP A 149      -4.522   7.532  37.991  1.00 15.79           C  
ATOM   1161  OD1 ASP A 149      -4.709   8.201  36.948  1.00 17.38           O  
ATOM   1162  OD2 ASP A 149      -3.954   7.984  39.015  1.00 16.73           O1-
ATOM   1163  N   LEU A 150      -3.606   4.390  35.064  1.00 13.24           N  
ATOM   1164  CA  LEU A 150      -2.336   4.187  34.379  1.00 13.11           C  
ATOM   1165  C   LEU A 150      -2.089   5.382  33.492  1.00 12.21           C  
ATOM   1166  O   LEU A 150      -3.010   5.871  32.838  1.00 11.75           O  
ATOM   1167  CB  LEU A 150      -2.346   2.929  33.491  1.00 10.43           C  
ATOM   1168  CG  LEU A 150      -2.067   1.501  33.972  1.00 13.01           C  
ATOM   1169  CD1 LEU A 150      -0.960   1.508  35.038  1.00 12.75           C  
ATOM   1170  CD2 LEU A 150      -3.347   0.867  34.495  1.00 12.69           C  
ATOM   1171  N   LYS A 151      -0.836   5.821  33.461  1.00 14.01           N  
ATOM   1172  CA  LYS A 151      -0.397   6.946  32.641  1.00 14.77           C  
ATOM   1173  C   LYS A 151       1.139   6.956  32.645  1.00 14.58           C  
ATOM   1174  O   LYS A 151       1.768   6.380  33.529  1.00 15.63           O  
ATOM   1175  CB  LYS A 151      -0.917   8.262  33.219  1.00 14.30           C  
ATOM   1176  CG  LYS A 151      -0.360   8.556  34.591  1.00 17.26           C  
ATOM   1177  CD  LYS A 151      -1.459   8.761  35.604  1.00 16.68           C  
ATOM   1178  CE  LYS A 151      -1.839  10.211  35.709  1.00 17.21           C  
ATOM   1179  NZ  LYS A 151      -2.861  10.406  36.768  1.00 23.55           N1+
ATOM   1180  N   PRO A 152       1.760   7.601  31.648  1.00 13.93           N  
ATOM   1181  CA  PRO A 152       3.223   7.670  31.570  1.00 14.74           C  
ATOM   1182  C   PRO A 152       3.890   8.162  32.860  1.00 13.16           C  
ATOM   1183  O   PRO A 152       5.036   7.832  33.122  1.00 15.84           O  
ATOM   1184  CB  PRO A 152       3.459   8.625  30.407  1.00 12.23           C  
ATOM   1185  CG  PRO A 152       2.317   8.339  29.517  1.00 12.69           C  
ATOM   1186  CD  PRO A 152       1.146   8.238  30.470  1.00 14.05           C  
ATOM   1187  N   SER A 153       3.183   8.949  33.663  1.00 12.39           N  
ATOM   1188  CA  SER A 153       3.757   9.458  34.905  1.00 12.54           C  
ATOM   1189  C   SER A 153       3.744   8.437  36.027  1.00 11.17           C  
ATOM   1190  O   SER A 153       4.457   8.581  37.014  1.00 11.99           O  
ATOM   1191  CB  SER A 153       3.007  10.707  35.364  1.00 11.62           C  
ATOM   1192  OG  SER A 153       3.181  11.749  34.433  1.00 13.23           O  
ATOM   1193  N   ASN A 154       2.915   7.417  35.883  1.00 11.33           N  
ATOM   1194  CA  ASN A 154       2.809   6.376  36.890  1.00  9.51           C  
ATOM   1195  C   ASN A 154       3.678   5.176  36.570  1.00  8.32           C  
ATOM   1196  O   ASN A 154       3.597   4.147  37.242  1.00  8.55           O  
ATOM   1197  CB  ASN A 154       1.349   5.960  37.027  1.00 10.72           C  
ATOM   1198  CG  ASN A 154       0.554   6.980  37.779  1.00 10.95           C  
ATOM   1199  ND2 ASN A 154       1.254   7.788  38.537  1.00 12.72           N  
ATOM   1200  OD1 ASN A 154      -0.668   7.047  37.694  1.00 12.79           O  
ATOM   1201  N   LEU A 155       4.509   5.324  35.542  1.00  5.75           N  
ATOM   1202  CA  LEU A 155       5.414   4.278  35.111  1.00  5.97           C  
ATOM   1203  C   LEU A 155       6.834   4.800  35.325  1.00  5.14           C  
ATOM   1204  O   LEU A 155       7.308   5.640  34.570  1.00  3.45           O  
ATOM   1205  CB  LEU A 155       5.173   3.956  33.632  1.00  3.71           C  
ATOM   1206  CG  LEU A 155       3.714   3.686  33.234  1.00  6.48           C  
ATOM   1207  CD1 LEU A 155       3.649   3.317  31.747  1.00  3.28           C  
ATOM   1208  CD2 LEU A 155       3.132   2.582  34.102  1.00  3.39           C  
ATOM   1209  N   LEU A 156       7.498   4.289  36.359  1.00  3.61           N  
ATOM   1210  CA  LEU A 156       8.859   4.698  36.710  1.00  3.72           C  
ATOM   1211  C   LEU A 156       9.930   3.836  36.077  1.00  3.12           C  
ATOM   1212  O   LEU A 156       9.774   2.633  35.930  1.00  3.03           O  
ATOM   1213  CB  LEU A 156       9.054   4.655  38.226  1.00  5.82           C  
ATOM   1214  CG  LEU A 156       8.659   5.850  39.115  1.00  9.17           C  
ATOM   1215  CD1 LEU A 156       7.533   6.667  38.474  1.00  8.92           C  
ATOM   1216  CD2 LEU A 156       8.254   5.314  40.490  1.00  6.43           C  
ATOM   1217  N   LEU A 157      11.035   4.466  35.711  1.00  3.42           N  
ATOM   1218  CA  LEU A 157      12.156   3.755  35.122  1.00  3.36           C  
ATOM   1219  C   LEU A 157      13.474   4.088  35.833  1.00  3.70           C  
ATOM   1220  O   LEU A 157      13.620   5.151  36.437  1.00  4.43           O  
ATOM   1221  CB  LEU A 157      12.263   4.114  33.647  1.00  6.24           C  
ATOM   1222  CG  LEU A 157      10.955   3.844  32.911  1.00  5.72           C  
ATOM   1223  CD1 LEU A 157      10.459   5.134  32.287  1.00  8.40           C  
ATOM   1224  CD2 LEU A 157      11.168   2.784  31.867  1.00  6.43           C  
ATOM   1225  N   ASN A 158      14.419   3.156  35.776  1.00  3.59           N  
ATOM   1226  CA  ASN A 158      15.734   3.371  36.363  1.00  5.09           C  
ATOM   1227  C   ASN A 158      16.734   3.660  35.233  1.00  7.93           C  
ATOM   1228  O   ASN A 158      16.335   3.984  34.117  1.00  9.81           O  
ATOM   1229  CB  ASN A 158      16.179   2.152  37.193  1.00  4.35           C  
ATOM   1230  CG  ASN A 158      16.147   0.848  36.411  1.00  5.58           C  
ATOM   1231  ND2 ASN A 158      16.142  -0.262  37.136  1.00  5.49           N  
ATOM   1232  OD1 ASN A 158      16.146   0.834  35.181  1.00  5.41           O  
ATOM   1233  N   THR A 159      18.029   3.549  35.509  1.00  8.82           N  
ATOM   1234  CA  THR A 159      19.034   3.825  34.485  1.00  8.62           C  
ATOM   1235  C   THR A 159      19.296   2.657  33.539  1.00 10.59           C  
ATOM   1236  O   THR A 159      19.929   2.834  32.501  1.00 12.82           O  
ATOM   1237  CB  THR A 159      20.354   4.224  35.103  1.00  8.83           C  
ATOM   1238  CG2 THR A 159      20.130   5.296  36.157  1.00  3.18           C  
ATOM   1239  OG1 THR A 159      20.968   3.069  35.694  1.00 13.37           O  
ATOM   1240  N   THR A 160      18.833   1.464  33.896  1.00 10.89           N  
ATOM   1241  CA  THR A 160      19.005   0.322  33.017  1.00 11.57           C  
ATOM   1242  C   THR A 160      17.699  -0.002  32.281  1.00 11.49           C  
ATOM   1243  O   THR A 160      17.534  -1.084  31.734  1.00 12.28           O  
ATOM   1244  CB  THR A 160      19.492  -0.925  33.783  1.00 11.58           C  
ATOM   1245  CG2 THR A 160      20.863  -0.697  34.305  1.00 12.40           C  
ATOM   1246  OG1 THR A 160      18.616  -1.215  34.876  1.00 14.68           O  
ATOM   1247  N   CYS A 161      16.774   0.951  32.270  1.00 12.43           N  
ATOM   1248  CA  CYS A 161      15.502   0.792  31.575  1.00 12.82           C  
ATOM   1249  C   CYS A 161      14.470  -0.191  32.143  1.00 11.82           C  
ATOM   1250  O   CYS A 161      13.575  -0.618  31.434  1.00 10.13           O  
ATOM   1251  CB  CYS A 161      15.763   0.454  30.102  1.00 15.06           C  
ATOM   1252  SG  CYS A 161      16.393   1.843  29.125  1.00 21.42           S  
ATOM   1253  N   ASP A 162      14.589  -0.565  33.407  1.00 11.79           N  
ATOM   1254  CA  ASP A 162      13.594  -1.450  33.977  1.00 10.49           C  
ATOM   1255  C   ASP A 162      12.435  -0.557  34.378  1.00  9.37           C  
ATOM   1256  O   ASP A 162      12.617   0.466  35.027  1.00  9.67           O  
ATOM   1257  CB  ASP A 162      14.143  -2.182  35.199  1.00 13.05           C  
ATOM   1258  CG  ASP A 162      15.406  -2.935  34.891  1.00 14.71           C  
ATOM   1259  OD1 ASP A 162      15.405  -3.746  33.934  1.00 17.79           O  
ATOM   1260  OD2 ASP A 162      16.401  -2.708  35.600  1.00 15.61           O1-
ATOM   1261  N   LEU A 163      11.238  -0.948  33.978  1.00  8.01           N  
ATOM   1262  CA  LEU A 163      10.054  -0.167  34.261  1.00  7.68           C  
ATOM   1263  C   LEU A 163       9.229  -0.728  35.423  1.00  6.25           C  
ATOM   1264  O   LEU A 163       9.197  -1.929  35.646  1.00  7.24           O  
ATOM   1265  CB  LEU A 163       9.243  -0.084  32.968  1.00  7.68           C  
ATOM   1266  CG  LEU A 163       7.809   0.413  32.917  1.00  5.32           C  
ATOM   1267  CD1 LEU A 163       7.503   0.867  31.510  1.00  3.35           C  
ATOM   1268  CD2 LEU A 163       6.861  -0.688  33.347  1.00  3.87           C  
ATOM   1269  N   LYS A 164       8.577   0.157  36.168  1.00  7.30           N  
ATOM   1270  CA  LYS A 164       7.750  -0.244  37.298  1.00  7.58           C  
ATOM   1271  C   LYS A 164       6.567   0.688  37.535  1.00  6.55           C  
ATOM   1272  O   LYS A 164       6.730   1.902  37.643  1.00  5.45           O  
ATOM   1273  CB  LYS A 164       8.601  -0.315  38.565  1.00  9.31           C  
ATOM   1274  CG  LYS A 164       9.715  -1.331  38.501  1.00  7.44           C  
ATOM   1275  CD  LYS A 164      10.766  -1.009  39.540  1.00  7.88           C  
ATOM   1276  CE  LYS A 164      11.894  -2.036  39.551  1.00  9.74           C  
ATOM   1277  NZ  LYS A 164      11.492  -3.345  40.154  1.00  7.82           N1+
ATOM   1278  N   ILE A 165       5.377   0.095  37.620  1.00  5.92           N  
ATOM   1279  CA  ILE A 165       4.121   0.819  37.863  1.00  6.75           C  
ATOM   1280  C   ILE A 165       4.104   1.247  39.318  1.00  7.49           C  
ATOM   1281  O   ILE A 165       4.555   0.498  40.175  1.00  7.55           O  
ATOM   1282  CB  ILE A 165       2.903  -0.101  37.562  1.00  6.48           C  
ATOM   1283  CG1 ILE A 165       2.996  -0.592  36.111  1.00  5.91           C  
ATOM   1284  CG2 ILE A 165       1.590   0.638  37.796  1.00  3.39           C  
ATOM   1285  CD1 ILE A 165       2.126  -1.786  35.779  1.00  7.67           C  
ATOM   1286  N   CYS A 166       3.578   2.432  39.617  1.00 10.08           N  
ATOM   1287  CA  CYS A 166       3.603   2.889  41.003  1.00 12.14           C  
ATOM   1288  C   CYS A 166       2.370   3.341  41.783  1.00 13.92           C  
ATOM   1289  O   CYS A 166       2.083   2.780  42.830  1.00 22.27           O  
ATOM   1290  CB  CYS A 166       4.665   3.987  41.153  1.00  8.97           C  
ATOM   1291  SG  CYS A 166       4.324   5.579  40.340  1.00 16.21           S  
ATOM   1292  N   ASP A 167       1.646   4.342  41.308  1.00 12.09           N  
ATOM   1293  CA  ASP A 167       0.520   4.893  42.062  1.00 12.05           C  
ATOM   1294  C   ASP A 167      -0.800   4.120  42.069  1.00 12.32           C  
ATOM   1295  O   ASP A 167      -1.523   4.109  41.080  1.00 14.69           O  
ATOM   1296  CB  ASP A 167       0.277   6.324  41.572  1.00 12.41           C  
ATOM   1297  CG  ASP A 167      -0.722   7.075  42.416  1.00 14.30           C  
ATOM   1298  OD1 ASP A 167      -0.673   6.992  43.672  1.00 11.29           O  
ATOM   1299  OD2 ASP A 167      -1.546   7.779  41.805  1.00 18.28           O1-
ATOM   1300  N   PHE A 168      -1.131   3.505  43.198  1.00  9.37           N  
ATOM   1301  CA  PHE A 168      -2.368   2.743  43.318  1.00  6.79           C  
ATOM   1302  C   PHE A 168      -3.442   3.423  44.175  1.00  7.22           C  
ATOM   1303  O   PHE A 168      -4.337   2.750  44.694  1.00  8.69           O  
ATOM   1304  CB  PHE A 168      -2.083   1.341  43.886  1.00  4.99           C  
ATOM   1305  CG  PHE A 168      -1.445   0.405  42.904  1.00  4.11           C  
ATOM   1306  CD1 PHE A 168      -0.134   0.594  42.495  1.00  3.77           C  
ATOM   1307  CD2 PHE A 168      -2.168  -0.663  42.372  1.00  3.48           C  
ATOM   1308  CE1 PHE A 168       0.452  -0.258  41.572  1.00  3.97           C  
ATOM   1309  CE2 PHE A 168      -1.586  -1.528  41.439  1.00  3.77           C  
ATOM   1310  CZ  PHE A 168      -0.275  -1.319  41.045  1.00  4.03           C  
ATOM   1311  N   GLY A 169      -3.364   4.748  44.302  1.00  8.86           N  
ATOM   1312  CA  GLY A 169      -4.329   5.490  45.094  1.00  8.17           C  
ATOM   1313  C   GLY A 169      -5.776   5.353  44.643  1.00 11.51           C  
ATOM   1314  O   GLY A 169      -6.697   5.615  45.426  1.00 12.98           O  
ATOM   1315  N   LEU A 170      -5.988   4.966  43.384  1.00  8.96           N  
ATOM   1316  CA  LEU A 170      -7.335   4.776  42.852  1.00 10.06           C  
ATOM   1317  C   LEU A 170      -7.639   3.307  42.513  1.00  8.19           C  
ATOM   1318  O   LEU A 170      -8.697   3.009  41.970  1.00 10.03           O  
ATOM   1319  CB  LEU A 170      -7.539   5.617  41.582  1.00 12.40           C  
ATOM   1320  CG  LEU A 170      -7.907   7.105  41.628  1.00 14.66           C  
ATOM   1321  CD1 LEU A 170      -8.150   7.555  43.047  1.00 14.77           C  
ATOM   1322  CD2 LEU A 170      -6.805   7.908  40.976  1.00 12.77           C  
ATOM   1323  N   ALA A 171      -6.727   2.395  42.836  1.00  6.88           N  
ATOM   1324  CA  ALA A 171      -6.927   0.985  42.516  1.00  6.14           C  
ATOM   1325  C   ALA A 171      -7.937   0.275  43.386  1.00  5.94           C  
ATOM   1326  O   ALA A 171      -8.173   0.662  44.530  1.00  7.90           O  
ATOM   1327  CB  ALA A 171      -5.619   0.260  42.575  1.00 11.43           C  
ATOM   1328  N   ARG A 172      -8.516  -0.786  42.837  1.00  6.58           N  
ATOM   1329  CA  ARG A 172      -9.519  -1.562  43.541  1.00  6.86           C  
ATOM   1330  C   ARG A 172      -9.864  -2.905  42.895  1.00  7.38           C  
ATOM   1331  O   ARG A 172      -9.421  -3.220  41.790  1.00  7.92           O  
ATOM   1332  CB  ARG A 172     -10.791  -0.737  43.669  1.00 13.34           C  
ATOM   1333  CG  ARG A 172     -11.272  -0.162  42.353  1.00 15.40           C  
ATOM   1334  CD  ARG A 172     -12.465   0.727  42.581  1.00 20.67           C  
ATOM   1335  NE  ARG A 172     -13.673  -0.036  42.869  1.00 22.92           N  
ATOM   1336  CZ  ARG A 172     -14.595   0.338  43.747  1.00 24.57           C  
ATOM   1337  NH1 ARG A 172     -14.442   1.463  44.432  1.00 26.10           N1+
ATOM   1338  NH2 ARG A 172     -15.674  -0.406  43.928  1.00 26.47           N  
ATOM   1339  N   VAL A 173     -10.666  -3.688  43.616  1.00  7.22           N  
ATOM   1340  CA  VAL A 173     -11.124  -4.995  43.175  1.00  7.07           C  
ATOM   1341  C   VAL A 173     -12.082  -4.798  42.001  1.00  8.46           C  
ATOM   1342  O   VAL A 173     -13.005  -3.998  42.073  1.00  5.50           O  
ATOM   1343  CB  VAL A 173     -11.826  -5.726  44.341  1.00  7.30           C  
ATOM   1344  CG1 VAL A 173     -12.252  -7.132  43.915  1.00  2.97           C  
ATOM   1345  CG2 VAL A 173     -10.883  -5.786  45.545  1.00  6.75           C  
ATOM   1346  N   ALA A 174     -11.851  -5.539  40.922  1.00 12.45           N  
ATOM   1347  CA  ALA A 174     -12.649  -5.419  39.698  1.00 15.63           C  
ATOM   1348  C   ALA A 174     -14.138  -5.115  39.859  1.00 18.02           C  
ATOM   1349  O   ALA A 174     -14.537  -3.952  39.808  1.00 21.74           O  
ATOM   1350  CB  ALA A 174     -12.453  -6.657  38.816  1.00 15.42           C  
ATOM   1351  N   ASP A 175     -14.962  -6.142  40.026  1.00 19.53           N  
ATOM   1352  CA  ASP A 175     -16.405  -5.955  40.183  1.00 18.94           C  
ATOM   1353  C   ASP A 175     -17.190  -5.555  38.924  1.00 20.59           C  
ATOM   1354  O   ASP A 175     -17.740  -4.456  38.828  1.00 20.83           O  
ATOM   1355  CB  ASP A 175     -16.681  -4.937  41.286  1.00 16.83           C  
ATOM   1356  CG  ASP A 175     -18.088  -5.047  41.837  1.00 18.51           C  
ATOM   1357  OD1 ASP A 175     -18.745  -6.080  41.578  1.00 17.06           O  
ATOM   1358  OD2 ASP A 175     -18.528  -4.115  42.542  1.00 17.75           O1-
ATOM   1359  N   PRO A 176     -17.260  -6.454  37.943  1.00 21.16           N  
ATOM   1360  CA  PRO A 176     -17.996  -6.155  36.716  1.00 23.52           C  
ATOM   1361  C   PRO A 176     -19.515  -6.061  36.876  1.00 24.96           C  
ATOM   1362  O   PRO A 176     -20.179  -5.386  36.099  1.00 25.95           O  
ATOM   1363  CB  PRO A 176     -17.588  -7.295  35.787  1.00 25.02           C  
ATOM   1364  CG  PRO A 176     -17.287  -8.424  36.732  1.00 24.08           C  
ATOM   1365  CD  PRO A 176     -16.512  -7.716  37.815  1.00 23.02           C  
ATOM   1366  N   ASP A 177     -20.074  -6.728  37.875  1.00 25.69           N  
ATOM   1367  CA  ASP A 177     -21.518  -6.692  38.058  1.00 25.67           C  
ATOM   1368  C   ASP A 177     -22.104  -5.331  38.416  1.00 26.42           C  
ATOM   1369  O   ASP A 177     -23.309  -5.120  38.281  1.00 27.45           O  
ATOM   1370  CB  ASP A 177     -21.925  -7.712  39.113  1.00 26.32           C  
ATOM   1371  CG  ASP A 177     -21.685  -9.134  38.663  1.00 27.44           C  
ATOM   1372  OD1 ASP A 177     -21.733 -10.046  39.515  1.00 27.45           O  
ATOM   1373  OD2 ASP A 177     -21.457  -9.338  37.454  1.00 29.13           O1-
ATOM   1374  N   HIS A 178     -21.260  -4.409  38.871  1.00 26.80           N  
ATOM   1375  CA  HIS A 178     -21.712  -3.074  39.258  1.00 26.12           C  
ATOM   1376  C   HIS A 178     -21.012  -1.963  38.468  1.00 24.51           C  
ATOM   1377  O   HIS A 178     -20.943  -0.815  38.909  1.00 24.97           O  
ATOM   1378  CB  HIS A 178     -21.467  -2.875  40.752  1.00 29.18           C  
ATOM   1379  CG  HIS A 178     -22.014  -3.980  41.604  1.00 32.01           C  
ATOM   1380  CD2 HIS A 178     -21.390  -4.942  42.323  1.00 32.26           C  
ATOM   1381  ND1 HIS A 178     -23.366  -4.198  41.767  1.00 33.63           N  
ATOM   1382  CE1 HIS A 178     -23.550  -5.246  42.550  1.00 32.87           C  
ATOM   1383  NE2 HIS A 178     -22.367  -5.716  42.901  1.00 33.46           N  
ATOM   1384  N   ASP A 179     -20.520  -2.301  37.285  1.00 23.11           N  
ATOM   1385  CA  ASP A 179     -19.808  -1.341  36.455  1.00 23.14           C  
ATOM   1386  C   ASP A 179     -20.638  -0.182  35.891  1.00 24.48           C  
ATOM   1387  O   ASP A 179     -20.105   0.891  35.637  1.00 23.08           O  
ATOM   1388  CB  ASP A 179     -19.119  -2.089  35.314  1.00 22.32           C  
ATOM   1389  CG  ASP A 179     -18.265  -1.181  34.455  1.00 21.35           C  
ATOM   1390  OD1 ASP A 179     -17.439  -0.436  35.030  1.00 19.56           O  
ATOM   1391  OD2 ASP A 179     -18.419  -1.219  33.209  1.00 16.86           O1-
ATOM   1392  N   HIS A 180     -21.933  -0.407  35.691  1.00 26.92           N  
ATOM   1393  CA  HIS A 180     -22.841   0.601  35.142  1.00 29.66           C  
ATOM   1394  C   HIS A 180     -23.157   1.708  36.152  1.00 29.19           C  
ATOM   1395  O   HIS A 180     -23.383   1.434  37.327  1.00 29.45           O  
ATOM   1396  CB  HIS A 180     -24.138  -0.080  34.699  1.00 33.44           C  
ATOM   1397  CG  HIS A 180     -24.948   0.713  33.721  1.00 37.82           C  
ATOM   1398  CD2 HIS A 180     -25.299   0.449  32.440  1.00 39.56           C  
ATOM   1399  ND1 HIS A 180     -25.513   1.932  34.028  1.00 39.23           N  
ATOM   1400  CE1 HIS A 180     -26.173   2.387  32.980  1.00 39.59           C  
ATOM   1401  NE2 HIS A 180     -26.061   1.506  32.002  1.00 41.02           N  
ATOM   1402  N   THR A 181     -23.186   2.956  35.690  1.00 29.61           N  
ATOM   1403  CA  THR A 181     -23.472   4.077  36.582  1.00 31.28           C  
ATOM   1404  C   THR A 181     -24.430   5.177  36.107  1.00 32.41           C  
ATOM   1405  O   THR A 181     -24.881   5.993  36.910  1.00 32.97           O  
ATOM   1406  CB  THR A 181     -22.191   4.779  36.986  1.00 30.03           C  
ATOM   1407  CG2 THR A 181     -21.379   5.139  35.757  1.00 29.02           C  
ATOM   1408  OG1 THR A 181     -22.519   5.971  37.705  1.00 30.79           O  
ATOM   1409  N   GLY A 182     -24.753   5.222  34.823  1.00 31.28           N  
ATOM   1410  CA  GLY A 182     -25.626   6.291  34.384  1.00 32.10           C  
ATOM   1411  C   GLY A 182     -24.790   7.429  33.826  1.00 33.60           C  
ATOM   1412  O   GLY A 182     -23.706   7.721  34.321  1.00 33.27           O  
ATOM   1413  N   PHE A 183     -25.318   8.069  32.792  1.00 34.83           N  
ATOM   1414  CA  PHE A 183     -24.661   9.157  32.077  1.00 36.32           C  
ATOM   1415  C   PHE A 183     -24.057  10.308  32.884  1.00 37.33           C  
ATOM   1416  O   PHE A 183     -24.687  10.871  33.781  1.00 35.76           O  
ATOM   1417  CB  PHE A 183     -25.644   9.713  31.042  1.00 38.49           C  
ATOM   1418  CG  PHE A 183     -25.005  10.559  29.981  1.00 39.18           C  
ATOM   1419  CD1 PHE A 183     -23.900  10.103  29.284  1.00 39.51           C  
ATOM   1420  CD2 PHE A 183     -25.530  11.800  29.658  1.00 40.11           C  
ATOM   1421  CE1 PHE A 183     -23.327  10.870  28.279  1.00 39.74           C  
ATOM   1422  CE2 PHE A 183     -24.961  12.571  28.653  1.00 40.45           C  
ATOM   1423  CZ  PHE A 183     -23.857  12.104  27.964  1.00 39.10           C  
ATOM   1424  N   LEU A 184     -22.824  10.648  32.524  1.00 40.00           N  
ATOM   1425  CA  LEU A 184     -22.063  11.734  33.133  1.00 44.85           C  
ATOM   1426  C   LEU A 184     -22.360  12.031  34.594  1.00 47.89           C  
ATOM   1427  O   LEU A 184     -23.179  12.895  34.901  1.00 49.46           O  
ATOM   1428  CB  LEU A 184     -22.258  13.016  32.326  1.00 43.54           C  
ATOM   1429  CG  LEU A 184     -21.910  12.928  30.843  1.00 43.00           C  
ATOM   1430  CD1 LEU A 184     -22.117  14.289  30.197  1.00 44.03           C  
ATOM   1431  CD2 LEU A 184     -20.471  12.466  30.671  1.00 42.08           C  
ATOM   1432  N   THR A 185     -21.671  11.327  35.488  1.00 51.30           N  
ATOM   1433  CA  THR A 185     -21.837  11.517  36.930  1.00 53.31           C  
ATOM   1434  C   THR A 185     -20.539  11.987  37.602  1.00 55.09           C  
ATOM   1435  O   THR A 185     -20.466  12.088  38.826  1.00 54.75           O  
ATOM   1436  CB  THR A 185     -22.303  10.207  37.622  1.00 53.98           C  
ATOM   1437  CG2 THR A 185     -23.722   9.846  37.197  1.00 53.56           C  
ATOM   1438  OG1 THR A 185     -21.413   9.136  37.279  1.00 52.62           O  
ATOM   1439  N   GLU A 186     -19.515  12.267  36.801  1.00 56.80           N  
ATOM   1440  CA  GLU A 186     -18.235  12.728  37.329  1.00 59.21           C  
ATOM   1441  C   GLU A 186     -17.531  11.728  38.248  1.00 60.12           C  
ATOM   1442  O   GLU A 186     -18.132  10.770  38.730  1.00 60.33           O  
ATOM   1443  CB  GLU A 186     -18.415  14.051  38.092  1.00 59.56           C  
ATOM   1444  CG  GLU A 186     -18.351  15.311  37.237  1.00 57.98           C  
ATOM   1445  CD  GLU A 186     -19.523  15.444  36.293  1.00 57.22           C  
ATOM   1446  OE1 GLU A 186     -20.668  15.582  36.774  1.00 54.96           O  
ATOM   1447  OE2 GLU A 186     -19.296  15.415  35.067  1.00 56.32           O1-
ATOM   1448  N   TYR A 187     -16.243  11.983  38.473  1.00 61.13           N  
ATOM   1449  CA  TYR A 187     -15.379  11.178  39.337  1.00 61.84           C  
ATOM   1450  C   TYR A 187     -13.989  11.804  39.311  1.00 62.41           C  
ATOM   1451  O   TYR A 187     -13.207  11.557  38.389  1.00 62.21           O  
ATOM   1452  CB  TYR A 187     -15.269   9.731  38.848  1.00 62.41           C  
ATOM   1453  CG  TYR A 187     -14.410   8.868  39.755  1.00 62.52           C  
ATOM   1454  CD1 TYR A 187     -14.900   8.402  40.969  1.00 62.50           C  
ATOM   1455  CD2 TYR A 187     -13.098   8.553  39.415  1.00 62.24           C  
ATOM   1456  CE1 TYR A 187     -14.106   7.649  41.820  1.00 62.22           C  
ATOM   1457  CE2 TYR A 187     -12.297   7.804  40.259  1.00 61.18           C  
ATOM   1458  CZ  TYR A 187     -12.807   7.357  41.459  1.00 61.77           C  
ATOM   1459  OH  TYR A 187     -12.017   6.627  42.313  1.00 61.23           O  
ATOM   1460  N   VAL A 188     -13.682  12.612  40.322  1.00 62.69           N  
ATOM   1461  CA  VAL A 188     -12.388  13.286  40.391  1.00 63.15           C  
ATOM   1462  C   VAL A 188     -11.190  12.369  40.112  1.00 63.06           C  
ATOM   1463  O   VAL A 188     -11.017  11.326  40.750  1.00 63.20           O  
ATOM   1464  CB  VAL A 188     -12.192  13.969  41.762  1.00 62.90           C  
ATOM   1465  CG1 VAL A 188     -10.879  14.738  41.778  1.00 62.81           C  
ATOM   1466  CG2 VAL A 188     -13.353  14.910  42.041  1.00 62.66           C  
ATOM   1467  N   ALA A 189     -10.370  12.773  39.144  1.00 62.60           N  
ATOM   1468  CA  ALA A 189      -9.185  12.017  38.757  1.00 62.11           C  
ATOM   1469  C   ALA A 189      -8.138  12.931  38.117  1.00 61.71           C  
ATOM   1470  O   ALA A 189      -6.956  12.867  38.463  1.00 61.99           O  
ATOM   1471  CB  ALA A 189      -9.571  10.906  37.792  1.00 62.16           C  
ATOM   1472  N   THR A 190      -8.579  13.764  37.176  1.00 61.09           N  
ATOM   1473  CA  THR A 190      -7.711  14.717  36.477  1.00 60.51           C  
ATOM   1474  C   THR A 190      -6.730  14.086  35.477  1.00 59.06           C  
ATOM   1475  O   THR A 190      -5.547  13.923  35.784  1.00 59.00           O  
ATOM   1476  CB  THR A 190      -6.903  15.566  37.490  1.00 61.24           C  
ATOM   1477  CG2 THR A 190      -6.250  16.751  36.791  1.00 62.03           C  
ATOM   1478  OG1 THR A 190      -7.781  16.054  38.517  1.00 62.46           O  
ATOM   1479  N   ARG A 191      -7.229  13.757  34.281  1.00 57.63           N  
ATOM   1480  CA  ARG A 191      -6.427  13.149  33.205  1.00 53.90           C  
ATOM   1481  C   ARG A 191      -7.189  13.052  31.870  1.00 51.09           C  
ATOM   1482  O   ARG A 191      -8.235  13.676  31.687  1.00 49.60           O  
ATOM   1483  CB  ARG A 191      -5.966  11.741  33.603  1.00 54.28           C  
ATOM   1484  CG  ARG A 191      -4.735  11.690  34.477  1.00 54.41           C  
ATOM   1485  CD  ARG A 191      -3.521  12.255  33.765  1.00 54.97           C  
ATOM   1486  NE  ARG A 191      -3.146  13.567  34.281  1.00 55.07           N  
ATOM   1487  CZ  ARG A 191      -2.027  14.206  33.958  1.00 55.49           C  
ATOM   1488  NH1 ARG A 191      -1.162  13.655  33.116  1.00 55.26           N1+
ATOM   1489  NH2 ARG A 191      -1.770  15.396  34.482  1.00 56.78           N  
ATOM   1490  N   TRP A 192      -6.644  12.257  30.950  1.00 48.43           N  
ATOM   1491  CA  TRP A 192      -7.235  12.022  29.632  1.00 44.60           C  
ATOM   1492  C   TRP A 192      -7.034  10.571  29.188  1.00 40.66           C  
ATOM   1493  O   TRP A 192      -7.527  10.166  28.133  1.00 41.04           O  
ATOM   1494  CB  TRP A 192      -6.579  12.866  28.545  1.00 47.68           C  
ATOM   1495  CG  TRP A 192      -6.041  14.209  28.907  1.00 51.29           C  
ATOM   1496  CD1 TRP A 192      -6.701  15.405  28.852  1.00 52.04           C  
ATOM   1497  CD2 TRP A 192      -4.683  14.516  29.230  1.00 52.95           C  
ATOM   1498  CE2 TRP A 192      -4.585  15.916  29.342  1.00 54.01           C  
ATOM   1499  CE3 TRP A 192      -3.538  13.743  29.427  1.00 53.93           C  
ATOM   1500  NE1 TRP A 192      -5.831  16.436  29.107  1.00 53.80           N  
ATOM   1501  CZ2 TRP A 192      -3.385  16.556  29.642  1.00 54.70           C  
ATOM   1502  CZ3 TRP A 192      -2.350  14.380  29.723  1.00 54.74           C  
ATOM   1503  CH2 TRP A 192      -2.281  15.771  29.826  1.00 55.17           C  
ATOM   1504  N   TYR A 193      -6.282   9.796  29.960  1.00 34.69           N  
ATOM   1505  CA  TYR A 193      -6.011   8.405  29.607  1.00 26.21           C  
ATOM   1506  C   TYR A 193      -7.125   7.454  30.040  1.00 24.57           C  
ATOM   1507  O   TYR A 193      -7.040   6.252  29.796  1.00 23.86           O  
ATOM   1508  CB  TYR A 193      -4.689   7.945  30.233  1.00 22.55           C  
ATOM   1509  CG  TYR A 193      -3.496   8.809  29.896  1.00 19.41           C  
ATOM   1510  CD1 TYR A 193      -3.253  10.000  30.573  1.00 16.53           C  
ATOM   1511  CD2 TYR A 193      -2.630   8.448  28.876  1.00 15.71           C  
ATOM   1512  CE1 TYR A 193      -2.181  10.804  30.239  1.00 14.14           C  
ATOM   1513  CE2 TYR A 193      -1.564   9.240  28.531  1.00 14.31           C  
ATOM   1514  CZ  TYR A 193      -1.340  10.419  29.214  1.00 14.94           C  
ATOM   1515  OH  TYR A 193      -0.269  11.210  28.865  1.00 13.82           O  
ATOM   1516  N   ARG A 194      -8.163   7.978  30.683  1.00 20.58           N  
ATOM   1517  CA  ARG A 194      -9.263   7.136  31.117  1.00 21.92           C  
ATOM   1518  C   ARG A 194     -10.220   6.752  29.990  1.00 20.55           C  
ATOM   1519  O   ARG A 194     -10.507   7.545  29.094  1.00 20.70           O  
ATOM   1520  CB  ARG A 194     -10.041   7.782  32.279  1.00 23.23           C  
ATOM   1521  CG  ARG A 194     -10.239   9.290  32.233  1.00 27.51           C  
ATOM   1522  CD  ARG A 194      -9.130  10.048  32.987  1.00 31.41           C  
ATOM   1523  NE  ARG A 194      -9.429  11.468  33.200  1.00 32.24           N  
ATOM   1524  CZ  ARG A 194     -10.386  11.932  34.002  1.00 35.24           C  
ATOM   1525  NH1 ARG A 194     -11.164  11.098  34.688  1.00 37.44           N1+
ATOM   1526  NH2 ARG A 194     -10.568  13.237  34.119  1.00 35.38           N  
ATOM   1527  N   ALA A 195     -10.692   5.512  30.045  1.00 17.98           N  
ATOM   1528  CA  ALA A 195     -11.606   4.971  29.054  1.00 15.85           C  
ATOM   1529  C   ALA A 195     -12.866   5.799  28.802  1.00 16.69           C  
ATOM   1530  O   ALA A 195     -13.489   6.335  29.722  1.00 16.58           O  
ATOM   1531  CB  ALA A 195     -11.997   3.552  29.443  1.00 16.85           C  
ATOM   1532  N   PRO A 196     -13.264   5.887  27.533  1.00 16.82           N  
ATOM   1533  CA  PRO A 196     -14.434   6.616  27.036  1.00 17.08           C  
ATOM   1534  C   PRO A 196     -15.729   6.261  27.777  1.00 17.74           C  
ATOM   1535  O   PRO A 196     -16.516   7.145  28.133  1.00 15.89           O  
ATOM   1536  CB  PRO A 196     -14.488   6.205  25.571  1.00 17.77           C  
ATOM   1537  CG  PRO A 196     -13.045   5.991  25.235  1.00 17.27           C  
ATOM   1538  CD  PRO A 196     -12.530   5.246  26.429  1.00 16.47           C  
ATOM   1539  N   GLU A 197     -15.945   4.967  28.001  1.00 16.33           N  
ATOM   1540  CA  GLU A 197     -17.145   4.500  28.687  1.00 15.51           C  
ATOM   1541  C   GLU A 197     -17.308   5.093  30.077  1.00 14.41           C  
ATOM   1542  O   GLU A 197     -18.429   5.278  30.531  1.00 16.46           O  
ATOM   1543  CB  GLU A 197     -17.172   2.964  28.787  1.00 17.65           C  
ATOM   1544  CG  GLU A 197     -16.020   2.356  29.586  1.00 19.98           C  
ATOM   1545  CD  GLU A 197     -14.830   1.982  28.718  1.00 19.90           C  
ATOM   1546  OE1 GLU A 197     -14.448   2.792  27.841  1.00 18.19           O  
ATOM   1547  OE2 GLU A 197     -14.276   0.878  28.925  1.00 20.55           O1-
ATOM   1548  N   ILE A 198     -16.209   5.388  30.766  1.00 15.64           N  
ATOM   1549  CA  ILE A 198     -16.333   5.978  32.103  1.00 17.75           C  
ATOM   1550  C   ILE A 198     -17.134   7.281  32.053  1.00 17.54           C  
ATOM   1551  O   ILE A 198     -17.896   7.587  32.971  1.00 18.99           O  
ATOM   1552  CB  ILE A 198     -14.976   6.287  32.737  1.00 17.60           C  
ATOM   1553  CG1 ILE A 198     -14.180   4.999  32.929  1.00 20.07           C  
ATOM   1554  CG2 ILE A 198     -15.187   6.941  34.082  1.00 18.12           C  
ATOM   1555  CD1 ILE A 198     -12.781   5.234  33.392  1.00 19.56           C  
ATOM   1556  N   MET A 199     -16.950   8.059  30.996  1.00 17.55           N  
ATOM   1557  CA  MET A 199     -17.703   9.300  30.838  1.00 20.17           C  
ATOM   1558  C   MET A 199     -19.169   8.966  30.540  1.00 19.80           C  
ATOM   1559  O   MET A 199     -20.091   9.626  31.018  1.00 21.49           O  
ATOM   1560  CB  MET A 199     -17.127  10.109  29.677  1.00 22.30           C  
ATOM   1561  CG  MET A 199     -16.564  11.465  30.049  1.00 21.75           C  
ATOM   1562  SD  MET A 199     -15.514  12.093  28.721  1.00 26.80           S  
ATOM   1563  CE  MET A 199     -16.697  12.432  27.501  1.00 25.60           C  
ATOM   1564  N   LEU A 200     -19.369   7.915  29.757  1.00 20.34           N  
ATOM   1565  CA  LEU A 200     -20.695   7.495  29.359  1.00 21.00           C  
ATOM   1566  C   LEU A 200     -21.544   6.770  30.402  1.00 22.59           C  
ATOM   1567  O   LEU A 200     -22.344   7.394  31.101  1.00 23.37           O  
ATOM   1568  CB  LEU A 200     -20.578   6.646  28.095  1.00 18.63           C  
ATOM   1569  CG  LEU A 200     -19.903   7.432  26.971  1.00 17.03           C  
ATOM   1570  CD1 LEU A 200     -19.683   6.535  25.770  1.00 15.50           C  
ATOM   1571  CD2 LEU A 200     -20.763   8.644  26.628  1.00 15.14           C  
ATOM   1572  N   ASN A 201     -21.373   5.455  30.512  1.00 23.43           N  
ATOM   1573  CA  ASN A 201     -22.187   4.672  31.439  1.00 22.62           C  
ATOM   1574  C   ASN A 201     -21.421   3.672  32.284  1.00 21.46           C  
ATOM   1575  O   ASN A 201     -21.897   2.554  32.511  1.00 19.26           O  
ATOM   1576  CB  ASN A 201     -23.231   3.907  30.650  1.00 22.58           C  
ATOM   1577  CG  ASN A 201     -22.627   2.755  29.885  1.00 23.90           C  
ATOM   1578  ND2 ASN A 201     -23.305   1.617  29.901  1.00 26.17           N  
ATOM   1579  OD1 ASN A 201     -21.558   2.886  29.282  1.00 23.66           O  
ATOM   1580  N   SER A 202     -20.245   4.054  32.757  1.00 21.67           N  
ATOM   1581  CA  SER A 202     -19.466   3.129  33.565  1.00 21.07           C  
ATOM   1582  C   SER A 202     -18.617   3.798  34.631  1.00 18.64           C  
ATOM   1583  O   SER A 202     -18.187   4.938  34.480  1.00 15.97           O  
ATOM   1584  CB  SER A 202     -18.599   2.282  32.650  1.00 22.28           C  
ATOM   1585  OG  SER A 202     -19.431   1.645  31.701  1.00 28.85           O  
ATOM   1586  N   LYS A 203     -18.381   3.077  35.719  1.00 17.95           N  
ATOM   1587  CA  LYS A 203     -17.590   3.619  36.808  1.00 16.76           C  
ATOM   1588  C   LYS A 203     -16.188   3.038  36.887  1.00 14.97           C  
ATOM   1589  O   LYS A 203     -15.523   3.154  37.913  1.00 16.23           O  
ATOM   1590  CB  LYS A 203     -18.329   3.436  38.136  1.00 18.66           C  
ATOM   1591  CG  LYS A 203     -18.630   2.012  38.525  1.00 20.17           C  
ATOM   1592  CD  LYS A 203     -19.950   1.950  39.288  1.00 19.40           C  
ATOM   1593  CE  LYS A 203     -19.986   2.953  40.431  1.00 23.09           C  
ATOM   1594  NZ  LYS A 203     -21.168   2.772  41.332  1.00 24.39           N1+
ATOM   1595  N   GLY A 204     -15.744   2.432  35.789  1.00 11.86           N  
ATOM   1596  CA  GLY A 204     -14.411   1.858  35.719  1.00 11.86           C  
ATOM   1597  C   GLY A 204     -14.132   0.708  36.659  1.00 11.08           C  
ATOM   1598  O   GLY A 204     -13.128   0.711  37.349  1.00 12.09           O  
ATOM   1599  N   TYR A 205     -15.010  -0.288  36.662  1.00 11.49           N  
ATOM   1600  CA  TYR A 205     -14.870  -1.462  37.517  1.00  8.19           C  
ATOM   1601  C   TYR A 205     -14.435  -2.728  36.787  1.00  7.57           C  
ATOM   1602  O   TYR A 205     -14.466  -3.805  37.374  1.00  5.25           O  
ATOM   1603  CB  TYR A 205     -16.191  -1.767  38.222  1.00  9.48           C  
ATOM   1604  CG  TYR A 205     -16.584  -0.811  39.308  1.00 10.65           C  
ATOM   1605  CD1 TYR A 205     -15.729   0.201  39.720  1.00 14.12           C  
ATOM   1606  CD2 TYR A 205     -17.796  -0.959  39.968  1.00 11.41           C  
ATOM   1607  CE1 TYR A 205     -16.074   1.041  40.770  1.00 14.41           C  
ATOM   1608  CE2 TYR A 205     -18.144  -0.131  41.013  1.00 11.61           C  
ATOM   1609  CZ  TYR A 205     -17.280   0.862  41.411  1.00 11.11           C  
ATOM   1610  OH  TYR A 205     -17.606   1.654  42.476  1.00 13.36           O  
ATOM   1611  N   THR A 206     -14.066  -2.627  35.513  1.00  6.15           N  
ATOM   1612  CA  THR A 206     -13.630  -3.815  34.771  1.00  8.59           C  
ATOM   1613  C   THR A 206     -12.197  -3.666  34.229  1.00  9.13           C  
ATOM   1614  O   THR A 206     -11.726  -2.553  34.055  1.00  8.96           O  
ATOM   1615  CB  THR A 206     -14.618  -4.150  33.592  1.00  8.43           C  
ATOM   1616  CG2 THR A 206     -16.027  -4.336  34.112  1.00  9.97           C  
ATOM   1617  OG1 THR A 206     -14.633  -3.081  32.648  1.00  9.66           O  
ATOM   1618  N   LYS A 207     -11.520  -4.792  33.976  1.00 10.23           N  
ATOM   1619  CA  LYS A 207     -10.128  -4.825  33.469  1.00 11.78           C  
ATOM   1620  C   LYS A 207      -9.872  -3.977  32.228  1.00 11.47           C  
ATOM   1621  O   LYS A 207      -8.805  -3.379  32.061  1.00 11.73           O  
ATOM   1622  CB  LYS A 207      -9.703  -6.246  33.091  1.00 15.67           C  
ATOM   1623  CG  LYS A 207     -10.097  -7.345  34.042  1.00 18.59           C  
ATOM   1624  CD  LYS A 207      -9.203  -7.411  35.239  1.00 19.67           C  
ATOM   1625  CE  LYS A 207      -9.534  -8.648  36.054  1.00 20.18           C  
ATOM   1626  NZ  LYS A 207      -9.272  -9.896  35.292  1.00 21.99           N1+
ATOM   1627  N   SER A 208     -10.851  -3.969  31.339  1.00 12.22           N  
ATOM   1628  CA  SER A 208     -10.776  -3.237  30.096  1.00 10.56           C  
ATOM   1629  C   SER A 208     -10.320  -1.792  30.242  1.00 10.20           C  
ATOM   1630  O   SER A 208      -9.749  -1.222  29.319  1.00 12.55           O  
ATOM   1631  CB  SER A 208     -12.136  -3.283  29.407  1.00 14.58           C  
ATOM   1632  OG  SER A 208     -12.471  -4.614  29.059  1.00 19.12           O  
ATOM   1633  N   ILE A 209     -10.587  -1.192  31.389  1.00  7.23           N  
ATOM   1634  CA  ILE A 209     -10.178   0.177  31.628  1.00 10.08           C  
ATOM   1635  C   ILE A 209      -8.645   0.351  31.611  1.00  7.05           C  
ATOM   1636  O   ILE A 209      -8.135   1.334  31.081  1.00  7.73           O  
ATOM   1637  CB  ILE A 209     -10.769   0.677  32.970  1.00 12.56           C  
ATOM   1638  CG1 ILE A 209     -11.951   1.605  32.699  1.00 16.62           C  
ATOM   1639  CG2 ILE A 209      -9.739   1.425  33.761  1.00 13.71           C  
ATOM   1640  CD1 ILE A 209     -13.055   0.990  31.871  1.00 19.08           C  
ATOM   1641  N   ASP A 210      -7.914  -0.605  32.175  1.00  6.46           N  
ATOM   1642  CA  ASP A 210      -6.457  -0.518  32.202  1.00  6.37           C  
ATOM   1643  C   ASP A 210      -5.874  -0.677  30.806  1.00  7.41           C  
ATOM   1644  O   ASP A 210      -4.938   0.047  30.425  1.00  7.95           O  
ATOM   1645  CB  ASP A 210      -5.852  -1.569  33.145  1.00  6.84           C  
ATOM   1646  CG  ASP A 210      -6.145  -1.275  34.613  1.00  7.01           C  
ATOM   1647  OD1 ASP A 210      -6.315  -0.078  34.953  1.00  5.42           O  
ATOM   1648  OD2 ASP A 210      -6.194  -2.228  35.425  1.00  3.10           O1-
ATOM   1649  N   ILE A 211      -6.429  -1.628  30.055  1.00  6.77           N  
ATOM   1650  CA  ILE A 211      -6.013  -1.897  28.683  1.00  5.78           C  
ATOM   1651  C   ILE A 211      -6.129  -0.630  27.835  1.00  4.42           C  
ATOM   1652  O   ILE A 211      -5.199  -0.280  27.108  1.00  5.81           O  
ATOM   1653  CB  ILE A 211      -6.902  -2.971  28.027  1.00  9.35           C  
ATOM   1654  CG1 ILE A 211      -6.624  -4.335  28.656  1.00  9.00           C  
ATOM   1655  CG2 ILE A 211      -6.653  -2.998  26.522  1.00  4.78           C  
ATOM   1656  CD1 ILE A 211      -5.221  -4.842  28.395  1.00 13.46           C  
ATOM   1657  N   TRP A 212      -7.283   0.034  27.895  1.00  3.50           N  
ATOM   1658  CA  TRP A 212      -7.441   1.257  27.130  1.00  3.64           C  
ATOM   1659  C   TRP A 212      -6.289   2.190  27.460  1.00  3.33           C  
ATOM   1660  O   TRP A 212      -5.643   2.718  26.560  1.00  3.94           O  
ATOM   1661  CB  TRP A 212      -8.759   1.960  27.451  1.00  2.91           C  
ATOM   1662  CG  TRP A 212      -8.828   3.317  26.827  1.00  3.59           C  
ATOM   1663  CD1 TRP A 212      -8.407   4.501  27.375  1.00  4.08           C  
ATOM   1664  CD2 TRP A 212      -9.287   3.630  25.513  1.00  3.89           C  
ATOM   1665  CE2 TRP A 212      -9.116   5.024  25.327  1.00  3.08           C  
ATOM   1666  CE3 TRP A 212      -9.826   2.870  24.470  1.00  3.81           C  
ATOM   1667  NE1 TRP A 212      -8.580   5.532  26.480  1.00  3.34           N  
ATOM   1668  CZ2 TRP A 212      -9.464   5.668  24.139  1.00  3.86           C  
ATOM   1669  CZ3 TRP A 212     -10.173   3.512  23.297  1.00  3.20           C  
ATOM   1670  CH2 TRP A 212      -9.992   4.894  23.140  1.00  3.13           C  
ATOM   1671  N   SER A 213      -6.041   2.394  28.756  1.00  3.03           N  
ATOM   1672  CA  SER A 213      -4.951   3.255  29.210  1.00  3.56           C  
ATOM   1673  C   SER A 213      -3.632   2.866  28.566  1.00  4.02           C  
ATOM   1674  O   SER A 213      -2.993   3.680  27.913  1.00  8.16           O  
ATOM   1675  CB  SER A 213      -4.823   3.180  30.727  1.00  3.49           C  
ATOM   1676  OG  SER A 213      -5.946   3.777  31.346  1.00  4.70           O  
ATOM   1677  N   VAL A 214      -3.222   1.615  28.743  1.00  5.40           N  
ATOM   1678  CA  VAL A 214      -1.979   1.144  28.148  1.00  4.73           C  
ATOM   1679  C   VAL A 214      -1.944   1.507  26.658  1.00  6.91           C  
ATOM   1680  O   VAL A 214      -0.941   2.023  26.155  1.00 10.49           O  
ATOM   1681  CB  VAL A 214      -1.832  -0.386  28.328  1.00  4.57           C  
ATOM   1682  CG1 VAL A 214      -0.672  -0.912  27.513  1.00  3.39           C  
ATOM   1683  CG2 VAL A 214      -1.626  -0.701  29.778  1.00  3.33           C  
ATOM   1684  N   GLY A 215      -3.045   1.249  25.957  1.00  4.93           N  
ATOM   1685  CA  GLY A 215      -3.119   1.578  24.545  1.00  3.48           C  
ATOM   1686  C   GLY A 215      -2.756   3.026  24.328  1.00  3.94           C  
ATOM   1687  O   GLY A 215      -1.988   3.342  23.431  1.00  3.74           O  
ATOM   1688  N   CYS A 216      -3.303   3.914  25.154  1.00  4.08           N  
ATOM   1689  CA  CYS A 216      -2.994   5.335  25.048  1.00  5.91           C  
ATOM   1690  C   CYS A 216      -1.492   5.604  25.209  1.00  6.73           C  
ATOM   1691  O   CYS A 216      -0.901   6.325  24.410  1.00  8.18           O  
ATOM   1692  CB  CYS A 216      -3.765   6.136  26.104  1.00  4.96           C  
ATOM   1693  SG  CYS A 216      -5.566   6.086  25.925  1.00 15.34           S  
ATOM   1694  N   ILE A 217      -0.855   5.030  26.226  1.00  6.59           N  
ATOM   1695  CA  ILE A 217       0.563   5.307  26.371  1.00  7.77           C  
ATOM   1696  C   ILE A 217       1.376   4.692  25.229  1.00  8.55           C  
ATOM   1697  O   ILE A 217       2.455   5.182  24.899  1.00 10.40           O  
ATOM   1698  CB  ILE A 217       1.106   4.842  27.736  1.00  9.48           C  
ATOM   1699  CG1 ILE A 217       1.708   3.452  27.620  1.00 11.34           C  
ATOM   1700  CG2 ILE A 217       0.005   4.873  28.770  1.00  9.09           C  
ATOM   1701  CD1 ILE A 217       3.196   3.453  27.457  1.00 10.76           C  
ATOM   1702  N   LEU A 218       0.861   3.632  24.611  1.00  8.00           N  
ATOM   1703  CA  LEU A 218       1.564   3.012  23.494  1.00  7.43           C  
ATOM   1704  C   LEU A 218       1.561   3.985  22.313  1.00  5.77           C  
ATOM   1705  O   LEU A 218       2.555   4.118  21.600  1.00  6.94           O  
ATOM   1706  CB  LEU A 218       0.881   1.691  23.105  1.00  7.02           C  
ATOM   1707  CG  LEU A 218       1.450   0.777  22.004  1.00  6.97           C  
ATOM   1708  CD1 LEU A 218       1.066   1.293  20.664  1.00  8.65           C  
ATOM   1709  CD2 LEU A 218       2.956   0.650  22.116  1.00  4.71           C  
ATOM   1710  N   ALA A 219       0.438   4.670  22.124  1.00  4.89           N  
ATOM   1711  CA  ALA A 219       0.274   5.627  21.034  1.00  3.31           C  
ATOM   1712  C   ALA A 219       1.127   6.853  21.259  1.00  3.40           C  
ATOM   1713  O   ALA A 219       1.704   7.397  20.323  1.00  4.43           O  
ATOM   1714  CB  ALA A 219      -1.183   6.036  20.915  1.00  3.18           C  
ATOM   1715  N   GLU A 220       1.178   7.314  22.498  1.00  3.50           N  
ATOM   1716  CA  GLU A 220       1.987   8.468  22.797  1.00  4.14           C  
ATOM   1717  C   GLU A 220       3.443   8.072  22.585  1.00  3.18           C  
ATOM   1718  O   GLU A 220       4.210   8.826  22.006  1.00  6.07           O  
ATOM   1719  CB  GLU A 220       1.728   8.955  24.224  1.00  3.54           C  
ATOM   1720  CG  GLU A 220       0.283   9.372  24.448  1.00  3.93           C  
ATOM   1721  CD  GLU A 220       0.076  10.236  25.689  1.00  3.11           C  
ATOM   1722  OE1 GLU A 220       0.764  10.040  26.716  1.00  7.82           O  
ATOM   1723  OE2 GLU A 220      -0.797  11.114  25.645  1.00  3.11           O1-
ATOM   1724  N   MET A 221       3.826   6.878  23.026  1.00  3.52           N  
ATOM   1725  CA  MET A 221       5.191   6.435  22.803  1.00  5.05           C  
ATOM   1726  C   MET A 221       5.480   6.432  21.312  1.00  7.29           C  
ATOM   1727  O   MET A 221       6.569   6.816  20.891  1.00 10.71           O  
ATOM   1728  CB  MET A 221       5.431   5.026  23.356  1.00  6.91           C  
ATOM   1729  CG  MET A 221       5.486   4.923  24.877  1.00  5.97           C  
ATOM   1730  SD  MET A 221       6.463   3.507  25.455  1.00 12.71           S  
ATOM   1731  CE  MET A 221       5.274   2.188  25.368  1.00  4.72           C  
ATOM   1732  N   LEU A 222       4.504   5.998  20.518  1.00  8.92           N  
ATOM   1733  CA  LEU A 222       4.657   5.932  19.065  1.00 11.48           C  
ATOM   1734  C   LEU A 222       4.775   7.276  18.355  1.00 13.23           C  
ATOM   1735  O   LEU A 222       5.353   7.358  17.276  1.00 13.57           O  
ATOM   1736  CB  LEU A 222       3.504   5.156  18.448  1.00  9.00           C  
ATOM   1737  CG  LEU A 222       3.587   3.643  18.587  1.00  7.31           C  
ATOM   1738  CD1 LEU A 222       2.444   2.996  17.838  1.00  4.56           C  
ATOM   1739  CD2 LEU A 222       4.921   3.177  18.048  1.00  5.98           C  
ATOM   1740  N   SER A 223       4.208   8.323  18.940  1.00 15.67           N  
ATOM   1741  CA  SER A 223       4.283   9.646  18.332  1.00 17.82           C  
ATOM   1742  C   SER A 223       5.262  10.510  19.110  1.00 17.32           C  
ATOM   1743  O   SER A 223       5.470  11.680  18.792  1.00 17.48           O  
ATOM   1744  CB  SER A 223       2.906  10.304  18.322  1.00 19.18           C  
ATOM   1745  OG  SER A 223       2.525  10.675  19.631  1.00 21.20           O  
ATOM   1746  N   ASN A 224       5.860   9.919  20.137  1.00 18.40           N  
ATOM   1747  CA  ASN A 224       6.827  10.604  20.972  1.00 18.74           C  
ATOM   1748  C   ASN A 224       6.344  11.895  21.598  1.00 16.89           C  
ATOM   1749  O   ASN A 224       7.100  12.851  21.697  1.00 15.98           O  
ATOM   1750  CB  ASN A 224       8.100  10.873  20.175  1.00 19.40           C  
ATOM   1751  CG  ASN A 224       9.270  10.095  20.704  1.00 21.44           C  
ATOM   1752  ND2 ASN A 224       9.973   9.395  19.829  1.00 24.94           N  
ATOM   1753  OD1 ASN A 224       9.543  10.128  21.897  1.00 22.11           O  
ATOM   1754  N   ARG A 225       5.089  11.921  22.021  1.00 17.48           N  
ATOM   1755  CA  ARG A 225       4.516  13.103  22.660  1.00 19.43           C  
ATOM   1756  C   ARG A 225       3.154  12.765  23.255  1.00 20.28           C  
ATOM   1757  O   ARG A 225       2.552  11.745  22.913  1.00 18.45           O  
ATOM   1758  CB  ARG A 225       4.381  14.259  21.654  1.00 20.09           C  
ATOM   1759  CG  ARG A 225       3.483  13.988  20.457  1.00 22.00           C  
ATOM   1760  CD  ARG A 225       3.363  15.234  19.574  1.00 25.38           C  
ATOM   1761  NE  ARG A 225       2.813  16.384  20.296  1.00 27.63           N  
ATOM   1762  CZ  ARG A 225       1.542  16.501  20.679  1.00 31.76           C  
ATOM   1763  NH1 ARG A 225       1.146  17.586  21.337  1.00 30.75           N1+
ATOM   1764  NH2 ARG A 225       0.658  15.546  20.390  1.00 32.56           N  
ATOM   1765  N   PRO A 226       2.660  13.603  24.173  1.00 21.49           N  
ATOM   1766  CA  PRO A 226       1.354  13.310  24.761  1.00 23.45           C  
ATOM   1767  C   PRO A 226       0.275  13.621  23.741  1.00 24.65           C  
ATOM   1768  O   PRO A 226       0.182  14.742  23.242  1.00 25.73           O  
ATOM   1769  CB  PRO A 226       1.302  14.229  25.977  1.00 22.33           C  
ATOM   1770  CG  PRO A 226       2.104  15.410  25.540  1.00 24.08           C  
ATOM   1771  CD  PRO A 226       3.279  14.775  24.811  1.00 23.32           C  
ATOM   1772  N   ILE A 227      -0.513  12.608  23.414  1.00 25.99           N  
ATOM   1773  CA  ILE A 227      -1.594  12.736  22.457  1.00 27.99           C  
ATOM   1774  C   ILE A 227      -2.771  13.458  23.086  1.00 30.47           C  
ATOM   1775  O   ILE A 227      -3.539  14.147  22.415  1.00 30.48           O  
ATOM   1776  CB  ILE A 227      -2.041  11.349  21.981  1.00 27.09           C  
ATOM   1777  CG1 ILE A 227      -0.980  10.776  21.036  1.00 27.18           C  
ATOM   1778  CG2 ILE A 227      -3.430  11.430  21.365  1.00 26.31           C  
ATOM   1779  CD1 ILE A 227      -1.262   9.376  20.554  1.00 27.91           C  
ATOM   1780  N   PHE A 228      -2.892  13.311  24.392  1.00 32.26           N  
ATOM   1781  CA  PHE A 228      -3.972  13.938  25.115  1.00 38.53           C  
ATOM   1782  C   PHE A 228      -3.420  15.153  25.870  1.00 41.06           C  
ATOM   1783  O   PHE A 228      -2.914  15.027  26.989  1.00 42.58           O  
ATOM   1784  CB  PHE A 228      -4.572  12.912  26.077  1.00 39.16           C  
ATOM   1785  CG  PHE A 228      -4.879  11.584  25.428  1.00 39.93           C  
ATOM   1786  CD1 PHE A 228      -6.077  11.379  24.764  1.00 40.20           C  
ATOM   1787  CD2 PHE A 228      -3.946  10.558  25.440  1.00 38.50           C  
ATOM   1788  CE1 PHE A 228      -6.336  10.177  24.122  1.00 40.13           C  
ATOM   1789  CE2 PHE A 228      -4.197   9.362  24.800  1.00 39.05           C  
ATOM   1790  CZ  PHE A 228      -5.396   9.172  24.140  1.00 40.15           C  
ATOM   1791  N   PRO A 229      -3.462  16.339  25.243  1.00 41.46           N  
ATOM   1792  CA  PRO A 229      -2.944  17.522  25.938  1.00 41.96           C  
ATOM   1793  C   PRO A 229      -4.055  18.401  26.515  1.00 41.85           C  
ATOM   1794  O   PRO A 229      -4.249  18.455  27.727  1.00 42.27           O  
ATOM   1795  CB  PRO A 229      -2.136  18.244  24.851  1.00 41.74           C  
ATOM   1796  CG  PRO A 229      -2.010  17.219  23.718  1.00 40.53           C  
ATOM   1797  CD  PRO A 229      -3.327  16.515  23.792  1.00 40.58           C  
ATOM   1798  N   GLY A 230      -4.775  19.097  25.645  1.00 42.80           N  
ATOM   1799  CA  GLY A 230      -5.856  19.953  26.102  1.00 43.40           C  
ATOM   1800  C   GLY A 230      -7.214  19.360  25.769  1.00 43.92           C  
ATOM   1801  O   GLY A 230      -7.295  18.240  25.280  1.00 43.55           O  
ATOM   1802  N   LYS A 231      -8.283  20.102  26.038  1.00 45.42           N  
ATOM   1803  CA  LYS A 231      -9.641  19.631  25.750  1.00 46.31           C  
ATOM   1804  C   LYS A 231      -9.949  18.336  26.505  1.00 46.02           C  
ATOM   1805  O   LYS A 231      -9.446  17.266  26.159  1.00 45.53           O  
ATOM   1806  CB  LYS A 231      -9.806  19.401  24.246  1.00 48.02           C  
ATOM   1807  CG  LYS A 231      -9.326  20.565  23.385  1.00 48.17           C  
ATOM   1808  CD  LYS A 231      -9.551  20.308  21.905  1.00 48.44           C  
ATOM   1809  CE  LYS A 231      -8.775  21.303  21.068  1.00 47.79           C  
ATOM   1810  NZ  LYS A 231      -7.327  21.274  21.433  1.00 46.27           N1+
ATOM   1811  N   HIS A 232     -10.787  18.437  27.531  1.00 44.66           N  
ATOM   1812  CA  HIS A 232     -11.139  17.282  28.342  1.00 42.75           C  
ATOM   1813  C   HIS A 232     -12.504  16.683  27.998  1.00 40.58           C  
ATOM   1814  O   HIS A 232     -12.966  16.791  26.864  1.00 40.32           O  
ATOM   1815  CB  HIS A 232     -11.073  17.655  29.828  1.00 45.48           C  
ATOM   1816  CG  HIS A 232      -9.768  18.268  30.233  1.00 47.51           C  
ATOM   1817  CD2 HIS A 232      -8.649  17.714  30.755  1.00 48.46           C  
ATOM   1818  ND1 HIS A 232      -9.480  19.604  30.044  1.00 48.27           N  
ATOM   1819  CE1 HIS A 232      -8.240  19.844  30.429  1.00 49.51           C  
ATOM   1820  NE2 HIS A 232      -7.713  18.714  30.864  1.00 49.21           N  
ATOM   1821  N   TYR A 233     -13.131  16.058  28.993  1.00 37.73           N  
ATOM   1822  CA  TYR A 233     -14.426  15.384  28.871  1.00 35.90           C  
ATOM   1823  C   TYR A 233     -15.005  15.143  27.467  1.00 32.96           C  
ATOM   1824  O   TYR A 233     -14.382  14.453  26.657  1.00 31.87           O  
ATOM   1825  CB  TYR A 233     -15.457  16.062  29.791  1.00 38.80           C  
ATOM   1826  CG  TYR A 233     -15.321  15.616  31.242  1.00 43.65           C  
ATOM   1827  CD1 TYR A 233     -14.942  14.309  31.550  1.00 44.81           C  
ATOM   1828  CD2 TYR A 233     -15.580  16.484  32.303  1.00 45.88           C  
ATOM   1829  CE1 TYR A 233     -14.821  13.878  32.869  1.00 45.26           C  
ATOM   1830  CE2 TYR A 233     -15.464  16.058  33.633  1.00 45.92           C  
ATOM   1831  CZ  TYR A 233     -15.084  14.753  33.900  1.00 46.40           C  
ATOM   1832  OH  TYR A 233     -14.962  14.317  35.198  1.00 48.62           O  
ATOM   1833  N   LEU A 234     -16.192  15.677  27.182  1.00 28.66           N  
ATOM   1834  CA  LEU A 234     -16.822  15.476  25.874  1.00 25.67           C  
ATOM   1835  C   LEU A 234     -15.946  15.849  24.674  1.00 22.35           C  
ATOM   1836  O   LEU A 234     -15.787  15.064  23.744  1.00 19.84           O  
ATOM   1837  CB  LEU A 234     -18.146  16.247  25.774  1.00 26.21           C  
ATOM   1838  CG  LEU A 234     -19.352  15.821  26.623  1.00 26.37           C  
ATOM   1839  CD1 LEU A 234     -19.305  14.320  26.815  1.00 25.47           C  
ATOM   1840  CD2 LEU A 234     -19.357  16.530  27.971  1.00 25.30           C  
ATOM   1841  N   ASP A 235     -15.390  17.053  24.687  1.00 20.87           N  
ATOM   1842  CA  ASP A 235     -14.544  17.510  23.589  1.00 17.57           C  
ATOM   1843  C   ASP A 235     -13.517  16.433  23.257  1.00 17.59           C  
ATOM   1844  O   ASP A 235     -13.298  16.079  22.096  1.00 18.18           O  
ATOM   1845  CB  ASP A 235     -13.834  18.798  23.992  1.00 19.15           C  
ATOM   1846  CG  ASP A 235     -13.074  19.425  22.853  1.00 17.96           C  
ATOM   1847  OD1 ASP A 235     -12.320  20.384  23.107  1.00 18.65           O  
ATOM   1848  OD2 ASP A 235     -13.232  18.965  21.703  1.00 20.07           O1-
ATOM   1849  N   GLN A 236     -12.887  15.913  24.298  1.00 14.79           N  
ATOM   1850  CA  GLN A 236     -11.902  14.864  24.151  1.00 13.11           C  
ATOM   1851  C   GLN A 236     -12.464  13.595  23.509  1.00 13.33           C  
ATOM   1852  O   GLN A 236     -11.838  13.006  22.616  1.00 13.78           O  
ATOM   1853  CB  GLN A 236     -11.343  14.528  25.512  1.00 14.26           C  
ATOM   1854  CG  GLN A 236     -10.345  13.430  25.476  1.00 14.69           C  
ATOM   1855  CD  GLN A 236      -9.817  13.165  26.837  1.00 15.94           C  
ATOM   1856  NE2 GLN A 236     -10.264  12.067  27.439  1.00 10.98           N  
ATOM   1857  OE1 GLN A 236      -9.030  13.950  27.367  1.00 12.83           O  
ATOM   1858  N   LEU A 237     -13.629  13.162  23.981  1.00 11.36           N  
ATOM   1859  CA  LEU A 237     -14.269  11.972  23.445  1.00 12.79           C  
ATOM   1860  C   LEU A 237     -14.527  12.143  21.945  1.00 13.77           C  
ATOM   1861  O   LEU A 237     -14.299  11.223  21.161  1.00 15.40           O  
ATOM   1862  CB  LEU A 237     -15.573  11.698  24.198  1.00 13.77           C  
ATOM   1863  CG  LEU A 237     -16.225  10.339  23.946  1.00 16.35           C  
ATOM   1864  CD1 LEU A 237     -17.151  10.009  25.082  1.00 16.25           C  
ATOM   1865  CD2 LEU A 237     -16.972  10.348  22.625  1.00 19.95           C  
ATOM   1866  N   ASN A 238     -14.991  13.327  21.546  1.00 16.86           N  
ATOM   1867  CA  ASN A 238     -15.249  13.617  20.136  1.00 17.56           C  
ATOM   1868  C   ASN A 238     -13.966  13.523  19.316  1.00 18.49           C  
ATOM   1869  O   ASN A 238     -13.989  13.089  18.156  1.00 20.16           O  
ATOM   1870  CB  ASN A 238     -15.858  15.008  19.963  1.00 20.31           C  
ATOM   1871  CG  ASN A 238     -17.199  15.146  20.653  1.00 22.38           C  
ATOM   1872  ND2 ASN A 238     -17.393  16.256  21.366  1.00 21.68           N  
ATOM   1873  OD1 ASN A 238     -18.059  14.271  20.537  1.00 23.75           O  
ATOM   1874  N   HIS A 239     -12.844  13.934  19.896  1.00 16.88           N  
ATOM   1875  CA  HIS A 239     -11.582  13.842  19.166  1.00 17.07           C  
ATOM   1876  C   HIS A 239     -11.134  12.387  19.013  1.00 15.38           C  
ATOM   1877  O   HIS A 239     -10.598  12.002  17.978  1.00 18.18           O  
ATOM   1878  CB  HIS A 239     -10.514  14.670  19.863  1.00 18.58           C  
ATOM   1879  CG  HIS A 239     -10.632  16.137  19.594  1.00 22.06           C  
ATOM   1880  CD2 HIS A 239     -11.130  17.146  20.348  1.00 24.30           C  
ATOM   1881  ND1 HIS A 239     -10.200  16.717  18.419  1.00 23.96           N  
ATOM   1882  CE1 HIS A 239     -10.420  18.019  18.465  1.00 25.57           C  
ATOM   1883  NE2 HIS A 239     -10.983  18.305  19.625  1.00 25.04           N  
ATOM   1884  N   ILE A 240     -11.360  11.585  20.048  1.00 12.71           N  
ATOM   1885  CA  ILE A 240     -11.012  10.169  20.016  1.00 11.53           C  
ATOM   1886  C   ILE A 240     -11.852   9.479  18.934  1.00 10.49           C  
ATOM   1887  O   ILE A 240     -11.362   8.621  18.192  1.00  9.45           O  
ATOM   1888  CB  ILE A 240     -11.322   9.494  21.366  1.00 11.49           C  
ATOM   1889  CG1 ILE A 240     -10.467  10.127  22.464  1.00 13.04           C  
ATOM   1890  CG2 ILE A 240     -11.072   7.998  21.275  1.00  9.96           C  
ATOM   1891  CD1 ILE A 240     -10.853   9.707  23.856  1.00 12.43           C  
ATOM   1892  N   LEU A 241     -13.131   9.842  18.872  1.00  9.43           N  
ATOM   1893  CA  LEU A 241     -14.030   9.276  17.883  1.00  7.14           C  
ATOM   1894  C   LEU A 241     -13.600   9.738  16.503  1.00  7.75           C  
ATOM   1895  O   LEU A 241     -13.729   9.003  15.536  1.00 10.21           O  
ATOM   1896  CB  LEU A 241     -15.462   9.694  18.171  1.00  6.13           C  
ATOM   1897  CG  LEU A 241     -16.059   9.066  19.436  1.00  5.49           C  
ATOM   1898  CD1 LEU A 241     -17.545   9.304  19.454  1.00  3.36           C  
ATOM   1899  CD2 LEU A 241     -15.775   7.561  19.456  1.00  5.27           C  
ATOM   1900  N   GLY A 242     -13.063  10.953  16.421  1.00  7.03           N  
ATOM   1901  CA  GLY A 242     -12.584  11.470  15.158  1.00  6.15           C  
ATOM   1902  C   GLY A 242     -11.357  10.707  14.681  1.00  8.14           C  
ATOM   1903  O   GLY A 242     -10.900  10.910  13.553  1.00 11.25           O  
ATOM   1904  N   ILE A 243     -10.802   9.846  15.537  1.00  7.51           N  
ATOM   1905  CA  ILE A 243      -9.648   9.033  15.170  1.00  7.79           C  
ATOM   1906  C   ILE A 243     -10.055   7.578  14.964  1.00  7.34           C  
ATOM   1907  O   ILE A 243      -9.821   7.002  13.908  1.00  6.51           O  
ATOM   1908  CB  ILE A 243      -8.554   9.109  16.232  1.00  9.12           C  
ATOM   1909  CG1 ILE A 243      -7.954  10.516  16.231  1.00  9.39           C  
ATOM   1910  CG2 ILE A 243      -7.452   8.114  15.921  1.00 11.07           C  
ATOM   1911  CD1 ILE A 243      -7.389  10.914  14.883  1.00  6.82           C  
ATOM   1912  N   LEU A 244     -10.691   6.997  15.974  1.00  9.18           N  
ATOM   1913  CA  LEU A 244     -11.151   5.610  15.909  1.00 10.82           C  
ATOM   1914  C   LEU A 244     -12.315   5.418  14.933  1.00 12.32           C  
ATOM   1915  O   LEU A 244     -12.429   4.382  14.273  1.00 11.60           O  
ATOM   1916  CB  LEU A 244     -11.576   5.148  17.303  1.00  8.10           C  
ATOM   1917  CG  LEU A 244     -10.476   5.303  18.361  1.00 10.01           C  
ATOM   1918  CD1 LEU A 244     -10.952   4.761  19.680  1.00  8.64           C  
ATOM   1919  CD2 LEU A 244      -9.213   4.584  17.903  1.00  7.05           C  
ATOM   1920  N   GLY A 245     -13.178   6.429  14.855  1.00 13.30           N  
ATOM   1921  CA  GLY A 245     -14.339   6.376  13.986  1.00 13.26           C  
ATOM   1922  C   GLY A 245     -15.580   6.234  14.845  1.00 14.35           C  
ATOM   1923  O   GLY A 245     -15.497   5.736  15.971  1.00 14.41           O  
ATOM   1924  N   SER A 246     -16.729   6.657  14.326  1.00 12.15           N  
ATOM   1925  CA  SER A 246     -17.980   6.562  15.079  1.00 11.20           C  
ATOM   1926  C   SER A 246     -18.318   5.123  15.461  1.00 11.00           C  
ATOM   1927  O   SER A 246     -18.179   4.199  14.659  1.00  9.86           O  
ATOM   1928  CB  SER A 246     -19.145   7.150  14.273  1.00  8.72           C  
ATOM   1929  OG  SER A 246     -18.848   8.458  13.833  1.00  4.67           O  
ATOM   1930  N   PRO A 247     -18.779   4.926  16.705  1.00 12.68           N  
ATOM   1931  CA  PRO A 247     -19.162   3.621  17.259  1.00 15.11           C  
ATOM   1932  C   PRO A 247     -20.211   2.947  16.374  1.00 17.61           C  
ATOM   1933  O   PRO A 247     -21.187   3.582  15.980  1.00 18.66           O  
ATOM   1934  CB  PRO A 247     -19.733   3.983  18.624  1.00 15.88           C  
ATOM   1935  CG  PRO A 247     -19.017   5.285  18.972  1.00 12.70           C  
ATOM   1936  CD  PRO A 247     -19.036   6.011  17.668  1.00 12.32           C  
ATOM   1937  N   SER A 248     -20.019   1.668  16.059  1.00 18.86           N  
ATOM   1938  CA  SER A 248     -20.987   0.965  15.221  1.00 18.91           C  
ATOM   1939  C   SER A 248     -22.262   0.694  16.019  1.00 20.81           C  
ATOM   1940  O   SER A 248     -22.280   0.837  17.236  1.00 18.73           O  
ATOM   1941  CB  SER A 248     -20.413  -0.367  14.732  1.00 16.10           C  
ATOM   1942  OG  SER A 248     -20.353  -1.313  15.784  1.00 11.74           O  
ATOM   1943  N   GLN A 249     -23.331   0.310  15.326  1.00 24.22           N  
ATOM   1944  CA  GLN A 249     -24.595  -0.003  15.990  1.00 28.10           C  
ATOM   1945  C   GLN A 249     -24.350  -1.197  16.905  1.00 30.96           C  
ATOM   1946  O   GLN A 249     -24.894  -1.273  18.001  1.00 31.63           O  
ATOM   1947  CB  GLN A 249     -25.671  -0.347  14.959  1.00 28.06           C  
ATOM   1948  CG  GLN A 249     -27.061  -0.583  15.539  1.00 27.20           C  
ATOM   1949  CD  GLN A 249     -27.522   0.557  16.435  1.00 26.52           C  
ATOM   1950  NE2 GLN A 249     -28.239   1.513  15.854  1.00 25.06           N  
ATOM   1951  OE1 GLN A 249     -27.222   0.585  17.630  1.00 25.15           O  
ATOM   1952  N   GLU A 250     -23.532  -2.133  16.432  1.00 34.91           N  
ATOM   1953  CA  GLU A 250     -23.162  -3.315  17.203  1.00 38.71           C  
ATOM   1954  C   GLU A 250     -22.621  -2.780  18.524  1.00 40.26           C  
ATOM   1955  O   GLU A 250     -23.082  -3.168  19.599  1.00 40.54           O  
ATOM   1956  CB  GLU A 250     -22.070  -4.104  16.464  1.00 40.64           C  
ATOM   1957  CG  GLU A 250     -21.993  -3.777  14.966  1.00 43.32           C  
ATOM   1958  CD  GLU A 250     -20.908  -4.542  14.233  1.00 43.87           C  
ATOM   1959  OE1 GLU A 250     -21.106  -5.742  13.958  1.00 45.45           O  
ATOM   1960  OE2 GLU A 250     -19.858  -3.940  13.927  1.00 46.27           O1-
ATOM   1961  N   ASP A 251     -21.657  -1.866  18.436  1.00 42.19           N  
ATOM   1962  CA  ASP A 251     -21.070  -1.261  19.625  1.00 44.26           C  
ATOM   1963  C   ASP A 251     -22.136  -0.629  20.521  1.00 45.06           C  
ATOM   1964  O   ASP A 251     -22.077  -0.739  21.747  1.00 44.44           O  
ATOM   1965  CB  ASP A 251     -20.046  -0.200  19.227  1.00 46.16           C  
ATOM   1966  CG  ASP A 251     -18.801  -0.796  18.618  1.00 47.74           C  
ATOM   1967  OD1 ASP A 251     -17.933  -0.026  18.165  1.00 48.63           O  
ATOM   1968  OD2 ASP A 251     -18.685  -2.037  18.596  1.00 50.82           O1-
ATOM   1969  N   LEU A 252     -23.114   0.030  19.907  1.00 46.15           N  
ATOM   1970  CA  LEU A 252     -24.184   0.673  20.659  1.00 47.74           C  
ATOM   1971  C   LEU A 252     -25.040  -0.261  21.522  1.00 49.33           C  
ATOM   1972  O   LEU A 252     -25.672   0.194  22.477  1.00 50.41           O  
ATOM   1973  CB  LEU A 252     -25.076   1.466  19.711  1.00 47.25           C  
ATOM   1974  CG  LEU A 252     -24.919   2.988  19.775  1.00 46.63           C  
ATOM   1975  CD1 LEU A 252     -23.455   3.380  19.778  1.00 46.98           C  
ATOM   1976  CD2 LEU A 252     -25.636   3.607  18.595  1.00 47.10           C  
ATOM   1977  N   ASN A 253     -25.079  -1.553  21.203  1.00 50.80           N  
ATOM   1978  CA  ASN A 253     -25.861  -2.476  22.018  1.00 51.70           C  
ATOM   1979  C   ASN A 253     -25.277  -2.569  23.414  1.00 50.97           C  
ATOM   1980  O   ASN A 253     -26.013  -2.622  24.401  1.00 52.63           O  
ATOM   1981  CB  ASN A 253     -25.898  -3.878  21.417  1.00 54.36           C  
ATOM   1982  CG  ASN A 253     -26.146  -4.955  22.475  1.00 57.10           C  
ATOM   1983  ND2 ASN A 253     -27.415  -5.299  22.696  1.00 57.26           N  
ATOM   1984  OD1 ASN A 253     -25.206  -5.453  23.100  1.00 57.31           O  
ATOM   1985  N   CYS A 254     -23.952  -2.607  23.496  1.00 48.99           N  
ATOM   1986  CA  CYS A 254     -23.284  -2.677  24.783  1.00 47.67           C  
ATOM   1987  C   CYS A 254     -23.839  -1.614  25.714  1.00 45.29           C  
ATOM   1988  O   CYS A 254     -24.108  -1.881  26.879  1.00 45.41           O  
ATOM   1989  CB  CYS A 254     -21.780  -2.463  24.619  1.00 50.54           C  
ATOM   1990  SG  CYS A 254     -20.903  -2.037  26.159  1.00 54.40           S  
ATOM   1991  N   ILE A 255     -24.013  -0.407  25.192  1.00 43.72           N  
ATOM   1992  CA  ILE A 255     -24.525   0.698  25.987  1.00 43.20           C  
ATOM   1993  C   ILE A 255     -26.023   0.585  26.218  1.00 43.87           C  
ATOM   1994  O   ILE A 255     -26.829   1.052  25.413  1.00 43.05           O  
ATOM   1995  CB  ILE A 255     -24.231   2.042  25.317  1.00 41.60           C  
ATOM   1996  CG1 ILE A 255     -22.736   2.151  25.017  1.00 39.71           C  
ATOM   1997  CG2 ILE A 255     -24.652   3.170  26.227  1.00 41.14           C  
ATOM   1998  CD1 ILE A 255     -22.355   3.400  24.266  1.00 38.33           C  
ATOM   1999  N   ILE A 256     -26.386  -0.024  27.341  1.00 44.64           N  
ATOM   2000  CA  ILE A 256     -27.782  -0.203  27.696  1.00 45.62           C  
ATOM   2001  C   ILE A 256     -28.326   0.928  28.563  1.00 45.30           C  
ATOM   2002  O   ILE A 256     -28.863   0.699  29.649  1.00 45.16           O  
ATOM   2003  CB  ILE A 256     -27.987  -1.538  28.418  1.00 46.52           C  
ATOM   2004  CG1 ILE A 256     -27.105  -1.600  29.665  1.00 46.75           C  
ATOM   2005  CG2 ILE A 256     -27.650  -2.681  27.472  1.00 48.69           C  
ATOM   2006  CD1 ILE A 256     -27.274  -2.871  30.466  1.00 46.77           C  
ATOM   2007  N   ASN A 257     -28.172   2.153  28.073  1.00 44.94           N  
ATOM   2008  CA  ASN A 257     -28.664   3.330  28.768  1.00 44.44           C  
ATOM   2009  C   ASN A 257     -28.997   4.401  27.752  1.00 42.99           C  
ATOM   2010  O   ASN A 257     -28.136   4.828  26.979  1.00 42.97           O  
ATOM   2011  CB  ASN A 257     -27.633   3.871  29.751  1.00 45.99           C  
ATOM   2012  CG  ASN A 257     -28.124   5.116  30.460  1.00 48.20           C  
ATOM   2013  ND2 ASN A 257     -27.280   6.139  30.524  1.00 49.86           N  
ATOM   2014  OD1 ASN A 257     -29.253   5.155  30.946  1.00 50.05           O  
ATOM   2015  N   LEU A 258     -30.252   4.837  27.765  1.00 41.24           N  
ATOM   2016  CA  LEU A 258     -30.731   5.843  26.824  1.00 38.55           C  
ATOM   2017  C   LEU A 258     -29.941   7.139  26.741  1.00 36.09           C  
ATOM   2018  O   LEU A 258     -29.697   7.641  25.653  1.00 36.75           O  
ATOM   2019  CB  LEU A 258     -32.203   6.158  27.095  1.00 38.94           C  
ATOM   2020  CG  LEU A 258     -33.160   5.378  26.191  1.00 38.54           C  
ATOM   2021  CD1 LEU A 258     -34.596   5.622  26.612  1.00 39.91           C  
ATOM   2022  CD2 LEU A 258     -32.947   5.806  24.754  1.00 38.41           C  
ATOM   2023  N   LYS A 259     -29.538   7.694  27.873  1.00 33.22           N  
ATOM   2024  CA  LYS A 259     -28.792   8.947  27.828  1.00 32.47           C  
ATOM   2025  C   LYS A 259     -27.446   8.840  27.104  1.00 28.39           C  
ATOM   2026  O   LYS A 259     -27.165   9.614  26.193  1.00 24.68           O  
ATOM   2027  CB  LYS A 259     -28.585   9.486  29.244  1.00 35.60           C  
ATOM   2028  CG  LYS A 259     -29.861   9.995  29.889  1.00 39.05           C  
ATOM   2029  CD  LYS A 259     -30.202   9.228  31.168  1.00 42.78           C  
ATOM   2030  CE  LYS A 259     -30.652   7.788  30.896  1.00 42.30           C  
ATOM   2031  NZ  LYS A 259     -30.983   7.058  32.159  1.00 42.42           N1+
ATOM   2032  N   ALA A 260     -26.618   7.884  27.510  1.00 25.48           N  
ATOM   2033  CA  ALA A 260     -25.317   7.706  26.884  1.00 24.48           C  
ATOM   2034  C   ALA A 260     -25.476   7.254  25.437  1.00 24.15           C  
ATOM   2035  O   ALA A 260     -24.742   7.692  24.547  1.00 24.73           O  
ATOM   2036  CB  ALA A 260     -24.497   6.696  27.666  1.00 25.01           C  
ATOM   2037  N   ARG A 261     -26.437   6.373  25.206  1.00 22.82           N  
ATOM   2038  CA  ARG A 261     -26.696   5.874  23.874  1.00 22.51           C  
ATOM   2039  C   ARG A 261     -27.037   7.032  22.964  1.00 19.60           C  
ATOM   2040  O   ARG A 261     -26.361   7.268  21.968  1.00 22.45           O  
ATOM   2041  CB  ARG A 261     -27.867   4.891  23.896  1.00 25.21           C  
ATOM   2042  CG  ARG A 261     -28.172   4.274  22.544  1.00 27.80           C  
ATOM   2043  CD  ARG A 261     -27.448   2.963  22.369  1.00 29.59           C  
ATOM   2044  NE  ARG A 261     -28.171   1.847  22.975  1.00 33.07           N  
ATOM   2045  CZ  ARG A 261     -29.202   1.226  22.406  1.00 35.03           C  
ATOM   2046  NH1 ARG A 261     -29.636   1.609  21.211  1.00 36.28           N1+
ATOM   2047  NH2 ARG A 261     -29.801   0.219  23.028  1.00 34.96           N  
ATOM   2048  N   ASN A 262     -28.086   7.763  23.317  1.00 18.88           N  
ATOM   2049  CA  ASN A 262     -28.538   8.898  22.516  1.00 19.11           C  
ATOM   2050  C   ASN A 262     -27.495   9.975  22.261  1.00 18.96           C  
ATOM   2051  O   ASN A 262     -27.498  10.601  21.200  1.00 21.07           O  
ATOM   2052  CB  ASN A 262     -29.774   9.535  23.151  1.00 20.57           C  
ATOM   2053  CG  ASN A 262     -31.073   8.860  22.714  1.00 22.34           C  
ATOM   2054  ND2 ASN A 262     -30.986   7.981  21.722  1.00 22.38           N  
ATOM   2055  OD1 ASN A 262     -32.141   9.137  23.259  1.00 21.99           O  
ATOM   2056  N   TYR A 263     -26.604  10.207  23.220  1.00 17.14           N  
ATOM   2057  CA  TYR A 263     -25.587  11.224  23.026  1.00 13.94           C  
ATOM   2058  C   TYR A 263     -24.691  10.862  21.850  1.00 13.61           C  
ATOM   2059  O   TYR A 263     -24.354  11.717  21.035  1.00 15.46           O  
ATOM   2060  CB  TYR A 263     -24.737  11.399  24.281  1.00 12.06           C  
ATOM   2061  CG  TYR A 263     -23.471  12.178  24.020  1.00  8.27           C  
ATOM   2062  CD1 TYR A 263     -23.491  13.567  23.858  1.00  7.76           C  
ATOM   2063  CD2 TYR A 263     -22.253  11.526  23.905  1.00  6.10           C  
ATOM   2064  CE1 TYR A 263     -22.318  14.281  23.586  1.00  3.28           C  
ATOM   2065  CE2 TYR A 263     -21.088  12.222  23.636  1.00  5.04           C  
ATOM   2066  CZ  TYR A 263     -21.121  13.591  23.477  1.00  3.12           C  
ATOM   2067  OH  TYR A 263     -19.945  14.239  23.190  1.00  3.42           O  
ATOM   2068  N   LEU A 264     -24.298   9.597  21.753  1.00 13.18           N  
ATOM   2069  CA  LEU A 264     -23.435   9.185  20.650  1.00 11.72           C  
ATOM   2070  C   LEU A 264     -24.195   9.256  19.331  1.00 12.27           C  
ATOM   2071  O   LEU A 264     -23.598   9.474  18.280  1.00 11.37           O  
ATOM   2072  CB  LEU A 264     -22.902   7.784  20.901  1.00 13.12           C  
ATOM   2073  CG  LEU A 264     -22.187   7.712  22.247  1.00 13.61           C  
ATOM   2074  CD1 LEU A 264     -21.852   6.283  22.612  1.00 10.95           C  
ATOM   2075  CD2 LEU A 264     -20.933   8.576  22.161  1.00 13.58           C  
ATOM   2076  N   LEU A 265     -25.513   9.075  19.376  1.00 13.97           N  
ATOM   2077  CA  LEU A 265     -26.314   9.195  18.158  1.00 14.09           C  
ATOM   2078  C   LEU A 265     -26.288  10.645  17.718  1.00 14.48           C  
ATOM   2079  O   LEU A 265     -26.369  10.940  16.527  1.00 15.19           O  
ATOM   2080  CB  LEU A 265     -27.773   8.799  18.388  1.00 14.32           C  
ATOM   2081  CG  LEU A 265     -28.141   7.321  18.326  1.00 14.06           C  
ATOM   2082  CD1 LEU A 265     -27.218   6.618  17.345  1.00 11.28           C  
ATOM   2083  CD2 LEU A 265     -28.027   6.706  19.697  1.00 15.78           C  
ATOM   2084  N   SER A 266     -26.186  11.548  18.691  1.00 14.57           N  
ATOM   2085  CA  SER A 266     -26.140  12.981  18.421  1.00 15.09           C  
ATOM   2086  C   SER A 266     -24.948  13.415  17.586  1.00 14.17           C  
ATOM   2087  O   SER A 266     -25.032  14.382  16.822  1.00 13.18           O  
ATOM   2088  CB  SER A 266     -26.129  13.759  19.734  1.00 14.72           C  
ATOM   2089  OG  SER A 266     -27.372  13.611  20.398  1.00 19.09           O  
ATOM   2090  N   LEU A 267     -23.842  12.695  17.730  1.00 13.89           N  
ATOM   2091  CA  LEU A 267     -22.615  13.028  17.021  1.00 13.67           C  
ATOM   2092  C   LEU A 267     -22.645  12.737  15.534  1.00 15.50           C  
ATOM   2093  O   LEU A 267     -23.233  11.755  15.099  1.00 16.83           O  
ATOM   2094  CB  LEU A 267     -21.443  12.286  17.649  1.00 11.03           C  
ATOM   2095  CG  LEU A 267     -21.369  12.402  19.175  1.00 12.61           C  
ATOM   2096  CD1 LEU A 267     -20.170  11.623  19.703  1.00  9.09           C  
ATOM   2097  CD2 LEU A 267     -21.284  13.873  19.568  1.00 10.96           C  
ATOM   2098  N   PRO A 268     -22.017  13.607  14.734  1.00 15.98           N  
ATOM   2099  CA  PRO A 268     -21.931  13.486  13.277  1.00 17.98           C  
ATOM   2100  C   PRO A 268     -21.009  12.326  12.880  1.00 20.11           C  
ATOM   2101  O   PRO A 268     -20.047  12.017  13.584  1.00 21.48           O  
ATOM   2102  CB  PRO A 268     -21.353  14.833  12.851  1.00 18.60           C  
ATOM   2103  CG  PRO A 268     -21.799  15.756  13.931  1.00 20.24           C  
ATOM   2104  CD  PRO A 268     -21.573  14.938  15.171  1.00 16.95           C  
ATOM   2105  N   HIS A 269     -21.290  11.702  11.743  1.00 21.19           N  
ATOM   2106  CA  HIS A 269     -20.485  10.577  11.265  1.00 23.47           C  
ATOM   2107  C   HIS A 269     -19.007  10.911  11.104  1.00 22.88           C  
ATOM   2108  O   HIS A 269     -18.654  11.852  10.381  1.00 23.05           O  
ATOM   2109  CB  HIS A 269     -21.012  10.077   9.914  1.00 27.28           C  
ATOM   2110  CG  HIS A 269     -20.324   8.842   9.413  1.00 30.36           C  
ATOM   2111  CD2 HIS A 269     -19.620   7.885  10.065  1.00 31.68           C  
ATOM   2112  ND1 HIS A 269     -20.343   8.464   8.088  1.00 32.19           N  
ATOM   2113  CE1 HIS A 269     -19.681   7.329   7.944  1.00 32.21           C  
ATOM   2114  NE2 HIS A 269     -19.232   6.956   9.129  1.00 32.78           N  
ATOM   2115  N   LYS A 270     -18.155  10.125  11.765  1.00 21.18           N  
ATOM   2116  CA  LYS A 270     -16.703  10.286  11.695  1.00 20.94           C  
ATOM   2117  C   LYS A 270     -16.130   9.062  10.994  1.00 21.10           C  
ATOM   2118  O   LYS A 270     -16.500   7.930  11.284  1.00 20.97           O  
ATOM   2119  CB  LYS A 270     -16.087  10.359  13.097  1.00 23.20           C  
ATOM   2120  CG  LYS A 270     -16.624  11.458  14.004  1.00 25.96           C  
ATOM   2121  CD  LYS A 270     -15.845  12.757  13.842  1.00 27.00           C  
ATOM   2122  CE  LYS A 270     -16.300  13.806  14.859  1.00 28.74           C  
ATOM   2123  NZ  LYS A 270     -16.265  13.290  16.262  1.00 25.61           N1+
ATOM   2124  N   ASN A 271     -15.221   9.276  10.063  1.00 20.46           N  
ATOM   2125  CA  ASN A 271     -14.630   8.145   9.378  1.00 20.00           C  
ATOM   2126  C   ASN A 271     -13.470   7.658  10.226  1.00 20.12           C  
ATOM   2127  O   ASN A 271     -12.875   8.437  10.976  1.00 17.10           O  
ATOM   2128  CB  ASN A 271     -14.139   8.565   7.989  1.00 21.54           C  
ATOM   2129  CG  ASN A 271     -15.275   8.708   6.989  1.00 21.66           C  
ATOM   2130  ND2 ASN A 271     -16.388   8.039   7.260  1.00 22.53           N  
ATOM   2131  OD1 ASN A 271     -15.148   9.400   5.983  1.00 20.60           O  
ATOM   2132  N   LYS A 272     -13.153   6.371  10.143  1.00 19.19           N  
ATOM   2133  CA  LYS A 272     -12.035   5.890  10.924  1.00 20.00           C  
ATOM   2134  C   LYS A 272     -10.755   6.330  10.232  1.00 21.23           C  
ATOM   2135  O   LYS A 272     -10.664   6.316   9.001  1.00 22.75           O  
ATOM   2136  CB  LYS A 272     -12.040   4.369  11.047  1.00 20.67           C  
ATOM   2137  CG  LYS A 272     -10.918   3.851  11.937  1.00 21.18           C  
ATOM   2138  CD  LYS A 272     -10.672   2.369  11.757  1.00 23.30           C  
ATOM   2139  CE  LYS A 272      -9.581   1.880  12.710  1.00 22.71           C  
ATOM   2140  NZ  LYS A 272      -9.972   2.073  14.135  1.00 24.66           N1+
ATOM   2141  N   VAL A 273      -9.777   6.735  11.036  1.00 21.46           N  
ATOM   2142  CA  VAL A 273      -8.478   7.173  10.545  1.00 19.87           C  
ATOM   2143  C   VAL A 273      -7.468   6.126  11.001  1.00 19.85           C  
ATOM   2144  O   VAL A 273      -7.034   6.135  12.143  1.00 19.25           O  
ATOM   2145  CB  VAL A 273      -8.099   8.540  11.151  1.00 20.10           C  
ATOM   2146  CG1 VAL A 273      -6.821   9.063  10.522  1.00 18.73           C  
ATOM   2147  CG2 VAL A 273      -9.242   9.521  10.951  1.00 20.65           C  
ATOM   2148  N   PRO A 274      -7.105   5.196  10.111  1.00 20.09           N  
ATOM   2149  CA  PRO A 274      -6.145   4.123  10.400  1.00 18.85           C  
ATOM   2150  C   PRO A 274      -4.875   4.687  11.045  1.00 19.56           C  
ATOM   2151  O   PRO A 274      -4.426   5.779  10.686  1.00 18.53           O  
ATOM   2152  CB  PRO A 274      -5.879   3.519   9.022  1.00 19.60           C  
ATOM   2153  CG  PRO A 274      -7.191   3.756   8.295  1.00 19.30           C  
ATOM   2154  CD  PRO A 274      -7.536   5.164   8.701  1.00 18.36           C  
ATOM   2155  N   TRP A 275      -4.302   3.951  11.999  1.00 19.13           N  
ATOM   2156  CA  TRP A 275      -3.094   4.416  12.679  1.00 17.89           C  
ATOM   2157  C   TRP A 275      -1.892   4.514  11.750  1.00 18.27           C  
ATOM   2158  O   TRP A 275      -1.039   5.386  11.917  1.00 17.36           O  
ATOM   2159  CB  TRP A 275      -2.751   3.512  13.867  1.00 14.85           C  
ATOM   2160  CG  TRP A 275      -3.807   3.510  14.923  1.00 13.92           C  
ATOM   2161  CD1 TRP A 275      -4.766   2.564  15.124  1.00 11.46           C  
ATOM   2162  CD2 TRP A 275      -4.044   4.538  15.894  1.00 13.00           C  
ATOM   2163  CE2 TRP A 275      -5.164   4.149  16.647  1.00 12.90           C  
ATOM   2164  CE3 TRP A 275      -3.415   5.750  16.195  1.00 13.14           C  
ATOM   2165  NE1 TRP A 275      -5.588   2.941  16.158  1.00 14.31           N  
ATOM   2166  CZ2 TRP A 275      -5.669   4.925  17.683  1.00 13.97           C  
ATOM   2167  CZ3 TRP A 275      -3.917   6.518  17.225  1.00 13.11           C  
ATOM   2168  CH2 TRP A 275      -5.033   6.104  17.957  1.00 12.71           C  
ATOM   2169  N   ASN A 276      -1.827   3.629  10.764  1.00 20.08           N  
ATOM   2170  CA  ASN A 276      -0.716   3.644   9.822  1.00 22.36           C  
ATOM   2171  C   ASN A 276      -0.589   4.969   9.064  1.00 22.89           C  
ATOM   2172  O   ASN A 276       0.517   5.342   8.678  1.00 21.70           O  
ATOM   2173  CB  ASN A 276      -0.843   2.491   8.824  1.00 24.88           C  
ATOM   2174  CG  ASN A 276      -1.708   2.839   7.637  1.00 26.53           C  
ATOM   2175  ND2 ASN A 276      -1.096   2.890   6.463  1.00 29.24           N  
ATOM   2176  OD1 ASN A 276      -2.909   3.067   7.770  1.00 26.13           O  
ATOM   2177  N   ARG A 277      -1.698   5.678   8.843  1.00 22.99           N  
ATOM   2178  CA  ARG A 277      -1.617   6.958   8.143  1.00 24.82           C  
ATOM   2179  C   ARG A 277      -1.203   8.069   9.098  1.00 24.56           C  
ATOM   2180  O   ARG A 277      -0.831   9.164   8.669  1.00 25.78           O  
ATOM   2181  CB  ARG A 277      -2.951   7.339   7.493  1.00 28.05           C  
ATOM   2182  CG  ARG A 277      -3.392   6.456   6.342  1.00 32.60           C  
ATOM   2183  CD  ARG A 277      -4.388   5.401   6.803  1.00 36.38           C  
ATOM   2184  NE  ARG A 277      -4.615   4.367   5.793  1.00 39.54           N  
ATOM   2185  CZ  ARG A 277      -5.329   4.525   4.681  1.00 40.31           C  
ATOM   2186  NH1 ARG A 277      -5.916   5.685   4.403  1.00 39.26           N1+
ATOM   2187  NH2 ARG A 277      -5.443   3.512   3.835  1.00 41.81           N  
ATOM   2188  N   LEU A 278      -1.277   7.789  10.393  1.00 22.90           N  
ATOM   2189  CA  LEU A 278      -0.909   8.754  11.417  1.00 20.58           C  
ATOM   2190  C   LEU A 278       0.542   8.606  11.817  1.00 20.74           C  
ATOM   2191  O   LEU A 278       1.190   9.582  12.168  1.00 20.34           O  
ATOM   2192  CB  LEU A 278      -1.788   8.565  12.651  1.00 19.05           C  
ATOM   2193  CG  LEU A 278      -2.861   9.611  12.928  1.00 18.69           C  
ATOM   2194  CD1 LEU A 278      -3.033  10.518  11.728  1.00 18.43           C  
ATOM   2195  CD2 LEU A 278      -4.156   8.897  13.300  1.00 17.13           C  
ATOM   2196  N   PHE A 279       1.042   7.377  11.770  1.00 22.34           N  
ATOM   2197  CA  PHE A 279       2.418   7.092  12.153  1.00 23.94           C  
ATOM   2198  C   PHE A 279       3.225   6.497  11.005  1.00 25.38           C  
ATOM   2199  O   PHE A 279       3.539   5.304  11.007  1.00 24.88           O  
ATOM   2200  CB  PHE A 279       2.436   6.132  13.343  1.00 22.47           C  
ATOM   2201  CG  PHE A 279       1.637   6.615  14.525  1.00 22.06           C  
ATOM   2202  CD1 PHE A 279       1.741   7.929  14.962  1.00 21.75           C  
ATOM   2203  CD2 PHE A 279       0.803   5.752  15.212  1.00 21.40           C  
ATOM   2204  CE1 PHE A 279       1.025   8.370  16.062  1.00 22.51           C  
ATOM   2205  CE2 PHE A 279       0.085   6.185  16.312  1.00 22.02           C  
ATOM   2206  CZ  PHE A 279       0.196   7.497  16.738  1.00 21.46           C  
ATOM   2207  N   PRO A 280       3.596   7.337  10.025  1.00 26.13           N  
ATOM   2208  CA  PRO A 280       4.371   6.946   8.844  1.00 27.91           C  
ATOM   2209  C   PRO A 280       5.361   5.805   9.071  1.00 28.59           C  
ATOM   2210  O   PRO A 280       5.157   4.697   8.572  1.00 28.36           O  
ATOM   2211  CB  PRO A 280       5.057   8.250   8.425  1.00 28.61           C  
ATOM   2212  CG  PRO A 280       5.024   9.109   9.685  1.00 28.34           C  
ATOM   2213  CD  PRO A 280       3.651   8.796  10.207  1.00 26.97           C  
ATOM   2214  N   ASN A 281       6.432   6.062   9.812  1.00 28.39           N  
ATOM   2215  CA  ASN A 281       7.389   4.998  10.066  1.00 28.61           C  
ATOM   2216  C   ASN A 281       7.137   4.404  11.441  1.00 26.56           C  
ATOM   2217  O   ASN A 281       7.610   4.914  12.453  1.00 28.64           O  
ATOM   2218  CB  ASN A 281       8.838   5.507   9.910  1.00 30.45           C  
ATOM   2219  CG  ASN A 281       9.275   6.441  11.024  1.00 32.04           C  
ATOM   2220  ND2 ASN A 281      10.472   6.207  11.534  1.00 32.30           N  
ATOM   2221  OD1 ASN A 281       8.562   7.373  11.407  1.00 34.82           O  
ATOM   2222  N   ALA A 282       6.354   3.327  11.454  1.00 24.16           N  
ATOM   2223  CA  ALA A 282       5.987   2.612  12.676  1.00 20.93           C  
ATOM   2224  C   ALA A 282       5.737   1.137  12.364  1.00 19.02           C  
ATOM   2225  O   ALA A 282       5.034   0.801  11.415  1.00 19.10           O  
ATOM   2226  CB  ALA A 282       4.743   3.228  13.290  1.00 21.10           C  
ATOM   2227  N   ASP A 283       6.315   0.259  13.169  1.00 16.01           N  
ATOM   2228  CA  ASP A 283       6.160  -1.174  12.972  1.00 15.63           C  
ATOM   2229  C   ASP A 283       4.689  -1.552  12.823  1.00 14.41           C  
ATOM   2230  O   ASP A 283       3.870  -1.238  13.684  1.00 13.98           O  
ATOM   2231  CB  ASP A 283       6.790  -1.914  14.157  1.00 17.10           C  
ATOM   2232  CG  ASP A 283       6.749  -3.425  14.006  1.00 17.58           C  
ATOM   2233  OD1 ASP A 283       7.467  -4.105  14.759  1.00 21.50           O  
ATOM   2234  OD2 ASP A 283       6.007  -3.938  13.153  1.00 17.99           O1-
ATOM   2235  N   SER A 284       4.356  -2.241  11.735  1.00 15.29           N  
ATOM   2236  CA  SER A 284       2.971  -2.645  11.487  1.00 15.14           C  
ATOM   2237  C   SER A 284       2.393  -3.552  12.581  1.00 14.37           C  
ATOM   2238  O   SER A 284       1.202  -3.515  12.869  1.00 15.35           O  
ATOM   2239  CB  SER A 284       2.871  -3.350  10.146  1.00 14.86           C  
ATOM   2240  OG  SER A 284       3.639  -4.536  10.168  1.00 18.26           O  
ATOM   2241  N   LYS A 285       3.232  -4.386  13.176  1.00 14.14           N  
ATOM   2242  CA  LYS A 285       2.767  -5.263  14.233  1.00 12.54           C  
ATOM   2243  C   LYS A 285       2.367  -4.416  15.444  1.00 11.08           C  
ATOM   2244  O   LYS A 285       1.422  -4.738  16.163  1.00  9.73           O  
ATOM   2245  CB  LYS A 285       3.870  -6.244  14.608  1.00 14.55           C  
ATOM   2246  CG  LYS A 285       4.416  -7.045  13.435  1.00 15.93           C  
ATOM   2247  CD  LYS A 285       5.085  -8.317  13.952  1.00 18.62           C  
ATOM   2248  CE  LYS A 285       5.752  -9.124  12.850  1.00 18.63           C  
ATOM   2249  NZ  LYS A 285       6.430 -10.337  13.388  1.00 18.23           N1+
ATOM   2250  N   ALA A 286       3.100  -3.328  15.657  1.00  9.57           N  
ATOM   2251  CA  ALA A 286       2.819  -2.419  16.754  1.00  9.05           C  
ATOM   2252  C   ALA A 286       1.472  -1.751  16.523  1.00  7.96           C  
ATOM   2253  O   ALA A 286       0.710  -1.554  17.465  1.00  6.29           O  
ATOM   2254  CB  ALA A 286       3.916  -1.373  16.856  1.00 11.19           C  
ATOM   2255  N   LEU A 287       1.192  -1.391  15.272  1.00  8.34           N  
ATOM   2256  CA  LEU A 287      -0.080  -0.767  14.933  1.00 10.33           C  
ATOM   2257  C   LEU A 287      -1.204  -1.780  15.130  1.00 13.06           C  
ATOM   2258  O   LEU A 287      -2.308  -1.417  15.538  1.00 15.02           O  
ATOM   2259  CB  LEU A 287      -0.097  -0.269  13.480  1.00 12.43           C  
ATOM   2260  CG  LEU A 287       0.531   1.083  13.121  1.00 10.55           C  
ATOM   2261  CD1 LEU A 287       0.384   2.021  14.302  1.00 11.65           C  
ATOM   2262  CD2 LEU A 287       1.998   0.911  12.771  1.00 11.30           C  
ATOM   2263  N   ASP A 288      -0.932  -3.048  14.834  1.00 12.75           N  
ATOM   2264  CA  ASP A 288      -1.943  -4.079  15.017  1.00 13.65           C  
ATOM   2265  C   ASP A 288      -2.332  -4.126  16.489  1.00 12.12           C  
ATOM   2266  O   ASP A 288      -3.507  -4.018  16.831  1.00 14.79           O  
ATOM   2267  CB  ASP A 288      -1.421  -5.456  14.589  1.00 12.29           C  
ATOM   2268  CG  ASP A 288      -2.536  -6.480  14.478  1.00 13.88           C  
ATOM   2269  OD1 ASP A 288      -3.441  -6.229  13.655  1.00 16.59           O  
ATOM   2270  OD2 ASP A 288      -2.525  -7.515  15.202  1.00 10.63           O1-
ATOM   2271  N   LEU A 289      -1.343  -4.287  17.358  1.00 11.81           N  
ATOM   2272  CA  LEU A 289      -1.603  -4.337  18.790  1.00 12.08           C  
ATOM   2273  C   LEU A 289      -2.370  -3.099  19.234  1.00 10.93           C  
ATOM   2274  O   LEU A 289      -3.354  -3.205  19.962  1.00 11.61           O  
ATOM   2275  CB  LEU A 289      -0.292  -4.427  19.585  1.00  9.15           C  
ATOM   2276  CG  LEU A 289      -0.301  -5.477  20.701  1.00 10.32           C  
ATOM   2277  CD1 LEU A 289       0.994  -5.416  21.485  1.00 11.84           C  
ATOM   2278  CD2 LEU A 289      -1.489  -5.257  21.614  1.00  7.92           C  
ATOM   2279  N   LEU A 290      -1.916  -1.932  18.788  1.00 10.35           N  
ATOM   2280  CA  LEU A 290      -2.543  -0.657  19.130  1.00 11.73           C  
ATOM   2281  C   LEU A 290      -4.029  -0.717  18.831  1.00 14.73           C  
ATOM   2282  O   LEU A 290      -4.870  -0.535  19.726  1.00 15.16           O  
ATOM   2283  CB  LEU A 290      -1.937   0.474  18.304  1.00 10.79           C  
ATOM   2284  CG  LEU A 290      -1.791   1.882  18.887  1.00 10.09           C  
ATOM   2285  CD1 LEU A 290      -1.850   2.881  17.739  1.00  8.83           C  
ATOM   2286  CD2 LEU A 290      -2.870   2.186  19.886  1.00 10.08           C  
ATOM   2287  N   ASP A 291      -4.347  -0.974  17.564  1.00 15.04           N  
ATOM   2288  CA  ASP A 291      -5.736  -1.045  17.137  1.00 17.64           C  
ATOM   2289  C   ASP A 291      -6.570  -1.950  18.029  1.00 17.46           C  
ATOM   2290  O   ASP A 291      -7.691  -1.600  18.395  1.00 19.33           O  
ATOM   2291  CB  ASP A 291      -5.836  -1.518  15.690  1.00 18.91           C  
ATOM   2292  CG  ASP A 291      -7.075  -0.987  14.999  1.00 20.17           C  
ATOM   2293  OD1 ASP A 291      -7.266   0.250  15.012  1.00 19.87           O  
ATOM   2294  OD2 ASP A 291      -7.861  -1.791  14.450  1.00 21.63           O1-
ATOM   2295  N   LYS A 292      -6.033  -3.111  18.381  1.00 16.68           N  
ATOM   2296  CA  LYS A 292      -6.767  -4.025  19.239  1.00 14.76           C  
ATOM   2297  C   LYS A 292      -6.869  -3.542  20.689  1.00 14.29           C  
ATOM   2298  O   LYS A 292      -7.818  -3.880  21.387  1.00 15.03           O  
ATOM   2299  CB  LYS A 292      -6.119  -5.401  19.198  1.00 17.71           C  
ATOM   2300  CG  LYS A 292      -6.231  -6.088  17.847  1.00 19.98           C  
ATOM   2301  CD  LYS A 292      -5.327  -7.314  17.783  1.00 22.24           C  
ATOM   2302  CE  LYS A 292      -5.619  -8.170  16.559  1.00 24.70           C  
ATOM   2303  NZ  LYS A 292      -5.570  -7.386  15.286  1.00 28.65           N1+
ATOM   2304  N   MET A 293      -5.899  -2.767  21.162  1.00 12.02           N  
ATOM   2305  CA  MET A 293      -5.970  -2.283  22.538  1.00 11.43           C  
ATOM   2306  C   MET A 293      -6.851  -1.051  22.627  1.00 10.07           C  
ATOM   2307  O   MET A 293      -7.583  -0.870  23.601  1.00  8.55           O  
ATOM   2308  CB  MET A 293      -4.577  -1.960  23.105  1.00 13.76           C  
ATOM   2309  CG  MET A 293      -3.749  -3.182  23.509  1.00 13.52           C  
ATOM   2310  SD  MET A 293      -2.381  -2.786  24.658  1.00 21.64           S  
ATOM   2311  CE  MET A 293      -1.250  -1.981  23.564  1.00 15.76           C  
ATOM   2312  N   LEU A 294      -6.806  -0.209  21.602  1.00  8.43           N  
ATOM   2313  CA  LEU A 294      -7.610   0.992  21.612  1.00  5.86           C  
ATOM   2314  C   LEU A 294      -8.927   0.896  20.878  1.00  5.36           C  
ATOM   2315  O   LEU A 294      -9.157   1.654  19.942  1.00  7.53           O  
ATOM   2316  CB  LEU A 294      -6.813   2.167  21.056  1.00  3.92           C  
ATOM   2317  CG  LEU A 294      -5.795   2.823  21.990  1.00  3.08           C  
ATOM   2318  CD1 LEU A 294      -5.157   3.963  21.253  1.00  6.85           C  
ATOM   2319  CD2 LEU A 294      -6.459   3.338  23.242  1.00  4.32           C  
ATOM   2320  N   THR A 295      -9.800  -0.013  21.309  1.00  6.89           N  
ATOM   2321  CA  THR A 295     -11.114  -0.157  20.679  1.00  9.57           C  
ATOM   2322  C   THR A 295     -12.173   0.512  21.567  1.00  9.54           C  
ATOM   2323  O   THR A 295     -12.056   0.518  22.801  1.00  9.44           O  
ATOM   2324  CB  THR A 295     -11.495  -1.637  20.454  1.00 10.17           C  
ATOM   2325  CG2 THR A 295     -10.335  -2.379  19.827  1.00 12.00           C  
ATOM   2326  OG1 THR A 295     -11.819  -2.253  21.705  1.00 14.83           O  
ATOM   2327  N   PHE A 296     -13.195   1.079  20.935  1.00  6.49           N  
ATOM   2328  CA  PHE A 296     -14.236   1.779  21.658  1.00  8.09           C  
ATOM   2329  C   PHE A 296     -15.096   0.880  22.534  1.00  9.92           C  
ATOM   2330  O   PHE A 296     -15.464   1.239  23.647  1.00 11.38           O  
ATOM   2331  CB  PHE A 296     -15.126   2.547  20.686  1.00  9.37           C  
ATOM   2332  CG  PHE A 296     -16.188   3.350  21.365  1.00  7.78           C  
ATOM   2333  CD1 PHE A 296     -15.914   4.609  21.853  1.00  6.72           C  
ATOM   2334  CD2 PHE A 296     -17.461   2.824  21.541  1.00  7.82           C  
ATOM   2335  CE1 PHE A 296     -16.879   5.331  22.499  1.00  6.70           C  
ATOM   2336  CE2 PHE A 296     -18.430   3.540  22.189  1.00  5.92           C  
ATOM   2337  CZ  PHE A 296     -18.141   4.797  22.669  1.00  7.65           C  
ATOM   2338  N   ASN A 297     -15.429  -0.292  22.026  1.00 12.28           N  
ATOM   2339  CA  ASN A 297     -16.240  -1.223  22.780  1.00 12.81           C  
ATOM   2340  C   ASN A 297     -15.354  -1.986  23.750  1.00 12.90           C  
ATOM   2341  O   ASN A 297     -14.568  -2.829  23.343  1.00 13.82           O  
ATOM   2342  CB  ASN A 297     -16.918  -2.198  21.828  1.00 16.74           C  
ATOM   2343  CG  ASN A 297     -17.923  -3.070  22.523  1.00 19.09           C  
ATOM   2344  ND2 ASN A 297     -18.857  -3.611  21.758  1.00 20.89           N  
ATOM   2345  OD1 ASN A 297     -17.857  -3.271  23.743  1.00 21.56           O  
ATOM   2346  N   PRO A 298     -15.475  -1.702  25.049  1.00 14.51           N  
ATOM   2347  CA  PRO A 298     -14.658  -2.389  26.054  1.00 14.79           C  
ATOM   2348  C   PRO A 298     -14.710  -3.908  25.955  1.00 16.42           C  
ATOM   2349  O   PRO A 298     -13.723  -4.597  26.216  1.00 16.92           O  
ATOM   2350  CB  PRO A 298     -15.212  -1.863  27.374  1.00 15.71           C  
ATOM   2351  CG  PRO A 298     -16.641  -1.460  27.021  1.00 16.48           C  
ATOM   2352  CD  PRO A 298     -16.463  -0.811  25.679  1.00 15.55           C  
ATOM   2353  N   HIS A 299     -15.859  -4.436  25.569  1.00 18.77           N  
ATOM   2354  CA  HIS A 299     -16.000  -5.878  25.431  1.00 19.38           C  
ATOM   2355  C   HIS A 299     -15.103  -6.417  24.324  1.00 18.40           C  
ATOM   2356  O   HIS A 299     -14.451  -7.447  24.499  1.00 20.13           O  
ATOM   2357  CB  HIS A 299     -17.458  -6.222  25.157  1.00 21.26           C  
ATOM   2358  CG  HIS A 299     -18.370  -5.855  26.283  1.00 24.45           C  
ATOM   2359  CD2 HIS A 299     -18.208  -5.944  27.625  1.00 26.69           C  
ATOM   2360  ND1 HIS A 299     -19.624  -5.322  26.084  1.00 26.32           N  
ATOM   2361  CE1 HIS A 299     -20.196  -5.096  27.254  1.00 28.33           C  
ATOM   2362  NE2 HIS A 299     -19.357  -5.467  28.205  1.00 28.76           N  
ATOM   2363  N   LYS A 300     -15.064  -5.729  23.188  1.00 15.51           N  
ATOM   2364  CA  LYS A 300     -14.231  -6.174  22.075  1.00 16.15           C  
ATOM   2365  C   LYS A 300     -12.750  -5.913  22.341  1.00 14.77           C  
ATOM   2366  O   LYS A 300     -11.883  -6.407  21.627  1.00 13.85           O  
ATOM   2367  CB  LYS A 300     -14.631  -5.451  20.791  1.00 19.01           C  
ATOM   2368  CG  LYS A 300     -16.113  -5.427  20.538  1.00 21.49           C  
ATOM   2369  CD  LYS A 300     -16.473  -4.497  19.391  1.00 25.95           C  
ATOM   2370  CE  LYS A 300     -16.162  -5.107  18.037  1.00 27.19           C  
ATOM   2371  NZ  LYS A 300     -16.807  -4.343  16.933  1.00 28.26           N1+
ATOM   2372  N   ARG A 301     -12.465  -5.119  23.362  1.00 14.20           N  
ATOM   2373  CA  ARG A 301     -11.098  -4.777  23.710  1.00 11.07           C  
ATOM   2374  C   ARG A 301     -10.293  -6.010  24.134  1.00 10.59           C  
ATOM   2375  O   ARG A 301     -10.798  -6.908  24.809  1.00  9.40           O  
ATOM   2376  CB  ARG A 301     -11.126  -3.735  24.822  1.00 11.62           C  
ATOM   2377  CG  ARG A 301      -9.988  -2.753  24.810  1.00  7.40           C  
ATOM   2378  CD  ARG A 301     -10.253  -1.703  25.878  1.00  8.20           C  
ATOM   2379  NE  ARG A 301     -11.211  -0.705  25.455  1.00  4.34           N  
ATOM   2380  CZ  ARG A 301     -11.938   0.037  26.277  1.00  3.93           C  
ATOM   2381  NH1 ARG A 301     -11.830  -0.111  27.593  1.00  4.13           N1+
ATOM   2382  NH2 ARG A 301     -12.773   0.947  25.781  1.00  4.38           N  
ATOM   2383  N   ILE A 302      -9.036  -6.032  23.708  1.00 10.64           N  
ATOM   2384  CA  ILE A 302      -8.086  -7.107  23.976  1.00 11.38           C  
ATOM   2385  C   ILE A 302      -7.683  -7.192  25.453  1.00 11.72           C  
ATOM   2386  O   ILE A 302      -7.584  -6.181  26.139  1.00 12.55           O  
ATOM   2387  CB  ILE A 302      -6.809  -6.900  23.094  1.00 13.36           C  
ATOM   2388  CG1 ILE A 302      -5.828  -8.048  23.254  1.00 12.95           C  
ATOM   2389  CG2 ILE A 302      -6.069  -5.648  23.516  1.00 15.37           C  
ATOM   2390  CD1 ILE A 302      -4.534  -7.785  22.534  1.00  8.84           C  
ATOM   2391  N   GLU A 303      -7.452  -8.411  25.929  1.00 13.80           N  
ATOM   2392  CA  GLU A 303      -7.049  -8.662  27.308  1.00 14.57           C  
ATOM   2393  C   GLU A 303      -5.520  -8.775  27.408  1.00 15.61           C  
ATOM   2394  O   GLU A 303      -4.840  -8.929  26.387  1.00 16.46           O  
ATOM   2395  CB  GLU A 303      -7.741  -9.937  27.787  1.00 16.28           C  
ATOM   2396  CG  GLU A 303      -9.260  -9.793  27.738  1.00 19.34           C  
ATOM   2397  CD  GLU A 303     -10.005 -11.114  27.653  1.00 23.26           C  
ATOM   2398  OE1 GLU A 303     -10.038 -11.728  26.562  1.00 23.10           O  
ATOM   2399  OE2 GLU A 303     -10.569 -11.537  28.685  1.00 26.19           O1-
ATOM   2400  N   VAL A 304      -4.980  -8.683  28.626  1.00 14.21           N  
ATOM   2401  CA  VAL A 304      -3.527  -8.758  28.837  1.00 13.31           C  
ATOM   2402  C   VAL A 304      -2.865  -9.991  28.267  1.00 11.62           C  
ATOM   2403  O   VAL A 304      -1.821  -9.896  27.627  1.00 13.09           O  
ATOM   2404  CB  VAL A 304      -3.123  -8.708  30.336  1.00 14.93           C  
ATOM   2405  CG1 VAL A 304      -2.998  -7.283  30.789  1.00 11.82           C  
ATOM   2406  CG2 VAL A 304      -4.135  -9.492  31.188  1.00 13.63           C  
ATOM   2407  N   GLU A 305      -3.446 -11.152  28.531  1.00 12.53           N  
ATOM   2408  CA  GLU A 305      -2.899 -12.400  28.006  1.00 15.18           C  
ATOM   2409  C   GLU A 305      -2.663 -12.265  26.509  1.00 14.12           C  
ATOM   2410  O   GLU A 305      -1.562 -12.526  26.028  1.00 14.14           O  
ATOM   2411  CB  GLU A 305      -3.871 -13.551  28.244  1.00 16.75           C  
ATOM   2412  CG  GLU A 305      -4.317 -13.676  29.671  1.00 21.63           C  
ATOM   2413  CD  GLU A 305      -3.216 -14.134  30.571  1.00 21.66           C  
ATOM   2414  OE1 GLU A 305      -2.092 -13.617  30.424  1.00 24.71           O  
ATOM   2415  OE2 GLU A 305      -3.477 -15.001  31.428  1.00 23.04           O1-
ATOM   2416  N   GLN A 306      -3.707 -11.848  25.789  1.00 13.42           N  
ATOM   2417  CA  GLN A 306      -3.638 -11.669  24.341  1.00 14.42           C  
ATOM   2418  C   GLN A 306      -2.578 -10.676  23.946  1.00 12.25           C  
ATOM   2419  O   GLN A 306      -1.797 -10.923  23.033  1.00 14.41           O  
ATOM   2420  CB  GLN A 306      -4.952 -11.159  23.788  1.00 16.12           C  
ATOM   2421  CG  GLN A 306      -6.103 -12.100  23.919  1.00 18.50           C  
ATOM   2422  CD  GLN A 306      -7.414 -11.373  23.744  1.00 20.28           C  
ATOM   2423  NE2 GLN A 306      -7.877 -11.288  22.499  1.00 17.92           N  
ATOM   2424  OE1 GLN A 306      -7.997 -10.869  24.713  1.00 16.75           O  
ATOM   2425  N   ALA A 307      -2.583  -9.533  24.615  1.00  8.27           N  
ATOM   2426  CA  ALA A 307      -1.612  -8.496  24.326  1.00  6.46           C  
ATOM   2427  C   ALA A 307      -0.181  -9.039  24.423  1.00  5.50           C  
ATOM   2428  O   ALA A 307       0.602  -8.890  23.489  1.00  4.03           O  
ATOM   2429  CB  ALA A 307      -1.813  -7.330  25.281  1.00  3.23           C  
ATOM   2430  N   LEU A 308       0.144  -9.680  25.548  1.00  4.95           N  
ATOM   2431  CA  LEU A 308       1.473 -10.232  25.769  1.00  4.85           C  
ATOM   2432  C   LEU A 308       1.913 -11.183  24.661  1.00  7.76           C  
ATOM   2433  O   LEU A 308       3.064 -11.132  24.200  1.00 10.55           O  
ATOM   2434  CB  LEU A 308       1.518 -10.956  27.111  1.00  6.69           C  
ATOM   2435  CG  LEU A 308       1.701 -10.051  28.334  1.00  5.92           C  
ATOM   2436  CD1 LEU A 308       1.350 -10.802  29.609  1.00  4.53           C  
ATOM   2437  CD2 LEU A 308       3.154  -9.564  28.375  1.00  5.36           C  
ATOM   2438  N   ALA A 309       0.996 -12.045  24.232  1.00  6.86           N  
ATOM   2439  CA  ALA A 309       1.271 -13.011  23.184  1.00  6.60           C  
ATOM   2440  C   ALA A 309       1.172 -12.450  21.754  1.00  8.64           C  
ATOM   2441  O   ALA A 309       1.384 -13.174  20.786  1.00  9.79           O  
ATOM   2442  CB  ALA A 309       0.342 -14.203  23.350  1.00  4.68           C  
ATOM   2443  N   HIS A 310       0.849 -11.170  21.612  1.00  8.37           N  
ATOM   2444  CA  HIS A 310       0.751 -10.577  20.286  1.00  7.32           C  
ATOM   2445  C   HIS A 310       2.139 -10.605  19.629  1.00  8.40           C  
ATOM   2446  O   HIS A 310       3.157 -10.426  20.293  1.00 11.70           O  
ATOM   2447  CB  HIS A 310       0.242  -9.141  20.404  1.00  6.79           C  
ATOM   2448  CG  HIS A 310      -0.098  -8.497  19.092  1.00  9.33           C  
ATOM   2449  CD2 HIS A 310      -1.294  -8.281  18.492  1.00  9.89           C  
ATOM   2450  ND1 HIS A 310       0.855  -7.994  18.232  1.00  8.69           N  
ATOM   2451  CE1 HIS A 310       0.264  -7.499  17.161  1.00  8.56           C  
ATOM   2452  NE2 HIS A 310      -1.040  -7.661  17.293  1.00  9.14           N  
ATOM   2453  N   PRO A 311       2.194 -10.849  18.317  1.00  7.30           N  
ATOM   2454  CA  PRO A 311       3.452 -10.902  17.565  1.00  6.72           C  
ATOM   2455  C   PRO A 311       4.446  -9.769  17.856  1.00  6.95           C  
ATOM   2456  O   PRO A 311       5.647  -9.975  17.830  1.00  6.23           O  
ATOM   2457  CB  PRO A 311       2.978 -10.874  16.113  1.00  9.70           C  
ATOM   2458  CG  PRO A 311       1.702 -11.635  16.165  1.00  7.41           C  
ATOM   2459  CD  PRO A 311       1.042 -11.133  17.439  1.00  8.97           C  
ATOM   2460  N   TYR A 312       3.952  -8.568  18.122  1.00  9.70           N  
ATOM   2461  CA  TYR A 312       4.848  -7.448  18.379  1.00 11.84           C  
ATOM   2462  C   TYR A 312       5.809  -7.696  19.546  1.00 12.85           C  
ATOM   2463  O   TYR A 312       6.951  -7.235  19.518  1.00 13.85           O  
ATOM   2464  CB  TYR A 312       4.045  -6.162  18.626  1.00 12.32           C  
ATOM   2465  CG  TYR A 312       4.925  -4.952  18.830  1.00 12.65           C  
ATOM   2466  CD1 TYR A 312       5.794  -4.526  17.834  1.00 14.92           C  
ATOM   2467  CD2 TYR A 312       4.935  -4.272  20.038  1.00 15.16           C  
ATOM   2468  CE1 TYR A 312       6.656  -3.459  18.040  1.00 13.29           C  
ATOM   2469  CE2 TYR A 312       5.786  -3.205  20.253  1.00 13.66           C  
ATOM   2470  CZ  TYR A 312       6.645  -2.804  19.253  1.00 15.06           C  
ATOM   2471  OH  TYR A 312       7.495  -1.743  19.473  1.00 17.49           O  
ATOM   2472  N   LEU A 313       5.347  -8.429  20.561  1.00 13.51           N  
ATOM   2473  CA  LEU A 313       6.155  -8.732  21.742  1.00 13.26           C  
ATOM   2474  C   LEU A 313       6.793 -10.107  21.677  1.00 14.35           C  
ATOM   2475  O   LEU A 313       7.266 -10.644  22.685  1.00 12.52           O  
ATOM   2476  CB  LEU A 313       5.287  -8.651  22.988  1.00 13.00           C  
ATOM   2477  CG  LEU A 313       4.420  -7.404  23.100  1.00 10.71           C  
ATOM   2478  CD1 LEU A 313       3.651  -7.458  24.399  1.00  8.37           C  
ATOM   2479  CD2 LEU A 313       5.299  -6.160  23.017  1.00  9.40           C  
ATOM   2480  N   GLU A 314       6.817 -10.662  20.475  1.00 18.44           N  
ATOM   2481  CA  GLU A 314       7.358 -11.989  20.227  1.00 21.65           C  
ATOM   2482  C   GLU A 314       8.736 -12.293  20.818  1.00 21.59           C  
ATOM   2483  O   GLU A 314       8.995 -13.425  21.207  1.00 23.10           O  
ATOM   2484  CB  GLU A 314       7.382 -12.245  18.718  1.00 23.70           C  
ATOM   2485  CG  GLU A 314       6.853 -13.606  18.329  1.00 27.49           C  
ATOM   2486  CD  GLU A 314       5.380 -13.772  18.658  1.00 30.13           C  
ATOM   2487  OE1 GLU A 314       4.547 -13.608  17.742  1.00 31.75           O  
ATOM   2488  OE2 GLU A 314       5.051 -14.060  19.831  1.00 31.07           O1-
ATOM   2489  N   GLN A 315       9.622 -11.304  20.884  1.00 21.89           N  
ATOM   2490  CA  GLN A 315      10.965 -11.550  21.411  1.00 22.46           C  
ATOM   2491  C   GLN A 315      11.065 -11.544  22.939  1.00 20.29           C  
ATOM   2492  O   GLN A 315      12.066 -11.964  23.501  1.00 20.58           O  
ATOM   2493  CB  GLN A 315      11.954 -10.535  20.832  1.00 24.04           C  
ATOM   2494  CG  GLN A 315      11.937  -9.184  21.530  1.00 27.27           C  
ATOM   2495  CD  GLN A 315      12.853  -8.177  20.864  1.00 27.91           C  
ATOM   2496  NE2 GLN A 315      14.084  -8.079  21.362  1.00 27.76           N  
ATOM   2497  OE1 GLN A 315      12.464  -7.500  19.907  1.00 26.76           O  
ATOM   2498  N   TYR A 316      10.030 -11.064  23.607  1.00 17.62           N  
ATOM   2499  CA  TYR A 316      10.021 -11.019  25.053  1.00 15.68           C  
ATOM   2500  C   TYR A 316       9.052 -12.015  25.670  1.00 15.49           C  
ATOM   2501  O   TYR A 316       9.251 -12.463  26.795  1.00 15.47           O  
ATOM   2502  CB  TYR A 316       9.633  -9.621  25.524  1.00 15.81           C  
ATOM   2503  CG  TYR A 316      10.620  -8.572  25.132  1.00 16.71           C  
ATOM   2504  CD1 TYR A 316      11.892  -8.549  25.688  1.00 16.65           C  
ATOM   2505  CD2 TYR A 316      10.300  -7.623  24.175  1.00 17.18           C  
ATOM   2506  CE1 TYR A 316      12.820  -7.610  25.296  1.00 16.39           C  
ATOM   2507  CE2 TYR A 316      11.223  -6.678  23.775  1.00 17.99           C  
ATOM   2508  CZ  TYR A 316      12.482  -6.680  24.338  1.00 16.56           C  
ATOM   2509  OH  TYR A 316      13.409  -5.768  23.907  1.00 14.09           O  
ATOM   2510  N   TYR A 317       8.010 -12.366  24.929  1.00 13.29           N  
ATOM   2511  CA  TYR A 317       6.991 -13.255  25.452  1.00 12.58           C  
ATOM   2512  C   TYR A 317       7.476 -14.577  26.044  1.00 11.45           C  
ATOM   2513  O   TYR A 317       8.145 -15.367  25.378  1.00 13.68           O  
ATOM   2514  CB  TYR A 317       5.941 -13.508  24.373  1.00 11.36           C  
ATOM   2515  CG  TYR A 317       4.686 -14.142  24.906  1.00 11.81           C  
ATOM   2516  CD1 TYR A 317       4.059 -13.627  26.022  1.00 12.59           C  
ATOM   2517  CD2 TYR A 317       4.136 -15.269  24.305  1.00 14.83           C  
ATOM   2518  CE1 TYR A 317       2.927 -14.210  26.538  1.00 11.70           C  
ATOM   2519  CE2 TYR A 317       2.992 -15.866  24.817  1.00 13.34           C  
ATOM   2520  CZ  TYR A 317       2.402 -15.325  25.943  1.00 11.81           C  
ATOM   2521  OH  TYR A 317       1.329 -15.928  26.523  1.00 13.07           O  
ATOM   2522  N   ASP A 318       7.140 -14.800  27.310  1.00 10.61           N  
ATOM   2523  CA  ASP A 318       7.495 -16.036  27.996  1.00  7.99           C  
ATOM   2524  C   ASP A 318       6.610 -16.236  29.233  1.00  8.18           C  
ATOM   2525  O   ASP A 318       6.945 -15.807  30.333  1.00  6.57           O  
ATOM   2526  CB  ASP A 318       8.988 -16.050  28.388  1.00 10.18           C  
ATOM   2527  CG  ASP A 318       9.390 -17.316  29.143  1.00  9.36           C  
ATOM   2528  OD1 ASP A 318       8.653 -18.320  29.070  1.00 13.42           O  
ATOM   2529  OD2 ASP A 318      10.448 -17.315  29.806  1.00 10.07           O1-
ATOM   2530  N   PRO A 319       5.451 -16.895  29.044  1.00 10.65           N  
ATOM   2531  CA  PRO A 319       4.434 -17.219  30.051  1.00  5.76           C  
ATOM   2532  C   PRO A 319       5.017 -17.719  31.365  1.00  7.52           C  
ATOM   2533  O   PRO A 319       4.566 -17.332  32.436  1.00  9.00           O  
ATOM   2534  CB  PRO A 319       3.624 -18.298  29.363  1.00  4.94           C  
ATOM   2535  CG  PRO A 319       3.637 -17.857  27.974  1.00  4.42           C  
ATOM   2536  CD  PRO A 319       5.073 -17.463  27.739  1.00  4.68           C  
ATOM   2537  N   SER A 320       6.015 -18.593  31.270  1.00  8.12           N  
ATOM   2538  CA  SER A 320       6.662 -19.158  32.443  1.00  8.50           C  
ATOM   2539  C   SER A 320       7.494 -18.133  33.228  1.00 10.24           C  
ATOM   2540  O   SER A 320       7.963 -18.431  34.325  1.00 11.06           O  
ATOM   2541  CB  SER A 320       7.569 -20.317  32.026  1.00 10.65           C  
ATOM   2542  OG  SER A 320       8.725 -19.827  31.369  1.00  8.24           O  
ATOM   2543  N   ASP A 321       7.692 -16.950  32.652  1.00 10.78           N  
ATOM   2544  CA  ASP A 321       8.449 -15.875  33.287  1.00 12.77           C  
ATOM   2545  C   ASP A 321       7.537 -14.659  33.353  1.00 12.24           C  
ATOM   2546  O   ASP A 321       7.936 -13.546  33.042  1.00 10.68           O  
ATOM   2547  CB  ASP A 321       9.700 -15.534  32.467  1.00 12.56           C  
ATOM   2548  CG  ASP A 321      10.606 -14.522  33.165  1.00 14.30           C  
ATOM   2549  OD1 ASP A 321      11.279 -13.728  32.462  1.00 11.56           O  
ATOM   2550  OD2 ASP A 321      10.648 -14.527  34.415  1.00 14.27           O1-
ATOM   2551  N   GLU A 322       6.297 -14.891  33.751  1.00 13.82           N  
ATOM   2552  CA  GLU A 322       5.313 -13.830  33.863  1.00 14.94           C  
ATOM   2553  C   GLU A 322       4.333 -14.282  34.929  1.00 14.53           C  
ATOM   2554  O   GLU A 322       3.184 -14.601  34.649  1.00 16.08           O  
ATOM   2555  CB  GLU A 322       4.617 -13.640  32.509  1.00 16.73           C  
ATOM   2556  CG  GLU A 322       5.566 -13.155  31.400  1.00 18.91           C  
ATOM   2557  CD  GLU A 322       5.007 -13.342  29.997  1.00 20.91           C  
ATOM   2558  OE1 GLU A 322       5.619 -12.833  29.038  1.00 19.90           O  
ATOM   2559  OE2 GLU A 322       3.960 -14.006  29.851  1.00 23.43           O1-
ATOM   2560  N   PRO A 323       4.788 -14.311  36.181  1.00 15.91           N  
ATOM   2561  CA  PRO A 323       3.999 -14.729  37.343  1.00 15.96           C  
ATOM   2562  C   PRO A 323       2.680 -14.021  37.567  1.00 15.40           C  
ATOM   2563  O   PRO A 323       2.463 -12.901  37.101  1.00 15.22           O  
ATOM   2564  CB  PRO A 323       4.953 -14.488  38.507  1.00 16.74           C  
ATOM   2565  CG  PRO A 323       5.710 -13.287  38.055  1.00 17.26           C  
ATOM   2566  CD  PRO A 323       6.036 -13.657  36.617  1.00 17.01           C  
ATOM   2567  N   ILE A 324       1.801 -14.696  38.297  1.00 15.53           N  
ATOM   2568  CA  ILE A 324       0.516 -14.134  38.648  1.00 16.60           C  
ATOM   2569  C   ILE A 324       0.503 -13.964  40.164  1.00 17.61           C  
ATOM   2570  O   ILE A 324       1.354 -14.501  40.865  1.00 16.59           O  
ATOM   2571  CB  ILE A 324      -0.657 -15.028  38.207  1.00 18.87           C  
ATOM   2572  CG1 ILE A 324      -0.554 -16.402  38.851  1.00 19.40           C  
ATOM   2573  CG2 ILE A 324      -0.672 -15.159  36.699  1.00 16.52           C  
ATOM   2574  CD1 ILE A 324      -1.775 -17.257  38.591  1.00 19.86           C  
ATOM   2575  N   ALA A 325      -0.461 -13.189  40.637  1.00 20.10           N  
ATOM   2576  CA  ALA A 325      -0.647 -12.859  42.036  1.00 22.42           C  
ATOM   2577  C   ALA A 325      -0.058 -13.773  43.099  1.00 24.58           C  
ATOM   2578  O   ALA A 325       1.026 -13.506  43.620  1.00 26.71           O  
ATOM   2579  CB  ALA A 325      -2.137 -12.666  42.317  1.00 23.27           C  
ATOM   2580  N   GLU A 326      -0.789 -14.838  43.418  1.00 24.05           N  
ATOM   2581  CA  GLU A 326      -0.422 -15.774  44.480  1.00 23.99           C  
ATOM   2582  C   GLU A 326      -1.477 -15.564  45.564  1.00 23.24           C  
ATOM   2583  O   GLU A 326      -2.028 -16.518  46.122  1.00 21.97           O  
ATOM   2584  CB  GLU A 326       0.942 -15.451  45.087  1.00 24.60           C  
ATOM   2585  CG  GLU A 326       1.126 -16.104  46.422  1.00 29.55           C  
ATOM   2586  CD  GLU A 326       2.208 -15.461  47.274  1.00 33.64           C  
ATOM   2587  OE1 GLU A 326       2.393 -14.225  47.185  1.00 36.24           O  
ATOM   2588  OE2 GLU A 326       2.853 -16.190  48.061  1.00 32.38           O1-
ATOM   2589  N   ALA A 327      -1.747 -14.294  45.857  1.00 22.80           N  
ATOM   2590  CA  ALA A 327      -2.728 -13.936  46.866  1.00 23.43           C  
ATOM   2591  C   ALA A 327      -3.745 -12.905  46.386  1.00 24.50           C  
ATOM   2592  O   ALA A 327      -3.726 -11.761  46.820  1.00 24.64           O  
ATOM   2593  CB  ALA A 327      -2.023 -13.425  48.103  1.00 22.09           C  
ATOM   2594  N   PRO A 328      -4.646 -13.303  45.474  1.00 25.50           N  
ATOM   2595  CA  PRO A 328      -5.679 -12.403  44.945  1.00 28.52           C  
ATOM   2596  C   PRO A 328      -6.684 -12.131  46.065  1.00 30.76           C  
ATOM   2597  O   PRO A 328      -6.650 -12.796  47.095  1.00 30.98           O  
ATOM   2598  CB  PRO A 328      -6.313 -13.221  43.814  1.00 27.59           C  
ATOM   2599  CG  PRO A 328      -5.277 -14.248  43.475  1.00 26.58           C  
ATOM   2600  CD  PRO A 328      -4.698 -14.610  44.802  1.00 25.21           C  
ATOM   2601  N   PHE A 329      -7.583 -11.171  45.874  1.00 35.00           N  
ATOM   2602  CA  PHE A 329      -8.573 -10.885  46.912  1.00 39.73           C  
ATOM   2603  C   PHE A 329      -9.893 -10.335  46.397  1.00 42.27           C  
ATOM   2604  O   PHE A 329     -10.156 -10.370  45.198  1.00 43.30           O  
ATOM   2605  CB  PHE A 329      -7.984  -9.934  47.956  1.00 40.50           C  
ATOM   2606  CG  PHE A 329      -7.456  -8.649  47.390  1.00 41.31           C  
ATOM   2607  CD1 PHE A 329      -8.278  -7.562  47.216  1.00 41.48           C  
ATOM   2608  CD2 PHE A 329      -6.114  -8.527  47.066  1.00 40.84           C  
ATOM   2609  CE1 PHE A 329      -7.766  -6.381  46.734  1.00 43.63           C  
ATOM   2610  CE2 PHE A 329      -5.602  -7.360  46.589  1.00 38.83           C  
ATOM   2611  CZ  PHE A 329      -6.424  -6.285  46.423  1.00 42.00           C  
ATOM   2612  N   LYS A 330     -10.728  -9.850  47.316  1.00 45.26           N  
ATOM   2613  CA  LYS A 330     -12.032  -9.274  46.970  1.00 47.87           C  
ATOM   2614  C   LYS A 330     -12.774  -8.718  48.191  1.00 50.40           C  
ATOM   2615  O   LYS A 330     -13.858  -9.189  48.538  1.00 50.19           O  
ATOM   2616  CB  LYS A 330     -12.900 -10.321  46.261  1.00 45.50           C  
ATOM   2617  CG  LYS A 330     -13.101 -11.610  47.018  1.00 42.56           C  
ATOM   2618  CD  LYS A 330     -13.907 -12.577  46.179  1.00 41.95           C  
ATOM   2619  CE  LYS A 330     -15.252 -11.977  45.794  1.00 42.88           C  
ATOM   2620  NZ  LYS A 330     -15.971 -12.777  44.764  1.00 41.47           N1+
ATOM   2621  N   PHE A 331     -12.191  -7.696  48.819  1.00 53.28           N  
ATOM   2622  CA  PHE A 331     -12.765  -7.083  50.019  1.00 56.11           C  
ATOM   2623  C   PHE A 331     -14.026  -6.236  49.829  1.00 56.71           C  
ATOM   2624  O   PHE A 331     -14.427  -5.935  48.708  1.00 55.48           O  
ATOM   2625  CB  PHE A 331     -11.705  -6.247  50.744  1.00 57.47           C  
ATOM   2626  CG  PHE A 331     -11.182  -5.091  49.938  1.00 59.02           C  
ATOM   2627  CD1 PHE A 331     -10.026  -5.217  49.183  1.00 58.96           C  
ATOM   2628  CD2 PHE A 331     -11.838  -3.872  49.951  1.00 59.03           C  
ATOM   2629  CE1 PHE A 331      -9.533  -4.148  48.461  1.00 59.27           C  
ATOM   2630  CE2 PHE A 331     -11.352  -2.805  49.233  1.00 60.65           C  
ATOM   2631  CZ  PHE A 331     -10.192  -2.942  48.486  1.00 60.52           C  
ATOM   2632  N   ASP A 332     -14.620  -5.844  50.958  1.00 58.54           N  
ATOM   2633  CA  ASP A 332     -15.862  -5.062  51.005  1.00 59.80           C  
ATOM   2634  C   ASP A 332     -15.708  -3.559  51.269  1.00 60.00           C  
ATOM   2635  O   ASP A 332     -16.669  -2.800  51.136  1.00 59.44           O  
ATOM   2636  CB  ASP A 332     -16.796  -5.665  52.067  1.00 60.26           C  
ATOM   2637  CG  ASP A 332     -18.133  -4.944  52.157  1.00 60.37           C  
ATOM   2638  OD1 ASP A 332     -18.812  -4.824  51.115  1.00 58.76           O  
ATOM   2639  OD2 ASP A 332     -18.510  -4.507  53.268  1.00 59.63           O1-
ATOM   2640  N   MET A 333     -14.508  -3.131  51.647  1.00 59.59           N  
ATOM   2641  CA  MET A 333     -14.239  -1.721  51.932  1.00 60.01           C  
ATOM   2642  C   MET A 333     -14.680  -0.775  50.815  1.00 60.05           C  
ATOM   2643  O   MET A 333     -15.143   0.341  51.074  1.00 60.31           O  
ATOM   2644  CB  MET A 333     -12.746  -1.522  52.170  1.00 59.64           C  
ATOM   2645  CG  MET A 333     -12.332  -0.065  52.257  1.00 59.00           C  
ATOM   2646  SD  MET A 333     -10.612   0.194  51.771  1.00 55.99           S  
ATOM   2647  CE  MET A 333     -10.793   1.504  50.606  1.00 54.54           C  
ATOM   2648  N   GLU A 334     -14.498  -1.239  49.581  1.00 60.14           N  
ATOM   2649  CA  GLU A 334     -14.825  -0.525  48.342  1.00 59.23           C  
ATOM   2650  C   GLU A 334     -15.873   0.601  48.373  1.00 58.60           C  
ATOM   2651  O   GLU A 334     -16.893   0.519  49.061  1.00 57.78           O  
ATOM   2652  CB  GLU A 334     -15.214  -1.559  47.277  1.00 58.35           C  
ATOM   2653  CG  GLU A 334     -16.410  -2.416  47.662  1.00 57.54           C  
ATOM   2654  CD  GLU A 334     -16.521  -3.684  46.835  1.00 57.74           C  
ATOM   2655  OE1 GLU A 334     -15.708  -4.608  47.045  1.00 57.30           O  
ATOM   2656  OE2 GLU A 334     -17.422  -3.760  45.973  1.00 57.19           O1-
ATOM   2657  N   LEU A 335     -15.587   1.648  47.598  1.00 59.09           N  
ATOM   2658  CA  LEU A 335     -16.443   2.826  47.456  1.00 59.31           C  
ATOM   2659  C   LEU A 335     -16.791   3.507  48.783  1.00 59.11           C  
ATOM   2660  O   LEU A 335     -17.916   3.396  49.273  1.00 58.34           O  
ATOM   2661  CB  LEU A 335     -17.729   2.449  46.697  1.00 60.66           C  
ATOM   2662  CG  LEU A 335     -18.705   3.541  46.224  1.00 60.62           C  
ATOM   2663  CD1 LEU A 335     -17.976   4.552  45.345  1.00 61.20           C  
ATOM   2664  CD2 LEU A 335     -19.854   2.897  45.446  1.00 60.32           C  
ATOM   2665  N   ASP A 336     -15.816   4.217  49.352  1.00 58.58           N  
ATOM   2666  CA  ASP A 336     -15.993   4.940  50.615  1.00 57.99           C  
ATOM   2667  C   ASP A 336     -16.756   4.120  51.647  1.00 57.43           C  
ATOM   2668  O   ASP A 336     -16.409   2.967  51.913  1.00 57.77           O  
ATOM   2669  CB  ASP A 336     -16.728   6.266  50.375  1.00 58.17           C  
ATOM   2670  CG  ASP A 336     -15.875   7.291  49.641  1.00 58.25           C  
ATOM   2671  OD1 ASP A 336     -16.413   8.363  49.296  1.00 58.83           O  
ATOM   2672  OD2 ASP A 336     -14.673   7.033  49.415  1.00 57.51           O1-
ATOM   2673  N   ASP A 337     -17.800   4.718  52.216  1.00 56.56           N  
ATOM   2674  CA  ASP A 337     -18.620   4.055  53.221  1.00 55.81           C  
ATOM   2675  C   ASP A 337     -17.730   3.519  54.333  1.00 53.98           C  
ATOM   2676  O   ASP A 337     -17.696   2.315  54.597  1.00 53.81           O  
ATOM   2677  CB  ASP A 337     -19.406   2.900  52.596  1.00 57.49           C  
ATOM   2678  CG  ASP A 337     -20.312   2.207  53.600  1.00 58.95           C  
ATOM   2679  OD1 ASP A 337     -20.322   0.956  53.635  1.00 60.00           O  
ATOM   2680  OD2 ASP A 337     -21.016   2.917  54.356  1.00 60.16           O1-
ATOM   2681  N   LEU A 338     -16.999   4.415  54.980  1.00 52.15           N  
ATOM   2682  CA  LEU A 338     -16.112   4.007  56.054  1.00 50.04           C  
ATOM   2683  C   LEU A 338     -15.531   5.249  56.711  1.00 48.43           C  
ATOM   2684  O   LEU A 338     -14.829   6.038  56.077  1.00 47.74           O  
ATOM   2685  CB  LEU A 338     -15.001   3.118  55.493  1.00 49.26           C  
ATOM   2686  CG  LEU A 338     -14.249   2.237  56.489  1.00 48.34           C  
ATOM   2687  CD1 LEU A 338     -15.236   1.426  57.312  1.00 48.25           C  
ATOM   2688  CD2 LEU A 338     -13.311   1.315  55.727  1.00 48.46           C  
ATOM   2689  N   PRO A 339     -15.821   5.436  58.003  1.00 46.73           N  
ATOM   2690  CA  PRO A 339     -15.323   6.597  58.737  1.00 45.02           C  
ATOM   2691  C   PRO A 339     -13.809   6.734  58.695  1.00 43.64           C  
ATOM   2692  O   PRO A 339     -13.075   5.745  58.723  1.00 42.48           O  
ATOM   2693  CB  PRO A 339     -15.848   6.360  60.150  1.00 44.77           C  
ATOM   2694  CG  PRO A 339     -15.832   4.872  60.256  1.00 44.87           C  
ATOM   2695  CD  PRO A 339     -16.424   4.458  58.924  1.00 46.22           C  
ATOM   2696  N   LYS A 340     -13.356   7.979  58.624  1.00 42.81           N  
ATOM   2697  CA  LYS A 340     -11.939   8.287  58.592  1.00 42.14           C  
ATOM   2698  C   LYS A 340     -11.187   7.612  59.734  1.00 41.43           C  
ATOM   2699  O   LYS A 340     -10.049   7.166  59.565  1.00 41.29           O  
ATOM   2700  CB  LYS A 340     -11.739   9.802  58.666  1.00 42.82           C  
ATOM   2701  CG  LYS A 340     -10.566  10.235  59.524  1.00 45.36           C  
ATOM   2702  CD  LYS A 340     -11.022  10.683  60.908  1.00 46.84           C  
ATOM   2703  CE  LYS A 340      -9.836  10.909  61.847  1.00 47.83           C  
ATOM   2704  NZ  LYS A 340     -10.256  11.396  63.197  1.00 48.70           N1+
ATOM   2705  N   GLU A 341     -11.817   7.540  60.902  1.00 40.09           N  
ATOM   2706  CA  GLU A 341     -11.182   6.925  62.057  1.00 38.00           C  
ATOM   2707  C   GLU A 341     -10.847   5.465  61.830  1.00 35.99           C  
ATOM   2708  O   GLU A 341      -9.727   5.039  62.101  1.00 35.41           O  
ATOM   2709  CB  GLU A 341     -12.062   7.070  63.298  1.00 39.12           C  
ATOM   2710  CG  GLU A 341     -11.926   8.423  63.980  1.00 39.02           C  
ATOM   2711  CD  GLU A 341     -12.940   9.429  63.485  1.00 39.57           C  
ATOM   2712  OE1 GLU A 341     -13.433   9.264  62.349  1.00 37.00           O  
ATOM   2713  OE2 GLU A 341     -13.234  10.389  64.232  1.00 40.74           O1-
ATOM   2714  N   LYS A 342     -11.810   4.692  61.340  1.00 35.52           N  
ATOM   2715  CA  LYS A 342     -11.551   3.281  61.089  1.00 35.29           C  
ATOM   2716  C   LYS A 342     -10.467   3.073  60.048  1.00 33.37           C  
ATOM   2717  O   LYS A 342      -9.658   2.158  60.169  1.00 33.01           O  
ATOM   2718  CB  LYS A 342     -12.823   2.557  60.656  1.00 36.55           C  
ATOM   2719  CG  LYS A 342     -13.689   2.126  61.829  1.00 39.00           C  
ATOM   2720  CD  LYS A 342     -12.886   1.258  62.793  1.00 41.12           C  
ATOM   2721  CE  LYS A 342     -13.721   0.809  63.983  1.00 42.18           C  
ATOM   2722  NZ  LYS A 342     -12.919   0.005  64.944  1.00 41.53           N1+
ATOM   2723  N   LEU A 343     -10.453   3.913  59.021  1.00 32.60           N  
ATOM   2724  CA  LEU A 343      -9.438   3.791  57.990  1.00 31.41           C  
ATOM   2725  C   LEU A 343      -8.064   3.939  58.632  1.00 30.81           C  
ATOM   2726  O   LEU A 343      -7.146   3.176  58.336  1.00 29.70           O  
ATOM   2727  CB  LEU A 343      -9.644   4.850  56.902  1.00 31.44           C  
ATOM   2728  CG  LEU A 343     -10.746   4.526  55.886  1.00 31.25           C  
ATOM   2729  CD1 LEU A 343     -10.933   5.674  54.919  1.00 30.40           C  
ATOM   2730  CD2 LEU A 343     -10.371   3.264  55.134  1.00 31.48           C  
ATOM   2731  N   LYS A 344      -7.926   4.923  59.512  1.00 29.77           N  
ATOM   2732  CA  LYS A 344      -6.663   5.129  60.201  1.00 30.52           C  
ATOM   2733  C   LYS A 344      -6.252   3.846  60.929  1.00 29.19           C  
ATOM   2734  O   LYS A 344      -5.111   3.413  60.837  1.00 29.50           O  
ATOM   2735  CB  LYS A 344      -6.778   6.269  61.212  1.00 30.70           C  
ATOM   2736  CG  LYS A 344      -5.466   6.548  61.910  1.00 31.79           C  
ATOM   2737  CD  LYS A 344      -5.562   7.714  62.865  1.00 34.11           C  
ATOM   2738  CE  LYS A 344      -4.204   7.994  63.486  1.00 35.51           C  
ATOM   2739  NZ  LYS A 344      -4.194   9.193  64.368  1.00 38.67           N1+
ATOM   2740  N   GLU A 345      -7.181   3.246  61.662  1.00 27.65           N  
ATOM   2741  CA  GLU A 345      -6.880   2.013  62.374  1.00 26.27           C  
ATOM   2742  C   GLU A 345      -6.296   1.010  61.394  1.00 25.05           C  
ATOM   2743  O   GLU A 345      -5.198   0.502  61.596  1.00 27.24           O  
ATOM   2744  CB  GLU A 345      -8.147   1.428  63.014  1.00 27.52           C  
ATOM   2745  CG  GLU A 345      -8.774   2.323  64.072  1.00 31.83           C  
ATOM   2746  CD  GLU A 345      -9.997   1.713  64.747  1.00 34.32           C  
ATOM   2747  OE1 GLU A 345      -9.862   0.620  65.342  1.00 35.70           O  
ATOM   2748  OE2 GLU A 345     -11.087   2.334  64.691  1.00 31.50           O1-
ATOM   2749  N   LEU A 346      -7.032   0.738  60.324  1.00 23.36           N  
ATOM   2750  CA  LEU A 346      -6.598  -0.212  59.306  1.00 22.41           C  
ATOM   2751  C   LEU A 346      -5.217   0.136  58.731  1.00 21.11           C  
ATOM   2752  O   LEU A 346      -4.397  -0.743  58.466  1.00 19.79           O  
ATOM   2753  CB  LEU A 346      -7.631  -0.247  58.178  1.00 23.18           C  
ATOM   2754  CG  LEU A 346      -8.026  -1.605  57.595  1.00 22.51           C  
ATOM   2755  CD1 LEU A 346      -6.765  -2.401  57.239  1.00 21.43           C  
ATOM   2756  CD2 LEU A 346      -8.890  -2.353  58.603  1.00 18.15           C  
ATOM   2757  N   ILE A 347      -4.973   1.423  58.525  1.00 19.04           N  
ATOM   2758  CA  ILE A 347      -3.703   1.883  57.982  1.00 16.91           C  
ATOM   2759  C   ILE A 347      -2.581   1.562  58.947  1.00 15.86           C  
ATOM   2760  O   ILE A 347      -1.500   1.138  58.532  1.00 16.69           O  
ATOM   2761  CB  ILE A 347      -3.738   3.401  57.706  1.00 15.03           C  
ATOM   2762  CG1 ILE A 347      -4.673   3.682  56.519  1.00 13.44           C  
ATOM   2763  CG2 ILE A 347      -2.341   3.913  57.421  1.00 16.24           C  
ATOM   2764  CD1 ILE A 347      -4.866   5.160  56.186  1.00  8.56           C  
ATOM   2765  N   PHE A 348      -2.856   1.755  60.234  1.00 16.37           N  
ATOM   2766  CA  PHE A 348      -1.895   1.485  61.294  1.00 17.77           C  
ATOM   2767  C   PHE A 348      -1.482   0.017  61.297  1.00 18.59           C  
ATOM   2768  O   PHE A 348      -0.292  -0.297  61.315  1.00 19.30           O  
ATOM   2769  CB  PHE A 348      -2.495   1.833  62.658  1.00 18.69           C  
ATOM   2770  CG  PHE A 348      -1.536   1.662  63.807  1.00 16.59           C  
ATOM   2771  CD1 PHE A 348      -0.516   2.583  64.023  1.00 15.65           C  
ATOM   2772  CD2 PHE A 348      -1.665   0.589  64.678  1.00 15.70           C  
ATOM   2773  CE1 PHE A 348       0.353   2.443  65.090  1.00 13.79           C  
ATOM   2774  CE2 PHE A 348      -0.799   0.437  65.753  1.00 13.69           C  
ATOM   2775  CZ  PHE A 348       0.212   1.366  65.960  1.00 15.72           C  
ATOM   2776  N   GLU A 349      -2.468  -0.878  61.295  1.00 18.60           N  
ATOM   2777  CA  GLU A 349      -2.192  -2.310  61.288  1.00 20.54           C  
ATOM   2778  C   GLU A 349      -1.394  -2.666  60.043  1.00 20.68           C  
ATOM   2779  O   GLU A 349      -0.412  -3.408  60.103  1.00 20.75           O  
ATOM   2780  CB  GLU A 349      -3.496  -3.101  61.285  1.00 21.54           C  
ATOM   2781  CG  GLU A 349      -4.421  -2.732  62.409  1.00 24.73           C  
ATOM   2782  CD  GLU A 349      -5.748  -3.428  62.307  1.00 25.46           C  
ATOM   2783  OE1 GLU A 349      -6.627  -3.155  63.148  1.00 24.86           O  
ATOM   2784  OE2 GLU A 349      -5.908  -4.247  61.381  1.00 26.16           O1-
ATOM   2785  N   GLU A 350      -1.830  -2.120  58.915  1.00 20.08           N  
ATOM   2786  CA  GLU A 350      -1.189  -2.353  57.634  1.00 18.65           C  
ATOM   2787  C   GLU A 350       0.301  -1.958  57.596  1.00 18.52           C  
ATOM   2788  O   GLU A 350       1.077  -2.503  56.810  1.00 18.49           O  
ATOM   2789  CB  GLU A 350      -1.959  -1.605  56.549  1.00 18.26           C  
ATOM   2790  CG  GLU A 350      -1.515  -1.989  55.173  1.00 20.00           C  
ATOM   2791  CD  GLU A 350      -1.908  -3.399  54.825  1.00 19.54           C  
ATOM   2792  OE1 GLU A 350      -1.215  -4.009  53.988  1.00 17.62           O  
ATOM   2793  OE2 GLU A 350      -2.916  -3.888  55.381  1.00 18.91           O1-
ATOM   2794  N   THR A 351       0.709  -1.017  58.439  1.00 16.72           N  
ATOM   2795  CA  THR A 351       2.106  -0.613  58.456  1.00 15.56           C  
ATOM   2796  C   THR A 351       2.896  -1.246  59.612  1.00 15.20           C  
ATOM   2797  O   THR A 351       4.113  -1.057  59.727  1.00 13.70           O  
ATOM   2798  CB  THR A 351       2.228   0.921  58.526  1.00 15.50           C  
ATOM   2799  CG2 THR A 351       1.580   1.557  57.308  1.00 14.15           C  
ATOM   2800  OG1 THR A 351       1.577   1.402  59.702  1.00 12.67           O  
ATOM   2801  N   ALA A 352       2.198  -2.024  60.436  1.00 15.12           N  
ATOM   2802  CA  ALA A 352       2.782  -2.698  61.597  1.00 15.62           C  
ATOM   2803  C   ALA A 352       4.064  -3.491  61.342  1.00 18.81           C  
ATOM   2804  O   ALA A 352       4.956  -3.514  62.196  1.00 20.17           O  
ATOM   2805  CB  ALA A 352       1.746  -3.610  62.227  1.00  8.48           C  
ATOM   2806  N   ARG A 353       4.150  -4.133  60.177  1.00 20.69           N  
ATOM   2807  CA  ARG A 353       5.300  -4.968  59.798  1.00 23.57           C  
ATOM   2808  C   ARG A 353       6.671  -4.287  59.659  1.00 24.09           C  
ATOM   2809  O   ARG A 353       7.699  -4.960  59.576  1.00 23.22           O  
ATOM   2810  CB  ARG A 353       4.986  -5.682  58.482  1.00 26.60           C  
ATOM   2811  CG  ARG A 353       4.656  -4.715  57.341  1.00 28.40           C  
ATOM   2812  CD  ARG A 353       3.176  -4.742  56.979  1.00 29.48           C  
ATOM   2813  NE  ARG A 353       2.871  -5.851  56.078  1.00 30.79           N  
ATOM   2814  CZ  ARG A 353       1.650  -6.171  55.660  1.00 29.00           C  
ATOM   2815  NH1 ARG A 353       0.600  -5.463  56.065  1.00 27.08           N1+
ATOM   2816  NH2 ARG A 353       1.481  -7.199  54.836  1.00 26.28           N  
ATOM   2817  N   PHE A 354       6.692  -2.963  59.613  1.00 25.26           N  
ATOM   2818  CA  PHE A 354       7.945  -2.247  59.459  1.00 26.93           C  
ATOM   2819  C   PHE A 354       8.529  -1.724  60.757  1.00 28.89           C  
ATOM   2820  O   PHE A 354       9.659  -1.231  60.789  1.00 27.96           O  
ATOM   2821  CB  PHE A 354       7.757  -1.118  58.456  1.00 25.30           C  
ATOM   2822  CG  PHE A 354       7.633  -1.601  57.052  1.00 24.58           C  
ATOM   2823  CD1 PHE A 354       8.745  -2.044  56.366  1.00 23.17           C  
ATOM   2824  CD2 PHE A 354       6.396  -1.650  56.426  1.00 24.69           C  
ATOM   2825  CE1 PHE A 354       8.629  -2.529  55.081  1.00 25.01           C  
ATOM   2826  CE2 PHE A 354       6.274  -2.133  55.145  1.00 22.95           C  
ATOM   2827  CZ  PHE A 354       7.389  -2.574  54.470  1.00 23.98           C  
ATOM   2828  N   GLN A 355       7.750  -1.833  61.824  1.00 32.95           N  
ATOM   2829  CA  GLN A 355       8.182  -1.414  63.146  1.00 36.82           C  
ATOM   2830  C   GLN A 355       8.843  -2.651  63.762  1.00 38.74           C  
ATOM   2831  O   GLN A 355       8.327  -3.762  63.624  1.00 38.71           O  
ATOM   2832  CB  GLN A 355       6.965  -0.973  63.980  1.00 39.05           C  
ATOM   2833  CG  GLN A 355       6.620   0.538  63.952  1.00 40.61           C  
ATOM   2834  CD  GLN A 355       6.249   1.076  62.571  1.00 41.97           C  
ATOM   2835  NE2 GLN A 355       6.804   2.231  62.214  1.00 38.07           N  
ATOM   2836  OE1 GLN A 355       5.461   0.468  61.846  1.00 44.46           O  
ATOM   2837  N   PRO A 356       9.995  -2.476  64.433  1.00 41.26           N  
ATOM   2838  CA  PRO A 356      10.770  -3.542  65.084  1.00 43.16           C  
ATOM   2839  C   PRO A 356       9.961  -4.586  65.854  1.00 44.65           C  
ATOM   2840  O   PRO A 356       9.541  -4.352  66.985  1.00 44.92           O  
ATOM   2841  CB  PRO A 356      11.716  -2.765  65.985  1.00 42.75           C  
ATOM   2842  CG  PRO A 356      12.033  -1.578  65.135  1.00 42.88           C  
ATOM   2843  CD  PRO A 356      10.663  -1.174  64.613  1.00 42.70           C  
ATOM   2844  N   GLY A 357       9.768  -5.746  65.233  1.00 46.09           N  
ATOM   2845  CA  GLY A 357       9.012  -6.816  65.858  1.00 46.69           C  
ATOM   2846  C   GLY A 357       8.099  -7.521  64.871  1.00 47.62           C  
ATOM   2847  O   GLY A 357       8.065  -7.109  63.689  1.00 47.71           O  
TER   
END
