# Supplementary material for: Utilizing network pharmacology and molecular docking to explore the underlying mechanism of Guizhi Fuling Wan in treating endometriosis
Source: PeerJ. 2021 Apr 2;9:e11087. doi: 10.7717/peerj.11087 (PMC8020871; doi:10.7717/peerj.11087)
Supplement: Supplemental Information 1 [file peerj-09-11087-s001.zip › Molecular docking/MAPK1-4g6n.pdb]

ATOM      1  N   PRO A   9      26.871  13.087  36.785  1.00 65.05           N  
ANISOU    1  N   PRO A   9     8984   8621   7111   -311    -42   -227       N  
ATOM      2  CA  PRO A   9      26.157  12.621  35.586  1.00 64.94           C  
ANISOU    2  CA  PRO A   9     8928   8603   7144   -235    -75   -269       C  
ATOM      3  C   PRO A   9      26.629  13.363  34.339  1.00 70.04           C  
ANISOU    3  C   PRO A   9     9651   9286   7674   -302    -95   -281       C  
ATOM      4  O   PRO A   9      26.696  14.595  34.362  1.00 69.66           O  
ANISOU    4  O   PRO A   9     9760   9195   7513   -366   -102   -250       O  
ATOM      5  CB  PRO A   9      24.682  12.917  35.900  1.00 66.38           C  
ANISOU    5  CB  PRO A   9     9154   8683   7384   -143    -87   -266       C  
ATOM      6  CG  PRO A   9      24.665  13.606  37.242  1.00 70.74           C  
ANISOU    6  CG  PRO A   9     9779   9185   7915   -172    -61   -226       C  
ATOM      7  CD  PRO A   9      26.059  14.031  37.567  1.00 66.42           C  
ANISOU    7  CD  PRO A   9     9274   8690   7274   -293    -35   -190       C  
ATOM      8  N   GLU A  10      26.961  12.625  33.253  1.00 67.67           N  
ANISOU    8  N   GLU A  10     9257   9064   7390   -296   -111   -326       N  
ATOM      9  CA  GLU A  10      27.446  13.257  32.018  1.00 68.46           C  
ANISOU    9  CA  GLU A  10     9423   9213   7377   -381   -132   -346       C  
ATOM     10  C   GLU A  10      26.333  14.089  31.357  1.00 73.53           C  
ANISOU   10  C   GLU A  10    10206   9736   7996   -344   -171   -335       C  
ATOM     11  O   GLU A  10      25.160  13.697  31.366  1.00 72.06           O  
ANISOU   11  O   GLU A  10     9989   9475   7916   -220   -183   -341       O  
ATOM     12  CB  GLU A  10      28.052  12.242  31.024  1.00 69.86           C  
ANISOU   12  CB  GLU A  10     9456   9514   7575   -385   -140   -405       C  
ATOM     13  CG  GLU A  10      29.297  12.800  30.340  1.00 79.11           C  
ANISOU   13  CG  GLU A  10    10653  10823   8584   -543   -139   -434       C  
ATOM     14  CD  GLU A  10      30.202  11.860  29.557  1.00 93.91           C  
ANISOU   14  CD  GLU A  10    12365  12867  10451   -558   -143   -510       C  
ATOM     15  OE1 GLU A  10      30.563  10.784  30.086  1.00 72.09           O  
ANISOU   15  OE1 GLU A  10     9461  10162   7768   -472   -137   -539       O  
ATOM     16  OE2 GLU A  10      30.614  12.241  28.437  1.00 90.69           O1-
ANISOU   16  OE2 GLU A  10    11980  12538   9941   -663   -158   -547       O1-
ATOM     17  N   MET A  11      26.720  15.272  30.848  1.00 71.83           N  
ANISOU   17  N   MET A  11    10161   9508   7625   -458   -196   -323       N  
ATOM     18  CA  MET A  11      25.845  16.246  30.187  1.00 72.43           C  
ANISOU   18  CA  MET A  11    10417   9461   7643   -432   -254   -319       C  
ATOM     19  C   MET A  11      26.236  16.364  28.707  1.00 77.41           C  
ANISOU   19  C   MET A  11    11082  10138   8190   -530   -289   -353       C  
ATOM     20  O   MET A  11      27.428  16.325  28.385  1.00 77.09           O  
ANISOU   20  O   MET A  11    11012  10227   8051   -680   -271   -370       O  
ATOM     21  CB  MET A  11      25.928  17.628  30.883  1.00 75.19           C  
ANISOU   21  CB  MET A  11    10995   9724   7850   -494   -275   -274       C  
ATOM     22  CG  MET A  11      25.824  17.590  32.416  1.00 78.27           C  
ANISOU   22  CG  MET A  11    11352  10089   8296   -443   -231   -237       C  
ATOM     23  SD  MET A  11      24.191  17.201  33.110  1.00 81.73           S  
ANISOU   23  SD  MET A  11    11717  10432   8903   -226   -236   -251       S  
ATOM     24  CE  MET A  11      23.348  18.746  32.851  1.00 79.32           C  
ANISOU   24  CE  MET A  11    11690   9976   8473   -166   -322   -250       C  
ATOM     25  N   VAL A  12      25.242  16.485  27.804  1.00 75.14           N  
ANISOU   25  N   VAL A  12    10851   9762   7938   -450   -339   -371       N  
ATOM     26  CA  VAL A  12      25.492  16.586  26.352  1.00 75.91           C  
ANISOU   26  CA  VAL A  12    10992   9883   7967   -543   -379   -403       C  
ATOM     27  C   VAL A  12      24.649  17.716  25.744  1.00 81.83           C  
ANISOU   27  C   VAL A  12    11978  10480   8635   -521   -465   -400       C  
ATOM     28  O   VAL A  12      23.416  17.672  25.805  1.00 81.58           O  
ANISOU   28  O   VAL A  12    11938  10356   8704   -348   -491   -407       O  
ATOM     29  CB  VAL A  12      25.257  15.250  25.579  1.00 78.93           C  
ANISOU   29  CB  VAL A  12    11160  10333   8495   -470   -357   -441       C  
ATOM     30  CG1 VAL A  12      25.625  15.384  24.101  1.00 79.22           C  
ANISOU   30  CG1 VAL A  12    11239  10408   8453   -592   -392   -476       C  
ATOM     31  CG2 VAL A  12      26.016  14.094  26.201  1.00 78.09           C  
ANISOU   31  CG2 VAL A  12    10837  10361   8472   -458   -293   -454       C  
ATOM     32  N   ARG A  13      25.336  18.735  25.175  1.00 79.41           N  
ANISOU   32  N   ARG A  13    11887  10156   8129   -701   -517   -397       N  
ATOM     33  CA  ARG A  13      24.787  19.907  24.472  1.00 79.73           C  
ANISOU   33  CA  ARG A  13    12210  10042   8042   -719   -623   -399       C  
ATOM     34  C   ARG A  13      23.472  20.399  25.104  1.00 82.20           C  
ANISOU   34  C   ARG A  13    12634  10193   8405   -503   -675   -389       C  
ATOM     35  O   ARG A  13      22.444  20.493  24.425  1.00 82.14           O  
ANISOU   35  O   ARG A  13    12681  10089   8439   -378   -740   -417       O  
ATOM     36  CB  ARG A  13      24.576  19.573  22.977  1.00 80.34           C  
ANISOU   36  CB  ARG A  13    12278  10124   8124   -771   -664   -439       C  
ATOM     37  N   GLY A  14      23.512  20.637  26.411  1.00 77.14           N  
ANISOU   37  N   GLY A  14    12001   9543   7767   -454   -641   -357       N  
ATOM     38  CA  GLY A  14      22.348  21.098  27.152  1.00 76.49           C  
ANISOU   38  CA  GLY A  14    12003   9339   7722   -252   -682   -359       C  
ATOM     39  C   GLY A  14      22.015  20.373  28.441  1.00 77.62           C  
ANISOU   39  C   GLY A  14    11928   9543   8020   -131   -597   -350       C  
ATOM     40  O   GLY A  14      22.257  20.912  29.528  1.00 76.89           O  
ANISOU   40  O   GLY A  14    11910   9428   7877   -145   -580   -317       O  
ATOM     41  N   GLN A  15      21.411  19.163  28.335  1.00 71.65           N  
ANISOU   41  N   GLN A  15    10917   8861   7444    -23   -547   -378       N  
ATOM     42  CA  GLN A  15      20.905  18.450  29.514  1.00 69.46           C  
ANISOU   42  CA  GLN A  15    10446   8636   7309     89   -480   -379       C  
ATOM     43  C   GLN A  15      21.554  17.068  29.808  1.00 66.88           C  
ANISOU   43  C   GLN A  15     9871   8438   7103     34   -388   -368       C  
ATOM     44  O   GLN A  15      22.459  16.616  29.102  1.00 66.40           O  
ANISOU   44  O   GLN A  15     9750   8452   7029    -82   -366   -366       O  
ATOM     45  CB  GLN A  15      19.368  18.298  29.407  1.00 71.33           C  
ANISOU   45  CB  GLN A  15    10642   8837   7625    294   -518   -431       C  
ATOM     46  CG  GLN A  15      18.866  17.334  28.329  1.00 89.29           C  
ANISOU   46  CG  GLN A  15    12763  11163   9999    344   -512   -464       C  
ATOM     47  CD  GLN A  15      18.771  17.904  26.929  1.00111.61           C  
ANISOU   47  CD  GLN A  15    15734  13924  12749    319   -589   -480       C  
ATOM     48  NE2 GLN A  15      18.219  17.114  26.018  1.00102.46           N  
ANISOU   48  NE2 GLN A  15    14447  12806  11678    364   -582   -506       N  
ATOM     49  OE1 GLN A  15      19.190  19.030  26.634  1.00109.46           O  
ANISOU   49  OE1 GLN A  15    15700  13559  12331    248   -658   -468       O  
ATOM     50  N   VAL A  16      21.048  16.425  30.890  1.00 58.45           N  
ANISOU   50  N   VAL A  16     8670   7397   6142    122   -343   -371       N  
ATOM     51  CA  VAL A  16      21.444  15.138  31.469  1.00 55.69           C  
ANISOU   51  CA  VAL A  16     8117   7139   5903     97   -275   -364       C  
ATOM     52  C   VAL A  16      21.327  13.988  30.450  1.00 55.04           C  
ANISOU   52  C   VAL A  16     7892   7120   5902    109   -267   -390       C  
ATOM     53  O   VAL A  16      20.276  13.784  29.837  1.00 53.08           O  
ANISOU   53  O   VAL A  16     7616   6854   5696    201   -292   -420       O  
ATOM     54  CB  VAL A  16      20.612  14.822  32.756  1.00 59.15           C  
ANISOU   54  CB  VAL A  16     8478   7576   6420    183   -247   -371       C  
ATOM     55  CG1 VAL A  16      20.906  13.423  33.299  1.00 58.08           C  
ANISOU   55  CG1 VAL A  16     8162   7516   6389    157   -196   -369       C  
ATOM     56  CG2 VAL A  16      20.839  15.874  33.844  1.00 59.16           C  
ANISOU   56  CG2 VAL A  16     8610   7523   6347    159   -246   -340       C  
ATOM     57  N   PHE A  17      22.428  13.233  30.321  1.00 49.69           N  
ANISOU   57  N   PHE A  17     7123   6521   5237     20   -235   -383       N  
ATOM     58  CA  PHE A  17      22.569  12.014  29.524  1.00 48.54           C  
ANISOU   58  CA  PHE A  17     6838   6441   5164     29   -227   -408       C  
ATOM     59  C   PHE A  17      23.413  11.062  30.376  1.00 51.51           C  
ANISOU   59  C   PHE A  17     7099   6886   5585      2   -191   -405       C  
ATOM     60  O   PHE A  17      24.591  10.844  30.078  1.00 51.15           O  
ANISOU   60  O   PHE A  17     7017   6920   5498    -73   -185   -416       O  
ATOM     61  CB  PHE A  17      23.203  12.320  28.148  1.00 49.89           C  
ANISOU   61  CB  PHE A  17     7052   6643   5263    -54   -251   -424       C  
ATOM     62  CG  PHE A  17      22.794  11.369  27.045  1.00 50.26           C  
ANISOU   62  CG  PHE A  17     6995   6717   5385    -10   -257   -452       C  
ATOM     63  CD1 PHE A  17      21.745  11.685  26.187  1.00 52.44           C  
ANISOU   63  CD1 PHE A  17     7324   6930   5672     46   -290   -461       C  
ATOM     64  CD2 PHE A  17      23.454  10.157  26.866  1.00 50.84           C  
ANISOU   64  CD2 PHE A  17     6927   6877   5513    -18   -236   -471       C  
ATOM     65  CE1 PHE A  17      21.365  10.808  25.171  1.00 52.45           C  
ANISOU   65  CE1 PHE A  17     7232   6956   5739     77   -290   -479       C  
ATOM     66  CE2 PHE A  17      23.062   9.270  25.860  1.00 52.67           C  
ANISOU   66  CE2 PHE A  17     7078   7127   5808     22   -242   -492       C  
ATOM     67  CZ  PHE A  17      22.015   9.598  25.024  1.00 51.40           C  
ANISOU   67  CZ  PHE A  17     6965   6905   5660     60   -263   -491       C  
ATOM     68  N   ASP A  18      22.847  10.585  31.513  1.00 48.73           N  
ANISOU   68  N   ASP A  18     6702   6509   5303     58   -175   -396       N  
ATOM     69  CA  ASP A  18      23.635   9.778  32.444  1.00 47.83           C  
ANISOU   69  CA  ASP A  18     6513   6435   5226     34   -156   -391       C  
ATOM     70  C   ASP A  18      23.463   8.287  32.169  1.00 46.29           C  
ANISOU   70  C   ASP A  18     6211   6272   5106     78   -168   -417       C  
ATOM     71  O   ASP A  18      22.510   7.628  32.577  1.00 42.69           O  
ANISOU   71  O   ASP A  18     5724   5787   4708    122   -171   -421       O  
ATOM     72  CB  ASP A  18      23.397  10.140  33.931  1.00 50.32           C  
ANISOU   72  CB  ASP A  18     6867   6709   5543     22   -134   -362       C  
ATOM     73  CG  ASP A  18      22.061   9.816  34.541  1.00 61.36           C  
ANISOU   73  CG  ASP A  18     8243   8067   7004     84   -133   -371       C  
ATOM     74  OD1 ASP A  18      22.043   9.344  35.696  1.00 60.48           O  
ANISOU   74  OD1 ASP A  18     8102   7949   6929     65   -120   -363       O  
ATOM     75  OD2 ASP A  18      21.025  10.094  33.890  1.00 69.68           O1-
ANISOU   75  OD2 ASP A  18     9308   9106   8062    146   -148   -391       O1-
ATOM     76  N   VAL A  19      24.449   7.778  31.469  1.00 43.93           N  
ANISOU   76  N   VAL A  19     5863   6042   4786     56   -179   -441       N  
ATOM     77  CA  VAL A  19      24.505   6.407  30.983  1.00 44.01           C  
ANISOU   77  CA  VAL A  19     5790   6086   4847    104   -204   -474       C  
ATOM     78  C   VAL A  19      25.533   5.629  31.810  1.00 50.08           C  
ANISOU   78  C   VAL A  19     6516   6894   5619    110   -220   -491       C  
ATOM     79  O   VAL A  19      26.074   4.618  31.363  1.00 49.97           O  
ANISOU   79  O   VAL A  19     6446   6924   5619    154   -255   -531       O  
ATOM     80  CB  VAL A  19      24.775   6.407  29.449  1.00 47.00           C  
ANISOU   80  CB  VAL A  19     6140   6515   5203     98   -214   -502       C  
ATOM     81  CG1 VAL A  19      23.553   6.921  28.707  1.00 46.86           C  
ANISOU   81  CG1 VAL A  19     6168   6435   5202    118   -211   -486       C  
ATOM     82  CG2 VAL A  19      25.993   7.252  29.086  1.00 46.96           C  
ANISOU   82  CG2 VAL A  19     6145   6595   5103     11   -207   -520       C  
ATOM     83  N   GLY A  20      25.761   6.122  33.030  1.00 49.71           N  
ANISOU   83  N   GLY A  20     6506   6825   5559     73   -202   -464       N  
ATOM     84  CA  GLY A  20      26.638   5.534  34.042  1.00 49.75           C  
ANISOU   84  CA  GLY A  20     6488   6850   5566     74   -219   -474       C  
ATOM     85  C   GLY A  20      28.098   5.448  33.651  1.00 54.60           C  
ANISOU   85  C   GLY A  20     7040   7589   6117     64   -232   -520       C  
ATOM     86  O   GLY A  20      28.511   6.038  32.644  1.00 55.73           O  
ANISOU   86  O   GLY A  20     7165   7812   6199     24   -217   -540       O  
ATOM     87  N   PRO A  21      28.912   4.699  34.430  1.00 49.46           N  
ANISOU   87  N   PRO A  21     6357   6969   5467     98   -266   -548       N  
ATOM     88  CA  PRO A  21      30.341   4.581  34.079  1.00 48.53           C  
ANISOU   88  CA  PRO A  21     6158   7007   5274    104   -283   -613       C  
ATOM     89  C   PRO A  21      30.609   3.730  32.838  1.00 47.63           C  
ANISOU   89  C   PRO A  21     5970   6972   5157    180   -328   -687       C  
ATOM     90  O   PRO A  21      31.614   3.953  32.162  1.00 45.20           O  
ANISOU   90  O   PRO A  21     5583   6823   4768    158   -325   -747       O  
ATOM     91  CB  PRO A  21      30.956   3.916  35.307  1.00 50.56           C  
ANISOU   91  CB  PRO A  21     6414   7256   5542    141   -318   -625       C  
ATOM     92  CG  PRO A  21      29.839   3.169  35.950  1.00 55.40           C  
ANISOU   92  CG  PRO A  21     7101   7706   6244    180   -350   -590       C  
ATOM     93  CD  PRO A  21      28.581   3.936  35.654  1.00 50.46           C  
ANISOU   93  CD  PRO A  21     6523   6999   5649    128   -298   -532       C  
ATOM     94  N   ARG A  22      29.739   2.738  32.556  1.00 42.51           N  
ANISOU   94  N   ARG A  22     5347   6224   4582    259   -369   -686       N  
ATOM     95  CA  ARG A  22      29.934   1.822  31.421  1.00 41.24           C  
ANISOU   95  CA  ARG A  22     5130   6117   4422    339   -416   -750       C  
ATOM     96  C   ARG A  22      30.089   2.566  30.077  1.00 43.73           C  
ANISOU   96  C   ARG A  22     5391   6532   4693    278   -375   -769       C  
ATOM     97  O   ARG A  22      30.988   2.241  29.298  1.00 44.35           O  
ANISOU   97  O   ARG A  22     5379   6752   4719    305   -400   -850       O  
ATOM     98  CB  ARG A  22      28.809   0.779  31.323  1.00 37.97           C  
ANISOU   98  CB  ARG A  22     4782   5566   4077    405   -459   -728       C  
ATOM     99  CG  ARG A  22      29.080  -0.240  30.202  1.00 42.44           C  
ANISOU   99  CG  ARG A  22     5304   6182   4638    495   -513   -793       C  
ATOM    100  CD  ARG A  22      28.181  -1.444  30.213  1.00 40.26           C  
ANISOU  100  CD  ARG A  22     5115   5780   4402    556   -570   -776       C  
ATOM    101  NE  ARG A  22      28.376  -2.244  29.007  1.00 41.17           N  
ANISOU  101  NE  ARG A  22     5195   5940   4507    634   -613   -831       N  
ATOM    102  CZ  ARG A  22      27.634  -3.296  28.668  1.00 57.19           C  
ANISOU  102  CZ  ARG A  22     7302   7877   6552    680   -662   -819       C  
ATOM    103  NH1 ARG A  22      26.643  -3.701  29.451  1.00 47.91           N1+
ANISOU  103  NH1 ARG A  22     6242   6570   5392    643   -675   -760       N1+
ATOM    104  NH2 ARG A  22      27.881  -3.950  27.543  1.00 44.31           N  
ANISOU  104  NH2 ARG A  22     5637   6292   4909    751   -697   -869       N  
ATOM    105  N   TYR A  23      29.250   3.567  29.828  1.00 39.52           N  
ANISOU  105  N   TYR A  23     4915   5931   4168    194   -321   -705       N  
ATOM    106  CA  TYR A  23      29.273   4.262  28.546  1.00 39.88           C  
ANISOU  106  CA  TYR A  23     4945   6039   4169    123   -295   -716       C  
ATOM    107  C   TYR A  23      29.805   5.672  28.697  1.00 46.84           C  
ANISOU  107  C   TYR A  23     5863   6983   4952     -7   -252   -700       C  
ATOM    108  O   TYR A  23      29.179   6.509  29.347  1.00 45.52           O  
ANISOU  108  O   TYR A  23     5790   6718   4787    -50   -223   -633       O  
ATOM    109  CB  TYR A  23      27.877   4.255  27.910  1.00 38.48           C  
ANISOU  109  CB  TYR A  23     4821   5740   4061    139   -286   -670       C  
ATOM    110  CG  TYR A  23      27.282   2.867  27.827  1.00 36.94           C  
ANISOU  110  CG  TYR A  23     4613   5483   3941    244   -326   -677       C  
ATOM    111  CD1 TYR A  23      27.585   2.019  26.761  1.00 37.89           C  
ANISOU  111  CD1 TYR A  23     4671   5661   4064    295   -359   -731       C  
ATOM    112  CD2 TYR A  23      26.400   2.403  28.802  1.00 36.13           C  
ANISOU  112  CD2 TYR A  23     4570   5264   3892    279   -335   -633       C  
ATOM    113  CE1 TYR A  23      27.065   0.728  26.695  1.00 35.62           C  
ANISOU  113  CE1 TYR A  23     4402   5307   3827    384   -404   -734       C  
ATOM    114  CE2 TYR A  23      25.855   1.119  28.735  1.00 36.83           C  
ANISOU  114  CE2 TYR A  23     4676   5296   4021    348   -379   -638       C  
ATOM    115  CZ  TYR A  23      26.167   0.298  27.663  1.00 39.48           C  
ANISOU  115  CZ  TYR A  23     4970   5677   4355    403   -414   -683       C  
ATOM    116  OH  TYR A  23      25.627  -0.962  27.586  1.00 37.04           O  
ANISOU  116  OH  TYR A  23     4705   5301   4066    464   -463   -683       O  
ATOM    117  N   THR A  24      30.960   5.924  28.065  1.00 47.19           N  
ANISOU  117  N   THR A  24     5836   7202   4893    -75   -252   -768       N  
ATOM    118  CA  THR A  24      31.685   7.200  28.120  1.00 48.83           C  
ANISOU  118  CA  THR A  24     6083   7506   4965   -230   -218   -765       C  
ATOM    119  C   THR A  24      31.930   7.786  26.713  1.00 56.67           C  
ANISOU  119  C   THR A  24     7079   8591   5864   -350   -215   -803       C  
ATOM    120  O   THR A  24      31.479   7.215  25.719  1.00 55.86           O  
ANISOU  120  O   THR A  24     6940   8464   5820   -302   -235   -826       O  
ATOM    121  CB  THR A  24      33.029   6.980  28.844  1.00 53.84           C  
ANISOU  121  CB  THR A  24     6626   8309   5520   -237   -221   -823       C  
ATOM    122  CG2 THR A  24      32.854   6.519  30.288  1.00 51.27           C  
ANISOU  122  CG2 THR A  24     6323   7883   5276   -146   -227   -780       C  
ATOM    123  OG1 THR A  24      33.795   6.023  28.115  1.00 50.95           O  
ANISOU  123  OG1 THR A  24     6115   8108   5135   -171   -259   -932       O  
ATOM    124  N   ASN A  25      32.651   8.937  26.653  1.00 55.06           N  
ANISOU  124  N   ASN A  25     6930   8491   5501   -523   -193   -808       N  
ATOM    125  CA  ASN A  25      33.077   9.673  25.454  1.00 55.91           C  
ANISOU  125  CA  ASN A  25     7066   8703   5473   -689   -195   -849       C  
ATOM    126  C   ASN A  25      31.897   9.897  24.492  1.00 58.54           C  
ANISOU  126  C   ASN A  25     7502   8870   5872   -684   -212   -806       C  
ATOM    127  O   ASN A  25      31.890   9.388  23.366  1.00 58.39           O  
ANISOU  127  O   ASN A  25     7412   8904   5868   -688   -229   -859       O  
ATOM    128  CB  ASN A  25      34.246   8.936  24.761  1.00 60.94           C  
ANISOU  128  CB  ASN A  25     7517   9600   6038   -709   -207   -976       C  
ATOM    129  CG  ASN A  25      35.367   8.561  25.707  1.00 93.04           C  
ANISOU  129  CG  ASN A  25    11466  13839  10046   -677   -200  -1032       C  
ATOM    130  ND2 ASN A  25      36.184   9.539  26.089  1.00 87.08           N  
ANISOU  130  ND2 ASN A  25    10755  13212   9118   -850   -171  -1034       N  
ATOM    131  OD1 ASN A  25      35.497   7.404  26.132  1.00 86.99           O  
ANISOU  131  OD1 ASN A  25    10588  13083   9381   -497   -227  -1070       O  
ATOM    132  N   LEU A  26      30.897  10.656  24.969  1.00 54.08           N  
ANISOU  132  N   LEU A  26     7098   8108   5342   -667   -211   -716       N  
ATOM    133  CA  LEU A  26      29.643  10.959  24.277  1.00 53.99           C  
ANISOU  133  CA  LEU A  26     7199   7924   5392   -635   -233   -672       C  
ATOM    134  C   LEU A  26      29.785  12.006  23.169  1.00 60.33           C  
ANISOU  134  C   LEU A  26     8133   8737   6055   -808   -260   -685       C  
ATOM    135  O   LEU A  26      30.529  12.980  23.321  1.00 60.66           O  
ANISOU  135  O   LEU A  26     8278   8845   5924   -976   -261   -688       O  
ATOM    136  CB  LEU A  26      28.584  11.442  25.286  1.00 53.54           C  
ANISOU  136  CB  LEU A  26     7260   7681   5403   -544   -230   -592       C  
ATOM    137  CG  LEU A  26      27.991  10.387  26.225  1.00 57.43           C  
ANISOU  137  CG  LEU A  26     7652   8117   6053   -374   -215   -573       C  
ATOM    138  CD1 LEU A  26      27.455  11.023  27.479  1.00 57.21           C  
ANISOU  138  CD1 LEU A  26     7723   7978   6035   -341   -202   -512       C  
ATOM    139  CD2 LEU A  26      26.886   9.608  25.547  1.00 59.57           C  
ANISOU  139  CD2 LEU A  26     7879   8308   6448   -261   -229   -572       C  
ATOM    140  N   SER A  27      29.026  11.800  22.069  1.00 56.85           N  
ANISOU  140  N   SER A  27     7702   8220   5678   -777   -285   -690       N  
ATOM    141  CA  SER A  27      28.937  12.675  20.890  1.00 58.01           C  
ANISOU  141  CA  SER A  27     7989   8340   5713   -928   -324   -701       C  
ATOM    142  C   SER A  27      27.490  12.729  20.404  1.00 63.69           C  
ANISOU  142  C   SER A  27     8792   8864   6545   -811   -355   -657       C  
ATOM    143  O   SER A  27      26.877  11.682  20.182  1.00 62.06           O  
ANISOU  143  O   SER A  27     8453   8637   6491   -671   -339   -659       O  
ATOM    144  CB  SER A  27      29.854  12.190  19.767  1.00 61.50           C  
ANISOU  144  CB  SER A  27     8302   8968   6097  -1046   -322   -787       C  
ATOM    145  OG  SER A  27      31.166  11.908  20.222  1.00 69.89           O  
ANISOU  145  OG  SER A  27     9237  10252   7065  -1121   -294   -850       O  
ATOM    146  N   TYR A  28      26.950  13.942  20.237  1.00 63.32           N  
ANISOU  146  N   TYR A  28     8972   8679   6408   -867   -405   -623       N  
ATOM    147  CA  TYR A  28      25.578  14.184  19.789  1.00 64.47           C  
ANISOU  147  CA  TYR A  28     9219   8648   6631   -753   -448   -593       C  
ATOM    148  C   TYR A  28      25.381  13.714  18.327  1.00 70.46           C  
ANISOU  148  C   TYR A  28     9922   9420   7430   -791   -464   -625       C  
ATOM    149  O   TYR A  28      26.143  14.122  17.445  1.00 70.75           O  
ANISOU  149  O   TYR A  28    10016   9526   7341   -981   -489   -663       O  
ATOM    150  CB  TYR A  28      25.250  15.683  19.948  1.00 66.93           C  
ANISOU  150  CB  TYR A  28     9813   8815   6802   -806   -517   -562       C  
ATOM    151  CG  TYR A  28      23.850  16.085  19.538  1.00 69.90           C  
ANISOU  151  CG  TYR A  28    10313   9014   7232   -671   -579   -546       C  
ATOM    152  CD1 TYR A  28      23.598  16.618  18.275  1.00 72.57           C  
ANISOU  152  CD1 TYR A  28    10796   9277   7498   -757   -651   -564       C  
ATOM    153  CD2 TYR A  28      22.787  15.986  20.428  1.00 70.54           C  
ANISOU  153  CD2 TYR A  28    10372   9011   7420   -464   -573   -521       C  
ATOM    154  CE1 TYR A  28      22.313  17.004  17.895  1.00 73.10           C  
ANISOU  154  CE1 TYR A  28    10979   9188   7608   -617   -717   -557       C  
ATOM    155  CE2 TYR A  28      21.498  16.372  20.061  1.00 72.08           C  
ANISOU  155  CE2 TYR A  28    10665   9073   7650   -327   -634   -523       C  
ATOM    156  CZ  TYR A  28      21.266  16.877  18.791  1.00 80.60           C  
ANISOU  156  CZ  TYR A  28    11885  10077   8663   -394   -708   -541       C  
ATOM    157  OH  TYR A  28      20.001  17.266  18.422  1.00 82.99           O  
ANISOU  157  OH  TYR A  28    12284  10255   8993   -244   -777   -551       O  
ATOM    158  N   ILE A  29      24.384  12.828  18.088  1.00 67.77           N  
ANISOU  158  N   ILE A  29     9468   9028   7254   -626   -448   -613       N  
ATOM    159  CA  ILE A  29      24.067  12.312  16.747  1.00 68.19           C  
ANISOU  159  CA  ILE A  29     9465   9081   7364   -643   -457   -633       C  
ATOM    160  C   ILE A  29      22.861  13.082  16.171  1.00 74.78           C  
ANISOU  160  C   ILE A  29    10471   9745   8196   -595   -521   -609       C  
ATOM    161  O   ILE A  29      22.931  13.555  15.034  1.00 76.05           O  
ANISOU  161  O   ILE A  29    10730   9874   8290   -717   -568   -627       O  
ATOM    162  CB  ILE A  29      23.837  10.763  16.711  1.00 70.40           C  
ANISOU  162  CB  ILE A  29     9516   9430   7802   -519   -401   -638       C  
ATOM    163  CG1 ILE A  29      25.114   9.989  17.115  1.00 70.39           C  
ANISOU  163  CG1 ILE A  29     9357   9602   7786   -561   -360   -682       C  
ATOM    164  CG2 ILE A  29      23.311  10.293  15.325  1.00 70.85           C  
ANISOU  164  CG2 ILE A  29     9538   9463   7919   -532   -410   -647       C  
ATOM    165  CD1 ILE A  29      24.974   8.448  17.094  1.00 74.38           C  
ANISOU  165  CD1 ILE A  29     9675  10161   8425   -433   -325   -693       C  
ATOM    166  N   GLY A  30      21.779  13.176  16.939  1.00 71.28           N  
ANISOU  166  N   GLY A  30    10056   9206   7821   -419   -527   -578       N  
ATOM    167  CA  GLY A  30      20.564  13.857  16.506  1.00 71.54           C  
ANISOU  167  CA  GLY A  30    10234   9096   7853   -329   -593   -570       C  
ATOM    168  C   GLY A  30      19.465  13.849  17.541  1.00 75.34           C  
ANISOU  168  C   GLY A  30    10696   9526   8403   -127   -588   -554       C  
ATOM    169  O   GLY A  30      19.740  13.976  18.737  1.00 75.25           O  
ANISOU  169  O   GLY A  30    10676   9538   8379    -95   -563   -543       O  
ATOM    170  N   GLU A  31      18.208  13.700  17.089  1.00 71.62           N  
ANISOU  170  N   GLU A  31    10211   9001   8000      4   -610   -560       N  
ATOM    171  CA  GLU A  31      17.064  13.690  17.999  1.00 71.32           C  
ANISOU  171  CA  GLU A  31    10138   8948   8013    194   -608   -564       C  
ATOM    172  C   GLU A  31      15.997  12.689  17.575  1.00 73.60           C  
ANISOU  172  C   GLU A  31    10264   9286   8415    301   -571   -568       C  
ATOM    173  O   GLU A  31      15.626  12.624  16.402  1.00 73.37           O  
ANISOU  173  O   GLU A  31    10249   9228   8401    286   -596   -573       O  
ATOM    174  CB  GLU A  31      16.446  15.088  18.121  1.00 73.73           C  
ANISOU  174  CB  GLU A  31    10671   9129   8213    274   -710   -586       C  
ATOM    175  CG  GLU A  31      16.969  15.867  19.314  1.00 86.06           C  
ANISOU  175  CG  GLU A  31    12343  10666   9691    263   -722   -578       C  
ATOM    176  CD  GLU A  31      16.706  17.361  19.310  1.00113.17           C  
ANISOU  176  CD  GLU A  31    16061  13957  12982    299   -840   -597       C  
ATOM    177  OE1 GLU A  31      15.644  17.790  18.804  1.00114.57           O  
ANISOU  177  OE1 GLU A  31    16322  14060  13149    432   -919   -634       O  
ATOM    178  OE2 GLU A  31      17.556  18.104  19.852  1.00109.43           O1-
ANISOU  178  OE2 GLU A  31    15735  13447  12396    199   -860   -579       O1-
ATOM    179  N   GLY A  32      15.519  11.927  18.557  1.00 68.45           N  
ANISOU  179  N   GLY A  32     9469   8710   7830    391   -512   -565       N  
ATOM    180  CA  GLY A  32      14.456  10.944  18.393  1.00 67.02           C  
ANISOU  180  CA  GLY A  32     9137   8596   7729    479   -472   -570       C  
ATOM    181  C   GLY A  32      13.115  11.539  18.763  1.00 69.36           C  
ANISOU  181  C   GLY A  32     9465   8889   8000    639   -514   -612       C  
ATOM    182  O   GLY A  32      13.005  12.756  18.950  1.00 69.73           O  
ANISOU  182  O   GLY A  32     9670   8855   7970    693   -588   -638       O  
ATOM    183  N   ALA A  33      12.087  10.686  18.881  1.00 64.55           N  
ANISOU  183  N   ALA A  33     8711   8377   7439    713   -472   -626       N  
ATOM    184  CA  ALA A  33      10.730  11.107  19.229  1.00 64.72           C  
ANISOU  184  CA  ALA A  33     8715   8448   7428    869   -503   -685       C  
ATOM    185  C   ALA A  33      10.615  11.600  20.686  1.00 68.07           C  
ANISOU  185  C   ALA A  33     9151   8900   7814    937   -508   -717       C  
ATOM    186  O   ALA A  33      10.025  12.658  20.920  1.00 68.03           O  
ANISOU  186  O   ALA A  33     9244   8861   7745   1061   -580   -771       O  
ATOM    187  CB  ALA A  33       9.754   9.966  18.992  1.00 65.24           C  
ANISOU  187  CB  ALA A  33     8611   8644   7534    890   -446   -692       C  
ATOM    188  N   TYR A  34      11.194  10.849  21.652  1.00 63.62           N  
ANISOU  188  N   TYR A  34     8499   8388   7285    859   -440   -686       N  
ATOM    189  CA  TYR A  34      11.105  11.172  23.083  1.00 62.84           C  
ANISOU  189  CA  TYR A  34     8394   8322   7161    898   -432   -709       C  
ATOM    190  C   TYR A  34      12.437  11.647  23.689  1.00 64.41           C  
ANISOU  190  C   TYR A  34     8695   8433   7346    813   -433   -666       C  
ATOM    191  O   TYR A  34      12.580  11.662  24.917  1.00 63.77           O  
ANISOU  191  O   TYR A  34     8591   8379   7259    813   -409   -669       O  
ATOM    192  CB  TYR A  34      10.581   9.953  23.861  1.00 63.66           C  
ANISOU  192  CB  TYR A  34     8328   8565   7294    877   -363   -719       C  
ATOM    193  N   GLY A  35      13.389  12.058  22.849  1.00 59.72           N  
ANISOU  193  N   GLY A  35     8211   7747   6734    731   -460   -632       N  
ATOM    194  CA  GLY A  35      14.665  12.550  23.361  1.00 58.30           C  
ANISOU  194  CA  GLY A  35     8129   7508   6516    634   -462   -598       C  
ATOM    195  C   GLY A  35      15.865  12.432  22.449  1.00 60.06           C  
ANISOU  195  C   GLY A  35     8389   7701   6730    491   -458   -562       C  
ATOM    196  O   GLY A  35      15.750  11.996  21.306  1.00 60.04           O  
ANISOU  196  O   GLY A  35     8351   7704   6757    464   -459   -561       O  
ATOM    197  N   MET A  36      17.024  12.829  22.986  1.00 55.43           N  
ANISOU  197  N   MET A  36     7869   7098   6094    394   -451   -539       N  
ATOM    198  CA  MET A  36      18.354  12.904  22.374  1.00 54.40           C  
ANISOU  198  CA  MET A  36     7778   6973   5919    239   -448   -520       C  
ATOM    199  C   MET A  36      18.986  11.532  22.060  1.00 53.88           C  
ANISOU  199  C   MET A  36     7538   7002   5931    179   -388   -512       C  
ATOM    200  O   MET A  36      18.858  10.579  22.830  1.00 51.93           O  
ANISOU  200  O   MET A  36     7165   6811   5756    223   -342   -506       O  
ATOM    201  CB  MET A  36      19.282  13.672  23.336  1.00 57.56           C  
ANISOU  201  CB  MET A  36     8283   7356   6230    167   -451   -502       C  
ATOM    202  CG  MET A  36      20.599  14.110  22.731  1.00 62.28           C  
ANISOU  202  CG  MET A  36     8965   7972   6728     -9   -463   -496       C  
ATOM    203  SD  MET A  36      21.623  15.056  23.887  1.00 68.02           S  
ANISOU  203  SD  MET A  36     9816   8698   7332   -106   -459   -471       S  
ATOM    204  CE  MET A  36      20.851  16.663  23.762  1.00 65.91           C  
ANISOU  204  CE  MET A  36     9838   8269   6937    -61   -561   -473       C  
ATOM    205  N   VAL A  37      19.726  11.483  20.943  1.00 49.10           N  
ANISOU  205  N   VAL A  37     6944   6414   5296     71   -398   -519       N  
ATOM    206  CA  VAL A  37      20.481  10.326  20.467  1.00 47.84           C  
ANISOU  206  CA  VAL A  37     6640   6349   5188     12   -357   -526       C  
ATOM    207  C   VAL A  37      21.960  10.718  20.512  1.00 51.81           C  
ANISOU  207  C   VAL A  37     7172   6916   5596   -130   -357   -541       C  
ATOM    208  O   VAL A  37      22.324  11.842  20.152  1.00 52.29           O  
ANISOU  208  O   VAL A  37     7384   6942   5544   -231   -398   -545       O  
ATOM    209  CB  VAL A  37      20.032   9.820  19.063  1.00 50.50           C  
ANISOU  209  CB  VAL A  37     6934   6684   5571      6   -364   -535       C  
ATOM    210  CG1 VAL A  37      20.806   8.572  18.641  1.00 49.11           C  
ANISOU  210  CG1 VAL A  37     6610   6605   5444    -35   -327   -548       C  
ATOM    211  CG2 VAL A  37      18.528   9.544  19.029  1.00 50.10           C  
ANISOU  211  CG2 VAL A  37     6859   6587   5588    137   -365   -524       C  
ATOM    212  N   CYS A  38      22.790   9.805  21.006  1.00 47.32           N  
ANISOU  212  N   CYS A  38     6472   6448   5059   -139   -318   -553       N  
ATOM    213  CA  CYS A  38      24.226   9.979  21.142  1.00 47.05           C  
ANISOU  213  CA  CYS A  38     6421   6522   4935   -258   -310   -581       C  
ATOM    214  C   CYS A  38      24.953   8.698  20.769  1.00 48.98           C  
ANISOU  214  C   CYS A  38     6494   6888   5229   -250   -288   -623       C  
ATOM    215  O   CYS A  38      24.401   7.604  20.902  1.00 48.25           O  
ANISOU  215  O   CYS A  38     6313   6779   5243   -138   -276   -615       O  
ATOM    216  CB  CYS A  38      24.582  10.392  22.574  1.00 47.59           C  
ANISOU  216  CB  CYS A  38     6523   6589   4972   -246   -294   -559       C  
ATOM    217  SG  CYS A  38      24.088  12.076  23.038  1.00 51.85           S  
ANISOU  217  SG  CYS A  38     7293   7010   5399   -289   -330   -523       S  
ATOM    218  N   SER A  39      26.221   8.836  20.371  1.00 44.52           N  
ANISOU  218  N   SER A  39     5890   6455   4569   -371   -289   -674       N  
ATOM    219  CA  SER A  39      27.139   7.723  20.196  1.00 43.69           C  
ANISOU  219  CA  SER A  39     5621   6494   4486   -349   -279   -735       C  
ATOM    220  C   SER A  39      27.944   7.655  21.491  1.00 47.05           C  
ANISOU  220  C   SER A  39     6013   6989   4874   -332   -266   -744       C  
ATOM    221  O   SER A  39      28.067   8.676  22.185  1.00 47.06           O  
ANISOU  221  O   SER A  39     6120   6962   4798   -402   -261   -713       O  
ATOM    222  CB  SER A  39      28.023   7.903  18.967  1.00 47.29           C  
ANISOU  222  CB  SER A  39     6035   7089   4844   -494   -289   -805       C  
ATOM    223  OG  SER A  39      28.847   9.046  19.096  1.00 57.20           O  
ANISOU  223  OG  SER A  39     7381   8412   5942   -660   -293   -819       O  
ATOM    224  N   ALA A  40      28.456   6.479  21.859  1.00 42.01           N  
ANISOU  224  N   ALA A  40     5246   6430   4286   -235   -268   -784       N  
ATOM    225  CA  ALA A  40      29.186   6.375  23.114  1.00 42.44           C  
ANISOU  225  CA  ALA A  40     5269   6546   4311   -209   -263   -795       C  
ATOM    226  C   ALA A  40      30.111   5.204  23.107  1.00 46.98           C  
ANISOU  226  C   ALA A  40     5698   7263   4889   -131   -286   -879       C  
ATOM    227  O   ALA A  40      29.858   4.235  22.400  1.00 46.22           O  
ANISOU  227  O   ALA A  40     5540   7166   4855    -52   -308   -908       O  
ATOM    228  CB  ALA A  40      28.210   6.252  24.286  1.00 42.60           C  
ANISOU  228  CB  ALA A  40     5355   6410   4422   -110   -256   -721       C  
ATOM    229  N   TYR A  41      31.173   5.269  23.919  1.00 43.98           N  
ANISOU  229  N   TYR A  41     5269   7004   4438   -142   -287   -920       N  
ATOM    230  CA  TYR A  41      32.102   4.160  24.023  1.00 44.87           C  
ANISOU  230  CA  TYR A  41     5247   7256   4545    -37   -324  -1013       C  
ATOM    231  C   TYR A  41      31.636   3.203  25.127  1.00 47.05           C  
ANISOU  231  C   TYR A  41     5551   7401   4925    121   -355   -977       C  
ATOM    232  O   TYR A  41      31.459   3.612  26.273  1.00 45.24           O  
ANISOU  232  O   TYR A  41     5390   7093   4706    111   -338   -919       O  
ATOM    233  CB  TYR A  41      33.545   4.650  24.268  1.00 47.21           C  
ANISOU  233  CB  TYR A  41     5460   7785   4694   -126   -318  -1096       C  
ATOM    234  CG  TYR A  41      34.561   3.528  24.288  1.00 50.67           C  
ANISOU  234  CG  TYR A  41     5745   8396   5110      3   -369  -1218       C  
ATOM    235  CD1 TYR A  41      34.942   2.884  23.115  1.00 53.76           C  
ANISOU  235  CD1 TYR A  41     6026   8917   5483     37   -398  -1316       C  
ATOM    236  CD2 TYR A  41      35.159   3.123  25.480  1.00 51.96           C  
ANISOU  236  CD2 TYR A  41     5878   8600   5263     95   -394  -1242       C  
ATOM    237  CE1 TYR A  41      35.868   1.842  23.128  1.00 55.74           C  
ANISOU  237  CE1 TYR A  41     6140   9336   5704    181   -458  -1444       C  
ATOM    238  CE2 TYR A  41      36.092   2.085  25.505  1.00 53.70           C  
ANISOU  238  CE2 TYR A  41     5968   8982   5452    238   -458  -1368       C  
ATOM    239  CZ  TYR A  41      36.442   1.447  24.326  1.00 61.24           C  
ANISOU  239  CZ  TYR A  41     6816  10068   6386    289   -493  -1472       C  
ATOM    240  OH  TYR A  41      37.369   0.434  24.335  1.00 62.25           O  
ANISOU  240  OH  TYR A  41     6818  10361   6472    453   -569  -1611       O  
ATOM    241  N   ASP A  42      31.409   1.941  24.753  1.00 43.13           N  
ANISOU  241  N   ASP A  42     5019   6873   4494    254   -404  -1011       N  
ATOM    242  CA  ASP A  42      31.026   0.865  25.657  1.00 42.46           C  
ANISOU  242  CA  ASP A  42     4983   6667   4484    392   -452   -989       C  
ATOM    243  C   ASP A  42      32.334   0.296  26.167  1.00 49.25           C  
ANISOU  243  C   ASP A  42     5757   7676   5280    479   -508  -1091       C  
ATOM    244  O   ASP A  42      33.094  -0.278  25.388  1.00 49.07           O  
ANISOU  244  O   ASP A  42     5633   7797   5213    541   -548  -1195       O  
ATOM    245  CB  ASP A  42      30.141  -0.177  24.922  1.00 43.43           C  
ANISOU  245  CB  ASP A  42     5134   6688   4678    477   -486   -978       C  
ATOM    246  CG  ASP A  42      29.750  -1.451  25.679  1.00 49.42           C  
ANISOU  246  CG  ASP A  42     5971   7322   5484    604   -555   -965       C  
ATOM    247  OD1 ASP A  42      30.355  -1.732  26.739  1.00 50.07           O  
ANISOU  247  OD1 ASP A  42     6068   7412   5545    658   -596   -990       O  
ATOM    248  OD2 ASP A  42      28.869  -2.192  25.181  1.00 48.00           O1-
ANISOU  248  OD2 ASP A  42     5848   7040   5351    640   -572   -933       O1-
ATOM    249  N   ASN A  43      32.632   0.522  27.458  1.00 47.92           N  
ANISOU  249  N   ASN A  43     5622   7486   5099    481   -510  -1070       N  
ATOM    250  CA  ASN A  43      33.872   0.088  28.098  1.00 49.41           C  
ANISOU  250  CA  ASN A  43     5738   7812   5225    566   -563  -1162       C  
ATOM    251  C   ASN A  43      33.918  -1.434  28.370  1.00 55.09           C  
ANISOU  251  C   ASN A  43     6486   8468   5979    759   -673  -1218       C  
ATOM    252  O   ASN A  43      35.001  -1.961  28.615  1.00 54.96           O  
ANISOU  252  O   ASN A  43     6392   8591   5899    868   -740  -1327       O  
ATOM    253  CB  ASN A  43      34.097   0.875  29.393  1.00 49.79           C  
ANISOU  253  CB  ASN A  43     5825   7845   5248    489   -525  -1109       C  
ATOM    254  CG  ASN A  43      34.572   2.281  29.118  1.00 66.42           C  
ANISOU  254  CG  ASN A  43     7892  10087   7260    312   -443  -1099       C  
ATOM    255  ND2 ASN A  43      33.660   3.240  29.090  1.00 52.60           N  
ANISOU  255  ND2 ASN A  43     6240   8208   5536    194   -379   -994       N  
ATOM    256  OD1 ASN A  43      35.756   2.518  28.870  1.00 62.62           O  
ANISOU  256  OD1 ASN A  43     7296   9834   6662    278   -442  -1192       O  
ATOM    257  N   VAL A  44      32.769  -2.140  28.301  1.00 52.20           N  
ANISOU  257  N   VAL A  44     6238   7899   5696    802   -700  -1150       N  
ATOM    258  CA  VAL A  44      32.725  -3.588  28.551  1.00 52.74           C  
ANISOU  258  CA  VAL A  44     6386   7875   5780    966   -815  -1191       C  
ATOM    259  C   VAL A  44      33.033  -4.331  27.244  1.00 57.54           C  
ANISOU  259  C   VAL A  44     6926   8575   6363   1063   -863  -1280       C  
ATOM    260  O   VAL A  44      33.935  -5.173  27.222  1.00 58.40           O  
ANISOU  260  O   VAL A  44     6992   8781   6417   1217   -960  -1397       O  
ATOM    261  CB  VAL A  44      31.380  -4.050  29.196  1.00 55.97           C  
ANISOU  261  CB  VAL A  44     6969   8041   6258    939   -826  -1081       C  
ATOM    262  CG1 VAL A  44      31.204  -5.570  29.130  1.00 55.99           C  
ANISOU  262  CG1 VAL A  44     7087   7936   6251   1078   -949  -1116       C  
ATOM    263  CG2 VAL A  44      31.267  -3.559  30.638  1.00 55.34           C  
ANISOU  263  CG2 VAL A  44     6951   7885   6190    874   -806  -1022       C  
ATOM    264  N   ASN A  45      32.279  -4.026  26.168  1.00 52.68           N  
ANISOU  264  N   ASN A  45     6300   7931   5785    981   -800  -1231       N  
ATOM    265  CA  ASN A  45      32.439  -4.676  24.868  1.00 52.30           C  
ANISOU  265  CA  ASN A  45     6191   7958   5724   1045   -830  -1299       C  
ATOM    266  C   ASN A  45      33.537  -4.015  24.026  1.00 55.24           C  
ANISOU  266  C   ASN A  45     6378   8586   6023   1003   -796  -1406       C  
ATOM    267  O   ASN A  45      33.991  -4.619  23.065  1.00 55.74           O  
ANISOU  267  O   ASN A  45     6365   8755   6058   1083   -839  -1499       O  
ATOM    268  CB  ASN A  45      31.103  -4.732  24.123  1.00 50.76           C  
ANISOU  268  CB  ASN A  45     6075   7612   5598    976   -785  -1199       C  
ATOM    269  CG  ASN A  45      30.128  -5.700  24.759  1.00 70.83           C  
ANISOU  269  CG  ASN A  45     8793   9943   8175   1030   -842  -1129       C  
ATOM    270  ND2 ASN A  45      28.845  -5.397  24.665  1.00 58.94           N  
ANISOU  270  ND2 ASN A  45     7361   8311   6722    925   -778  -1019       N  
ATOM    271  OD1 ASN A  45      30.508  -6.727  25.348  1.00 66.78           O  
ANISOU  271  OD1 ASN A  45     8361   9384   7629   1162   -950  -1178       O  
ATOM    272  N   LYS A  46      34.001  -2.810  24.428  1.00 50.88           N  
ANISOU  272  N   LYS A  46     5760   8146   5425    872   -725  -1399       N  
ATOM    273  CA  LYS A  46      35.104  -2.029  23.821  1.00 51.33           C  
ANISOU  273  CA  LYS A  46     5653   8471   5377    783   -688  -1500       C  
ATOM    274  C   LYS A  46      34.799  -1.595  22.366  1.00 53.83           C  
ANISOU  274  C   LYS A  46     5920   8844   5690    657   -633  -1499       C  
ATOM    275  O   LYS A  46      35.679  -1.622  21.505  1.00 54.36           O  
ANISOU  275  O   LYS A  46     5845   9137   5672    638   -640  -1620       O  
ATOM    276  CB  LYS A  46      36.468  -2.785  23.900  1.00 54.97           C  
ANISOU  276  CB  LYS A  46     5984   9158   5745    938   -775  -1669       C  
ATOM    277  CG  LYS A  46      36.847  -3.342  25.274  1.00 65.98           C  
ANISOU  277  CG  LYS A  46     7441  10488   7142   1077   -848  -1679       C  
ATOM    278  CD  LYS A  46      37.442  -2.298  26.205  1.00 78.33           C  
ANISOU  278  CD  LYS A  46     8963  12159   8640    961   -791  -1666       C  
ATOM    279  CE  LYS A  46      37.990  -2.915  27.468  1.00 89.77           C  
ANISOU  279  CE  LYS A  46    10442  13593  10074   1110   -875  -1708       C  
ATOM    280  NZ  LYS A  46      38.001  -1.942  28.594  1.00 95.82           N1+
ANISOU  280  NZ  LYS A  46    11252  14319  10834    976   -805  -1617       N1+
ATOM    281  N   VAL A  47      33.555  -1.170  22.116  1.00 49.10           N  
ANISOU  281  N   VAL A  47     5435   8047   5175    567   -579  -1369       N  
ATOM    282  CA  VAL A  47      33.073  -0.680  20.818  1.00 48.16           C  
ANISOU  282  CA  VAL A  47     5304   7928   5065    442   -528  -1344       C  
ATOM    283  C   VAL A  47      32.224   0.577  21.023  1.00 49.47           C  
ANISOU  283  C   VAL A  47     5578   7965   5253    283   -455  -1221       C  
ATOM    284  O   VAL A  47      31.641   0.758  22.092  1.00 47.49           O  
ANISOU  284  O   VAL A  47     5426   7567   5051    306   -446  -1136       O  
ATOM    285  CB  VAL A  47      32.276  -1.749  20.010  1.00 52.32           C  
ANISOU  285  CB  VAL A  47     5867   8335   5678    540   -560  -1324       C  
ATOM    286  CG1 VAL A  47      33.195  -2.786  19.372  1.00 53.28           C  
ANISOU  286  CG1 VAL A  47     5873   8617   5755    671   -631  -1465       C  
ATOM    287  CG2 VAL A  47      31.175  -2.412  20.841  1.00 51.40           C  
ANISOU  287  CG2 VAL A  47     5897   7980   5653    633   -583  -1220       C  
ATOM    288  N   ARG A  48      32.118   1.427  19.995  1.00 45.58           N  
ANISOU  288  N   ARG A  48     5079   7518   4722    127   -412  -1217       N  
ATOM    289  CA  ARG A  48      31.236   2.587  20.091  1.00 44.64           C  
ANISOU  289  CA  ARG A  48     5086   7257   4617      1   -363  -1108       C  
ATOM    290  C   ARG A  48      29.798   2.129  19.783  1.00 46.10           C  
ANISOU  290  C   ARG A  48     5355   7235   4925     66   -359  -1018       C  
ATOM    291  O   ARG A  48      29.601   1.316  18.882  1.00 44.58           O  
ANISOU  291  O   ARG A  48     5120   7044   4775    114   -376  -1042       O  
ATOM    292  CB  ARG A  48      31.681   3.732  19.181  1.00 45.47           C  
ANISOU  292  CB  ARG A  48     5190   7476   4611   -202   -335  -1138       C  
ATOM    293  CG  ARG A  48      32.874   4.494  19.752  1.00 52.35           C  
ANISOU  293  CG  ARG A  48     6025   8530   5336   -310   -324  -1196       C  
ATOM    294  CD  ARG A  48      33.046   5.844  19.088  1.00 50.64           C  
ANISOU  294  CD  ARG A  48     5884   8366   4991   -545   -300  -1191       C  
ATOM    295  NE  ARG A  48      31.996   6.808  19.443  1.00 46.48           N  
ANISOU  295  NE  ARG A  48     5546   7617   4496   -594   -284  -1069       N  
ATOM    296  CZ  ARG A  48      31.951   7.509  20.571  1.00 54.92           C  
ANISOU  296  CZ  ARG A  48     6713   8621   5533   -612   -269  -1009       C  
ATOM    297  NH1 ARG A  48      32.862   7.316  21.516  1.00 47.50           N1+
ANISOU  297  NH1 ARG A  48     5700   7808   4539   -589   -263  -1048       N1+
ATOM    298  NH2 ARG A  48      30.983   8.389  20.775  1.00 46.26           N  
ANISOU  298  NH2 ARG A  48     5788   7333   4457   -643   -265   -914       N  
ATOM    299  N   VAL A  49      28.822   2.591  20.596  1.00 40.12           N  
ANISOU  299  N   VAL A  49     4710   6315   4220     75   -339   -921       N  
ATOM    300  CA  VAL A  49      27.402   2.216  20.510  1.00 37.88           C  
ANISOU  300  CA  VAL A  49     4500   5858   4033    131   -332   -839       C  
ATOM    301  C   VAL A  49      26.515   3.443  20.351  1.00 39.34           C  
ANISOU  301  C   VAL A  49     4785   5947   4217     40   -299   -771       C  
ATOM    302  O   VAL A  49      26.930   4.557  20.670  1.00 39.18           O  
ANISOU  302  O   VAL A  49     4809   5957   4121    -55   -287   -771       O  
ATOM    303  CB  VAL A  49      26.949   1.399  21.762  1.00 41.12           C  
ANISOU  303  CB  VAL A  49     4951   6174   4499    247   -352   -803       C  
ATOM    304  CG1 VAL A  49      27.639   0.041  21.844  1.00 41.12           C  
ANISOU  304  CG1 VAL A  49     4893   6230   4499    362   -409   -869       C  
ATOM    305  CG2 VAL A  49      27.117   2.192  23.065  1.00 40.67           C  
ANISOU  305  CG2 VAL A  49     4941   6097   4414    217   -336   -774       C  
ATOM    306  N   ALA A  50      25.261   3.222  19.953  1.00 34.53           N  
ANISOU  306  N   ALA A  50     4222   5220   3679     77   -291   -715       N  
ATOM    307  CA  ALA A  50      24.227   4.249  19.859  1.00 33.57           C  
ANISOU  307  CA  ALA A  50     4196   4996   3562     37   -274   -658       C  
ATOM    308  C   ALA A  50      23.377   4.192  21.126  1.00 36.69           C  
ANISOU  308  C   ALA A  50     4637   5305   3996    112   -266   -610       C  
ATOM    309  O   ALA A  50      23.076   3.094  21.618  1.00 34.96           O  
ANISOU  309  O   ALA A  50     4389   5070   3825    189   -273   -602       O  
ATOM    310  CB  ALA A  50      23.358   4.022  18.618  1.00 34.08           C  
ANISOU  310  CB  ALA A  50     4263   5012   3675     38   -271   -639       C  
ATOM    311  N   ILE A  51      23.021   5.364  21.681  1.00 33.28           N  
ANISOU  311  N   ILE A  51     4290   4823   3531     83   -259   -583       N  
ATOM    312  CA  ILE A  51      22.195   5.441  22.887  1.00 32.86           C  
ANISOU  312  CA  ILE A  51     4276   4703   3505    143   -250   -547       C  
ATOM    313  C   ILE A  51      21.109   6.476  22.645  1.00 39.38           C  
ANISOU  313  C   ILE A  51     5187   5455   4322    151   -253   -523       C  
ATOM    314  O   ILE A  51      21.402   7.628  22.297  1.00 39.98           O  
ANISOU  314  O   ILE A  51     5347   5511   4331     92   -268   -526       O  
ATOM    315  CB  ILE A  51      22.976   5.699  24.232  1.00 35.24           C  
ANISOU  315  CB  ILE A  51     4588   5026   3775    132   -246   -548       C  
ATOM    316  CG1 ILE A  51      24.127   4.679  24.443  1.00 35.23           C  
ANISOU  316  CG1 ILE A  51     4504   5109   3773    145   -259   -587       C  
ATOM    317  CG2 ILE A  51      21.993   5.691  25.435  1.00 33.73           C  
ANISOU  317  CG2 ILE A  51     4427   4770   3619    187   -236   -515       C  
ATOM    318  CD1 ILE A  51      25.043   4.876  25.727  1.00 35.20           C  
ANISOU  318  CD1 ILE A  51     4501   5139   3732    131   -258   -593       C  
ATOM    319  N   LYS A  52      19.855   6.039  22.803  1.00 36.18           N  
ANISOU  319  N   LYS A  52     4767   5016   3965    223   -245   -506       N  
ATOM    320  CA  LYS A  52      18.653   6.844  22.663  1.00 37.15           C  
ANISOU  320  CA  LYS A  52     4949   5088   4080    267   -254   -500       C  
ATOM    321  C   LYS A  52      18.068   7.147  24.070  1.00 40.37           C  
ANISOU  321  C   LYS A  52     5374   5485   4481    316   -247   -497       C  
ATOM    322  O   LYS A  52      17.717   6.218  24.803  1.00 38.81           O  
ANISOU  322  O   LYS A  52     5115   5316   4314    335   -228   -493       O  
ATOM    323  CB  LYS A  52      17.636   6.082  21.777  1.00 40.61           C  
ANISOU  323  CB  LYS A  52     5334   5535   4562    305   -247   -496       C  
ATOM    324  CG  LYS A  52      16.427   6.895  21.334  1.00 66.00           C  
ANISOU  324  CG  LYS A  52     8597   8717   7761    361   -265   -504       C  
ATOM    325  CD  LYS A  52      15.347   6.024  20.690  1.00 76.32           C  
ANISOU  325  CD  LYS A  52     9835  10059   9104    395   -248   -500       C  
ATOM    326  CE  LYS A  52      14.063   6.801  20.484  1.00 86.11           C  
ANISOU  326  CE  LYS A  52    11104  11294  10319    475   -269   -523       C  
ATOM    327  NZ  LYS A  52      12.863   5.919  20.417  1.00 89.91           N1+
ANISOU  327  NZ  LYS A  52    11498  11852  10812    510   -241   -528       N1+
ATOM    328  N   LYS A  53      17.982   8.438  24.444  1.00 37.18           N  
ANISOU  328  N   LYS A  53     5065   5037   4026    328   -267   -500       N  
ATOM    329  CA  LYS A  53      17.370   8.871  25.711  1.00 36.45           C  
ANISOU  329  CA  LYS A  53     4992   4936   3921    380   -262   -505       C  
ATOM    330  C   LYS A  53      15.881   9.003  25.474  1.00 39.66           C  
ANISOU  330  C   LYS A  53     5384   5355   4332    474   -275   -534       C  
ATOM    331  O   LYS A  53      15.483   9.723  24.559  1.00 41.19           O  
ANISOU  331  O   LYS A  53     5644   5509   4496    512   -312   -548       O  
ATOM    332  CB  LYS A  53      17.983  10.192  26.234  1.00 38.47           C  
ANISOU  332  CB  LYS A  53     5374   5138   4106    356   -285   -498       C  
ATOM    333  CG  LYS A  53      17.257  10.765  27.464  1.00 40.01           C  
ANISOU  333  CG  LYS A  53     5596   5321   4285    422   -285   -509       C  
ATOM    334  CD  LYS A  53      17.874  12.066  27.942  1.00 41.76           C  
ANISOU  334  CD  LYS A  53     5964   5478   4424    395   -310   -496       C  
ATOM    335  CE  LYS A  53      17.159  12.604  29.159  1.00 49.15           C  
ANISOU  335  CE  LYS A  53     6923   6405   5348    466   -310   -511       C  
ATOM    336  NZ  LYS A  53      17.556  14.011  29.461  1.00 56.12           N1+
ANISOU  336  NZ  LYS A  53     7985   7205   6132    460   -350   -499       N1+
ATOM    337  N   ILE A  54      15.053   8.307  26.265  1.00 34.88           N  
ANISOU  337  N   ILE A  54     4693   4811   3748    504   -250   -549       N  
ATOM    338  CA  ILE A  54      13.598   8.306  26.074  1.00 35.47           C  
ANISOU  338  CA  ILE A  54     4721   4945   3811    585   -255   -590       C  
ATOM    339  C   ILE A  54      12.928   8.839  27.344  1.00 42.77           C  
ANISOU  339  C   ILE A  54     5641   5909   4701    640   -257   -630       C  
ATOM    340  O   ILE A  54      13.124   8.275  28.425  1.00 42.01           O  
ANISOU  340  O   ILE A  54     5502   5846   4615    586   -228   -624       O  
ATOM    341  CB  ILE A  54      13.100   6.882  25.671  1.00 38.33           C  
ANISOU  341  CB  ILE A  54     4982   5380   4202    548   -224   -583       C  
ATOM    342  CG1 ILE A  54      13.741   6.431  24.321  1.00 38.85           C  
ANISOU  342  CG1 ILE A  54     5055   5404   4300    508   -227   -550       C  
ATOM    343  CG2 ILE A  54      11.567   6.796  25.620  1.00 39.61           C  
ANISOU  343  CG2 ILE A  54     5078   5643   4330    612   -221   -633       C  
ATOM    344  CD1 ILE A  54      13.375   5.065  23.829  1.00 46.77           C  
ANISOU  344  CD1 ILE A  54     5988   6458   5324    470   -202   -534       C  
ATOM    345  N   SER A  55      12.132   9.926  27.201  1.00 41.48           N  
ANISOU  345  N   SER A  55     5528   5741   4491    750   -299   -679       N  
ATOM    346  CA  SER A  55      11.416  10.546  28.323  1.00 42.44           C  
ANISOU  346  CA  SER A  55     5643   5912   4570    826   -310   -735       C  
ATOM    347  C   SER A  55       9.905  10.579  28.018  1.00 48.38           C  
ANISOU  347  C   SER A  55     6312   6787   5284    938   -327   -818       C  
ATOM    348  O   SER A  55       9.382  11.615  27.588  1.00 49.37           O  
ANISOU  348  O   SER A  55     6507   6890   5363   1069   -389   -868       O  
ATOM    349  CB  SER A  55      11.970  11.937  28.615  1.00 45.09           C  
ANISOU  349  CB  SER A  55     6134   6136   4861    872   -358   -729       C  
ATOM    350  OG  SER A  55      13.375  11.889  28.800  1.00 49.21           O  
ANISOU  350  OG  SER A  55     6715   6579   5403    753   -335   -658       O  
ATOM    351  N   PRO A  56       9.186   9.449  28.264  1.00 44.29           N  
ANISOU  351  N   PRO A  56     5654   6407   4768    885   -281   -839       N  
ATOM    352  CA  PRO A  56       7.768   9.373  27.863  1.00 44.55           C  
ANISOU  352  CA  PRO A  56     5588   6590   4749    971   -290   -921       C  
ATOM    353  C   PRO A  56       6.698   9.344  28.962  1.00 47.96           C  
ANISOU  353  C   PRO A  56     5911   7200   5112   1004   -279  -1017       C  
ATOM    354  O   PRO A  56       5.506   9.286  28.635  1.00 48.71           O  
ANISOU  354  O   PRO A  56     5911   7451   5147   1082   -288  -1101       O  
ATOM    355  CB  PRO A  56       7.727   8.005  27.192  1.00 45.80           C  
ANISOU  355  CB  PRO A  56     5675   6794   4932    856   -244   -875       C  
ATOM    356  CG  PRO A  56       8.670   7.159  28.052  1.00 48.90           C  
ANISOU  356  CG  PRO A  56     6078   7141   5361    713   -205   -813       C  
ATOM    357  CD  PRO A  56       9.679   8.114  28.675  1.00 44.70           C  
ANISOU  357  CD  PRO A  56     5648   6479   4855    735   -227   -787       C  
ATOM    358  N   PHE A  57       7.104   9.318  30.240  1.00 42.79           N  
ANISOU  358  N   PHE A  57     5258   6540   4461    935   -256  -1010       N  
ATOM    359  CA  PHE A  57       6.240   9.084  31.402  1.00 42.61           C  
ANISOU  359  CA  PHE A  57     5125   6691   4373    915   -236  -1096       C  
ATOM    360  C   PHE A  57       5.143  10.140  31.663  1.00 51.75           C  
ANISOU  360  C   PHE A  57     6227   7985   5451   1087   -279  -1227       C  
ATOM    361  O   PHE A  57       4.230   9.847  32.439  1.00 50.87           O  
ANISOU  361  O   PHE A  57     5984   8077   5268   1057   -256  -1319       O  
ATOM    362  CB  PHE A  57       7.090   8.821  32.655  1.00 42.65           C  
ANISOU  362  CB  PHE A  57     5159   6638   4410    780   -203  -1047       C  
ATOM    363  CG  PHE A  57       8.049   7.670  32.410  1.00 41.28           C  
ANISOU  363  CG  PHE A  57     5022   6369   4295    627   -173   -944       C  
ATOM    364  CD1 PHE A  57       7.576   6.419  32.019  1.00 41.96           C  
ANISOU  364  CD1 PHE A  57     5041   6549   4351    525   -148   -940       C  
ATOM    365  CD2 PHE A  57       9.421   7.856  32.498  1.00 41.89           C  
ANISOU  365  CD2 PHE A  57     5206   6268   4441    593   -176   -856       C  
ATOM    366  CE1 PHE A  57       8.459   5.366  31.762  1.00 41.61           C  
ANISOU  366  CE1 PHE A  57     5050   6408   4352    408   -136   -854       C  
ATOM    367  CE2 PHE A  57      10.307   6.802  32.234  1.00 42.84           C  
ANISOU  367  CE2 PHE A  57     5354   6315   4607    481   -160   -779       C  
ATOM    368  CZ  PHE A  57       9.820   5.563  31.872  1.00 40.27           C  
ANISOU  368  CZ  PHE A  57     4974   6068   4257    399   -144   -779       C  
ATOM    369  N   GLU A  58       5.160  11.287  30.952  1.00 53.49           N  
ANISOU  369  N   GLU A  58     6548   8107   5668   1264   -348  -1246       N  
ATOM    370  CA  GLU A  58       4.121  12.329  31.092  1.00 56.93           C  
ANISOU  370  CA  GLU A  58     6959   8652   6021   1472   -413  -1381       C  
ATOM    371  C   GLU A  58       2.898  12.042  30.208  1.00 64.61           C  
ANISOU  371  C   GLU A  58     7811   9805   6935   1558   -428  -1468       C  
ATOM    372  O   GLU A  58       1.776  12.334  30.625  1.00 65.56           O  
ANISOU  372  O   GLU A  58     7811  10136   6962   1677   -452  -1610       O  
ATOM    373  CB  GLU A  58       4.670  13.734  30.756  1.00 58.97           C  
ANISOU  373  CB  GLU A  58     7424   8703   6280   1626   -502  -1365       C  
ATOM    374  CG  GLU A  58       5.887  14.182  31.554  1.00 72.55           C  
ANISOU  374  CG  GLU A  58     9283  10242   8039   1544   -492  -1276       C  
ATOM    375  CD  GLU A  58       5.603  14.741  32.934  1.00102.08           C  
ANISOU  375  CD  GLU A  58    13003  14050  11735   1593   -497  -1345       C  
ATOM    376  OE1 GLU A  58       5.735  15.974  33.109  1.00107.49           O  
ANISOU  376  OE1 GLU A  58    13841  14625  12375   1730   -572  -1369       O  
ATOM    377  OE2 GLU A  58       5.272  13.949  33.845  1.00 96.12           O1-
ANISOU  377  OE2 GLU A  58    12092  13447  10981   1481   -430  -1374       O1-
ATOM    378  N   HIS A  59       3.109  11.504  28.984  1.00 62.73           N  
ANISOU  378  N   HIS A  59     7598   9493   6742   1506   -416  -1392       N  
ATOM    379  CA  HIS A  59       2.033  11.234  28.022  1.00 63.57           C  
ANISOU  379  CA  HIS A  59     7604   9753   6798   1580   -428  -1458       C  
ATOM    380  C   HIS A  59       1.867   9.739  27.809  1.00 65.40           C  
ANISOU  380  C   HIS A  59     7712  10108   7028   1384   -341  -1413       C  
ATOM    381  O   HIS A  59       2.847   9.049  27.481  1.00 62.23           O  
ANISOU  381  O   HIS A  59     7379   9559   6707   1235   -301  -1286       O  
ATOM    382  CB  HIS A  59       2.305  11.967  26.698  1.00 65.16           C  
ANISOU  382  CB  HIS A  59     7952   9776   7031   1706   -503  -1426       C  
ATOM    383  CG  HIS A  59       2.528  13.439  26.889  1.00 70.31           C  
ANISOU  383  CG  HIS A  59     8770  10288   7657   1889   -606  -1470       C  
ATOM    384  CD2 HIS A  59       3.655  14.175  26.732  1.00 71.92           C  
ANISOU  384  CD2 HIS A  59     9187  10237   7901   1881   -651  -1385       C  
ATOM    385  ND1 HIS A  59       1.515  14.269  27.354  1.00 73.95           N  
ANISOU  385  ND1 HIS A  59     9187  10889   8021   2100   -676  -1622       N  
ATOM    386  CE1 HIS A  59       2.049  15.476  27.443  1.00 73.85           C  
ANISOU  386  CE1 HIS A  59     9383  10679   7996   2220   -768  -1618       C  
ATOM    387  NE2 HIS A  59       3.332  15.473  27.071  1.00 72.93           N  
ANISOU  387  NE2 HIS A  59     9431  10324   7954   2083   -755  -1474       N  
ATOM    388  N   GLN A  60       0.623   9.237  28.019  1.00 62.49           N  
ANISOU  388  N   GLN A  60     7166  10024   6552   1382   -316  -1524       N  
ATOM    389  CA  GLN A  60       0.288   7.810  27.912  1.00 62.30           C  
ANISOU  389  CA  GLN A  60     7036  10148   6486   1181   -239  -1494       C  
ATOM    390  C   GLN A  60       0.481   7.235  26.491  1.00 62.71           C  
ANISOU  390  C   GLN A  60     7134  10103   6591   1131   -223  -1395       C  
ATOM    391  O   GLN A  60       0.762   6.037  26.386  1.00 61.12           O  
ANISOU  391  O   GLN A  60     6934   9890   6399    937   -165  -1309       O  
ATOM    392  CB  GLN A  60      -1.118   7.477  28.457  1.00 65.62           C  
ANISOU  392  CB  GLN A  60     7259  10922   6750   1155   -214  -1641       C  
ATOM    393  CG  GLN A  60      -2.326   8.049  27.715  1.00100.22           C  
ANISOU  393  CG  GLN A  60    11530  15508  11044   1340   -253  -1770       C  
ATOM    394  CD  GLN A  60      -3.627   7.851  28.479  1.00138.01           C  
ANISOU  394  CD  GLN A  60    16105  20675  15658   1326   -234  -1943       C  
ATOM    395  NE2 GLN A  60      -4.756   8.018  27.798  1.00136.43           N  
ANISOU  395  NE2 GLN A  60    15777  20703  15357   1456   -257  -2060       N  
ATOM    396  OE1 GLN A  60      -3.649   7.575  29.685  1.00136.74           O  
ANISOU  396  OE1 GLN A  60    15889  20622  15443   1200   -202  -1984       O  
ATOM    397  N   THR A  61       0.377   8.069  25.415  1.00 57.90           N  
ANISOU  397  N   THR A  61     6579   9406   6013   1304   -281  -1405       N  
ATOM    398  CA  THR A  61       0.589   7.589  24.032  1.00 56.04           C  
ANISOU  398  CA  THR A  61     6393   9066   5835   1264   -271  -1314       C  
ATOM    399  C   THR A  61       2.075   7.320  23.813  1.00 55.94           C  
ANISOU  399  C   THR A  61     6525   8784   5943   1154   -258  -1170       C  
ATOM    400  O   THR A  61       2.417   6.321  23.180  1.00 53.30           O  
ANISOU  400  O   THR A  61     6199   8407   5646   1019   -212  -1081       O  
ATOM    401  CB  THR A  61       0.032   8.542  22.956  1.00 64.67           C  
ANISOU  401  CB  THR A  61     7515  10137   6919   1470   -348  -1373       C  
ATOM    402  CG2 THR A  61      -1.488   8.697  23.011  1.00 62.59           C  
ANISOU  402  CG2 THR A  61     7084  10171   6524   1591   -363  -1527       C  
ATOM    403  OG1 THR A  61       0.694   9.806  23.016  1.00 65.15           O  
ANISOU  403  OG1 THR A  61     7736   9992   7028   1610   -432  -1374       O  
ATOM    404  N   TYR A  62       2.943   8.214  24.343  1.00 51.56           N  
ANISOU  404  N   TYR A  62     6087   8064   5439   1212   -300  -1155       N  
ATOM    405  CA  TYR A  62       4.401   8.109  24.314  1.00 49.65           C  
ANISOU  405  CA  TYR A  62     5973   7599   5294   1114   -291  -1039       C  
ATOM    406  C   TYR A  62       4.849   6.899  25.135  1.00 49.82           C  
ANISOU  406  C   TYR A  62     5948   7659   5323    932   -223   -987       C  
ATOM    407  O   TYR A  62       5.878   6.314  24.828  1.00 48.43           O  
ANISOU  407  O   TYR A  62     5835   7352   5215    829   -203   -892       O  
ATOM    408  CB  TYR A  62       5.046   9.395  24.849  1.00 51.80           C  
ANISOU  408  CB  TYR A  62     6370   7730   5580   1209   -350  -1050       C  
ATOM    409  N   CYS A  63       4.065   6.529  26.167  1.00 45.29           N  
ANISOU  409  N   CYS A  63     5269   7270   4668    894   -197  -1058       N  
ATOM    410  CA  CYS A  63       4.286   5.373  27.040  1.00 44.14           C  
ANISOU  410  CA  CYS A  63     5095   7174   4501    710   -147  -1024       C  
ATOM    411  C   CYS A  63       3.930   4.091  26.291  1.00 45.48           C  
ANISOU  411  C   CYS A  63     5230   7414   4637    586   -108   -981       C  
ATOM    412  O   CYS A  63       4.682   3.112  26.353  1.00 41.56           O  
ANISOU  412  O   CYS A  63     4796   6826   4171    453    -89   -898       O  
ATOM    413  CB  CYS A  63       3.479   5.507  28.327  1.00 45.23           C  
ANISOU  413  CB  CYS A  63     5140   7500   4545    694   -138  -1126       C  
ATOM    414  SG  CYS A  63       4.296   6.479  29.610  1.00 48.70           S  
ANISOU  414  SG  CYS A  63     5652   7818   5033    745   -164  -1132       S  
ATOM    415  N   GLN A  64       2.793   4.124  25.549  1.00 42.24           N  
ANISOU  415  N   GLN A  64     4728   7165   4157    641   -103  -1041       N  
ATOM    416  CA  GLN A  64       2.295   3.024  24.738  1.00 41.50           C  
ANISOU  416  CA  GLN A  64     4599   7157   4012    532    -65  -1006       C  
ATOM    417  C   GLN A  64       3.309   2.676  23.646  1.00 43.11           C  
ANISOU  417  C   GLN A  64     4909   7143   4328    513    -67   -888       C  
ATOM    418  O   GLN A  64       3.670   1.517  23.519  1.00 43.50           O  
ANISOU  418  O   GLN A  64     5002   7156   4372    371    -41   -816       O  
ATOM    419  CB  GLN A  64       0.925   3.374  24.119  1.00 44.03           C  
ANISOU  419  CB  GLN A  64     4798   7687   4244    630    -66  -1100       C  
ATOM    420  N   ARG A  65       3.784   3.681  22.892  1.00 38.07           N  
ANISOU  420  N   ARG A  65     4324   6362   3780    650   -106   -875       N  
ATOM    421  CA  ARG A  65       4.736   3.534  21.792  1.00 37.39           C  
ANISOU  421  CA  ARG A  65     4326   6087   3792    633   -113   -782       C  
ATOM    422  C   ARG A  65       6.100   2.995  22.289  1.00 40.40           C  
ANISOU  422  C   ARG A  65     4791   6324   4237    538   -107   -708       C  
ATOM    423  O   ARG A  65       6.686   2.135  21.615  1.00 38.66           O  
ANISOU  423  O   ARG A  65     4607   6030   4051    458    -91   -637       O  
ATOM    424  CB  ARG A  65       4.922   4.878  21.067  1.00 39.25           C  
ANISOU  424  CB  ARG A  65     4620   6211   4083    781   -168   -800       C  
ATOM    425  CG  ARG A  65       3.704   5.295  20.230  1.00 50.79           C  
ANISOU  425  CG  ARG A  65     6019   7786   5494    888   -187   -864       C  
ATOM    426  CD  ARG A  65       3.939   6.574  19.440  1.00 63.66           C  
ANISOU  426  CD  ARG A  65     7747   9274   7166   1025   -262   -880       C  
ATOM    427  NE  ARG A  65       4.851   6.380  18.307  1.00 73.92           N  
ANISOU  427  NE  ARG A  65     9132  10405   8548    954   -262   -790       N  
ATOM    428  CZ  ARG A  65       4.920   7.196  17.259  1.00 91.93           C  
ANISOU  428  CZ  ARG A  65    11500  12575  10855   1022   -320   -790       C  
ATOM    429  NH1 ARG A  65       4.130   8.257  17.172  1.00 80.11           N1+
ANISOU  429  NH1 ARG A  65    10031  11101   9306   1183   -393   -875       N1+
ATOM    430  NH2 ARG A  65       5.776   6.938  16.272  1.00 77.29           N  
ANISOU  430  NH2 ARG A  65     9710  10588   9068    929   -314   -714       N  
ATOM    431  N   THR A  66       6.588   3.495  23.470  1.00 34.86           N  
ANISOU  431  N   THR A  66     4116   5587   3542    553   -123   -730       N  
ATOM    432  CA  THR A  66       7.861   3.067  24.089  1.00 33.16           C  
ANISOU  432  CA  THR A  66     3971   5250   3377    475   -123   -672       C  
ATOM    433  C   THR A  66       7.750   1.608  24.536  1.00 35.99           C  
ANISOU  433  C   THR A  66     4326   5665   3682    335    -98   -646       C  
ATOM    434  O   THR A  66       8.638   0.813  24.230  1.00 34.28           O  
ANISOU  434  O   THR A  66     4172   5350   3505    276   -103   -584       O  
ATOM    435  CB  THR A  66       8.249   3.978  25.285  1.00 37.42           C  
ANISOU  435  CB  THR A  66     4536   5757   3924    519   -142   -704       C  
ATOM    436  CG2 THR A  66       9.593   3.584  25.931  1.00 34.17           C  
ANISOU  436  CG2 THR A  66     4192   5231   3560    446   -144   -650       C  
ATOM    437  OG1 THR A  66       8.307   5.336  24.864  1.00 33.14           O  
ANISOU  437  OG1 THR A  66     4033   5153   3406    644   -178   -729       O  
ATOM    438  N   LEU A  67       6.675   1.262  25.273  1.00 32.73           N  
ANISOU  438  N   LEU A  67     3851   5418   3167    279    -80   -701       N  
ATOM    439  CA  LEU A  67       6.449  -0.096  25.757  1.00 32.85           C  
ANISOU  439  CA  LEU A  67     3890   5495   3095    120    -67   -682       C  
ATOM    440  C   LEU A  67       6.342  -1.082  24.591  1.00 38.35           C  
ANISOU  440  C   LEU A  67     4617   6179   3775     63    -55   -625       C  
ATOM    441  O   LEU A  67       7.068  -2.073  24.564  1.00 36.81           O  
ANISOU  441  O   LEU A  67     4516   5884   3586    -14    -71   -566       O  
ATOM    442  CB  LEU A  67       5.189  -0.175  26.659  1.00 33.27           C  
ANISOU  442  CB  LEU A  67     3862   5764   3015     50    -49   -768       C  
ATOM    443  CG  LEU A  67       4.837  -1.578  27.214  1.00 38.16           C  
ANISOU  443  CG  LEU A  67     4532   6461   3505   -154    -44   -756       C  
ATOM    444  CD1 LEU A  67       5.963  -2.154  28.067  1.00 36.72           C  
ANISOU  444  CD1 LEU A  67     4478   6115   3359   -228    -80   -704       C  
ATOM    445  CD2 LEU A  67       3.573  -1.538  28.041  1.00 43.26           C  
ANISOU  445  CD2 LEU A  67     5081   7356   4002   -239    -23   -855       C  
ATOM    446  N   ARG A  68       5.446  -0.798  23.623  1.00 36.31           N  
ANISOU  446  N   ARG A  68     4283   6017   3494    113    -33   -646       N  
ATOM    447  CA  ARG A  68       5.192  -1.627  22.435  1.00 36.30           C  
ANISOU  447  CA  ARG A  68     4300   6016   3477     62    -13   -591       C  
ATOM    448  C   ARG A  68       6.505  -1.918  21.689  1.00 38.61           C  
ANISOU  448  C   ARG A  68     4682   6105   3883     83    -34   -512       C  
ATOM    449  O   ARG A  68       6.784  -3.082  21.398  1.00 36.92           O  
ANISOU  449  O   ARG A  68     4544   5846   3638     -9    -37   -458       O  
ATOM    450  CB  ARG A  68       4.149  -0.910  21.550  1.00 37.39           C  
ANISOU  450  CB  ARG A  68     4334   6278   3594    147      7   -636       C  
ATOM    451  CG  ARG A  68       4.165  -1.147  20.056  1.00 42.59           C  
ANISOU  451  CG  ARG A  68     5003   6875   4304    167     20   -578       C  
ATOM    452  CD  ARG A  68       3.355  -0.077  19.334  1.00 48.71           C  
ANISOU  452  CD  ARG A  68     5693   7725   5092    300     16   -635       C  
ATOM    453  NE  ARG A  68       1.968   0.009  19.809  1.00 56.85           N  
ANISOU  453  NE  ARG A  68     6611   9003   5988    299     35   -725       N  
ATOM    454  CZ  ARG A  68       1.315   1.150  20.012  1.00 75.99           C  
ANISOU  454  CZ  ARG A  68     8956  11520   8395    445      8   -823       C  
ATOM    455  NH1 ARG A  68       1.904   2.315  19.761  1.00 70.71           N1+
ANISOU  455  NH1 ARG A  68     8336  10697   7832    594    -43   -832       N1+
ATOM    456  NH2 ARG A  68       0.066   1.135  20.460  1.00 54.70           N  
ANISOU  456  NH2 ARG A  68     6140   9082   5562    441     25   -920       N  
ATOM    457  N   GLU A  69       7.357  -0.884  21.498  1.00 34.07           N  
ANISOU  457  N   GLU A  69     4112   5413   3422    194    -55   -513       N  
ATOM    458  CA  GLU A  69       8.641  -1.014  20.826  1.00 32.97           C  
ANISOU  458  CA  GLU A  69     4034   5114   3378    211    -75   -460       C  
ATOM    459  C   GLU A  69       9.647  -1.833  21.674  1.00 35.03           C  
ANISOU  459  C   GLU A  69     4373   5299   3639    155   -101   -437       C  
ATOM    460  O   GLU A  69      10.361  -2.684  21.115  1.00 34.73           O  
ANISOU  460  O   GLU A  69     4391   5184   3622    130   -117   -395       O  
ATOM    461  CB  GLU A  69       9.191   0.374  20.490  1.00 34.58           C  
ANISOU  461  CB  GLU A  69     4231   5242   3667    316    -93   -478       C  
ATOM    462  CG  GLU A  69      10.655   0.396  20.072  1.00 43.21           C  
ANISOU  462  CG  GLU A  69     5377   6203   4839    319   -115   -445       C  
ATOM    463  CD  GLU A  69      11.017   1.406  19.002  1.00 63.78           C  
ANISOU  463  CD  GLU A  69     7989   8743   7501    369   -129   -446       C  
ATOM    464  OE1 GLU A  69      10.450   2.524  18.992  1.00 69.39           O  
ANISOU  464  OE1 GLU A  69     8696   9467   8202    436   -142   -481       O  
ATOM    465  OE2 GLU A  69      11.889   1.075  18.171  1.00 52.10           O1-
ANISOU  465  OE2 GLU A  69     6527   7201   6066    340   -133   -418       O1-
ATOM    466  N   ILE A  70       9.724  -1.567  22.997  1.00 29.87           N  
ANISOU  466  N   ILE A  70     3726   4665   2958    144   -113   -470       N  
ATOM    467  CA  ILE A  70      10.644  -2.306  23.873  1.00 29.67           C  
ANISOU  467  CA  ILE A  70     3784   4565   2927     94   -148   -453       C  
ATOM    468  C   ILE A  70      10.267  -3.788  23.821  1.00 31.81           C  
ANISOU  468  C   ILE A  70     4130   4854   3102    -14   -161   -425       C  
ATOM    469  O   ILE A  70      11.141  -4.599  23.539  1.00 29.73           O  
ANISOU  469  O   ILE A  70     3948   4494   2855    -16   -198   -393       O  
ATOM    470  CB  ILE A  70      10.729  -1.750  25.333  1.00 32.68           C  
ANISOU  470  CB  ILE A  70     4162   4958   3296     88   -157   -490       C  
ATOM    471  CG1 ILE A  70      11.436  -0.361  25.352  1.00 32.30           C  
ANISOU  471  CG1 ILE A  70     4083   4852   3337    192   -156   -503       C  
ATOM    472  CG2 ILE A  70      11.482  -2.754  26.246  1.00 33.60           C  
ANISOU  472  CG2 ILE A  70     4379   5005   3382     17   -201   -474       C  
ATOM    473  CD1 ILE A  70      11.490   0.370  26.767  1.00 35.38           C  
ANISOU  473  CD1 ILE A  70     4470   5251   3721    195   -160   -536       C  
ATOM    474  N   LYS A  71       8.966  -4.129  24.050  1.00 29.77           N  
ANISOU  474  N   LYS A  71     3849   4732   2730   -103   -135   -445       N  
ATOM    475  CA  LYS A  71       8.442  -5.511  24.019  1.00 30.31           C  
ANISOU  475  CA  LYS A  71     4012   4836   2670   -239   -148   -418       C  
ATOM    476  C   LYS A  71       8.815  -6.240  22.722  1.00 32.21           C  
ANISOU  476  C   LYS A  71     4306   4996   2938   -221   -155   -360       C  
ATOM    477  O   LYS A  71       9.357  -7.352  22.772  1.00 31.22           O  
ANISOU  477  O   LYS A  71     4314   4775   2771   -265   -206   -327       O  
ATOM    478  CB  LYS A  71       6.905  -5.544  24.182  1.00 33.34           C  
ANISOU  478  CB  LYS A  71     4328   5421   2919   -338   -104   -456       C  
ATOM    479  CG  LYS A  71       6.420  -5.249  25.600  1.00 46.02           C  
ANISOU  479  CG  LYS A  71     5908   7129   4449   -407   -107   -520       C  
ATOM    480  CD  LYS A  71       4.889  -5.215  25.681  1.00 49.80           C  
ANISOU  480  CD  LYS A  71     6289   7851   4784   -497    -62   -580       C  
ATOM    481  CE  LYS A  71       4.268  -6.557  26.009  1.00 48.21           C  
ANISOU  481  CE  LYS A  71     6196   7738   4386   -718    -74   -569       C  
ATOM    482  NZ  LYS A  71       4.394  -6.899  27.451  1.00 60.11           N1+
ANISOU  482  NZ  LYS A  71     7784   9251   5806   -848   -113   -603       N1+
ATOM    483  N   ILE A  72       8.545  -5.613  21.562  1.00 27.73           N  
ANISOU  483  N   ILE A  72     3642   4455   2438   -150   -112   -351       N  
ATOM    484  CA  ILE A  72       8.820  -6.210  20.251  1.00 26.55           C  
ANISOU  484  CA  ILE A  72     3524   4240   2325   -136   -109   -299       C  
ATOM    485  C   ILE A  72      10.338  -6.424  20.033  1.00 29.66           C  
ANISOU  485  C   ILE A  72     3978   4481   2811    -63   -159   -283       C  
ATOM    486  O   ILE A  72      10.754  -7.543  19.704  1.00 30.58           O  
ANISOU  486  O   ILE A  72     4201   4531   2887    -92   -196   -251       O  
ATOM    487  CB  ILE A  72       8.179  -5.352  19.104  1.00 29.01           C  
ANISOU  487  CB  ILE A  72     3718   4612   2691    -80    -56   -300       C  
ATOM    488  CG1 ILE A  72       6.633  -5.489  19.104  1.00 30.22           C  
ANISOU  488  CG1 ILE A  72     3820   4944   2720   -161    -12   -317       C  
ATOM    489  CG2 ILE A  72       8.757  -5.755  17.743  1.00 29.16           C  
ANISOU  489  CG2 ILE A  72     3760   4540   2779    -56    -56   -250       C  
ATOM    490  CD1 ILE A  72       5.880  -4.279  18.462  1.00 32.93           C  
ANISOU  490  CD1 ILE A  72     4028   5380   3103    -73     24   -357       C  
ATOM    491  N   LEU A  73      11.158  -5.371  20.228  1.00 25.85           N  
ANISOU  491  N   LEU A  73     3434   3954   2435     31   -164   -313       N  
ATOM    492  CA  LEU A  73      12.611  -5.466  19.995  1.00 26.03           C  
ANISOU  492  CA  LEU A  73     3484   3872   2533     98   -206   -315       C  
ATOM    493  C   LEU A  73      13.277  -6.465  20.945  1.00 29.44           C  
ANISOU  493  C   LEU A  73     4033   4243   2910     82   -273   -320       C  
ATOM    494  O   LEU A  73      14.231  -7.136  20.543  1.00 28.01           O  
ANISOU  494  O   LEU A  73     3904   3993   2747    128   -320   -320       O  
ATOM    495  CB  LEU A  73      13.292  -4.097  20.087  1.00 26.36           C  
ANISOU  495  CB  LEU A  73     3447   3900   2670    173   -196   -347       C  
ATOM    496  CG  LEU A  73      12.924  -3.085  18.982  1.00 30.64           C  
ANISOU  496  CG  LEU A  73     3909   4464   3267    201   -156   -346       C  
ATOM    497  CD1 LEU A  73      13.690  -1.793  19.171  1.00 31.26           C  
ANISOU  497  CD1 LEU A  73     3956   4514   3406    252   -163   -377       C  
ATOM    498  CD2 LEU A  73      13.142  -3.655  17.601  1.00 31.98           C  
ANISOU  498  CD2 LEU A  73     4078   4609   3464    191   -150   -317       C  
ATOM    499  N   LEU A  74      12.743  -6.617  22.170  1.00 28.40           N  
ANISOU  499  N   LEU A  74     3949   4141   2701     15   -285   -332       N  
ATOM    500  CA  LEU A  74      13.297  -7.606  23.111  1.00 30.07           C  
ANISOU  500  CA  LEU A  74     4301   4281   2843    -16   -362   -336       C  
ATOM    501  C   LEU A  74      12.926  -9.042  22.697  1.00 35.25           C  
ANISOU  501  C   LEU A  74     5102   4905   3385    -87   -404   -302       C  
ATOM    502  O   LEU A  74      13.717  -9.950  22.919  1.00 36.70           O  
ANISOU  502  O   LEU A  74     5418   4991   3535    -58   -488   -305       O  
ATOM    503  CB  LEU A  74      12.902  -7.336  24.578  1.00 30.92           C  
ANISOU  503  CB  LEU A  74     4428   4422   2899    -84   -368   -362       C  
ATOM    504  CG  LEU A  74      13.599  -6.156  25.247  1.00 34.93           C  
ANISOU  504  CG  LEU A  74     4846   4920   3505     -8   -354   -393       C  
ATOM    505  CD1 LEU A  74      13.198  -6.050  26.693  1.00 37.08           C  
ANISOU  505  CD1 LEU A  74     5149   5221   3720    -88   -363   -415       C  
ATOM    506  CD2 LEU A  74      15.107  -6.278  25.147  1.00 35.57           C  
ANISOU  506  CD2 LEU A  74     4952   4910   3655     90   -406   -403       C  
ATOM    507  N   ARG A  75      11.759  -9.258  22.083  1.00 32.96           N  
ANISOU  507  N   ARG A  75     4799   4698   3028   -175   -353   -272       N  
ATOM    508  CA  ARG A  75      11.421 -10.623  21.659  1.00 33.77           C  
ANISOU  508  CA  ARG A  75     5059   4767   3004   -258   -393   -231       C  
ATOM    509  C   ARG A  75      12.057 -10.963  20.309  1.00 35.35           C  
ANISOU  509  C   ARG A  75     5258   4900   3274   -166   -400   -206       C  
ATOM    510  O   ARG A  75      12.325 -12.132  20.037  1.00 36.40           O  
ANISOU  510  O   ARG A  75     5551   4951   3328   -177   -468   -184       O  
ATOM    511  CB  ARG A  75       9.909 -10.856  21.586  1.00 37.52           C  
ANISOU  511  CB  ARG A  75     5538   5375   3345   -414   -338   -210       C  
ATOM    512  CG  ARG A  75       9.580 -12.359  21.612  1.00 54.14           C  
ANISOU  512  CG  ARG A  75     7869   7435   5265   -547   -402   -171       C  
ATOM    513  CD  ARG A  75       8.139 -12.677  21.321  1.00 66.34           C  
ANISOU  513  CD  ARG A  75     9417   9131   6659   -716   -342   -145       C  
ATOM    514  NE  ARG A  75       7.273 -12.316  22.439  1.00 69.33           N  
ANISOU  514  NE  ARG A  75     9752   9653   6939   -840   -318   -192       N  
ATOM    515  CZ  ARG A  75       6.017 -12.720  22.568  1.00 76.02           C  
ANISOU  515  CZ  ARG A  75    10621  10663   7599  -1028   -283   -192       C  
ATOM    516  NH1 ARG A  75       5.475 -13.528  21.668  1.00 65.81           N1+
ANISOU  516  NH1 ARG A  75     9412   9397   6194  -1120   -268   -137       N1+
ATOM    517  NH2 ARG A  75       5.295 -12.328  23.607  1.00 64.71           N  
ANISOU  517  NH2 ARG A  75     9126   9381   6081  -1134   -261   -252       N  
ATOM    518  N   PHE A  76      12.276  -9.960  19.458  1.00 29.43           N  
ANISOU  518  N   PHE A  76     4341   4182   2661    -82   -338   -213       N  
ATOM    519  CA  PHE A  76      12.837 -10.193  18.130  1.00 27.60           C  
ANISOU  519  CA  PHE A  76     4086   3905   2498    -14   -336   -197       C  
ATOM    520  C   PHE A  76      14.337 -10.425  18.181  1.00 31.76           C  
ANISOU  520  C   PHE A  76     4639   4346   3083    106   -410   -238       C  
ATOM    521  O   PHE A  76      15.045  -9.779  18.950  1.00 31.27           O  
ANISOU  521  O   PHE A  76     4527   4280   3075    164   -428   -283       O  
ATOM    522  CB  PHE A  76      12.523  -9.007  17.197  1.00 28.25           C  
ANISOU  522  CB  PHE A  76     3994   4051   2689     12   -252   -194       C  
ATOM    523  CG  PHE A  76      11.141  -8.975  16.579  1.00 28.87           C  
ANISOU  523  CG  PHE A  76     4036   4216   2715    -76   -183   -154       C  
ATOM    524  CD1 PHE A  76      10.133  -9.825  17.033  1.00 30.40           C  
ANISOU  524  CD1 PHE A  76     4330   4463   2758   -196   -183   -125       C  
ATOM    525  CD2 PHE A  76      10.823  -8.042  15.598  1.00 29.51           C  
ANISOU  525  CD2 PHE A  76     3989   4338   2885    -49   -122   -150       C  
ATOM    526  CE1 PHE A  76       8.854  -9.780  16.475  1.00 30.15           C  
ANISOU  526  CE1 PHE A  76     4248   4543   2663   -281   -116    -97       C  
ATOM    527  CE2 PHE A  76       9.535  -7.996  15.048  1.00 31.51           C  
ANISOU  527  CE2 PHE A  76     4203   4684   3087   -117    -64   -121       C  
ATOM    528  CZ  PHE A  76       8.566  -8.878  15.480  1.00 28.34           C  
ANISOU  528  CZ  PHE A  76     3879   4354   2534   -230    -57    -96       C  
ATOM    529  N   ARG A  77      14.818 -11.337  17.343  1.00 29.23           N  
ANISOU  529  N   ARG A  77     4392   3969   2744    146   -453   -229       N  
ATOM    530  CA  ARG A  77      16.246 -11.590  17.199  1.00 30.30           C  
ANISOU  530  CA  ARG A  77     4531   4055   2927    277   -526   -286       C  
ATOM    531  C   ARG A  77      16.493 -11.929  15.730  1.00 30.82           C  
ANISOU  531  C   ARG A  77     4561   4119   3031    311   -511   -277       C  
ATOM    532  O   ARG A  77      16.257 -13.056  15.274  1.00 29.30           O  
ANISOU  532  O   ARG A  77     4505   3873   2756    298   -553   -245       O  
ATOM    533  CB  ARG A  77      16.788 -12.654  18.183  1.00 33.70           C  
ANISOU  533  CB  ARG A  77     5149   4398   3256    321   -647   -314       C  
ATOM    534  CG  ARG A  77      18.315 -12.740  18.127  1.00 46.87           C  
ANISOU  534  CG  ARG A  77     6785   6047   4976    482   -724   -396       C  
ATOM    535  CD  ARG A  77      18.910 -13.758  19.073  1.00 64.74           C  
ANISOU  535  CD  ARG A  77     9239   8218   7141    552   -860   -435       C  
ATOM    536  NE  ARG A  77      20.368 -13.627  19.133  1.00 84.44           N  
ANISOU  536  NE  ARG A  77    11659  10735   9689    715   -924   -532       N  
ATOM    537  CZ  ARG A  77      21.023 -12.852  19.996  1.00106.24           C  
ANISOU  537  CZ  ARG A  77    14329  13537  12500    752   -923   -579       C  
ATOM    538  NH1 ARG A  77      20.358 -12.134  20.895  1.00 94.49           N1+
ANISOU  538  NH1 ARG A  77    12821  12057  11025    645   -864   -538       N1+
ATOM    539  NH2 ARG A  77      22.348 -12.792  19.967  1.00 97.00           N  
ANISOU  539  NH2 ARG A  77    13083  12414  11360    896   -981   -673       N  
ATOM    540  N   HIS A  78      16.925 -10.916  14.983  1.00 25.53           N  
ANISOU  540  N   HIS A  78     3716   3506   2476    339   -453   -303       N  
ATOM    541  CA  HIS A  78      17.165 -11.045  13.542  1.00 24.93           C  
ANISOU  541  CA  HIS A  78     3578   3445   2451    351   -427   -301       C  
ATOM    542  C   HIS A  78      18.256 -10.094  13.094  1.00 29.17           C  
ANISOU  542  C   HIS A  78     3955   4042   3086    405   -414   -373       C  
ATOM    543  O   HIS A  78      18.311  -8.956  13.563  1.00 28.18           O  
ANISOU  543  O   HIS A  78     3744   3956   3008    383   -377   -388       O  
ATOM    544  CB  HIS A  78      15.869 -10.780  12.760  1.00 24.12           C  
ANISOU  544  CB  HIS A  78     3444   3365   2356    239   -336   -222       C  
ATOM    545  CG  HIS A  78      15.923 -11.179  11.324  1.00 26.27           C  
ANISOU  545  CG  HIS A  78     3691   3631   2658    228   -313   -200       C  
ATOM    546  CD2 HIS A  78      15.580 -12.350  10.736  1.00 26.99           C  
ANISOU  546  CD2 HIS A  78     3899   3677   2679    206   -332   -153       C  
ATOM    547  ND1 HIS A  78      16.360 -10.292  10.347  1.00 27.38           N  
ANISOU  547  ND1 HIS A  78     3686   3813   2904    226   -269   -228       N  
ATOM    548  CE1 HIS A  78      16.289 -10.962   9.202  1.00 26.33           C  
ANISOU  548  CE1 HIS A  78     3570   3663   2773    207   -258   -200       C  
ATOM    549  NE2 HIS A  78      15.797 -12.195   9.381  1.00 26.52           N  
ANISOU  549  NE2 HIS A  78     3748   3633   2694    198   -291   -151       N  
ATOM    550  N   GLU A  79      19.125 -10.564  12.173  1.00 27.32           N  
ANISOU  550  N   GLU A  79     3687   3825   2870    466   -446   -422       N  
ATOM    551  CA  GLU A  79      20.243  -9.774  11.617  1.00 26.60           C  
ANISOU  551  CA  GLU A  79     3440   3821   2846    492   -437   -504       C  
ATOM    552  C   GLU A  79      19.806  -8.451  10.979  1.00 26.31           C  
ANISOU  552  C   GLU A  79     3292   3823   2882    384   -348   -477       C  
ATOM    553  O   GLU A  79      20.584  -7.504  10.970  1.00 26.29           O  
ANISOU  553  O   GLU A  79     3191   3888   2910    372   -340   -537       O  
ATOM    554  CB  GLU A  79      20.990 -10.578  10.553  1.00 28.30           C  
ANISOU  554  CB  GLU A  79     3632   4066   3057    553   -476   -559       C  
ATOM    555  CG  GLU A  79      21.731 -11.778  11.127  1.00 43.38           C  
ANISOU  555  CG  GLU A  79     5649   5945   4887    697   -590   -618       C  
ATOM    556  CD  GLU A  79      22.347 -12.730  10.117  1.00 61.62           C  
ANISOU  556  CD  GLU A  79     7964   8274   7176    780   -642   -672       C  
ATOM    557  OE1 GLU A  79      23.038 -13.681  10.550  1.00 52.23           O  
ANISOU  557  OE1 GLU A  79     6863   7067   5916    925   -753   -742       O  
ATOM    558  OE2 GLU A  79      22.121 -12.543   8.898  1.00 47.39           O1-
ANISOU  558  OE2 GLU A  79     6084   6499   5422    704   -579   -649       O1-
ATOM    559  N   ASN A  80      18.592  -8.398  10.397  1.00 22.53           N  
ANISOU  559  N   ASN A  80     2839   3305   2417    302   -288   -392       N  
ATOM    560  CA  ASN A  80      18.108  -7.198   9.713  1.00 21.31           C  
ANISOU  560  CA  ASN A  80     2606   3170   2323    213   -221   -368       C  
ATOM    561  C   ASN A  80      17.098  -6.369  10.548  1.00 23.72           C  
ANISOU  561  C   ASN A  80     2928   3461   2623    182   -188   -328       C  
ATOM    562  O   ASN A  80      16.339  -5.566   9.999  1.00 23.11           O  
ANISOU  562  O   ASN A  80     2821   3382   2578    124   -142   -296       O  
ATOM    563  CB  ASN A  80      17.517  -7.565   8.343  1.00 21.23           C  
ANISOU  563  CB  ASN A  80     2585   3142   2339    150   -181   -320       C  
ATOM    564  CG  ASN A  80      18.501  -8.262   7.447  1.00 29.46           C  
ANISOU  564  CG  ASN A  80     3593   4211   3389    178   -211   -373       C  
ATOM    565  ND2 ASN A  80      19.610  -7.604   7.151  1.00 20.67           N  
ANISOU  565  ND2 ASN A  80     2380   3170   2303    173   -226   -460       N  
ATOM    566  OD1 ASN A  80      18.312  -9.426   7.075  1.00 23.70           O  
ANISOU  566  OD1 ASN A  80     2932   3446   2627    202   -227   -342       O  
ATOM    567  N   ILE A  81      17.091  -6.584  11.852  1.00 21.54           N  
ANISOU  567  N   ILE A  81     2706   3177   2302    227   -218   -335       N  
ATOM    568  CA  ILE A  81      16.235  -5.868  12.804  1.00 22.20           C  
ANISOU  568  CA  ILE A  81     2803   3263   2370    209   -195   -312       C  
ATOM    569  C   ILE A  81      17.129  -5.406  13.935  1.00 27.37           C  
ANISOU  569  C   ILE A  81     3452   3928   3020    257   -232   -365       C  
ATOM    570  O   ILE A  81      17.854  -6.229  14.539  1.00 28.16           O  
ANISOU  570  O   ILE A  81     3598   4016   3086    311   -286   -394       O  
ATOM    571  CB  ILE A  81      15.005  -6.675  13.321  1.00 25.64           C  
ANISOU  571  CB  ILE A  81     3321   3689   2731    178   -184   -255       C  
ATOM    572  CG1 ILE A  81      14.087  -7.163  12.153  1.00 25.37           C  
ANISOU  572  CG1 ILE A  81     3293   3658   2687    119   -141   -196       C  
ATOM    573  CG2 ILE A  81      14.201  -5.830  14.354  1.00 25.63           C  
ANISOU  573  CG2 ILE A  81     3307   3722   2709    164   -161   -254       C  
ATOM    574  CD1 ILE A  81      13.083  -8.253  12.595  1.00 28.17           C  
ANISOU  574  CD1 ILE A  81     3753   4020   2932     66   -140   -144       C  
ATOM    575  N   ILE A  82      17.090  -4.090  14.231  1.00 24.98           N  
ANISOU  575  N   ILE A  82     3106   3642   2745    242   -210   -381       N  
ATOM    576  CA  ILE A  82      17.911  -3.551  15.320  1.00 26.75           C  
ANISOU  576  CA  ILE A  82     3326   3879   2961    275   -237   -424       C  
ATOM    577  C   ILE A  82      17.541  -4.230  16.664  1.00 30.84           C  
ANISOU  577  C   ILE A  82     3913   4375   3429    302   -262   -411       C  
ATOM    578  O   ILE A  82      16.362  -4.388  17.010  1.00 29.37           O  
ANISOU  578  O   ILE A  82     3762   4185   3212    272   -239   -371       O  
ATOM    579  CB  ILE A  82      17.795  -1.993  15.404  1.00 30.50           C  
ANISOU  579  CB  ILE A  82     3773   4361   3455    245   -214   -434       C  
ATOM    580  CG1 ILE A  82      18.986  -1.374  16.164  1.00 31.81           C  
ANISOU  580  CG1 ILE A  82     3925   4554   3609    257   -239   -484       C  
ATOM    581  CG2 ILE A  82      16.450  -1.531  15.981  1.00 30.14           C  
ANISOU  581  CG2 ILE A  82     3754   4303   3395    246   -188   -400       C  
ATOM    582  CD1 ILE A  82      20.336  -1.352  15.359  1.00 37.00           C  
ANISOU  582  CD1 ILE A  82     4524   5270   4265    234   -257   -543       C  
ATOM    583  N   GLY A  83      18.555  -4.700  17.369  1.00 31.34           N  
ANISOU  583  N   GLY A  83     3997   4436   3473    351   -313   -451       N  
ATOM    584  CA  GLY A  83      18.307  -5.299  18.674  1.00 31.20           C  
ANISOU  584  CA  GLY A  83     4062   4386   3405    363   -347   -443       C  
ATOM    585  C   GLY A  83      18.449  -4.251  19.761  1.00 33.81           C  
ANISOU  585  C   GLY A  83     4370   4731   3746    357   -334   -457       C  
ATOM    586  O   GLY A  83      18.843  -3.121  19.487  1.00 34.34           O  
ANISOU  586  O   GLY A  83     4372   4827   3850    350   -306   -475       O  
ATOM    587  N   ILE A  84      18.127  -4.611  20.993  1.00 30.13           N  
ANISOU  587  N   ILE A  84     3970   4239   3238    348   -357   -450       N  
ATOM    588  CA  ILE A  84      18.388  -3.779  22.162  1.00 29.84           C  
ANISOU  588  CA  ILE A  84     3920   4208   3208    346   -351   -465       C  
ATOM    589  C   ILE A  84      19.525  -4.494  22.891  1.00 35.31           C  
ANISOU  589  C   ILE A  84     4661   4877   3880    396   -420   -501       C  
ATOM    590  O   ILE A  84      19.370  -5.651  23.271  1.00 36.44           O  
ANISOU  590  O   ILE A  84     4902   4973   3971    399   -475   -496       O  
ATOM    591  CB  ILE A  84      17.129  -3.533  23.054  1.00 32.29           C  
ANISOU  591  CB  ILE A  84     4259   4525   3485    290   -323   -440       C  
ATOM    592  CG1 ILE A  84      16.088  -2.612  22.341  1.00 31.32           C  
ANISOU  592  CG1 ILE A  84     4074   4445   3381    271   -263   -424       C  
ATOM    593  CG2 ILE A  84      17.537  -2.950  24.410  1.00 32.48           C  
ANISOU  593  CG2 ILE A  84     4291   4541   3509    289   -332   -457       C  
ATOM    594  CD1 ILE A  84      14.693  -2.479  23.113  1.00 29.20           C  
ANISOU  594  CD1 ILE A  84     3810   4226   3060    223   -235   -418       C  
ATOM    595  N   ASN A  85      20.671  -3.828  23.053  1.00 33.12           N  
ANISOU  595  N   ASN A  85     4324   4633   3627    432   -426   -542       N  
ATOM    596  CA  ASN A  85      21.854  -4.394  23.717  1.00 33.32           C  
ANISOU  596  CA  ASN A  85     4374   4658   3629    496   -494   -590       C  
ATOM    597  C   ASN A  85      21.778  -4.236  25.210  1.00 35.45           C  
ANISOU  597  C   ASN A  85     4699   4890   3882    474   -509   -581       C  
ATOM    598  O   ASN A  85      22.167  -5.132  25.955  1.00 34.73           O  
ANISOU  598  O   ASN A  85     4688   4754   3753    512   -582   -601       O  
ATOM    599  CB  ASN A  85      23.125  -3.723  23.193  1.00 36.23           C  
ANISOU  599  CB  ASN A  85     4639   5115   4012    528   -489   -647       C  
ATOM    600  CG  ASN A  85      23.368  -3.978  21.722  1.00 44.36           C  
ANISOU  600  CG  ASN A  85     5609   6193   5052    544   -485   -673       C  
ATOM    601  ND2 ASN A  85      24.392  -3.377  21.175  1.00 39.57           N  
ANISOU  601  ND2 ASN A  85     4907   5686   4441    541   -475   -729       N  
ATOM    602  OD1 ASN A  85      22.670  -4.750  21.078  1.00 42.57           O  
ANISOU  602  OD1 ASN A  85     5425   5924   4827    546   -491   -644       O  
ATOM    603  N   ASP A  86      21.261  -3.095  25.653  1.00 31.22           N  
ANISOU  603  N   ASP A  86     4129   4365   3367    416   -446   -553       N  
ATOM    604  CA  ASP A  86      21.169  -2.761  27.063  1.00 30.97           C  
ANISOU  604  CA  ASP A  86     4133   4307   3325    384   -447   -544       C  
ATOM    605  C   ASP A  86      20.129  -1.687  27.276  1.00 33.42           C  
ANISOU  605  C   ASP A  86     4417   4630   3650    327   -378   -512       C  
ATOM    606  O   ASP A  86      19.812  -0.951  26.342  1.00 31.47           O  
ANISOU  606  O   ASP A  86     4118   4413   3425    326   -336   -504       O  
ATOM    607  CB  ASP A  86      22.552  -2.274  27.541  1.00 32.30           C  
ANISOU  607  CB  ASP A  86     4261   4512   3499    419   -461   -580       C  
ATOM    608  CG  ASP A  86      22.755  -2.089  29.037  1.00 38.68           C  
ANISOU  608  CG  ASP A  86     5111   5287   4297    395   -474   -575       C  
ATOM    609  OD1 ASP A  86      21.909  -2.586  29.825  1.00 37.24           O  
ANISOU  609  OD1 ASP A  86     5006   5046   4097    352   -490   -552       O  
ATOM    610  OD2 ASP A  86      23.785  -1.485  29.420  1.00 36.72           O1-
ANISOU  610  OD2 ASP A  86     4821   5081   4048    410   -471   -599       O1-
ATOM    611  N   ILE A  87      19.557  -1.629  28.481  1.00 30.42           N  
ANISOU  611  N   ILE A  87     4079   4229   3252    281   -376   -500       N  
ATOM    612  CA  ILE A  87      18.611  -0.564  28.837  1.00 29.69           C  
ANISOU  612  CA  ILE A  87     3955   4161   3163    245   -320   -486       C  
ATOM    613  C   ILE A  87      19.094   0.003  30.152  1.00 35.15           C  
ANISOU  613  C   ILE A  87     4662   4836   3858    225   -318   -489       C  
ATOM    614  O   ILE A  87      19.266  -0.755  31.107  1.00 35.60           O  
ANISOU  614  O   ILE A  87     4775   4859   3893    195   -357   -492       O  
ATOM    615  CB  ILE A  87      17.095  -0.935  28.873  1.00 32.00           C  
ANISOU  615  CB  ILE A  87     4257   4484   3418    196   -302   -480       C  
ATOM    616  CG1 ILE A  87      16.623  -1.570  27.537  1.00 31.89           C  
ANISOU  616  CG1 ILE A  87     4234   4486   3397    208   -300   -470       C  
ATOM    617  CG2 ILE A  87      16.266   0.333  29.212  1.00 32.50           C  
ANISOU  617  CG2 ILE A  87     4272   4592   3486    197   -252   -488       C  
ATOM    618  CD1 ILE A  87      15.182  -2.031  27.437  1.00 31.70           C  
ANISOU  618  CD1 ILE A  87     4215   4516   3314    149   -282   -465       C  
ATOM    619  N   ILE A  88      19.356   1.332  30.181  1.00 31.69           N  
ANISOU  619  N   ILE A  88     4191   4412   3437    237   -280   -486       N  
ATOM    620  CA  ILE A  88      19.831   2.061  31.357  1.00 30.33           C  
ANISOU  620  CA  ILE A  88     4034   4227   3265    215   -268   -481       C  
ATOM    621  C   ILE A  88      18.681   2.849  31.943  1.00 32.33           C  
ANISOU  621  C   ILE A  88     4285   4491   3507    196   -234   -479       C  
ATOM    622  O   ILE A  88      18.058   3.665  31.252  1.00 30.41           O  
ANISOU  622  O   ILE A  88     4024   4269   3261    229   -211   -483       O  
ATOM    623  CB  ILE A  88      21.031   2.999  31.041  1.00 33.61           C  
ANISOU  623  CB  ILE A  88     4435   4657   3679    228   -256   -480       C  
ATOM    624  CG1 ILE A  88      22.118   2.276  30.231  1.00 35.31           C  
ANISOU  624  CG1 ILE A  88     4622   4902   3892    257   -289   -504       C  
ATOM    625  CG2 ILE A  88      21.638   3.630  32.344  1.00 34.02           C  
ANISOU  625  CG2 ILE A  88     4512   4693   3720    194   -246   -468       C  
ATOM    626  CD1 ILE A  88      22.883   3.222  29.283  1.00 46.80           C  
ANISOU  626  CD1 ILE A  88     6049   6408   5326    247   -270   -514       C  
ATOM    627  N   ARG A  89      18.413   2.620  33.229  1.00 29.51           N  
ANISOU  627  N   ARG A  89     3951   4123   3138    147   -238   -481       N  
ATOM    628  CA  ARG A  89      17.392   3.363  33.965  1.00 29.54           C  
ANISOU  628  CA  ARG A  89     3942   4157   3125    127   -208   -494       C  
ATOM    629  C   ARG A  89      17.662   3.284  35.478  1.00 33.53           C  
ANISOU  629  C   ARG A  89     4477   4636   3626     61   -211   -490       C  
ATOM    630  O   ARG A  89      18.469   2.462  35.929  1.00 32.09           O  
ANISOU  630  O   ARG A  89     4335   4410   3449     25   -246   -480       O  
ATOM    631  CB  ARG A  89      15.954   2.937  33.598  1.00 32.19           C  
ANISOU  631  CB  ARG A  89     4243   4561   3427    116   -203   -523       C  
ATOM    632  CG  ARG A  89      15.648   1.443  33.697  1.00 43.04           C  
ANISOU  632  CG  ARG A  89     5650   5939   4766     39   -236   -525       C  
ATOM    633  CD  ARG A  89      14.985   1.159  35.009  1.00 48.22           C  
ANISOU  633  CD  ARG A  89     6327   6615   5381    -58   -240   -545       C  
ATOM    634  NE  ARG A  89      14.397  -0.177  35.080  1.00 41.93           N  
ANISOU  634  NE  ARG A  89     5569   5852   4508   -160   -269   -560       N  
ATOM    635  CZ  ARG A  89      14.563  -0.989  36.115  1.00 47.94           C  
ANISOU  635  CZ  ARG A  89     6410   6581   5223   -273   -309   -564       C  
ATOM    636  NH1 ARG A  89      15.304  -0.635  37.151  1.00 34.27           N1+
ANISOU  636  NH1 ARG A  89     4708   4787   3527   -290   -318   -554       N1+
ATOM    637  NH2 ARG A  89      13.963  -2.178  36.118  1.00 33.26           N  
ANISOU  637  NH2 ARG A  89     4614   4752   3270   -383   -343   -577       N  
ATOM    638  N   ALA A  90      17.021   4.182  36.254  1.00 30.33           N  
ANISOU  638  N   ALA A  90     4059   4258   3210     52   -181   -505       N  
ATOM    639  CA  ALA A  90      17.140   4.216  37.717  1.00 29.73           C  
ANISOU  639  CA  ALA A  90     4004   4162   3129    -23   -178   -503       C  
ATOM    640  C   ALA A  90      16.696   2.865  38.371  1.00 32.87           C  
ANISOU  640  C   ALA A  90     4426   4569   3495   -128   -211   -521       C  
ATOM    641  O   ALA A  90      15.878   2.144  37.784  1.00 31.97           O  
ANISOU  641  O   ALA A  90     4299   4504   3343   -144   -225   -543       O  
ATOM    642  CB  ALA A  90      16.306   5.369  38.276  1.00 30.77           C  
ANISOU  642  CB  ALA A  90     4109   4340   3243     -4   -143   -530       C  
ATOM    643  N   PRO A  91      17.229   2.508  39.574  1.00 29.90           N  
ANISOU  643  N   PRO A  91     4100   4139   3120   -210   -231   -509       N  
ATOM    644  CA  PRO A  91      16.870   1.212  40.181  1.00 30.01           C  
ANISOU  644  CA  PRO A  91     4176   4142   3084   -327   -281   -526       C  
ATOM    645  C   PRO A  91      15.426   1.103  40.679  1.00 34.41           C  
ANISOU  645  C   PRO A  91     4701   4802   3571   -430   -264   -576       C  
ATOM    646  O   PRO A  91      14.988  -0.006  41.006  1.00 33.94           O  
ANISOU  646  O   PRO A  91     4706   4749   3440   -550   -309   -594       O  
ATOM    647  CB  PRO A  91      17.841   1.089  41.367  1.00 31.56           C  
ANISOU  647  CB  PRO A  91     4438   4250   3303   -381   -308   -503       C  
ATOM    648  CG  PRO A  91      18.261   2.490  41.680  1.00 35.17           C  
ANISOU  648  CG  PRO A  91     4845   4711   3808   -330   -248   -482       C  
ATOM    649  CD  PRO A  91      18.240   3.227  40.387  1.00 31.44           C  
ANISOU  649  CD  PRO A  91     4315   4278   3352   -211   -216   -478       C  
ATOM    650  N   THR A  92      14.705   2.239  40.783  1.00 30.79           N  
ANISOU  650  N   THR A  92     4154   4430   3116   -390   -209   -607       N  
ATOM    651  CA  THR A  92      13.333   2.248  41.310  1.00 31.84           C  
ANISOU  651  CA  THR A  92     4225   4701   3171   -475   -189   -676       C  
ATOM    652  C   THR A  92      12.423   3.076  40.427  1.00 36.29           C  
ANISOU  652  C   THR A  92     4687   5378   3722   -357   -152   -720       C  
ATOM    653  O   THR A  92      12.869   4.052  39.809  1.00 34.21           O  
ANISOU  653  O   THR A  92     4413   5069   3518   -216   -136   -695       O  
ATOM    654  CB  THR A  92      13.313   2.795  42.745  1.00 35.77           C  
ANISOU  654  CB  THR A  92     4717   5204   3670   -555   -171   -694       C  
ATOM    655  CG2 THR A  92      14.225   2.023  43.666  1.00 33.58           C  
ANISOU  655  CG2 THR A  92     4548   4803   3408   -669   -213   -652       C  
ATOM    656  OG1 THR A  92      13.690   4.180  42.740  1.00 31.74           O  
ANISOU  656  OG1 THR A  92     4169   4672   3219   -427   -131   -680       O  
ATOM    657  N   ILE A  93      11.138   2.719  40.422  1.00 35.99           N  
ANISOU  657  N   ILE A  93     4583   5498   3592   -422   -145   -791       N  
ATOM    658  CA  ILE A  93      10.092   3.385  39.640  1.00 38.35           C  
ANISOU  658  CA  ILE A  93     4775   5939   3858   -313   -119   -854       C  
ATOM    659  C   ILE A  93      10.018   4.891  39.993  1.00 41.78           C  
ANISOU  659  C   ILE A  93     5163   6383   4328   -180    -97   -885       C  
ATOM    660  O   ILE A  93       9.944   5.734  39.085  1.00 40.80           O  
ANISOU  660  O   ILE A  93     5023   6250   4231    -20    -97   -887       O  
ATOM    661  CB  ILE A  93       8.739   2.635  39.829  1.00 43.88           C  
ANISOU  661  CB  ILE A  93     5405   6840   4425   -443   -116   -938       C  
ATOM    662  CG1 ILE A  93       7.746   2.962  38.725  1.00 45.92           C  
ANISOU  662  CG1 ILE A  93     5564   7240   4643   -329   -100   -993       C  
ATOM    663  CG2 ILE A  93       8.125   2.778  41.239  1.00 46.67           C  
ANISOU  663  CG2 ILE A  93     5707   7319   4705   -571   -104  -1017       C  
ATOM    664  CD1 ILE A  93       6.974   1.772  38.305  1.00 55.18           C  
ANISOU  664  CD1 ILE A  93     6728   8532   5704   -463   -105  -1015       C  
ATOM    665  N   GLU A  94      10.159   5.214  41.299  1.00 38.44           N  
ANISOU  665  N   GLU A  94     4745   5955   3904   -251    -88   -900       N  
ATOM    666  CA  GLU A  94      10.129   6.573  41.844  1.00 38.72           C  
ANISOU  666  CA  GLU A  94     4761   5990   3962   -147    -72   -926       C  
ATOM    667  C   GLU A  94      11.240   7.436  41.278  1.00 40.62           C  
ANISOU  667  C   GLU A  94     5090   6060   4283    -17    -77   -843       C  
ATOM    668  O   GLU A  94      11.004   8.603  40.972  1.00 40.29           O  
ANISOU  668  O   GLU A  94     5050   6021   4237    128    -81   -868       O  
ATOM    669  CB  GLU A  94      10.241   6.554  43.388  1.00 40.55           C  
ANISOU  669  CB  GLU A  94     4997   6224   4184   -284    -59   -940       C  
ATOM    670  CG  GLU A  94       9.028   5.968  44.093  1.00 49.57           C  
ANISOU  670  CG  GLU A  94     6045   7569   5220   -428    -54  -1045       C  
ATOM    671  CD  GLU A  94       9.076   4.470  44.324  1.00 58.65           C  
ANISOU  671  CD  GLU A  94     7245   8720   6319   -639    -75  -1026       C  
ATOM    672  OE1 GLU A  94      10.003   3.805  43.806  1.00 44.24           O  
ANISOU  672  OE1 GLU A  94     5523   6741   4546   -647   -100   -936       O  
ATOM    673  OE2 GLU A  94       8.199   3.964  45.057  1.00 49.77           O1-
ANISOU  673  OE2 GLU A  94     6067   7753   5090   -805    -73  -1108       O1-
ATOM    674  N   GLN A  95      12.453   6.866  41.126  1.00 35.09           N  
ANISOU  674  N   GLN A  95     4471   5221   3640    -72    -84   -752       N  
ATOM    675  CA  GLN A  95      13.609   7.620  40.646  1.00 33.01           C  
ANISOU  675  CA  GLN A  95     4288   4821   3432     12    -86   -678       C  
ATOM    676  C   GLN A  95      13.745   7.595  39.131  1.00 35.69           C  
ANISOU  676  C   GLN A  95     4637   5141   3783    107   -102   -660       C  
ATOM    677  O   GLN A  95      14.616   8.284  38.610  1.00 34.63           O  
ANISOU  677  O   GLN A  95     4569   4918   3672    169   -106   -612       O  
ATOM    678  CB  GLN A  95      14.904   7.065  41.273  1.00 32.83           C  
ANISOU  678  CB  GLN A  95     4331   4688   3455    -89    -88   -606       C  
ATOM    679  CG  GLN A  95      14.979   7.220  42.790  1.00 33.33           C  
ANISOU  679  CG  GLN A  95     4405   4741   3518   -184    -71   -608       C  
ATOM    680  CD  GLN A  95      16.116   6.394  43.336  1.00 44.69           C  
ANISOU  680  CD  GLN A  95     5904   6083   4992   -285    -87   -548       C  
ATOM    681  NE2 GLN A  95      17.150   7.072  43.801  1.00 34.30           N  
ANISOU  681  NE2 GLN A  95     4638   4685   3708   -281    -71   -493       N  
ATOM    682  OE1 GLN A  95      16.102   5.150  43.292  1.00 35.29           O  
ANISOU  682  OE1 GLN A  95     4728   4890   3791   -361   -122   -553       O  
ATOM    683  N   MET A  96      12.958   6.752  38.434  1.00 32.06           N  
ANISOU  683  N   MET A  96     4120   4764   3296     98   -111   -695       N  
ATOM    684  CA  MET A  96      13.045   6.605  36.980  1.00 31.62           C  
ANISOU  684  CA  MET A  96     4068   4693   3253    173   -124   -678       C  
ATOM    685  C   MET A  96      12.272   7.740  36.276  1.00 38.75           C  
ANISOU  685  C   MET A  96     4953   5641   4130    315   -131   -726       C  
ATOM    686  O   MET A  96      11.046   7.758  36.297  1.00 38.61           O  
ANISOU  686  O   MET A  96     4858   5753   4060    348   -131   -804       O  
ATOM    687  CB  MET A  96      12.549   5.216  36.532  1.00 32.90           C  
ANISOU  687  CB  MET A  96     4196   4915   3392     97   -131   -687       C  
ATOM    688  CG  MET A  96      12.520   5.039  35.020  1.00 35.31           C  
ANISOU  688  CG  MET A  96     4496   5212   3710    168   -140   -671       C  
ATOM    689  SD  MET A  96      12.017   3.421  34.406  1.00 38.10           S  
ANISOU  689  SD  MET A  96     4830   5625   4021     79   -150   -671       S  
ATOM    690  CE  MET A  96      10.297   3.392  34.839  1.00 34.96           C  
ANISOU  690  CE  MET A  96     4335   5424   3523     41   -131   -764       C  
ATOM    691  N   LYS A  97      13.004   8.670  35.660  1.00 37.23           N  
ANISOU  691  N   LYS A  97     4841   5346   3957    393   -146   -687       N  
ATOM    692  CA  LYS A  97      12.407   9.784  34.914  1.00 39.39           C  
ANISOU  692  CA  LYS A  97     5143   5625   4196    532   -175   -727       C  
ATOM    693  C   LYS A  97      12.599   9.570  33.413  1.00 42.93           C  
ANISOU  693  C   LYS A  97     5612   6038   4662    563   -192   -701       C  
ATOM    694  O   LYS A  97      11.799  10.045  32.612  1.00 43.63           O  
ANISOU  694  O   LYS A  97     5695   6162   4721    665   -220   -746       O  
ATOM    695  CB  LYS A  97      13.042  11.120  35.353  1.00 43.27           C  
ANISOU  695  CB  LYS A  97     5752   6019   4670    580   -192   -705       C  
ATOM    696  N   ASP A  98      13.689   8.878  33.050  1.00 37.36           N  
ANISOU  696  N   ASP A  98     4929   5268   4000    481   -181   -635       N  
ATOM    697  CA  ASP A  98      14.085   8.578  31.670  1.00 37.21           C  
ANISOU  697  CA  ASP A  98     4924   5215   4000    489   -193   -607       C  
ATOM    698  C   ASP A  98      14.550   7.127  31.542  1.00 37.86           C  
ANISOU  698  C   ASP A  98     4956   5309   4119    401   -176   -577       C  
ATOM    699  O   ASP A  98      14.836   6.464  32.544  1.00 35.17           O  
ANISOU  699  O   ASP A  98     4602   4976   3787    330   -165   -568       O  
ATOM    700  CB  ASP A  98      15.222   9.520  31.181  1.00 39.04           C  
ANISOU  700  CB  ASP A  98     5266   5346   4224    488   -212   -566       C  
ATOM    701  CG  ASP A  98      15.178  10.939  31.718  1.00 48.73           C  
ANISOU  701  CG  ASP A  98     6593   6523   5398    541   -234   -577       C  
ATOM    702  OD1 ASP A  98      16.007  11.267  32.575  1.00 49.75           O  
ANISOU  702  OD1 ASP A  98     6772   6613   5519    485   -220   -543       O  
ATOM    703  OD2 ASP A  98      14.288  11.707  31.298  1.00 53.59           O1-
ANISOU  703  OD2 ASP A  98     7247   7141   5974    645   -272   -622       O1-
ATOM    704  N   VAL A  99      14.636   6.656  30.299  1.00 34.70           N  
ANISOU  704  N   VAL A  99     4544   4903   3735    408   -184   -564       N  
ATOM    705  CA  VAL A  99      15.095   5.319  29.921  1.00 34.44           C  
ANISOU  705  CA  VAL A  99     4485   4873   3729    348   -182   -539       C  
ATOM    706  C   VAL A  99      16.140   5.514  28.804  1.00 38.35           C  
ANISOU  706  C   VAL A  99     5010   5315   4246    354   -193   -512       C  
ATOM    707  O   VAL A  99      15.929   6.338  27.906  1.00 39.55           O  
ANISOU  707  O   VAL A  99     5189   5452   4388    396   -203   -519       O  
ATOM    708  CB  VAL A  99      13.851   4.467  29.506  1.00 40.54           C  
ANISOU  708  CB  VAL A  99     5198   5726   4478    343   -175   -563       C  
ATOM    709  CG1 VAL A  99      14.157   3.450  28.412  1.00 40.76           C  
ANISOU  709  CG1 VAL A  99     5220   5740   4525    323   -181   -537       C  
ATOM    710  CG2 VAL A  99      13.203   3.803  30.715  1.00 40.93           C  
ANISOU  710  CG2 VAL A  99     5223   5839   4489    274   -167   -587       C  
ATOM    711  N   TYR A 100      17.277   4.808  28.880  1.00 33.35           N  
ANISOU  711  N   TYR A 100     4378   4661   3632    311   -200   -492       N  
ATOM    712  CA  TYR A 100      18.307   4.891  27.831  1.00 33.25           C  
ANISOU  712  CA  TYR A 100     4372   4635   3627    304   -210   -484       C  
ATOM    713  C   TYR A 100      18.392   3.552  27.131  1.00 34.15           C  
ANISOU  713  C   TYR A 100     4448   4766   3762    300   -222   -484       C  
ATOM    714  O   TYR A 100      18.599   2.539  27.797  1.00 33.27           O  
ANISOU  714  O   TYR A 100     4335   4652   3653    286   -237   -484       O  
ATOM    715  CB  TYR A 100      19.675   5.323  28.366  1.00 34.21           C  
ANISOU  715  CB  TYR A 100     4519   4747   3732    269   -213   -478       C  
ATOM    716  CG  TYR A 100      19.667   6.683  29.031  1.00 36.93           C  
ANISOU  716  CG  TYR A 100     4926   5064   4040    262   -204   -470       C  
ATOM    717  CD1 TYR A 100      19.274   6.831  30.359  1.00 38.09           C  
ANISOU  717  CD1 TYR A 100     5084   5199   4188    262   -192   -465       C  
ATOM    718  CD2 TYR A 100      20.058   7.822  28.333  1.00 38.24           C  
ANISOU  718  CD2 TYR A 100     5157   5212   4159    245   -212   -467       C  
ATOM    719  CE1 TYR A 100      19.278   8.078  30.981  1.00 39.34           C  
ANISOU  719  CE1 TYR A 100     5311   5328   4309    261   -187   -457       C  
ATOM    720  CE2 TYR A 100      20.091   9.071  28.952  1.00 39.77           C  
ANISOU  720  CE2 TYR A 100     5441   5368   4301    236   -214   -457       C  
ATOM    721  CZ  TYR A 100      19.690   9.196  30.274  1.00 45.29           C  
ANISOU  721  CZ  TYR A 100     6144   6055   5009    253   -200   -451       C  
ATOM    722  OH  TYR A 100      19.692  10.431  30.874  1.00 44.33           O  
ANISOU  722  OH  TYR A 100     6121   5891   4832    253   -205   -440       O  
ATOM    723  N   ILE A 101      18.167   3.539  25.812  1.00 29.73           N  
ANISOU  723  N   ILE A 101     3872   4214   3212    313   -221   -485       N  
ATOM    724  CA  ILE A 101      18.205   2.299  25.025  1.00 29.15           C  
ANISOU  724  CA  ILE A 101     3770   4152   3155    312   -232   -483       C  
ATOM    725  C   ILE A 101      19.545   2.255  24.269  1.00 31.03           C  
ANISOU  725  C   ILE A 101     3989   4403   3397    303   -248   -499       C  
ATOM    726  O   ILE A 101      19.860   3.178  23.507  1.00 30.65           O  
ANISOU  726  O   ILE A 101     3945   4361   3339    281   -241   -506       O  
ATOM    727  CB  ILE A 101      16.944   2.171  24.101  1.00 32.48           C  
ANISOU  727  CB  ILE A 101     4175   4589   3579    324   -217   -475       C  
ATOM    728  CG1 ILE A 101      15.665   2.024  24.978  1.00 34.08           C  
ANISOU  728  CG1 ILE A 101     4374   4823   3754    324   -203   -479       C  
ATOM    729  CG2 ILE A 101      17.076   0.988  23.126  1.00 31.81           C  
ANISOU  729  CG2 ILE A 101     4072   4509   3507    316   -226   -466       C  
ATOM    730  CD1 ILE A 101      14.328   1.849  24.178  1.00 46.80           C  
ANISOU  730  CD1 ILE A 101     5953   6482   5347    334   -186   -481       C  
ATOM    731  N   VAL A 102      20.334   1.201  24.523  1.00 26.57           N  
ANISOU  731  N   VAL A 102     3413   3849   2832    316   -276   -514       N  
ATOM    732  CA  VAL A 102      21.658   0.985  23.933  1.00 27.17           C  
ANISOU  732  CA  VAL A 102     3451   3974   2900    321   -297   -551       C  
ATOM    733  C   VAL A 102      21.506   0.016  22.765  1.00 31.72           C  
ANISOU  733  C   VAL A 102     4004   4558   3492    342   -311   -558       C  
ATOM    734  O   VAL A 102      20.977  -1.089  22.930  1.00 29.30           O  
ANISOU  734  O   VAL A 102     3728   4217   3186    370   -333   -544       O  
ATOM    735  CB  VAL A 102      22.687   0.471  24.983  1.00 31.01           C  
ANISOU  735  CB  VAL A 102     3937   4476   3367    348   -333   -579       C  
ATOM    736  CG1 VAL A 102      24.079   0.266  24.371  1.00 31.36           C  
ANISOU  736  CG1 VAL A 102     3919   4610   3388    365   -358   -639       C  
ATOM    737  CG2 VAL A 102      22.759   1.402  26.187  1.00 30.67           C  
ANISOU  737  CG2 VAL A 102     3922   4419   3312    318   -313   -562       C  
ATOM    738  N   GLN A 103      21.944   0.446  21.577  1.00 30.87           N  
ANISOU  738  N   GLN A 103     3853   4492   3384    315   -301   -579       N  
ATOM    739  CA  GLN A 103      21.831  -0.376  20.370  1.00 30.95           C  
ANISOU  739  CA  GLN A 103     3835   4513   3412    327   -309   -586       C  
ATOM    740  C   GLN A 103      23.140  -0.325  19.563  1.00 36.76           C  
ANISOU  740  C   GLN A 103     4501   5340   4125    313   -325   -650       C  
ATOM    741  O   GLN A 103      23.989   0.547  19.814  1.00 36.14           O  
ANISOU  741  O   GLN A 103     4399   5323   4008    269   -321   -683       O  
ATOM    742  CB  GLN A 103      20.622   0.088  19.519  1.00 31.71           C  
ANISOU  742  CB  GLN A 103     3947   4570   3532    291   -274   -543       C  
ATOM    743  CG  GLN A 103      19.288   0.033  20.285  1.00 31.97           C  
ANISOU  743  CG  GLN A 103     4024   4554   3568    307   -257   -499       C  
ATOM    744  CD  GLN A 103      18.095   0.546  19.529  1.00 39.82           C  
ANISOU  744  CD  GLN A 103     5023   5533   4575    291   -228   -471       C  
ATOM    745  NE2 GLN A 103      17.203  -0.338  19.148  1.00 37.03           N  
ANISOU  745  NE2 GLN A 103     4671   5177   4223    294   -219   -445       N  
ATOM    746  OE1 GLN A 103      17.930   1.734  19.320  1.00 32.03           O  
ANISOU  746  OE1 GLN A 103     4051   4535   3585    277   -220   -474       O  
ATOM    747  N   ASP A 104      23.309  -1.261  18.609  1.00 33.45           N  
ANISOU  747  N   ASP A 104     4048   4944   3717    341   -344   -673       N  
ATOM    748  CA  ASP A 104      24.486  -1.265  17.726  1.00 33.99           C  
ANISOU  748  CA  ASP A 104     4031   5125   3758    324   -359   -750       C  
ATOM    749  C   ASP A 104      24.598   0.082  17.026  1.00 39.32           C  
ANISOU  749  C   ASP A 104     4691   5836   4411    202   -322   -752       C  
ATOM    750  O   ASP A 104      23.579   0.645  16.596  1.00 37.18           O  
ANISOU  750  O   ASP A 104     4472   5486   4170    156   -294   -694       O  
ATOM    751  CB  ASP A 104      24.379  -2.384  16.674  1.00 35.63           C  
ANISOU  751  CB  ASP A 104     4216   5334   3987    365   -377   -763       C  
ATOM    752  CG  ASP A 104      24.414  -3.786  17.224  1.00 41.88           C  
ANISOU  752  CG  ASP A 104     5054   6087   4772    483   -435   -772       C  
ATOM    753  OD1 ASP A 104      24.903  -3.968  18.364  1.00 42.30           O  
ANISOU  753  OD1 ASP A 104     5129   6146   4798    543   -473   -798       O  
ATOM    754  OD2 ASP A 104      23.952  -4.705  16.519  1.00 44.08           O1-
ANISOU  754  OD2 ASP A 104     5361   6322   5064    512   -447   -752       O1-
ATOM    755  N   LEU A 105      25.812   0.624  16.957  1.00 38.19           N  
ANISOU  755  N   LEU A 105     4491   5817   4204    144   -330   -822       N  
ATOM    756  CA  LEU A 105      26.025   1.901  16.280  1.00 38.77           C  
ANISOU  756  CA  LEU A 105     4578   5930   4224      0   -309   -833       C  
ATOM    757  C   LEU A 105      26.067   1.637  14.786  1.00 40.83           C  
ANISOU  757  C   LEU A 105     4788   6234   4493    -58   -307   -864       C  
ATOM    758  O   LEU A 105      26.783   0.746  14.327  1.00 39.44           O  
ANISOU  758  O   LEU A 105     4515   6164   4308    -19   -327   -935       O  
ATOM    759  CB  LEU A 105      27.316   2.607  16.765  1.00 39.44           C  
ANISOU  759  CB  LEU A 105     4625   6154   4206    -73   -315   -900       C  
ATOM    760  CG  LEU A 105      27.642   3.985  16.141  1.00 44.44           C  
ANISOU  760  CG  LEU A 105     5308   6831   4745   -256   -303   -912       C  
ATOM    761  CD1 LEU A 105      26.693   5.055  16.616  1.00 44.32           C  
ANISOU  761  CD1 LEU A 105     5443   6662   4736   -286   -294   -826       C  
ATOM    762  CD2 LEU A 105      29.071   4.422  16.471  1.00 46.20           C  
ANISOU  762  CD2 LEU A 105     5471   7243   4842   -345   -308   -996       C  
ATOM    763  N   MET A 106      25.274   2.389  14.036  1.00 36.14           N  
ANISOU  763  N   MET A 106     4263   5556   3913   -143   -290   -815       N  
ATOM    764  CA  MET A 106      25.238   2.215  12.597  1.00 35.22           C  
ANISOU  764  CA  MET A 106     4112   5461   3807   -218   -287   -835       C  
ATOM    765  C   MET A 106      25.861   3.463  11.970  1.00 44.72           C  
ANISOU  765  C   MET A 106     5350   6730   4913   -402   -293   -876       C  
ATOM    766  O   MET A 106      25.964   4.476  12.651  1.00 47.03           O  
ANISOU  766  O   MET A 106     5727   6999   5142   -454   -299   -861       O  
ATOM    767  CB  MET A 106      23.792   1.930  12.140  1.00 35.09           C  
ANISOU  767  CB  MET A 106     4156   5299   3880   -172   -270   -749       C  
ATOM    768  CG  MET A 106      23.186   0.695  12.821  1.00 34.61           C  
ANISOU  768  CG  MET A 106     4084   5186   3881    -23   -267   -709       C  
ATOM    769  SD  MET A 106      23.908  -0.885  12.247  1.00 35.39           S  
ANISOU  769  SD  MET A 106     4085   5369   3995     50   -288   -767       S  
ATOM    770  CE  MET A 106      22.949  -1.126  10.764  1.00 30.73           C  
ANISOU  770  CE  MET A 106     3505   4711   3460     -6   -260   -716       C  
ATOM    771  N   GLU A 107      26.360   3.374  10.733  1.00 42.87           N  
ANISOU  771  N   GLU A 107     5055   6584   4648   -512   -296   -934       N  
ATOM    772  CA  GLU A 107      27.024   4.512  10.071  1.00 43.47           C  
ANISOU  772  CA  GLU A 107     5174   6738   4604   -725   -310   -984       C  
ATOM    773  C   GLU A 107      26.007   5.604   9.671  1.00 42.69           C  
ANISOU  773  C   GLU A 107     5252   6466   4502   -809   -324   -909       C  
ATOM    774  O   GLU A 107      26.261   6.791   9.899  1.00 42.22           O  
ANISOU  774  O   GLU A 107     5313   6397   4332   -934   -349   -913       O  
ATOM    775  CB  GLU A 107      27.835   4.043   8.830  1.00 45.32           C  
ANISOU  775  CB  GLU A 107     5284   7135   4800   -832   -311  -1080       C  
ATOM    776  CG  GLU A 107      28.353   5.194   7.974  1.00 58.94           C  
ANISOU  776  CG  GLU A 107     7074   8931   6390  -1091   -329  -1129       C  
ATOM    777  CD  GLU A 107      29.506   4.924   7.031  1.00 77.45           C  
ANISOU  777  CD  GLU A 107     9277  11509   8643  -1237   -332  -1258       C  
ATOM    778  OE1 GLU A 107      30.566   5.564   7.206  1.00 95.21           O  
ANISOU  778  OE1 GLU A 107    11505  13938  10732  -1392   -342  -1343       O  
ATOM    779  OE2 GLU A 107      29.341   4.117   6.089  1.00 61.80           O1-
ANISOU  779  OE2 GLU A 107     7205   9542   6735  -1211   -323  -1277       O1-
ATOM    780  N   THR A 108      24.862   5.199   9.087  1.00 38.02           N  
ANISOU  780  N   THR A 108     3887   4952   5608   -329   -106   -711       N  
ATOM    781  CA  THR A 108      23.860   6.143   8.592  1.00 35.30           C  
ANISOU  781  CA  THR A 108     3581   4487   5344   -375    -93   -688       C  
ATOM    782  C   THR A 108      22.481   5.461   8.480  1.00 35.24           C  
ANISOU  782  C   THR A 108     3678   4476   5234   -318    -53   -644       C  
ATOM    783  O   THR A 108      22.294   4.343   8.943  1.00 33.25           O  
ANISOU  783  O   THR A 108     3467   4305   4862   -247    -43   -642       O  
ATOM    784  CB  THR A 108      24.355   6.678   7.192  1.00 35.81           C  
ANISOU  784  CB  THR A 108     3600   4493   5514   -459    -45   -581       C  
ATOM    785  CG2 THR A 108      24.463   5.581   6.120  1.00 30.93           C  
ANISOU  785  CG2 THR A 108     3007   3939   4805   -432     30   -468       C  
ATOM    786  OG1 THR A 108      23.518   7.731   6.736  1.00 33.26           O  
ANISOU  786  OG1 THR A 108     3304   4047   5284   -506    -39   -556       O  
ATOM    787  N   ASP A 109      21.524   6.152   7.882  1.00 30.71           N  
ANISOU  787  N   ASP A 109     3145   3808   4717   -349    -32   -607       N  
ATOM    788  CA  ASP A 109      20.214   5.587   7.573  1.00 29.29           C  
ANISOU  788  CA  ASP A 109     3053   3619   4458   -309      9   -554       C  
ATOM    789  C   ASP A 109      19.996   5.778   6.079  1.00 31.89           C  
ANISOU  789  C   ASP A 109     3393   3892   4832   -355     65   -442       C  
ATOM    790  O   ASP A 109      20.729   6.558   5.457  1.00 31.47           O  
ANISOU  790  O   ASP A 109     3281   3796   4880   -419     70   -410       O  
ATOM    791  CB  ASP A 109      19.087   6.167   8.439  1.00 29.95           C  
ANISOU  791  CB  ASP A 109     3176   3667   4539   -278    -25   -627       C  
ATOM    792  CG  ASP A 109      18.889   7.675   8.414  1.00 40.15           C  
ANISOU  792  CG  ASP A 109     4445   4848   5965   -327    -60   -674       C  
ATOM    793  OD1 ASP A 109      18.630   8.217   7.334  1.00 40.72           O  
ANISOU  793  OD1 ASP A 109     4523   4837   6111   -377    -27   -595       O  
ATOM    794  OD2 ASP A 109      18.828   8.277   9.495  1.00 43.02           O1-
ANISOU  794  OD2 ASP A 109     4791   5207   6349   -304   -121   -789       O1-
ATOM    795  N   LEU A 110      19.061   5.038   5.482  1.00 27.61           N  
ANISOU  795  N   LEU A 110     2919   3359   4214   -323    108   -379       N  
ATOM    796  CA  LEU A 110      18.832   5.150   4.043  1.00 27.28           C  
ANISOU  796  CA  LEU A 110     2888   3281   4195   -352    159   -278       C  
ATOM    797  C   LEU A 110      18.316   6.582   3.643  1.00 31.29           C  
ANISOU  797  C   LEU A 110     3388   3683   4819   -404    155   -257       C  
ATOM    798  O   LEU A 110      18.602   7.025   2.533  1.00 31.13           O  
ANISOU  798  O   LEU A 110     3343   3637   4850   -444    190   -171       O  
ATOM    799  CB  LEU A 110      17.904   4.029   3.552  1.00 26.46           C  
ANISOU  799  CB  LEU A 110     2855   3213   3988   -303    193   -231       C  
ATOM    800  CG  LEU A 110      17.676   3.930   2.028  1.00 30.06           C  
ANISOU  800  CG  LEU A 110     3324   3659   4438   -314    242   -135       C  
ATOM    801  CD1 LEU A 110      18.998   3.588   1.259  1.00 30.23           C  
ANISOU  801  CD1 LEU A 110     3291   3742   4454   -323    270    -87       C  
ATOM    802  CD2 LEU A 110      16.560   2.973   1.707  1.00 27.45           C  
ANISOU  802  CD2 LEU A 110     3063   3342   4024   -269    257   -116       C  
ATOM    803  N   TYR A 111      17.646   7.320   4.555  1.00 28.19           N  
ANISOU  803  N   TYR A 111     3011   3234   4467   -398    111   -336       N  
ATOM    804  CA  TYR A 111      17.187   8.696   4.282  1.00 29.12           C  
ANISOU  804  CA  TYR A 111     3122   3237   4705   -439     97   -330       C  
ATOM    805  C   TYR A 111      18.375   9.595   3.957  1.00 33.41           C  
ANISOU  805  C   TYR A 111     3586   3728   5381   -513     84   -312       C  
ATOM    806  O   TYR A 111      18.390  10.219   2.898  1.00 32.07           O  
ANISOU  806  O   TYR A 111     3401   3499   5287   -558    117   -213       O  
ATOM    807  CB  TYR A 111      16.389   9.273   5.477  1.00 30.46           C  
ANISOU  807  CB  TYR A 111     3316   3369   4887   -404     42   -444       C  
ATOM    808  CG  TYR A 111      15.930  10.703   5.294  1.00 34.38           C  
ANISOU  808  CG  TYR A 111     3809   3737   5518   -436     17   -453       C  
ATOM    809  CD1 TYR A 111      16.636  11.762   5.864  1.00 38.84           C  
ANISOU  809  CD1 TYR A 111     4320   4226   6214   -476    -42   -533       C  
ATOM    810  CD2 TYR A 111      14.775  11.000   4.575  1.00 34.80           C  
ANISOU  810  CD2 TYR A 111     3910   3739   5572   -422     47   -388       C  
ATOM    811  CE1 TYR A 111      16.226  13.088   5.684  1.00 42.10           C  
ANISOU  811  CE1 TYR A 111     4730   4500   6766   -505    -70   -541       C  
ATOM    812  CE2 TYR A 111      14.349  12.318   4.401  1.00 35.74           C  
ANISOU  812  CE2 TYR A 111     4028   3732   5818   -444     22   -392       C  
ATOM    813  CZ  TYR A 111      15.067  13.357   4.975  1.00 44.73           C  
ANISOU  813  CZ  TYR A 111     5117   4784   7095   -484    -37   -470       C  
ATOM    814  OH  TYR A 111      14.664  14.655   4.775  1.00 45.34           O  
ANISOU  814  OH  TYR A 111     5194   4719   7313   -505    -65   -471       O  
ATOM    815  N   LYS A 112      19.360   9.664   4.878  1.00 32.39           N  
ANISOU  815  N   LYS A 112     3400   3625   5280   -525     36   -401       N  
ATOM    816  CA  LYS A 112      20.592  10.461   4.751  1.00 32.51           C  
ANISOU  816  CA  LYS A 112     3324   3597   5431   -602     14   -399       C  
ATOM    817  C   LYS A 112      21.385  10.035   3.527  1.00 36.09           C  
ANISOU  817  C   LYS A 112     3736   4104   5874   -636     81   -266       C  
ATOM    818  O   LYS A 112      21.858  10.890   2.783  1.00 35.49           O  
ANISOU  818  O   LYS A 112     3605   3961   5919   -706     99   -186       O  
ATOM    819  CB  LYS A 112      21.468  10.308   6.008  1.00 34.88           C  
ANISOU  819  CB  LYS A 112     3573   3953   5727   -591    -52   -528       C  
ATOM    820  CG  LYS A 112      20.827  10.850   7.289  1.00 54.82           C  
ANISOU  820  CG  LYS A 112     6126   6441   8263   -551   -126   -674       C  
ATOM    821  CD  LYS A 112      21.760  10.753   8.503  1.00 71.37           C  
ANISOU  821  CD  LYS A 112     8162   8603  10351   -535   -198   -806       C  
ATOM    822  CE  LYS A 112      22.636  11.980   8.668  1.00 92.73           C  
ANISOU  822  CE  LYS A 112    10779  11214  13242   -617   -261   -867       C  
ATOM    823  NZ  LYS A 112      23.525  11.882   9.858  1.00106.14           N1+
ANISOU  823  NZ  LYS A 112    12415  12987  14928   -596   -340  -1008       N1+
ATOM    824  N   LEU A 113      21.510   8.708   3.297  1.00 32.35           N  
ANISOU  824  N   LEU A 113     3287   3748   5255   -581    119   -239       N  
ATOM    825  CA  LEU A 113      22.267   8.163   2.161  1.00 31.90           C  
ANISOU  825  CA  LEU A 113     3192   3764   5163   -591    182   -128       C  
ATOM    826  C   LEU A 113      21.677   8.619   0.816  1.00 33.00           C  
ANISOU  826  C   LEU A 113     3351   3858   5329   -612    239      0       C  
ATOM    827  O   LEU A 113      22.410   9.114  -0.035  1.00 32.79           O  
ANISOU  827  O   LEU A 113     3256   3830   5372   -664    275     96       O  
ATOM    828  CB  LEU A 113      22.300   6.623   2.247  1.00 31.42           C  
ANISOU  828  CB  LEU A 113     3172   3822   4943   -512    201   -141       C  
ATOM    829  CG  LEU A 113      23.311   5.886   1.390  1.00 37.49           C  
ANISOU  829  CG  LEU A 113     3892   4690   5660   -502    249    -68       C  
ATOM    830  CD1 LEU A 113      24.746   6.115   1.895  1.00 38.76           C  
ANISOU  830  CD1 LEU A 113     3949   4894   5884   -540    223   -102       C  
ATOM    831  CD2 LEU A 113      22.997   4.392   1.367  1.00 40.08           C  
ANISOU  831  CD2 LEU A 113     4287   5101   5841   -415    265    -81       C  
ATOM    832  N   LEU A 114      20.350   8.545   0.673  1.00 29.12           N  
ANISOU  832  N   LEU A 114     2945   3330   4789   -572    244      2       N  
ATOM    833  CA  LEU A 114      19.639   8.905  -0.566  1.00 29.12           C  
ANISOU  833  CA  LEU A 114     2972   3297   4797   -576    293    117       C  
ATOM    834  C   LEU A 114      19.655  10.416  -0.883  1.00 33.58           C  
ANISOU  834  C   LEU A 114     3496   3740   5522   -647    289    176       C  
ATOM    835  O   LEU A 114      19.468  10.785  -2.044  1.00 33.32           O  
ANISOU  835  O   LEU A 114     3456   3700   5503   -658    339    302       O  
ATOM    836  CB  LEU A 114      18.197   8.395  -0.531  1.00 28.52           C  
ANISOU  836  CB  LEU A 114     2991   3221   4625   -514    294     96       C  
ATOM    837  CG  LEU A 114      18.003   6.900  -0.741  1.00 33.22           C  
ANISOU  837  CG  LEU A 114     3630   3922   5070   -448    315     88       C  
ATOM    838  CD1 LEU A 114      16.543   6.517  -0.532  1.00 33.38           C  
ANISOU  838  CD1 LEU A 114     3732   3924   5027   -402    305     57       C  
ATOM    839  CD2 LEU A 114      18.441   6.471  -2.157  1.00 35.96           C  
ANISOU  839  CD2 LEU A 114     3956   4345   5363   -436    373    193       C  
ATOM    840  N   LYS A 115      19.909  11.278   0.115  1.00 31.51           N  
ANISOU  840  N   LYS A 115     3204   3386   5382   -690    227     89       N  
ATOM    841  CA  LYS A 115      19.972  12.727  -0.131  1.00 33.00           C  
ANISOU  841  CA  LYS A 115     3352   3436   5749   -761    213    137       C  
ATOM    842  C   LYS A 115      21.198  13.105  -0.951  1.00 36.06           C  
ANISOU  842  C   LYS A 115     3640   3839   6222   -834    253    257       C  
ATOM    843  O   LYS A 115      21.184  14.143  -1.613  1.00 37.08           O  
ANISOU  843  O   LYS A 115     3738   3874   6477   -888    273    364       O  
ATOM    844  CB  LYS A 115      19.986  13.532   1.191  1.00 37.59           C  
ANISOU  844  CB  LYS A 115     3921   3914   6446   -785    124    -10       C  
ATOM    845  CG  LYS A 115      18.629  13.583   1.903  1.00 55.21           C  
ANISOU  845  CG  LYS A 115     6243   6108   8628   -717     87   -107       C  
ATOM    846  CD  LYS A 115      17.619  14.509   1.215  1.00 66.66           C  
ANISOU  846  CD  LYS A 115     7733   7443  10152   -719    101    -31       C  
ATOM    847  CE  LYS A 115      16.211  14.305   1.724  1.00 73.98           C  
ANISOU  847  CE  LYS A 115     8746   8371  10993   -639     83   -105       C  
ATOM    848  NZ  LYS A 115      15.420  15.562   1.677  1.00 81.40           N1+
ANISOU  848  NZ  LYS A 115     9707   9163  12058   -642     52   -107       N1+
ATOM    849  N   THR A 116      22.276  12.301  -0.884  1.00 31.75           N  
ANISOU  849  N   THR A 116     3038   3411   5614   -834    268    245       N  
ATOM    850  CA  THR A 116      23.516  12.675  -1.582  1.00 32.43           C  
ANISOU  850  CA  THR A 116     3013   3524   5784   -905    307    357       C  
ATOM    851  C   THR A 116      24.191  11.527  -2.374  1.00 35.94           C  
ANISOU  851  C   THR A 116     3428   4142   6084   -862    376    433       C  
ATOM    852  O   THR A 116      25.128  11.797  -3.114  1.00 36.44           O  
ANISOU  852  O   THR A 116     3398   4248   6200   -909    424    549       O  
ATOM    853  CB  THR A 116      24.540  13.230  -0.560  1.00 43.82           C  
ANISOU  853  CB  THR A 116     4368   4913   7368   -977    238    260       C  
ATOM    854  CG2 THR A 116      24.075  14.521   0.126  1.00 45.10           C  
ANISOU  854  CG2 THR A 116     4540   4891   7705  -1028    165    190       C  
ATOM    855  OG1 THR A 116      24.834  12.221   0.413  1.00 44.67           O  
ANISOU  855  OG1 THR A 116     4490   5119   7362   -922    199    123       O  
ATOM    856  N   GLN A 117      23.752  10.273  -2.221  1.00 31.84           N  
ANISOU  856  N   GLN A 117     2982   3722   5393   -772    382    371       N  
ATOM    857  CA  GLN A 117      24.443   9.161  -2.882  1.00 31.47           C  
ANISOU  857  CA  GLN A 117     2911   3833   5213   -720    434    417       C  
ATOM    858  C   GLN A 117      23.571   8.420  -3.881  1.00 34.95           C  
ANISOU  858  C   GLN A 117     3428   4338   5512   -641    484    477       C  
ATOM    859  O   GLN A 117      22.483   7.984  -3.528  1.00 32.04           O  
ANISOU  859  O   GLN A 117     3155   3940   5077   -592    458    408       O  
ATOM    860  CB  GLN A 117      24.975   8.132  -1.845  1.00 31.51           C  
ANISOU  860  CB  GLN A 117     2919   3913   5139   -676    392    286       C  
ATOM    861  CG  GLN A 117      25.871   8.719  -0.733  1.00 33.01           C  
ANISOU  861  CG  GLN A 117     3031   4063   5450   -739    329    199       C  
ATOM    862  CD  GLN A 117      27.076   9.456  -1.247  1.00 42.81           C  
ANISOU  862  CD  GLN A 117     4141   5314   6811   -823    355    290       C  
ATOM    863  NE2 GLN A 117      27.285  10.653  -0.743  1.00 40.21           N  
ANISOU  863  NE2 GLN A 117     3758   4862   6657   -912    307    266       N  
ATOM    864  OE1 GLN A 117      27.834   8.964  -2.083  1.00 34.60           O  
ANISOU  864  OE1 GLN A 117     3042   4392   5713   -807    415    379       O  
ATOM    865  N   HIS A 118      24.081   8.251  -5.115  1.00 34.01           N  
ANISOU  865  N   HIS A 118     3260   4318   5343   -626    554    601       N  
ATOM    866  CA  HIS A 118      23.427   7.459  -6.155  1.00 35.82           C  
ANISOU  866  CA  HIS A 118     3550   4634   5425   -541    598    649       C  
ATOM    867  C   HIS A 118      23.661   5.980  -5.808  1.00 35.30           C  
ANISOU  867  C   HIS A 118     3519   4669   5224   -461    582    548       C  
ATOM    868  O   HIS A 118      24.787   5.598  -5.479  1.00 35.47           O  
ANISOU  868  O   HIS A 118     3473   4759   5244   -463    582    522       O  
ATOM    869  CB  HIS A 118      23.992   7.822  -7.558  1.00 40.47           C  
ANISOU  869  CB  HIS A 118     4062   5316   6000   -542    677    813       C  
ATOM    870  CG  HIS A 118      23.539   6.891  -8.643  1.00 45.89           C  
ANISOU  870  CG  HIS A 118     4795   6125   6516   -440    718    845       C  
ATOM    871  CD2 HIS A 118      22.334   6.794  -9.254  1.00 48.79           C  
ANISOU  871  CD2 HIS A 118     5244   6479   6815   -390    721    862       C  
ATOM    872  ND1 HIS A 118      24.385   5.914  -9.159  1.00 49.01           N  
ANISOU  872  ND1 HIS A 118     5151   6677   6794   -373    752    846       N  
ATOM    873  CE1 HIS A 118      23.669   5.255 -10.056  1.00 48.98           C  
ANISOU  873  CE1 HIS A 118     5208   6746   6657   -284    770    856       C  
ATOM    874  NE2 HIS A 118      22.426   5.744 -10.147  1.00 48.98           N  
ANISOU  874  NE2 HIS A 118     5280   6650   6681   -294    752    866       N  
ATOM    875  N   LEU A 119      22.621   5.160  -5.828  1.00 30.37           N  
ANISOU  875  N   LEU A 119     2994   4047   4499   -392    565    490       N  
ATOM    876  CA  LEU A 119      22.826   3.752  -5.495  1.00 29.82           C  
ANISOU  876  CA  LEU A 119     2960   4052   4317   -318    546    401       C  
ATOM    877  C   LEU A 119      23.089   2.946  -6.761  1.00 33.28           C  
ANISOU  877  C   LEU A 119     3391   4620   4634   -240    594    453       C  
ATOM    878  O   LEU A 119      22.346   3.100  -7.725  1.00 31.97           O  
ANISOU  878  O   LEU A 119     3254   4466   4425   -215    621    513       O  
ATOM    879  CB  LEU A 119      21.594   3.196  -4.753  1.00 29.08           C  
ANISOU  879  CB  LEU A 119     2972   3887   4190   -289    498    309       C  
ATOM    880  CG  LEU A 119      21.544   3.275  -3.200  1.00 34.32           C  
ANISOU  880  CG  LEU A 119     3652   4480   4910   -318    441    209       C  
ATOM    881  CD1 LEU A 119      21.692   4.691  -2.686  1.00 35.40           C  
ANISOU  881  CD1 LEU A 119     3740   4528   5183   -402    424    219       C  
ATOM    882  CD2 LEU A 119      20.212   2.747  -2.685  1.00 34.14           C  
ANISOU  882  CD2 LEU A 119     3725   4403   4843   -285    408    148       C  
ATOM    883  N   SER A 120      24.120   2.069  -6.763  1.00 30.46           N  
ANISOU  883  N   SER A 120     2993   4367   4214   -191    602    423       N  
ATOM    884  CA  SER A 120      24.353   1.161  -7.892  1.00 30.26           C  
ANISOU  884  CA  SER A 120     2964   4471   4061    -97    639    447       C  
ATOM    885  C   SER A 120      23.208   0.164  -7.914  1.00 33.14           C  
ANISOU  885  C   SER A 120     3444   4802   4346    -30    600    364       C  
ATOM    886  O   SER A 120      22.641  -0.064  -6.847  1.00 29.68           O  
ANISOU  886  O   SER A 120     3064   4269   3945    -52    550    287       O  
ATOM    887  CB  SER A 120      25.679   0.419  -7.716  1.00 33.45           C  
ANISOU  887  CB  SER A 120     3307   4980   4423    -53    645    412       C  
ATOM    888  OG  SER A 120      25.618  -0.573  -6.697  1.00 31.74           O  
ANISOU  888  OG  SER A 120     3148   4725   4187    -19    588    296       O  
ATOM    889  N   ASN A 121      22.909  -0.498  -9.065  1.00 30.90           N  
ANISOU  889  N   ASN A 121     3186   4601   3952     54    619    375       N  
ATOM    890  CA  ASN A 121      21.871  -1.535  -9.077  1.00 29.66           C  
ANISOU  890  CA  ASN A 121     3129   4409   3732    115    574    287       C  
ATOM    891  C   ASN A 121      22.180  -2.628  -8.033  1.00 31.54           C  
ANISOU  891  C   ASN A 121     3402   4615   3969    141    526    184       C  
ATOM    892  O   ASN A 121      21.253  -3.098  -7.365  1.00 29.03           O  
ANISOU  892  O   ASN A 121     3160   4203   3666    135    480    123       O  
ATOM    893  CB  ASN A 121      21.650  -2.170 -10.466  1.00 29.10           C  
ANISOU  893  CB  ASN A 121     3073   4444   3541    212    590    292       C  
ATOM    894  CG  ASN A 121      20.588  -3.271 -10.392  1.00 50.49           C  
ANISOU  894  CG  ASN A 121     5880   7098   6207    264    531    189       C  
ATOM    895  ND2 ASN A 121      21.025  -4.516 -10.585  1.00 39.45           N  
ANISOU  895  ND2 ASN A 121     4497   5752   4740    351    508    111       N  
ATOM    896  OD1 ASN A 121      19.427  -3.047  -9.967  1.00 36.64           O  
ANISOU  896  OD1 ASN A 121     4184   5239   4498    220    500    172       O  
ATOM    897  N   ASP A 122      23.481  -2.974  -7.842  1.00 28.87           N  
ANISOU  897  N   ASP A 122     3000   4353   3615    168    539    175       N  
ATOM    898  CA  ASP A 122      23.895  -3.959  -6.839  1.00 28.29           C  
ANISOU  898  CA  ASP A 122     2951   4257   3541    199    497     91       C  
ATOM    899  C   ASP A 122      23.512  -3.544  -5.405  1.00 29.34           C  
ANISOU  899  C   ASP A 122     3109   4278   3761    124    459     63       C  
ATOM    900  O   ASP A 122      23.089  -4.404  -4.639  1.00 27.93           O  
ANISOU  900  O   ASP A 122     2994   4044   3574    151    416     -2       O  
ATOM    901  CB  ASP A 122      25.406  -4.234  -6.908  1.00 30.88           C  
ANISOU  901  CB  ASP A 122     3191   4700   3840    240    521     97       C  
ATOM    902  CG  ASP A 122      25.813  -5.170  -8.037  1.00 37.03           C  
ANISOU  902  CG  ASP A 122     3967   5593   4509    356    537     78       C  
ATOM    903  OD1 ASP A 122      24.934  -5.875  -8.572  1.00 36.63           O  
ANISOU  903  OD1 ASP A 122     3995   5517   4407    412    512     34       O  
ATOM    904  OD2 ASP A 122      27.002  -5.185  -8.386  1.00 41.87           O1-
ANISOU  904  OD2 ASP A 122     4494   6324   5088    394    571    102       O1-
ATOM    905  N   HIS A 123      23.640  -2.245  -5.054  1.00 24.46           N  
ANISOU  905  N   HIS A 123     2439   3627   3226     35    474    111       N  
ATOM    906  CA  HIS A 123      23.281  -1.751  -3.721  1.00 23.53           C  
ANISOU  906  CA  HIS A 123     2340   3415   3187    -28    437     75       C  
ATOM    907  C   HIS A 123      21.777  -1.770  -3.536  1.00 26.03           C  
ANISOU  907  C   HIS A 123     2745   3639   3508    -39    414     56       C  
ATOM    908  O   HIS A 123      21.326  -2.160  -2.481  1.00 23.81           O  
ANISOU  908  O   HIS A 123     2509   3304   3234    -37    376      2       O  
ATOM    909  CB  HIS A 123      23.833  -0.331  -3.472  1.00 24.85           C  
ANISOU  909  CB  HIS A 123     2425   3564   3454   -117    451    120       C  
ATOM    910  CG  HIS A 123      25.290  -0.344  -3.112  1.00 28.39           C  
ANISOU  910  CG  HIS A 123     2781   4087   3920   -121    454    113       C  
ATOM    911  CD2 HIS A 123      25.884  -0.461  -1.901  1.00 30.71           C  
ANISOU  911  CD2 HIS A 123     3049   4376   4243   -131    413     49       C  
ATOM    912  ND1 HIS A 123      26.263  -0.275  -4.076  1.00 30.84           N  
ANISOU  912  ND1 HIS A 123     3010   4500   4208   -106    503    178       N  
ATOM    913  CE1 HIS A 123      27.420  -0.353  -3.432  1.00 30.98           C  
ANISOU  913  CE1 HIS A 123     2952   4568   4250   -113    490    151       C  
ATOM    914  NE2 HIS A 123      27.243  -0.449  -2.123  1.00 30.96           N  
ANISOU  914  NE2 HIS A 123     2980   4503   4279   -127    434     71       N  
ATOM    915  N   ILE A 124      20.996  -1.398  -4.577  1.00 24.60           N  
ANISOU  915  N   ILE A 124     2584   3450   3312    -41    438    106       N  
ATOM    916  CA  ILE A 124      19.521  -1.412  -4.503  1.00 23.63           C  
ANISOU  916  CA  ILE A 124     2539   3249   3192    -48    416     90       C  
ATOM    917  C   ILE A 124      19.053  -2.837  -4.264  1.00 27.56           C  
ANISOU  917  C   ILE A 124     3102   3737   3632     12    382     25       C  
ATOM    918  O   ILE A 124      18.190  -3.086  -3.422  1.00 28.33           O  
ANISOU  918  O   ILE A 124     3249   3766   3750     -3    351     -9       O  
ATOM    919  CB  ILE A 124      18.896  -0.813  -5.812  1.00 25.98           C  
ANISOU  919  CB  ILE A 124     2837   3562   3470    -47    447    158       C  
ATOM    920  CG1 ILE A 124      19.293   0.659  -6.006  1.00 25.78           C  
ANISOU  920  CG1 ILE A 124     2748   3526   3523   -114    480    238       C  
ATOM    921  CG2 ILE A 124      17.364  -0.980  -5.844  1.00 26.08           C  
ANISOU  921  CG2 ILE A 124     2925   3510   3474    -43    421    136       C  
ATOM    922  CD1 ILE A 124      18.941   1.225  -7.450  1.00 28.87           C  
ANISOU  922  CD1 ILE A 124     3124   3961   3885   -101    523    332       C  
ATOM    923  N   CYS A 125      19.619  -3.767  -5.012  1.00 24.67           N  
ANISOU  923  N   CYS A 125     2734   3442   3198     81    387     12       N  
ATOM    924  CA  CYS A 125      19.275  -5.178  -4.931  1.00 25.03           C  
ANISOU  924  CA  CYS A 125     2840   3470   3201    143    351    -50       C  
ATOM    925  C   CYS A 125      19.520  -5.730  -3.511  1.00 26.59           C  
ANISOU  925  C   CYS A 125     3054   3624   3427    139    320    -89       C  
ATOM    926  O   CYS A 125      18.607  -6.323  -2.931  1.00 24.09           O  
ANISOU  926  O   CYS A 125     2794   3236   3123    137    289   -113       O  
ATOM    927  CB  CYS A 125      20.051  -5.970  -5.982  1.00 26.54           C  
ANISOU  927  CB  CYS A 125     3014   3753   3317    228    361    -66       C  
ATOM    928  SG  CYS A 125      19.455  -7.663  -6.208  1.00 30.96           S  
ANISOU  928  SG  CYS A 125     3654   4273   3838    309    307   -148       S  
ATOM    929  N   TYR A 126      20.728  -5.487  -2.952  1.00 24.82           N  
ANISOU  929  N   TYR A 126     2770   3446   3213    136    330    -87       N  
ATOM    930  CA  TYR A 126      21.135  -5.948  -1.618  1.00 25.43           C  
ANISOU  930  CA  TYR A 126     2851   3506   3306    142    301   -119       C  
ATOM    931  C   TYR A 126      20.306  -5.293  -0.542  1.00 24.65           C  
ANISOU  931  C   TYR A 126     2772   3338   3255     82    286   -120       C  
ATOM    932  O   TYR A 126      19.878  -5.982   0.389  1.00 23.61           O  
ANISOU  932  O   TYR A 126     2681   3169   3119     99    258   -141       O  
ATOM    933  CB  TYR A 126      22.638  -5.682  -1.368  1.00 27.95           C  
ANISOU  933  CB  TYR A 126     3089   3905   3625    151    313   -119       C  
ATOM    934  CG  TYR A 126      23.184  -6.265  -0.074  1.00 30.35           C  
ANISOU  934  CG  TYR A 126     3391   4213   3928    178    281   -155       C  
ATOM    935  CD1 TYR A 126      22.906  -7.584   0.295  1.00 33.06           C  
ANISOU  935  CD1 TYR A 126     3797   4526   4239    241    253   -179       C  
ATOM    936  CD2 TYR A 126      24.064  -5.540   0.723  1.00 31.10           C  
ANISOU  936  CD2 TYR A 126     3416   4346   4053    145    276   -163       C  
ATOM    937  CE1 TYR A 126      23.430  -8.134   1.467  1.00 34.55           C  
ANISOU  937  CE1 TYR A 126     3982   4725   4419    275    225   -199       C  
ATOM    938  CE2 TYR A 126      24.608  -6.086   1.887  1.00 32.54           C  
ANISOU  938  CE2 TYR A 126     3592   4550   4222    181    244   -197       C  
ATOM    939  CZ  TYR A 126      24.283  -7.381   2.258  1.00 39.63           C  
ANISOU  939  CZ  TYR A 126     4556   5422   5079    249    222   -208       C  
ATOM    940  OH  TYR A 126      24.819  -7.921   3.401  1.00 44.07           O  
ANISOU  940  OH  TYR A 126     5111   6011   5622    292    192   -228       O  
ATOM    941  N   PHE A 127      20.072  -3.971  -0.653  1.00 21.82           N  
ANISOU  941  N   PHE A 127     2383   2965   2943     17    303    -95       N  
ATOM    942  CA  PHE A 127      19.254  -3.283   0.349  1.00 22.49           C  
ANISOU  942  CA  PHE A 127     2485   2989   3072    -30    285   -106       C  
ATOM    943  C   PHE A 127      17.851  -3.830   0.347  1.00 25.91           C  
ANISOU  943  C   PHE A 127     2989   3366   3490    -21    274   -106       C  
ATOM    944  O   PHE A 127      17.315  -4.079   1.419  1.00 25.69           O  
ANISOU  944  O   PHE A 127     2987   3311   3464    -21    254   -124       O  
ATOM    945  CB  PHE A 127      19.227  -1.748   0.139  1.00 25.44           C  
ANISOU  945  CB  PHE A 127     2814   3342   3510    -96    301    -82       C  
ATOM    946  CG  PHE A 127      20.518  -0.990   0.372  1.00 28.19           C  
ANISOU  946  CG  PHE A 127     3081   3727   3904   -127    305    -83       C  
ATOM    947  CD1 PHE A 127      21.578  -1.570   1.063  1.00 32.70           C  
ANISOU  947  CD1 PHE A 127     3618   4354   4453    -97    287   -119       C  
ATOM    948  CD2 PHE A 127      20.685   0.297  -0.126  1.00 30.72           C  
ANISOU  948  CD2 PHE A 127     3352   4024   4295   -187    323    -44       C  
ATOM    949  CE1 PHE A 127      22.793  -0.879   1.228  1.00 35.07           C  
ANISOU  949  CE1 PHE A 127     3831   4694   4801   -129    287   -122       C  
ATOM    950  CE2 PHE A 127      21.891   0.994   0.060  1.00 33.20           C  
ANISOU  950  CE2 PHE A 127     3581   4366   4668   -226    324    -41       C  
ATOM    951  CZ  PHE A 127      22.927   0.405   0.741  1.00 32.65           C  
ANISOU  951  CZ  PHE A 127     3473   4358   4576   -199    304    -85       C  
ATOM    952  N   LEU A 128      17.235  -4.008  -0.842  1.00 22.38           N  
ANISOU  952  N   LEU A 128     2567   2910   3025    -12    287    -84       N  
ATOM    953  CA  LEU A 128      15.867  -4.510  -0.917  1.00 20.78           C  
ANISOU  953  CA  LEU A 128     2422   2655   2817    -10    272    -87       C  
ATOM    954  C   LEU A 128      15.805  -5.930  -0.347  1.00 23.69           C  
ANISOU  954  C   LEU A 128     2830   3007   3166     31    245   -110       C  
ATOM    955  O   LEU A 128      14.885  -6.236   0.402  1.00 20.38           O  
ANISOU  955  O   LEU A 128     2441   2543   2761     19    230   -108       O  
ATOM    956  CB  LEU A 128      15.350  -4.474  -2.377  1.00 20.43           C  
ANISOU  956  CB  LEU A 128     2391   2619   2752      1    283    -68       C  
ATOM    957  CG  LEU A 128      13.940  -5.021  -2.637  1.00 22.86           C  
ANISOU  957  CG  LEU A 128     2749   2878   3057      2    261    -77       C  
ATOM    958  CD1 LEU A 128      12.860  -4.090  -2.055  1.00 22.88           C  
ANISOU  958  CD1 LEU A 128     2756   2836   3100    -48    263    -60       C  
ATOM    959  CD2 LEU A 128      13.713  -5.189  -4.134  1.00 22.54           C  
ANISOU  959  CD2 LEU A 128     2716   2870   2979     34    263    -75       C  
ATOM    960  N   TYR A 129      16.789  -6.794  -0.692  1.00 21.49           N  
ANISOU  960  N   TYR A 129     2545   2763   2856     84    240   -127       N  
ATOM    961  CA  TYR A 129      16.804  -8.153  -0.139  1.00 20.60           C  
ANISOU  961  CA  TYR A 129     2471   2622   2736    128    212   -143       C  
ATOM    962  C   TYR A 129      16.783  -8.088   1.411  1.00 24.63           C  
ANISOU  962  C   TYR A 129     2977   3122   3259    114    204   -133       C  
ATOM    963  O   TYR A 129      15.994  -8.805   2.051  1.00 24.01           O  
ANISOU  963  O   TYR A 129     2936   2995   3192    116    188   -118       O  
ATOM    964  CB  TYR A 129      18.053  -8.943  -0.627  1.00 21.87           C  
ANISOU  964  CB  TYR A 129     2616   2831   2862    197    208   -167       C  
ATOM    965  CG  TYR A 129      18.166 -10.290   0.056  1.00 22.53           C  
ANISOU  965  CG  TYR A 129     2738   2875   2949    246    176   -178       C  
ATOM    966  CD1 TYR A 129      17.278 -11.315  -0.242  1.00 23.38           C  
ANISOU  966  CD1 TYR A 129     2902   2905   3077    261    147   -188       C  
ATOM    967  CD2 TYR A 129      19.132 -10.527   1.033  1.00 23.59           C  
ANISOU  967  CD2 TYR A 129     2849   3043   3071    276    172   -176       C  
ATOM    968  CE1 TYR A 129      17.382 -12.559   0.364  1.00 23.28           C  
ANISOU  968  CE1 TYR A 129     2923   2840   3083    304    117   -187       C  
ATOM    969  CE2 TYR A 129      19.228 -11.771   1.670  1.00 24.07           C  
ANISOU  969  CE2 TYR A 129     2946   3063   3137    326    144   -172       C  
ATOM    970  CZ  TYR A 129      18.311 -12.766   1.365  1.00 28.78           C  
ANISOU  970  CZ  TYR A 129     3601   3570   3766    336    118   -171       C  
ATOM    971  OH  TYR A 129      18.332 -13.999   1.966  1.00 26.72           O  
ANISOU  971  OH  TYR A 129     3376   3249   3527    381     89   -156       O  
ATOM    972  N   GLN A 130      17.657  -7.243   2.015  1.00 21.70           N  
ANISOU  972  N   GLN A 130     2555   2803   2887    101    214   -139       N  
ATOM    973  CA  GLN A 130      17.732  -7.178   3.495  1.00 20.92           C  
ANISOU  973  CA  GLN A 130     2448   2715   2785    102    202   -141       C  
ATOM    974  C   GLN A 130      16.443  -6.624   4.121  1.00 23.83           C  
ANISOU  974  C   GLN A 130     2835   3048   3171     62    203   -128       C  
ATOM    975  O   GLN A 130      16.041  -7.116   5.170  1.00 22.87           O  
ANISOU  975  O   GLN A 130     2729   2926   3036     79    193   -113       O  
ATOM    976  CB  GLN A 130      18.933  -6.389   3.990  1.00 22.23           C  
ANISOU  976  CB  GLN A 130     2550   2946   2949    100    201   -166       C  
ATOM    977  CG  GLN A 130      20.265  -6.992   3.538  1.00 22.48           C  
ANISOU  977  CG  GLN A 130     2552   3031   2957    148    201   -176       C  
ATOM    978  CD  GLN A 130      21.371  -6.114   4.004  1.00 33.30           C  
ANISOU  978  CD  GLN A 130     3849   4465   4340    130    198   -201       C  
ATOM    979  NE2 GLN A 130      21.766  -5.152   3.170  1.00 26.82           N  
ANISOU  979  NE2 GLN A 130     2981   3657   3552     85    220   -195       N  
ATOM    980  OE1 GLN A 130      21.793  -6.205   5.160  1.00 30.30           O  
ANISOU  980  OE1 GLN A 130     3449   4118   3944    151    175   -222       O  
ATOM    981  N   ILE A 131      15.799  -5.610   3.488  1.00 19.98           N  
ANISOU  981  N   ILE A 131     2341   2538   2711     15    217   -127       N  
ATOM    982  CA  ILE A 131      14.507  -5.100   3.943  1.00 19.52           C  
ANISOU  982  CA  ILE A 131     2299   2448   2668    -15    218   -118       C  
ATOM    983  C   ILE A 131      13.483  -6.241   3.998  1.00 23.40           C  
ANISOU  983  C   ILE A 131     2836   2901   3154     -3    212    -87       C  
ATOM    984  O   ILE A 131      12.815  -6.424   5.010  1.00 21.87           O  
ANISOU  984  O   ILE A 131     2648   2708   2953     -1    211    -68       O  
ATOM    985  CB  ILE A 131      13.970  -3.958   3.029  1.00 22.23           C  
ANISOU  985  CB  ILE A 131     2635   2767   3045    -57    233   -115       C  
ATOM    986  CG1 ILE A 131      14.910  -2.734   3.047  1.00 22.38           C  
ANISOU  986  CG1 ILE A 131     2603   2807   3093    -81    237   -136       C  
ATOM    987  CG2 ILE A 131      12.544  -3.537   3.487  1.00 22.34           C  
ANISOU  987  CG2 ILE A 131     2665   2752   3071    -78    233   -107       C  
ATOM    988  CD1 ILE A 131      14.753  -1.767   1.776  1.00 25.25           C  
ANISOU  988  CD1 ILE A 131     2953   3147   3491   -115    257   -110       C  
ATOM    989  N   LEU A 132      13.323  -6.974   2.878  1.00 21.94           N  
ANISOU  989  N   LEU A 132     2676   2683   2975      4    208    -82       N  
ATOM    990  CA  LEU A 132      12.342  -8.047   2.787  1.00 22.15           C  
ANISOU  990  CA  LEU A 132     2741   2657   3017      6    193    -59       C  
ATOM    991  C   LEU A 132      12.685  -9.223   3.714  1.00 25.02           C  
ANISOU  991  C   LEU A 132     3120   3011   3377     41    180    -35       C  
ATOM    992  O   LEU A 132      11.784  -9.855   4.269  1.00 23.56           O  
ANISOU  992  O   LEU A 132     2950   2789   3210     30    176      5       O  
ATOM    993  CB  LEU A 132      12.218  -8.512   1.315  1.00 22.50           C  
ANISOU  993  CB  LEU A 132     2806   2674   3069     14    181    -79       C  
ATOM    994  CG  LEU A 132      11.548  -7.511   0.364  1.00 25.35           C  
ANISOU  994  CG  LEU A 132     3158   3041   3434    -17    192    -84       C  
ATOM    995  CD1 LEU A 132      11.803  -7.898  -1.060  1.00 25.30           C  
ANISOU  995  CD1 LEU A 132     3162   3041   3410     12    181   -110       C  
ATOM    996  CD2 LEU A 132       9.998  -7.354   0.670  1.00 22.72           C  
ANISOU  996  CD2 LEU A 132     2833   2670   3128    -55    188    -61       C  
ATOM    997  N   ARG A 133      13.973  -9.509   3.902  1.00 22.85           N  
ANISOU  997  N   ARG A 133     2834   2771   3077     83    176    -52       N  
ATOM    998  CA  ARG A 133      14.406 -10.596   4.818  1.00 22.61           C  
ANISOU  998  CA  ARG A 133     2816   2736   3038    128    163    -23       C  
ATOM    999  C   ARG A 133      14.023 -10.239   6.260  1.00 23.12           C  
ANISOU  999  C   ARG A 133     2864   2840   3082    123    174     13       C  
ATOM   1000  O   ARG A 133      13.533 -11.090   6.986  1.00 21.85           O  
ANISOU 1000  O   ARG A 133     2720   2655   2927    135    172     69       O  
ATOM   1001  CB  ARG A 133      15.929 -10.849   4.692  1.00 20.07           C  
ANISOU 1001  CB  ARG A 133     2478   2460   2689    182    155    -53       C  
ATOM   1002  CG  ARG A 133      16.469 -11.995   5.547  1.00 18.70           C  
ANISOU 1002  CG  ARG A 133     2318   2282   2505    240    139    -22       C  
ATOM   1003  CD  ARG A 133      17.909 -12.269   5.129  1.00 24.17           C  
ANISOU 1003  CD  ARG A 133     2992   3019   3172    297    129    -61       C  
ATOM   1004  NE  ARG A 133      18.533 -13.372   5.862  1.00 27.62           N  
ANISOU 1004  NE  ARG A 133     3442   3453   3599    365    110    -33       N  
ATOM   1005  CZ  ARG A 133      19.322 -13.232   6.925  1.00 36.26           C  
ANISOU 1005  CZ  ARG A 133     4504   4623   4652    401    109    -23       C  
ATOM   1006  NH1 ARG A 133      19.576 -12.035   7.426  1.00 31.79           N1+
ANISOU 1006  NH1 ARG A 133     3889   4134   4056    371    121    -49       N1+
ATOM   1007  NH2 ARG A 133      19.877 -14.298   7.483  1.00 28.04           N  
ANISOU 1007  NH2 ARG A 133     3477   3576   3600    471     91      9       N  
ATOM   1008  N   GLY A 134      14.254  -8.987   6.663  1.00 21.35           N  
ANISOU 1008  N   GLY A 134     2603   2676   2834    107    185    -19       N  
ATOM   1009  CA  GLY A 134      13.848  -8.522   7.992  1.00 21.39           C  
ANISOU 1009  CA  GLY A 134     2588   2732   2809    112    192     -3       C  
ATOM   1010  C   GLY A 134      12.334  -8.523   8.096  1.00 24.18           C  
ANISOU 1010  C   GLY A 134     2955   3050   3180     78    206     38       C  
ATOM   1011  O   GLY A 134      11.771  -9.025   9.081  1.00 22.53           O  
ANISOU 1011  O   GLY A 134     2746   2860   2953     94    215     94       O  
ATOM   1012  N   LEU A 135      11.659  -8.036   7.030  1.00 21.42           N  
ANISOU 1012  N   LEU A 135     2614   2655   2868     33    210     19       N  
ATOM   1013  CA  LEU A 135      10.183  -7.980   6.987  1.00 20.70           C  
ANISOU 1013  CA  LEU A 135     2530   2535   2801     -1    221     54       C  
ATOM   1014  C   LEU A 135       9.542  -9.380   7.042  1.00 23.39           C  
ANISOU 1014  C   LEU A 135     2893   2823   3171     -4    216    120       C  
ATOM   1015  O   LEU A 135       8.493  -9.543   7.668  1.00 23.59           O  
ANISOU 1015  O   LEU A 135     2908   2854   3202    -19    230    172       O  
ATOM   1016  CB  LEU A 135       9.663  -7.205   5.771  1.00 19.82           C  
ANISOU 1016  CB  LEU A 135     2420   2391   2720    -40    221     21       C  
ATOM   1017  CG  LEU A 135       8.154  -6.853   5.795  1.00 25.21           C  
ANISOU 1017  CG  LEU A 135     3096   3062   3420    -72    232     46       C  
ATOM   1018  CD1 LEU A 135       7.791  -5.942   7.025  1.00 25.83           C  
ANISOU 1018  CD1 LEU A 135     3144   3205   3465    -58    248     41       C  
ATOM   1019  CD2 LEU A 135       7.718  -6.178   4.464  1.00 25.00           C  
ANISOU 1019  CD2 LEU A 135     3075   3003   3421   -101    227     18       C  
ATOM   1020  N   LYS A 136      10.184 -10.389   6.450  1.00 20.68           N  
ANISOU 1020  N   LYS A 136     2577   2429   2852     13    195    118       N  
ATOM   1021  CA  LYS A 136       9.675 -11.772   6.502  1.00 20.16           C  
ANISOU 1021  CA  LYS A 136     2534   2291   2834     10    182    177       C  
ATOM   1022  C   LYS A 136       9.552 -12.223   7.968  1.00 25.15           C  
ANISOU 1022  C   LYS A 136     3152   2961   3442     34    200    258       C  
ATOM   1023  O   LYS A 136       8.515 -12.774   8.355  1.00 26.26           O  
ANISOU 1023  O   LYS A 136     3287   3071   3618      7    209    332       O  
ATOM   1024  CB  LYS A 136      10.580 -12.732   5.697  1.00 20.45           C  
ANISOU 1024  CB  LYS A 136     2604   2271   2896     43    150    146       C  
ATOM   1025  CG  LYS A 136      10.139 -14.189   5.812  1.00 26.31           C  
ANISOU 1025  CG  LYS A 136     3371   2919   3704     43    127    204       C  
ATOM   1026  CD  LYS A 136      11.019 -15.141   5.017  1.00 24.57           C  
ANISOU 1026  CD  LYS A 136     3186   2638   3512     88     89    159       C  
ATOM   1027  CE  LYS A 136      10.628 -16.587   5.329  1.00 26.72           C  
ANISOU 1027  CE  LYS A 136     3485   2804   3866     90     63    223       C  
ATOM   1028  NZ  LYS A 136      11.679 -17.549   4.869  1.00 27.54           N1+
ANISOU 1028  NZ  LYS A 136     3622   2853   3990    156     25    184       N1+
ATOM   1029  N   TYR A 137      10.602 -11.969   8.774  1.00 21.55           N  
ANISOU 1029  N   TYR A 137     2683   2580   2924     84    205    248       N  
ATOM   1030  CA  TYR A 137      10.659 -12.315  10.191  1.00 21.41           C  
ANISOU 1030  CA  TYR A 137     2649   2625   2861    124    222    321       C  
ATOM   1031  C   TYR A 137       9.569 -11.566  10.971  1.00 25.20           C  
ANISOU 1031  C   TYR A 137     3095   3172   3308    106    252    351       C  
ATOM   1032  O   TYR A 137       8.865 -12.175  11.776  1.00 24.68           O  
ANISOU 1032  O   TYR A 137     3017   3121   3240    110    273    447       O  
ATOM   1033  CB  TYR A 137      12.076 -12.013  10.736  1.00 22.72           C  
ANISOU 1033  CB  TYR A 137     2803   2869   2962    186    212    278       C  
ATOM   1034  CG  TYR A 137      12.281 -12.394  12.184  1.00 24.03           C  
ANISOU 1034  CG  TYR A 137     2950   3116   3063    244    224    347       C  
ATOM   1035  CD1 TYR A 137      11.897 -11.534  13.212  1.00 25.34           C  
ANISOU 1035  CD1 TYR A 137     3079   3390   3160    260    243    346       C  
ATOM   1036  CD2 TYR A 137      12.780 -13.647  12.535  1.00 25.82           C  
ANISOU 1036  CD2 TYR A 137     3196   3316   3298    291    215    419       C  
ATOM   1037  CE1 TYR A 137      12.080 -11.876  14.545  1.00 25.24           C  
ANISOU 1037  CE1 TYR A 137     3044   3472   3072    325    255    411       C  
ATOM   1038  CE2 TYR A 137      12.973 -14.000  13.873  1.00 27.13           C  
ANISOU 1038  CE2 TYR A 137     3342   3568   3396    352    228    495       C  
ATOM   1039  CZ  TYR A 137      12.612 -13.109  14.873  1.00 30.09           C  
ANISOU 1039  CZ  TYR A 137     3677   4067   3689    370    249    491       C  
ATOM   1040  OH  TYR A 137      12.789 -13.390  16.195  1.00 27.49           O  
ANISOU 1040  OH  TYR A 137     3323   3845   3276    442    262    563       O  
ATOM   1041  N   ILE A 138       9.417 -10.254  10.722  1.00 21.99           N  
ANISOU 1041  N   ILE A 138     2671   2806   2879     89    256    273       N  
ATOM   1042  CA  ILE A 138       8.407  -9.417  11.400  1.00 21.31           C  
ANISOU 1042  CA  ILE A 138     2551   2786   2759     82    280    282       C  
ATOM   1043  C   ILE A 138       7.016  -9.967  11.144  1.00 23.10           C  
ANISOU 1043  C   ILE A 138     2774   2963   3038     35    297    356       C  
ATOM   1044  O   ILE A 138       6.265 -10.222  12.089  1.00 23.82           O  
ANISOU 1044  O   ILE A 138     2838   3110   3103     47    325    436       O  
ATOM   1045  CB  ILE A 138       8.522  -7.941  10.925  1.00 22.75           C  
ANISOU 1045  CB  ILE A 138     2722   2987   2935     68    272    179       C  
ATOM   1046  CG1 ILE A 138       9.917  -7.373  11.253  1.00 22.64           C  
ANISOU 1046  CG1 ILE A 138     2699   3023   2882    107    252    107       C  
ATOM   1047  CG2 ILE A 138       7.413  -7.061  11.569  1.00 24.40           C  
ANISOU 1047  CG2 ILE A 138     2900   3258   3115     70    293    178       C  
ATOM   1048  CD1 ILE A 138      10.260  -5.990  10.508  1.00 24.85           C  
ANISOU 1048  CD1 ILE A 138     2970   3287   3188     79    238     10       C  
ATOM   1049  N   HIS A 139       6.696 -10.206   9.868  1.00 20.55           N  
ANISOU 1049  N   HIS A 139     2475   2544   2788    -15    278    334       N  
ATOM   1050  CA  HIS A 139       5.385 -10.723   9.461  1.00 20.89           C  
ANISOU 1050  CA  HIS A 139     2511   2529   2896    -68    282    389       C  
ATOM   1051  C   HIS A 139       5.155 -12.129   9.965  1.00 22.44           C  
ANISOU 1051  C   HIS A 139     2709   2683   3135    -73    286    497       C  
ATOM   1052  O   HIS A 139       4.027 -12.436  10.330  1.00 20.37           O  
ANISOU 1052  O   HIS A 139     2415   2425   2901   -105    307    576       O  
ATOM   1053  CB  HIS A 139       5.212 -10.649   7.922  1.00 20.61           C  
ANISOU 1053  CB  HIS A 139     2500   2410   2921   -110    252    325       C  
ATOM   1054  CG  HIS A 139       4.925  -9.253   7.442  1.00 22.57           C  
ANISOU 1054  CG  HIS A 139     2735   2695   3144   -118    257    255       C  
ATOM   1055  CD2 HIS A 139       4.870  -8.091   8.136  1.00 24.46           C  
ANISOU 1055  CD2 HIS A 139     2949   3014   3328    -95    278    229       C  
ATOM   1056  ND1 HIS A 139       4.649  -8.992   6.104  1.00 23.70           N  
ANISOU 1056  ND1 HIS A 139     2893   2787   3326   -148    236    205       N  
ATOM   1057  CE1 HIS A 139       4.426  -7.685   6.028  1.00 23.44           C  
ANISOU 1057  CE1 HIS A 139     2844   2798   3264   -145    248    164       C  
ATOM   1058  NE2 HIS A 139       4.531  -7.101   7.230  1.00 24.14           N  
ANISOU 1058  NE2 HIS A 139     2910   2960   3303   -115    271    172       N  
ATOM   1059  N   SER A 140       6.211 -12.959  10.059  1.00 20.58           N  
ANISOU 1059  N   SER A 140     2503   2411   2905    -39    268    509       N  
ATOM   1060  CA  SER A 140       6.069 -14.329  10.595  1.00 22.21           C  
ANISOU 1060  CA  SER A 140     2715   2563   3162    -38    269    622       C  
ATOM   1061  C   SER A 140       5.682 -14.301  12.100  1.00 27.52           C  
ANISOU 1061  C   SER A 140     3345   3344   3769     -6    316    730       C  
ATOM   1062  O   SER A 140       5.155 -15.269  12.621  1.00 27.77           O  
ANISOU 1062  O   SER A 140     3361   3345   3845    -20    331    854       O  
ATOM   1063  CB  SER A 140       7.365 -15.112  10.395  1.00 23.86           C  
ANISOU 1063  CB  SER A 140     2966   2719   3381      9    238    603       C  
ATOM   1064  OG  SER A 140       8.386 -14.724  11.305  1.00 27.19           O  
ANISOU 1064  OG  SER A 140     3381   3245   3707     79    251    596       O  
ATOM   1065  N   ALA A 141       5.936 -13.176  12.780  1.00 25.73           N  
ANISOU 1065  N   ALA A 141     3094   3246   3438     38    337    682       N  
ATOM   1066  CA  ALA A 141       5.621 -12.997  14.202  1.00 25.31           C  
ANISOU 1066  CA  ALA A 141     2995   3324   3295     86    379    762       C  
ATOM   1067  C   ALA A 141       4.209 -12.435  14.350  1.00 29.10           C  
ANISOU 1067  C   ALA A 141     3429   3853   3775     49    412    789       C  
ATOM   1068  O   ALA A 141       3.766 -12.144  15.477  1.00 30.61           O  
ANISOU 1068  O   ALA A 141     3575   4173   3884     93    451    847       O  
ATOM   1069  CB  ALA A 141       6.641 -12.049  14.824  1.00 25.09           C  
ANISOU 1069  CB  ALA A 141     2964   3412   3158    159    373    672       C  
ATOM   1070  N   ASN A 142       3.513 -12.255  13.192  1.00 24.12           N  
ANISOU 1070  N   ASN A 142     2806   3131   3227    -21    394    743       N  
ATOM   1071  CA  ASN A 142       2.153 -11.693  13.080  1.00 24.80           C  
ANISOU 1071  CA  ASN A 142     2848   3251   3325    -60    417    754       C  
ATOM   1072  C   ASN A 142       2.196 -10.211  13.464  1.00 27.07           C  
ANISOU 1072  C   ASN A 142     3116   3652   3515    -11    428    660       C  
ATOM   1073  O   ASN A 142       1.237  -9.677  14.001  1.00 26.67           O  
ANISOU 1073  O   ASN A 142     3017   3690   3427     -1    460    685       O  
ATOM   1074  CB  ASN A 142       1.113 -12.483  13.951  1.00 27.13           C  
ANISOU 1074  CB  ASN A 142     3087   3585   3636    -77    462    914       C  
ATOM   1075  CG  ASN A 142      -0.316 -12.318  13.475  1.00 51.49           C  
ANISOU 1075  CG  ASN A 142     6126   6655   6782   -142    473    937       C  
ATOM   1076  ND2 ASN A 142      -1.256 -12.169  14.398  1.00 45.31           N  
ANISOU 1076  ND2 ASN A 142     5274   5988   5952   -128    525   1027       N  
ATOM   1077  OD1 ASN A 142      -0.597 -12.313  12.277  1.00 44.94           O  
ANISOU 1077  OD1 ASN A 142     5318   5723   6035   -200    436    873       O  
ATOM   1078  N   VAL A 143       3.328  -9.553  13.179  1.00 24.86           N  
ANISOU 1078  N   VAL A 143     2872   3370   3204     20    399    550       N  
ATOM   1079  CA  VAL A 143       3.519  -8.137  13.483  1.00 23.61           C  
ANISOU 1079  CA  VAL A 143     2702   3293   2977     63    396    446       C  
ATOM   1080  C   VAL A 143       3.605  -7.353  12.189  1.00 26.30           C  
ANISOU 1080  C   VAL A 143     3069   3550   3373     21    367    347       C  
ATOM   1081  O   VAL A 143       4.184  -7.816  11.219  1.00 24.62           O  
ANISOU 1081  O   VAL A 143     2894   3243   3217    -13    341    328       O  
ATOM   1082  CB  VAL A 143       4.768  -7.898  14.385  1.00 26.40           C  
ANISOU 1082  CB  VAL A 143     3058   3725   3246    136    386    405       C  
ATOM   1083  CG1 VAL A 143       5.054  -6.396  14.580  1.00 25.95           C  
ANISOU 1083  CG1 VAL A 143     2991   3727   3142    171    368    277       C  
ATOM   1084  CG2 VAL A 143       4.596  -8.577  15.743  1.00 26.39           C  
ANISOU 1084  CG2 VAL A 143     3024   3832   3169    192    419    511       C  
ATOM   1085  N   LEU A 144       3.032  -6.154  12.203  1.00 23.56           N  
ANISOU 1085  N   LEU A 144     2701   3244   3006     31    370    285       N  
ATOM   1086  CA  LEU A 144       3.113  -5.166  11.131  1.00 22.86           C  
ANISOU 1086  CA  LEU A 144     2633   3090   2961      3    346    197       C  
ATOM   1087  C   LEU A 144       3.951  -4.024  11.631  1.00 26.39           C  
ANISOU 1087  C   LEU A 144     3078   3584   3363     50    330    102       C  
ATOM   1088  O   LEU A 144       3.678  -3.541  12.729  1.00 26.69           O  
ANISOU 1088  O   LEU A 144     3085   3719   3337    104    342     87       O  
ATOM   1089  CB  LEU A 144       1.706  -4.663  10.773  1.00 23.13           C  
ANISOU 1089  CB  LEU A 144     2641   3130   3017    -18    359    204       C  
ATOM   1090  CG  LEU A 144       0.646  -5.720  10.617  1.00 27.49           C  
ANISOU 1090  CG  LEU A 144     3171   3665   3608    -60    377    302       C  
ATOM   1091  CD1 LEU A 144      -0.680  -5.087  10.485  1.00 26.88           C  
ANISOU 1091  CD1 LEU A 144     3056   3620   3540    -68    391    303       C  
ATOM   1092  CD2 LEU A 144       0.937  -6.583   9.439  1.00 28.73           C  
ANISOU 1092  CD2 LEU A 144     3365   3711   3840   -115    350    314       C  
ATOM   1093  N   HIS A 145       4.966  -3.595  10.868  1.00 21.33           N  
ANISOU 1093  N   HIS A 145     2465   2884   2757     33    303     38       N  
ATOM   1094  CA  HIS A 145       5.816  -2.463  11.246  1.00 21.89           C  
ANISOU 1094  CA  HIS A 145     2527   2980   2809     64    280    -56       C  
ATOM   1095  C   HIS A 145       5.012  -1.175  11.175  1.00 25.57           C  
ANISOU 1095  C   HIS A 145     2978   3445   3291     71    277   -112       C  
ATOM   1096  O   HIS A 145       5.036  -0.381  12.110  1.00 25.60           O  
ANISOU 1096  O   HIS A 145     2960   3513   3255    121    267   -173       O  
ATOM   1097  CB  HIS A 145       7.074  -2.384  10.348  1.00 21.73           C  
ANISOU 1097  CB  HIS A 145     2530   2894   2833     35    257    -93       C  
ATOM   1098  CG  HIS A 145       8.026  -1.307  10.772  1.00 24.43           C  
ANISOU 1098  CG  HIS A 145     2854   3254   3173     56    230   -184       C  
ATOM   1099  CD2 HIS A 145       9.212  -1.413  11.419  1.00 25.83           C  
ANISOU 1099  CD2 HIS A 145     3018   3473   3322     83    209   -220       C  
ATOM   1100  ND1 HIS A 145       7.788   0.027  10.483  1.00 24.99           N  
ANISOU 1100  ND1 HIS A 145     2917   3291   3288     45    215   -247       N  
ATOM   1101  CE1 HIS A 145       8.833   0.686  10.962  1.00 24.91           C  
ANISOU 1101  CE1 HIS A 145     2888   3295   3283     60    185   -322       C  
ATOM   1102  NE2 HIS A 145       9.722  -0.139  11.518  1.00 25.73           N  
ANISOU 1102  NE2 HIS A 145     2986   3449   3341     83    180   -311       N  
ATOM   1103  N   ARG A 146       4.326  -0.955  10.043  1.00 23.11           N  
ANISOU 1103  N   ARG A 146     2680   3064   3037     27    281    -95       N  
ATOM   1104  CA  ARG A 146       3.400   0.150   9.750  1.00 23.28           C  
ANISOU 1104  CA  ARG A 146     2690   3072   3082     33    278   -133       C  
ATOM   1105  C   ARG A 146       4.055   1.544   9.582  1.00 29.32           C  
ANISOU 1105  C   ARG A 146     3459   3792   3888     39    249   -220       C  
ATOM   1106  O   ARG A 146       3.321   2.518   9.338  1.00 28.94           O  
ANISOU 1106  O   ARG A 146     3405   3717   3871     47    244   -248       O  
ATOM   1107  CB  ARG A 146       2.260   0.222  10.797  1.00 23.62           C  
ANISOU 1107  CB  ARG A 146     2698   3206   3071     80    300   -117       C  
ATOM   1108  CG  ARG A 146       1.431  -1.068  10.781  1.00 24.04           C  
ANISOU 1108  CG  ARG A 146     2739   3282   3113     54    331    -12       C  
ATOM   1109  CD  ARG A 146       0.441  -1.170  11.905  1.00 25.06           C  
ANISOU 1109  CD  ARG A 146     2822   3521   3179    101    361     24       C  
ATOM   1110  NE  ARG A 146      -0.764  -0.371  11.686  1.00 34.09           N  
ANISOU 1110  NE  ARG A 146     3940   4679   4334    114    368      7       N  
ATOM   1111  CZ  ARG A 146      -1.082   0.715  12.383  1.00 48.65           C  
ANISOU 1111  CZ  ARG A 146     5760   6585   6138    180    364    -64       C  
ATOM   1112  NH1 ARG A 146      -0.264   1.192  13.309  1.00 40.92           N1+
ANISOU 1112  NH1 ARG A 146     4781   5656   5109    237    347   -136       N1+
ATOM   1113  NH2 ARG A 146      -2.225   1.347  12.137  1.00 33.57           N  
ANISOU 1113  NH2 ARG A 146     3825   4689   4241    196    372    -72       N  
ATOM   1114  N   ASP A 147       5.396   1.652   9.666  1.00 24.70           N  
ANISOU 1114  N   ASP A 147     2879   3192   3314     34    228   -260       N  
ATOM   1115  CA  ASP A 147       6.047   2.955   9.425  1.00 24.99           C  
ANISOU 1115  CA  ASP A 147     2912   3172   3411     25    198   -334       C  
ATOM   1116  C   ASP A 147       7.382   2.775   8.696  1.00 27.10           C  
ANISOU 1116  C   ASP A 147     3187   3392   3719    -18    189   -328       C  
ATOM   1117  O   ASP A 147       8.341   3.507   8.946  1.00 25.25           O  
ANISOU 1117  O   ASP A 147     2935   3141   3518    -20    161   -390       O  
ATOM   1118  CB  ASP A 147       6.230   3.788  10.711  1.00 27.49           C  
ANISOU 1118  CB  ASP A 147     3202   3538   3704     83    169   -431       C  
ATOM   1119  CG  ASP A 147       6.361   5.293  10.466  1.00 31.19           C  
ANISOU 1119  CG  ASP A 147     3665   3928   4256     78    134   -509       C  
ATOM   1120  OD1 ASP A 147       6.870   5.987  11.348  1.00 33.62           O  
ANISOU 1120  OD1 ASP A 147     3952   4256   4567    112     95   -605       O  
ATOM   1121  OD2 ASP A 147       5.974   5.763   9.367  1.00 30.80           O1-
ANISOU 1121  OD2 ASP A 147     3631   3796   4274     40    142   -474       O1-
ATOM   1122  N   LEU A 148       7.434   1.806   7.764  1.00 22.74           N  
ANISOU 1122  N   LEU A 148     2655   2819   3165    -50    211   -256       N  
ATOM   1123  CA  LEU A 148       8.653   1.618   6.964  1.00 21.70           C  
ANISOU 1123  CA  LEU A 148     2526   2655   3063    -82    207   -246       C  
ATOM   1124  C   LEU A 148       8.854   2.803   6.055  1.00 24.41           C  
ANISOU 1124  C   LEU A 148     2864   2930   3482   -115    202   -255       C  
ATOM   1125  O   LEU A 148       7.931   3.245   5.363  1.00 24.68           O  
ANISOU 1125  O   LEU A 148     2909   2926   3541   -123    211   -229       O  
ATOM   1126  CB  LEU A 148       8.617   0.335   6.146  1.00 20.66           C  
ANISOU 1126  CB  LEU A 148     2418   2520   2910    -97    226   -180       C  
ATOM   1127  CG  LEU A 148       8.471  -0.966   6.961  1.00 23.71           C  
ANISOU 1127  CG  LEU A 148     2812   2957   3238    -70    232   -152       C  
ATOM   1128  CD1 LEU A 148       8.123  -2.127   6.034  1.00 22.16           C  
ANISOU 1128  CD1 LEU A 148     2643   2732   3044    -87    242    -94       C  
ATOM   1129  CD2 LEU A 148       9.789  -1.301   7.736  1.00 25.62           C  
ANISOU 1129  CD2 LEU A 148     3040   3242   3452    -45    218   -179       C  
ATOM   1130  N   LYS A 149      10.064   3.340   6.104  1.00 22.52           N  
ANISOU 1130  N   LYS A 149     2600   2675   3282   -132    185   -289       N  
ATOM   1131  CA  LYS A 149      10.515   4.487   5.335  1.00 22.18           C  
ANISOU 1131  CA  LYS A 149     2540   2563   3326   -170    179   -288       C  
ATOM   1132  C   LYS A 149      12.044   4.525   5.403  1.00 25.66           C  
ANISOU 1132  C   LYS A 149     2945   3012   3794   -194    167   -308       C  
ATOM   1133  O   LYS A 149      12.625   3.886   6.290  1.00 25.10           O  
ANISOU 1133  O   LYS A 149     2863   3001   3675   -169    153   -344       O  
ATOM   1134  CB  LYS A 149       9.860   5.796   5.861  1.00 24.38           C  
ANISOU 1134  CB  LYS A 149     2812   2793   3659   -159    154   -344       C  
ATOM   1135  CG  LYS A 149      10.122   6.090   7.325  1.00 27.15           C  
ANISOU 1135  CG  LYS A 149     3140   3181   3993   -123    116   -442       C  
ATOM   1136  CD  LYS A 149       9.479   7.415   7.685  1.00 30.63           C  
ANISOU 1136  CD  LYS A 149     3576   3564   4498   -107     86   -506       C  
ATOM   1137  CE  LYS A 149       9.453   7.632   9.178  1.00 29.65           C  
ANISOU 1137  CE  LYS A 149     3435   3499   4334    -49     48   -613       C  
ATOM   1138  NZ  LYS A 149       8.989   9.022   9.485  1.00 35.20           N1+
ANISOU 1138  NZ  LYS A 149     4130   4129   5114    -30      8   -693       N1+
ATOM   1139  N   PRO A 150      12.723   5.287   4.515  1.00 23.18           N  
ANISOU 1139  N   PRO A 150     2605   2644   3557   -239    173   -278       N  
ATOM   1140  CA  PRO A 150      14.193   5.290   4.521  1.00 21.99           C  
ANISOU 1140  CA  PRO A 150     2407   2512   3436   -265    164   -289       C  
ATOM   1141  C   PRO A 150      14.845   5.666   5.862  1.00 26.00           C  
ANISOU 1141  C   PRO A 150     2880   3039   3961   -255    117   -387       C  
ATOM   1142  O   PRO A 150      15.852   5.045   6.215  1.00 23.37           O  
ANISOU 1142  O   PRO A 150     2519   2766   3594   -248    109   -404       O  
ATOM   1143  CB  PRO A 150      14.530   6.296   3.424  1.00 23.99           C  
ANISOU 1143  CB  PRO A 150     2634   2697   3783   -318    181   -229       C  
ATOM   1144  CG  PRO A 150      13.424   6.121   2.444  1.00 28.38           C  
ANISOU 1144  CG  PRO A 150     3235   3238   4309   -305    213   -160       C  
ATOM   1145  CD  PRO A 150      12.212   6.048   3.354  1.00 24.27           C  
ANISOU 1145  CD  PRO A 150     2752   2718   3754   -266    193   -215       C  
ATOM   1146  N   SER A 151      14.273   6.622   6.642  1.00 23.64           N  
ANISOU 1146  N   SER A 151     2580   2698   3703   -244     80   -460       N  
ATOM   1147  CA  SER A 151      14.903   6.983   7.925  1.00 25.25           C  
ANISOU 1147  CA  SER A 151     2748   2931   3915   -224     26   -570       C  
ATOM   1148  C   SER A 151      14.783   5.867   8.984  1.00 28.82           C  
ANISOU 1148  C   SER A 151     3214   3495   4241   -158     22   -601       C  
ATOM   1149  O   SER A 151      15.503   5.941   9.977  1.00 28.32           O  
ANISOU 1149  O   SER A 151     3116   3482   4163   -135    -20   -682       O  
ATOM   1150  CB  SER A 151      14.342   8.291   8.477  1.00 28.27           C  
ANISOU 1150  CB  SER A 151     3124   3240   4377   -220    -19   -654       C  
ATOM   1151  OG  SER A 151      12.935   8.172   8.596  1.00 36.15           O  
ANISOU 1151  OG  SER A 151     4170   4246   5319   -173     -1   -642       O  
ATOM   1152  N   ASN A 152      13.930   4.831   8.756  1.00 24.15           N  
ANISOU 1152  N   ASN A 152     2669   2942   3565   -129     64   -532       N  
ATOM   1153  CA  ASN A 152      13.768   3.687   9.669  1.00 22.88           C  
ANISOU 1153  CA  ASN A 152     2523   2878   3292    -71     69   -530       C  
ATOM   1154  C   ASN A 152      14.550   2.463   9.182  1.00 26.54           C  
ANISOU 1154  C   ASN A 152     2990   3378   3714    -74     93   -468       C  
ATOM   1155  O   ASN A 152      14.307   1.347   9.637  1.00 24.95           O  
ANISOU 1155  O   ASN A 152     2812   3236   3433    -32    107   -435       O  
ATOM   1156  CB  ASN A 152      12.265   3.357   9.898  1.00 23.07           C  
ANISOU 1156  CB  ASN A 152     2587   2918   3261    -36     93   -500       C  
ATOM   1157  CG  ASN A 152      11.625   4.431  10.722  1.00 35.59           C  
ANISOU 1157  CG  ASN A 152     4160   4502   4859     -3     63   -584       C  
ATOM   1158  ND2 ASN A 152      10.323   4.551  10.634  1.00 25.72           N  
ANISOU 1158  ND2 ASN A 152     2934   3243   3594     13     83   -559       N  
ATOM   1159  OD1 ASN A 152      12.303   5.149  11.471  1.00 34.17           O  
ANISOU 1159  OD1 ASN A 152     3946   4335   4700     12     16   -678       O  
ATOM   1160  N   LEU A 153      15.543   2.694   8.307  1.00 23.90           N  
ANISOU 1160  N   LEU A 153     2629   3011   3440   -120     97   -450       N  
ATOM   1161  CA  LEU A 153      16.417   1.652   7.784  1.00 23.56           C  
ANISOU 1161  CA  LEU A 153     2583   3006   3363   -116    116   -401       C  
ATOM   1162  C   LEU A 153      17.832   2.109   8.043  1.00 29.13           C  
ANISOU 1162  C   LEU A 153     3223   3734   4110   -134     87   -450       C  
ATOM   1163  O   LEU A 153      18.319   3.032   7.392  1.00 28.53           O  
ANISOU 1163  O   LEU A 153     3110   3608   4122   -190     86   -449       O  
ATOM   1164  CB  LEU A 153      16.160   1.368   6.275  1.00 22.72           C  
ANISOU 1164  CB  LEU A 153     2501   2854   3276   -147    158   -321       C  
ATOM   1165  CG  LEU A 153      14.696   1.061   5.860  1.00 26.10           C  
ANISOU 1165  CG  LEU A 153     2985   3250   3682   -140    180   -278       C  
ATOM   1166  CD1 LEU A 153      14.559   1.019   4.322  1.00 25.04           C  
ANISOU 1166  CD1 LEU A 153     2864   3081   3568   -166    212   -213       C  
ATOM   1167  CD2 LEU A 153      14.195  -0.247   6.500  1.00 24.18           C  
ANISOU 1167  CD2 LEU A 153     2777   3051   3360    -93    184   -260       C  
ATOM   1168  N   LEU A 154      18.471   1.489   9.027  1.00 26.97           N  
ANISOU 1168  N   LEU A 154     2931   3540   3776    -88     62   -489       N  
ATOM   1169  CA  LEU A 154      19.836   1.825   9.421  1.00 27.45           C  
ANISOU 1169  CA  LEU A 154     2922   3641   3866    -96     26   -545       C  
ATOM   1170  C   LEU A 154      20.833   1.023   8.636  1.00 29.54           C  
ANISOU 1170  C   LEU A 154     3166   3940   4120    -98     51   -491       C  
ATOM   1171  O   LEU A 154      20.588  -0.132   8.308  1.00 27.75           O  
ANISOU 1171  O   LEU A 154     2984   3734   3826    -60     81   -434       O  
ATOM   1172  CB  LEU A 154      20.044   1.609  10.926  1.00 27.70           C  
ANISOU 1172  CB  LEU A 154     2937   3758   3829    -33    -19   -622       C  
ATOM   1173  CG  LEU A 154      18.964   2.215  11.840  1.00 32.11           C  
ANISOU 1173  CG  LEU A 154     3519   4313   4368     -4    -42   -680       C  
ATOM   1174  CD1 LEU A 154      19.189   1.800  13.285  1.00 32.72           C  
ANISOU 1174  CD1 LEU A 154     3582   4504   4348     77    -79   -739       C  
ATOM   1175  CD2 LEU A 154      18.904   3.742  11.710  1.00 33.05           C  
ANISOU 1175  CD2 LEU A 154     3607   4349   4600    -58    -75   -750       C  
ATOM   1176  N   LEU A 155      21.967   1.642   8.334  1.00 27.40           N  
ANISOU 1176  N   LEU A 155     2822   3671   3916   -142     38   -510       N  
ATOM   1177  CA  LEU A 155      23.037   1.017   7.561  1.00 27.64           C  
ANISOU 1177  CA  LEU A 155     2817   3747   3939   -142     63   -461       C  
ATOM   1178  C   LEU A 155      24.374   1.251   8.221  1.00 32.02           C  
ANISOU 1178  C   LEU A 155     3285   4367   4515   -143     21   -523       C  
ATOM   1179  O   LEU A 155      24.624   2.351   8.712  1.00 32.34           O  
ANISOU 1179  O   LEU A 155     3273   4380   4633   -187    -21   -589       O  
ATOM   1180  CB  LEU A 155      23.054   1.614   6.149  1.00 28.06           C  
ANISOU 1180  CB  LEU A 155     2854   3743   4066   -206    106   -393       C  
ATOM   1181  CG  LEU A 155      21.762   1.442   5.332  1.00 32.47           C  
ANISOU 1181  CG  LEU A 155     3491   4243   4604   -205    145   -331       C  
ATOM   1182  CD1 LEU A 155      21.489   2.661   4.491  1.00 33.17           C  
ANISOU 1182  CD1 LEU A 155     3560   4255   4788   -275    163   -294       C  
ATOM   1183  CD2 LEU A 155      21.785   0.162   4.541  1.00 33.42           C  
ANISOU 1183  CD2 LEU A 155     3647   4403   4646   -158    182   -275       C  
ATOM   1184  N   ASN A 156      25.227   0.218   8.250  1.00 28.18           N  
ANISOU 1184  N   ASN A 156     2779   3964   3964    -91     26   -508       N  
ATOM   1185  CA  ASN A 156      26.574   0.353   8.796  1.00 29.57           C  
ANISOU 1185  CA  ASN A 156     2863   4217   4156    -88    -13   -562       C  
ATOM   1186  C   ASN A 156      27.555   0.550   7.606  1.00 33.88           C  
ANISOU 1186  C   ASN A 156     3336   4775   4761   -136     22   -507       C  
ATOM   1187  O   ASN A 156      27.090   0.641   6.459  1.00 30.22           O  
ANISOU 1187  O   ASN A 156     2902   4261   4318   -167     74   -432       O  
ATOM   1188  CB  ASN A 156      26.933  -0.828   9.702  1.00 29.24           C  
ANISOU 1188  CB  ASN A 156     2837   4269   4004      9    -35   -582       C  
ATOM   1189  CG  ASN A 156      27.047  -2.163   9.042  1.00 41.46           C  
ANISOU 1189  CG  ASN A 156     4427   5843   5482     68      7   -508       C  
ATOM   1190  ND2 ASN A 156      27.161  -3.185   9.857  1.00 42.41           N  
ANISOU 1190  ND2 ASN A 156     4575   6025   5515    154    -11   -513       N  
ATOM   1191  OD1 ASN A 156      27.116  -2.299   7.819  1.00 33.41           O  
ANISOU 1191  OD1 ASN A 156     3411   4799   4486     44     53   -450       O  
ATOM   1192  N   THR A 157      28.896   0.597   7.871  1.00 32.88           N  
ANISOU 1192  N   THR A 157     3111   4728   4654   -138     -4   -539       N  
ATOM   1193  CA  THR A 157      29.936   0.866   6.861  1.00 33.04           C  
ANISOU 1193  CA  THR A 157     3040   4783   4731   -183     29   -486       C  
ATOM   1194  C   THR A 157      30.088  -0.233   5.792  1.00 36.57           C  
ANISOU 1194  C   THR A 157     3516   5276   5104   -129     93   -402       C  
ATOM   1195  O   THR A 157      30.745   0.010   4.764  1.00 35.79           O  
ANISOU 1195  O   THR A 157     3351   5204   5044   -165    136   -340       O  
ATOM   1196  CB  THR A 157      31.308   1.165   7.513  1.00 43.54           C  
ANISOU 1196  CB  THR A 157     4245   6191   6107   -200    -22   -550       C  
ATOM   1197  CG2 THR A 157      31.271   2.375   8.429  1.00 45.66           C  
ANISOU 1197  CG2 THR A 157     4471   6405   6475   -265    -91   -643       C  
ATOM   1198  OG1 THR A 157      31.767   0.025   8.236  1.00 46.55           O  
ANISOU 1198  OG1 THR A 157     4631   6675   6380   -100    -46   -586       O  
ATOM   1199  N   THR A 158      29.522  -1.433   6.033  1.00 32.18           N  
ANISOU 1199  N   THR A 158     3053   4733   4443    -40     97   -400       N  
ATOM   1200  CA  THR A 158      29.594  -2.522   5.050  1.00 31.76           C  
ANISOU 1200  CA  THR A 158     3039   4710   4318     24    144   -340       C  
ATOM   1201  C   THR A 158      28.214  -2.777   4.431  1.00 35.84           C  
ANISOU 1201  C   THR A 158     3663   5141   4812     25    175   -299       C  
ATOM   1202  O   THR A 158      27.991  -3.828   3.840  1.00 37.65           O  
ANISOU 1202  O   THR A 158     3948   5379   4978     88    198   -270       O  
ATOM   1203  CB  THR A 158      30.200  -3.792   5.651  1.00 40.80           C  
ANISOU 1203  CB  THR A 158     4191   5935   5376    127    121   -366       C  
ATOM   1204  CG2 THR A 158      31.703  -3.683   5.827  1.00 43.54           C  
ANISOU 1204  CG2 THR A 158     4416   6389   5739    133    105   -389       C  
ATOM   1205  OG1 THR A 158      29.595  -4.051   6.912  1.00 40.24           O  
ANISOU 1205  OG1 THR A 158     4175   5842   5270    159     77   -409       O  
HETATM 1206  N   CME A 159      27.299  -1.816   4.539  1.00 31.78           N  
ANISOU 1206  N   CME A 159     3176   4544   4357    -42    170   -301       N  
HETATM 1207  CA  CME A 159      25.983  -1.960   3.912  1.00 31.92           C  
ANISOU 1207  CA  CME A 159     3284   4485   4359    -46    198   -262       C  
HETATM 1208  C   CME A 159      25.057  -3.015   4.531  1.00 33.06           C  
ANISOU 1208  C   CME A 159     3524   4605   4432     18    182   -276       C  
HETATM 1209  O   CME A 159      24.070  -3.394   3.888  1.00 31.22           O  
ANISOU 1209  O   CME A 159     3361   4322   4178     27    205   -241       O  
HETATM 1210  CB  CME A 159      26.033  -1.924   2.369  1.00 36.59           C  
ANISOU 1210  CB  CME A 159     3865   5084   4952    -57    252   -191       C  
HETATM 1211  SG  CME A 159      26.983  -0.435   1.810  1.00 41.22           S  
ANISOU 1211  SG  CME A 159     4328   5686   5646   -152    273   -153       S  
HETATM 1212  SD  CME A 159      25.822   1.173   2.252  1.00 45.75           S  
ANISOU 1212  SD  CME A 159     4926   6121   6336   -251    250   -165       S  
HETATM 1213  CE  CME A 159      26.378   2.086   3.736  1.00 44.84           C  
ANISOU 1213  CE  CME A 159     4746   5984   6308   -300    179   -261       C  
HETATM 1214  CZ  CME A 159      27.865   2.401   3.582  1.00 45.13           C  
ANISOU 1214  CZ  CME A 159     4662   6088   6397   -333    179   -253       C  
HETATM 1215  OH  CME A 159      27.984   3.381   2.540  1.00 44.83           O  
ANISOU 1215  OH  CME A 159     4572   6008   6453   -411    220   -168       O  
ATOM   1216  N   ASP A 160      25.326  -3.446   5.790  1.00 29.78           N  
ANISOU 1216  N   ASP A 160     3109   4226   3982     62    143   -321       N  
ATOM   1217  CA  ASP A 160      24.377  -4.302   6.522  1.00 28.91           C  
ANISOU 1217  CA  ASP A 160     3081   4090   3814    113    131   -318       C  
ATOM   1218  C   ASP A 160      23.236  -3.400   6.917  1.00 28.95           C  
ANISOU 1218  C   ASP A 160     3114   4033   3854     62    124   -332       C  
ATOM   1219  O   ASP A 160      23.481  -2.282   7.384  1.00 28.22           O  
ANISOU 1219  O   ASP A 160     2970   3943   3811     18    102   -378       O  
ATOM   1220  CB  ASP A 160      25.033  -4.949   7.745  1.00 32.23           C  
ANISOU 1220  CB  ASP A 160     3483   4581   4183    178     93   -351       C  
ATOM   1221  CG  ASP A 160      26.169  -5.874   7.398  1.00 41.68           C  
ANISOU 1221  CG  ASP A 160     4652   5841   5345    240     96   -340       C  
ATOM   1222  OD1 ASP A 160      26.006  -6.692   6.465  1.00 41.49           O  
ANISOU 1222  OD1 ASP A 160     4670   5790   5304    269    123   -301       O  
ATOM   1223  OD2 ASP A 160      27.232  -5.748   8.019  1.00 50.10           O1-
ANISOU 1223  OD2 ASP A 160     5647   6985   6402    262     68   -377       O1-
ATOM   1224  N   LEU A 161      22.000  -3.845   6.703  1.00 24.81           N  
ANISOU 1224  N   LEU A 161     2664   3451   3311     67    141   -297       N  
ATOM   1225  CA  LEU A 161      20.807  -3.036   6.919  1.00 23.64           C  
ANISOU 1225  CA  LEU A 161     2543   3246   3192     26    142   -304       C  
ATOM   1226  C   LEU A 161      19.989  -3.584   8.070  1.00 26.59           C  
ANISOU 1226  C   LEU A 161     2961   3629   3513     68    127   -306       C  
ATOM   1227  O   LEU A 161      19.788  -4.798   8.146  1.00 26.04           O  
ANISOU 1227  O   LEU A 161     2933   3563   3399    114    134   -266       O  
ATOM   1228  CB  LEU A 161      19.965  -3.033   5.610  1.00 23.05           C  
ANISOU 1228  CB  LEU A 161     2510   3107   3140     -5    177   -254       C  
ATOM   1229  CG  LEU A 161      18.652  -2.232   5.569  1.00 25.96           C  
ANISOU 1229  CG  LEU A 161     2911   3413   3540    -44    183   -249       C  
ATOM   1230  CD1 LEU A 161      18.403  -1.698   4.167  1.00 25.67           C  
ANISOU 1230  CD1 LEU A 161     2875   3335   3543    -85    212   -210       C  
ATOM   1231  CD2 LEU A 161      17.455  -3.093   6.047  1.00 24.30           C  
ANISOU 1231  CD2 LEU A 161     2763   3185   3284    -13    184   -227       C  
ATOM   1232  N   LYS A 162      19.476  -2.688   8.924  1.00 22.99           N  
ANISOU 1232  N   LYS A 162     2494   3174   3067     54    108   -349       N  
ATOM   1233  CA  LYS A 162      18.609  -3.072  10.049  1.00 23.33           C  
ANISOU 1233  CA  LYS A 162     2568   3244   3052     97    100   -346       C  
ATOM   1234  C   LYS A 162      17.418  -2.142  10.151  1.00 26.75           C  
ANISOU 1234  C   LYS A 162     3017   3635   3512     66    105   -363       C  
ATOM   1235  O   LYS A 162      17.552  -0.902  10.208  1.00 25.75           O  
ANISOU 1235  O   LYS A 162     2857   3490   3439     32     85   -423       O  
ATOM   1236  CB  LYS A 162      19.367  -3.111  11.400  1.00 24.02           C  
ANISOU 1236  CB  LYS A 162     2615   3425   3085    152     63   -398       C  
ATOM   1237  CG  LYS A 162      20.602  -4.049  11.428  1.00 21.67           C  
ANISOU 1237  CG  LYS A 162     2297   3182   2755    197     54   -382       C  
ATOM   1238  CD  LYS A 162      21.206  -4.086  12.838  1.00 26.74           C  
ANISOU 1238  CD  LYS A 162     2901   3928   3331    261     14   -430       C  
ATOM   1239  CE  LYS A 162      22.540  -4.804  12.905  1.00 35.52           C  
ANISOU 1239  CE  LYS A 162     3977   5102   4417    305     -2   -429       C  
ATOM   1240  NZ  LYS A 162      22.375  -6.252  12.696  1.00 38.55           N1+
ANISOU 1240  NZ  LYS A 162     4415   5474   4759    358     23   -342       N1+
ATOM   1241  N   ILE A 163      16.242  -2.763  10.216  1.00 22.62           N  
ANISOU 1241  N   ILE A 163     2542   3095   2958     80    128   -309       N  
ATOM   1242  CA  ILE A 163      14.960  -2.080  10.383  1.00 21.58           C  
ANISOU 1242  CA  ILE A 163     2425   2935   2838     64    136   -314       C  
ATOM   1243  C   ILE A 163      14.857  -1.625  11.833  1.00 25.06           C  
ANISOU 1243  C   ILE A 163     2840   3454   3226    113    111   -370       C  
ATOM   1244  O   ILE A 163      15.151  -2.404  12.735  1.00 22.19           O  
ANISOU 1244  O   ILE A 163     2473   3165   2791    169    106   -353       O  
ATOM   1245  CB  ILE A 163      13.757  -3.022   9.989  1.00 23.37           C  
ANISOU 1245  CB  ILE A 163     2701   3129   3050     62    169   -232       C  
ATOM   1246  CG1 ILE A 163      13.850  -3.464   8.514  1.00 22.43           C  
ANISOU 1246  CG1 ILE A 163     2606   2941   2974     25    185   -194       C  
ATOM   1247  CG2 ILE A 163      12.402  -2.320  10.267  1.00 21.14           C  
ANISOU 1247  CG2 ILE A 163     2425   2837   2771     54    178   -236       C  
ATOM   1248  CD1 ILE A 163      12.978  -4.710   8.132  1.00 23.52           C  
ANISOU 1248  CD1 ILE A 163     2788   3044   3104     28    203   -123       C  
ATOM   1249  N   CYS A 164      14.446  -0.371  12.059  1.00 24.87           N  
ANISOU 1249  N   CYS A 164     2799   3415   3235    100     92   -439       N  
ATOM   1250  CA  CYS A 164      14.275   0.153  13.411  1.00 26.40           C  
ANISOU 1250  CA  CYS A 164     2967   3688   3376    156     62   -512       C  
ATOM   1251  C   CYS A 164      12.903   0.839  13.527  1.00 28.58           C  
ANISOU 1251  C   CYS A 164     3257   3943   3658    159     74   -522       C  
ATOM   1252  O   CYS A 164      12.173   0.893  12.553  1.00 28.70           O  
ANISOU 1252  O   CYS A 164     3301   3881   3724    113    102   -473       O  
ATOM   1253  CB  CYS A 164      15.423   1.111  13.753  1.00 28.06           C  
ANISOU 1253  CB  CYS A 164     3127   3908   3628    149      8   -620       C  
ATOM   1254  SG  CYS A 164      15.362   2.694  12.863  1.00 32.29           S  
ANISOU 1254  SG  CYS A 164     3648   4319   4301     72    -11   -678       S  
ATOM   1255  N   ASP A 165      12.583   1.383  14.707  1.00 28.59           N  
ANISOU 1255  N   ASP A 165     3237   4022   3606    220     48   -595       N  
ATOM   1256  CA  ASP A 165      11.403   2.192  15.072  1.00 29.28           C  
ANISOU 1256  CA  ASP A 165     3327   4111   3689    243     50   -631       C  
ATOM   1257  C   ASP A 165      10.085   1.414  14.934  1.00 31.56           C  
ANISOU 1257  C   ASP A 165     3641   4417   3932    252    105   -526       C  
ATOM   1258  O   ASP A 165       9.337   1.582  13.962  1.00 31.25           O  
ANISOU 1258  O   ASP A 165     3626   4296   3953    203    129   -483       O  
ATOM   1259  CB  ASP A 165      11.341   3.514  14.277  1.00 31.73           C  
ANISOU 1259  CB  ASP A 165     3633   4307   4115    192     23   -700       C  
ATOM   1260  CG  ASP A 165      10.231   4.489  14.689  1.00 52.22           C  
ANISOU 1260  CG  ASP A 165     6228   6902   6712    230     14   -759       C  
ATOM   1261  OD1 ASP A 165       9.952   5.436  13.910  1.00 56.63           O  
ANISOU 1261  OD1 ASP A 165     6795   7352   7369    186      5   -780       O  
ATOM   1262  OD2 ASP A 165       9.615   4.285  15.776  1.00 52.61           O1-
ANISOU 1262  OD2 ASP A 165     6265   7064   6660    309     18   -778       O1-
ATOM   1263  N   PHE A 166       9.777   0.628  15.960  1.00 27.80           N  
ANISOU 1263  N   PHE A 166     3156   4057   3351    317    123   -484       N  
ATOM   1264  CA  PHE A 166       8.550  -0.179  16.018  1.00 27.04           C  
ANISOU 1264  CA  PHE A 166     3070   3993   3211    327    176   -375       C  
ATOM   1265  C   PHE A 166       7.493   0.488  16.895  1.00 33.28           C  
ANISOU 1265  C   PHE A 166     3835   4870   3941    391    182   -413       C  
ATOM   1266  O   PHE A 166       6.575  -0.175  17.394  1.00 33.94           O  
ANISOU 1266  O   PHE A 166     3906   5029   3960    421    225   -326       O  
ATOM   1267  CB  PHE A 166       8.886  -1.595  16.514  1.00 28.07           C  
ANISOU 1267  CB  PHE A 166     3204   4186   3276    351    201   -272       C  
ATOM   1268  CG  PHE A 166       9.586  -2.446  15.473  1.00 27.92           C  
ANISOU 1268  CG  PHE A 166     3216   4069   3322    288    205   -214       C  
ATOM   1269  CD1 PHE A 166      10.923  -2.226  15.151  1.00 28.98           C  
ANISOU 1269  CD1 PHE A 166     3348   4174   3488    274    170   -275       C  
ATOM   1270  CD2 PHE A 166       8.900  -3.449  14.796  1.00 28.44           C  
ANISOU 1270  CD2 PHE A 166     3309   4077   3419    246    242   -103       C  
ATOM   1271  CE1 PHE A 166      11.569  -3.012  14.194  1.00 28.58           C  
ANISOU 1271  CE1 PHE A 166     3323   4050   3486    231    175   -226       C  
ATOM   1272  CE2 PHE A 166       9.551  -4.250  13.852  1.00 28.99           C  
ANISOU 1272  CE2 PHE A 166     3408   4063   3542    203    239    -64       C  
ATOM   1273  CZ  PHE A 166      10.885  -4.027  13.564  1.00 27.22           C  
ANISOU 1273  CZ  PHE A 166     3183   3823   3336    201    209   -125       C  
ATOM   1274  N   GLY A 167       7.592   1.809  17.022  1.00 31.65           N  
ANISOU 1274  N   GLY A 167     3615   4645   3765    410    139   -542       N  
ATOM   1275  CA  GLY A 167       6.649   2.618  17.797  1.00 32.32           C  
ANISOU 1275  CA  GLY A 167     3675   4804   3801    481    134   -609       C  
ATOM   1276  C   GLY A 167       5.213   2.617  17.294  1.00 36.24           C  
ANISOU 1276  C   GLY A 167     4177   5277   4314    463    179   -538       C  
ATOM   1277  O   GLY A 167       4.293   2.851  18.077  1.00 36.54           O  
ANISOU 1277  O   GLY A 167     4186   5419   4277    535    196   -548       O  
ATOM   1278  N   LEU A 168       4.992   2.346  16.001  1.00 31.41           N  
ANISOU 1278  N   LEU A 168     3596   4543   3794    375    199   -468       N  
ATOM   1279  CA  LEU A 168       3.631   2.319  15.457  1.00 31.41           C  
ANISOU 1279  CA  LEU A 168     3597   4522   3817    354    237   -402       C  
ATOM   1280  C   LEU A 168       3.207   0.900  15.072  1.00 32.11           C  
ANISOU 1280  C   LEU A 168     3692   4612   3896    307    285   -257       C  
ATOM   1281  O   LEU A 168       2.153   0.709  14.458  1.00 33.50           O  
ANISOU 1281  O   LEU A 168     3866   4761   4102    275    312   -194       O  
ATOM   1282  CB  LEU A 168       3.497   3.258  14.245  1.00 31.72           C  
ANISOU 1282  CB  LEU A 168     3660   4424   3967    300    216   -443       C  
ATOM   1283  CG  LEU A 168       3.572   4.761  14.505  1.00 39.24           C  
ANISOU 1283  CG  LEU A 168     4606   5350   4956    341    169   -576       C  
ATOM   1284  CD1 LEU A 168       3.500   5.520  13.200  1.00 39.63           C  
ANISOU 1284  CD1 LEU A 168     4680   5254   5123    279    156   -580       C  
ATOM   1285  CD2 LEU A 168       2.438   5.234  15.443  1.00 44.00           C  
ANISOU 1285  CD2 LEU A 168     5174   6058   5484    433    178   -617       C  
ATOM   1286  N   ALA A 169       4.019  -0.089  15.444  1.00 25.83           N  
ANISOU 1286  N   ALA A 169     2903   3847   3066    307    289   -207       N  
ATOM   1287  CA  ALA A 169       3.785  -1.492  15.113  1.00 26.04           C  
ANISOU 1287  CA  ALA A 169     2938   3855   3099    264    325    -75       C  
ATOM   1288  C   ALA A 169       2.523  -2.056  15.767  1.00 33.48           C  
ANISOU 1288  C   ALA A 169     3843   4890   3987    289    373     21       C  
ATOM   1289  O   ALA A 169       2.113  -1.601  16.837  1.00 34.66           O  
ANISOU 1289  O   ALA A 169     3954   5162   4053    366    383     -7       O  
ATOM   1290  CB  ALA A 169       4.991  -2.327  15.512  1.00 26.52           C  
ANISOU 1290  CB  ALA A 169     3012   3933   3131    274    315    -51       C  
ATOM   1291  N   ARG A 170       1.868  -3.009  15.089  1.00 29.82           N  
ANISOU 1291  N   ARG A 170     3384   4371   3576    226    400    129       N  
ATOM   1292  CA  ARG A 170       0.675  -3.652  15.648  1.00 30.24           C  
ANISOU 1292  CA  ARG A 170     3390   4504   3595    236    448    239       C  
ATOM   1293  C   ARG A 170       0.695  -5.130  15.348  1.00 32.41           C  
ANISOU 1293  C   ARG A 170     3676   4719   3918    177    465    366       C  
ATOM   1294  O   ARG A 170       1.402  -5.572  14.440  1.00 29.58           O  
ANISOU 1294  O   ARG A 170     3365   4246   3629    126    437    354       O  
ATOM   1295  CB  ARG A 170      -0.643  -3.043  15.082  1.00 32.16           C  
ANISOU 1295  CB  ARG A 170     3610   4731   3880    211    459    231       C  
ATOM   1296  CG  ARG A 170      -0.828  -1.547  15.319  1.00 44.50           C  
ANISOU 1296  CG  ARG A 170     5162   6334   5411    271    440    107       C  
ATOM   1297  CD  ARG A 170      -2.236  -1.149  15.706  1.00 67.54           C  
ANISOU 1297  CD  ARG A 170     8023   9346   8293    309    473    130       C  
ATOM   1298  NE  ARG A 170      -2.293   0.281  16.017  1.00 83.74           N  
ANISOU 1298  NE  ARG A 170    10070  11433  10314    382    447     -2       N  
ATOM   1299  CZ  ARG A 170      -2.039   0.808  17.213  1.00 98.43           C  
ANISOU 1299  CZ  ARG A 170    11908  13415  12078    480    442    -70       C  
ATOM   1300  NH1 ARG A 170      -1.738   0.020  18.240  1.00 86.78           N1+
ANISOU 1300  NH1 ARG A 170    10407  12055  10511    522    469     -4       N1+
ATOM   1301  NH2 ARG A 170      -2.096   2.119  17.395  1.00 83.89           N  
ANISOU 1301  NH2 ARG A 170    10065  11580  10228    543    408   -203       N  
ATOM   1302  N   VAL A 171      -0.095  -5.894  16.102  1.00 28.95           N  
ANISOU 1302  N   VAL A 171     3191   4360   3448    187    510    490       N  
ATOM   1303  CA  VAL A 171      -0.329  -7.294  15.798  1.00 29.01           C  
ANISOU 1303  CA  VAL A 171     3201   4296   3526    123    525    621       C  
ATOM   1304  C   VAL A 171      -1.315  -7.257  14.614  1.00 33.64           C  
ANISOU 1304  C   VAL A 171     3783   4786   4213     42    517    618       C  
ATOM   1305  O   VAL A 171      -2.276  -6.474  14.665  1.00 31.18           O  
ANISOU 1305  O   VAL A 171     3430   4535   3881     55    533    595       O  
ATOM   1306  CB  VAL A 171      -0.860  -8.092  17.020  1.00 34.22           C  
ANISOU 1306  CB  VAL A 171     3803   5075   4125    158    581    769       C  
ATOM   1307  CG1 VAL A 171      -1.363  -9.473  16.599  1.00 34.40           C  
ANISOU 1307  CG1 VAL A 171     3817   5000   4253     74    594    912       C  
ATOM   1308  CG2 VAL A 171       0.215  -8.231  18.102  1.00 34.69           C  
ANISOU 1308  CG2 VAL A 171     3869   5233   4079    245    583    772       C  
ATOM   1309  N   ALA A 172      -1.044  -8.018  13.532  1.00 29.61           N  
ANISOU 1309  N   ALA A 172     3314   4134   3803    -31    486    627       N  
ATOM   1310  CA  ALA A 172      -1.932  -8.077  12.365  1.00 29.06           C  
ANISOU 1310  CA  ALA A 172     3239   3976   3826   -104    469    620       C  
ATOM   1311  C   ALA A 172      -3.352  -8.463  12.789  1.00 35.22           C  
ANISOU 1311  C   ALA A 172     3944   4814   4623   -130    508    728       C  
ATOM   1312  O   ALA A 172      -3.529  -9.332  13.643  1.00 34.58           O  
ANISOU 1312  O   ALA A 172     3829   4775   4535   -129    543    849       O  
ATOM   1313  CB  ALA A 172      -1.401  -9.084  11.350  1.00 29.70           C  
ANISOU 1313  CB  ALA A 172     3369   3914   4002   -164    430    627       C  
ATOM   1314  N   ASP A 173      -4.364  -7.774  12.235  1.00 31.55           N  
ANISOU 1314  N   ASP A 173     3448   4360   4180   -149    506    691       N  
ATOM   1315  CA  ASP A 173      -5.757  -8.056  12.537  1.00 31.25           C  
ANISOU 1315  CA  ASP A 173     3328   4383   4163   -177    542    784       C  
ATOM   1316  C   ASP A 173      -6.575  -7.895  11.231  1.00 36.50           C  
ANISOU 1316  C   ASP A 173     3986   4966   4918   -242    506    740       C  
ATOM   1317  O   ASP A 173      -7.372  -6.959  11.096  1.00 33.50           O  
ANISOU 1317  O   ASP A 173     3570   4646   4512   -219    513    697       O  
ATOM   1318  CB  ASP A 173      -6.241  -7.148  13.677  1.00 33.14           C  
ANISOU 1318  CB  ASP A 173     3511   4791   4288    -92    590    785       C  
ATOM   1319  CG  ASP A 173      -7.625  -7.462  14.207  1.00 39.61           C  
ANISOU 1319  CG  ASP A 173     4231   5708   5110   -107    640    902       C  
ATOM   1320  OD1 ASP A 173      -8.165  -8.560  13.878  1.00 39.97           O  
ANISOU 1320  OD1 ASP A 173     4245   5686   5256   -194    642   1006       O  
ATOM   1321  OD2 ASP A 173      -8.164  -6.628  14.949  1.00 41.46           O1-
ANISOU 1321  OD2 ASP A 173     4415   6086   5252    -33    676    888       O1-
ATOM   1322  N   PRO A 174      -6.391  -8.827  10.258  1.00 37.62           N  
ANISOU 1322  N   PRO A 174     4160   4972   5163   -316    463    746       N  
ATOM   1323  CA  PRO A 174      -7.064  -8.671   8.948  1.00 39.35           C  
ANISOU 1323  CA  PRO A 174     4374   5120   5456   -368    419    690       C  
ATOM   1324  C   PRO A 174      -8.593  -8.646   8.980  1.00 46.56           C  
ANISOU 1324  C   PRO A 174     5195   6092   6402   -402    437    745       C  
ATOM   1325  O   PRO A 174      -9.174  -7.928   8.165  1.00 47.88           O  
ANISOU 1325  O   PRO A 174     5354   6264   6575   -400    414    675       O  
ATOM   1326  CB  PRO A 174      -6.572  -9.883   8.143  1.00 40.97           C  
ANISOU 1326  CB  PRO A 174     4625   5183   5758   -430    369    692       C  
ATOM   1327  CG  PRO A 174      -6.009 -10.824   9.149  1.00 44.59           C  
ANISOU 1327  CG  PRO A 174     5087   5639   6218   -427    397    791       C  
ATOM   1328  CD  PRO A 174      -5.460  -9.975  10.230  1.00 39.15           C  
ANISOU 1328  CD  PRO A 174     4401   5071   5404   -342    444    786       C  
ATOM   1329  N   ASP A 175      -9.239  -9.372   9.914  1.00 43.97           N  
ANISOU 1329  N   ASP A 175     4794   5821   6092   -427    481    875       N  
ATOM   1330  CA  ASP A 175     -10.708  -9.406   9.995  1.00 46.11           C  
ANISOU 1330  CA  ASP A 175     4960   6161   6397   -462    505    942       C  
ATOM   1331  C   ASP A 175     -11.308  -8.096  10.524  1.00 48.82           C  
ANISOU 1331  C   ASP A 175     5260   6654   6636   -382    545    906       C  
ATOM   1332  O   ASP A 175     -12.498  -7.876  10.329  1.00 49.79           O  
ANISOU 1332  O   ASP A 175     5304   6831   6784   -401    552    926       O  
ATOM   1333  CB  ASP A 175     -11.198 -10.601  10.845  1.00 50.16           C  
ANISOU 1333  CB  ASP A 175     5400   6688   6973   -520    544   1110       C  
ATOM   1334  CG  ASP A 175     -10.655 -11.943  10.380  1.00 64.24           C  
ANISOU 1334  CG  ASP A 175     7227   8307   8876   -596    500   1146       C  
ATOM   1335  OD1 ASP A 175     -10.331 -12.072   9.175  1.00 64.20           O  
ANISOU 1335  OD1 ASP A 175     7281   8180   8934   -629    430   1042       O  
ATOM   1336  OD2 ASP A 175     -10.525 -12.852  11.223  1.00 75.46           O1-
ANISOU 1336  OD2 ASP A 175     8622   9725  10323   -615    534   1278       O1-
ATOM   1337  N   HIS A 176     -10.496  -7.215  11.144  1.00 43.15           N  
ANISOU 1337  N   HIS A 176     4590   5999   5807   -289    563    844       N  
ATOM   1338  CA  HIS A 176     -10.967  -5.920  11.658  1.00 42.48           C  
ANISOU 1338  CA  HIS A 176     4473   6043   5623   -199    591    788       C  
ATOM   1339  C   HIS A 176     -10.247  -4.731  10.980  1.00 41.21           C  
ANISOU 1339  C   HIS A 176     4396   5829   5434   -149    548    638       C  
ATOM   1340  O   HIS A 176     -10.034  -3.690  11.604  1.00 40.25           O  
ANISOU 1340  O   HIS A 176     4282   5784   5226    -61    562    573       O  
ATOM   1341  CB  HIS A 176     -10.769  -5.872  13.176  1.00 44.84           C  
ANISOU 1341  CB  HIS A 176     4739   6485   5814   -122    653    850       C  
ATOM   1342  CG  HIS A 176     -11.601  -6.877  13.905  1.00 50.30           C  
ANISOU 1342  CG  HIS A 176     5334   7253   6526   -162    707   1016       C  
ATOM   1343  CD2 HIS A 176     -12.740  -6.706  14.616  1.00 53.61           C  
ANISOU 1343  CD2 HIS A 176     5644   7824   6899   -132    764   1093       C  
ATOM   1344  ND1 HIS A 176     -11.263  -8.224  13.915  1.00 53.06           N  
ANISOU 1344  ND1 HIS A 176     5690   7515   6956   -240    706   1124       N  
ATOM   1345  CE1 HIS A 176     -12.197  -8.824  14.638  1.00 53.94           C  
ANISOU 1345  CE1 HIS A 176     5697   7722   7076   -263    763   1273       C  
ATOM   1346  NE2 HIS A 176     -13.102  -7.950  15.090  1.00 54.69           N  
ANISOU 1346  NE2 HIS A 176     5717   7972   7092   -199    802   1262       N  
ATOM   1347  N   ASP A 177      -9.922  -4.877   9.690  1.00 34.85           N  
ANISOU 1347  N   ASP A 177     3645   4891   4704   -205    493    585       N  
ATOM   1348  CA  ASP A 177      -9.185  -3.868   8.925  1.00 32.71           C  
ANISOU 1348  CA  ASP A 177     3450   4558   4420   -171    454    466       C  
ATOM   1349  C   ASP A 177     -10.077  -2.781   8.286  1.00 36.43           C  
ANISOU 1349  C   ASP A 177     3897   5055   4891   -141    440    408       C  
ATOM   1350  O   ASP A 177      -9.568  -1.730   7.890  1.00 34.75           O  
ANISOU 1350  O   ASP A 177     3735   4813   4657    -95    419    321       O  
ATOM   1351  CB  ASP A 177      -8.380  -4.576   7.809  1.00 33.26           C  
ANISOU 1351  CB  ASP A 177     3587   4491   4557   -233    406    442       C  
ATOM   1352  CG  ASP A 177      -7.419  -3.667   7.057  1.00 35.40           C  
ANISOU 1352  CG  ASP A 177     3935   4703   4813   -201    373    341       C  
ATOM   1353  OD1 ASP A 177      -6.535  -3.083   7.701  1.00 35.91           O  
ANISOU 1353  OD1 ASP A 177     4032   4788   4823   -150    385    303       O  
ATOM   1354  OD2 ASP A 177      -7.587  -3.512   5.837  1.00 37.92           O1-
ANISOU 1354  OD2 ASP A 177     4272   4962   5172   -225    336    302       O1-
ATOM   1355  N   HIS A 178     -11.373  -3.030   8.154  1.00 36.22           N  
ANISOU 1355  N   HIS A 178     3790   5078   4894   -167    449    459       N  
ATOM   1356  CA  HIS A 178     -12.256  -2.099   7.448  1.00 37.74           C  
ANISOU 1356  CA  HIS A 178     3955   5294   5091   -138    432    410       C  
ATOM   1357  C   HIS A 178     -12.620  -0.869   8.246  1.00 39.67           C  
ANISOU 1357  C   HIS A 178     4176   5638   5259    -37    460    367       C  
ATOM   1358  O   HIS A 178     -12.880  -0.948   9.437  1.00 40.44           O  
ANISOU 1358  O   HIS A 178     4223   5844   5298      4    507    408       O  
ATOM   1359  CB  HIS A 178     -13.523  -2.804   6.978  1.00 40.98           C  
ANISOU 1359  CB  HIS A 178     4283   5722   5567   -203    422    469       C  
ATOM   1360  CG  HIS A 178     -13.226  -3.875   5.974  1.00 46.57           C  
ANISOU 1360  CG  HIS A 178     5021   6312   6360   -294    374    477       C  
ATOM   1361  CD2 HIS A 178     -13.189  -5.221   6.130  1.00 50.33           C  
ANISOU 1361  CD2 HIS A 178     5477   6744   6900   -372    372    550       C  
ATOM   1362  ND1 HIS A 178     -12.889  -3.565   4.661  1.00 49.04           N  
ANISOU 1362  ND1 HIS A 178     5393   6543   6697   -299    318    401       N  
ATOM   1363  CE1 HIS A 178     -12.673  -4.727   4.061  1.00 49.29           C  
ANISOU 1363  CE1 HIS A 178     5438   6490   6799   -375    282    416       C  
ATOM   1364  NE2 HIS A 178     -12.839  -5.753   4.905  1.00 50.25           N  
ANISOU 1364  NE2 HIS A 178     5517   6621   6956   -424    310    503       N  
ATOM   1365  N   THR A 179     -12.653   0.278   7.556  1.00 33.58           N  
ANISOU 1365  N   THR A 179     3440   4831   4489      9    429    285       N  
ATOM   1366  CA  THR A 179     -13.061   1.557   8.131  1.00 32.25           C  
ANISOU 1366  CA  THR A 179     3254   4735   4265    110    443    228       C  
ATOM   1367  C   THR A 179     -13.700   2.412   7.021  1.00 32.20           C  
ANISOU 1367  C   THR A 179     3248   4694   4293    132    407    184       C  
ATOM   1368  O   THR A 179     -13.716   2.013   5.856  1.00 30.22           O  
ANISOU 1368  O   THR A 179     3014   4370   4096     71    373    196       O  
ATOM   1369  CB  THR A 179     -11.886   2.277   8.845  1.00 34.80           C  
ANISOU 1369  CB  THR A 179     3640   5041   4539    173    444    157       C  
ATOM   1370  CG2 THR A 179     -10.757   2.701   7.879  1.00 30.63           C  
ANISOU 1370  CG2 THR A 179     3207   4374   4056    151    399     96       C  
ATOM   1371  OG1 THR A 179     -12.410   3.438   9.512  1.00 34.16           O  
ANISOU 1371  OG1 THR A 179     3530   5043   4409    278    454     98       O  
ATOM   1372  N   GLY A 180     -14.203   3.574   7.405  1.00 29.46           N  
ANISOU 1372  N   GLY A 180     2881   4403   3910    228    413    133       N  
ATOM   1373  CA  GLY A 180     -14.788   4.525   6.480  1.00 29.55           C  
ANISOU 1373  CA  GLY A 180     2896   4384   3949    269    381     93       C  
ATOM   1374  C   GLY A 180     -13.750   5.294   5.685  1.00 32.70           C  
ANISOU 1374  C   GLY A 180     3392   4650   4382    275    342     35       C  
ATOM   1375  O   GLY A 180     -12.539   5.184   5.915  1.00 32.36           O  
ANISOU 1375  O   GLY A 180     3412   4544   4339    253    340     15       O  
ATOM   1376  N   PHE A 181     -14.236   6.027   4.703  1.00 29.70           N  
ANISOU 1376  N   PHE A 181     3020   4233   4033    301    312     20       N  
ATOM   1377  CA  PHE A 181     -13.485   6.884   3.804  1.00 28.94           C  
ANISOU 1377  CA  PHE A 181     3002   4019   3975    314    278    -14       C  
ATOM   1378  C   PHE A 181     -12.889   8.070   4.591  1.00 33.64           C  
ANISOU 1378  C   PHE A 181     3636   4578   4567    392    277    -87       C  
ATOM   1379  O   PHE A 181     -13.574   8.636   5.436  1.00 33.15           O  
ANISOU 1379  O   PHE A 181     3531   4589   4475    472    289   -123       O  
ATOM   1380  CB  PHE A 181     -14.441   7.378   2.692  1.00 29.85           C  
ANISOU 1380  CB  PHE A 181     3094   4135   4112    342    251      1       C  
ATOM   1381  CG  PHE A 181     -13.868   8.313   1.649  1.00 29.97           C  
ANISOU 1381  CG  PHE A 181     3178   4043   4166    364    219    -11       C  
ATOM   1382  CD1 PHE A 181     -12.674   8.011   0.998  1.00 30.92           C  
ANISOU 1382  CD1 PHE A 181     3365   4076   4306    305    209      2       C  
ATOM   1383  CD2 PHE A 181     -14.554   9.470   1.276  1.00 31.89           C  
ANISOU 1383  CD2 PHE A 181     3415   4277   4426    447    201    -25       C  
ATOM   1384  CE1 PHE A 181     -12.144   8.875   0.039  1.00 31.40           C  
ANISOU 1384  CE1 PHE A 181     3481   4048   4402    325    187      9       C  
ATOM   1385  CE2 PHE A 181     -14.031  10.329   0.301  1.00 33.59           C  
ANISOU 1385  CE2 PHE A 181     3691   4391   4682    467    176    -15       C  
ATOM   1386  CZ  PHE A 181     -12.826  10.028  -0.303  1.00 30.77           C  
ANISOU 1386  CZ  PHE A 181     3394   3954   4343    403    172      6       C  
ATOM   1387  N   LEU A 182     -11.623   8.421   4.323  1.00 31.14           N  
ANISOU 1387  N   LEU A 182     3394   4152   4284    371    260   -112       N  
ATOM   1388  CA  LEU A 182     -10.916   9.549   4.960  1.00 31.76           C  
ANISOU 1388  CA  LEU A 182     3513   4173   4383    431    246   -189       C  
ATOM   1389  C   LEU A 182     -10.690   9.341   6.478  1.00 34.24           C  
ANISOU 1389  C   LEU A 182     3803   4566   4640    464    267   -238       C  
ATOM   1390  O   LEU A 182     -10.767  10.307   7.242  1.00 34.89           O  
ANISOU 1390  O   LEU A 182     3883   4657   4718    550    256   -317       O  
ATOM   1391  CB  LEU A 182     -11.667  10.897   4.729  1.00 33.21           C  
ANISOU 1391  CB  LEU A 182     3692   4327   4601    522    223   -226       C  
ATOM   1392  CG  LEU A 182     -12.057  11.284   3.300  1.00 38.85           C  
ANISOU 1392  CG  LEU A 182     4420   4979   5360    516    202   -174       C  
ATOM   1393  CD1 LEU A 182     -12.923  12.521   3.309  1.00 40.24           C  
ANISOU 1393  CD1 LEU A 182     4582   5147   5561    620    183   -208       C  
ATOM   1394  CD2 LEU A 182     -10.834  11.499   2.428  1.00 42.93           C  
ANISOU 1394  CD2 LEU A 182     5007   5370   5933    462    186   -150       C  
ATOM   1395  N   THR A 183     -10.408   8.096   6.913  1.00 30.17           N  
ANISOU 1395  N   THR A 183     3271   4110   4081    405    295   -194       N  
ATOM   1396  CA  THR A 183     -10.136   7.806   8.329  1.00 31.23           C  
ANISOU 1396  CA  THR A 183     3382   4333   4150    438    318   -224       C  
ATOM   1397  C   THR A 183      -8.732   8.265   8.636  1.00 35.45           C  
ANISOU 1397  C   THR A 183     3978   4786   4707    437    293   -291       C  
ATOM   1398  O   THR A 183      -7.790   7.873   7.945  1.00 34.06           O  
ANISOU 1398  O   THR A 183     3849   4522   4572    363    281   -265       O  
ATOM   1399  CB  THR A 183     -10.326   6.308   8.671  1.00 39.30           C  
ANISOU 1399  CB  THR A 183     4363   5441   5128    375    356   -137       C  
ATOM   1400  CG2 THR A 183     -10.096   6.012  10.165  1.00 39.65           C  
ANISOU 1400  CG2 THR A 183     4379   5596   5092    422    385   -153       C  
ATOM   1401  OG1 THR A 183     -11.645   5.896   8.309  1.00 36.24           O  
ANISOU 1401  OG1 THR A 183     3910   5122   4737    366    374    -75       O  
ATOM   1402  N   GLU A 184      -8.590   9.071   9.678  1.00 35.21           N  
ANISOU 1402  N   GLU A 184     3942   4790   4648    522    281   -383       N  
ATOM   1403  CA  GLU A 184      -7.294   9.640  10.094  1.00 36.29           C  
ANISOU 1403  CA  GLU A 184     4126   4852   4812    529    247   -466       C  
ATOM   1404  C   GLU A 184      -6.279   8.529  10.389  1.00 40.09           C  
ANISOU 1404  C   GLU A 184     4621   5351   5260    462    263   -427       C  
ATOM   1405  O   GLU A 184      -6.651   7.467  10.890  1.00 38.54           O  
ANISOU 1405  O   GLU A 184     4387   5260   4994    449    301   -362       O  
ATOM   1406  CB  GLU A 184      -7.485  10.563  11.302  1.00 39.01           C  
ANISOU 1406  CB  GLU A 184     4449   5255   5117    645    227   -585       C  
ATOM   1407  CG  GLU A 184      -8.292  11.814  10.973  1.00 48.36           C  
ANISOU 1407  CG  GLU A 184     5632   6388   6354    719    199   -640       C  
ATOM   1408  CD  GLU A 184      -7.509  13.032  10.511  1.00 73.72           C  
ANISOU 1408  CD  GLU A 184     8900   9429   9680    722    142   -717       C  
ATOM   1409  OE1 GLU A 184      -6.763  12.933   9.508  1.00 56.09           O  
ANISOU 1409  OE1 GLU A 184     6710   7080   7523    631    134   -660       O  
ATOM   1410  OE2 GLU A 184      -7.686  14.107  11.130  1.00 76.21           O1-
ANISOU 1410  OE2 GLU A 184     9213   9728  10014    818    104   -831       O1-
ATOM   1411  N   TYR A 185      -5.019   8.743   9.985  1.00 37.99           N  
ANISOU 1411  N   TYR A 185     4406   4977   5053    414    234   -454       N  
ATOM   1412  CA  TYR A 185      -3.952   7.749  10.113  1.00 37.51           C  
ANISOU 1412  CA  TYR A 185     4361   4919   4970    352    243   -418       C  
ATOM   1413  C   TYR A 185      -2.687   8.386  10.657  1.00 41.71           C  
ANISOU 1413  C   TYR A 185     4918   5403   5526    365    205   -511       C  
ATOM   1414  O   TYR A 185      -2.447   9.575  10.403  1.00 40.61           O  
ANISOU 1414  O   TYR A 185     4798   5169   5463    383    167   -580       O  
ATOM   1415  CB  TYR A 185      -3.682   7.113   8.756  1.00 37.75           C  
ANISOU 1415  CB  TYR A 185     4420   4870   5051    260    251   -332       C  
ATOM   1416  CG  TYR A 185      -3.007   5.759   8.836  1.00 37.97           C  
ANISOU 1416  CG  TYR A 185     4455   4926   5045    202    271   -273       C  
ATOM   1417  CD1 TYR A 185      -3.659   4.665   9.403  1.00 39.38           C  
ANISOU 1417  CD1 TYR A 185     4598   5204   5161    201    305   -210       C  
ATOM   1418  CD2 TYR A 185      -1.748   5.553   8.286  1.00 37.90           C  
ANISOU 1418  CD2 TYR A 185     4485   4841   5075    149    256   -270       C  
ATOM   1419  CE1 TYR A 185      -3.045   3.415   9.472  1.00 37.72           C  
ANISOU 1419  CE1 TYR A 185     4397   5005   4932    151    319   -152       C  
ATOM   1420  CE2 TYR A 185      -1.145   4.298   8.312  1.00 38.06           C  
ANISOU 1420  CE2 TYR A 185     4512   4881   5067    104    271   -218       C  
ATOM   1421  CZ  TYR A 185      -1.785   3.238   8.931  1.00 40.51           C  
ANISOU 1421  CZ  TYR A 185     4794   5279   5320    107    300   -161       C  
ATOM   1422  OH  TYR A 185      -1.192   1.998   8.957  1.00 40.68           O  
ANISOU 1422  OH  TYR A 185     4825   5306   5326     67    311   -107       O  
ATOM   1423  N   VAL A 186      -1.892   7.610  11.426  1.00 38.23           N  
ANISOU 1423  N   VAL A 186     4473   5027   5027    358    213   -511       N  
ATOM   1424  CA  VAL A 186      -0.688   8.131  12.095  1.00 39.32           C  
ANISOU 1424  CA  VAL A 186     4622   5143   5176    375    172   -606       C  
ATOM   1425  C   VAL A 186       0.597   8.061  11.209  1.00 40.96           C  
ANISOU 1425  C   VAL A 186     4866   5234   5465    291    154   -589       C  
ATOM   1426  O   VAL A 186       1.335   9.044  11.156  1.00 42.14           O  
ANISOU 1426  O   VAL A 186     5026   5297   5690    289    110   -666       O  
ATOM   1427  CB  VAL A 186      -0.409   7.451  13.473  1.00 44.40           C  
ANISOU 1427  CB  VAL A 186     5236   5928   5706    431    182   -632       C  
ATOM   1428  CG1 VAL A 186       0.620   8.252  14.278  1.00 45.14           C  
ANISOU 1428  CG1 VAL A 186     5332   6011   5810    474    125   -766       C  
ATOM   1429  CG2 VAL A 186      -1.693   7.267  14.282  1.00 45.10           C  
ANISOU 1429  CG2 VAL A 186     5280   6157   5700    510    216   -617       C  
ATOM   1430  N   ALA A 187       0.902   6.902  10.600  1.00 34.31           N  
ANISOU 1430  N   ALA A 187     4035   4393   4608    225    184   -493       N  
ATOM   1431  CA  ALA A 187       2.145   6.636   9.833  1.00 33.50           C  
ANISOU 1431  CA  ALA A 187     3959   4211   4561    154    175   -468       C  
ATOM   1432  C   ALA A 187       2.463   7.674   8.753  1.00 35.51           C  
ANISOU 1432  C   ALA A 187     4232   4337   4922    117    153   -476       C  
ATOM   1433  O   ALA A 187       1.562   8.302   8.219  1.00 35.29           O  
ANISOU 1433  O   ALA A 187     4208   4271   4930    130    155   -463       O  
ATOM   1434  CB  ALA A 187       2.093   5.258   9.204  1.00 33.91           C  
ANISOU 1434  CB  ALA A 187     4021   4285   4579    105    210   -366       C  
ATOM   1435  N   THR A 188       3.763   7.832   8.438  1.00 33.32           N  
ANISOU 1435  N   THR A 188     3962   4002   4697     72    135   -489       N  
ATOM   1436  CA  THR A 188       4.333   8.807   7.486  1.00 32.59           C  
ANISOU 1436  CA  THR A 188     3878   3790   4713     28    118   -482       C  
ATOM   1437  C   THR A 188       3.585   8.753   6.170  1.00 34.18           C  
ANISOU 1437  C   THR A 188     4098   3952   4936      4    145   -391       C  
ATOM   1438  O   THR A 188       3.455   7.684   5.542  1.00 30.27           O  
ANISOU 1438  O   THR A 188     3613   3496   4394    -22    175   -317       O  
ATOM   1439  CB  THR A 188       5.838   8.585   7.310  1.00 33.65           C  
ANISOU 1439  CB  THR A 188     4005   3900   4878    -23    108   -482       C  
ATOM   1440  CG2 THR A 188       6.534   9.811   6.703  1.00 28.53           C  
ANISOU 1440  CG2 THR A 188     3350   3133   4356    -62     82   -493       C  
ATOM   1441  OG1 THR A 188       6.383   8.314   8.606  1.00 31.83           O  
ANISOU 1441  OG1 THR A 188     3755   3740   4597     11     85   -562       O  
ATOM   1442  N   ARG A 189       3.037   9.919   5.798  1.00 29.36           N  
ANISOU 1442  N   ARG A 189     3491   3266   4398     22    128   -403       N  
ATOM   1443  CA  ARG A 189       2.139  10.095   4.659  1.00 28.70           C  
ANISOU 1443  CA  ARG A 189     3421   3151   4332     18    148   -325       C  
ATOM   1444  C   ARG A 189       2.642   9.489   3.336  1.00 29.84           C  
ANISOU 1444  C   ARG A 189     3577   3285   4475    -37    175   -228       C  
ATOM   1445  O   ARG A 189       1.890   8.781   2.686  1.00 27.92           O  
ANISOU 1445  O   ARG A 189     3341   3087   4181    -36    196   -172       O  
ATOM   1446  CB  ARG A 189       1.850  11.589   4.445  1.00 27.33           C  
ANISOU 1446  CB  ARG A 189     3250   2876   4257     44    120   -352       C  
ATOM   1447  CG  ARG A 189       0.683  11.823   3.507  1.00 28.95           C  
ANISOU 1447  CG  ARG A 189     3465   3071   4463     66    135   -283       C  
ATOM   1448  CD  ARG A 189       0.555  13.283   3.125  1.00 33.38           C  
ANISOU 1448  CD  ARG A 189     4033   3513   5136     86    109   -285       C  
ATOM   1449  NE  ARG A 189       0.344  14.136   4.299  1.00 39.93           N  
ANISOU 1449  NE  ARG A 189     4855   4313   6004    143     68   -402       N  
ATOM   1450  CZ  ARG A 189       1.203  15.057   4.723  1.00 55.34           C  
ANISOU 1450  CZ  ARG A 189     6805   6165   8058    132     27   -469       C  
ATOM   1451  NH1 ARG A 189       2.346  15.259   4.075  1.00 43.96           N1+
ANISOU 1451  NH1 ARG A 189     5363   4644   6696     59     28   -416       N1+
ATOM   1452  NH2 ARG A 189       0.923  15.791   5.792  1.00 46.45           N  
ANISOU 1452  NH2 ARG A 189     5671   5019   6957    196    -17   -591       N  
ATOM   1453  N   TRP A 190       3.878   9.793   2.926  1.00 27.08           N  
ANISOU 1453  N   TRP A 190     3226   2882   4183    -82    171   -212       N  
ATOM   1454  CA  TRP A 190       4.408   9.380   1.619  1.00 26.60           C  
ANISOU 1454  CA  TRP A 190     3170   2818   4118   -123    198   -120       C  
ATOM   1455  C   TRP A 190       4.494   7.880   1.405  1.00 26.19           C  
ANISOU 1455  C   TRP A 190     3126   2852   3974   -133    220    -93       C  
ATOM   1456  O   TRP A 190       4.534   7.449   0.255  1.00 24.72           O  
ANISOU 1456  O   TRP A 190     2947   2680   3766   -147    239    -26       O  
ATOM   1457  CB  TRP A 190       5.802   9.992   1.372  1.00 26.50           C  
ANISOU 1457  CB  TRP A 190     3139   2740   4188   -169    193   -107       C  
ATOM   1458  CG  TRP A 190       5.856  11.492   1.374  1.00 28.99           C  
ANISOU 1458  CG  TRP A 190     3447   2945   4624   -172    168   -119       C  
ATOM   1459  CD1 TRP A 190       4.803  12.363   1.377  1.00 32.39           C  
ANISOU 1459  CD1 TRP A 190     3890   3323   5096   -132    153   -127       C  
ATOM   1460  CD2 TRP A 190       7.045  12.296   1.429  1.00 29.70           C  
ANISOU 1460  CD2 TRP A 190     3509   2956   4821   -219    151   -124       C  
ATOM   1461  CE2 TRP A 190       6.640  13.647   1.428  1.00 34.81           C  
ANISOU 1461  CE2 TRP A 190     4157   3489   5581   -208    123   -134       C  
ATOM   1462  CE3 TRP A 190       8.420  11.999   1.481  1.00 31.55           C  
ANISOU 1462  CE3 TRP A 190     3713   3203   5072   -269    155   -122       C  
ATOM   1463  NE1 TRP A 190       5.265  13.661   1.428  1.00 32.82           N  
ANISOU 1463  NE1 TRP A 190     3931   3257   5281   -149    124   -140       N  
ATOM   1464  CZ2 TRP A 190       7.563  14.706   1.473  1.00 35.65           C  
ANISOU 1464  CZ2 TRP A 190     4235   3481   5828   -254     96   -140       C  
ATOM   1465  CZ3 TRP A 190       9.329  13.043   1.538  1.00 34.30           C  
ANISOU 1465  CZ3 TRP A 190     4027   3453   5552   -315    130   -129       C  
ATOM   1466  CH2 TRP A 190       8.898  14.378   1.544  1.00 35.98           C  
ANISOU 1466  CH2 TRP A 190     4242   3543   5888   -312    100   -138       C  
ATOM   1467  N   TYR A 191       4.489   7.084   2.469  1.00 22.78           N  
ANISOU 1467  N   TYR A 191     2691   2477   3488   -121    215   -144       N  
ATOM   1468  CA  TYR A 191       4.651   5.621   2.327  1.00 22.43           C  
ANISOU 1468  CA  TYR A 191     2654   2497   3370   -131    231   -119       C  
ATOM   1469  C   TYR A 191       3.341   4.885   2.644  1.00 26.59           C  
ANISOU 1469  C   TYR A 191     3184   3076   3843   -108    237   -113       C  
ATOM   1470  O   TYR A 191       3.338   3.670   2.796  1.00 26.10           O  
ANISOU 1470  O   TYR A 191     3127   3058   3733   -115    244    -98       O  
ATOM   1471  CB  TYR A 191       5.817   5.157   3.246  1.00 23.14           C  
ANISOU 1471  CB  TYR A 191     2735   2614   3445   -139    224   -161       C  
ATOM   1472  CG  TYR A 191       7.068   5.952   2.950  1.00 25.09           C  
ANISOU 1472  CG  TYR A 191     2965   2811   3758   -168    216   -166       C  
ATOM   1473  CD1 TYR A 191       7.321   7.158   3.600  1.00 26.60           C  
ANISOU 1473  CD1 TYR A 191     3138   2949   4019   -166    190   -223       C  
ATOM   1474  CD2 TYR A 191       7.914   5.587   1.904  1.00 25.32           C  
ANISOU 1474  CD2 TYR A 191     2991   2840   3788   -197    235   -112       C  
ATOM   1475  CE1 TYR A 191       8.373   7.981   3.211  1.00 27.19           C  
ANISOU 1475  CE1 TYR A 191     3191   2963   4177   -205    181   -216       C  
ATOM   1476  CE2 TYR A 191       8.972   6.402   1.511  1.00 25.87           C  
ANISOU 1476  CE2 TYR A 191     3036   2867   3928   -230    234    -98       C  
ATOM   1477  CZ  TYR A 191       9.197   7.596   2.171  1.00 29.90           C  
ANISOU 1477  CZ  TYR A 191     3526   3315   4520   -239    207   -146       C  
ATOM   1478  OH  TYR A 191      10.249   8.388   1.811  1.00 29.30           O  
ANISOU 1478  OH  TYR A 191     3417   3188   4530   -282    204   -126       O  
ATOM   1479  N   ARG A 192       2.221   5.630   2.706  1.00 25.17           N  
ANISOU 1479  N   ARG A 192     2998   2887   3678    -80    232   -120       N  
ATOM   1480  CA  ARG A 192       0.889   5.082   3.000  1.00 24.63           C  
ANISOU 1480  CA  ARG A 192     2919   2873   3567    -58    239   -110       C  
ATOM   1481  C   ARG A 192       0.267   4.427   1.781  1.00 26.14           C  
ANISOU 1481  C   ARG A 192     3117   3072   3746    -77    244    -54       C  
ATOM   1482  O   ARG A 192       0.207   5.045   0.715  1.00 25.04           O  
ANISOU 1482  O   ARG A 192     2985   2897   3632    -76    240    -26       O  
ATOM   1483  CB  ARG A 192      -0.067   6.190   3.476  1.00 26.11           C  
ANISOU 1483  CB  ARG A 192     3092   3053   3777    -13    230   -144       C  
ATOM   1484  CG  ARG A 192       0.202   6.778   4.848  1.00 31.82           C  
ANISOU 1484  CG  ARG A 192     3802   3791   4498     25    218   -219       C  
ATOM   1485  CD  ARG A 192      -0.812   7.909   5.125  1.00 26.26           C  
ANISOU 1485  CD  ARG A 192     3085   3074   3819     80    205   -257       C  
ATOM   1486  NE  ARG A 192      -0.452   8.612   6.354  1.00 30.29           N  
ANISOU 1486  NE  ARG A 192     3584   3590   4333    125    184   -349       N  
ATOM   1487  CZ  ARG A 192      -0.914   9.797   6.735  1.00 35.63           C  
ANISOU 1487  CZ  ARG A 192     4256   4234   5050    180    159   -413       C  
ATOM   1488  NH1 ARG A 192      -1.809  10.439   5.998  1.00 31.60           N1+
ANISOU 1488  NH1 ARG A 192     3748   3681   4578    200    157   -385       N1+
ATOM   1489  NH2 ARG A 192      -0.484  10.346   7.862  1.00 35.20           N  
ANISOU 1489  NH2 ARG A 192     4191   4189   4995    223    131   -511       N  
ATOM   1490  N   ALA A 193      -0.222   3.186   1.943  1.00 22.32           N  
ANISOU 1490  N   ALA A 193     2625   2634   3223    -90    248    -36       N  
ATOM   1491  CA  ALA A 193      -0.904   2.437   0.884  1.00 22.38           C  
ANISOU 1491  CA  ALA A 193     2632   2652   3221   -106    242      1       C  
ATOM   1492  C   ALA A 193      -2.202   3.156   0.480  1.00 26.70           C  
ANISOU 1492  C   ALA A 193     3159   3209   3778    -81    236     11       C  
ATOM   1493  O   ALA A 193      -2.792   3.853   1.302  1.00 26.72           O  
ANISOU 1493  O   ALA A 193     3141   3226   3784    -51    241     -9       O  
ATOM   1494  CB  ALA A 193      -1.196   1.032   1.350  1.00 23.06           C  
ANISOU 1494  CB  ALA A 193     2708   2770   3285   -129    243     14       C  
ATOM   1495  N   PRO A 194      -2.653   3.043  -0.783  1.00 23.24           N  
ANISOU 1495  N   PRO A 194     2723   2770   3337    -84    222     37       N  
ATOM   1496  CA  PRO A 194      -3.862   3.793  -1.189  1.00 21.47           C  
ANISOU 1496  CA  PRO A 194     2476   2561   3121    -52    214     48       C  
ATOM   1497  C   PRO A 194      -5.121   3.411  -0.379  1.00 25.76           C  
ANISOU 1497  C   PRO A 194     2976   3157   3655    -47    216     42       C  
ATOM   1498  O   PRO A 194      -5.954   4.291  -0.131  1.00 24.04           O  
ANISOU 1498  O   PRO A 194     2735   2954   3445     -6    218     36       O  
ATOM   1499  CB  PRO A 194      -4.013   3.453  -2.676  1.00 22.94           C  
ANISOU 1499  CB  PRO A 194     2670   2755   3291    -55    195     74       C  
ATOM   1500  CG  PRO A 194      -3.251   2.150  -2.872  1.00 26.25           C  
ANISOU 1500  CG  PRO A 194     3104   3177   3691    -92    189     66       C  
ATOM   1501  CD  PRO A 194      -2.085   2.272  -1.910  1.00 23.03           C  
ANISOU 1501  CD  PRO A 194     2716   2740   3295   -104    211     52       C  
ATOM   1502  N   GLU A 195      -5.235   2.144   0.085  1.00 22.20           N  
ANISOU 1502  N   GLU A 195     2510   2734   3193    -83    218     49       N  
ATOM   1503  CA  GLU A 195      -6.418   1.722   0.873  1.00 21.65           C  
ANISOU 1503  CA  GLU A 195     2387   2720   3118    -85    228     61       C  
ATOM   1504  C   GLU A 195      -6.527   2.463   2.234  1.00 27.49           C  
ANISOU 1504  C   GLU A 195     3109   3495   3843    -43    254     42       C  
ATOM   1505  O   GLU A 195      -7.613   2.514   2.793  1.00 26.60           O  
ANISOU 1505  O   GLU A 195     2945   3443   3719    -24    265     53       O  
ATOM   1506  CB  GLU A 195      -6.476   0.199   1.071  1.00 22.37           C  
ANISOU 1506  CB  GLU A 195     2463   2821   3216   -139    223     86       C  
ATOM   1507  CG  GLU A 195      -5.269  -0.453   1.743  1.00 22.72           C  
ANISOU 1507  CG  GLU A 195     2540   2841   3253   -159    236     87       C  
ATOM   1508  CD  GLU A 195      -4.086  -0.794   0.857  1.00 29.86           C  
ANISOU 1508  CD  GLU A 195     3496   3690   4160   -173    218     70       C  
ATOM   1509  OE1 GLU A 195      -4.048  -0.344  -0.312  1.00 23.61           O  
ANISOU 1509  OE1 GLU A 195     2721   2881   3369   -163    200     59       O  
ATOM   1510  OE2 GLU A 195      -3.179  -1.504   1.350  1.00 27.04           O1-
ANISOU 1510  OE2 GLU A 195     3160   3316   3798   -188    225     72       O1-
ATOM   1511  N   ILE A 196      -5.421   3.015   2.770  1.00 25.57           N  
ANISOU 1511  N   ILE A 196     2900   3220   3595    -26    261     10       N  
ATOM   1512  CA  ILE A 196      -5.471   3.771   4.038  1.00 26.08           C  
ANISOU 1512  CA  ILE A 196     2950   3319   3642     25    275    -28       C  
ATOM   1513  C   ILE A 196      -6.457   4.945   3.914  1.00 28.28           C  
ANISOU 1513  C   ILE A 196     3206   3606   3932     81    268    -49       C  
ATOM   1514  O   ILE A 196      -7.283   5.172   4.800  1.00 27.86           O  
ANISOU 1514  O   ILE A 196     3111   3623   3852    126    282    -63       O  
ATOM   1515  CB  ILE A 196      -4.031   4.264   4.434  1.00 28.94           C  
ANISOU 1515  CB  ILE A 196     3353   3632   4013     30    269    -72       C  
ATOM   1516  CG1 ILE A 196      -3.121   3.082   4.890  1.00 28.60           C  
ANISOU 1516  CG1 ILE A 196     3321   3601   3944     -8    279    -55       C  
ATOM   1517  CG2 ILE A 196      -4.078   5.389   5.487  1.00 27.87           C  
ANISOU 1517  CG2 ILE A 196     3207   3512   3872     94    267   -137       C  
ATOM   1518  CD1 ILE A 196      -3.719   2.248   6.069  1.00 34.63           C  
ANISOU 1518  CD1 ILE A 196     4044   4453   4661      2    303    -28       C  
ATOM   1519  N   MET A 197      -6.387   5.657   2.791  1.00 25.47           N  
ANISOU 1519  N   MET A 197     2876   3187   3613     83    249    -45       N  
ATOM   1520  CA  MET A 197      -7.251   6.805   2.520  1.00 26.48           C  
ANISOU 1520  CA  MET A 197     2990   3308   3762    141    238    -57       C  
ATOM   1521  C   MET A 197      -8.651   6.379   2.071  1.00 30.37           C  
ANISOU 1521  C   MET A 197     3433   3868   4238    145    238    -22       C  
ATOM   1522  O   MET A 197      -9.504   7.246   1.882  1.00 30.75           O  
ANISOU 1522  O   MET A 197     3460   3926   4295    201    229    -30       O  
ATOM   1523  CB  MET A 197      -6.618   7.705   1.444  1.00 28.62           C  
ANISOU 1523  CB  MET A 197     3306   3487   4083    143    220    -48       C  
ATOM   1524  CG  MET A 197      -5.382   8.451   1.923  1.00 31.31           C  
ANISOU 1524  CG  MET A 197     3680   3754   4461    146    215    -89       C  
ATOM   1525  SD  MET A 197      -3.907   7.408   2.104  1.00 33.16           S  
ANISOU 1525  SD  MET A 197     3941   3980   4680     78    225    -85       S  
ATOM   1526  CE  MET A 197      -3.362   7.270   0.375  1.00 28.78           C  
ANISOU 1526  CE  MET A 197     3414   3378   4144     39    221    -18       C  
ATOM   1527  N   LEU A 198      -8.883   5.070   1.859  1.00 24.36           N  
ANISOU 1527  N   LEU A 198     2650   3145   3459     89    241     15       N  
ATOM   1528  CA  LEU A 198     -10.188   4.670   1.364  1.00 24.40           C  
ANISOU 1528  CA  LEU A 198     2601   3210   3461     84    233     45       C  
ATOM   1529  C   LEU A 198     -10.993   3.872   2.359  1.00 30.77           C  
ANISOU 1529  C   LEU A 198     3341   4102   4247     71    257     65       C  
ATOM   1530  O   LEU A 198     -12.138   4.254   2.624  1.00 30.92           O  
ANISOU 1530  O   LEU A 198     3302   4189   4256    112    263     69       O  
ATOM   1531  CB  LEU A 198     -10.050   3.865   0.055  1.00 23.98           C  
ANISOU 1531  CB  LEU A 198     2563   3130   3420     33    205     70       C  
ATOM   1532  CG  LEU A 198      -9.411   4.600  -1.141  1.00 28.44           C  
ANISOU 1532  CG  LEU A 198     3180   3632   3993     52    186     69       C  
ATOM   1533  CD1 LEU A 198      -8.802   3.617  -2.126  1.00 28.73           C  
ANISOU 1533  CD1 LEU A 198     3243   3648   4024      2    166     80       C  
ATOM   1534  CD2 LEU A 198     -10.410   5.497  -1.838  1.00 29.29           C  
ANISOU 1534  CD2 LEU A 198     3265   3759   4104    107    168     79       C  
ATOM   1535  N   ASN A 199     -10.451   2.722   2.867  1.00 27.24           N  
ANISOU 1535  N   ASN A 199     2897   3656   3795     14    271     89       N  
ATOM   1536  CA  ASN A 199     -11.270   1.835   3.693  1.00 27.75           C  
ANISOU 1536  CA  ASN A 199     2892   3801   3851    -11    295    135       C  
ATOM   1537  C   ASN A 199     -10.445   0.916   4.629  1.00 30.88           C  
ANISOU 1537  C   ASN A 199     3302   4198   4233    -44    320    161       C  
ATOM   1538  O   ASN A 199     -10.985  -0.059   5.153  1.00 29.23           O  
ANISOU 1538  O   ASN A 199     3040   4037   4030    -83    340    220       O  
ATOM   1539  CB  ASN A 199     -12.143   0.952   2.734  1.00 28.23           C  
ANISOU 1539  CB  ASN A 199     2910   3865   3952    -70    268    170       C  
ATOM   1540  CG  ASN A 199     -11.329  -0.013   1.865  1.00 40.64           C  
ANISOU 1540  CG  ASN A 199     4531   5355   5555   -135    236    170       C  
ATOM   1541  ND2 ASN A 199     -11.977  -0.978   1.237  1.00 31.63           N  
ANISOU 1541  ND2 ASN A 199     3352   4211   4456   -192    207    191       N  
ATOM   1542  OD1 ASN A 199     -10.103   0.043   1.800  1.00 34.37           O  
ANISOU 1542  OD1 ASN A 199     3806   4503   4752   -134    236    148       O  
ATOM   1543  N   SER A 200      -9.158   1.221   4.835  1.00 26.83           N  
ANISOU 1543  N   SER A 200     2854   3633   3706    -31    319    124       N  
ATOM   1544  CA  SER A 200      -8.307   0.367   5.653  1.00 27.25           C  
ANISOU 1544  CA  SER A 200     2924   3687   3742    -55    337    147       C  
ATOM   1545  C   SER A 200      -7.726   1.078   6.868  1.00 31.89           C  
ANISOU 1545  C   SER A 200     3520   4318   4277      9    359    108       C  
ATOM   1546  O   SER A 200      -7.301   2.233   6.772  1.00 32.25           O  
ANISOU 1546  O   SER A 200     3597   4335   4321     56    344     41       O  
ATOM   1547  CB  SER A 200      -7.150  -0.174   4.810  1.00 28.19           C  
ANISOU 1547  CB  SER A 200     3108   3713   3891   -102    311    137       C  
ATOM   1548  OG  SER A 200      -6.247  -0.950   5.579  1.00 32.94           O  
ANISOU 1548  OG  SER A 200     3728   4310   4476   -116    325    156       O  
ATOM   1549  N   LYS A 201      -7.648   0.341   7.995  1.00 29.55           N  
ANISOU 1549  N   LYS A 201     3197   4090   3942     11    390    151       N  
ATOM   1550  CA  LYS A 201      -7.000   0.780   9.243  1.00 28.96           C  
ANISOU 1550  CA  LYS A 201     3127   4074   3803     75    407    114       C  
ATOM   1551  C   LYS A 201      -5.475   0.426   9.247  1.00 31.44           C  
ANISOU 1551  C   LYS A 201     3503   4323   4121     53    391     93       C  
ATOM   1552  O   LYS A 201      -4.761   0.784  10.186  1.00 32.00           O  
ANISOU 1552  O   LYS A 201     3582   4434   4142    102    395     52       O  
ATOM   1553  CB  LYS A 201      -7.678   0.111  10.453  1.00 31.97           C  
ANISOU 1553  CB  LYS A 201     3440   4581   4128     96    453    186       C  
ATOM   1554  CG  LYS A 201      -9.130   0.499  10.690  1.00 34.21           C  
ANISOU 1554  CG  LYS A 201     3647   4960   4391    132    477    207       C  
ATOM   1555  CD  LYS A 201      -9.636  -0.258  11.919  1.00 42.70           C  
ANISOU 1555  CD  LYS A 201     4650   6168   5406    150    530    297       C  
ATOM   1556  CE  LYS A 201     -11.127  -0.267  12.093  1.00 57.35           C  
ANISOU 1556  CE  LYS A 201     6412   8126   7253    162    563    354       C  
ATOM   1557  NZ  LYS A 201     -11.558  -1.388  12.981  1.00 58.85           N1+
ANISOU 1557  NZ  LYS A 201     6530   8413   7416    138    616    485       N1+
ATOM   1558  N   GLY A 202      -4.993  -0.274   8.221  1.00 26.19           N  
ANISOU 1558  N   GLY A 202     2876   3568   3509    -14    371    116       N  
ATOM   1559  CA  GLY A 202      -3.587  -0.670   8.151  1.00 25.80           C  
ANISOU 1559  CA  GLY A 202     2878   3463   3463    -32    357    101       C  
ATOM   1560  C   GLY A 202      -3.264  -1.803   9.108  1.00 29.65           C  
ANISOU 1560  C   GLY A 202     3352   3997   3917    -38    379    162       C  
ATOM   1561  O   GLY A 202      -2.209  -1.804   9.751  1.00 29.00           O  
ANISOU 1561  O   GLY A 202     3291   3928   3799    -10    378    138       O  
ATOM   1562  N   TYR A 203      -4.189  -2.781   9.202  1.00 25.88           N  
ANISOU 1562  N   TYR A 203     2834   3542   3458    -74    398    248       N  
ATOM   1563  CA  TYR A 203      -4.101  -3.953  10.081  1.00 26.08           C  
ANISOU 1563  CA  TYR A 203     2836   3606   3466    -85    425    337       C  
ATOM   1564  C   TYR A 203      -3.787  -5.233   9.281  1.00 29.92           C  
ANISOU 1564  C   TYR A 203     3351   3991   4026   -156    403    384       C  
ATOM   1565  O   TYR A 203      -3.922  -6.343   9.806  1.00 29.91           O  
ANISOU 1565  O   TYR A 203     3328   3996   4042   -181    420    475       O  
ATOM   1566  CB  TYR A 203      -5.443  -4.139  10.875  1.00 28.40           C  
ANISOU 1566  CB  TYR A 203     3049   4005   3735    -73    467    416       C  
ATOM   1567  CG  TYR A 203      -5.763  -3.106  11.942  1.00 31.96           C  
ANISOU 1567  CG  TYR A 203     3464   4585   4096     15    495    379       C  
ATOM   1568  CD1 TYR A 203      -4.906  -2.037  12.193  1.00 33.28           C  
ANISOU 1568  CD1 TYR A 203     3671   4757   4219     77    475    272       C  
ATOM   1569  CD2 TYR A 203      -6.925  -3.201  12.704  1.00 36.03           C  
ANISOU 1569  CD2 TYR A 203     3898   5218   4573     40    539    449       C  
ATOM   1570  CE1 TYR A 203      -5.192  -1.090  13.175  1.00 34.16           C  
ANISOU 1570  CE1 TYR A 203     3749   4981   4250    167    490    221       C  
ATOM   1571  CE2 TYR A 203      -7.228  -2.254  13.688  1.00 38.44           C  
ANISOU 1571  CE2 TYR A 203     4168   5653   4786    136    562    404       C  
ATOM   1572  CZ  TYR A 203      -6.362  -1.194  13.910  1.00 46.66           C  
ANISOU 1572  CZ  TYR A 203     5257   6689   5784    202    534    282       C  
ATOM   1573  OH  TYR A 203      -6.641  -0.264  14.883  1.00 51.95           O  
ANISOU 1573  OH  TYR A 203     5892   7480   6365    305    546    220       O  
ATOM   1574  N   THR A 204      -3.319  -5.079   8.036  1.00 26.85           N  
ANISOU 1574  N   THR A 204     3010   3510   3681   -183    364    323       N  
ATOM   1575  CA  THR A 204      -2.986  -6.218   7.168  1.00 26.90           C  
ANISOU 1575  CA  THR A 204     3047   3420   3753   -237    333    341       C  
ATOM   1576  C   THR A 204      -1.533  -6.059   6.705  1.00 27.68           C  
ANISOU 1576  C   THR A 204     3209   3469   3839   -219    311    278       C  
ATOM   1577  O   THR A 204      -1.061  -4.934   6.559  1.00 25.79           O  
ANISOU 1577  O   THR A 204     2987   3246   3568   -186    309    214       O  
ATOM   1578  CB  THR A 204      -4.022  -6.298   6.002  1.00 40.06           C  
ANISOU 1578  CB  THR A 204     4695   5046   5481   -283    305    332       C  
ATOM   1579  CG2 THR A 204      -3.786  -7.463   5.062  1.00 39.46           C  
ANISOU 1579  CG2 THR A 204     4645   4872   5475   -333    263    333       C  
ATOM   1580  OG1 THR A 204      -5.338  -6.420   6.568  1.00 40.34           O  
ANISOU 1580  OG1 THR A 204     4659   5143   5526   -298    331    395       O  
ATOM   1581  N   LYS A 205      -0.829  -7.189   6.493  1.00 23.21           N  
ANISOU 1581  N   LYS A 205     2673   2842   3305   -239    293    299       N  
ATOM   1582  CA  LYS A 205       0.588  -7.258   6.072  1.00 21.47           C  
ANISOU 1582  CA  LYS A 205     2504   2580   3073   -220    273    249       C  
ATOM   1583  C   LYS A 205       0.873  -6.491   4.787  1.00 24.33           C  
ANISOU 1583  C   LYS A 205     2891   2911   3440   -221    250    176       C  
ATOM   1584  O   LYS A 205       1.975  -5.949   4.618  1.00 22.94           O  
ANISOU 1584  O   LYS A 205     2742   2738   3238   -195    248    131       O  
ATOM   1585  CB  LYS A 205       1.021  -8.734   5.924  1.00 22.65           C  
ANISOU 1585  CB  LYS A 205     2677   2662   3268   -240    253    287       C  
ATOM   1586  CG  LYS A 205       1.209  -9.432   7.286  1.00 28.17           C  
ANISOU 1586  CG  LYS A 205     3359   3395   3947   -223    281    368       C  
ATOM   1587  CD  LYS A 205       1.338 -10.957   7.178  1.00 24.04           C  
ANISOU 1587  CD  LYS A 205     2853   2787   3494   -249    260    425       C  
ATOM   1588  CE  LYS A 205       1.353 -11.603   8.539  1.00 25.13           C  
ANISOU 1588  CE  LYS A 205     2970   2966   3614   -230    293    527       C  
ATOM   1589  NZ  LYS A 205       1.676 -13.054   8.463  1.00 23.98           N1+
ANISOU 1589  NZ  LYS A 205     2847   2722   3543   -248    269    584       N1+
ATOM   1590  N   SER A 206      -0.125  -6.441   3.876  1.00 20.90           N  
ANISOU 1590  N   SER A 206     2444   2457   3041   -249    232    170       N  
ATOM   1591  CA  SER A 206      -0.031  -5.768   2.592  1.00 21.15           C  
ANISOU 1591  CA  SER A 206     2494   2471   3073   -245    212    116       C  
ATOM   1592  C   SER A 206       0.295  -4.281   2.739  1.00 25.77           C  
ANISOU 1592  C   SER A 206     3079   3092   3621   -213    231     86       C  
ATOM   1593  O   SER A 206       0.779  -3.681   1.789  1.00 25.10           O  
ANISOU 1593  O   SER A 206     3013   2991   3531   -204    221     53       O  
ATOM   1594  CB  SER A 206      -1.331  -5.945   1.809  1.00 24.97           C  
ANISOU 1594  CB  SER A 206     2951   2944   3592   -273    189    121       C  
ATOM   1595  OG  SER A 206      -2.421  -5.469   2.572  1.00 29.45           O  
ANISOU 1595  OG  SER A 206     3472   3561   4157   -276    214    155       O  
ATOM   1596  N   ILE A 207       0.054  -3.688   3.921  1.00 24.60           N  
ANISOU 1596  N   ILE A 207     2906   2992   3448   -193    257     96       N  
ATOM   1597  CA  ILE A 207       0.356  -2.256   4.154  1.00 25.22           C  
ANISOU 1597  CA  ILE A 207     2984   3091   3506   -160    267     55       C  
ATOM   1598  C   ILE A 207       1.902  -2.008   4.171  1.00 25.46           C  
ANISOU 1598  C   ILE A 207     3043   3104   3527   -149    263     21       C  
ATOM   1599  O   ILE A 207       2.380  -0.975   3.687  1.00 24.19           O  
ANISOU 1599  O   ILE A 207     2890   2924   3377   -142    259    -11       O  
ATOM   1600  CB  ILE A 207      -0.372  -1.784   5.451  1.00 29.93           C  
ANISOU 1600  CB  ILE A 207     3544   3754   4075   -131    289     61       C  
ATOM   1601  CG1 ILE A 207      -0.984  -0.385   5.290  1.00 32.78           C  
ANISOU 1601  CG1 ILE A 207     3893   4123   4441   -104    288     23       C  
ATOM   1602  CG2 ILE A 207       0.402  -1.969   6.764  1.00 30.50           C  
ANISOU 1602  CG2 ILE A 207     3613   3872   4105   -101    303     57       C  
ATOM   1603  CD1 ILE A 207      -2.290  -0.471   4.548  1.00 39.35           C  
ANISOU 1603  CD1 ILE A 207     4702   4955   5294   -120    284     50       C  
ATOM   1604  N   ASP A 208       2.658  -2.982   4.689  1.00 20.74           N  
ANISOU 1604  N   ASP A 208     2456   2510   2915   -149    264     35       N  
ATOM   1605  CA  ASP A 208       4.115  -2.901   4.781  1.00 20.08           C  
ANISOU 1605  CA  ASP A 208     2389   2421   2819   -136    259      6       C  
ATOM   1606  C   ASP A 208       4.748  -3.087   3.441  1.00 23.69           C  
ANISOU 1606  C   ASP A 208     2869   2837   3295   -150    246     -3       C  
ATOM   1607  O   ASP A 208       5.753  -2.428   3.160  1.00 23.93           O  
ANISOU 1607  O   ASP A 208     2902   2865   3327   -144    246    -30       O  
ATOM   1608  CB  ASP A 208       4.689  -3.929   5.773  1.00 20.73           C  
ANISOU 1608  CB  ASP A 208     2472   2528   2875   -120    263     30       C  
ATOM   1609  CG  ASP A 208       4.508  -3.571   7.238  1.00 23.76           C  
ANISOU 1609  CG  ASP A 208     2830   2980   3217    -87    277     31       C  
ATOM   1610  OD1 ASP A 208       4.468  -2.351   7.569  1.00 23.89           O  
ANISOU 1610  OD1 ASP A 208     2831   3021   3225    -68    277    -18       O  
ATOM   1611  OD2 ASP A 208       4.444  -4.481   8.045  1.00 24.86           O1-
ANISOU 1611  OD2 ASP A 208     2963   3149   3333    -75    287     78       O1-
ATOM   1612  N   ILE A 209       4.200  -4.021   2.625  1.00 21.80           N  
ANISOU 1612  N   ILE A 209     2642   2571   3072   -166    233     17       N  
ATOM   1613  CA  ILE A 209       4.696  -4.280   1.281  1.00 21.61           C  
ANISOU 1613  CA  ILE A 209     2637   2522   3051   -167    217      1       C  
ATOM   1614  C   ILE A 209       4.588  -3.008   0.448  1.00 24.93           C  
ANISOU 1614  C   ILE A 209     3052   2949   3473   -165    224     -9       C  
ATOM   1615  O   ILE A 209       5.508  -2.717  -0.315  1.00 22.66           O  
ANISOU 1615  O   ILE A 209     2770   2663   3176   -156    227    -17       O  
ATOM   1616  CB  ILE A 209       3.970  -5.467   0.607  1.00 24.21           C  
ANISOU 1616  CB  ILE A 209     2978   2820   3401   -180    191      8       C  
ATOM   1617  CG1 ILE A 209       4.263  -6.806   1.356  1.00 24.12           C  
ANISOU 1617  CG1 ILE A 209     2976   2784   3403   -181    182     28       C  
ATOM   1618  CG2 ILE A 209       4.323  -5.542  -0.885  1.00 24.00           C  
ANISOU 1618  CG2 ILE A 209     2967   2788   3363   -166    172    -21       C  
ATOM   1619  CD1 ILE A 209       5.834  -7.276   1.323  1.00 27.15           C  
ANISOU 1619  CD1 ILE A 209     3384   3167   3767   -149    179      7       C  
ATOM   1620  N   TRP A 210       3.467  -2.261   0.584  1.00 21.53           N  
ANISOU 1620  N   TRP A 210     2604   2521   3053   -170    228      0       N  
ATOM   1621  CA  TRP A 210       3.318  -0.998  -0.154  1.00 21.14           C  
ANISOU 1621  CA  TRP A 210     2550   2469   3013   -164    233      0       C  
ATOM   1622  C   TRP A 210       4.458  -0.070   0.208  1.00 23.10           C  
ANISOU 1622  C   TRP A 210     2794   2711   3272   -160    247    -12       C  
ATOM   1623  O   TRP A 210       5.084   0.511  -0.682  1.00 20.69           O  
ANISOU 1623  O   TRP A 210     2489   2397   2975   -159    252      0       O  
ATOM   1624  CB  TRP A 210       1.966  -0.320   0.115  1.00 20.19           C  
ANISOU 1624  CB  TRP A 210     2411   2355   2906   -161    234      7       C  
ATOM   1625  CG  TRP A 210       1.844   0.973  -0.657  1.00 21.08           C  
ANISOU 1625  CG  TRP A 210     2521   2454   3035   -148    237     15       C  
ATOM   1626  CD1 TRP A 210       2.282   2.212  -0.273  1.00 23.94           C  
ANISOU 1626  CD1 TRP A 210     2878   2793   3424   -140    247      6       C  
ATOM   1627  CD2 TRP A 210       1.378   1.106  -2.001  1.00 19.81           C  
ANISOU 1627  CD2 TRP A 210     2364   2298   2867   -140    228     36       C  
ATOM   1628  CE2 TRP A 210       1.466   2.474  -2.340  1.00 24.53           C  
ANISOU 1628  CE2 TRP A 210     2957   2874   3488   -126    238     55       C  
ATOM   1629  CE3 TRP A 210       0.792   0.211  -2.925  1.00 20.92           C  
ANISOU 1629  CE3 TRP A 210     2505   2458   2984   -140    207     39       C  
ATOM   1630  NE1 TRP A 210       2.043   3.125  -1.272  1.00 23.64           N  
ANISOU 1630  NE1 TRP A 210     2840   2736   3405   -130    247     33       N  
ATOM   1631  CZ2 TRP A 210       1.056   2.961  -3.592  1.00 23.65           C  
ANISOU 1631  CZ2 TRP A 210     2846   2772   3370   -107    235     90       C  
ATOM   1632  CZ3 TRP A 210       0.364   0.700  -4.148  1.00 22.46           C  
ANISOU 1632  CZ3 TRP A 210     2699   2670   3165   -118    198     58       C  
ATOM   1633  CH2 TRP A 210       0.541   2.050  -4.491  1.00 23.79           C  
ANISOU 1633  CH2 TRP A 210     2865   2826   3347   -100    215     90       C  
ATOM   1634  N   SER A 211       4.748   0.065   1.522  1.00 20.93           N  
ANISOU 1634  N   SER A 211     2510   2446   2998   -156    250    -34       N  
ATOM   1635  CA  SER A 211       5.825   0.959   1.945  1.00 20.86           C  
ANISOU 1635  CA  SER A 211     2490   2428   3008   -155    253    -60       C  
ATOM   1636  C   SER A 211       7.182   0.528   1.340  1.00 23.21           C  
ANISOU 1636  C   SER A 211     2790   2728   3300   -162    256    -54       C  
ATOM   1637  O   SER A 211       7.941   1.380   0.913  1.00 21.56           O  
ANISOU 1637  O   SER A 211     2566   2503   3121   -173    261    -51       O  
ATOM   1638  CB  SER A 211       5.901   1.020   3.464  1.00 21.44           C  
ANISOU 1638  CB  SER A 211     2550   2527   3068   -138    248    -96       C  
ATOM   1639  OG  SER A 211       4.647   1.441   3.987  1.00 24.43           O  
ANISOU 1639  OG  SER A 211     2920   2917   3445   -122    250   -101       O  
ATOM   1640  N   VAL A 212       7.478  -0.769   1.313  1.00 20.38           N  
ANISOU 1640  N   VAL A 212     2446   2389   2910   -155    252    -49       N  
ATOM   1641  CA  VAL A 212       8.736  -1.293   0.726  1.00 20.20           C  
ANISOU 1641  CA  VAL A 212     2423   2379   2872   -149    255    -48       C  
ATOM   1642  C   VAL A 212       8.786  -0.934  -0.794  1.00 23.61           C  
ANISOU 1642  C   VAL A 212     2855   2811   3304   -150    264    -21       C  
ATOM   1643  O   VAL A 212       9.844  -0.576  -1.292  1.00 23.87           O  
ANISOU 1643  O   VAL A 212     2869   2860   3339   -150    277    -11       O  
ATOM   1644  CB  VAL A 212       8.837  -2.827   0.973  1.00 21.96           C  
ANISOU 1644  CB  VAL A 212     2667   2611   3067   -132    243    -50       C  
ATOM   1645  CG1 VAL A 212       9.989  -3.458   0.178  1.00 21.67           C  
ANISOU 1645  CG1 VAL A 212     2633   2590   3009   -112    242    -54       C  
ATOM   1646  CG2 VAL A 212       8.977  -3.126   2.468  1.00 21.52           C  
ANISOU 1646  CG2 VAL A 212     2604   2570   3001   -123    240    -59       C  
ATOM   1647  N   GLY A 213       7.651  -1.044  -1.491  1.00 20.58           N  
ANISOU 1647  N   GLY A 213     2485   2420   2913   -147    257     -7       N  
ATOM   1648  CA  GLY A 213       7.542  -0.665  -2.901  1.00 21.75           C  
ANISOU 1648  CA  GLY A 213     2632   2583   3049   -136    264     21       C  
ATOM   1649  C   GLY A 213       7.920   0.799  -3.072  1.00 24.86           C  
ANISOU 1649  C   GLY A 213     3002   2963   3479   -151    285     53       C  
ATOM   1650  O   GLY A 213       8.736   1.131  -3.929  1.00 23.89           O  
ANISOU 1650  O   GLY A 213     2864   2864   3350   -146    304     87       O  
ATOM   1651  N   CYS A 214       7.407   1.681  -2.185  1.00 21.29           N  
ANISOU 1651  N   CYS A 214     2544   2473   3072   -167    282     42       N  
ATOM   1652  CA  CYS A 214       7.749   3.121  -2.200  1.00 20.96           C  
ANISOU 1652  CA  CYS A 214     2481   2395   3089   -184    293     65       C  
ATOM   1653  C   CYS A 214       9.262   3.330  -1.980  1.00 24.27           C  
ANISOU 1653  C   CYS A 214     2872   2817   3533   -203    303     63       C  
ATOM   1654  O   CYS A 214       9.863   4.221  -2.592  1.00 22.66           O  
ANISOU 1654  O   CYS A 214     2643   2597   3371   -220    319    108       O  
ATOM   1655  CB  CYS A 214       6.943   3.858  -1.128  1.00 21.56           C  
ANISOU 1655  CB  CYS A 214     2557   2430   3205   -185    278     30       C  
ATOM   1656  SG  CYS A 214       5.165   3.959  -1.469  1.00 24.86           S  
ANISOU 1656  SG  CYS A 214     2990   2847   3608   -163    270     43       S  
ATOM   1657  N   ILE A 215       9.859   2.550  -1.045  1.00 21.73           N  
ANISOU 1657  N   ILE A 215     2549   2516   3190   -201    292     16       N  
ATOM   1658  CA  ILE A 215      11.303   2.663  -0.717  1.00 21.49           C  
ANISOU 1658  CA  ILE A 215     2485   2499   3180   -216    295      5       C  
ATOM   1659  C   ILE A 215      12.117   2.226  -1.931  1.00 22.63           C  
ANISOU 1659  C   ILE A 215     2615   2689   3292   -208    319     51       C  
ATOM   1660  O   ILE A 215      13.116   2.870  -2.280  1.00 24.66           O  
ANISOU 1660  O   ILE A 215     2831   2952   3586   -230    336     82       O  
ATOM   1661  CB  ILE A 215      11.644   1.838   0.575  1.00 23.50           C  
ANISOU 1661  CB  ILE A 215     2744   2778   3406   -202    275    -53       C  
ATOM   1662  CG1 ILE A 215      10.945   2.441   1.809  1.00 25.00           C  
ANISOU 1662  CG1 ILE A 215     2937   2942   3621   -202    255   -100       C  
ATOM   1663  CG2 ILE A 215      13.152   1.713   0.795  1.00 23.63           C  
ANISOU 1663  CG2 ILE A 215     2724   2826   3430   -209    276    -66       C  
ATOM   1664  CD1 ILE A 215      10.748   1.436   3.006  1.00 24.43           C  
ANISOU 1664  CD1 ILE A 215     2879   2910   3495   -173    241   -136       C  
ATOM   1665  N   LEU A 216      11.713   1.110  -2.562  1.00 20.13           N  
ANISOU 1665  N   LEU A 216     2329   2410   2910   -174    319     53       N  
ATOM   1666  CA  LEU A 216      12.373   0.635  -3.780  1.00 21.02           C  
ANISOU 1666  CA  LEU A 216     2431   2580   2975   -148    339     86       C  
ATOM   1667  C   LEU A 216      12.337   1.720  -4.856  1.00 24.68           C  
ANISOU 1667  C   LEU A 216     2869   3049   3457   -158    367    159       C  
ATOM   1668  O   LEU A 216      13.382   2.017  -5.433  1.00 24.46           O  
ANISOU 1668  O   LEU A 216     2801   3063   3432   -161    395    203       O  
ATOM   1669  CB  LEU A 216      11.754  -0.676  -4.309  1.00 21.18           C  
ANISOU 1669  CB  LEU A 216     2491   2626   2931   -105    321     61       C  
ATOM   1670  CG  LEU A 216      12.270  -1.156  -5.713  1.00 26.62           C  
ANISOU 1670  CG  LEU A 216     3171   3387   3555    -60    336     81       C  
ATOM   1671  CD1 LEU A 216      13.840  -1.343  -5.751  1.00 25.22           C  
ANISOU 1671  CD1 LEU A 216     2955   3264   3366    -47    357     85       C  
ATOM   1672  CD2 LEU A 216      11.575  -2.415  -6.134  1.00 26.80           C  
ANISOU 1672  CD2 LEU A 216     3235   3418   3531    -19    304     34       C  
ATOM   1673  N   ALA A 217      11.152   2.355  -5.095  1.00 23.04           N  
ANISOU 1673  N   ALA A 217     2682   2804   3268   -162    362    180       N  
ATOM   1674  CA  ALA A 217      11.066   3.433  -6.100  1.00 24.44           C  
ANISOU 1674  CA  ALA A 217     2837   2981   3467   -166    388    262       C  
ATOM   1675  C   ALA A 217      11.995   4.592  -5.739  1.00 27.62           C  
ANISOU 1675  C   ALA A 217     3194   3339   3960   -214    405    300       C  
ATOM   1676  O   ALA A 217      12.632   5.166  -6.622  1.00 28.65           O  
ANISOU 1676  O   ALA A 217     3286   3495   4103   -221    439    382       O  
ATOM   1677  CB  ALA A 217       9.630   3.937  -6.225  1.00 24.84           C  
ANISOU 1677  CB  ALA A 217     2917   2992   3530   -158    373    270       C  
ATOM   1678  N   GLU A 218      12.090   4.913  -4.437  1.00 23.04           N  
ANISOU 1678  N   GLU A 218     2613   2698   3444   -246    380    239       N  
ATOM   1679  CA  GLU A 218      12.941   5.995  -3.940  1.00 22.81           C  
ANISOU 1679  CA  GLU A 218     2538   2614   3516   -297    381    251       C  
ATOM   1680  C   GLU A 218      14.446   5.682  -4.120  1.00 27.86           C  
ANISOU 1680  C   GLU A 218     3125   3311   4151   -312    402    270       C  
ATOM   1681  O   GLU A 218      15.194   6.577  -4.480  1.00 27.18           O  
ANISOU 1681  O   GLU A 218     2986   3205   4138   -352    422    334       O  
ATOM   1682  CB  GLU A 218      12.625   6.265  -2.480  1.00 24.25           C  
ANISOU 1682  CB  GLU A 218     2732   2733   3747   -311    340    161       C  
ATOM   1683  CG  GLU A 218      13.094   7.627  -2.027  1.00 29.75           C  
ANISOU 1683  CG  GLU A 218     3390   3346   4567   -359    326    160       C  
ATOM   1684  CD  GLU A 218      12.449   8.129  -0.760  1.00 36.35           C  
ANISOU 1684  CD  GLU A 218     4245   4119   5447   -356    281     69       C  
ATOM   1685  OE1 GLU A 218      11.330   7.674  -0.430  1.00 26.31           O  
ANISOU 1685  OE1 GLU A 218     3018   2862   4117   -317    272     35       O  
ATOM   1686  OE2 GLU A 218      13.055   9.007  -0.110  1.00 29.10           O1-
ANISOU 1686  OE2 GLU A 218     3292   3141   4624   -390    254     29       O1-
ATOM   1687  N   MET A 219      14.866   4.409  -3.915  1.00 24.19           N  
ANISOU 1687  N   MET A 219     2670   2916   3605   -279    397    222       N  
ATOM   1688  CA  MET A 219      16.246   3.959  -4.126  1.00 24.99           C  
ANISOU 1688  CA  MET A 219     2721   3087   3685   -277    417    235       C  
ATOM   1689  C   MET A 219      16.648   4.061  -5.612  1.00 30.52           C  
ANISOU 1689  C   MET A 219     3390   3859   4347   -258    465    332       C  
ATOM   1690  O   MET A 219      17.822   4.297  -5.914  1.00 30.14           O  
ANISOU 1690  O   MET A 219     3276   3858   4317   -276    493    377       O  
ATOM   1691  CB  MET A 219      16.432   2.510  -3.637  1.00 25.94           C  
ANISOU 1691  CB  MET A 219     2872   3261   3724   -230    398    163       C  
ATOM   1692  CG  MET A 219      16.473   2.383  -2.125  1.00 27.71           C  
ANISOU 1692  CG  MET A 219     3106   3447   3977   -243    358     82       C  
ATOM   1693  SD  MET A 219      17.116   0.781  -1.610  1.00 30.83           S  
ANISOU 1693  SD  MET A 219     3516   3908   4291   -190    343     26       S  
ATOM   1694  CE  MET A 219      15.722  -0.340  -2.034  1.00 26.54           C  
ANISOU 1694  CE  MET A 219     3053   3356   3677   -143    333     15       C  
ATOM   1695  N   LEU A 220      15.670   3.882  -6.522  1.00 28.04           N  
ANISOU 1695  N   LEU A 220     3117   3564   3974   -219    474    365       N  
ATOM   1696  CA  LEU A 220      15.865   3.948  -7.969  1.00 28.53           C  
ANISOU 1696  CA  LEU A 220     3153   3709   3978   -185    518    456       C  
ATOM   1697  C   LEU A 220      16.100   5.372  -8.484  1.00 33.37           C  
ANISOU 1697  C   LEU A 220     3716   4291   4674   -231    554    572       C  
ATOM   1698  O   LEU A 220      16.836   5.537  -9.450  1.00 32.76           O  
ANISOU 1698  O   LEU A 220     3586   4296   4567   -217    602    664       O  
ATOM   1699  CB  LEU A 220      14.667   3.329  -8.723  1.00 28.01           C  
ANISOU 1699  CB  LEU A 220     3145   3676   3821   -123    506    441       C  
ATOM   1700  CG  LEU A 220      14.513   1.794  -8.627  1.00 31.55           C  
ANISOU 1700  CG  LEU A 220     3636   4168   4182    -69    475    346       C  
ATOM   1701  CD1 LEU A 220      13.179   1.350  -9.150  1.00 30.79           C  
ANISOU 1701  CD1 LEU A 220     3594   4071   4035    -30    448    319       C  
ATOM   1702  CD2 LEU A 220      15.643   1.059  -9.340  1.00 33.82           C  
ANISOU 1702  CD2 LEU A 220     3889   4567   4393    -17    499    352       C  
ATOM   1703  N   SER A 221      15.480   6.396  -7.874  1.00 32.01           N  
ANISOU 1703  N   SER A 221     3556   4001   4606   -280    533    573       N  
ATOM   1704  CA  SER A 221      15.649   7.762  -8.410  1.00 32.95           C  
ANISOU 1704  CA  SER A 221     3631   4068   4821   -324    562    691       C  
ATOM   1705  C   SER A 221      16.114   8.826  -7.389  1.00 36.06           C  
ANISOU 1705  C   SER A 221     3989   4339   5373   -405    539    675       C  
ATOM   1706  O   SER A 221      16.222   9.997  -7.767  1.00 34.86           O  
ANISOU 1706  O   SER A 221     3802   4121   5324   -447    557    773       O  
ATOM   1707  CB  SER A 221      14.328   8.223  -9.012  1.00 36.67           C  
ANISOU 1707  CB  SER A 221     4148   4510   5275   -291    561    737       C  
ATOM   1708  OG  SER A 221      13.360   8.259  -7.978  1.00 44.38           O  
ANISOU 1708  OG  SER A 221     5178   5394   6289   -299    510    638       O  
ATOM   1709  N   ASN A 222      16.353   8.448  -6.112  1.00 32.90           N  
ANISOU 1709  N   ASN A 222     3599   3906   4996   -423    494    553       N  
ATOM   1710  CA  ASN A 222      16.769   9.364  -5.019  1.00 34.46           C  
ANISOU 1710  CA  ASN A 222     3764   3993   5335   -490    457    505       C  
ATOM   1711  C   ASN A 222      15.693  10.423  -4.705  1.00 39.87           C  
ANISOU 1711  C   ASN A 222     4486   4551   6110   -503    426    495       C  
ATOM   1712  O   ASN A 222      16.012  11.510  -4.229  1.00 43.12           O  
ANISOU 1712  O   ASN A 222     4865   4857   6663   -559    401    489       O  
ATOM   1713  CB  ASN A 222      18.130  10.057  -5.309  1.00 34.29           C  
ANISOU 1713  CB  ASN A 222     3646   3970   5411   -556    482    583       C  
ATOM   1714  CG  ASN A 222      19.267   9.082  -5.343  1.00 44.13           C  
ANISOU 1714  CG  ASN A 222     4848   5337   6580   -541    502    566       C  
ATOM   1715  ND2 ASN A 222      19.962   8.946  -4.235  1.00 35.58           N  
ANISOU 1715  ND2 ASN A 222     3737   4240   5540   -569    461    469       N  
ATOM   1716  OD1 ASN A 222      19.494   8.402  -6.340  1.00 40.08           O  
ANISOU 1716  OD1 ASN A 222     4328   4938   5962   -495    549    631       O  
ATOM   1717  N   ARG A 223      14.431  10.108  -4.982  1.00 35.01           N  
ANISOU 1717  N   ARG A 223     3937   3945   5419   -448    424    489       N  
ATOM   1718  CA  ARG A 223      13.314  11.005  -4.701  1.00 34.85           C  
ANISOU 1718  CA  ARG A 223     3955   3821   5466   -443    395    474       C  
ATOM   1719  C   ARG A 223      12.074  10.202  -4.308  1.00 35.63           C  
ANISOU 1719  C   ARG A 223     4121   3954   5462   -384    373    394       C  
ATOM   1720  O   ARG A 223      11.801   9.164  -4.923  1.00 33.89           O  
ANISOU 1720  O   ARG A 223     3923   3829   5123   -343    394    408       O  
ATOM   1721  CB  ARG A 223      13.008  11.892  -5.920  1.00 37.17           C  
ANISOU 1721  CB  ARG A 223     4237   4082   5802   -444    431    617       C  
ATOM   1722  N   PRO A 224      11.295  10.651  -3.304  1.00 31.94           N  
ANISOU 1722  N   PRO A 224     3682   3412   5040   -377    330    309       N  
ATOM   1723  CA  PRO A 224      10.066   9.910  -2.958  1.00 30.78           C  
ANISOU 1723  CA  PRO A 224     3588   3306   4801   -324    316    248       C  
ATOM   1724  C   PRO A 224       9.148   9.850  -4.175  1.00 32.31           C  
ANISOU 1724  C   PRO A 224     3805   3532   4940   -287    341    332       C  
ATOM   1725  O   PRO A 224       9.009  10.845  -4.877  1.00 30.82           O  
ANISOU 1725  O   PRO A 224     3606   3290   4815   -292    353    415       O  
ATOM   1726  CB  PRO A 224       9.462  10.718  -1.805  1.00 32.89           C  
ANISOU 1726  CB  PRO A 224     3867   3488   5142   -319    272    162       C  
ATOM   1727  CG  PRO A 224      10.063  12.068  -1.925  1.00 39.35           C  
ANISOU 1727  CG  PRO A 224     4651   4199   6103   -363    262    198       C  
ATOM   1728  CD  PRO A 224      11.448  11.864  -2.471  1.00 35.18           C  
ANISOU 1728  CD  PRO A 224     4074   3703   5589   -411    291    261       C  
ATOM   1729  N   ILE A 225       8.618   8.662  -4.489  1.00 27.78           N  
ANISOU 1729  N   ILE A 225     3257   3046   4251   -251    347    316       N  
ATOM   1730  CA  ILE A 225       7.763   8.472  -5.670  1.00 27.06           C  
ANISOU 1730  CA  ILE A 225     3185   3002   4094   -210    362    379       C  
ATOM   1731  C   ILE A 225       6.384   9.160  -5.497  1.00 28.73           C  
ANISOU 1731  C   ILE A 225     3419   3161   4335   -183    341    372       C  
ATOM   1732  O   ILE A 225       5.829   9.659  -6.477  1.00 27.25           O  
ANISOU 1732  O   ILE A 225     3233   2978   4141   -157    352    449       O  
ATOM   1733  CB  ILE A 225       7.610   6.960  -6.019  1.00 30.23           C  
ANISOU 1733  CB  ILE A 225     3604   3504   4377   -180    362    347       C  
ATOM   1734  CG1 ILE A 225       6.853   6.770  -7.385  1.00 30.73           C  
ANISOU 1734  CG1 ILE A 225     3677   3629   4368   -134    372    407       C  
ATOM   1735  CG2 ILE A 225       7.032   6.131  -4.832  1.00 30.35           C  
ANISOU 1735  CG2 ILE A 225     3644   3518   4369   -178    331    247       C  
ATOM   1736  CD1 ILE A 225       6.509   5.394  -7.820  1.00 34.62           C  
ANISOU 1736  CD1 ILE A 225     4188   4204   4760   -100    359    366       C  
ATOM   1737  N   PHE A 226       5.813   9.152  -4.279  1.00 26.10           N  
ANISOU 1737  N   PHE A 226     3101   2795   4023   -181    310    281       N  
ATOM   1738  CA  PHE A 226       4.477   9.739  -4.050  1.00 25.80           C  
ANISOU 1738  CA  PHE A 226     3078   2721   4003   -146    290    264       C  
ATOM   1739  C   PHE A 226       4.557  10.816  -2.941  1.00 31.46           C  
ANISOU 1739  C   PHE A 226     3790   3342   4822   -155    265    206       C  
ATOM   1740  O   PHE A 226       4.143  10.558  -1.812  1.00 31.69           O  
ANISOU 1740  O   PHE A 226     3824   3380   4836   -141    243    117       O  
ATOM   1741  CB  PHE A 226       3.448   8.636  -3.704  1.00 25.54           C  
ANISOU 1741  CB  PHE A 226     3062   2760   3883   -119    278    209       C  
ATOM   1742  CG  PHE A 226       3.353   7.468  -4.658  1.00 24.93           C  
ANISOU 1742  CG  PHE A 226     2990   2767   3713   -110    289    237       C  
ATOM   1743  CD1 PHE A 226       3.014   7.663  -5.997  1.00 24.59           C  
ANISOU 1743  CD1 PHE A 226     2947   2756   3640    -83    299    310       C  
ATOM   1744  CD2 PHE A 226       3.526   6.158  -4.202  1.00 24.77           C  
ANISOU 1744  CD2 PHE A 226     2976   2797   3636   -120    283    185       C  
ATOM   1745  CE1 PHE A 226       2.904   6.572  -6.875  1.00 25.00           C  
ANISOU 1745  CE1 PHE A 226     3004   2892   3603    -64    298    317       C  
ATOM   1746  CE2 PHE A 226       3.437   5.071  -5.086  1.00 26.54           C  
ANISOU 1746  CE2 PHE A 226     3208   3088   3788   -107    282    196       C  
ATOM   1747  CZ  PHE A 226       3.107   5.285  -6.415  1.00 24.72           C  
ANISOU 1747  CZ  PHE A 226     2976   2892   3525    -78    287    254       C  
ATOM   1748  N   PRO A 227       5.126  12.016  -3.224  1.00 29.62           N  
ANISOU 1748  N   PRO A 227     3541   3016   4696   -178    265    255       N  
ATOM   1749  CA  PRO A 227       5.290  13.014  -2.153  1.00 29.71           C  
ANISOU 1749  CA  PRO A 227     3546   2926   4817   -186    229    182       C  
ATOM   1750  C   PRO A 227       4.044  13.875  -1.889  1.00 36.92           C  
ANISOU 1750  C   PRO A 227     4476   3780   5769   -134    203    153       C  
ATOM   1751  O   PRO A 227       4.090  15.101  -2.077  1.00 38.44           O  
ANISOU 1751  O   PRO A 227     4666   3861   6078   -135    188    184       O  
ATOM   1752  CB  PRO A 227       6.454  13.876  -2.674  1.00 31.77           C  
ANISOU 1752  CB  PRO A 227     3776   3105   5189   -241    238    255       C  
ATOM   1753  CG  PRO A 227       6.233  13.895  -4.172  1.00 35.61           C  
ANISOU 1753  CG  PRO A 227     4263   3625   5642   -230    280    394       C  
ATOM   1754  CD  PRO A 227       5.741  12.486  -4.493  1.00 30.66           C  
ANISOU 1754  CD  PRO A 227     3655   3133   4859   -197    297    381       C  
ATOM   1755  N   GLY A 228       2.951  13.246  -1.444  1.00 32.91           N  
ANISOU 1755  N   GLY A 228     3984   3346   5174    -87    197     99       N  
ATOM   1756  CA  GLY A 228       1.716  13.947  -1.098  1.00 32.29           C  
ANISOU 1756  CA  GLY A 228     3916   3236   5117    -27    174     63       C  
ATOM   1757  C   GLY A 228       1.963  15.036  -0.074  1.00 37.36           C  
ANISOU 1757  C   GLY A 228     4554   3774   5867    -16    132    -26       C  
ATOM   1758  O   GLY A 228       2.762  14.861   0.861  1.00 35.22           O  
ANISOU 1758  O   GLY A 228     4271   3503   5607    -40    114   -109       O  
ATOM   1759  N   LYS A 229       1.323  16.195  -0.274  1.00 37.79           N  
ANISOU 1759  N   LYS A 229     4617   3735   6008     24    111    -12       N  
ATOM   1760  CA  LYS A 229       1.545  17.345   0.613  1.00 39.59           C  
ANISOU 1760  CA  LYS A 229     4842   3842   6357     41     61   -105       C  
ATOM   1761  C   LYS A 229       0.493  17.417   1.731  1.00 45.58           C  
ANISOU 1761  C   LYS A 229     5604   4643   7070    122     31   -229       C  
ATOM   1762  O   LYS A 229       0.598  18.254   2.628  1.00 47.02           O  
ANISOU 1762  O   LYS A 229     5784   4747   7333    152    -17   -337       O  
ATOM   1763  CB  LYS A 229       1.584  18.647  -0.197  1.00 43.43           C  
ANISOU 1763  CB  LYS A 229     5335   4179   6988     38     49    -22       C  
ATOM   1764  CG  LYS A 229       2.757  18.688  -1.176  1.00 48.57           C  
ANISOU 1764  CG  LYS A 229     5970   4790   7695    -45     80    101       C  
ATOM   1765  CD  LYS A 229       3.145  20.110  -1.546  1.00 56.09           C  
ANISOU 1765  CD  LYS A 229     6916   5563   8831    -65     56    159       C  
ATOM   1766  CE  LYS A 229       3.046  20.381  -3.030  1.00 64.97           C  
ANISOU 1766  CE  LYS A 229     8042   6674   9970    -73    101    344       C  
ATOM   1767  NZ  LYS A 229       4.168  19.773  -3.796  1.00 62.52           N1+
ANISOU 1767  NZ  LYS A 229     7704   6426   9626   -147    151    448       N1+
ATOM   1768  N   HIS A 230      -0.515  16.537   1.665  1.00 40.65           N  
ANISOU 1768  N   HIS A 230     4979   4146   6318    160     59   -216       N  
ATOM   1769  CA  HIS A 230      -1.612  16.436   2.630  1.00 40.27           C  
ANISOU 1769  CA  HIS A 230     4923   4173   6203    239     46   -309       C  
ATOM   1770  C   HIS A 230      -2.328  15.125   2.432  1.00 43.16           C  
ANISOU 1770  C   HIS A 230     5278   4687   6433    239     86   -265       C  
ATOM   1771  O   HIS A 230      -2.052  14.419   1.455  1.00 42.14           O  
ANISOU 1771  O   HIS A 230     5154   4586   6271    187    116   -170       O  
ATOM   1772  CB  HIS A 230      -2.582  17.628   2.540  1.00 42.08           C  
ANISOU 1772  CB  HIS A 230     5159   4324   6504    318     17   -327       C  
ATOM   1773  CG  HIS A 230      -3.114  17.911   1.170  1.00 45.27           C  
ANISOU 1773  CG  HIS A 230     5574   4695   6930    320     37   -198       C  
ATOM   1774  CD2 HIS A 230      -2.736  18.854   0.272  1.00 47.54           C  
ANISOU 1774  CD2 HIS A 230     5878   4854   7333    303     29   -114       C  
ATOM   1775  ND1 HIS A 230      -4.182  17.205   0.655  1.00 46.43           N  
ANISOU 1775  ND1 HIS A 230     5711   4957   6974    349     65   -145       N  
ATOM   1776  CE1 HIS A 230      -4.404  17.714  -0.546  1.00 46.18           C  
ANISOU 1776  CE1 HIS A 230     5691   4872   6985    354     72    -38       C  
ATOM   1777  NE2 HIS A 230      -3.561  18.712  -0.820  1.00 47.18           N  
ANISOU 1777  NE2 HIS A 230     5833   4852   7239    329     54     -7       N  
ATOM   1778  N   TYR A 231      -3.256  14.793   3.356  1.00 39.76           N  
ANISOU 1778  N   TYR A 231     4828   4353   5927    299     86   -333       N  
ATOM   1779  CA  TYR A 231      -3.980  13.524   3.404  1.00 37.76           C  
ANISOU 1779  CA  TYR A 231     4553   4237   5556    295    120   -299       C  
ATOM   1780  C   TYR A 231      -4.489  13.013   2.034  1.00 39.05           C  
ANISOU 1780  C   TYR A 231     4718   4426   5692    266    144   -189       C  
ATOM   1781  O   TYR A 231      -4.091  11.919   1.647  1.00 35.87           O  
ANISOU 1781  O   TYR A 231     4316   4074   5238    209    165   -145       O  
ATOM   1782  CB  TYR A 231      -5.144  13.585   4.420  1.00 38.58           C  
ANISOU 1782  CB  TYR A 231     4625   4434   5600    376    118   -371       C  
ATOM   1783  CG  TYR A 231      -5.806  12.241   4.653  1.00 39.05           C  
ANISOU 1783  CG  TYR A 231     4652   4634   5552    362    154   -334       C  
ATOM   1784  CD1 TYR A 231      -5.357  11.386   5.658  1.00 40.87           C  
ANISOU 1784  CD1 TYR A 231     4868   4944   5716    346    169   -365       C  
ATOM   1785  CD2 TYR A 231      -6.884  11.827   3.875  1.00 39.49           C  
ANISOU 1785  CD2 TYR A 231     4687   4740   5576    365    170   -265       C  
ATOM   1786  CE1 TYR A 231      -5.958  10.144   5.874  1.00 39.06           C  
ANISOU 1786  CE1 TYR A 231     4606   4829   5404    327    202   -317       C  
ATOM   1787  CE2 TYR A 231      -7.480  10.579   4.068  1.00 39.62           C  
ANISOU 1787  CE2 TYR A 231     4667   4871   5514    340    199   -228       C  
ATOM   1788  CZ  TYR A 231      -7.019   9.746   5.077  1.00 43.80           C  
ANISOU 1788  CZ  TYR A 231     5185   5466   5991    319    216   -250       C  
ATOM   1789  OH  TYR A 231      -7.632   8.545   5.314  1.00 41.86           O  
ANISOU 1789  OH  TYR A 231     4900   5321   5683    293    244   -203       O  
ATOM   1790  N   LEU A 232      -5.380  13.744   1.327  1.00 38.08           N  
ANISOU 1790  N   LEU A 232     4596   4274   5601    312    135   -152       N  
ATOM   1791  CA  LEU A 232      -5.968  13.253   0.065  1.00 38.44           C  
ANISOU 1791  CA  LEU A 232     4637   4359   5610    300    150    -58       C  
ATOM   1792  C   LEU A 232      -5.029  13.436  -1.124  1.00 41.71           C  
ANISOU 1792  C   LEU A 232     5078   4706   6063    252    157     26       C  
ATOM   1793  O   LEU A 232      -5.163  12.684  -2.094  1.00 41.99           O  
ANISOU 1793  O   LEU A 232     5111   4799   6043    227    171     91       O  
ATOM   1794  CB  LEU A 232      -7.348  13.896  -0.217  1.00 40.00           C  
ANISOU 1794  CB  LEU A 232     4814   4579   5806    378    139    -49       C  
ATOM   1795  CG  LEU A 232      -8.330  13.168  -1.176  1.00 44.00           C  
ANISOU 1795  CG  LEU A 232     5295   5176   6246    379    148     17       C  
ATOM   1796  CD1 LEU A 232      -8.672  11.750  -0.699  1.00 43.19           C  
ANISOU 1796  CD1 LEU A 232     5158   5189   6061    340    164     -1       C  
ATOM   1797  CD2 LEU A 232      -9.627  13.959  -1.316  1.00 47.99           C  
ANISOU 1797  CD2 LEU A 232     5777   5697   6762    466    132     18       C  
ATOM   1798  N   ASP A 233      -4.061  14.391  -1.051  1.00 36.07           N  
ANISOU 1798  N   ASP A 233     4385   3875   5444    237    145     24       N  
ATOM   1799  CA  ASP A 233      -3.068  14.593  -2.128  1.00 34.87           C  
ANISOU 1799  CA  ASP A 233     4249   3663   5336    189    159    115       C  
ATOM   1800  C   ASP A 233      -2.257  13.319  -2.314  1.00 35.48           C  
ANISOU 1800  C   ASP A 233     4324   3814   5340    125    183    128       C  
ATOM   1801  O   ASP A 233      -1.848  13.020  -3.427  1.00 35.60           O  
ANISOU 1801  O   ASP A 233     4344   3849   5332    100    202    211       O  
ATOM   1802  CB  ASP A 233      -2.125  15.758  -1.812  1.00 35.98           C  
ANISOU 1802  CB  ASP A 233     4401   3666   5604    171    140    100       C  
ATOM   1803  CG  ASP A 233      -1.288  16.243  -2.981  1.00 39.45           C  
ANISOU 1803  CG  ASP A 233     4847   4035   6108    131    157    219       C  
ATOM   1804  OD1 ASP A 233      -1.869  16.520  -4.048  1.00 40.62           O  
ANISOU 1804  OD1 ASP A 233     4998   4192   6243    163    169    315       O  
ATOM   1805  OD2 ASP A 233      -0.056  16.451  -2.793  1.00 38.78           O1-
ANISOU 1805  OD2 ASP A 233     4758   3886   6091     73    158    218       O1-
ATOM   1806  N   GLN A 234      -2.036  12.578  -1.215  1.00 30.91           N  
ANISOU 1806  N   GLN A 234     3738   3283   4722    108    181     46       N  
ATOM   1807  CA  GLN A 234      -1.305  11.313  -1.223  1.00 29.72           C  
ANISOU 1807  CA  GLN A 234     3587   3198   4506     56    199     48       C  
ATOM   1808  C   GLN A 234      -1.911  10.330  -2.216  1.00 33.58           C  
ANISOU 1808  C   GLN A 234     4072   3770   4915     53    212    104       C  
ATOM   1809  O   GLN A 234      -1.174   9.701  -2.966  1.00 33.57           O  
ANISOU 1809  O   GLN A 234     4078   3790   4886     19    226    147       O  
ATOM   1810  CB  GLN A 234      -1.260  10.686   0.186  1.00 30.36           C  
ANISOU 1810  CB  GLN A 234     3658   3326   4552     54    194    -40       C  
ATOM   1811  CG  GLN A 234      -0.279   9.490   0.302  1.00 27.18           C  
ANISOU 1811  CG  GLN A 234     3257   2969   4098      3    209    -37       C  
ATOM   1812  CD  GLN A 234       1.129   9.883  -0.098  1.00 34.74           C  
ANISOU 1812  CD  GLN A 234     4222   3864   5111    -39    212    -14       C  
ATOM   1813  NE2 GLN A 234       1.839   8.992  -0.787  1.00 26.25           N  
ANISOU 1813  NE2 GLN A 234     3152   2826   3998    -75    230     30       N  
ATOM   1814  OE1 GLN A 234       1.569  11.017   0.127  1.00 28.90           O  
ANISOU 1814  OE1 GLN A 234     3481   3041   4457    -38    196    -34       O  
ATOM   1815  N   LEU A 235      -3.253  10.194  -2.213  1.00 31.10           N  
ANISOU 1815  N   LEU A 235     3743   3506   4566     93    204     97       N  
ATOM   1816  CA  LEU A 235      -3.981   9.283  -3.090  1.00 30.44           C  
ANISOU 1816  CA  LEU A 235     3649   3501   4417     93    205    134       C  
ATOM   1817  C   LEU A 235      -3.940   9.778  -4.534  1.00 35.05           C  
ANISOU 1817  C   LEU A 235     4242   4072   5002    111    206    214       C  
ATOM   1818  O   LEU A 235      -3.822   8.970  -5.459  1.00 35.17           O  
ANISOU 1818  O   LEU A 235     4258   4144   4961     97    207    245       O  
ATOM   1819  CB  LEU A 235      -5.434   9.136  -2.574  1.00 30.50           C  
ANISOU 1819  CB  LEU A 235     3624   3566   4398    130    195    102       C  
ATOM   1820  CG  LEU A 235      -6.367   8.195  -3.324  1.00 33.28           C  
ANISOU 1820  CG  LEU A 235     3952   3999   4694    127    185    125       C  
ATOM   1821  CD1 LEU A 235      -5.794   6.740  -3.351  1.00 31.44           C  
ANISOU 1821  CD1 LEU A 235     3723   3801   4421     68    188    114       C  
ATOM   1822  CD2 LEU A 235      -7.760   8.224  -2.677  1.00 31.74           C  
ANISOU 1822  CD2 LEU A 235     3713   3858   4487    163    178     98       C  
ATOM   1823  N   ASN A 236      -3.975  11.099  -4.730  1.00 31.57           N  
ANISOU 1823  N   ASN A 236     3808   3559   4626    144    203    249       N  
ATOM   1824  CA  ASN A 236      -3.887  11.712  -6.056  1.00 31.70           C  
ANISOU 1824  CA  ASN A 236     3833   3562   4651    167    209    344       C  
ATOM   1825  C   ASN A 236      -2.512  11.417  -6.685  1.00 33.22           C  
ANISOU 1825  C   ASN A 236     4036   3748   4837    121    233    394       C  
ATOM   1826  O   ASN A 236      -2.408  11.167  -7.883  1.00 30.30           O  
ANISOU 1826  O   ASN A 236     3665   3435   4413    133    243    463       O  
ATOM   1827  CB  ASN A 236      -4.105  13.232  -5.938  1.00 38.33           C  
ANISOU 1827  CB  ASN A 236     4679   4299   5585    208    201    371       C  
ATOM   1828  CG  ASN A 236      -5.547  13.639  -5.811  1.00 74.70           C  
ANISOU 1828  CG  ASN A 236     9271   8927  10184    276    179    351       C  
ATOM   1829  ND2 ASN A 236      -6.305  13.520  -6.899  1.00 73.97           N  
ANISOU 1829  ND2 ASN A 236     9168   8901  10037    316    175    412       N  
ATOM   1830  OD1 ASN A 236      -6.019  13.992  -4.727  1.00 68.81           O  
ANISOU 1830  OD1 ASN A 236     8519   8156   9471    299    165    274       O  
ATOM   1831  N   HIS A 237      -1.458  11.432  -5.857  1.00 30.07           N  
ANISOU 1831  N   HIS A 237     3643   3297   4486     74    240    355       N  
ATOM   1832  CA  HIS A 237      -0.107  11.106  -6.319  1.00 29.95           C  
ANISOU 1832  CA  HIS A 237     3629   3285   4465     29    264    394       C  
ATOM   1833  C   HIS A 237      -0.058   9.642  -6.748  1.00 29.96           C  
ANISOU 1833  C   HIS A 237     3630   3393   4362     20    267    376       C  
ATOM   1834  O   HIS A 237       0.442   9.329  -7.832  1.00 29.62           O  
ANISOU 1834  O   HIS A 237     3584   3398   4271     24    283    436       O  
ATOM   1835  CB  HIS A 237       0.924  11.415  -5.216  1.00 30.78           C  
ANISOU 1835  CB  HIS A 237     3732   3317   4645    -16    263    341       C  
ATOM   1836  CG  HIS A 237       1.417  12.827  -5.277  1.00 35.67           C  
ANISOU 1836  CG  HIS A 237     4348   3822   5381    -24    263    389       C  
ATOM   1837  CD2 HIS A 237       0.831  13.971  -4.848  1.00 38.31           C  
ANISOU 1837  CD2 HIS A 237     4688   4065   5803      6    240    374       C  
ATOM   1838  ND1 HIS A 237       2.605  13.144  -5.905  1.00 38.23           N  
ANISOU 1838  ND1 HIS A 237     4659   4118   5747    -63    288    469       N  
ATOM   1839  CE1 HIS A 237       2.722  14.462  -5.817  1.00 38.58           C  
ANISOU 1839  CE1 HIS A 237     4700   4044   5915    -67    278    504       C  
ATOM   1840  NE2 HIS A 237       1.687  15.001  -5.177  1.00 39.23           N  
ANISOU 1840  NE2 HIS A 237     4797   4080   6030    -23    246    443       N  
ATOM   1841  N   ILE A 238      -0.642   8.754  -5.949  1.00 26.43           N  
ANISOU 1841  N   ILE A 238     3181   2982   3879     14    251    297       N  
ATOM   1842  CA  ILE A 238      -0.615   7.312  -6.268  1.00 26.43           C  
ANISOU 1842  CA  ILE A 238     3182   3061   3800      2    245    272       C  
ATOM   1843  C   ILE A 238      -1.326   7.037  -7.607  1.00 30.98           C  
ANISOU 1843  C   ILE A 238     3752   3706   4313     40    234    313       C  
ATOM   1844  O   ILE A 238      -0.780   6.354  -8.478  1.00 30.66           O  
ANISOU 1844  O   ILE A 238     3715   3719   4216     43    238    331       O  
ATOM   1845  CB  ILE A 238      -1.199   6.452  -5.095  1.00 28.44           C  
ANISOU 1845  CB  ILE A 238     3431   3333   4044    -15    231    194       C  
ATOM   1846  CG1 ILE A 238      -0.288   6.582  -3.836  1.00 27.59           C  
ANISOU 1846  CG1 ILE A 238     3328   3178   3978    -45    241    153       C  
ATOM   1847  CG2 ILE A 238      -1.369   4.983  -5.533  1.00 27.66           C  
ANISOU 1847  CG2 ILE A 238     3331   3297   3881    -28    217    173       C  
ATOM   1848  CD1 ILE A 238      -0.885   6.118  -2.492  1.00 27.75           C  
ANISOU 1848  CD1 ILE A 238     3338   3214   3993    -48    233     91       C  
ATOM   1849  N   LEU A 239      -2.514   7.603  -7.780  1.00 29.43           N  
ANISOU 1849  N   LEU A 239     3545   3515   4121     78    219    324       N  
ATOM   1850  CA  LEU A 239      -3.313   7.401  -8.997  1.00 30.24           C  
ANISOU 1850  CA  LEU A 239     3637   3692   4163    123    201    357       C  
ATOM   1851  C   LEU A 239      -2.718   8.093 -10.221  1.00 34.91           C  
ANISOU 1851  C   LEU A 239     4233   4299   4732    156    220    451       C  
ATOM   1852  O   LEU A 239      -2.944   7.639 -11.335  1.00 34.96           O  
ANISOU 1852  O   LEU A 239     4232   4391   4660    192    208    469       O  
ATOM   1853  CB  LEU A 239      -4.757   7.863  -8.758  1.00 30.92           C  
ANISOU 1853  CB  LEU A 239     3701   3784   4261    158    178    344       C  
ATOM   1854  CG  LEU A 239      -5.484   7.098  -7.634  1.00 35.07           C  
ANISOU 1854  CG  LEU A 239     4209   4319   4796    129    162    265       C  
ATOM   1855  CD1 LEU A 239      -6.828   7.730  -7.329  1.00 36.00           C  
ANISOU 1855  CD1 LEU A 239     4299   4448   4932    170    147    259       C  
ATOM   1856  CD2 LEU A 239      -5.672   5.633  -7.992  1.00 36.07           C  
ANISOU 1856  CD2 LEU A 239     4324   4510   4869    103    138    224       C  
ATOM   1857  N   GLY A 240      -1.925   9.138 -10.017  1.00 32.83           N  
ANISOU 1857  N   GLY A 240     3977   3958   4538    145    250    508       N  
ATOM   1858  CA  GLY A 240      -1.270   9.809 -11.132  1.00 33.93           C  
ANISOU 1858  CA  GLY A 240     4114   4109   4668    168    278    619       C  
ATOM   1859  C   GLY A 240      -0.239   8.926 -11.809  1.00 36.44           C  
ANISOU 1859  C   GLY A 240     4429   4504   4914    157    296    627       C  
ATOM   1860  O   GLY A 240       0.179   9.219 -12.926  1.00 36.62           O  
ANISOU 1860  O   GLY A 240     4442   4583   4890    192    320    718       O  
ATOM   1861  N   ILE A 241       0.194   7.827 -11.127  1.00 30.90           N  
ANISOU 1861  N   ILE A 241     3734   3809   4197    116    287    537       N  
ATOM   1862  CA  ILE A 241       1.196   6.917 -11.678  1.00 29.07           C  
ANISOU 1862  CA  ILE A 241     3501   3647   3899    112    299    528       C  
ATOM   1863  C   ILE A 241       0.555   5.564 -12.003  1.00 31.41           C  
ANISOU 1863  C   ILE A 241     3801   4024   4111    135    259    446       C  
ATOM   1864  O   ILE A 241       0.816   5.010 -13.076  1.00 29.37           O  
ANISOU 1864  O   ILE A 241     3537   3858   3766    178    256    456       O  
ATOM   1865  CB  ILE A 241       2.423   6.801 -10.711  1.00 32.32           C  
ANISOU 1865  CB  ILE A 241     3913   3999   4368     52    322    503       C  
ATOM   1866  CG1 ILE A 241       3.300   8.106 -10.823  1.00 34.92           C  
ANISOU 1866  CG1 ILE A 241     4227   4269   4774     34    361    604       C  
ATOM   1867  CG2 ILE A 241       3.248   5.524 -10.996  1.00 31.11           C  
ANISOU 1867  CG2 ILE A 241     3761   3918   4142     53    323    461       C  
ATOM   1868  CD1 ILE A 241       4.373   8.355  -9.772  1.00 45.30           C  
ANISOU 1868  CD1 ILE A 241     5533   5506   6172    -28    375    580       C  
ATOM   1869  N   LEU A 242      -0.250   5.008 -11.076  1.00 28.62           N  
ANISOU 1869  N   LEU A 242     3453   3637   3786    107    227    364       N  
ATOM   1870  CA  LEU A 242      -0.875   3.704 -11.332  1.00 28.09           C  
ANISOU 1870  CA  LEU A 242     3385   3624   3665    116    183    285       C  
ATOM   1871  C   LEU A 242      -1.998   3.819 -12.359  1.00 31.49           C  
ANISOU 1871  C   LEU A 242     3798   4125   4041    171    150    297       C  
ATOM   1872  O   LEU A 242      -2.344   2.843 -13.024  1.00 28.91           O  
ANISOU 1872  O   LEU A 242     3465   3864   3654    195    110    241       O  
ATOM   1873  CB  LEU A 242      -1.451   3.110 -10.032  1.00 27.99           C  
ANISOU 1873  CB  LEU A 242     3373   3556   3707     66    164    216       C  
ATOM   1874  CG  LEU A 242      -0.497   2.703  -8.899  1.00 31.70           C  
ANISOU 1874  CG  LEU A 242     3856   3969   4219     16    184    187       C  
ATOM   1875  CD1 LEU A 242      -1.222   1.812  -7.884  1.00 28.93           C  
ANISOU 1875  CD1 LEU A 242     3500   3595   3896    -19    159    126       C  
ATOM   1876  CD2 LEU A 242       0.740   2.030  -9.413  1.00 35.92           C  
ANISOU 1876  CD2 LEU A 242     4403   4532   4713     21    193    181       C  
ATOM   1877  N   GLY A 243      -2.574   5.010 -12.450  1.00 28.97           N  
ANISOU 1877  N   GLY A 243     3471   3788   3749    195    162    361       N  
ATOM   1878  CA  GLY A 243      -3.722   5.243 -13.305  1.00 28.74           C  
ANISOU 1878  CA  GLY A 243     3422   3826   3672    253    131    376       C  
ATOM   1879  C   GLY A 243      -4.965   4.875 -12.518  1.00 31.39           C  
ANISOU 1879  C   GLY A 243     3739   4141   4047    229     94    308       C  
ATOM   1880  O   GLY A 243      -4.869   4.470 -11.352  1.00 31.23           O  
ANISOU 1880  O   GLY A 243     3724   4059   4084    172     99    261       O  
ATOM   1881  N   SER A 244      -6.133   4.977 -13.166  1.00 25.87           N  
ANISOU 1881  N   SER A 244     3013   3504   3314    275     57    307       N  
ATOM   1882  CA  SER A 244      -7.435   4.665 -12.598  1.00 23.34           C  
ANISOU 1882  CA  SER A 244     2659   3185   3024    259     21    252       C  
ATOM   1883  C   SER A 244      -7.537   3.194 -12.202  1.00 28.41           C  
ANISOU 1883  C   SER A 244     3292   3829   3675    203    -13    161       C  
ATOM   1884  O   SER A 244      -7.153   2.323 -12.988  1.00 27.41           O  
ANISOU 1884  O   SER A 244     3171   3749   3496    212    -42    121       O  
ATOM   1885  CB  SER A 244      -8.539   4.985 -13.612  1.00 24.66           C  
ANISOU 1885  CB  SER A 244     2793   3440   3138    328    -20    267       C  
ATOM   1886  OG  SER A 244      -8.598   6.373 -13.891  1.00 33.24           O  
ANISOU 1886  OG  SER A 244     3886   4514   4229    383      9    360       O  
ATOM   1887  N   PRO A 245      -8.116   2.883 -11.021  1.00 26.40           N  
ANISOU 1887  N   PRO A 245     3017   3528   3484    150    -13    127       N  
ATOM   1888  CA  PRO A 245      -8.354   1.470 -10.685  1.00 26.12           C  
ANISOU 1888  CA  PRO A 245     2965   3489   3470     94    -49     56       C  
ATOM   1889  C   PRO A 245      -9.349   0.840 -11.650  1.00 28.57           C  
ANISOU 1889  C   PRO A 245     3234   3873   3749    115   -117      8       C  
ATOM   1890  O   PRO A 245     -10.294   1.487 -12.119  1.00 27.33           O  
ANISOU 1890  O   PRO A 245     3043   3769   3571    160   -134     28       O  
ATOM   1891  CB  PRO A 245      -8.942   1.525  -9.266  1.00 28.29           C  
ANISOU 1891  CB  PRO A 245     3213   3723   3812     49    -28     57       C  
ATOM   1892  CG  PRO A 245      -8.695   2.916  -8.780  1.00 32.45           C  
ANISOU 1892  CG  PRO A 245     3757   4220   4352     80     19    110       C  
ATOM   1893  CD  PRO A 245      -8.646   3.786  -9.977  1.00 28.37           C  
ANISOU 1893  CD  PRO A 245     3254   3736   3790    146     16    155       C  
ATOM   1894  N   SER A 246      -9.132  -0.438 -11.935  1.00 25.35           N  
ANISOU 1894  N   SER A 246     2826   3463   3341     85   -160    -60       N  
ATOM   1895  CA  SER A 246      -9.977  -1.245 -12.789  1.00 26.09           C  
ANISOU 1895  CA  SER A 246     2879   3615   3418     95   -238   -130       C  
ATOM   1896  C   SER A 246     -11.332  -1.456 -12.124  1.00 30.87           C  
ANISOU 1896  C   SER A 246     3418   4216   4093     47   -262   -141       C  
ATOM   1897  O   SER A 246     -11.436  -1.279 -10.906  1.00 29.37           O  
ANISOU 1897  O   SER A 246     3222   3975   3963      1   -216   -104       O  
ATOM   1898  CB  SER A 246      -9.308  -2.594 -13.019  1.00 29.99           C  
ANISOU 1898  CB  SER A 246     3394   4077   3922     66   -278   -207       C  
ATOM   1899  OG  SER A 246      -9.400  -3.394 -11.852  1.00 33.35           O  
ANISOU 1899  OG  SER A 246     3810   4419   4441    -19   -272   -218       O  
ATOM   1900  N   GLN A 247     -12.352  -1.848 -12.903  1.00 30.08           N  
ANISOU 1900  N   GLN A 247     3265   4180   3985     61   -334   -194       N  
ATOM   1901  CA AGLN A 247     -13.696  -2.137 -12.389  0.50 30.65           C  
ANISOU 1901  CA AGLN A 247     3258   4261   4126     13   -364   -206       C  
ATOM   1902  CA BGLN A 247     -13.688  -2.117 -12.360  0.50 30.76           C  
ANISOU 1902  CA BGLN A 247     3273   4274   4141     13   -362   -205       C  
ATOM   1903  C   GLN A 247     -13.599  -3.199 -11.275  1.00 34.59           C  
ANISOU 1903  C   GLN A 247     3747   4673   4724    -86   -355   -217       C  
ATOM   1904  O   GLN A 247     -14.241  -3.064 -10.237  1.00 34.27           O  
ANISOU 1904  O   GLN A 247     3663   4618   4740   -130   -321   -173       O  
ATOM   1905  CB AGLN A 247     -14.609  -2.607 -13.549  0.50 32.58           C  
ANISOU 1905  CB AGLN A 247     3447   4586   4348     40   -459   -282       C  
ATOM   1906  CB BGLN A 247     -14.669  -2.536 -13.477  0.50 32.86           C  
ANISOU 1906  CB BGLN A 247     3479   4621   4386     39   -454   -276       C  
ATOM   1907  CG AGLN A 247     -15.997  -3.097 -13.142  0.50 34.39           C  
ANISOU 1907  CG AGLN A 247     3579   4826   4660    -22   -503   -306       C  
ATOM   1908  CG BGLN A 247     -16.116  -2.721 -13.015  0.50 40.35           C  
ANISOU 1908  CG BGLN A 247     4331   5593   5407     -9   -485   -281       C  
ATOM   1909  CD AGLN A 247     -16.930  -3.209 -14.326  0.50 42.89           C  
ANISOU 1909  CD AGLN A 247     4596   6002   5700     24   -593   -373       C  
ATOM   1910  CD BGLN A 247     -16.792  -1.412 -12.688  0.50 51.55           C  
ANISOU 1910  CD BGLN A 247     5721   7065   6800     41   -438   -207       C  
ATOM   1911  NE2AGLN A 247     -16.850  -4.306 -15.068  0.50 30.13           N  
ANISOU 1911  NE2AGLN A 247     2972   4383   4095      8   -679   -477       N  
ATOM   1912  NE2BGLN A 247     -16.953  -1.125 -11.406  0.50 38.63           N  
ANISOU 1912  NE2BGLN A 247     4072   5388   5219      0   -374   -150       N  
ATOM   1913  OE1AGLN A 247     -17.730  -2.315 -14.589  0.50 38.88           O  
ANISOU 1913  OE1AGLN A 247     4047   5575   5151     81   -592   -339       O  
ATOM   1914  OE1BGLN A 247     -17.191  -0.658 -13.577  0.50 44.40           O  
ANISOU 1914  OE1BGLN A 247     4806   6242   5823    125   -460   -201       O  
ATOM   1915  N   GLU A 248     -12.781  -4.252 -11.504  1.00 32.03           N  
ANISOU 1915  N   GLU A 248     3460   4293   4415   -114   -385   -272       N  
ATOM   1916  CA  GLU A 248     -12.587  -5.363 -10.560  1.00 33.30           C  
ANISOU 1916  CA  GLU A 248     3619   4362   4672   -202   -383   -278       C  
ATOM   1917  C   GLU A 248     -12.004  -4.862  -9.236  1.00 36.31           C  
ANISOU 1917  C   GLU A 248     4030   4700   5065   -223   -291   -194       C  
ATOM   1918  O   GLU A 248     -12.477  -5.258  -8.171  1.00 34.64           O  
ANISOU 1918  O   GLU A 248     3779   4456   4926   -286   -268   -157       O  
ATOM   1919  CB  GLU A 248     -11.672  -6.447 -11.168  1.00 35.53           C  
ANISOU 1919  CB  GLU A 248     3950   4594   4956   -203   -431   -354       C  
ATOM   1920  CG  GLU A 248     -11.512  -7.675 -10.290  1.00 46.67           C  
ANISOU 1920  CG  GLU A 248     5357   5900   6477   -291   -439   -359       C  
ATOM   1921  CD  GLU A 248     -10.789  -8.814 -10.969  1.00 67.68           C  
ANISOU 1921  CD  GLU A 248     8058   8505   9153   -286   -505   -451       C  
ATOM   1922  OE1 GLU A 248      -9.548  -8.884 -10.836  1.00 58.95           O  
ANISOU 1922  OE1 GLU A 248     7021   7367   8011   -259   -468   -444       O  
ATOM   1923  OE2 GLU A 248     -11.458  -9.630 -11.642  1.00 69.97           O1-
ANISOU 1923  OE2 GLU A 248     8307   8785   9493   -305   -596   -536       O1-
ATOM   1924  N   ASP A 249     -11.003  -3.976  -9.309  1.00 32.07           N  
ANISOU 1924  N   ASP A 249     3556   4169   4459   -167   -240   -164       N  
ATOM   1925  CA  ASP A 249     -10.385  -3.394  -8.121  1.00 30.47           C  
ANISOU 1925  CA  ASP A 249     3383   3932   4263   -176   -161   -100       C  
ATOM   1926  C   ASP A 249     -11.370  -2.466  -7.379  1.00 33.66           C  
ANISOU 1926  C   ASP A 249     3737   4373   4679   -171   -125    -50       C  
ATOM   1927  O   ASP A 249     -11.436  -2.535  -6.145  1.00 32.21           O  
ANISOU 1927  O   ASP A 249     3539   4166   4532   -206    -83    -14       O  
ATOM   1928  CB  ASP A 249      -9.087  -2.695  -8.494  1.00 30.99           C  
ANISOU 1928  CB  ASP A 249     3519   3991   4264   -125   -125    -86       C  
ATOM   1929  CG  ASP A 249      -8.010  -3.726  -8.827  1.00 33.31           C  
ANISOU 1929  CG  ASP A 249     3857   4243   4556   -138   -145   -130       C  
ATOM   1930  OD1 ASP A 249      -8.248  -4.947  -8.595  1.00 33.79           O  
ANISOU 1930  OD1 ASP A 249     3901   4261   4675   -189   -185   -167       O  
ATOM   1931  OD2 ASP A 249      -6.942  -3.325  -9.283  1.00 34.27           O1-
ANISOU 1931  OD2 ASP A 249     4026   4371   4623    -97   -123   -124       O1-
ATOM   1932  N   LEU A 250     -12.228  -1.733  -8.123  1.00 30.99           N  
ANISOU 1932  N   LEU A 250     3365   4101   4309   -123   -148    -51       N  
ATOM   1933  CA  LEU A 250     -13.274  -0.890  -7.512  1.00 32.40           C  
ANISOU 1933  CA  LEU A 250     3488   4324   4498   -105   -124    -14       C  
ATOM   1934  C   LEU A 250     -14.361  -1.721  -6.831  1.00 36.28           C  
ANISOU 1934  C   LEU A 250     3897   4830   5057   -170   -138    -12       C  
ATOM   1935  O   LEU A 250     -14.818  -1.346  -5.753  1.00 35.01           O  
ANISOU 1935  O   LEU A 250     3702   4687   4915   -176    -92     30       O  
ATOM   1936  CB  LEU A 250     -13.922   0.048  -8.543  1.00 33.87           C  
ANISOU 1936  CB  LEU A 250     3658   4578   4633    -29   -150    -13       C  
ATOM   1937  CG  LEU A 250     -13.029   1.203  -8.969  1.00 40.20           C  
ANISOU 1937  CG  LEU A 250     4528   5366   5380     39   -115     20       C  
ATOM   1938  CD1 LEU A 250     -13.629   1.959 -10.122  1.00 41.63           C  
ANISOU 1938  CD1 LEU A 250     4693   5615   5508    116   -147     31       C  
ATOM   1939  CD2 LEU A 250     -12.790   2.152  -7.833  1.00 41.34           C  
ANISOU 1939  CD2 LEU A 250     4689   5474   5544     52    -53     62       C  
ATOM   1940  N   ASN A 251     -14.746  -2.863  -7.432  1.00 35.24           N  
ANISOU 1940  N   ASN A 251     3732   4693   4966   -219   -204    -57       N  
ATOM   1941  CA  ASN A 251     -15.788  -3.761  -6.902  1.00 36.44           C  
ANISOU 1941  CA  ASN A 251     3795   4848   5202   -296   -226    -51       C  
ATOM   1942  C   ASN A 251     -15.365  -4.380  -5.573  1.00 40.37           C  
ANISOU 1942  C   ASN A 251     4297   5290   5753   -359   -173      1       C  
ATOM   1943  O   ASN A 251     -16.233  -4.704  -4.755  1.00 39.93           O  
ANISOU 1943  O   ASN A 251     4162   5259   5752   -407   -155     46       O  
ATOM   1944  CB  ASN A 251     -16.190  -4.847  -7.929  1.00 37.23           C  
ANISOU 1944  CB  ASN A 251     3861   4938   5346   -335   -321   -124       C  
ATOM   1945  CG  ASN A 251     -16.959  -4.301  -9.110  1.00 56.32           C  
ANISOU 1945  CG  ASN A 251     6244   7442   7715   -274   -378   -169       C  
ATOM   1946  ND2 ASN A 251     -17.070  -5.103 -10.163  1.00 46.83           N  
ANISOU 1946  ND2 ASN A 251     5029   6238   6525   -284   -466   -253       N  
ATOM   1947  OD1 ASN A 251     -17.460  -3.164  -9.101  1.00 47.92           O  
ANISOU 1947  OD1 ASN A 251     5162   6447   6599   -211   -347   -134       O  
ATOM   1948  N   CYS A 252     -14.040  -4.480  -5.325  1.00 37.63           N  
ANISOU 1948  N   CYS A 252     4035   4879   5382   -351   -144      2       N  
ATOM   1949  CA  CYS A 252     -13.504  -4.966  -4.047  1.00 37.91           C  
ANISOU 1949  CA  CYS A 252     4085   4870   5449   -393    -91     54       C  
ATOM   1950  C   CYS A 252     -13.688  -3.896  -2.931  1.00 39.01           C  
ANISOU 1950  C   CYS A 252     4208   5064   5548   -354    -16    109       C  
ATOM   1951  O   CYS A 252     -13.600  -4.235  -1.750  1.00 40.18           O  
ANISOU 1951  O   CYS A 252     4339   5211   5717   -383     29    162       O  
ATOM   1952  CB  CYS A 252     -12.043  -5.383  -4.195  1.00 38.73           C  
ANISOU 1952  CB  CYS A 252     4280   4900   5536   -389    -89     29       C  
ATOM   1953  SG  CYS A 252     -11.796  -6.770  -5.339  1.00 44.02           S  
ANISOU 1953  SG  CYS A 252     4967   5502   6258   -427   -178    -47       S  
ATOM   1954  N   ILE A 253     -13.952  -2.620  -3.301  1.00 30.73           N  
ANISOU 1954  N   ILE A 253     3166   4068   4444   -281     -7     97       N  
ATOM   1955  CA  ILE A 253     -14.186  -1.559  -2.327  1.00 29.85           C  
ANISOU 1955  CA  ILE A 253     3040   4004   4298   -232     51    131       C  
ATOM   1956  C   ILE A 253     -15.711  -1.482  -2.107  1.00 35.57           C  
ANISOU 1956  C   ILE A 253     3659   4812   5044   -235     48    154       C  
ATOM   1957  O   ILE A 253     -16.436  -0.949  -2.952  1.00 34.45           O  
ANISOU 1957  O   ILE A 253     3487   4712   4889   -199     14    132       O  
ATOM   1958  CB  ILE A 253     -13.558  -0.212  -2.776  1.00 31.04           C  
ANISOU 1958  CB  ILE A 253     3256   4145   4391   -152     63    109       C  
ATOM   1959  CG1 ILE A 253     -12.022  -0.357  -2.966  1.00 29.99           C  
ANISOU 1959  CG1 ILE A 253     3213   3938   4243   -157     69     93       C  
ATOM   1960  CG2 ILE A 253     -13.897   0.931  -1.786  1.00 29.20           C  
ANISOU 1960  CG2 ILE A 253     3005   3954   4135    -93    111    126       C  
ATOM   1961  CD1 ILE A 253     -11.398   0.773  -3.758  1.00 38.54           C  
ANISOU 1961  CD1 ILE A 253     4353   5004   5286    -95     68     80       C  
ATOM   1962  N   ILE A 254     -16.192  -2.037  -0.996  1.00 34.30           N  
ANISOU 1962  N   ILE A 254     3436   4684   4914   -277     85    206       N  
ATOM   1963  CA  ILE A 254     -17.638  -2.035  -0.722  1.00 35.87           C  
ANISOU 1963  CA  ILE A 254     3520   4974   5136   -284     89    239       C  
ATOM   1964  C   ILE A 254     -18.070  -0.664  -0.160  1.00 39.52           C  
ANISOU 1964  C   ILE A 254     3963   5515   5536   -189    131    241       C  
ATOM   1965  O   ILE A 254     -19.201  -0.246  -0.417  1.00 40.10           O  
ANISOU 1965  O   ILE A 254     3962   5664   5609   -161    118    241       O  
ATOM   1966  CB  ILE A 254     -18.083  -3.228   0.181  1.00 40.36           C  
ANISOU 1966  CB  ILE A 254     4011   5555   5771   -372    111    309       C  
ATOM   1967  CG1 ILE A 254     -19.621  -3.482   0.092  1.00 42.81           C  
ANISOU 1967  CG1 ILE A 254     4188   5948   6129   -405     94    339       C  
ATOM   1968  CG2 ILE A 254     -17.627  -3.074   1.631  1.00 41.19           C  
ANISOU 1968  CG2 ILE A 254     4123   5689   5836   -351    188    365       C  
ATOM   1969  CD1 ILE A 254     -20.082  -4.923   0.518  1.00 52.47           C  
ANISOU 1969  CD1 ILE A 254     5327   7153   7455   -520     90    408       C  
ATOM   1970  N   ASN A 255     -17.181   0.038   0.601  1.00 35.08           N  
ANISOU 1970  N   ASN A 255     3468   4936   4925   -136    177    236       N  
ATOM   1971  CA  ASN A 255     -17.539   1.345   1.187  1.00 34.20           C  
ANISOU 1971  CA  ASN A 255     3346   4888   4763    -39    210    223       C  
ATOM   1972  C   ASN A 255     -17.976   2.299   0.068  1.00 35.22           C  
ANISOU 1972  C   ASN A 255     3485   5016   4882     22    170    185       C  
ATOM   1973  O   ASN A 255     -17.190   2.573  -0.847  1.00 33.00           O  
ANISOU 1973  O   ASN A 255     3282   4658   4596     29    139    156       O  
ATOM   1974  CB  ASN A 255     -16.391   1.930   2.016  1.00 33.20           C  
ANISOU 1974  CB  ASN A 255     3297   4722   4596      5    247    202       C  
ATOM   1975  CG  ASN A 255     -16.853   3.131   2.808  1.00 54.37           C  
ANISOU 1975  CG  ASN A 255     5954   7471   7232    104    278    181       C  
ATOM   1976  ND2 ASN A 255     -17.498   2.884   3.955  1.00 44.64           N  
ANISOU 1976  ND2 ASN A 255     4643   6343   5976    117    322    216       N  
ATOM   1977  OD1 ASN A 255     -16.772   4.279   2.345  1.00 36.89           O  
ANISOU 1977  OD1 ASN A 255     3780   5226   5009    175    260    137       O  
ATOM   1978  N   LEU A 256     -19.251   2.755   0.108  1.00 31.54           N  
ANISOU 1978  N   LEU A 256     2931   4643   4409     66    170    193       N  
ATOM   1979  CA  LEU A 256     -19.822   3.572  -0.967  1.00 31.43           C  
ANISOU 1979  CA  LEU A 256     2914   4643   4386    129    129    167       C  
ATOM   1980  C   LEU A 256     -19.131   4.916  -1.115  1.00 33.86           C  
ANISOU 1980  C   LEU A 256     3310   4891   4665    218    133    136       C  
ATOM   1981  O   LEU A 256     -18.845   5.304  -2.252  1.00 31.24           O  
ANISOU 1981  O   LEU A 256     3027   4510   4331    237     95    125       O  
ATOM   1982  CB  LEU A 256     -21.342   3.765  -0.823  1.00 32.95           C  
ANISOU 1982  CB  LEU A 256     2984   4955   4580    159    126    183       C  
ATOM   1983  CG  LEU A 256     -22.106   4.152  -2.097  1.00 39.37           C  
ANISOU 1983  CG  LEU A 256     3770   5795   5393    198     68    165       C  
ATOM   1984  CD1 LEU A 256     -21.854   3.180  -3.249  1.00 40.15           C  
ANISOU 1984  CD1 LEU A 256     3884   5849   5520    120      8    152       C  
ATOM   1985  CD2 LEU A 256     -23.572   4.245  -1.826  1.00 42.71           C  
ANISOU 1985  CD2 LEU A 256     4064   6345   5819    226     70    182       C  
ATOM   1986  N   LYS A 257     -18.827   5.616   0.007  1.00 29.82           N  
ANISOU 1986  N   LYS A 257     2817   4381   4132    273    176    123       N  
ATOM   1987  CA  LYS A 257     -18.155   6.914  -0.070  1.00 29.02           C  
ANISOU 1987  CA  LYS A 257     2796   4206   4024    352    175     89       C  
ATOM   1988  C   LYS A 257     -16.770   6.777  -0.731  1.00 30.01           C  
ANISOU 1988  C   LYS A 257     3021   4217   4164    307    161     87       C  
ATOM   1989  O   LYS A 257     -16.425   7.589  -1.596  1.00 29.07           O  
ANISOU 1989  O   LYS A 257     2955   4038   4054    347    138     85       O  
ATOM   1990  CB  LYS A 257     -18.035   7.565   1.313  1.00 32.04           C  
ANISOU 1990  CB  LYS A 257     3177   4612   4385    415    216     58       C  
ATOM   1991  CG  LYS A 257     -19.308   8.291   1.736  1.00 34.24           C  
ANISOU 1991  CG  LYS A 257     3377   4989   4644    510    223     46       C  
ATOM   1992  CD  LYS A 257     -19.100   9.107   2.996  1.00 35.38           C  
ANISOU 1992  CD  LYS A 257     3530   5151   4761    594    254     -5       C  
ATOM   1993  CE  LYS A 257     -20.321   9.949   3.291  1.00 45.19           C  
ANISOU 1993  CE  LYS A 257     4702   6485   5983    707    256    -28       C  
ATOM   1994  NZ  LYS A 257     -20.140  10.795   4.506  1.00 48.03           N1+
ANISOU 1994  NZ  LYS A 257     5072   6864   6313    806    277    -97       N1+
ATOM   1995  N   ALA A 258     -16.003   5.756  -0.348  1.00 24.77           N  
ANISOU 1995  N   ALA A 258     2378   3529   3503    228    175     94       N  
ATOM   1996  CA  ALA A 258     -14.672   5.522  -0.918  1.00 24.25           C  
ANISOU 1996  CA  ALA A 258     2398   3370   3448    185    165     91       C  
ATOM   1997  C   ALA A 258     -14.779   5.187  -2.404  1.00 29.77           C  
ANISOU 1997  C   ALA A 258     3105   4057   4149    164    121    104       C  
ATOM   1998  O   ALA A 258     -14.110   5.827  -3.222  1.00 28.93           O  
ANISOU 1998  O   ALA A 258     3057   3894   4039    193    108    107       O  
ATOM   1999  CB  ALA A 258     -13.956   4.408  -0.169  1.00 24.66           C  
ANISOU 1999  CB  ALA A 258     2458   3410   3500    112    186     98       C  
ATOM   2000  N   ARG A 259     -15.669   4.252  -2.768  1.00 27.35           N  
ANISOU 2000  N   ARG A 259     2733   3810   3849    121     97    112       N  
ATOM   2001  CA  ARG A 259     -15.836   3.873  -4.185  1.00 28.44           C  
ANISOU 2001  CA  ARG A 259     2872   3953   3982    109     45    109       C  
ATOM   2002  C   ARG A 259     -16.321   5.063  -5.052  1.00 28.19           C  
ANISOU 2002  C   ARG A 259     2844   3940   3928    197     25    116       C  
ATOM   2003  O   ARG A 259     -15.782   5.276  -6.137  1.00 27.59           O  
ANISOU 2003  O   ARG A 259     2817   3836   3831    215      2    122       O  
ATOM   2004  CB  ARG A 259     -16.813   2.678  -4.319  1.00 29.45           C  
ANISOU 2004  CB  ARG A 259     2916   4140   4136     45     13    106       C  
ATOM   2005  CG  ARG A 259     -16.703   1.998  -5.687  1.00 36.90           C  
ANISOU 2005  CG  ARG A 259     3871   5076   5074     22    -48     80       C  
ATOM   2006  CD  ARG A 259     -17.864   1.070  -5.963  1.00 40.25           C  
ANISOU 2006  CD  ARG A 259     4199   5560   5534    -28    -94     67       C  
ATOM   2007  NE  ARG A 259     -17.714  -0.212  -5.265  1.00 30.94           N  
ANISOU 2007  NE  ARG A 259     2998   4346   4411   -124    -89     71       N  
ATOM   2008  CZ  ARG A 259     -18.456  -1.280  -5.524  1.00 45.44           C  
ANISOU 2008  CZ  ARG A 259     4762   6198   6303   -193   -137     57       C  
ATOM   2009  NH1 ARG A 259     -19.385  -1.242  -6.470  1.00 41.00           N1+
ANISOU 2009  NH1 ARG A 259     4141   5696   5740   -175   -197     25       N1+
ATOM   2010  NH2 ARG A 259     -18.255  -2.409  -4.852  1.00 32.74           N  
ANISOU 2010  NH2 ARG A 259     3138   4543   4757   -280   -129     74       N  
ATOM   2011  N   ASN A 260     -17.292   5.856  -4.563  1.00 23.48           N  
ANISOU 2011  N   ASN A 260     2195   3394   3331    258     36    121       N  
ATOM   2012  CA  ASN A 260     -17.815   7.003  -5.316  1.00 23.79           C  
ANISOU 2012  CA  ASN A 260     2235   3448   3355    351     17    133       C  
ATOM   2013  C   ASN A 260     -16.797   8.093  -5.470  1.00 28.10           C  
ANISOU 2013  C   ASN A 260     2869   3901   3906    398     33    148       C  
ATOM   2014  O   ASN A 260     -16.837   8.822  -6.450  1.00 27.40           O  
ANISOU 2014  O   ASN A 260     2804   3801   3805    455     12    177       O  
ATOM   2015  CB  ASN A 260     -19.098   7.575  -4.694  1.00 25.18           C  
ANISOU 2015  CB  ASN A 260     2331   3703   3533    412     24    130       C  
ATOM   2016  CG  ASN A 260     -20.289   6.732  -5.042  1.00 37.19           C  
ANISOU 2016  CG  ASN A 260     3752   5326   5052    381    -10    128       C  
ATOM   2017  ND2 ASN A 260     -21.357   6.846  -4.269  1.00 26.76           N  
ANISOU 2017  ND2 ASN A 260     2343   4089   3735    407      6    128       N  
ATOM   2018  OD1 ASN A 260     -20.259   5.969  -6.011  1.00 31.04           O  
ANISOU 2018  OD1 ASN A 260     2971   4555   4268    335    -52    123       O  
ATOM   2019  N   TYR A 261     -15.890   8.224  -4.514  1.00 26.36           N  
ANISOU 2019  N   TYR A 261     2695   3616   3707    377     69    134       N  
ATOM   2020  CA  TYR A 261     -14.827   9.200  -4.672  1.00 25.64           C  
ANISOU 2020  CA  TYR A 261     2681   3424   3636    407     81    147       C  
ATOM   2021  C   TYR A 261     -13.979   8.818  -5.876  1.00 26.54           C  
ANISOU 2021  C   TYR A 261     2842   3510   3733    372     66    180       C  
ATOM   2022  O   TYR A 261     -13.685   9.660  -6.706  1.00 25.11           O  
ANISOU 2022  O   TYR A 261     2696   3291   3554    418     60    221       O  
ATOM   2023  CB  TYR A 261     -13.947   9.287  -3.422  1.00 25.71           C  
ANISOU 2023  CB  TYR A 261     2724   3376   3669    380    115    115       C  
ATOM   2024  CG  TYR A 261     -12.767  10.198  -3.679  1.00 27.15           C  
ANISOU 2024  CG  TYR A 261     2981   3448   3888    394    121    129       C  
ATOM   2025  CD1 TYR A 261     -12.953  11.561  -3.892  1.00 28.70           C  
ANISOU 2025  CD1 TYR A 261     3195   3588   4122    471    113    143       C  
ATOM   2026  CD2 TYR A 261     -11.474   9.685  -3.796  1.00 26.20           C  
ANISOU 2026  CD2 TYR A 261     2908   3278   3770    329    132    135       C  
ATOM   2027  CE1 TYR A 261     -11.884  12.399  -4.164  1.00 27.54           C  
ANISOU 2027  CE1 TYR A 261     3108   3330   4026    474    117    167       C  
ATOM   2028  CE2 TYR A 261     -10.393  10.521  -4.072  1.00 26.75           C  
ANISOU 2028  CE2 TYR A 261     3034   3251   3881    334    138    157       C  
ATOM   2029  CZ  TYR A 261     -10.610  11.878  -4.266  1.00 32.35           C  
ANISOU 2029  CZ  TYR A 261     3756   3899   4637    402    131    177       C  
ATOM   2030  OH  TYR A 261      -9.595  12.748  -4.560  1.00 35.81           O  
ANISOU 2030  OH  TYR A 261     4242   4232   5133    402    136    210       O  
ATOM   2031  N   LEU A 262     -13.576   7.544  -5.961  1.00 23.14           N  
ANISOU 2031  N   LEU A 262     2410   3099   3284    296     62    164       N  
ATOM   2032  CA  LEU A 262     -12.748   7.079  -7.076  1.00 22.34           C  
ANISOU 2032  CA  LEU A 262     2349   2985   3155    272     46    183       C  
ATOM   2033  C   LEU A 262     -13.491   7.187  -8.402  1.00 24.67           C  
ANISOU 2033  C   LEU A 262     2618   3346   3409    320      6    205       C  
ATOM   2034  O   LEU A 262     -12.908   7.621  -9.387  1.00 23.37           O  
ANISOU 2034  O   LEU A 262     2491   3171   3217    351      2    245       O  
ATOM   2035  CB  LEU A 262     -12.312   5.626  -6.818  1.00 21.79           C  
ANISOU 2035  CB  LEU A 262     2277   2922   3080    189     42    148       C  
ATOM   2036  CG  LEU A 262     -11.365   5.454  -5.669  1.00 25.54           C  
ANISOU 2036  CG  LEU A 262     2783   3337   3582    147     80    134       C  
ATOM   2037  CD1 LEU A 262     -11.292   4.012  -5.256  1.00 24.81           C  
ANISOU 2037  CD1 LEU A 262     2673   3259   3492     74     73    108       C  
ATOM   2038  CD2 LEU A 262      -9.959   6.032  -6.016  1.00 27.15           C  
ANISOU 2038  CD2 LEU A 262     3056   3471   3789    153    100    157       C  
ATOM   2039  N   LEU A 263     -14.794   6.901  -8.399  1.00 23.81           N  
ANISOU 2039  N   LEU A 263     2440   3313   3294    332    -22    184       N  
ATOM   2040  CA  LEU A 263     -15.639   7.001  -9.594  1.00 25.49           C  
ANISOU 2040  CA  LEU A 263     2617   3605   3465    385    -68    196       C  
ATOM   2041  C   LEU A 263     -15.784   8.451 -10.077  1.00 30.68           C  
ANISOU 2041  C   LEU A 263     3296   4247   4116    481    -61    255       C  
ATOM   2042  O   LEU A 263     -15.962   8.660 -11.278  1.00 28.89           O  
ANISOU 2042  O   LEU A 263     3068   4069   3839    533    -90    287       O  
ATOM   2043  CB  LEU A 263     -17.042   6.431  -9.336  1.00 26.35           C  
ANISOU 2043  CB  LEU A 263     2632   3797   3582    373   -100    160       C  
ATOM   2044  CG  LEU A 263     -17.162   4.899  -9.180  1.00 31.58           C  
ANISOU 2044  CG  LEU A 263     3256   4482   4259    279   -126    111       C  
ATOM   2045  CD1 LEU A 263     -18.645   4.513  -8.932  1.00 32.43           C  
ANISOU 2045  CD1 LEU A 263     3258   4675   4389    267   -156     90       C  
ATOM   2046  CD2 LEU A 263     -16.614   4.152 -10.423  1.00 29.64           C  
ANISOU 2046  CD2 LEU A 263     3039   4251   3973    266   -172     87       C  
ATOM   2047  N   SER A 264     -15.723   9.436  -9.140  1.00 26.82           N  
ANISOU 2047  N   SER A 264     2824   3691   3676    510    -25    267       N  
ATOM   2048  CA  SER A 264     -15.871  10.871  -9.450  1.00 27.28           C  
ANISOU 2048  CA  SER A 264     2904   3709   3751    602    -20    321       C  
ATOM   2049  C   SER A 264     -14.644  11.440 -10.209  1.00 30.22           C  
ANISOU 2049  C   SER A 264     3349   4007   4125    609     -3    389       C  
ATOM   2050  O   SER A 264     -14.709  12.557 -10.736  1.00 30.98           O  
ANISOU 2050  O   SER A 264     3464   4069   4236    683     -2    456       O  
ATOM   2051  CB  SER A 264     -16.080  11.672  -8.157  1.00 28.75           C  
ANISOU 2051  CB  SER A 264     3090   3836   3998    628      6    295       C  
ATOM   2052  OG  SER A 264     -14.860  11.826  -7.435  1.00 26.77           O  
ANISOU 2052  OG  SER A 264     2897   3485   3790    582     39    283       O  
ATOM   2053  N   LEU A 265     -13.531  10.705 -10.214  1.00 26.01           N  
ANISOU 2053  N   LEU A 265     2850   3448   3583    536     14    378       N  
ATOM   2054  CA  LEU A 265     -12.290  11.189 -10.809  1.00 26.39           C  
ANISOU 2054  CA  LEU A 265     2956   3436   3636    535     38    445       C  
ATOM   2055  C   LEU A 265     -12.226  10.971 -12.308  1.00 32.91           C  
ANISOU 2055  C   LEU A 265     3780   4341   4382    573     19    500       C  
ATOM   2056  O   LEU A 265     -12.621   9.907 -12.799  1.00 31.07           O  
ANISOU 2056  O   LEU A 265     3517   4204   4085    559    -15    454       O  
ATOM   2057  CB  LEU A 265     -11.049  10.551 -10.161  1.00 25.11           C  
ANISOU 2057  CB  LEU A 265     2829   3215   3497    451     67    413       C  
ATOM   2058  CG  LEU A 265     -10.887  10.700  -8.638  1.00 28.04           C  
ANISOU 2058  CG  LEU A 265     3204   3515   3934    415     87    355       C  
ATOM   2059  CD1 LEU A 265      -9.744   9.823  -8.148  1.00 25.84           C  
ANISOU 2059  CD1 LEU A 265     2952   3211   3657    334    106    321       C  
ATOM   2060  CD2 LEU A 265     -10.669  12.160  -8.236  1.00 28.83           C  
ANISOU 2060  CD2 LEU A 265     3330   3512   4110    460    101    386       C  
ATOM   2061  N   PRO A 266     -11.641  11.936 -13.053  1.00 32.63           N  
ANISOU 2061  N   PRO A 266     3778   4268   4352    620     39    601       N  
ATOM   2062  CA  PRO A 266     -11.435  11.712 -14.492  1.00 32.95           C  
ANISOU 2062  CA  PRO A 266     3818   4402   4301    663     29    663       C  
ATOM   2063  C   PRO A 266     -10.491  10.534 -14.683  1.00 34.74           C  
ANISOU 2063  C   PRO A 266     4057   4661   4480    597     35    618       C  
ATOM   2064  O   PRO A 266      -9.726  10.199 -13.769  1.00 32.25           O  
ANISOU 2064  O   PRO A 266     3765   4271   4219    524     60    577       O  
ATOM   2065  CB  PRO A 266     -10.795  13.026 -14.963  1.00 35.89           C  
ANISOU 2065  CB  PRO A 266     4225   4698   4715    704     67    792       C  
ATOM   2066  CG  PRO A 266     -11.164  14.051 -13.896  1.00 40.97           C  
ANISOU 2066  CG  PRO A 266     4876   5220   5470    714     74    786       C  
ATOM   2067  CD  PRO A 266     -11.075  13.236 -12.638  1.00 35.25           C  
ANISOU 2067  CD  PRO A 266     4147   4471   4777    634     73    665       C  
ATOM   2068  N   HIS A 267     -10.583   9.871 -15.830  1.00 32.68           N  
ANISOU 2068  N   HIS A 267     3780   4519   4116    632      6    615       N  
ATOM   2069  CA  HIS A 267      -9.729   8.743 -16.147  1.00 33.14           C  
ANISOU 2069  CA  HIS A 267     3850   4621   4122    589      4    565       C  
ATOM   2070  C   HIS A 267      -8.274   9.177 -16.161  1.00 35.36           C  
ANISOU 2070  C   HIS A 267     4172   4838   4424    565     63    640       C  
ATOM   2071  O   HIS A 267      -7.947  10.241 -16.692  1.00 33.84           O  
ANISOU 2071  O   HIS A 267     3990   4631   4236    612     95    757       O  
ATOM   2072  CB  HIS A 267     -10.112   8.139 -17.523  1.00 36.88           C  
ANISOU 2072  CB  HIS A 267     4298   5244   4472    656    -43    553       C  
ATOM   2073  CG  HIS A 267      -9.155   7.085 -17.978  1.00 41.35           C  
ANISOU 2073  CG  HIS A 267     4879   5857   4976    633    -45    505       C  
ATOM   2074  CD2 HIS A 267      -8.117   7.176 -18.840  1.00 44.64           C  
ANISOU 2074  CD2 HIS A 267     5316   6325   5322    669    -13    570       C  
ATOM   2075  ND1 HIS A 267      -9.170   5.815 -17.427  1.00 43.42           N  
ANISOU 2075  ND1 HIS A 267     5136   6105   5258    565    -79    382       N  
ATOM   2076  CE1 HIS A 267      -8.165   5.167 -17.991  1.00 43.22           C  
ANISOU 2076  CE1 HIS A 267     5130   6119   5172    568    -72    366       C  
ATOM   2077  NE2 HIS A 267      -7.497   5.947 -18.845  1.00 44.22           N  
ANISOU 2077  NE2 HIS A 267     5270   6294   5238    631    -31    475       N  
ATOM   2078  N   LYS A 268      -7.415   8.367 -15.540  1.00 31.17           N  
ANISOU 2078  N   LYS A 268     3660   4269   3916    492     77    579       N  
ATOM   2079  CA  LYS A 268      -5.974   8.578 -15.520  1.00 31.32           C  
ANISOU 2079  CA  LYS A 268     3708   4241   3953    462    129    635       C  
ATOM   2080  C   LYS A 268      -5.331   7.332 -16.063  1.00 35.03           C  
ANISOU 2080  C   LYS A 268     4178   4792   4339    453    116    576       C  
ATOM   2081  O   LYS A 268      -5.719   6.215 -15.698  1.00 33.56           O  
ANISOU 2081  O   LYS A 268     3984   4621   4145    420     75    466       O  
ATOM   2082  CB  LYS A 268      -5.458   8.900 -14.114  1.00 33.64           C  
ANISOU 2082  CB  LYS A 268     4021   4402   4359    387    157    610       C  
ATOM   2083  CG  LYS A 268      -5.931  10.233 -13.550  1.00 46.18           C  
ANISOU 2083  CG  LYS A 268     5612   5895   6038    402    169    661       C  
ATOM   2084  CD  LYS A 268      -5.433  10.421 -12.121  1.00 53.57           C  
ANISOU 2084  CD  LYS A 268     6563   6716   7073    335    186    611       C  
ATOM   2085  CE  LYS A 268      -6.534  10.299 -11.092  1.00 59.63           C  
ANISOU 2085  CE  LYS A 268     7317   7465   7876    331    159    528       C  
ATOM   2086  NZ  LYS A 268      -6.700  11.550 -10.304  1.00 57.13           N1+
ANISOU 2086  NZ  LYS A 268     7009   7044   7655    346    169    545       N1+
ATOM   2087  N   ASN A 269      -4.368   7.514 -16.957  1.00 34.71           N  
ANISOU 2087  N   ASN A 269     4143   4807   4239    486    149    652       N  
ATOM   2088  CA  ASN A 269      -3.624   6.417 -17.558  1.00 35.03           C  
ANISOU 2088  CA  ASN A 269     4184   4933   4192    495    140    599       C  
ATOM   2089  C   ASN A 269      -2.446   6.044 -16.689  1.00 36.95           C  
ANISOU 2089  C   ASN A 269     4448   5096   4495    420    175    574       C  
ATOM   2090  O   ASN A 269      -1.881   6.887 -15.980  1.00 35.89           O  
ANISOU 2090  O   ASN A 269     4323   4864   4449    376    220    637       O  
ATOM   2091  CB  ASN A 269      -3.135   6.784 -18.966  1.00 42.28           C  
ANISOU 2091  CB  ASN A 269     5090   5974   5000    580    165    700       C  
ATOM   2092  CG  ASN A 269      -4.235   7.145 -19.921  1.00 73.11           C  
ANISOU 2092  CG  ASN A 269     8973   9979   8828    669    130    732       C  
ATOM   2093  ND2 ASN A 269      -4.291   8.415 -20.271  1.00 71.87           N  
ANISOU 2093  ND2 ASN A 269     8810   9809   8687    708    169    875       N  
ATOM   2094  OD1 ASN A 269      -5.023   6.298 -20.367  1.00 67.92           O  
ANISOU 2094  OD1 ASN A 269     8299   9408   8099    705     64    631       O  
ATOM   2095  N   LYS A 270      -2.084   4.762 -16.738  1.00 32.55           N  
ANISOU 2095  N   LYS A 270     3896   4579   3894    407    149    475       N  
ATOM   2096  CA  LYS A 270      -0.932   4.213 -16.035  1.00 32.30           C  
ANISOU 2096  CA  LYS A 270     3880   4492   3899    349    175    441       C  
ATOM   2097  C   LYS A 270       0.356   4.828 -16.633  1.00 37.50           C  
ANISOU 2097  C   LYS A 270     4533   5190   4527    372    237    549       C  
ATOM   2098  O   LYS A 270       0.462   4.937 -17.848  1.00 37.59           O  
ANISOU 2098  O   LYS A 270     4527   5316   4439    447    244    603       O  
ATOM   2099  CB  LYS A 270      -0.945   2.669 -16.193  1.00 34.24           C  
ANISOU 2099  CB  LYS A 270     4131   4786   4092    355    123    316       C  
ATOM   2100  CG  LYS A 270       0.196   1.937 -15.489  1.00 43.37           C  
ANISOU 2100  CG  LYS A 270     5306   5893   5282    305    141    270       C  
ATOM   2101  CD  LYS A 270       0.246   0.460 -15.855  1.00 51.61           C  
ANISOU 2101  CD  LYS A 270     6355   6982   6272    327     87    154       C  
ATOM   2102  CE  LYS A 270       1.429  -0.210 -15.192  1.00 68.64           C  
ANISOU 2102  CE  LYS A 270     8530   9094   8458    290    108    121       C  
ATOM   2103  NZ  LYS A 270       1.480  -1.667 -15.472  1.00 82.46           N1+
ANISOU 2103  NZ  LYS A 270    10291  10866  10175    311     51      3       N1+
ATOM   2104  N   VAL A 271       1.288   5.287 -15.786  1.00 35.19           N  
ANISOU 2104  N   VAL A 271     4245   4807   4320    310    282    585       N  
ATOM   2105  CA  VAL A 271       2.593   5.800 -16.250  1.00 34.83           C  
ANISOU 2105  CA  VAL A 271     4181   4791   4260    316    342    688       C  
ATOM   2106  C   VAL A 271       3.529   4.584 -16.243  1.00 36.01           C  
ANISOU 2106  C   VAL A 271     4333   4991   4359    313    339    608       C  
ATOM   2107  O   VAL A 271       3.685   3.987 -15.173  1.00 34.44           O  
ANISOU 2107  O   VAL A 271     4152   4712   4220    255    322    522       O  
ATOM   2108  CB  VAL A 271       3.134   6.985 -15.393  1.00 39.31           C  
ANISOU 2108  CB  VAL A 271     4745   5231   4960    248    384    764       C  
ATOM   2109  CG1 VAL A 271       4.551   7.382 -15.827  1.00 39.82           C  
ANISOU 2109  CG1 VAL A 271     4780   5326   5024    239    445    864       C  
ATOM   2110  CG2 VAL A 271       2.197   8.196 -15.447  1.00 39.55           C  
ANISOU 2110  CG2 VAL A 271     4777   5202   5049    261    383    839       C  
ATOM   2111  N   PRO A 272       4.087   4.146 -17.405  1.00 32.76           N  
ANISOU 2111  N   PRO A 272     3903   4715   3829    384    351    628       N  
ATOM   2112  CA  PRO A 272       4.958   2.960 -17.400  1.00 32.08           C  
ANISOU 2112  CA  PRO A 272     3820   4676   3694    394    343    541       C  
ATOM   2113  C   PRO A 272       6.161   3.163 -16.504  1.00 35.35           C  
ANISOU 2113  C   PRO A 272     4227   5016   4191    325    388    566       C  
ATOM   2114  O   PRO A 272       6.774   4.239 -16.507  1.00 36.91           O  
ANISOU 2114  O   PRO A 272     4397   5192   4437    298    443    685       O  
ATOM   2115  CB  PRO A 272       5.388   2.807 -18.878  1.00 35.03           C  
ANISOU 2115  CB  PRO A 272     4166   5223   3922    496    362    586       C  
ATOM   2116  CG  PRO A 272       4.403   3.586 -19.643  1.00 39.96           C  
ANISOU 2116  CG  PRO A 272     4780   5895   4506    545    357    662       C  
ATOM   2117  CD  PRO A 272       3.985   4.723 -18.763  1.00 35.11           C  
ANISOU 2117  CD  PRO A 272     4175   5139   4028    469    375    733       C  
ATOM   2118  N   TRP A 273       6.503   2.125 -15.743  1.00 30.22           N  
ANISOU 2118  N   TRP A 273     3597   4324   3563    295    360    456       N  
ATOM   2119  CA  TRP A 273       7.636   2.172 -14.825  1.00 29.80           C  
ANISOU 2119  CA  TRP A 273     3535   4208   3579    235    392    461       C  
ATOM   2120  C   TRP A 273       8.952   2.481 -15.531  1.00 35.13           C  
ANISOU 2120  C   TRP A 273     4165   4975   4209    262    452    551       C  
ATOM   2121  O   TRP A 273       9.759   3.224 -14.986  1.00 34.42           O  
ANISOU 2121  O   TRP A 273     4048   4831   4198    205    494    620       O  
ATOM   2122  CB  TRP A 273       7.771   0.843 -14.089  1.00 28.59           C  
ANISOU 2122  CB  TRP A 273     3410   4021   3432    222    350    333       C  
ATOM   2123  CG  TRP A 273       6.575   0.495 -13.267  1.00 28.84           C  
ANISOU 2123  CG  TRP A 273     3476   3962   3521    184    299    260       C  
ATOM   2124  CD1 TRP A 273       5.742  -0.570 -13.440  1.00 31.70           C  
ANISOU 2124  CD1 TRP A 273     3860   4332   3852    208    240    166       C  
ATOM   2125  CD2 TRP A 273       6.096   1.204 -12.118  1.00 28.74           C  
ANISOU 2125  CD2 TRP A 273     3470   3841   3609    116    302    276       C  
ATOM   2126  CE2 TRP A 273       4.961   0.510 -11.642  1.00 31.68           C  
ANISOU 2126  CE2 TRP A 273     3865   4172   3998    104    252    199       C  
ATOM   2127  CE3 TRP A 273       6.506   2.376 -11.451  1.00 30.39           C  
ANISOU 2127  CE3 TRP A 273     3663   3985   3898     68    340    343       C  
ATOM   2128  NE1 TRP A 273       4.761  -0.562 -12.473  1.00 30.65           N  
ANISOU 2128  NE1 TRP A 273     3743   4107   3795    154    213    136       N  
ATOM   2129  CZ2 TRP A 273       4.254   0.922 -10.513  1.00 30.85           C  
ANISOU 2129  CZ2 TRP A 273     3768   3980   3973     52    245    192       C  
ATOM   2130  CZ3 TRP A 273       5.780   2.803 -10.347  1.00 31.67           C  
ANISOU 2130  CZ3 TRP A 273     3839   4054   4141     21    325    321       C  
ATOM   2131  CH2 TRP A 273       4.670   2.080  -9.889  1.00 31.33           C  
ANISOU 2131  CH2 TRP A 273     3818   3988   4098     18    282    249       C  
ATOM   2132  N   ASN A 274       9.152   1.927 -16.745  1.00 33.49           N  
ANISOU 2132  N   ASN A 274     3942   4910   3872    352    454    547       N  
ATOM   2133  CA  ASN A 274      10.386   2.099 -17.523  1.00 34.49           C  
ANISOU 2133  CA  ASN A 274     4017   5158   3929    396    515    633       C  
ATOM   2134  C   ASN A 274      10.534   3.542 -18.060  1.00 40.03           C  
ANISOU 2134  C   ASN A 274     4675   5880   4655    384    580    810       C  
ATOM   2135  O   ASN A 274      11.640   3.926 -18.435  1.00 38.44           O  
ANISOU 2135  O   ASN A 274     4419   5747   4440    387    642    907       O  
ATOM   2136  CB  ASN A 274      10.509   1.042 -18.629  1.00 37.72           C  
ANISOU 2136  CB  ASN A 274     4424   5722   4185    508    493    560       C  
ATOM   2137  CG  ASN A 274       9.612   1.177 -19.838  1.00 60.08           C  
ANISOU 2137  CG  ASN A 274     7256   8667   6906    597    476    583       C  
ATOM   2138  ND2 ASN A 274      10.053   0.608 -20.948  1.00 56.00           N  
ANISOU 2138  ND2 ASN A 274     6713   8320   6244    705    482    567       N  
ATOM   2139  OD1 ASN A 274       8.516   1.732 -19.792  1.00 53.72           O  
ANISOU 2139  OD1 ASN A 274     6469   7807   6135    578    452    605       O  
ATOM   2140  N   ARG A 275       9.439   4.345 -18.046  1.00 38.72           N  
ANISOU 2140  N   ARG A 275     4529   5649   4536    368    565    856       N  
ATOM   2141  CA AARG A 275       9.529   5.742 -18.463  0.50 39.58           C  
ANISOU 2141  CA AARG A 275     4602   5745   4692    351    620   1027       C  
ATOM   2142  CA BARG A 275       9.440   5.760 -18.442  0.50 39.64           C  
ANISOU 2142  CA BARG A 275     4612   5749   4701    352    617   1026       C  
ATOM   2143  C   ARG A 275       9.841   6.599 -17.224  1.00 42.49           C  
ANISOU 2143  C   ARG A 275     4968   5940   5236    239    632   1055       C  
ATOM   2144  O   ARG A 275      10.627   7.532 -17.337  1.00 41.29           O  
ANISOU 2144  O   ARG A 275     4768   5768   5150    201    687   1185       O  
ATOM   2145  CB AARG A 275       8.278   6.204 -19.226  0.50 40.19           C  
ANISOU 2145  CB AARG A 275     4695   5859   4716    412    600   1073       C  
ATOM   2146  CB BARG A 275       8.056   6.179 -18.983  0.50 40.30           C  
ANISOU 2146  CB BARG A 275     4721   5837   4753    397    586   1047       C  
ATOM   2147  CG AARG A 275       8.291   5.728 -20.688  0.50 48.74           C  
ANISOU 2147  CG AARG A 275     5755   7146   5618    533    609   1099       C  
ATOM   2148  CG BARG A 275       8.045   7.521 -19.724  0.50 51.61           C  
ANISOU 2148  CG BARG A 275     6118   7290   6201    414    641   1239       C  
ATOM   2149  CD AARG A 275       7.151   6.294 -21.519  0.50 60.57           C  
ANISOU 2149  CD AARG A 275     7259   8698   7057    600    594   1164       C  
ATOM   2150  CD BARG A 275       6.818   7.670 -20.611  0.50 54.45           C  
ANISOU 2150  CD BARG A 275     6493   7725   6471    500    611   1259       C  
ATOM   2151  NE AARG A 275       6.760   5.372 -22.589  0.50 63.98           N  
ANISOU 2151  NE AARG A 275     7692   9306   7313    717    555   1086       N  
ATOM   2152  NE BARG A 275       5.656   8.161 -19.871  0.50 54.92           N  
ANISOU 2152  NE BARG A 275     6592   7644   6630    459    565   1220       N  
ATOM   2153  CZ AARG A 275       5.540   5.295 -23.113  0.50 72.62           C  
ANISOU 2153  CZ AARG A 275     8805  10446   8343    779    501   1047       C  
ATOM   2154  CZ BARG A 275       4.399   8.096 -20.305  0.50 61.26           C  
ANISOU 2154  CZ BARG A 275     7415   8487   7375    519    519   1188       C  
ATOM   2155  NH1AARG A 275       4.572   6.097 -22.685  0.50 60.24           N1+
ANISOU 2155  NH1AARG A 275     7255   8764   6867    739    484   1086       N1+
ATOM   2156  NH1BARG A 275       4.122   7.530 -21.475  0.50 43.07           N1+
ANISOU 2156  NH1BARG A 275     5099   6356   4911    623    504   1180       N1+
ATOM   2157  NH2AARG A 275       5.277   4.412 -24.066  0.50 52.73           N  
ANISOU 2157  NH2AARG A 275     6281   8087   5666    887    458    959       N  
ATOM   2158  NH2BARG A 275       3.412   8.583 -19.571  0.50 45.95           N  
ANISOU 2158  NH2BARG A 275     5503   6422   5531    482    483   1156       N  
ATOM   2159  N   LEU A 276       9.315   6.220 -16.030  1.00 38.00           N  
ANISOU 2159  N   LEU A 276     4445   5251   4741    187    579    928       N  
ATOM   2160  CA  LEU A 276       9.607   6.893 -14.763  1.00 37.57           C  
ANISOU 2160  CA  LEU A 276     4391   5044   4839     92    578    922       C  
ATOM   2161  C   LEU A 276      11.035   6.625 -14.326  1.00 38.93           C  
ANISOU 2161  C   LEU A 276     4526   5227   5040     51    606    914       C  
ATOM   2162  O   LEU A 276      11.688   7.521 -13.804  1.00 38.34           O  
ANISOU 2162  O   LEU A 276     4418   5071   5080    -17    631    974       O  
ATOM   2163  CB  LEU A 276       8.660   6.396 -13.652  1.00 37.41           C  
ANISOU 2163  CB  LEU A 276     4424   4931   4858     66    517    784       C  
ATOM   2164  CG  LEU A 276       7.419   7.194 -13.313  1.00 42.85           C  
ANISOU 2164  CG  LEU A 276     5140   5529   5612     56    490    790       C  
ATOM   2165  CD1 LEU A 276       6.603   6.449 -12.261  1.00 41.69           C  
ANISOU 2165  CD1 LEU A 276     5033   5326   5481     37    437    654       C  
ATOM   2166  CD2 LEU A 276       7.764   8.598 -12.800  1.00 46.26           C  
ANISOU 2166  CD2 LEU A 276     5551   5843   6183     -2    514    873       C  
ATOM   2167  N   PHE A 277      11.507   5.373 -14.523  1.00 35.01           N  
ANISOU 2167  N   PHE A 277     4032   4826   4443     95    597    832       N  
ATOM   2168  CA  PHE A 277      12.830   4.878 -14.113  1.00 34.20           C  
ANISOU 2168  CA  PHE A 277     3895   4750   4347     72    617    806       C  
ATOM   2169  C   PHE A 277      13.531   4.259 -15.337  1.00 37.09           C  
ANISOU 2169  C   PHE A 277     4224   5289   4578    155    653    843       C  
ATOM   2170  O   PHE A 277      13.561   3.033 -15.482  1.00 35.01           O  
ANISOU 2170  O   PHE A 277     3985   5093   4226    212    624    737       O  
ATOM   2171  CB  PHE A 277      12.676   3.862 -12.948  1.00 34.20           C  
ANISOU 2171  CB  PHE A 277     3941   4685   4368     51    563    655       C  
ATOM   2172  CG  PHE A 277      11.829   4.352 -11.791  1.00 34.63           C  
ANISOU 2172  CG  PHE A 277     4033   4598   4528    -11    526    610       C  
ATOM   2173  CD1 PHE A 277      12.307   5.325 -10.916  1.00 37.43           C  
ANISOU 2173  CD1 PHE A 277     4363   4854   5006    -85    537    640       C  
ATOM   2174  CD2 PHE A 277      10.561   3.827 -11.564  1.00 35.07           C  
ANISOU 2174  CD2 PHE A 277     4142   4622   4560      9    478    531       C  
ATOM   2175  CE1 PHE A 277      11.518   5.780  -9.852  1.00 36.85           C  
ANISOU 2175  CE1 PHE A 277     4321   4662   5017   -127    501    588       C  
ATOM   2176  CE2 PHE A 277       9.766   4.298 -10.511  1.00 35.85           C  
ANISOU 2176  CE2 PHE A 277     4268   4609   4746    -38    450    495       C  
ATOM   2177  CZ  PHE A 277      10.246   5.279  -9.672  1.00 33.89           C  
ANISOU 2177  CZ  PHE A 277     3998   4272   4606    -99    462    521       C  
ATOM   2178  N   PRO A 278      14.034   5.100 -16.274  1.00 36.99           N  
ANISOU 2178  N   PRO A 278     4152   5356   4548    170    716    996       N  
ATOM   2179  CA  PRO A 278      14.600   4.553 -17.528  1.00 37.68           C  
ANISOU 2179  CA  PRO A 278     4199   5634   4485    267    754   1037       C  
ATOM   2180  C   PRO A 278      15.923   3.793 -17.407  1.00 41.32           C  
ANISOU 2180  C   PRO A 278     4616   6178   4905    284    776    996       C  
ATOM   2181  O   PRO A 278      16.241   3.031 -18.320  1.00 41.42           O  
ANISOU 2181  O   PRO A 278     4614   6347   4775    384    786    972       O  
ATOM   2182  CB  PRO A 278      14.764   5.779 -18.429  1.00 41.00           C  
ANISOU 2182  CB  PRO A 278     4564   6108   4907    273    820   1231       C  
ATOM   2183  CG  PRO A 278      14.793   6.941 -17.514  1.00 45.43           C  
ANISOU 2183  CG  PRO A 278     5115   6492   5654    156    827   1297       C  
ATOM   2184  CD  PRO A 278      14.056   6.581 -16.265  1.00 40.01           C  
ANISOU 2184  CD  PRO A 278     4500   5657   5045    107    754   1142       C  
ATOM   2185  N   ASN A 279      16.672   3.952 -16.310  1.00 37.68           N  
ANISOU 2185  N   ASN A 279     4136   5621   4561    197    777    975       N  
ATOM   2186  CA  ASN A 279      17.944   3.225 -16.172  1.00 38.49           C  
ANISOU 2186  CA  ASN A 279     4193   5802   4629    215    795    935       C  
ATOM   2187  C   ASN A 279      17.812   2.038 -15.195  1.00 40.57           C  
ANISOU 2187  C   ASN A 279     4519   6001   4894    220    727    759       C  
ATOM   2188  O   ASN A 279      18.784   1.318 -14.968  1.00 40.21           O  
ANISOU 2188  O   ASN A 279     4446   6011   4818    244    731    707       O  
ATOM   2189  CB  ASN A 279      19.071   4.179 -15.732  1.00 44.09           C  
ANISOU 2189  CB  ASN A 279     4817   6478   5457    124    846   1043       C  
ATOM   2190  CG  ASN A 279      20.461   3.564 -15.760  1.00 69.34           C  
ANISOU 2190  CG  ASN A 279     7946   9788   8611    150    877   1031       C  
ATOM   2191  ND2 ASN A 279      21.217   3.784 -14.693  1.00 60.70           N  
ANISOU 2191  ND2 ASN A 279     6820   8610   7634     65    868   1007       N  
ATOM   2192  OD1 ASN A 279      20.857   2.861 -16.709  1.00 63.04           O  
ANISOU 2192  OD1 ASN A 279     7124   9158   7671    252    903   1032       O  
ATOM   2193  N   ALA A 280      16.607   1.813 -14.639  1.00 34.34           N  
ANISOU 2193  N   ALA A 280     3810   5101   4139    202    667    674       N  
ATOM   2194  CA  ALA A 280      16.401   0.707 -13.714  1.00 32.62           C  
ANISOU 2194  CA  ALA A 280     3650   4817   3929    204    606    527       C  
ATOM   2195  C   ALA A 280      16.428  -0.639 -14.431  1.00 35.54           C  
ANISOU 2195  C   ALA A 280     4043   5291   4171    310    580    436       C  
ATOM   2196  O   ALA A 280      16.071  -0.740 -15.607  1.00 34.07           O  
ANISOU 2196  O   ALA A 280     3853   5208   3882    386    587    456       O  
ATOM   2197  CB  ALA A 280      15.071   0.875 -12.977  1.00 31.94           C  
ANISOU 2197  CB  ALA A 280     3630   4596   3910    157    555    476       C  
ATOM   2198  N   ASP A 281      16.860  -1.666 -13.695  1.00 32.49           N  
ANISOU 2198  N   ASP A 281     3679   4872   3793    318    545    332       N  
ATOM   2199  CA  ASP A 281      16.885  -3.050 -14.124  1.00 32.40           C  
ANISOU 2199  CA  ASP A 281     3700   4919   3691    413    504    222       C  
ATOM   2200  C   ASP A 281      15.426  -3.480 -14.354  1.00 33.47           C  
ANISOU 2200  C   ASP A 281     3904   4999   3813    429    444    154       C  
ATOM   2201  O   ASP A 281      14.562  -3.133 -13.548  1.00 31.49           O  
ANISOU 2201  O   ASP A 281     3689   4628   3649    354    420    150       O  
ATOM   2202  CB  ASP A 281      17.589  -3.884 -13.047  1.00 34.60           C  
ANISOU 2202  CB  ASP A 281     3993   5137   4018    398    478    143       C  
ATOM   2203  CG  ASP A 281      17.611  -5.365 -13.318  1.00 49.83           C  
ANISOU 2203  CG  ASP A 281     5962   7092   5881    490    427     23       C  
ATOM   2204  OD1 ASP A 281      18.626  -5.854 -13.832  1.00 54.32           O  
ANISOU 2204  OD1 ASP A 281     6492   7769   6377    566    446      8       O  
ATOM   2205  OD2 ASP A 281      16.618  -6.030 -13.009  1.00 54.42           O1-
ANISOU 2205  OD2 ASP A 281     6607   7581   6486    486    366    -56       O1-
ATOM   2206  N   SER A 282      15.146  -4.175 -15.469  1.00 29.10           N  
ANISOU 2206  N   SER A 282     3363   4544   3151    528    419     99       N  
ATOM   2207  CA  SER A 282      13.786  -4.594 -15.826  1.00 29.25           C  
ANISOU 2207  CA  SER A 282     3434   4528   3152    550    356     28       C  
ATOM   2208  C   SER A 282      13.180  -5.516 -14.764  1.00 31.29           C  
ANISOU 2208  C   SER A 282     3752   4640   3496    505    289    -76       C  
ATOM   2209  O   SER A 282      11.983  -5.432 -14.509  1.00 29.77           O  
ANISOU 2209  O   SER A 282     3593   4369   3350    463    252    -95       O  
ATOM   2210  CB  SER A 282      13.773  -5.289 -17.191  1.00 34.87           C  
ANISOU 2210  CB  SER A 282     4142   5383   3726    676    333    -33       C  
ATOM   2211  OG  SER A 282      14.578  -6.461 -17.207  1.00 39.78           O  
ANISOU 2211  OG  SER A 282     4769   6036   4309    747    307   -133       O  
ATOM   2212  N   LYS A 283      13.995  -6.384 -14.141  1.00 27.81           N  
ANISOU 2212  N   LYS A 283     3320   4168   3078    515    276   -135       N  
ATOM   2213  CA  LYS A 283      13.481  -7.273 -13.075  1.00 26.81           C  
ANISOU 2213  CA  LYS A 283     3246   3902   3038    472    219   -212       C  
ATOM   2214  C   LYS A 283      13.122  -6.472 -11.818  1.00 28.08           C  
ANISOU 2214  C   LYS A 283     3411   3958   3303    362    240   -149       C  
ATOM   2215  O   LYS A 283      12.138  -6.821 -11.161  1.00 26.48           O  
ANISOU 2215  O   LYS A 283     3245   3653   3162    317    198   -183       O  
ATOM   2216  CB  LYS A 283      14.472  -8.397 -12.749  1.00 28.58           C  
ANISOU 2216  CB  LYS A 283     3479   4124   3256    524    199   -284       C  
ATOM   2217  CG  LYS A 283      14.703  -9.327 -13.928  1.00 32.81           C  
ANISOU 2217  CG  LYS A 283     4020   4748   3696    643    162   -376       C  
ATOM   2218  CD  LYS A 283      15.657 -10.461 -13.563  1.00 38.89           C  
ANISOU 2218  CD  LYS A 283     4802   5502   4471    699    139   -449       C  
ATOM   2219  CE  LYS A 283      15.983 -11.317 -14.763  1.00 47.30           C  
ANISOU 2219  CE  LYS A 283     5868   6669   5434    832    104   -548       C  
ATOM   2220  NZ  LYS A 283      17.006 -12.349 -14.435  1.00 57.69           N1+
ANISOU 2220  NZ  LYS A 283     7193   7974   6754    898     84   -616       N1+
ATOM   2221  N   ALA A 284      13.870  -5.368 -11.510  1.00 24.80           N  
ANISOU 2221  N   ALA A 284     2949   3567   2906    320    302    -57       N  
ATOM   2222  CA  ALA A 284      13.539  -4.484 -10.373  1.00 23.20           C  
ANISOU 2222  CA  ALA A 284     2746   3273   2797    225    317     -7       C  
ATOM   2223  C   ALA A 284      12.154  -3.840 -10.578  1.00 28.27           C  
ANISOU 2223  C   ALA A 284     3406   3875   3459    194    304     17       C  
ATOM   2224  O   ALA A 284      11.362  -3.774  -9.633  1.00 26.42           O  
ANISOU 2224  O   ALA A 284     3197   3550   3292    139    283      4       O  
ATOM   2225  CB  ALA A 284      14.601  -3.400 -10.206  1.00 23.39           C  
ANISOU 2225  CB  ALA A 284     2711   3333   2843    191    376     78       C  
ATOM   2226  N   LEU A 285      11.854  -3.398 -11.827  1.00 25.46           N  
ANISOU 2226  N   LEU A 285     3035   3602   3037    238    318     54       N  
ATOM   2227  CA  LEU A 285      10.578  -2.737 -12.163  1.00 25.37           C  
ANISOU 2227  CA  LEU A 285     3035   3571   3034    222    306     82       C  
ATOM   2228  C   LEU A 285       9.406  -3.714 -12.163  1.00 28.35           C  
ANISOU 2228  C   LEU A 285     3455   3904   3413    233    239     -8       C  
ATOM   2229  O   LEU A 285       8.291  -3.333 -11.845  1.00 26.77           O  
ANISOU 2229  O   LEU A 285     3268   3648   3257    193    221      0       O  
ATOM   2230  CB  LEU A 285      10.677  -2.037 -13.529  1.00 26.52           C  
ANISOU 2230  CB  LEU A 285     3147   3830   3098    276    340    156       C  
ATOM   2231  CG  LEU A 285      11.702  -0.899 -13.593  1.00 31.97           C  
ANISOU 2231  CG  LEU A 285     3786   4554   3809    251    411    272       C  
ATOM   2232  CD1 LEU A 285      11.690  -0.238 -14.985  1.00 32.32           C  
ANISOU 2232  CD1 LEU A 285     3795   4718   3767    310    448    364       C  
ATOM   2233  CD2 LEU A 285      11.456   0.140 -12.468  1.00 32.91           C  
ANISOU 2233  CD2 LEU A 285     3904   4553   4049    156    424    319       C  
ATOM   2234  N   ASP A 286       9.660  -4.967 -12.519  1.00 26.88           N  
ANISOU 2234  N   ASP A 286     3287   3742   3185    288    198    -96       N  
ATOM   2235  CA  ASP A 286       8.625  -5.992 -12.489  1.00 25.87           C  
ANISOU 2235  CA  ASP A 286     3193   3559   3076    292    127   -186       C  
ATOM   2236  C   ASP A 286       8.224  -6.235 -11.026  1.00 27.58           C  
ANISOU 2236  C   ASP A 286     3431   3651   3397    211    116   -191       C  
ATOM   2237  O   ASP A 286       7.038  -6.291 -10.733  1.00 25.47           O  
ANISOU 2237  O   ASP A 286     3175   3328   3175    173     85   -203       O  
ATOM   2238  CB  ASP A 286       9.126  -7.284 -13.146  1.00 27.51           C  
ANISOU 2238  CB  ASP A 286     3417   3805   3232    371     83   -285       C  
ATOM   2239  CG  ASP A 286       7.997  -8.292 -13.205  1.00 36.38           C  
ANISOU 2239  CG  ASP A 286     4570   4860   4392    369      1   -380       C  
ATOM   2240  OD1 ASP A 286       7.139  -8.160 -14.091  1.00 38.93           O  
ANISOU 2240  OD1 ASP A 286     4887   5231   4673    398    -31   -405       O  
ATOM   2241  OD2 ASP A 286       7.899  -9.123 -12.282  1.00 34.53           O1-
ANISOU 2241  OD2 ASP A 286     4361   4520   4239    330    -29   -418       O1-
ATOM   2242  N   LEU A 287       9.222  -6.339 -10.106  1.00 24.25           N  
ANISOU 2242  N   LEU A 287     3008   3199   3007    190    144   -175       N  
ATOM   2243  CA  LEU A 287       8.951  -6.507  -8.685  1.00 23.09           C  
ANISOU 2243  CA  LEU A 287     2875   2956   2942    125    140   -169       C  
ATOM   2244  C   LEU A 287       8.309  -5.237  -8.115  1.00 25.53           C  
ANISOU 2244  C   LEU A 287     3169   3242   3291     67    170   -104       C  
ATOM   2245  O   LEU A 287       7.369  -5.336  -7.324  1.00 24.31           O  
ANISOU 2245  O   LEU A 287     3025   3024   3188     23    153   -108       O  
ATOM   2246  CB  LEU A 287      10.229  -6.873  -7.909  1.00 22.83           C  
ANISOU 2246  CB  LEU A 287     2840   2915   2921    130    159   -170       C  
ATOM   2247  CG  LEU A 287      10.094  -7.126  -6.392  1.00 25.83           C  
ANISOU 2247  CG  LEU A 287     3232   3214   3369     78    155   -162       C  
ATOM   2248  CD1 LEU A 287       8.977  -8.158  -6.071  1.00 26.00           C  
ANISOU 2248  CD1 LEU A 287     3284   3158   3436     62    105   -199       C  
ATOM   2249  CD2 LEU A 287      11.433  -7.594  -5.822  1.00 25.90           C  
ANISOU 2249  CD2 LEU A 287     3236   3233   3373    100    168   -169       C  
ATOM   2250  N   LEU A 288       8.781  -4.047  -8.540  1.00 22.23           N  
ANISOU 2250  N   LEU A 288     2723   2873   2852     68    215    -43       N  
ATOM   2251  CA  LEU A 288       8.197  -2.791  -8.056  1.00 21.81           C  
ANISOU 2251  CA  LEU A 288     2656   2786   2845     20    239     12       C  
ATOM   2252  C   LEU A 288       6.693  -2.738  -8.366  1.00 26.28           C  
ANISOU 2252  C   LEU A 288     3234   3336   3416     16    208      3       C  
ATOM   2253  O   LEU A 288       5.883  -2.366  -7.508  1.00 25.19           O  
ANISOU 2253  O   LEU A 288     3098   3146   3329    -24    205     10       O  
ATOM   2254  CB  LEU A 288       8.921  -1.582  -8.702  1.00 22.48           C  
ANISOU 2254  CB  LEU A 288     2708   2920   2915     26    286     86       C  
ATOM   2255  CG  LEU A 288       8.332  -0.191  -8.337  1.00 24.75           C  
ANISOU 2255  CG  LEU A 288     2983   3161   3260    -15    305    144       C  
ATOM   2256  CD1 LEU A 288       8.544   0.106  -6.841  1.00 22.04           C  
ANISOU 2256  CD1 LEU A 288     2639   2746   2988    -66    307    126       C  
ATOM   2257  CD2 LEU A 288       8.966   0.902  -9.203  1.00 24.75           C  
ANISOU 2257  CD2 LEU A 288     2949   3205   3251     -6    348    230       C  
ATOM   2258  N   ASP A 289       6.325  -3.145  -9.598  1.00 25.88           N  
ANISOU 2258  N   ASP A 289     3185   3342   3306     65    184    -19       N  
ATOM   2259  CA  ASP A 289       4.937  -3.180 -10.055  1.00 24.65           C  
ANISOU 2259  CA  ASP A 289     3032   3187   3147     69    147    -36       C  
ATOM   2260  C   ASP A 289       4.048  -4.046  -9.138  1.00 24.79           C  
ANISOU 2260  C   ASP A 289     3064   3131   3226     27    107    -85       C  
ATOM   2261  O   ASP A 289       2.938  -3.646  -8.784  1.00 22.57           O  
ANISOU 2261  O   ASP A 289     2773   2824   2979     -2     98    -71       O  
ATOM   2262  CB  ASP A 289       4.880  -3.714 -11.496  1.00 27.24           C  
ANISOU 2262  CB  ASP A 289     3359   3599   3392    140    117    -73       C  
ATOM   2263  CG  ASP A 289       3.464  -3.737 -12.034  1.00 31.82           C  
ANISOU 2263  CG  ASP A 289     3935   4190   3966    148     71    -98       C  
ATOM   2264  OD1 ASP A 289       2.872  -2.662 -12.161  1.00 30.15           O  
ANISOU 2264  OD1 ASP A 289     3708   3991   3756    142     92    -37       O  
ATOM   2265  OD2 ASP A 289       2.911  -4.836 -12.185  1.00 37.56           O1-
ANISOU 2265  OD2 ASP A 289     4671   4898   4701    153     12   -180       O1-
ATOM   2266  N   LYS A 290       4.559  -5.213  -8.741  1.00 21.72           N  
ANISOU 2266  N   LYS A 290     2692   2708   2851     26     85   -134       N  
ATOM   2267  CA  LYS A 290       3.866  -6.185  -7.899  1.00 21.17           C  
ANISOU 2267  CA  LYS A 290     2632   2565   2845    -14     50   -167       C  
ATOM   2268  C   LYS A 290       3.731  -5.695  -6.462  1.00 27.61           C  
ANISOU 2268  C   LYS A 290     3441   3335   3713    -66     84   -120       C  
ATOM   2269  O   LYS A 290       2.718  -5.990  -5.802  1.00 28.19           O  
ANISOU 2269  O   LYS A 290     3507   3368   3834   -104     67   -117       O  
ATOM   2270  CB  LYS A 290       4.600  -7.533  -7.965  1.00 23.05           C  
ANISOU 2270  CB  LYS A 290     2895   2778   3087     12     17   -225       C  
ATOM   2271  CG  LYS A 290       4.391  -8.212  -9.337  1.00 28.53           C  
ANISOU 2271  CG  LYS A 290     3594   3510   3735     68    -36   -298       C  
ATOM   2272  CD  LYS A 290       5.286  -9.455  -9.513  1.00 31.29           C  
ANISOU 2272  CD  LYS A 290     3968   3836   4084    110    -69   -365       C  
ATOM   2273  CE  LYS A 290       4.865 -10.372 -10.644  1.00 32.82           C  
ANISOU 2273  CE  LYS A 290     4171   4043   4259    161   -143   -463       C  
ATOM   2274  NZ  LYS A 290       5.024  -9.757 -11.990  1.00 42.30           N1+
ANISOU 2274  NZ  LYS A 290     5356   5365   5352    232   -137   -476       N1+
ATOM   2275  N   MET A 291       4.697  -4.893  -6.000  1.00 24.09           N  
ANISOU 2275  N   MET A 291     2993   2904   3258    -66    129    -84       N  
ATOM   2276  CA  MET A 291       4.636  -4.308  -4.654  1.00 23.29           C  
ANISOU 2276  CA  MET A 291     2882   2773   3195   -104    157    -53       C  
ATOM   2277  C   MET A 291       3.716  -3.092  -4.646  1.00 26.95           C  
ANISOU 2277  C   MET A 291     3327   3243   3669   -116    171    -22       C  
ATOM   2278  O   MET A 291       2.975  -2.877  -3.685  1.00 27.82           O  
ANISOU 2278  O   MET A 291     3427   3332   3811   -141    175    -12       O  
ATOM   2279  CB  MET A 291       6.032  -3.915  -4.157  1.00 25.24           C  
ANISOU 2279  CB  MET A 291     3126   3030   3434    -98    189    -41       C  
ATOM   2280  CG  MET A 291       6.905  -5.117  -3.817  1.00 29.61           C  
ANISOU 2280  CG  MET A 291     3696   3574   3982    -83    177    -68       C  
ATOM   2281  SD  MET A 291       8.485  -4.719  -3.024  1.00 33.73           S  
ANISOU 2281  SD  MET A 291     4204   4114   4499    -79    208    -58       S  
ATOM   2282  CE  MET A 291       9.141  -3.733  -4.127  1.00 30.53           C  
ANISOU 2282  CE  MET A 291     3776   3757   4067    -64    234    -36       C  
ATOM   2283  N   LEU A 292       3.750  -2.293  -5.721  1.00 23.91           N  
ANISOU 2283  N   LEU A 292     2936   2893   3256    -92    179     -2       N  
ATOM   2284  CA  LEU A 292       2.903  -1.108  -5.822  1.00 23.31           C  
ANISOU 2284  CA  LEU A 292     2845   2819   3193    -94    190     32       C  
ATOM   2285  C   LEU A 292       1.608  -1.409  -6.631  1.00 30.08           C  
ANISOU 2285  C   LEU A 292     3695   3699   4036    -80    155     20       C  
ATOM   2286  O   LEU A 292       1.230  -0.695  -7.572  1.00 30.67           O  
ANISOU 2286  O   LEU A 292     3761   3807   4084    -52    156     46       O  
ATOM   2287  CB  LEU A 292       3.704   0.070  -6.417  1.00 22.71           C  
ANISOU 2287  CB  LEU A 292     2761   2759   3109    -78    223     80       C  
ATOM   2288  CG  LEU A 292       4.851   0.637  -5.553  1.00 25.20           C  
ANISOU 2288  CG  LEU A 292     3070   3046   3460   -101    252     91       C  
ATOM   2289  CD1 LEU A 292       5.433   1.868  -6.199  1.00 23.82           C  
ANISOU 2289  CD1 LEU A 292     2879   2875   3298    -96    281    150       C  
ATOM   2290  CD2 LEU A 292       4.371   0.995  -4.108  1.00 24.86           C  
ANISOU 2290  CD2 LEU A 292     3024   2957   3464   -128    250     71       C  
ATOM   2291  N   THR A 293       0.944  -2.492  -6.233  1.00 27.33           N  
ANISOU 2291  N   THR A 293     3346   3331   3708   -101    123    -17       N  
ATOM   2292  CA  THR A 293      -0.313  -2.969  -6.789  1.00 26.91           C  
ANISOU 2292  CA  THR A 293     3277   3291   3657   -101     81    -40       C  
ATOM   2293  C   THR A 293      -1.398  -2.275  -6.006  1.00 27.73           C  
ANISOU 2293  C   THR A 293     3354   3387   3796   -123     93    -13       C  
ATOM   2294  O   THR A 293      -1.351  -2.310  -4.781  1.00 26.17           O  
ANISOU 2294  O   THR A 293     3152   3161   3629   -150    115     -1       O  
ATOM   2295  CB  THR A 293      -0.353  -4.504  -6.703  1.00 32.11           C  
ANISOU 2295  CB  THR A 293     3943   3918   4340   -121     41    -89       C  
ATOM   2296  CG2 THR A 293      -1.744  -5.074  -6.917  1.00 32.67           C  
ANISOU 2296  CG2 THR A 293     3985   3984   4444   -143     -6   -113       C  
ATOM   2297  OG1 THR A 293       0.520  -5.022  -7.700  1.00 32.34           O  
ANISOU 2297  OG1 THR A 293     3993   3970   4323    -80     22   -126       O  
ATOM   2298  N   PHE A 294      -2.354  -1.623  -6.696  1.00 26.11           N  
ANISOU 2298  N   PHE A 294     3128   3215   3577   -101     80     -2       N  
ATOM   2299  CA  PHE A 294      -3.450  -0.892  -6.043  1.00 25.23           C  
ANISOU 2299  CA  PHE A 294     2986   3106   3494   -109     90     21       C  
ATOM   2300  C   PHE A 294      -4.261  -1.797  -5.083  1.00 28.57           C  
ANISOU 2300  C   PHE A 294     3381   3515   3961   -153     78      9       C  
ATOM   2301  O   PHE A 294      -4.522  -1.401  -3.948  1.00 28.32           O  
ANISOU 2301  O   PHE A 294     3334   3478   3950   -164    107     30       O  
ATOM   2302  CB  PHE A 294      -4.380  -0.263  -7.096  1.00 27.60           C  
ANISOU 2302  CB  PHE A 294     3266   3452   3769    -71     69     31       C  
ATOM   2303  CG  PHE A 294      -5.574   0.460  -6.510  1.00 29.95           C  
ANISOU 2303  CG  PHE A 294     3527   3760   4093    -68     75     50       C  
ATOM   2304  CD1 PHE A 294      -6.792  -0.197  -6.339  1.00 32.64           C  
ANISOU 2304  CD1 PHE A 294     3823   4123   4455    -91     44     31       C  
ATOM   2305  CD2 PHE A 294      -5.472   1.790  -6.101  1.00 31.28           C  
ANISOU 2305  CD2 PHE A 294     3701   3912   4271    -42    109     83       C  
ATOM   2306  CE1 PHE A 294      -7.884   0.465  -5.766  1.00 34.33           C  
ANISOU 2306  CE1 PHE A 294     3996   4360   4688    -81     54     49       C  
ATOM   2307  CE2 PHE A 294      -6.575   2.455  -5.541  1.00 34.22           C  
ANISOU 2307  CE2 PHE A 294     4040   4298   4665    -26    113     92       C  
ATOM   2308  CZ  PHE A 294      -7.768   1.787  -5.373  1.00 33.04           C  
ANISOU 2308  CZ  PHE A 294     3843   4187   4525    -44     88     76       C  
ATOM   2309  N   ASN A 295      -4.688  -2.968  -5.560  1.00 26.30           N  
ANISOU 2309  N   ASN A 295     3082   3223   3688   -175     34    -23       N  
ATOM   2310  CA  ASN A 295      -5.562  -3.901  -4.834  1.00 26.18           C  
ANISOU 2310  CA  ASN A 295     3029   3190   3727   -225     17    -22       C  
ATOM   2311  C   ASN A 295      -4.720  -4.630  -3.795  1.00 30.25           C  
ANISOU 2311  C   ASN A 295     3566   3659   4267   -254     40     -7       C  
ATOM   2312  O   ASN A 295      -3.815  -5.363  -4.198  1.00 29.85           O  
ANISOU 2312  O   ASN A 295     3551   3577   4213   -251     22    -35       O  
ATOM   2313  CB  ASN A 295      -6.249  -4.877  -5.821  1.00 26.90           C  
ANISOU 2313  CB  ASN A 295     3099   3280   3840   -240    -50    -69       C  
ATOM   2314  CG  ASN A 295      -7.225  -5.875  -5.197  1.00 45.53           C  
ANISOU 2314  CG  ASN A 295     5409   5613   6278   -303    -73    -60       C  
ATOM   2315  ND2 ASN A 295      -8.236  -6.271  -5.951  1.00 34.35           N  
ANISOU 2315  ND2 ASN A 295     3949   4215   4888   -317   -129    -94       N  
ATOM   2316  OD1 ASN A 295      -7.062  -6.345  -4.066  1.00 35.87           O  
ANISOU 2316  OD1 ASN A 295     4180   4356   5093   -340    -44    -20       O  
ATOM   2317  N   PRO A 296      -4.961  -4.423  -2.466  1.00 27.33           N  
ANISOU 2317  N   PRO A 296     3175   3296   3914   -271     80     35       N  
ATOM   2318  CA  PRO A 296      -4.096  -5.068  -1.450  1.00 27.22           C  
ANISOU 2318  CA  PRO A 296     3182   3250   3910   -288    104     55       C  
ATOM   2319  C   PRO A 296      -4.088  -6.585  -1.504  1.00 31.87           C  
ANISOU 2319  C   PRO A 296     3772   3786   4552   -327     69     53       C  
ATOM   2320  O   PRO A 296      -3.074  -7.200  -1.160  1.00 29.31           O  
ANISOU 2320  O   PRO A 296     3482   3425   4228   -325     74     53       O  
ATOM   2321  CB  PRO A 296      -4.675  -4.602  -0.111  1.00 28.53           C  
ANISOU 2321  CB  PRO A 296     3310   3454   4074   -289    146    100       C  
ATOM   2322  CG  PRO A 296      -6.022  -4.036  -0.421  1.00 33.69           C  
ANISOU 2322  CG  PRO A 296     3915   4151   4736   -287    139    105       C  
ATOM   2323  CD  PRO A 296      -5.936  -3.511  -1.831  1.00 29.17           C  
ANISOU 2323  CD  PRO A 296     3365   3575   4143   -261    107     64       C  
ATOM   2324  N   HIS A 297      -5.196  -7.183  -1.946  1.00 31.37           N  
ANISOU 2324  N   HIS A 297     3669   3713   4538   -362     30     48       N  
ATOM   2325  CA  HIS A 297      -5.328  -8.642  -2.031  1.00 32.98           C  
ANISOU 2325  CA  HIS A 297     3867   3847   4815   -408    -13     42       C  
ATOM   2326  C   HIS A 297      -4.457  -9.221  -3.151  1.00 31.58           C  
ANISOU 2326  C   HIS A 297     3742   3628   4631   -382    -62    -32       C  
ATOM   2327  O   HIS A 297      -3.966 -10.327  -3.002  1.00 30.44           O  
ANISOU 2327  O   HIS A 297     3617   3413   4535   -400    -87    -39       O  
ATOM   2328  CB  HIS A 297      -6.801  -9.046  -2.212  1.00 37.18           C  
ANISOU 2328  CB  HIS A 297     4330   4381   5415   -458    -47     54       C  
ATOM   2329  CG  HIS A 297      -7.685  -8.571  -1.092  1.00 43.30           C  
ANISOU 2329  CG  HIS A 297     5046   5212   6195   -478      5    131       C  
ATOM   2330  CD2 HIS A 297      -8.003  -9.178   0.079  1.00 47.23           C  
ANISOU 2330  CD2 HIS A 297     5505   5702   6737   -519     38    212       C  
ATOM   2331  ND1 HIS A 297      -8.308  -7.328  -1.135  1.00 46.30           N  
ANISOU 2331  ND1 HIS A 297     5397   5671   6522   -444     30    132       N  
ATOM   2332  CE1 HIS A 297      -8.986  -7.222  -0.001  1.00 46.39           C  
ANISOU 2332  CE1 HIS A 297     5354   5726   6545   -461     74    201       C  
ATOM   2333  NE2 HIS A 297      -8.839  -8.312   0.760  1.00 47.36           N  
ANISOU 2333  NE2 HIS A 297     5467   5805   6721   -507     83    256       N  
ATOM   2334  N   LYS A 298      -4.206  -8.459  -4.228  1.00 27.29           N  
ANISOU 2334  N   LYS A 298     3217   3129   4022   -333    -74    -82       N  
ATOM   2335  CA  LYS A 298      -3.381  -8.904  -5.372  1.00 26.80           C  
ANISOU 2335  CA  LYS A 298     3197   3055   3930   -292   -116   -154       C  
ATOM   2336  C   LYS A 298      -1.908  -8.526  -5.200  1.00 29.96           C  
ANISOU 2336  C   LYS A 298     3646   3466   4272   -250    -73   -147       C  
ATOM   2337  O   LYS A 298      -1.065  -9.031  -5.939  1.00 30.38           O  
ANISOU 2337  O   LYS A 298     3732   3512   4301   -213    -99   -198       O  
ATOM   2338  CB  LYS A 298      -3.892  -8.288  -6.681  1.00 29.16           C  
ANISOU 2338  CB  LYS A 298     3484   3418   4178   -254   -148   -200       C  
ATOM   2339  CG  LYS A 298      -5.226  -8.831  -7.166  1.00 38.87           C  
ANISOU 2339  CG  LYS A 298     4665   4642   5463   -286   -211   -235       C  
ATOM   2340  CD  LYS A 298      -5.745  -7.887  -8.231  1.00 40.83           C  
ANISOU 2340  CD  LYS A 298     4897   4976   5640   -237   -226   -258       C  
ATOM   2341  CE  LYS A 298      -6.971  -8.378  -8.957  1.00 47.03           C  
ANISOU 2341  CE  LYS A 298     5631   5774   6462   -254   -301   -312       C  
ATOM   2342  NZ  LYS A 298      -7.395  -7.380  -9.981  1.00 51.52           N1+
ANISOU 2342  NZ  LYS A 298     6186   6440   6947   -193   -310   -324       N1+
ATOM   2343  N   ARG A 299      -1.611  -7.613  -4.259  1.00 25.84           N  
ANISOU 2343  N   ARG A 299     3121   2969   3727   -251    -12    -90       N  
ATOM   2344  CA  ARG A 299      -0.261  -7.154  -3.930  1.00 24.56           C  
ANISOU 2344  CA  ARG A 299     2992   2819   3521   -220     29    -79       C  
ATOM   2345  C   ARG A 299       0.561  -8.352  -3.451  1.00 27.84           C  
ANISOU 2345  C   ARG A 299     3433   3180   3964   -224     18    -87       C  
ATOM   2346  O   ARG A 299       0.064  -9.190  -2.688  1.00 25.62           O  
ANISOU 2346  O   ARG A 299     3141   2852   3742   -262      7    -61       O  
ATOM   2347  CB  ARG A 299      -0.339  -6.044  -2.860  1.00 24.32           C  
ANISOU 2347  CB  ARG A 299     2945   2815   3479   -227     83    -29       C  
ATOM   2348  CG  ARG A 299       0.946  -5.233  -2.624  1.00 25.30           C  
ANISOU 2348  CG  ARG A 299     3091   2958   3562   -198    120    -24       C  
ATOM   2349  CD  ARG A 299       0.701  -4.032  -1.683  1.00 24.70           C  
ANISOU 2349  CD  ARG A 299     2997   2904   3484   -200    158      6       C  
ATOM   2350  NE  ARG A 299      -0.434  -3.226  -2.152  1.00 22.77           N  
ANISOU 2350  NE  ARG A 299     2728   2681   3241   -197    154     12       N  
ATOM   2351  CZ  ARG A 299      -1.253  -2.530  -1.374  1.00 27.06           C  
ANISOU 2351  CZ  ARG A 299     3244   3242   3794   -199    172     31       C  
ATOM   2352  NH1 ARG A 299      -1.052  -2.474  -0.061  1.00 19.82           N1+
ANISOU 2352  NH1 ARG A 299     2320   2331   2879   -202    197     43       N1+
ATOM   2353  NH2 ARG A 299      -2.276  -1.876  -1.903  1.00 20.82           N  
ANISOU 2353  NH2 ARG A 299     2432   2473   3006   -189    164     35       N  
ATOM   2354  N   ILE A 300       1.812  -8.446  -3.929  1.00 24.42           N  
ANISOU 2354  N   ILE A 300     3032   2758   3490   -182     20   -117       N  
ATOM   2355  CA  ILE A 300       2.733  -9.540  -3.606  1.00 23.39           C  
ANISOU 2355  CA  ILE A 300     2929   2581   3378   -169      7   -131       C  
ATOM   2356  C   ILE A 300       3.001  -9.594  -2.072  1.00 26.11           C  
ANISOU 2356  C   ILE A 300     3269   2909   3744   -192     44    -71       C  
ATOM   2357  O   ILE A 300       3.029  -8.556  -1.407  1.00 26.06           O  
ANISOU 2357  O   ILE A 300     3247   2945   3710   -197     87    -37       O  
ATOM   2358  CB  ILE A 300       4.042  -9.339  -4.442  1.00 25.36           C  
ANISOU 2358  CB  ILE A 300     3201   2872   3563   -110     12   -171       C  
ATOM   2359  CG1 ILE A 300       4.872 -10.619  -4.513  1.00 25.63           C  
ANISOU 2359  CG1 ILE A 300     3263   2860   3614    -80    -20   -210       C  
ATOM   2360  CG2 ILE A 300       4.897  -8.123  -3.967  1.00 21.96           C  
ANISOU 2360  CG2 ILE A 300     2762   2494   3088   -102     71   -132       C  
ATOM   2361  CD1 ILE A 300       5.988 -10.641  -5.604  1.00 28.65           C  
ANISOU 2361  CD1 ILE A 300     3661   3297   3928    -10    -24   -263       C  
ATOM   2362  N   GLU A 301       3.158 -10.802  -1.531  1.00 22.87           N  
ANISOU 2362  N   GLU A 301     2871   2435   3382   -201     24    -59       N  
ATOM   2363  CA  GLU A 301       3.507 -11.016  -0.127  1.00 23.03           C  
ANISOU 2363  CA  GLU A 301     2888   2449   3411   -209     57      3       C  
ATOM   2364  C   GLU A 301       5.025 -11.051   0.014  1.00 26.45           C  
ANISOU 2364  C   GLU A 301     3347   2901   3800   -160     70    -14       C  
ATOM   2365  O   GLU A 301       5.722 -11.224  -0.982  1.00 25.83           O  
ANISOU 2365  O   GLU A 301     3288   2824   3700   -124     49    -71       O  
ATOM   2366  CB  GLU A 301       2.858 -12.299   0.394  1.00 25.90           C  
ANISOU 2366  CB  GLU A 301     3248   2735   3859   -245     32     45       C  
ATOM   2367  CG  GLU A 301       1.384 -12.052   0.670  1.00 33.88           C  
ANISOU 2367  CG  GLU A 301     4213   3753   4907   -299     38     88       C  
ATOM   2368  CD  GLU A 301       0.687 -13.046   1.567  1.00 59.40           C  
ANISOU 2368  CD  GLU A 301     7421   6932   8218   -344     37    168       C  
ATOM   2369  OE1 GLU A 301      -0.546 -12.900   1.723  1.00 61.34           O  
ANISOU 2369  OE1 GLU A 301     7619   7188   8498   -390     43    205       O  
ATOM   2370  OE2 GLU A 301       1.363 -13.916   2.166  1.00 52.88           O1-
ANISOU 2370  OE2 GLU A 301     6617   6058   7418   -332     36    204       O1-
ATOM   2371  N   VAL A 302       5.543 -10.876   1.251  1.00 25.62           N  
ANISOU 2371  N   VAL A 302     3235   2823   3676   -153    105     32       N  
ATOM   2372  CA  VAL A 302       6.993 -10.816   1.542  1.00 23.50           C  
ANISOU 2372  CA  VAL A 302     2980   2583   3366   -108    117     19       C  
ATOM   2373  C   VAL A 302       7.763 -12.040   1.001  1.00 26.81           C  
ANISOU 2373  C   VAL A 302     3431   2951   3803    -70     81    -14       C  
ATOM   2374  O   VAL A 302       8.804 -11.859   0.360  1.00 23.62           O  
ANISOU 2374  O   VAL A 302     3036   2581   3359    -29     80    -61       O  
ATOM   2375  CB  VAL A 302       7.288 -10.527   3.049  1.00 26.03           C  
ANISOU 2375  CB  VAL A 302     3283   2949   3659   -102    152     69       C  
ATOM   2376  CG1 VAL A 302       6.924 -11.701   3.992  1.00 25.34           C  
ANISOU 2376  CG1 VAL A 302     3199   2821   3610   -108    148    138       C  
ATOM   2377  CG2 VAL A 302       8.740 -10.097   3.243  1.00 25.34           C  
ANISOU 2377  CG2 VAL A 302     3196   2910   3522    -60    163     40       C  
ATOM   2378  N   GLU A 303       7.253 -13.261   1.214  1.00 26.58           N  
ANISOU 2378  N   GLU A 303     3417   2841   3841    -82     51     10       N  
ATOM   2379  CA  GLU A 303       7.964 -14.465   0.744  1.00 28.37           C  
ANISOU 2379  CA  GLU A 303     3677   3002   4100    -41      8    -26       C  
ATOM   2380  C   GLU A 303       7.980 -14.567  -0.773  1.00 30.58           C  
ANISOU 2380  C   GLU A 303     3972   3274   4374    -17    -31   -117       C  
ATOM   2381  O   GLU A 303       8.996 -14.986  -1.316  1.00 29.91           O  
ANISOU 2381  O   GLU A 303     3907   3192   4264     44    -49   -169       O  
ATOM   2382  CB  GLU A 303       7.412 -15.736   1.380  1.00 31.23           C  
ANISOU 2382  CB  GLU A 303     4050   3263   4553    -64    -17     31       C  
ATOM   2383  CG  GLU A 303       7.836 -15.857   2.839  1.00 43.83           C  
ANISOU 2383  CG  GLU A 303     5638   4883   6132    -52     20    119       C  
ATOM   2384  CD  GLU A 303       7.067 -16.871   3.666  1.00 65.69           C  
ANISOU 2384  CD  GLU A 303     8402   7570   8986    -88     13    214       C  
ATOM   2385  OE1 GLU A 303       5.872 -16.627   3.950  1.00 59.96           O  
ANISOU 2385  OE1 GLU A 303     7645   6846   8291   -148     28    264       O  
ATOM   2386  OE2 GLU A 303       7.674 -17.886   4.073  1.00 60.80           O1-
ANISOU 2386  OE2 GLU A 303     7808   6890   8405    -53     -4    246       O1-
ATOM   2387  N   GLN A 304       6.904 -14.131  -1.460  1.00 27.83           N  
ANISOU 2387  N   GLN A 304     3608   2929   4035    -55    -43   -137       N  
ATOM   2388  CA  GLN A 304       6.869 -14.106  -2.929  1.00 27.92           C  
ANISOU 2388  CA  GLN A 304     3628   2957   4022    -24    -80   -224       C  
ATOM   2389  C   GLN A 304       7.885 -13.116  -3.482  1.00 28.92           C  
ANISOU 2389  C   GLN A 304     3747   3188   4052     22    -42   -244       C  
ATOM   2390  O   GLN A 304       8.533 -13.384  -4.500  1.00 27.82           O  
ANISOU 2390  O   GLN A 304     3618   3078   3872     81    -63   -310       O  
ATOM   2391  CB  GLN A 304       5.489 -13.677  -3.417  1.00 29.53           C  
ANISOU 2391  CB  GLN A 304     3809   3164   4247    -74    -94   -227       C  
ATOM   2392  CG  GLN A 304       4.429 -14.715  -3.577  1.00 40.31           C  
ANISOU 2392  CG  GLN A 304     5173   4434   5710   -114   -153   -244       C  
ATOM   2393  CD  GLN A 304       3.122 -14.027  -3.960  1.00 46.64           C  
ANISOU 2393  CD  GLN A 304     5939   5267   6515   -160   -157   -241       C  
ATOM   2394  NE2 GLN A 304       2.701 -14.200  -5.190  1.00 43.26           N  
ANISOU 2394  NE2 GLN A 304     5511   4844   6083   -141   -211   -322       N  
ATOM   2395  OE1 GLN A 304       2.514 -13.276  -3.185  1.00 33.97           O  
ANISOU 2395  OE1 GLN A 304     4305   3694   4907   -203   -111   -170       O  
ATOM   2396  N   ALA A 305       7.996 -11.946  -2.828  1.00 24.55           N  
ANISOU 2396  N   ALA A 305     3170   2694   3465     -4     13   -190       N  
ATOM   2397  CA  ALA A 305       8.928 -10.894  -3.240  1.00 23.61           C  
ANISOU 2397  CA  ALA A 305     3033   2663   3274     24     52   -194       C  
ATOM   2398  C   ALA A 305      10.388 -11.396  -3.090  1.00 25.55           C  
ANISOU 2398  C   ALA A 305     3286   2929   3493     79     57   -211       C  
ATOM   2399  O   ALA A 305      11.219 -11.188  -3.979  1.00 22.72           O  
ANISOU 2399  O   ALA A 305     2919   2632   3081    127     64   -244       O  
ATOM   2400  CB  ALA A 305       8.685  -9.635  -2.405  1.00 23.95           C  
ANISOU 2400  CB  ALA A 305     3049   2739   3310    -19     98   -139       C  
ATOM   2401  N   LEU A 306      10.688 -12.099  -1.981  1.00 24.21           N  
ANISOU 2401  N   LEU A 306     3127   2715   3355     79     54   -184       N  
ATOM   2402  CA  LEU A 306      12.027 -12.670  -1.800  1.00 23.63           C  
ANISOU 2402  CA  LEU A 306     3059   2658   3260    139     52   -201       C  
ATOM   2403  C   LEU A 306      12.376 -13.695  -2.911  1.00 26.42           C  
ANISOU 2403  C   LEU A 306     3439   2990   3610    203      7   -274       C  
ATOM   2404  O   LEU A 306      13.529 -13.763  -3.343  1.00 25.66           O  
ANISOU 2404  O   LEU A 306     3334   2952   3465    265     15   -305       O  
ATOM   2405  CB  LEU A 306      12.157 -13.312  -0.417  1.00 23.41           C  
ANISOU 2405  CB  LEU A 306     3042   2587   3268    134     52   -152       C  
ATOM   2406  CG  LEU A 306      12.380 -12.309   0.741  1.00 25.84           C  
ANISOU 2406  CG  LEU A 306     3317   2952   3548    105     95   -102       C  
ATOM   2407  CD1 LEU A 306      12.003 -12.940   2.070  1.00 24.76           C  
ANISOU 2407  CD1 LEU A 306     3188   2775   3444     93     94    -40       C  
ATOM   2408  CD2 LEU A 306      13.850 -11.859   0.805  1.00 24.23           C  
ANISOU 2408  CD2 LEU A 306     3087   2827   3293    147    115   -120       C  
ATOM   2409  N   ALA A 307      11.370 -14.443  -3.395  1.00 24.39           N  
ANISOU 2409  N   ALA A 307     3206   2655   3405    191    -41   -306       N  
ATOM   2410  CA  ALA A 307      11.505 -15.450  -4.457  1.00 24.20           C  
ANISOU 2410  CA  ALA A 307     3209   2598   3388    253    -98   -393       C  
ATOM   2411  C   ALA A 307      11.453 -14.795  -5.875  1.00 27.64           C  
ANISOU 2411  C   ALA A 307     3628   3125   3748    285    -98   -449       C  
ATOM   2412  O   ALA A 307      11.532 -15.501  -6.870  1.00 26.77           O  
ANISOU 2412  O   ALA A 307     3535   3011   3626    347   -146   -534       O  
ATOM   2413  CB  ALA A 307      10.389 -16.488  -4.312  1.00 24.97           C  
ANISOU 2413  CB  ALA A 307     3333   2566   3589    216   -158   -405       C  
ATOM   2414  N   HIS A 308      11.333 -13.460  -5.975  1.00 23.39           N  
ANISOU 2414  N   HIS A 308     3056   2669   3160    251    -45   -402       N  
ATOM   2415  CA  HIS A 308      11.256 -12.822  -7.298  1.00 23.67           C  
ANISOU 2415  CA  HIS A 308     3075   2796   3123    284    -40   -434       C  
ATOM   2416  C   HIS A 308      12.630 -12.913  -8.032  1.00 28.35           C  
ANISOU 2416  C   HIS A 308     3652   3485   3633    374    -23   -469       C  
ATOM   2417  O   HIS A 308      13.660 -12.746  -7.364  1.00 26.41           O  
ANISOU 2417  O   HIS A 308     3390   3266   3378    381     14   -433       O  
ATOM   2418  CB  HIS A 308      10.819 -11.345  -7.158  1.00 23.43           C  
ANISOU 2418  CB  HIS A 308     3012   2817   3073    224     14   -361       C  
ATOM   2419  CG  HIS A 308      10.538 -10.681  -8.471  1.00 26.48           C  
ANISOU 2419  CG  HIS A 308     3381   3290   3392    253     19   -374       C  
ATOM   2420  CD2 HIS A 308       9.361 -10.504  -9.115  1.00 27.89           C  
ANISOU 2420  CD2 HIS A 308     3561   3465   3571    238     -8   -390       C  
ATOM   2421  ND1 HIS A 308      11.558 -10.145  -9.239  1.00 27.86           N  
ANISOU 2421  ND1 HIS A 308     3527   3574   3485    308     58   -363       N  
ATOM   2422  CE1 HIS A 308      10.978  -9.682 -10.333  1.00 27.59           C  
ANISOU 2422  CE1 HIS A 308     3483   3603   3400    330     54   -369       C  
ATOM   2423  NE2 HIS A 308       9.652  -9.851 -10.291  1.00 28.06           N  
ANISOU 2423  NE2 HIS A 308     3559   3597   3504    290     13   -388       N  
ATOM   2424  N   PRO A 309      12.670 -13.092  -9.387  1.00 26.19           N  
ANISOU 2424  N   PRO A 309     3376   3283   3292    446    -46   -535       N  
ATOM   2425  CA  PRO A 309      13.974 -13.162 -10.095  1.00 26.59           C  
ANISOU 2425  CA  PRO A 309     3402   3447   3253    539    -23   -561       C  
ATOM   2426  C   PRO A 309      14.911 -11.983  -9.825  1.00 28.39           C  
ANISOU 2426  C   PRO A 309     3578   3768   3439    518     59   -471       C  
ATOM   2427  O   PRO A 309      16.121 -12.166  -9.899  1.00 27.26           O  
ANISOU 2427  O   PRO A 309     3412   3692   3256    575     81   -476       O  
ATOM   2428  CB  PRO A 309      13.570 -13.195 -11.572  1.00 29.14           C  
ANISOU 2428  CB  PRO A 309     3722   3850   3499    608    -52   -628       C  
ATOM   2429  CG  PRO A 309      12.237 -13.889 -11.561  1.00 33.28           C  
ANISOU 2429  CG  PRO A 309     4286   4259   4099    573   -127   -688       C  
ATOM   2430  CD  PRO A 309      11.551 -13.338 -10.332  1.00 28.09           C  
ANISOU 2430  CD  PRO A 309     3630   3513   3529    456   -100   -597       C  
ATOM   2431  N   TYR A 310      14.384 -10.799  -9.443  1.00 25.56           N  
ANISOU 2431  N   TYR A 310     3201   3407   3104    434     99   -389       N  
ATOM   2432  CA  TYR A 310      15.276  -9.668  -9.156  1.00 25.91           C  
ANISOU 2432  CA  TYR A 310     3193   3520   3131    404    168   -308       C  
ATOM   2433  C   TYR A 310      16.215  -9.982  -7.989  1.00 29.14           C  
ANISOU 2433  C   TYR A 310     3595   3899   3578    395    177   -299       C  
ATOM   2434  O   TYR A 310      17.361  -9.527  -7.990  1.00 27.71           O  
ANISOU 2434  O   TYR A 310     3365   3797   3367    411    218   -268       O  
ATOM   2435  CB  TYR A 310      14.485  -8.364  -8.871  1.00 26.94           C  
ANISOU 2435  CB  TYR A 310     3310   3631   3296    318    199   -232       C  
ATOM   2436  CG  TYR A 310      15.375  -7.171  -8.576  1.00 28.37           C  
ANISOU 2436  CG  TYR A 310     3435   3864   3480    282    261   -154       C  
ATOM   2437  CD1 TYR A 310      16.358  -6.763  -9.482  1.00 30.28           C  
ANISOU 2437  CD1 TYR A 310     3626   4222   3657    327    303   -121       C  
ATOM   2438  CD2 TYR A 310      15.245  -6.453  -7.387  1.00 27.81           C  
ANISOU 2438  CD2 TYR A 310     3358   3730   3480    204    275   -114       C  
ATOM   2439  CE1 TYR A 310      17.196  -5.679  -9.201  1.00 29.62           C  
ANISOU 2439  CE1 TYR A 310     3483   4176   3596    283    356    -45       C  
ATOM   2440  CE2 TYR A 310      16.065  -5.359  -7.106  1.00 27.53           C  
ANISOU 2440  CE2 TYR A 310     3269   3729   3463    166    320    -54       C  
ATOM   2441  CZ  TYR A 310      17.029  -4.970  -8.020  1.00 31.78           C  
ANISOU 2441  CZ  TYR A 310     3753   4368   3952    199    360    -16       C  
ATOM   2442  OH  TYR A 310      17.823  -3.888  -7.723  1.00 34.18           O  
ANISOU 2442  OH  TYR A 310     3996   4694   4295    150    401     47       O  
ATOM   2443  N   LEU A 311      15.748 -10.810  -7.017  1.00 26.13           N  
ANISOU 2443  N   LEU A 311     3257   3408   3261    372    136   -323       N  
ATOM   2444  CA  LEU A 311      16.559 -11.131  -5.836  1.00 25.00           C  
ANISOU 2444  CA  LEU A 311     3111   3238   3150    369    140   -311       C  
ATOM   2445  C   LEU A 311      17.226 -12.513  -5.906  1.00 29.19           C  
ANISOU 2445  C   LEU A 311     3665   3753   3672    454    102   -372       C  
ATOM   2446  O   LEU A 311      17.739 -13.001  -4.893  1.00 28.96           O  
ANISOU 2446  O   LEU A 311     3643   3688   3674    460     95   -362       O  
ATOM   2447  CB  LEU A 311      15.682 -10.991  -4.566  1.00 24.02           C  
ANISOU 2447  CB  LEU A 311     3008   3021   3096    291    133   -273       C  
ATOM   2448  CG  LEU A 311      15.133  -9.567  -4.358  1.00 27.42           C  
ANISOU 2448  CG  LEU A 311     3412   3468   3537    216    170   -218       C  
ATOM   2449  CD1 LEU A 311      14.099  -9.538  -3.296  1.00 27.33           C  
ANISOU 2449  CD1 LEU A 311     3424   3379   3582    157    159   -194       C  
ATOM   2450  CD2 LEU A 311      16.264  -8.554  -4.053  1.00 28.37           C  
ANISOU 2450  CD2 LEU A 311     3477   3662   3643    203    215   -182       C  
ATOM   2451  N   GLU A 312      17.311 -13.095  -7.105  1.00 26.81           N  
ANISOU 2451  N   GLU A 312     3374   3490   3324    531     78   -437       N  
ATOM   2452  CA  GLU A 312      17.912 -14.436  -7.313  1.00 27.84           C  
ANISOU 2452  CA  GLU A 312     3530   3600   3446    628     33   -513       C  
ATOM   2453  C   GLU A 312      19.345 -14.611  -6.743  1.00 30.87           C  
ANISOU 2453  C   GLU A 312     3883   4038   3810    677     56   -501       C  
ATOM   2454  O   GLU A 312      19.703 -15.707  -6.302  1.00 29.11           O  
ANISOU 2454  O   GLU A 312     3691   3752   3618    731     16   -538       O  
ATOM   2455  CB  GLU A 312      17.929 -14.792  -8.797  1.00 30.12           C  
ANISOU 2455  CB  GLU A 312     3822   3954   3667    715      7   -594       C  
ATOM   2456  CG  GLU A 312      17.850 -16.295  -9.016  1.00 46.74           C  
ANISOU 2456  CG  GLU A 312     5980   5974   5805    795    -70   -696       C  
ATOM   2457  CD  GLU A 312      18.041 -16.765 -10.441  1.00 73.13           C  
ANISOU 2457  CD  GLU A 312     9321   9398   9066    908   -102   -799       C  
ATOM   2458  OE1 GLU A 312      17.251 -16.343 -11.318  1.00 71.07           O  
ANISOU 2458  OE1 GLU A 312     9057   9179   8768    899   -109   -818       O  
ATOM   2459  OE2 GLU A 312      18.961 -17.582 -10.674  1.00 66.71           O1-
ANISOU 2459  OE2 GLU A 312     8509   8614   8222   1015   -123   -864       O1-
ATOM   2460  N   GLN A 313      20.170 -13.562  -6.758  1.00 29.18           N  
ANISOU 2460  N   GLN A 313     3601   3935   3550    659    117   -447       N  
ATOM   2461  CA  GLN A 313      21.554 -13.701  -6.255  1.00 30.06           C  
ANISOU 2461  CA  GLN A 313     3669   4112   3641    704    138   -437       C  
ATOM   2462  C   GLN A 313      21.612 -13.933  -4.746  1.00 33.45           C  
ANISOU 2462  C   GLN A 313     4116   4460   4134    662    124   -405       C  
ATOM   2463  O   GLN A 313      22.622 -14.432  -4.246  1.00 32.48           O  
ANISOU 2463  O   GLN A 313     3975   4362   4002    718    119   -414       O  
ATOM   2464  CB  GLN A 313      22.377 -12.455  -6.606  1.00 32.05           C  
ANISOU 2464  CB  GLN A 313     3835   4498   3845    679    204   -380       C  
ATOM   2465  CG  GLN A 313      22.556 -12.274  -8.116  1.00 40.11           C  
ANISOU 2465  CG  GLN A 313     4826   5631   4782    742    227   -398       C  
ATOM   2466  CD  GLN A 313      23.063 -10.902  -8.473  1.00 58.16           C  
ANISOU 2466  CD  GLN A 313     7029   8026   7042    692    297   -314       C  
ATOM   2467  NE2 GLN A 313      22.297  -9.869  -8.148  1.00 37.33           N  
ANISOU 2467  NE2 GLN A 313     4392   5336   4454    587    314   -253       N  
ATOM   2468  OE1 GLN A 313      24.125 -10.756  -9.077  1.00 59.97           O  
ANISOU 2468  OE1 GLN A 313     7190   8388   7210    748    335   -299       O  
ATOM   2469  N   TYR A 314      20.531 -13.560  -4.032  1.00 28.19           N  
ANISOU 2469  N   TYR A 314     3479   3708   3525    572    120   -366       N
[truncated: 48,542 more chars]
