# Supplementary material for: Utilizing network pharmacology and molecular docking to explore the underlying mechanism of Guizhi Fuling Wan in treating endometriosis
Source: PeerJ. 2021 Apr 2;9:e11087. doi: 10.7717/peerj.11087 (PMC8020871; doi:10.7717/peerj.11087)
Supplement: Supplemental Information 1 [file peerj-09-11087-s001.zip › Molecular docking/MAPK8-3vuk.pdb]

ATOM      1  N   ASP A   7      45.890 -65.049  54.874  1.00149.27           N  
ATOM      2  CA  ASP A   7      45.038 -66.213  55.267  1.00150.18           C  
ATOM      3  C   ASP A   7      43.644 -66.249  54.595  1.00146.15           C  
ATOM      4  O   ASP A   7      43.166 -67.325  54.217  1.00147.33           O  
ATOM      5  CB  ASP A   7      44.945 -66.343  56.803  1.00150.46           C  
ATOM      6  CG  ASP A   7      44.525 -65.044  57.500  1.00150.98           C  
ATOM      7  OD1 ASP A   7      44.538 -63.963  56.871  1.00144.85           O  
ATOM      8  OD2 ASP A   7      44.180 -65.111  58.700  1.00149.94           O1-
ATOM      9  N   ASN A   8      43.002 -65.090  54.440  1.00127.08           N  
ATOM     10  CA  ASN A   8      41.701 -65.034  53.766  1.00116.57           C  
ATOM     11  C   ASN A   8      41.722 -64.251  52.446  1.00112.47           C  
ATOM     12  O   ASN A   8      42.670 -63.507  52.191  1.00103.39           O  
ATOM     13  CB  ASN A   8      40.625 -64.495  54.698  1.00108.26           C  
ATOM     14  CG  ASN A   8      39.244 -64.626  54.107  1.00109.58           C  
ATOM     15  ND2 ASN A   8      38.356 -63.724  54.486  1.00113.60           N  
ATOM     16  OD1 ASN A   8      38.982 -65.519  53.300  1.00104.62           O  
ATOM     17  N   ASN A   9      40.684 -64.432  51.617  1.00107.51           N  
ATOM     18  CA  ASN A   9      40.608 -63.824  50.263  1.00107.73           C  
ATOM     19  C   ASN A   9      40.083 -62.375  50.251  1.00 99.76           C  
ATOM     20  O   ASN A   9      40.636 -61.520  49.557  1.00 93.26           O  
ATOM     21  CB  ASN A   9      39.811 -64.715  49.271  1.00111.06           C  
ATOM     22  CG  ASN A   9      40.694 -65.712  48.491  1.00112.48           C  
ATOM     23  ND2 ASN A   9      41.996 -65.446  48.412  1.00107.79           N  
ATOM     24  OD1 ASN A   9      40.195 -66.704  47.957  1.00116.62           O  
ATOM     25  N   PHE A  10      39.021 -62.122  51.018  1.00 94.03           N  
ATOM     26  CA  PHE A  10      38.501 -60.777  51.257  1.00 86.52           C  
ATOM     27  C   PHE A  10      39.148 -60.169  52.517  1.00 87.41           C  
ATOM     28  O   PHE A  10      40.167 -60.671  53.000  1.00 89.94           O  
ATOM     29  CB  PHE A  10      36.982 -60.812  51.414  1.00 92.76           C  
ATOM     30  CG  PHE A  10      36.270 -61.650  50.383  1.00109.45           C  
ATOM     31  CD1 PHE A  10      36.109 -63.023  50.565  1.00121.03           C  
ATOM     32  CD2 PHE A  10      35.726 -61.070  49.248  1.00109.38           C  
ATOM     33  CE1 PHE A  10      35.442 -63.802  49.623  1.00126.88           C  
ATOM     34  CE2 PHE A  10      35.060 -61.844  48.303  1.00120.71           C  
ATOM     35  CZ  PHE A  10      34.917 -63.213  48.488  1.00120.31           C  
ATOM     36  N   TYR A  11      38.548 -59.096  53.042  1.00 89.87           N  
ATOM     37  CA  TYR A  11      39.032 -58.349  54.223  1.00 93.41           C  
ATOM     38  C   TYR A  11      38.263 -57.034  54.326  1.00 95.51           C  
ATOM     39  O   TYR A  11      37.616 -56.612  53.357  1.00 93.14           O  
ATOM     40  CB  TYR A  11      40.529 -58.026  54.125  1.00 89.85           C  
ATOM     41  CG  TYR A  11      40.835 -56.701  53.460  1.00 93.31           C  
ATOM     42  CD1 TYR A  11      40.570 -56.509  52.110  1.00102.77           C  
ATOM     43  CD2 TYR A  11      41.398 -55.639  54.175  1.00 98.32           C  
ATOM     44  CE1 TYR A  11      40.845 -55.305  51.480  1.00111.17           C  
ATOM     45  CE2 TYR A  11      41.689 -54.427  53.550  1.00106.44           C  
ATOM     46  CZ  TYR A  11      41.409 -54.266  52.195  1.00108.66           C  
ATOM     47  OH  TYR A  11      41.679 -53.085  51.524  1.00102.95           O  
ATOM     48  N   SER A  12      38.371 -56.350  55.464  1.00 90.88           N  
ATOM     49  CA  SER A  12      37.526 -55.179  55.660  1.00 89.44           C  
ATOM     50  C   SER A  12      38.212 -53.887  56.082  1.00 89.73           C  
ATOM     51  O   SER A  12      39.196 -53.906  56.815  1.00 98.17           O  
ATOM     52  CB  SER A  12      36.398 -55.529  56.602  1.00 86.09           C  
ATOM     53  OG  SER A  12      35.825 -56.753  56.180  1.00 89.49           O  
ATOM     54  N   VAL A  13      37.703 -52.774  55.553  1.00 89.35           N  
ATOM     55  CA  VAL A  13      38.034 -51.430  56.037  1.00 85.07           C  
ATOM     56  C   VAL A  13      36.744 -50.703  56.416  1.00 87.42           C  
ATOM     57  O   VAL A  13      35.711 -50.842  55.738  1.00 85.76           O  
ATOM     58  CB  VAL A  13      38.849 -50.582  55.032  1.00 83.17           C  
ATOM     59  CG1 VAL A  13      40.319 -50.481  55.449  1.00 89.18           C  
ATOM     60  CG2 VAL A  13      38.697 -51.107  53.613  1.00 79.53           C  
ATOM     61  N   GLU A  14      36.807 -49.977  57.532  1.00 88.28           N  
ATOM     62  CA  GLU A  14      35.711 -49.141  58.014  1.00 86.70           C  
ATOM     63  C   GLU A  14      35.811 -47.829  57.292  1.00 82.81           C  
ATOM     64  O   GLU A  14      36.795 -47.105  57.458  1.00 77.35           O  
ATOM     65  CB  GLU A  14      35.861 -48.860  59.516  1.00 87.38           C  
ATOM     66  CG  GLU A  14      35.677 -50.065  60.404  1.00 87.43           C  
ATOM     67  CD  GLU A  14      34.417 -50.800  60.038  1.00 90.84           C  
ATOM     68  OE1 GLU A  14      33.330 -50.209  60.138  1.00 97.43           O  
ATOM     69  OE2 GLU A  14      34.516 -51.957  59.612  1.00 93.35           O1-
ATOM     70  N   ILE A  15      34.822 -47.514  56.470  1.00 85.35           N  
ATOM     71  CA  ILE A  15      34.805 -46.175  55.899  1.00 88.77           C  
ATOM     72  C   ILE A  15      33.680 -45.405  56.554  1.00 84.82           C  
ATOM     73  O   ILE A  15      32.498 -45.604  56.230  1.00 70.33           O  
ATOM     74  CB  ILE A  15      34.742 -46.153  54.356  1.00 91.06           C  
ATOM     75  CG1 ILE A  15      35.895 -46.976  53.752  1.00 80.91           C  
ATOM     76  CG2 ILE A  15      34.797 -44.711  53.848  1.00 83.26           C  
ATOM     77  CD1 ILE A  15      37.287 -46.528  54.181  1.00 81.19           C  
ATOM     78  N   GLY A  16      34.081 -44.553  57.499  1.00 81.29           N  
ATOM     79  CA  GLY A  16      33.162 -43.871  58.392  1.00 85.39           C  
ATOM     80  C   GLY A  16      32.430 -44.917  59.200  1.00 81.43           C  
ATOM     81  O   GLY A  16      33.009 -45.568  60.056  1.00 91.97           O  
ATOM     82  N   ASP A  17      31.157 -45.100  58.906  1.00 83.21           N  
ATOM     83  CA  ASP A  17      30.369 -46.080  59.624  1.00 94.45           C  
ATOM     84  C   ASP A  17      30.056 -47.275  58.763  1.00 95.00           C  
ATOM     85  O   ASP A  17      29.523 -48.267  59.246  1.00105.58           O  
ATOM     86  CB  ASP A  17      29.066 -45.458  60.112  1.00101.09           C  
ATOM     87  CG  ASP A  17      29.270 -44.567  61.300  1.00108.09           C  
ATOM     88  OD1 ASP A  17      30.046 -44.948  62.206  1.00109.53           O  
ATOM     89  OD2 ASP A  17      28.652 -43.489  61.327  1.00114.99           O1-
ATOM     90  N   SER A  18      30.357 -47.178  57.479  1.00 90.15           N  
ATOM     91  CA  SER A  18      30.100 -48.291  56.602  1.00 81.27           C  
ATOM     92  C   SER A  18      31.326 -49.133  56.436  1.00 81.90           C  
ATOM     93  O   SER A  18      32.458 -48.622  56.372  1.00 81.82           O  
ATOM     94  CB  SER A  18      29.576 -47.836  55.259  1.00 78.59           C  
ATOM     95  OG  SER A  18      28.175 -47.689  55.337  1.00 90.30           O  
ATOM     96  N   THR A  19      31.074 -50.437  56.387  1.00 79.86           N  
ATOM     97  CA  THR A  19      32.116 -51.432  56.278  1.00 83.28           C  
ATOM     98  C   THR A  19      32.183 -51.953  54.856  1.00 85.07           C  
ATOM     99  O   THR A  19      31.190 -52.460  54.321  1.00 85.01           O  
ATOM    100  CB  THR A  19      31.878 -52.593  57.263  1.00 82.28           C  
ATOM    101  CG2 THR A  19      32.782 -53.780  56.951  1.00 81.43           C  
ATOM    102  OG1 THR A  19      32.157 -52.143  58.591  1.00 83.33           O  
ATOM    103  N   PHE A  20      33.355 -51.805  54.242  1.00 82.73           N  
ATOM    104  CA  PHE A  20      33.630 -52.475  52.985  1.00 89.58           C  
ATOM    105  C   PHE A  20      34.491 -53.733  53.226  1.00 89.90           C  
ATOM    106  O   PHE A  20      35.515 -53.689  53.929  1.00 81.27           O  
ATOM    107  CB  PHE A  20      34.274 -51.510  51.979  1.00 95.53           C  
ATOM    108  CG  PHE A  20      33.281 -50.671  51.190  1.00 92.14           C  
ATOM    109  CD1 PHE A  20      32.254 -49.979  51.821  1.00 93.13           C  
ATOM    110  CD2 PHE A  20      33.402 -50.546  49.815  1.00 88.88           C  
ATOM    111  CE1 PHE A  20      31.365 -49.197  51.091  1.00 94.51           C  
ATOM    112  CE2 PHE A  20      32.515 -49.768  49.081  1.00 89.53           C  
ATOM    113  CZ  PHE A  20      31.499 -49.088  49.719  1.00 90.82           C  
ATOM    114  N   THR A  21      34.028 -54.852  52.665  1.00 83.21           N  
ATOM    115  CA  THR A  21      34.715 -56.135  52.741  1.00 84.03           C  
ATOM    116  C   THR A  21      34.977 -56.573  51.317  1.00 82.39           C  
ATOM    117  O   THR A  21      34.049 -56.887  50.574  1.00 86.63           O  
ATOM    118  CB  THR A  21      33.856 -57.192  53.440  1.00 87.99           C  
ATOM    119  CG2 THR A  21      34.593 -58.494  53.506  1.00 91.72           C  
ATOM    120  OG1 THR A  21      33.559 -56.761  54.774  1.00 99.51           O  
ATOM    121  N   VAL A  22      36.245 -56.578  50.934  1.00 81.05           N  
ATOM    122  CA  VAL A  22      36.618 -56.589  49.522  1.00 81.89           C  
ATOM    123  C   VAL A  22      37.917 -57.343  49.316  1.00 85.40           C  
ATOM    124  O   VAL A  22      38.669 -57.555  50.259  1.00 86.65           O  
ATOM    125  CB  VAL A  22      36.858 -55.157  49.018  1.00 82.18           C  
ATOM    126  CG1 VAL A  22      35.544 -54.407  48.871  1.00 80.92           C  
ATOM    127  CG2 VAL A  22      37.811 -54.416  49.957  1.00 81.04           C  
ATOM    128  N   LEU A  23      38.195 -57.717  48.074  1.00 81.15           N  
ATOM    129  CA  LEU A  23      39.359 -58.524  47.792  1.00 73.96           C  
ATOM    130  C   LEU A  23      40.616 -57.752  48.047  1.00 78.66           C  
ATOM    131  O   LEU A  23      40.731 -56.570  47.719  1.00 84.05           O  
ATOM    132  CB  LEU A  23      39.328 -59.067  46.370  1.00 72.69           C  
ATOM    133  CG  LEU A  23      38.154 -60.035  46.201  1.00 73.86           C  
ATOM    134  CD1 LEU A  23      38.022 -60.495  44.772  1.00 74.01           C  
ATOM    135  CD2 LEU A  23      38.290 -61.239  47.120  1.00 82.69           C  
ATOM    136  N   LYS A  24      41.554 -58.449  48.659  1.00 77.86           N  
ATOM    137  CA  LYS A  24      42.820 -57.884  49.026  1.00 80.13           C  
ATOM    138  C   LYS A  24      43.435 -57.077  47.892  1.00 78.13           C  
ATOM    139  O   LYS A  24      44.308 -56.243  48.133  1.00 85.12           O  
ATOM    140  CB  LYS A  24      43.756 -59.005  49.457  1.00 85.91           C  
ATOM    141  CG  LYS A  24      43.088 -59.969  50.407  1.00 88.28           C  
ATOM    142  CD  LYS A  24      43.983 -60.254  51.596  1.00103.71           C  
ATOM    143  CE  LYS A  24      43.150 -60.501  52.843  1.00105.75           C  
ATOM    144  NZ  LYS A  24      43.982 -60.498  54.072  1.00107.87           N1+
ATOM    145  N   ARG A  25      42.968 -57.313  46.667  1.00 73.16           N  
ATOM    146  CA  ARG A  25      43.499 -56.622  45.484  1.00 75.87           C  
ATOM    147  C   ARG A  25      43.144 -55.145  45.473  1.00 76.46           C  
ATOM    148  O   ARG A  25      43.874 -54.321  44.912  1.00 73.97           O  
ATOM    149  CB  ARG A  25      42.985 -57.266  44.196  1.00 73.89           C  
ATOM    150  CG  ARG A  25      41.490 -57.527  44.194  1.00 73.53           C  
ATOM    151  CD  ARG A  25      41.042 -57.998  42.832  1.00 73.74           C  
ATOM    152  NE  ARG A  25      41.736 -57.276  41.770  1.00 74.07           N  
ATOM    153  CZ  ARG A  25      41.656 -57.599  40.478  1.00 77.12           C  
ATOM    154  NH1 ARG A  25      40.912 -58.638  40.089  1.00 70.06           N1+
ATOM    155  NH2 ARG A  25      42.327 -56.892  39.573  1.00 69.46           N  
ATOM    156  N   TYR A  26      42.009 -54.837  46.091  1.00 72.10           N  
ATOM    157  CA  TYR A  26      41.463 -53.506  46.104  1.00 73.50           C  
ATOM    158  C   TYR A  26      41.908 -52.881  47.402  1.00 82.59           C  
ATOM    159  O   TYR A  26      41.764 -53.483  48.473  1.00 92.47           O  
ATOM    160  CB  TYR A  26      39.937 -53.580  45.983  1.00 71.84           C  
ATOM    161  CG  TYR A  26      39.471 -54.255  44.685  1.00 76.15           C  
ATOM    162  CD1 TYR A  26      39.908 -53.791  43.447  1.00 78.59           C  
ATOM    163  CD2 TYR A  26      38.608 -55.361  44.694  1.00 74.44           C  
ATOM    164  CE1 TYR A  26      39.499 -54.390  42.268  1.00 80.03           C  
ATOM    165  CE2 TYR A  26      38.186 -55.957  43.506  1.00 69.46           C  
ATOM    166  CZ  TYR A  26      38.641 -55.462  42.301  1.00 74.21           C  
ATOM    167  OH  TYR A  26      38.284 -56.019  41.101  1.00 76.61           O  
ATOM    168  N   GLN A  27      42.496 -51.695  47.311  1.00 85.23           N  
ATOM    169  CA  GLN A  27      43.085 -51.057  48.484  1.00 93.61           C  
ATOM    170  C   GLN A  27      42.988 -49.553  48.415  1.00 91.22           C  
ATOM    171  O   GLN A  27      42.875 -48.985  47.335  1.00 97.11           O  
ATOM    172  CB  GLN A  27      44.565 -51.423  48.608  1.00104.25           C  
ATOM    173  CG  GLN A  27      44.885 -52.908  48.597  1.00101.59           C  
ATOM    174  CD  GLN A  27      46.045 -53.205  47.676  1.00111.82           C  
ATOM    175  NE2 GLN A  27      46.837 -52.175  47.362  1.00109.94           N  
ATOM    176  OE1 GLN A  27      46.223 -54.340  47.235  1.00112.25           O  
ATOM    177  N   ASN A  28      43.084 -48.915  49.578  1.00 93.80           N  
ATOM    178  CA  ASN A  28      43.029 -47.458  49.699  1.00 88.40           C  
ATOM    179  C   ASN A  28      41.673 -46.904  49.344  1.00 77.63           C  
ATOM    180  O   ASN A  28      41.590 -46.034  48.473  1.00 74.33           O  
ATOM    181  CB  ASN A  28      44.040 -46.767  48.778  1.00 94.38           C  
ATOM    182  CG  ASN A  28      45.459 -47.200  49.024  1.00102.17           C  
ATOM    183  ND2 ASN A  28      45.801 -48.396  48.550  1.00101.34           N  
ATOM    184  OD1 ASN A  28      46.254 -46.453  49.608  1.00107.52           O  
ATOM    185  N   LEU A  29      40.610 -47.383  49.991  1.00 70.44           N  
ATOM    186  CA  LEU A  29      39.290 -46.882  49.620  1.00 66.09           C  
ATOM    187  C   LEU A  29      39.100 -45.451  50.134  1.00 66.50           C  
ATOM    188  O   LEU A  29      39.463 -45.154  51.272  1.00 63.44           O  
ATOM    189  CB  LEU A  29      38.150 -47.801  50.065  1.00 57.60           C  
ATOM    190  CG  LEU A  29      38.149 -49.330  49.930  1.00 57.78           C  
ATOM    191  CD1 LEU A  29      36.712 -49.829  49.956  1.00 59.69           C  
ATOM    192  CD2 LEU A  29      38.820 -49.864  48.694  1.00 54.73           C  
ATOM    193  N   LYS A  30      38.632 -44.579  49.235  1.00 63.58           N  
ATOM    194  CA  LYS A  30      38.072 -43.260  49.528  1.00 63.05           C  
ATOM    195  C   LYS A  30      36.554 -43.371  49.271  1.00 64.55           C  
ATOM    196  O   LYS A  30      36.107 -44.203  48.475  1.00 64.86           O  
ATOM    197  CB  LYS A  30      38.659 -42.184  48.578  1.00 67.13           C  
ATOM    198  CG  LYS A  30      40.179 -42.019  48.562  1.00 73.44           C  
ATOM    199  CD  LYS A  30      40.709 -41.247  49.780  1.00 87.83           C  
ATOM    200  CE  LYS A  30      42.106 -41.681  50.248  1.00 99.88           C  
ATOM    201  NZ  LYS A  30      42.256 -43.103  50.734  1.00 89.55           N1+
ATOM    202  N   PRO A  31      35.741 -42.525  49.916  1.00 66.00           N  
ATOM    203  CA  PRO A  31      34.316 -42.509  49.551  1.00 64.18           C  
ATOM    204  C   PRO A  31      34.120 -41.549  48.403  1.00 69.07           C  
ATOM    205  O   PRO A  31      34.879 -40.581  48.313  1.00 69.10           O  
ATOM    206  CB  PRO A  31      33.631 -41.951  50.791  1.00 59.18           C  
ATOM    207  CG  PRO A  31      34.723 -41.641  51.778  1.00 61.26           C  
ATOM    208  CD  PRO A  31      36.027 -41.632  51.044  1.00 65.20           C  
ATOM    209  N   ILE A  32      33.138 -41.803  47.525  1.00 71.11           N  
ATOM    210  CA  ILE A  32      32.951 -40.926  46.351  1.00 71.62           C  
ATOM    211  C   ILE A  32      31.537 -40.477  45.989  1.00 74.97           C  
ATOM    212  O   ILE A  32      31.378 -39.404  45.431  1.00 79.96           O  
ATOM    213  CB  ILE A  32      33.694 -41.409  45.070  1.00 69.85           C  
ATOM    214  CG1 ILE A  32      33.075 -42.708  44.523  1.00 68.84           C  
ATOM    215  CG2 ILE A  32      35.199 -41.501  45.315  1.00 61.38           C  
ATOM    216  CD1 ILE A  32      33.872 -43.350  43.412  1.00 58.26           C  
ATOM    217  N   GLY A  33      30.521 -41.280  46.284  1.00 82.23           N  
ATOM    218  CA  GLY A  33      29.132 -40.885  45.980  1.00 87.34           C  
ATOM    219  C   GLY A  33      28.122 -41.978  46.265  1.00 93.64           C  
ATOM    220  O   GLY A  33      28.441 -42.980  46.925  1.00 89.32           O  
ATOM    221  N   SER A  34      26.900 -41.798  45.777  1.00 96.37           N  
ATOM    222  CA  SER A  34      25.876 -42.827  45.955  1.00100.15           C  
ATOM    223  C   SER A  34      25.163 -43.164  44.662  1.00110.63           C  
ATOM    224  O   SER A  34      24.744 -42.267  43.923  1.00124.35           O  
ATOM    225  CB  SER A  34      24.857 -42.416  47.016  1.00 98.62           C  
ATOM    226  OG  SER A  34      25.239 -42.901  48.286  1.00 94.82           O  
ATOM    227  N   GLY A  35      25.033 -44.462  44.392  1.00109.59           N  
ATOM    228  CA  GLY A  35      24.142 -44.938  43.339  1.00107.00           C  
ATOM    229  C   GLY A  35      22.707 -44.867  43.839  1.00105.31           C  
ATOM    230  O   GLY A  35      22.460 -44.495  45.000  1.00101.93           O  
ATOM    231  N   ALA A  36      21.754 -45.205  42.971  1.00 96.00           N  
ATOM    232  CA  ALA A  36      20.371 -45.334  43.400  1.00 91.00           C  
ATOM    233  C   ALA A  36      20.413 -46.062  44.751  1.00 95.87           C  
ATOM    234  O   ALA A  36      20.019 -45.517  45.788  1.00 96.60           O  
ATOM    235  CB  ALA A  36      19.568 -46.113  42.368  1.00 79.02           C  
ATOM    236  N   GLN A  37      20.951 -47.274  44.722  1.00 92.73           N  
ATOM    237  CA  GLN A  37      21.288 -48.036  45.912  1.00 99.29           C  
ATOM    238  C   GLN A  37      22.818 -48.010  46.110  1.00 94.00           C  
ATOM    239  O   GLN A  37      23.556 -47.753  45.153  1.00 76.76           O  
ATOM    240  CB  GLN A  37      20.747 -49.473  45.787  1.00115.41           C  
ATOM    241  CG  GLN A  37      20.013 -49.822  44.473  1.00127.60           C  
ATOM    242  CD  GLN A  37      20.898 -49.891  43.208  1.00137.79           C  
ATOM    243  NE2 GLN A  37      20.781 -50.998  42.463  1.00122.99           N  
ATOM    244  OE1 GLN A  37      21.643 -48.950  42.885  1.00134.21           O  
ATOM    245  N   GLY A  38      23.274 -48.225  47.352  1.00 90.27           N  
ATOM    246  CA  GLY A  38      24.710 -48.327  47.694  1.00 83.02           C  
ATOM    247  C   GLY A  38      25.586 -47.070  47.806  1.00 76.86           C  
ATOM    248  O   GLY A  38      25.484 -46.174  46.972  1.00 79.57           O  
ATOM    249  N   ILE A  39      26.423 -46.997  48.852  1.00 66.53           N  
ATOM    250  CA  ILE A  39      27.581 -46.113  48.843  1.00 73.86           C  
ATOM    251  C   ILE A  39      28.611 -46.733  47.878  1.00 70.53           C  
ATOM    252  O   ILE A  39      28.488 -47.889  47.479  1.00 70.00           O  
ATOM    253  CB  ILE A  39      28.169 -45.779  50.277  1.00 84.85           C  
ATOM    254  CG1 ILE A  39      29.517 -44.923  50.195  1.00 93.56           C  
ATOM    255  CG2 ILE A  39      28.280 -47.050  51.116  1.00 73.10           C  
ATOM    256  CD1 ILE A  39      30.010 -44.091  51.402  1.00 70.65           C  
ATOM    257  N   VAL A  40      29.613 -45.940  47.504  1.00 71.43           N  
ATOM    258  CA  VAL A  40      30.552 -46.268  46.441  1.00 69.13           C  
ATOM    259  C   VAL A  40      31.933 -45.716  46.743  1.00 68.41           C  
ATOM    260  O   VAL A  40      32.084 -44.530  47.039  1.00 73.05           O  
ATOM    261  CB  VAL A  40      30.122 -45.618  45.119  1.00 64.19           C  
ATOM    262  CG1 VAL A  40      31.227 -45.765  44.082  1.00 62.24           C  
ATOM    263  CG2 VAL A  40      28.796 -46.195  44.635  1.00 61.12           C  
ATOM    264  N   CYS A  41      32.940 -46.572  46.647  1.00 71.98           N  
ATOM    265  CA  CYS A  41      34.313 -46.149  46.895  1.00 75.47           C  
ATOM    266  C   CYS A  41      35.149 -46.153  45.649  1.00 71.96           C  
ATOM    267  O   CYS A  41      34.998 -47.013  44.774  1.00 74.64           O  
ATOM    268  CB  CYS A  41      34.995 -47.062  47.901  1.00 79.02           C  
ATOM    269  SG  CYS A  41      34.510 -46.762  49.601  1.00 92.48           S  
ATOM    270  N   ALA A  42      36.042 -45.183  45.571  1.00 69.09           N  
ATOM    271  CA  ALA A  42      37.145 -45.308  44.641  1.00 75.70           C  
ATOM    272  C   ALA A  42      38.139 -46.186  45.357  1.00 75.68           C  
ATOM    273  O   ALA A  42      38.215 -46.162  46.598  1.00 75.50           O  
ATOM    274  CB  ALA A  42      37.761 -43.958  44.310  1.00 76.10           C  
ATOM    275  N   ALA A  43      38.866 -46.981  44.577  1.00 73.63           N  
ATOM    276  CA  ALA A  43      39.838 -47.935  45.104  1.00 68.60           C  
ATOM    277  C   ALA A  43      40.925 -48.123  44.085  1.00 67.11           C  
ATOM    278  O   ALA A  43      40.697 -47.972  42.884  1.00 70.74           O  
ATOM    279  CB  ALA A  43      39.174 -49.266  45.405  1.00 58.92           C  
ATOM    280  N   TYR A  44      42.116 -48.438  44.566  1.00 69.32           N  
ATOM    281  CA  TYR A  44      43.178 -48.843  43.681  1.00 71.92           C  
ATOM    282  C   TYR A  44      43.173 -50.348  43.549  1.00 73.09           C  
ATOM    283  O   TYR A  44      43.197 -51.072  44.550  1.00 76.05           O  
ATOM    284  CB  TYR A  44      44.494 -48.404  44.234  1.00 71.13           C  
ATOM    285  CG  TYR A  44      45.663 -48.827  43.397  1.00 79.87           C  
ATOM    286  CD1 TYR A  44      46.251 -47.936  42.506  1.00 83.97           C  
ATOM    287  CD2 TYR A  44      46.208 -50.107  43.513  1.00 78.84           C  
ATOM    288  CE1 TYR A  44      47.359 -48.294  41.762  1.00 94.95           C  
ATOM    289  CE2 TYR A  44      47.300 -50.484  42.757  1.00 81.70           C  
ATOM    290  CZ  TYR A  44      47.874 -49.573  41.890  1.00 95.96           C  
ATOM    291  OH  TYR A  44      48.961 -49.922  41.133  1.00105.51           O  
ATOM    292  N   ASP A  45      43.143 -50.816  42.310  1.00 73.01           N  
ATOM    293  CA  ASP A  45      43.221 -52.238  42.043  1.00 73.23           C  
ATOM    294  C   ASP A  45      44.666 -52.626  41.727  1.00 73.57           C  
ATOM    295  O   ASP A  45      45.143 -52.478  40.596  1.00 69.38           O  
ATOM    296  CB  ASP A  45      42.300 -52.606  40.904  1.00 70.98           C  
ATOM    297  CG  ASP A  45      42.413 -54.041  40.528  1.00 84.34           C  
ATOM    298  OD1 ASP A  45      43.184 -54.809  41.177  1.00 85.81           O  
ATOM    299  OD2 ASP A  45      41.716 -54.401  39.565  1.00 89.66           O1-
ATOM    300  N   ALA A  46      45.347 -53.139  42.745  1.00 77.04           N  
ATOM    301  CA  ALA A  46      46.781 -53.406  42.672  1.00 75.16           C  
ATOM    302  C   ALA A  46      47.118 -54.342  41.542  1.00 74.20           C  
ATOM    303  O   ALA A  46      48.141 -54.130  40.851  1.00 69.68           O  
ATOM    304  CB  ALA A  46      47.302 -53.954  43.985  1.00 69.98           C  
ATOM    305  N   ILE A  47      46.253 -55.346  41.339  1.00 66.15           N  
ATOM    306  CA  ILE A  47      46.485 -56.339  40.294  1.00 65.93           C  
ATOM    307  C   ILE A  47      46.582 -55.690  38.905  1.00 71.19           C  
ATOM    308  O   ILE A  47      47.662 -55.662  38.303  1.00 74.07           O  
ATOM    309  CB  ILE A  47      45.431 -57.452  40.278  1.00 60.52           C  
ATOM    310  CG1 ILE A  47      45.659 -58.461  41.400  1.00 53.24           C  
ATOM    311  CG2 ILE A  47      45.493 -58.197  38.963  1.00 59.97           C  
ATOM    312  CD1 ILE A  47      44.504 -59.445  41.612  1.00 50.24           C  
ATOM    313  N   LEU A  48      45.461 -55.155  38.421  1.00 73.48           N  
ATOM    314  CA  LEU A  48      45.389 -54.541  37.104  1.00 66.03           C  
ATOM    315  C   LEU A  48      46.102 -53.201  37.118  1.00 63.20           C  
ATOM    316  O   LEU A  48      46.196 -52.544  36.097  1.00 64.35           O  
ATOM    317  CB  LEU A  48      43.930 -54.353  36.713  1.00 73.24           C  
ATOM    318  CG  LEU A  48      43.139 -55.424  35.944  1.00 82.04           C  
ATOM    319  CD1 LEU A  48      43.060 -56.804  36.595  1.00 88.95           C  
ATOM    320  CD2 LEU A  48      41.737 -54.898  35.704  1.00 77.41           C  
ATOM    321  N   GLU A  49      46.598 -52.806  38.286  1.00 65.14           N  
ATOM    322  CA  GLU A  49      47.338 -51.553  38.472  1.00 71.84           C  
ATOM    323  C   GLU A  49      46.619 -50.310  37.937  1.00 71.71           C  
ATOM    324  O   GLU A  49      47.207 -49.513  37.216  1.00 68.59           O  
ATOM    325  CB  GLU A  49      48.739 -51.654  37.870  1.00 69.49           C  
ATOM    326  CG  GLU A  49      49.681 -52.576  38.624  1.00 78.46           C  
ATOM    327  CD  GLU A  49      51.087 -52.632  38.023  1.00 87.58           C  
ATOM    328  OE1 GLU A  49      51.566 -51.662  37.382  1.00100.24           O  
ATOM    329  OE2 GLU A  49      51.735 -53.669  38.201  1.00 87.43           O1-
ATOM    330  N   ARG A  50      45.348 -50.155  38.293  1.00 73.71           N  
ATOM    331  CA  ARG A  50      44.548 -49.004  37.851  1.00 81.19           C  
ATOM    332  C   ARG A  50      43.466 -48.616  38.860  1.00 84.08           C  
ATOM    333  O   ARG A  50      43.036 -49.424  39.698  1.00 84.59           O  
ATOM    334  CB  ARG A  50      43.886 -49.297  36.504  1.00 81.97           C  
ATOM    335  CG  ARG A  50      42.902 -50.460  36.560  1.00 86.47           C  
ATOM    336  CD  ARG A  50      42.361 -50.859  35.193  1.00 88.08           C  
ATOM    337  NE  ARG A  50      41.194 -50.063  34.820  1.00 82.65           N  
ATOM    338  CZ  ARG A  50      40.340 -50.402  33.863  1.00 87.44           C  
ATOM    339  NH1 ARG A  50      39.307 -49.622  33.574  1.00 86.06           N1+
ATOM    340  NH2 ARG A  50      40.525 -51.527  33.189  1.00101.50           N  
ATOM    341  N   ASN A  51      43.008 -47.379  38.766  1.00 75.74           N  
ATOM    342  CA  ASN A  51      41.910 -46.953  39.604  1.00 74.13           C  
ATOM    343  C   ASN A  51      40.595 -47.613  39.270  1.00 70.54           C  
ATOM    344  O   ASN A  51      40.288 -47.825  38.114  1.00 71.55           O  
ATOM    345  CB  ASN A  51      41.784 -45.460  39.500  1.00 81.20           C  
ATOM    346  CG  ASN A  51      42.817 -44.772  40.333  1.00 86.42           C  
ATOM    347  ND2 ASN A  51      43.491 -43.759  39.768  1.00 83.65           N  
ATOM    348  OD1 ASN A  51      43.035 -45.175  41.480  1.00 80.94           O  
ATOM    349  N   VAL A  52      39.824 -47.962  40.286  1.00 67.89           N  
ATOM    350  CA  VAL A  52      38.513 -48.558  40.048  1.00 68.20           C  
ATOM    351  C   VAL A  52      37.500 -47.955  40.966  1.00 65.54           C  
ATOM    352  O   VAL A  52      37.849 -47.239  41.898  1.00 59.84           O  
ATOM    353  CB  VAL A  52      38.479 -50.088  40.243  1.00 66.91           C  
ATOM    354  CG1 VAL A  52      39.404 -50.760  39.257  1.00 65.00           C  
ATOM    355  CG2 VAL A  52      38.839 -50.478  41.669  1.00 63.11           C  
ATOM    356  N   ALA A  53      36.241 -48.264  40.697  1.00 67.21           N  
ATOM    357  CA  ALA A  53      35.159 -47.767  41.523  1.00 67.99           C  
ATOM    358  C   ALA A  53      34.344 -48.966  41.933  1.00 73.05           C  
ATOM    359  O   ALA A  53      34.141 -49.885  41.127  1.00 68.67           O  
ATOM    360  CB  ALA A  53      34.320 -46.753  40.768  1.00 53.86           C  
ATOM    361  N   ILE A  54      33.894 -48.951  43.191  1.00 76.26           N  
ATOM    362  CA  ILE A  54      33.292 -50.116  43.821  1.00 68.64           C  
ATOM    363  C   ILE A  54      32.046 -49.730  44.552  1.00 68.68           C  
ATOM    364  O   ILE A  54      32.083 -48.819  45.368  1.00 76.03           O  
ATOM    365  CB  ILE A  54      34.229 -50.708  44.863  1.00 66.14           C  
ATOM    366  CG1 ILE A  54      35.629 -50.844  44.291  1.00 60.72           C  
ATOM    367  CG2 ILE A  54      33.699 -52.057  45.323  1.00 76.62           C  
ATOM    368  CD1 ILE A  54      36.620 -51.383  45.289  1.00 67.54           C  
ATOM    369  N   LYS A  55      30.965 -50.457  44.298  1.00 66.13           N  
ATOM    370  CA  LYS A  55      29.643 -50.068  44.783  1.00 71.58           C  
ATOM    371  C   LYS A  55      29.089 -51.077  45.776  1.00 72.84           C  
ATOM    372  O   LYS A  55      28.581 -52.128  45.386  1.00 74.67           O  
ATOM    373  CB  LYS A  55      28.692 -49.929  43.582  1.00 74.45           C  
ATOM    374  CG  LYS A  55      27.230 -49.661  43.918  1.00 73.79           C  
ATOM    375  CD  LYS A  55      26.499 -49.091  42.711  1.00 81.05           C  
ATOM    376  CE  LYS A  55      25.020 -48.842  42.987  1.00 83.64           C  
ATOM    377  NZ  LYS A  55      24.230 -48.310  41.829  1.00 84.86           N1+
ATOM    378  N   LYS A  56      29.175 -50.787  47.064  1.00 74.83           N  
ATOM    379  CA  LYS A  56      28.646 -51.765  48.010  1.00 77.79           C  
ATOM    380  C   LYS A  56      27.143 -51.683  48.028  1.00 78.70           C  
ATOM    381  O   LYS A  56      26.571 -50.618  48.246  1.00 76.27           O  
ATOM    382  CB  LYS A  56      29.193 -51.591  49.424  1.00 82.82           C  
ATOM    383  CG  LYS A  56      28.750 -52.701  50.377  1.00 85.21           C  
ATOM    384  CD  LYS A  56      28.992 -52.381  51.851  1.00 79.45           C  
ATOM    385  CE  LYS A  56      28.401 -53.470  52.733  1.00 72.02           C  
ATOM    386  NZ  LYS A  56      28.055 -52.995  54.103  1.00 74.76           N1+
ATOM    387  N   LEU A  57      26.519 -52.828  47.785  1.00 86.16           N  
ATOM    388  CA  LEU A  57      25.068 -52.965  47.788  1.00 91.07           C  
ATOM    389  C   LEU A  57      24.625 -53.794  49.005  1.00101.92           C  
ATOM    390  O   LEU A  57      24.758 -55.028  49.006  1.00107.51           O  
ATOM    391  CB  LEU A  57      24.618 -53.648  46.492  1.00 81.72           C  
ATOM    392  CG  LEU A  57      24.428 -52.798  45.243  1.00 74.82           C  
ATOM    393  CD1 LEU A  57      24.739 -53.596  43.988  1.00 74.70           C  
ATOM    394  CD2 LEU A  57      23.010 -52.251  45.187  1.00 77.96           C  
ATOM    395  N   SER A  58      24.093 -53.124  50.029  1.00103.77           N  
ATOM    396  CA  SER A  58      23.772 -53.797  51.295  1.00100.44           C  
ATOM    397  C   SER A  58      22.427 -54.533  51.303  1.00103.76           C  
ATOM    398  O   SER A  58      21.431 -54.055  50.747  1.00103.84           O  
ATOM    399  CB  SER A  58      23.898 -52.831  52.473  1.00106.57           C  
ATOM    400  OG  SER A  58      25.263 -52.534  52.731  1.00 98.38           O  
ATOM    401  N   ARG A  59      22.427 -55.683  51.982  1.00108.83           N  
ATOM    402  CA  ARG A  59      21.449 -56.779  51.802  1.00107.17           C  
ATOM    403  C   ARG A  59      20.261 -56.523  50.846  1.00102.53           C  
ATOM    404  O   ARG A  59      19.127 -56.424  51.277  1.00116.97           O  
ATOM    405  CB  ARG A  59      21.057 -57.467  53.150  1.00110.25           C  
ATOM    406  CG  ARG A  59      20.310 -56.660  54.213  1.00114.58           C  
ATOM    407  CD  ARG A  59      20.459 -57.261  55.619  1.00120.74           C  
ATOM    408  NE  ARG A  59      19.741 -58.529  55.865  1.00129.10           N  
ATOM    409  CZ  ARG A  59      20.295 -59.671  56.311  1.00123.02           C  
ATOM    410  NH1 ARG A  59      21.603 -59.754  56.572  1.00109.03           N1+
ATOM    411  NH2 ARG A  59      19.528 -60.745  56.512  1.00107.68           N  
ATOM    412  N   PRO A  60      20.532 -56.469  49.530  1.00 92.26           N  
ATOM    413  CA  PRO A  60      19.571 -55.991  48.526  1.00 89.78           C  
ATOM    414  C   PRO A  60      18.212 -56.681  48.580  1.00 92.03           C  
ATOM    415  O   PRO A  60      17.189 -56.052  48.344  1.00 92.27           O  
ATOM    416  CB  PRO A  60      20.253 -56.324  47.205  1.00 87.48           C  
ATOM    417  CG  PRO A  60      21.210 -57.429  47.539  1.00 91.53           C  
ATOM    418  CD  PRO A  60      21.715 -57.081  48.903  1.00 90.22           C  
ATOM    419  N   PHE A  61      18.207 -57.967  48.901  1.00 95.16           N  
ATOM    420  CA  PHE A  61      16.974 -58.743  48.990  1.00 98.29           C  
ATOM    421  C   PHE A  61      16.163 -58.380  50.226  1.00103.81           C  
ATOM    422  O   PHE A  61      15.164 -59.034  50.529  1.00113.46           O  
ATOM    423  CB  PHE A  61      17.314 -60.217  49.054  1.00 93.78           C  
ATOM    424  CG  PHE A  61      18.420 -60.519  50.006  1.00 95.04           C  
ATOM    425  CD1 PHE A  61      18.147 -60.781  51.339  1.00 95.13           C  
ATOM    426  CD2 PHE A  61      19.741 -60.512  49.578  1.00 92.48           C  
ATOM    427  CE1 PHE A  61      19.171 -61.052  52.231  1.00103.18           C  
ATOM    428  CE2 PHE A  61      20.771 -60.783  50.461  1.00100.03           C  
ATOM    429  CZ  PHE A  61      20.489 -61.053  51.791  1.00105.02           C  
ATOM    430  N   GLN A  62      16.609 -57.348  50.940  1.00103.38           N  
ATOM    431  CA  GLN A  62      15.895 -56.797  52.090  1.00103.48           C  
ATOM    432  C   GLN A  62      14.513 -56.258  51.720  1.00102.29           C  
ATOM    433  O   GLN A  62      13.742 -55.894  52.596  1.00100.51           O  
ATOM    434  CB  GLN A  62      16.709 -55.643  52.693  1.00115.83           C  
ATOM    435  CG  GLN A  62      16.853 -54.432  51.760  1.00116.59           C  
ATOM    436  CD  GLN A  62      17.798 -53.368  52.294  1.00121.88           C  
ATOM    437  NE2 GLN A  62      19.102 -53.616  52.181  1.00130.90           N  
ATOM    438  OE1 GLN A  62      17.360 -52.332  52.799  1.00112.46           O  
ATOM    439  N   ASN A  63      14.203 -56.208  50.429  1.00 98.74           N  
ATOM    440  CA  ASN A  63      13.133 -55.371  49.949  1.00 96.56           C  
ATOM    441  C   ASN A  63      12.922 -55.592  48.462  1.00103.46           C  
ATOM    442  O   ASN A  63      13.887 -55.588  47.705  1.00112.61           O  
ATOM    443  CB  ASN A  63      13.546 -53.924  50.201  1.00 97.65           C  
ATOM    444  CG  ASN A  63      12.560 -52.926  49.660  1.00109.78           C  
ATOM    445  ND2 ASN A  63      12.676 -51.691  50.127  1.00116.61           N  
ATOM    446  OD1 ASN A  63      11.703 -53.248  48.829  1.00112.17           O  
ATOM    447  N   GLN A  64      11.667 -55.761  48.041  1.00108.56           N  
ATOM    448  CA  GLN A  64      11.330 -55.898  46.612  1.00109.65           C  
ATOM    449  C   GLN A  64      12.155 -54.931  45.766  1.00108.92           C  
ATOM    450  O   GLN A  64      12.894 -55.355  44.875  1.00109.69           O  
ATOM    451  CB  GLN A  64       9.825 -55.698  46.362  1.00109.91           C  
ATOM    452  CG  GLN A  64       9.011 -56.988  46.263  1.00112.79           C  
ATOM    453  CD  GLN A  64       8.598 -57.333  44.838  1.00116.26           C  
ATOM    454  NE2 GLN A  64       7.296 -57.557  44.629  1.00116.66           N  
ATOM    455  OE1 GLN A  64       9.432 -57.402  43.938  1.00116.91           O  
ATOM    456  N   THR A  65      12.034 -53.641  46.076  1.00107.50           N  
ATOM    457  CA  THR A  65      12.857 -52.579  45.497  1.00100.10           C  
ATOM    458  C   THR A  65      14.326 -52.973  45.380  1.00 98.44           C  
ATOM    459  O   THR A  65      14.797 -53.336  44.302  1.00100.00           O  
ATOM    460  CB  THR A  65      12.789 -51.336  46.388  1.00 99.30           C  
ATOM    461  CG2 THR A  65      13.490 -50.180  45.747  1.00 98.89           C  
ATOM    462  OG1 THR A  65      11.421 -51.006  46.625  1.00 99.90           O  
ATOM    463  N   HIS A  66      15.036 -52.918  46.504  1.00 95.03           N  
ATOM    464  CA  HIS A  66      16.474 -53.138  46.530  1.00 93.39           C  
ATOM    465  C   HIS A  66      16.805 -54.394  45.794  1.00 93.81           C  
ATOM    466  O   HIS A  66      17.794 -54.456  45.080  1.00105.45           O  
ATOM    467  CB  HIS A  66      16.985 -53.193  47.961  1.00 94.27           C  
ATOM    468  CG  HIS A  66      16.670 -51.960  48.772  1.00105.91           C  
ATOM    469  CD2 HIS A  66      15.574 -51.092  48.743  1.00112.33           C  
ATOM    470  ND1 HIS A  66      17.500 -51.488  49.717  1.00113.66           N  
ATOM    471  CE1 HIS A  66      16.965 -50.382  50.276  1.00114.62           C  
ATOM    472  NE2 HIS A  66      15.788 -50.140  49.676  1.00118.36           N  
ATOM    473  N   ALA A  67      15.958 -55.403  45.942  1.00 90.23           N  
ATOM    474  CA  ALA A  67      16.118 -56.638  45.211  1.00 89.93           C  
ATOM    475  C   ALA A  67      16.022 -56.362  43.718  1.00 91.72           C  
ATOM    476  O   ALA A  67      17.012 -56.494  42.993  1.00 91.29           O  
ATOM    477  CB  ALA A  67      15.074 -57.638  45.644  1.00 86.80           C  
ATOM    478  N   LYS A  68      14.840 -55.952  43.274  1.00 91.29           N  
ATOM    479  CA  LYS A  68      14.614 -55.589  41.883  1.00 95.81           C  
ATOM    480  C   LYS A  68      15.749 -54.709  41.317  1.00 98.39           C  
ATOM    481  O   LYS A  68      16.378 -55.068  40.319  1.00100.36           O  
ATOM    482  CB  LYS A  68      13.259 -54.889  41.736  1.00 97.14           C  
ATOM    483  CG  LYS A  68      12.589 -55.136  40.392  1.00114.41           C  
ATOM    484  CD  LYS A  68      11.240 -54.432  40.247  1.00127.67           C  
ATOM    485  CE  LYS A  68      10.080 -55.321  40.692  1.00133.31           C  
ATOM    486  NZ  LYS A  68       8.741 -54.731  40.400  1.00120.81           N1+
ATOM    487  N   ARG A  69      16.032 -53.579  41.966  1.00 97.95           N  
ATOM    488  CA  ARG A  69      16.995 -52.601  41.431  1.00 99.97           C  
ATOM    489  C   ARG A  69      18.402 -53.191  41.342  1.00100.35           C  
ATOM    490  O   ARG A  69      19.203 -52.823  40.471  1.00 97.04           O  
ATOM    491  CB  ARG A  69      17.014 -51.311  42.269  1.00105.70           C  
ATOM    492  CG  ARG A  69      15.655 -50.631  42.466  1.00108.74           C  
ATOM    493  CD  ARG A  69      15.769 -49.103  42.535  1.00105.07           C  
ATOM    494  NE  ARG A  69      14.576 -48.382  43.035  1.00105.27           N  
ATOM    495  CZ  ARG A  69      13.371 -48.304  42.440  1.00103.70           C  
ATOM    496  NH1 ARG A  69      12.410 -47.595  43.013  1.00 91.40           N1+
ATOM    497  NH2 ARG A  69      13.093 -48.932  41.296  1.00101.22           N  
ATOM    498  N   ALA A  70      18.690 -54.109  42.258  1.00 97.15           N  
ATOM    499  CA  ALA A  70      19.957 -54.802  42.272  1.00 86.29           C  
ATOM    500  C   ALA A  70      20.006 -55.737  41.082  1.00 85.20           C  
ATOM    501  O   ALA A  70      20.906 -55.635  40.244  1.00 93.01           O  
ATOM    502  CB  ALA A  70      20.125 -55.568  43.567  1.00 81.58           C  
ATOM    503  N   TYR A  71      19.021 -56.623  40.983  1.00 81.79           N  
ATOM    504  CA  TYR A  71      19.009 -57.592  39.904  1.00 85.15           C  
ATOM    505  C   TYR A  71      19.326 -56.871  38.622  1.00 88.75           C  
ATOM    506  O   TYR A  71      20.269 -57.243  37.917  1.00 90.51           O  
ATOM    507  CB  TYR A  71      17.664 -58.317  39.800  1.00 92.71           C  
ATOM    508  CG  TYR A  71      17.731 -59.606  38.997  1.00100.29           C  
ATOM    509  CD1 TYR A  71      18.615 -60.630  39.354  1.00106.50           C  
ATOM    510  CD2 TYR A  71      16.907 -59.808  37.892  1.00100.64           C  
ATOM    511  CE1 TYR A  71      18.684 -61.806  38.628  1.00109.36           C  
ATOM    512  CE2 TYR A  71      16.963 -60.987  37.163  1.00105.76           C  
ATOM    513  CZ  TYR A  71      17.856 -61.979  37.534  1.00108.97           C  
ATOM    514  OH  TYR A  71      17.928 -63.148  36.814  1.00114.22           O  
ATOM    515  N   ARG A  72      18.562 -55.808  38.365  1.00 90.20           N  
ATOM    516  CA  ARG A  72      18.739 -54.959  37.198  1.00 92.56           C  
ATOM    517  C   ARG A  72      20.192 -54.635  37.000  1.00 93.46           C  
ATOM    518  O   ARG A  72      20.796 -55.075  36.029  1.00100.32           O  
ATOM    519  CB  ARG A  72      17.980 -53.661  37.371  1.00103.51           C  
ATOM    520  CG  ARG A  72      16.491 -53.803  37.155  1.00118.89           C  
ATOM    521  CD  ARG A  72      15.783 -52.502  37.478  1.00120.66           C  
ATOM    522  NE  ARG A  72      14.349 -52.621  37.251  1.00122.90           N  
ATOM    523  CZ  ARG A  72      13.457 -51.769  37.735  1.00127.14           C  
ATOM    524  NH1 ARG A  72      13.874 -50.744  38.474  1.00124.60           N1+
ATOM    525  NH2 ARG A  72      12.159 -51.946  37.487  1.00126.05           N  
ATOM    526  N   GLU A  73      20.769 -53.887  37.931  1.00 85.11           N  
ATOM    527  CA  GLU A  73      22.150 -53.500  37.777  1.00 83.24           C  
ATOM    528  C   GLU A  73      23.045 -54.679  37.389  1.00 81.81           C  
ATOM    529  O   GLU A  73      23.744 -54.608  36.380  1.00 79.97           O  
ATOM    530  CB  GLU A  73      22.660 -52.810  39.012  1.00 86.06           C  
ATOM    531  CG  GLU A  73      23.574 -51.667  38.660  1.00 91.26           C  
ATOM    532  CD  GLU A  73      23.764 -50.729  39.825  1.00103.77           C  
ATOM    533  OE1 GLU A  73      22.782 -50.486  40.577  1.00105.45           O  
ATOM    534  OE2 GLU A  73      24.904 -50.239  39.982  1.00101.07           O1-
ATOM    535  N   LEU A  74      22.988 -55.770  38.147  1.00 77.22           N  
ATOM    536  CA  LEU A  74      23.786 -56.966  37.822  1.00 78.77           C  
ATOM    537  C   LEU A  74      23.608 -57.475  36.380  1.00 79.62           C  
ATOM    538  O   LEU A  74      24.572 -57.599  35.614  1.00 83.40           O  
ATOM    539  CB  LEU A  74      23.465 -58.103  38.784  1.00 73.75           C  
ATOM    540  CG  LEU A  74      24.032 -58.100  40.195  1.00 72.57           C  
ATOM    541  CD1 LEU A  74      25.278 -57.236  40.298  1.00 73.01           C  
ATOM    542  CD2 LEU A  74      22.983 -57.628  41.173  1.00 75.24           C  
ATOM    543  N   VAL A  75      22.367 -57.790  36.041  1.00 71.73           N  
ATOM    544  CA  VAL A  75      21.986 -58.132  34.692  1.00 71.88           C  
ATOM    545  C   VAL A  75      22.623 -57.124  33.735  1.00 70.78           C  
ATOM    546  O   VAL A  75      23.494 -57.471  32.943  1.00 74.32           O  
ATOM    547  CB  VAL A  75      20.434 -58.119  34.568  1.00 75.49           C  
ATOM    548  CG1 VAL A  75      19.967 -58.380  33.148  1.00 72.21           C  
ATOM    549  CG2 VAL A  75      19.798 -59.123  35.519  1.00 75.75           C  
ATOM    550  N   LEU A  76      22.222 -55.864  33.870  1.00 76.86           N  
ATOM    551  CA  LEU A  76      22.548 -54.803  32.920  1.00 77.36           C  
ATOM    552  C   LEU A  76      23.993 -54.381  32.899  1.00 77.96           C  
ATOM    553  O   LEU A  76      24.466 -53.877  31.899  1.00 78.09           O  
ATOM    554  CB  LEU A  76      21.712 -53.575  33.217  1.00 79.21           C  
ATOM    555  CG  LEU A  76      20.235 -53.689  32.894  1.00 79.74           C  
ATOM    556  CD1 LEU A  76      19.617 -52.301  32.941  1.00 86.47           C  
ATOM    557  CD2 LEU A  76      20.057 -54.318  31.524  1.00 82.80           C  
ATOM    558  N   MET A  77      24.675 -54.543  34.019  1.00 74.89           N  
ATOM    559  CA  MET A  77      26.098 -54.322  34.053  1.00 81.05           C  
ATOM    560  C   MET A  77      26.887 -55.400  33.311  1.00 82.31           C  
ATOM    561  O   MET A  77      27.967 -55.113  32.794  1.00 82.31           O  
ATOM    562  CB  MET A  77      26.582 -54.206  35.492  1.00 90.52           C  
ATOM    563  CG  MET A  77      26.246 -52.863  36.125  1.00 92.54           C  
ATOM    564  SD  MET A  77      27.088 -51.476  35.344  1.00 82.10           S  
ATOM    565  CE  MET A  77      28.732 -51.585  36.043  1.00 80.51           C  
ATOM    566  N   LYS A  78      26.368 -56.627  33.253  1.00 78.93           N  
ATOM    567  CA  LYS A  78      27.051 -57.684  32.500  1.00 84.95           C  
ATOM    568  C   LYS A  78      26.690 -57.654  31.015  1.00 84.14           C  
ATOM    569  O   LYS A  78      27.550 -57.669  30.132  1.00 77.13           O  
ATOM    570  CB  LYS A  78      26.763 -59.079  33.082  1.00 91.90           C  
ATOM    571  CG  LYS A  78      27.484 -60.232  32.357  1.00103.94           C  
ATOM    572  CD  LYS A  78      29.007 -60.268  32.584  1.00101.91           C  
ATOM    573  CE  LYS A  78      29.758 -61.132  31.569  1.00 98.34           C  
ATOM    574  NZ  LYS A  78      31.202 -61.288  31.920  1.00 96.92           N1+
ATOM    575  N   VAL A  79      25.400 -57.591  30.751  1.00 85.68           N  
ATOM    576  CA  VAL A  79      24.905 -57.751  29.412  1.00 86.23           C  
ATOM    577  C   VAL A  79      25.296 -56.589  28.466  1.00 87.59           C  
ATOM    578  O   VAL A  79      25.572 -56.799  27.287  1.00 86.17           O  
ATOM    579  CB  VAL A  79      23.394 -57.999  29.483  1.00 84.67           C  
ATOM    580  CG1 VAL A  79      22.666 -56.721  29.850  1.00 87.05           C  
ATOM    581  CG2 VAL A  79      22.889 -58.603  28.187  1.00 96.50           C  
ATOM    582  N   VAL A  80      25.340 -55.373  29.000  1.00 89.10           N  
ATOM    583  CA  VAL A  80      25.630 -54.170  28.220  1.00 86.90           C  
ATOM    584  C   VAL A  80      27.130 -53.963  28.041  1.00 92.71           C  
ATOM    585  O   VAL A  80      27.882 -53.939  29.017  1.00 96.00           O  
ATOM    586  CB  VAL A  80      25.089 -52.922  28.940  1.00 82.98           C  
ATOM    587  CG1 VAL A  80      25.469 -51.671  28.178  1.00 89.52           C  
ATOM    588  CG2 VAL A  80      23.580 -52.999  29.141  1.00 76.97           C  
ATOM    589  N   ASN A  81      27.575 -53.798  26.803  1.00 95.45           N  
ATOM    590  CA  ASN A  81      28.970 -53.404  26.584  1.00 96.81           C  
ATOM    591  C   ASN A  81      29.103 -52.393  25.461  1.00 94.90           C  
ATOM    592  O   ASN A  81      28.693 -52.643  24.322  1.00 97.95           O  
ATOM    593  CB  ASN A  81      29.895 -54.607  26.359  1.00 95.03           C  
ATOM    594  CG  ASN A  81      31.324 -54.340  26.819  1.00 99.88           C  
ATOM    595  ND2 ASN A  81      31.805 -53.122  26.587  1.00 99.98           N  
ATOM    596  OD1 ASN A  81      31.983 -55.217  27.388  1.00 97.05           O  
ATOM    597  N   HIS A  82      29.680 -51.247  25.802  1.00 84.54           N  
ATOM    598  CA  HIS A  82      29.685 -50.120  24.906  1.00 75.82           C  
ATOM    599  C   HIS A  82      30.633 -49.070  25.377  1.00 77.68           C  
ATOM    600  O   HIS A  82      30.818 -48.861  26.586  1.00 79.03           O  
ATOM    601  CB  HIS A  82      28.283 -49.549  24.778  1.00 66.85           C  
ATOM    602  CG  HIS A  82      28.138 -48.549  23.674  1.00 76.93           C  
ATOM    603  CD2 HIS A  82      28.575 -47.226  23.571  1.00 79.78           C  
ATOM    604  ND1 HIS A  82      27.507 -48.834  22.516  1.00 86.10           N  
ATOM    605  CE1 HIS A  82      27.533 -47.748  21.713  1.00 84.06           C  
ATOM    606  NE2 HIS A  82      28.190 -46.767  22.361  1.00 86.44           N  
ATOM    607  N   LYS A  83      31.234 -48.404  24.395  1.00 77.44           N  
ATOM    608  CA  LYS A  83      32.166 -47.305  24.586  1.00 67.76           C  
ATOM    609  C   LYS A  83      31.601 -46.254  25.539  1.00 68.03           C  
ATOM    610  O   LYS A  83      32.347 -45.672  26.330  1.00 66.82           O  
ATOM    611  CB  LYS A  83      32.535 -46.715  23.198  1.00 67.71           C  
ATOM    612  CG  LYS A  83      33.292 -45.381  23.207  1.00 68.88           C  
ATOM    613  CD  LYS A  83      34.259 -45.133  22.044  1.00 68.14           C  
ATOM    614  CE  LYS A  83      33.617 -45.224  20.654  1.00 73.25           C  
ATOM    615  NZ  LYS A  83      33.818 -46.544  19.967  1.00 84.54           N1+
ATOM    616  N   ASN A  84      30.283 -46.035  25.483  1.00 70.12           N  
ATOM    617  CA  ASN A  84      29.637 -44.950  26.247  1.00 74.24           C  
ATOM    618  C   ASN A  84      28.830 -45.358  27.483  1.00 77.26           C  
ATOM    619  O   ASN A  84      28.242 -44.504  28.140  1.00 78.29           O  
ATOM    620  CB  ASN A  84      28.782 -44.071  25.338  1.00 69.09           C  
ATOM    621  CG  ASN A  84      29.601 -43.364  24.284  1.00 72.59           C  
ATOM    622  ND2 ASN A  84      30.206 -42.252  24.644  1.00 74.91           N  
ATOM    623  OD1 ASN A  84      29.692 -43.822  23.158  1.00 79.33           O  
ATOM    624  N   ILE A  85      28.806 -46.649  27.803  1.00 74.08           N  
ATOM    625  CA  ILE A  85      28.193 -47.114  29.047  1.00 76.50           C  
ATOM    626  C   ILE A  85      29.302 -47.574  29.964  1.00 75.70           C  
ATOM    627  O   ILE A  85      30.193 -48.312  29.532  1.00 76.16           O  
ATOM    628  CB  ILE A  85      27.241 -48.319  28.840  1.00 83.16           C  
ATOM    629  CG1 ILE A  85      26.168 -48.037  27.779  1.00 84.13           C  
ATOM    630  CG2 ILE A  85      26.592 -48.733  30.152  1.00 77.04           C  
ATOM    631  CD1 ILE A  85      25.440 -46.721  27.929  1.00 89.77           C  
ATOM    632  N   ILE A  86      29.223 -47.160  31.228  1.00 73.50           N  
ATOM    633  CA  ILE A  86      30.234 -47.486  32.231  1.00 75.48           C  
ATOM    634  C   ILE A  86      30.484 -48.991  32.322  1.00 76.89           C  
ATOM    635  O   ILE A  86      29.563 -49.795  32.199  1.00 75.92           O  
ATOM    636  CB  ILE A  86      29.898 -46.882  33.611  1.00 74.81           C  
ATOM    637  CG1 ILE A  86      31.174 -46.683  34.405  1.00 74.27           C  
ATOM    638  CG2 ILE A  86      28.918 -47.742  34.387  1.00 76.20           C  
ATOM    639  CD1 ILE A  86      32.124 -45.734  33.719  1.00 74.20           C  
ATOM    640  N   GLY A  87      31.736 -49.376  32.526  1.00 75.83           N  
ATOM    641  CA  GLY A  87      32.106 -50.757  32.277  1.00 74.78           C  
ATOM    642  C   GLY A  87      32.199 -51.647  33.480  1.00 71.46           C  
ATOM    643  O   GLY A  87      32.853 -51.296  34.454  1.00 76.06           O  
ATOM    644  N   LEU A  88      31.564 -52.814  33.394  1.00 67.39           N  
ATOM    645  CA  LEU A  88      31.801 -53.871  34.358  1.00 67.65           C  
ATOM    646  C   LEU A  88      33.239 -54.406  34.339  1.00 71.09           C  
ATOM    647  O   LEU A  88      33.781 -54.758  33.299  1.00 79.49           O  
ATOM    648  CB  LEU A  88      30.831 -55.008  34.157  1.00 66.26           C  
ATOM    649  CG  LEU A  88      30.862 -56.038  35.282  1.00 67.35           C  
ATOM    650  CD1 LEU A  88      31.312 -55.451  36.610  1.00 65.08           C  
ATOM    651  CD2 LEU A  88      29.471 -56.620  35.435  1.00 72.30           C  
ATOM    652  N   LEU A  89      33.837 -54.447  35.517  1.00 67.69           N  
ATOM    653  CA  LEU A  89      35.179 -54.916  35.701  1.00 64.84           C  
ATOM    654  C   LEU A  89      35.149 -56.187  36.509  1.00 70.71           C  
ATOM    655  O   LEU A  89      35.769 -57.181  36.155  1.00 85.84           O  
ATOM    656  CB  LEU A  89      35.977 -53.883  36.464  1.00 63.73           C  
ATOM    657  CG  LEU A  89      36.549 -52.771  35.616  1.00 71.55           C  
ATOM    658  CD1 LEU A  89      37.335 -51.887  36.552  1.00 76.13           C  
ATOM    659  CD2 LEU A  89      37.456 -53.287  34.503  1.00 77.82           C  
ATOM    660  N   ASN A  90      34.416 -56.162  37.606  1.00 70.10           N  
ATOM    661  CA  ASN A  90      34.391 -57.301  38.464  1.00 69.89           C  
ATOM    662  C   ASN A  90      33.187 -57.304  39.402  1.00 71.96           C  
ATOM    663  O   ASN A  90      32.591 -56.261  39.671  1.00 77.80           O  
ATOM    664  CB  ASN A  90      35.701 -57.320  39.232  1.00 72.58           C  
ATOM    665  CG  ASN A  90      35.930 -58.624  39.956  1.00 80.16           C  
ATOM    666  ND2 ASN A  90      35.116 -59.637  39.634  1.00 84.40           N  
ATOM    667  OD1 ASN A  90      36.827 -58.725  40.807  1.00 71.78           O  
ATOM    668  N   VAL A  91      32.814 -58.479  39.885  1.00 67.14           N  
ATOM    669  CA  VAL A  91      31.736 -58.570  40.851  1.00 77.96           C  
ATOM    670  C   VAL A  91      32.045 -59.696  41.824  1.00 84.98           C  
ATOM    671  O   VAL A  91      32.864 -60.575  41.519  1.00 87.02           O  
ATOM    672  CB  VAL A  91      30.372 -58.745  40.149  1.00 80.56           C  
ATOM    673  CG1 VAL A  91      30.492 -59.756  39.034  1.00 81.24           C  
ATOM    674  CG2 VAL A  91      29.260 -59.131  41.119  1.00 79.83           C  
ATOM    675  N   PHE A  92      31.415 -59.640  43.001  1.00 88.44           N  
ATOM    676  CA  PHE A  92      31.626 -60.624  44.066  1.00 94.32           C  
ATOM    677  C   PHE A  92      30.748 -60.395  45.289  1.00 97.28           C  
ATOM    678  O   PHE A  92      30.165 -59.318  45.461  1.00 99.78           O  
ATOM    679  CB  PHE A  92      33.099 -60.662  44.518  1.00 87.63           C  
ATOM    680  CG  PHE A  92      33.558 -59.416  45.216  1.00 90.90           C  
ATOM    681  CD1 PHE A  92      33.095 -59.093  46.493  1.00 98.10           C  
ATOM    682  CD2 PHE A  92      34.475 -58.567  44.611  1.00 88.74           C  
ATOM    683  CE1 PHE A  92      33.535 -57.938  47.142  1.00 98.71           C  
ATOM    684  CE2 PHE A  92      34.916 -57.413  45.255  1.00 89.93           C  
ATOM    685  CZ  PHE A  92      34.447 -57.096  46.522  1.00 92.55           C  
ATOM    686  N   THR A  93      30.675 -61.433  46.126  1.00101.02           N  
ATOM    687  CA  THR A  93      30.163 -61.351  47.499  1.00 92.60           C  
ATOM    688  C   THR A  93      31.218 -61.934  48.420  1.00 85.07           C  
ATOM    689  O   THR A  93      31.990 -62.783  47.993  1.00 89.04           O  
ATOM    690  CB  THR A  93      28.826 -62.098  47.701  1.00 89.58           C  
ATOM    691  CG2 THR A  93      28.895 -63.554  47.238  1.00 88.81           C  
ATOM    692  OG1 THR A  93      28.488 -62.076  49.088  1.00 92.36           O  
ATOM    693  N   PRO A  94      31.291 -61.455  49.671  1.00 89.66           N  
ATOM    694  CA  PRO A  94      32.288 -62.055  50.558  1.00 94.14           C  
ATOM    695  C   PRO A  94      31.768 -63.332  51.236  1.00 97.62           C  
ATOM    696  O   PRO A  94      32.466 -64.354  51.256  1.00100.17           O  
ATOM    697  CB  PRO A  94      32.589 -60.933  51.565  1.00 88.59           C  
ATOM    698  CG  PRO A  94      31.948 -59.695  51.008  1.00 85.99           C  
ATOM    699  CD  PRO A  94      30.777 -60.189  50.220  1.00 89.41           C  
ATOM    700  N   GLN A  95      30.550 -63.272  51.765  1.00 97.38           N  
ATOM    701  CA  GLN A  95      29.825 -64.465  52.208  1.00104.25           C  
ATOM    702  C   GLN A  95      30.014 -65.667  51.260  1.00107.34           C  
ATOM    703  O   GLN A  95      29.850 -65.567  50.031  1.00 94.19           O  
ATOM    704  CB  GLN A  95      28.340 -64.138  52.398  1.00 97.11           C  
ATOM    705  CG  GLN A  95      28.093 -62.984  53.365  1.00 94.56           C  
ATOM    706  CD  GLN A  95      27.885 -61.643  52.673  1.00 91.63           C  
ATOM    707  NE2 GLN A  95      28.545 -60.609  53.168  1.00 82.09           N  
ATOM    708  OE1 GLN A  95      27.123 -61.540  51.721  1.00 87.07           O  
ATOM    709  N   LYS A  96      30.377 -66.802  51.845  1.00118.00           N  
ATOM    710  CA  LYS A  96      30.774 -67.963  51.051  1.00120.53           C  
ATOM    711  C   LYS A  96      29.686 -69.023  50.907  1.00116.24           C  
ATOM    712  O   LYS A  96      29.990 -70.184  50.627  1.00117.01           O  
ATOM    713  CB  LYS A  96      32.105 -68.555  51.561  1.00121.66           C  
ATOM    714  CG  LYS A  96      32.260 -68.712  53.071  1.00123.66           C  
ATOM    715  CD  LYS A  96      32.264 -70.181  53.480  1.00133.08           C  
ATOM    716  CE  LYS A  96      33.248 -70.471  54.613  1.00124.02           C  
ATOM    717  NZ  LYS A  96      32.903 -69.791  55.896  1.00113.97           N1+
ATOM    718  N   SER A  97      28.425 -68.608  51.052  1.00109.69           N  
ATOM    719  CA  SER A  97      27.284 -69.536  51.106  1.00111.77           C  
ATOM    720  C   SER A  97      25.968 -68.785  51.099  1.00107.08           C  
ATOM    721  O   SER A  97      25.800 -67.875  51.908  1.00109.66           O  
ATOM    722  CB  SER A  97      27.343 -70.354  52.400  1.00115.14           C  
ATOM    723  OG  SER A  97      27.704 -69.528  53.498  1.00104.85           O  
ATOM    724  N   LEU A  98      25.028 -69.174  50.231  1.00 96.47           N  
ATOM    725  CA  LEU A  98      23.695 -68.547  50.218  1.00 97.77           C  
ATOM    726  C   LEU A  98      23.098 -68.327  51.616  1.00102.73           C  
ATOM    727  O   LEU A  98      22.549 -67.260  51.906  1.00102.29           O  
ATOM    728  CB  LEU A  98      22.698 -69.331  49.365  1.00 97.33           C  
ATOM    729  CG  LEU A  98      21.211 -68.955  49.556  1.00102.75           C  
ATOM    730  CD1 LEU A  98      20.910 -67.491  49.220  1.00102.99           C  
ATOM    731  CD2 LEU A  98      20.292 -69.876  48.761  1.00102.82           C  
ATOM    732  N   GLU A  99      23.189 -69.344  52.463  1.00109.37           N  
ATOM    733  CA  GLU A  99      22.841 -69.219  53.873  1.00120.51           C  
ATOM    734  C   GLU A  99      23.277 -67.850  54.441  1.00123.37           C  
ATOM    735  O   GLU A  99      22.448 -67.017  54.829  1.00113.10           O  
ATOM    736  CB  GLU A  99      23.519 -70.358  54.643  1.00131.89           C  
ATOM    737  CG  GLU A  99      23.047 -70.537  56.078  1.00143.14           C  
ATOM    738  CD  GLU A  99      21.621 -71.050  56.173  1.00146.57           C  
ATOM    739  OE1 GLU A  99      21.228 -71.913  55.352  1.00145.87           O  
ATOM    740  OE2 GLU A  99      20.894 -70.589  57.078  1.00136.07           O1-
ATOM    741  N   GLU A 100      24.592 -67.644  54.422  1.00125.05           N  
ATOM    742  CA  GLU A 100      25.325 -66.525  55.027  1.00123.75           C  
ATOM    743  C   GLU A 100      25.122 -65.135  54.376  1.00117.29           C  
ATOM    744  O   GLU A 100      25.333 -64.104  55.020  1.00112.20           O  
ATOM    745  CB  GLU A 100      26.804 -66.909  54.917  1.00132.88           C  
ATOM    746  CG  GLU A 100      27.809 -66.236  55.828  1.00131.70           C  
ATOM    747  CD  GLU A 100      29.195 -66.806  55.596  1.00139.50           C  
ATOM    748  OE1 GLU A 100      29.357 -68.039  55.729  1.00143.04           O  
ATOM    749  OE2 GLU A 100      30.118 -66.036  55.257  1.00140.14           O1-
ATOM    750  N   PHE A 101      24.709 -65.133  53.109  1.00111.75           N  
ATOM    751  CA  PHE A 101      24.777 -63.981  52.186  1.00104.64           C  
ATOM    752  C   PHE A 101      24.041 -62.691  52.564  1.00107.78           C  
ATOM    753  O   PHE A 101      22.918 -62.725  53.058  1.00107.42           O  
ATOM    754  CB  PHE A 101      24.293 -64.456  50.817  1.00 98.44           C  
ATOM    755  CG  PHE A 101      24.211 -63.383  49.766  1.00 98.87           C  
ATOM    756  CD1 PHE A 101      25.350 -62.693  49.346  1.00 98.94           C  
ATOM    757  CD2 PHE A 101      23.000 -63.116  49.133  1.00 96.94           C  
ATOM    758  CE1 PHE A 101      25.265 -61.728  48.347  1.00 92.29           C  
ATOM    759  CE2 PHE A 101      22.911 -62.156  48.131  1.00 90.97           C  
ATOM    760  CZ  PHE A 101      24.043 -61.461  47.742  1.00 91.45           C  
ATOM    761  N   GLN A 102      24.686 -61.552  52.300  1.00111.80           N  
ATOM    762  CA  GLN A 102      24.040 -60.233  52.426  1.00108.10           C  
ATOM    763  C   GLN A 102      24.526 -59.129  51.461  1.00103.53           C  
ATOM    764  O   GLN A 102      23.725 -58.354  50.919  1.00 89.87           O  
ATOM    765  CB  GLN A 102      24.095 -59.736  53.869  1.00111.09           C  
ATOM    766  CG  GLN A 102      25.359 -60.071  54.625  1.00104.56           C  
ATOM    767  CD  GLN A 102      25.175 -59.859  56.111  1.00113.18           C  
ATOM    768  NE2 GLN A 102      25.168 -60.953  56.864  1.00116.32           N  
ATOM    769  OE1 GLN A 102      25.034 -58.725  56.580  1.00111.88           O  
ATOM    770  N   ASP A 103      25.831 -59.061  51.234  1.00100.59           N  
ATOM    771  CA  ASP A 103      26.385 -57.939  50.486  1.00 91.48           C  
ATOM    772  C   ASP A 103      26.965 -58.279  49.096  1.00 97.02           C  
ATOM    773  O   ASP A 103      27.726 -59.245  48.923  1.00 95.66           O  
ATOM    774  CB  ASP A 103      27.435 -57.217  51.342  1.00 90.20           C  
ATOM    775  CG  ASP A 103      26.896 -56.757  52.703  1.00 84.08           C  
ATOM    776  OD1 ASP A 103      25.687 -56.471  52.829  1.00 77.59           O  
ATOM    777  OD2 ASP A 103      27.708 -56.665  53.652  1.00 84.35           O1-
ATOM    778  N   VAL A 104      26.606 -57.461  48.111  1.00 98.00           N  
ATOM    779  CA  VAL A 104      27.215 -57.545  46.787  1.00 89.23           C  
ATOM    780  C   VAL A 104      28.159 -56.388  46.549  1.00 82.73           C  
ATOM    781  O   VAL A 104      27.992 -55.298  47.099  1.00 86.25           O  
ATOM    782  CB  VAL A 104      26.167 -57.525  45.678  1.00 83.19           C  
ATOM    783  CG1 VAL A 104      26.817 -57.848  44.348  1.00 82.26           C  
ATOM    784  CG2 VAL A 104      25.080 -58.534  45.986  1.00 90.63           C  
ATOM    785  N   TYR A 105      29.161 -56.632  45.727  1.00 69.99           N  
ATOM    786  CA  TYR A 105      30.024 -55.564  45.337  1.00 74.65           C  
ATOM    787  C   TYR A 105      30.219 -55.564  43.829  1.00 78.68           C  
ATOM    788  O   TYR A 105      30.478 -56.599  43.206  1.00 88.53           O  
ATOM    789  CB  TYR A 105      31.361 -55.695  46.020  1.00 74.53           C  
ATOM    790  CG  TYR A 105      31.375 -55.471  47.499  1.00 81.00           C  
ATOM    791  CD1 TYR A 105      30.910 -56.445  48.389  1.00 84.80           C  
ATOM    792  CD2 TYR A 105      31.916 -54.308  48.025  1.00 83.77           C  
ATOM    793  CE1 TYR A 105      30.965 -56.253  49.765  1.00 83.43           C  
ATOM    794  CE2 TYR A 105      31.986 -54.104  49.398  1.00 86.78           C  
ATOM    795  CZ  TYR A 105      31.512 -55.074  50.269  1.00 84.22           C  
ATOM    796  OH  TYR A 105      31.592 -54.849  51.631  1.00 73.04           O  
ATOM    797  N   ILE A 106      30.104 -54.389  43.241  1.00 71.91           N  
ATOM    798  CA  ILE A 106      30.304 -54.267  41.834  1.00 70.45           C  
ATOM    799  C   ILE A 106      31.478 -53.380  41.606  1.00 70.04           C  
ATOM    800  O   ILE A 106      31.517 -52.255  42.101  1.00 76.65           O  
ATOM    801  CB  ILE A 106      29.115 -53.602  41.170  1.00 72.26           C  
ATOM    802  CG1 ILE A 106      27.893 -54.512  41.273  1.00 67.91           C  
ATOM    803  CG2 ILE A 106      29.478 -53.285  39.735  1.00 70.26           C  
ATOM    804  CD1 ILE A 106      26.697 -53.983  40.527  1.00 72.77           C  
ATOM    805  N   VAL A 107      32.434 -53.894  40.859  1.00 68.90           N  
ATOM    806  CA  VAL A 107      33.576 -53.105  40.490  1.00 76.23           C  
ATOM    807  C   VAL A 107      33.444 -52.696  39.040  1.00 82.66           C  
ATOM    808  O   VAL A 107      33.173 -53.518  38.165  1.00 91.37           O  
ATOM    809  CB  VAL A 107      34.898 -53.849  40.718  1.00 82.51           C  
ATOM    810  CG1 VAL A 107      36.095 -52.930  40.441  1.00 85.24           C  
ATOM    811  CG2 VAL A 107      34.955 -54.381  42.137  1.00 81.79           C  
ATOM    812  N   MET A 108      33.638 -51.407  38.806  1.00 80.45           N  
ATOM    813  CA  MET A 108      33.423 -50.816  37.514  1.00 72.82           C  
ATOM    814  C   MET A 108      34.474 -49.749  37.273  1.00 74.78           C  
ATOM    815  O   MET A 108      35.204 -49.352  38.198  1.00 82.44           O  
ATOM    816  CB  MET A 108      32.012 -50.236  37.446  1.00 82.49           C  
ATOM    817  CG  MET A 108      31.440 -49.710  38.756  1.00 79.01           C  
ATOM    818  SD  MET A 108      29.817 -48.964  38.482  1.00 92.46           S  
ATOM    819  CE  MET A 108      28.904 -49.558  39.906  1.00 93.30           C  
ATOM    820  N   GLU A 109      34.574 -49.293  36.030  1.00 72.10           N  
ATOM    821  CA  GLU A 109      35.613 -48.337  35.675  1.00 75.57           C  
ATOM    822  C   GLU A 109      35.372 -47.028  36.411  1.00 73.67           C  
ATOM    823  O   GLU A 109      34.228 -46.635  36.621  1.00 70.77           O  
ATOM    824  CB  GLU A 109      35.646 -48.063  34.170  1.00 74.31           C  
ATOM    825  CG  GLU A 109      34.928 -49.069  33.300  1.00 78.48           C  
ATOM    826  CD  GLU A 109      34.792 -48.614  31.858  1.00 85.81           C  
ATOM    827  OE1 GLU A 109      35.141 -47.458  31.523  1.00 81.97           O  
ATOM    828  OE2 GLU A 109      34.328 -49.430  31.041  1.00 99.04           O1-
ATOM    829  N   LEU A 110      36.455 -46.354  36.782  1.00 75.73           N  
ATOM    830  CA  LEU A 110      36.372 -45.030  37.409  1.00 76.99           C  
ATOM    831  C   LEU A 110      36.793 -43.887  36.464  1.00 74.88           C  
ATOM    832  O   LEU A 110      37.952 -43.838  36.010  1.00 72.81           O  
ATOM    833  CB  LEU A 110      37.246 -45.005  38.659  1.00 77.36           C  
ATOM    834  CG  LEU A 110      37.355 -43.655  39.327  1.00 68.91           C  
ATOM    835  CD1 LEU A 110      36.364 -43.636  40.459  1.00 59.73           C  
ATOM    836  CD2 LEU A 110      38.770 -43.489  39.833  1.00 75.35           C  
ATOM    837  N   MET A 111      35.863 -42.965  36.196  1.00 67.81           N  
ATOM    838  CA  MET A 111      36.161 -41.815  35.339  1.00 64.78           C  
ATOM    839  C   MET A 111      36.686 -40.588  36.106  1.00 65.66           C  
ATOM    840  O   MET A 111      36.840 -40.596  37.326  1.00 69.13           O  
ATOM    841  CB  MET A 111      34.948 -41.449  34.504  1.00 68.32           C  
ATOM    842  CG  MET A 111      34.579 -42.482  33.452  1.00 73.03           C  
ATOM    843  SD  MET A 111      35.478 -42.298  31.902  1.00 80.42           S  
ATOM    844  CE  MET A 111      34.554 -41.066  31.010  1.00 83.88           C  
ATOM    845  N   ASP A 112      36.981 -39.525  35.384  1.00 71.51           N  
ATOM    846  CA  ASP A 112      37.621 -38.387  36.006  1.00 68.94           C  
ATOM    847  C   ASP A 112      36.639 -37.542  36.769  1.00 70.59           C  
ATOM    848  O   ASP A 112      36.931 -37.167  37.890  1.00 68.48           O  
ATOM    849  CB  ASP A 112      38.377 -37.568  34.982  1.00 72.23           C  
ATOM    850  CG  ASP A 112      39.525 -38.342  34.372  1.00 81.95           C  
ATOM    851  OD1 ASP A 112      39.817 -39.454  34.862  1.00 89.98           O  
ATOM    852  OD2 ASP A 112      40.136 -37.848  33.404  1.00 90.08           O1-
ATOM    853  N   ALA A 113      35.479 -37.245  36.183  1.00 68.71           N  
ATOM    854  CA  ALA A 113      34.462 -36.458  36.896  1.00 67.21           C  
ATOM    855  C   ALA A 113      33.071 -36.741  36.364  1.00 73.57           C  
ATOM    856  O   ALA A 113      32.923 -37.537  35.425  1.00 81.38           O  
ATOM    857  CB  ALA A 113      34.769 -34.970  36.829  1.00 54.98           C  
ATOM    858  N   ASN A 114      32.057 -36.130  36.984  1.00 66.06           N  
ATOM    859  CA  ASN A 114      30.701 -36.180  36.447  1.00 65.95           C  
ATOM    860  C   ASN A 114      30.457 -34.827  35.780  1.00 66.61           C  
ATOM    861  O   ASN A 114      31.371 -34.016  35.784  1.00 64.51           O  
ATOM    862  CB  ASN A 114      29.683 -36.536  37.543  1.00 68.94           C  
ATOM    863  CG  ASN A 114      29.446 -35.407  38.532  1.00 76.63           C  
ATOM    864  ND2 ASN A 114      29.387 -34.185  38.027  1.00 82.87           N  
ATOM    865  OD1 ASN A 114      29.301 -35.631  39.736  1.00 76.57           O  
ATOM    866  N   LEU A 115      29.276 -34.562  35.210  1.00 69.47           N  
ATOM    867  CA  LEU A 115      29.043 -33.273  34.505  1.00 71.07           C  
ATOM    868  C   LEU A 115      29.027 -31.975  35.322  1.00 74.01           C  
ATOM    869  O   LEU A 115      29.233 -30.895  34.770  1.00 72.81           O  
ATOM    870  CB  LEU A 115      27.776 -33.336  33.669  1.00 77.08           C  
ATOM    871  CG  LEU A 115      27.963 -33.941  32.281  1.00 83.55           C  
ATOM    872  CD1 LEU A 115      26.662 -34.018  31.479  1.00 74.42           C  
ATOM    873  CD2 LEU A 115      29.024 -33.159  31.524  1.00 73.03           C  
ATOM    874  N   SER A 116      28.817 -32.092  36.629  1.00 84.63           N  
ATOM    875  CA  SER A 116      28.509 -30.955  37.526  1.00101.29           C  
ATOM    876  C   SER A 116      28.861 -29.475  37.160  1.00106.34           C  
ATOM    877  O   SER A 116      27.964 -28.638  37.296  1.00120.17           O  
ATOM    878  CB  SER A 116      28.797 -31.287  39.007  1.00106.06           C  
ATOM    879  OG  SER A 116      30.147 -31.034  39.357  1.00138.96           O  
ATOM    880  N   GLN A 117      30.068 -29.053  36.762  1.00 94.02           N  
ATOM    881  CA  GLN A 117      31.414 -29.609  36.842  1.00 89.86           C  
ATOM    882  C   GLN A 117      31.972 -29.100  35.552  1.00 88.56           C  
ATOM    883  O   GLN A 117      32.606 -28.051  35.507  1.00 99.10           O  
ATOM    884  CB  GLN A 117      31.521 -31.114  36.859  1.00 91.20           C  
ATOM    885  CG  GLN A 117      32.940 -31.580  37.105  1.00103.34           C  
ATOM    886  CD  GLN A 117      33.442 -31.233  38.497  1.00116.10           C  
ATOM    887  NE2 GLN A 117      33.051 -32.037  39.492  1.00112.55           N  
ATOM    888  OE1 GLN A 117      34.172 -30.253  38.676  1.00113.87           O  
ATOM    889  N   VAL A 118      31.695 -29.843  34.495  1.00 79.75           N  
ATOM    890  CA  VAL A 118      31.870 -29.357  33.142  1.00 81.04           C  
ATOM    891  C   VAL A 118      30.837 -28.268  32.894  1.00 82.35           C  
ATOM    892  O   VAL A 118      31.114 -27.254  32.241  1.00 88.91           O  
ATOM    893  CB  VAL A 118      31.725 -30.513  32.115  1.00 80.51           C  
ATOM    894  CG1 VAL A 118      30.622 -30.254  31.099  1.00 81.62           C  
ATOM    895  CG2 VAL A 118      33.041 -30.784  31.415  1.00 74.82           C  
ATOM    896  N   ILE A 119      29.647 -28.479  33.439  1.00 76.39           N  
ATOM    897  CA  ILE A 119      28.558 -27.545  33.262  1.00 79.72           C  
ATOM    898  C   ILE A 119      28.939 -26.133  33.639  1.00 75.57           C  
ATOM    899  O   ILE A 119      28.430 -25.176  33.061  1.00 68.15           O  
ATOM    900  CB  ILE A 119      27.349 -27.960  34.098  1.00 77.90           C  
ATOM    901  CG1 ILE A 119      26.479 -28.877  33.266  1.00 69.87           C  
ATOM    902  CG2 ILE A 119      26.555 -26.736  34.567  1.00 85.81           C  
ATOM    903  CD1 ILE A 119      25.671 -29.801  34.125  1.00 72.20           C  
ATOM    904  N   GLN A 120      29.826 -26.005  34.613  1.00 80.98           N  
ATOM    905  CA  GLN A 120      30.216 -24.683  35.039  1.00 92.14           C  
ATOM    906  C   GLN A 120      31.080 -23.974  34.006  1.00 87.79           C  
ATOM    907  O   GLN A 120      30.876 -22.797  33.744  1.00 89.83           O  
ATOM    908  CB  GLN A 120      30.856 -24.697  36.431  1.00102.77           C  
ATOM    909  CG  GLN A 120      30.448 -23.490  37.283  1.00112.94           C  
ATOM    910  CD  GLN A 120      28.996 -23.056  37.064  1.00108.40           C  
ATOM    911  NE2 GLN A 120      28.784 -21.760  36.832  1.00104.41           N  
ATOM    912  OE1 GLN A 120      28.083 -23.879  37.092  1.00119.97           O  
ATOM    913  N   MET A 121      32.003 -24.688  33.374  1.00 87.56           N  
ATOM    914  CA  MET A 121      32.909 -24.030  32.443  1.00 90.31           C  
ATOM    915  C   MET A 121      32.226 -23.678  31.138  1.00 88.29           C  
ATOM    916  O   MET A 121      31.101 -24.093  30.895  1.00 92.95           O  
ATOM    917  CB  MET A 121      34.139 -24.871  32.185  1.00 85.63           C  
ATOM    918  CG  MET A 121      33.886 -26.032  31.272  1.00 84.78           C  
ATOM    919  SD  MET A 121      34.794 -27.321  32.093  1.00 97.06           S  
ATOM    920  CE  MET A 121      35.694 -28.059  30.728  1.00 90.98           C  
ATOM    921  N   GLU A 122      32.915 -22.909  30.304  1.00 90.53           N  
ATOM    922  CA  GLU A 122      32.325 -22.431  29.062  1.00 96.05           C  
ATOM    923  C   GLU A 122      32.830 -23.206  27.851  1.00 90.86           C  
ATOM    924  O   GLU A 122      33.807 -22.819  27.214  1.00 89.13           O  
ATOM    925  CB  GLU A 122      32.517 -20.916  28.914  1.00101.20           C  
ATOM    926  CG  GLU A 122      31.467 -20.117  29.684  1.00117.35           C  
ATOM    927  CD  GLU A 122      31.832 -18.658  29.937  1.00125.04           C  
ATOM    928  OE1 GLU A 122      32.930 -18.209  29.533  1.00130.80           O  
ATOM    929  OE2 GLU A 122      31.002 -17.953  30.553  1.00126.32           O1-
ATOM    930  N   LEU A 123      32.143 -24.300  27.543  1.00 79.97           N  
ATOM    931  CA  LEU A 123      32.520 -25.162  26.435  1.00 77.71           C  
ATOM    932  C   LEU A 123      32.288 -24.540  25.074  1.00 82.04           C  
ATOM    933  O   LEU A 123      31.506 -23.606  24.930  1.00 99.50           O  
ATOM    934  CB  LEU A 123      31.721 -26.449  26.497  1.00 75.12           C  
ATOM    935  CG  LEU A 123      32.038 -27.321  27.687  1.00 67.65           C  
ATOM    936  CD1 LEU A 123      31.023 -28.435  27.695  1.00 69.41           C  
ATOM    937  CD2 LEU A 123      33.439 -27.861  27.519  1.00 71.70           C  
ATOM    938  N   ASP A 124      32.936 -25.111  24.070  1.00 81.55           N  
ATOM    939  CA  ASP A 124      32.819 -24.665  22.692  1.00 79.24           C  
ATOM    940  C   ASP A 124      32.167 -25.747  21.842  1.00 76.04           C  
ATOM    941  O   ASP A 124      32.350 -26.934  22.085  1.00 79.27           O  
ATOM    942  CB  ASP A 124      34.209 -24.405  22.170  1.00 89.70           C  
ATOM    943  CG  ASP A 124      35.150 -25.510  22.537  1.00 86.36           C  
ATOM    944  OD1 ASP A 124      35.704 -25.474  23.665  1.00 95.97           O  
ATOM    945  OD2 ASP A 124      35.288 -26.427  21.709  1.00 78.95           O1-
ATOM    946  N   HIS A 125      31.452 -25.327  20.810  1.00 72.98           N  
ATOM    947  CA  HIS A 125      30.452 -26.172  20.177  1.00 73.55           C  
ATOM    948  C   HIS A 125      30.836 -27.602  19.973  1.00 78.19           C  
ATOM    949  O   HIS A 125      30.028 -28.516  20.212  1.00 75.29           O  
ATOM    950  CB  HIS A 125      29.960 -25.555  18.878  1.00 75.90           C  
ATOM    951  CG  HIS A 125      29.019 -24.387  19.083  1.00 82.98           C  
ATOM    952  CD2 HIS A 125      29.144 -23.042  18.751  1.00 83.41           C  
ATOM    953  ND1 HIS A 125      27.822 -24.519  19.677  1.00 79.41           N  
ATOM    954  CE1 HIS A 125      27.209 -23.330  19.708  1.00 79.18           C  
ATOM    955  NE2 HIS A 125      28.019 -22.426  19.146  1.00 80.41           N  
ATOM    956  N   GLU A 126      32.076 -27.809  19.540  1.00 82.91           N  
ATOM    957  CA  GLU A 126      32.553 -29.137  19.184  1.00 74.92           C  
ATOM    958  C   GLU A 126      32.430 -29.995  20.420  1.00 75.75           C  
ATOM    959  O   GLU A 126      31.770 -31.042  20.404  1.00 75.67           O  
ATOM    960  CB  GLU A 126      33.988 -29.047  18.707  1.00 75.90           C  
ATOM    961  CG  GLU A 126      34.287 -27.722  18.015  1.00 83.06           C  
ATOM    962  CD  GLU A 126      35.322 -27.861  16.916  1.00 96.95           C  
ATOM    963  OE1 GLU A 126      35.790 -28.994  16.671  1.00109.33           O  
ATOM    964  OE2 GLU A 126      35.671 -26.839  16.286  1.00100.37           O1-
ATOM    965  N   ARG A 127      33.011 -29.497  21.507  1.00 73.48           N  
ATOM    966  CA  ARG A 127      32.904 -30.122  22.811  1.00 74.35           C  
ATOM    967  C   ARG A 127      31.473 -30.454  23.224  1.00 75.02           C  
ATOM    968  O   ARG A 127      31.158 -31.608  23.516  1.00 79.26           O  
ATOM    969  CB  ARG A 127      33.608 -29.275  23.865  1.00 74.54           C  
ATOM    970  CG  ARG A 127      34.969 -29.841  24.231  1.00 80.53           C  
ATOM    971  CD  ARG A 127      35.895 -28.812  24.855  1.00 90.38           C  
ATOM    972  NE  ARG A 127      37.056 -28.533  24.013  1.00 88.52           N  
ATOM    973  CZ  ARG A 127      38.270 -29.007  24.244  1.00 87.31           C  
ATOM    974  NH1 ARG A 127      38.492 -29.776  25.297  1.00 89.14           N1+
ATOM    975  NH2 ARG A 127      39.262 -28.702  23.425  1.00 96.45           N  
ATOM    976  N   MET A 128      30.598 -29.462  23.238  1.00 75.14           N  
ATOM    977  CA  MET A 128      29.223 -29.731  23.637  1.00 71.88           C  
ATOM    978  C   MET A 128      28.625 -30.777  22.745  1.00 64.52           C  
ATOM    979  O   MET A 128      28.222 -31.841  23.194  1.00 61.79           O  
ATOM    980  CB  MET A 128      28.393 -28.469  23.568  1.00 72.89           C  
ATOM    981  CG  MET A 128      28.639 -27.606  24.775  1.00 79.31           C  
ATOM    982  SD  MET A 128      27.230 -26.539  24.967  1.00 93.19           S  
ATOM    983  CE  MET A 128      28.026 -24.954  24.654  1.00 84.68           C  
ATOM    984  N   SER A 129      28.616 -30.463  21.461  1.00 61.97           N  
ATOM    985  CA  SER A 129      27.975 -31.292  20.474  1.00 60.52           C  
ATOM    986  C   SER A 129      28.484 -32.714  20.615  1.00 64.69           C  
ATOM    987  O   SER A 129      27.693 -33.661  20.607  1.00 63.45           O  
ATOM    988  CB  SER A 129      28.254 -30.720  19.088  1.00 59.54           C  
ATOM    989  OG  SER A 129      27.930 -31.637  18.072  1.00 61.63           O  
ATOM    990  N   TYR A 130      29.804 -32.851  20.770  1.00 66.20           N  
ATOM    991  CA  TYR A 130      30.439 -34.154  20.956  1.00 67.82           C  
ATOM    992  C   TYR A 130      29.891 -34.902  22.177  1.00 70.66           C  
ATOM    993  O   TYR A 130      29.397 -36.019  22.057  1.00 71.44           O  
ATOM    994  CB  TYR A 130      31.958 -34.000  21.088  1.00 65.90           C  
ATOM    995  CG  TYR A 130      32.731 -35.309  21.022  1.00 65.84           C  
ATOM    996  CD1 TYR A 130      32.313 -36.349  20.197  1.00 69.88           C  
ATOM    997  CD2 TYR A 130      33.898 -35.501  21.758  1.00 66.84           C  
ATOM    998  CE1 TYR A 130      33.020 -37.542  20.127  1.00 66.97           C  
ATOM    999  CE2 TYR A 130      34.616 -36.688  21.681  1.00 61.99           C  
ATOM   1000  CZ  TYR A 130      34.161 -37.694  20.861  1.00 65.16           C  
ATOM   1001  OH  TYR A 130      34.832 -38.872  20.766  1.00 78.04           O  
ATOM   1002  N   LEU A 131      29.986 -34.284  23.352  1.00 66.70           N  
ATOM   1003  CA  LEU A 131      29.562 -34.940  24.566  1.00 64.27           C  
ATOM   1004  C   LEU A 131      28.147 -35.383  24.320  1.00 65.23           C  
ATOM   1005  O   LEU A 131      27.785 -36.552  24.526  1.00 68.22           O  
ATOM   1006  CB  LEU A 131      29.630 -33.988  25.756  1.00 59.66           C  
ATOM   1007  CG  LEU A 131      31.063 -33.620  26.133  1.00 63.18           C  
ATOM   1008  CD1 LEU A 131      31.098 -32.339  26.934  1.00 69.20           C  
ATOM   1009  CD2 LEU A 131      31.769 -34.729  26.895  1.00 67.65           C  
ATOM   1010  N   LEU A 132      27.361 -34.442  23.824  1.00 59.43           N  
ATOM   1011  CA  LEU A 132      25.981 -34.712  23.549  1.00 64.65           C  
ATOM   1012  C   LEU A 132      25.914 -36.007  22.768  1.00 65.68           C  
ATOM   1013  O   LEU A 132      25.234 -36.996  23.159  1.00 63.40           O  
ATOM   1014  CB  LEU A 132      25.380 -33.546  22.763  1.00 66.62           C  
ATOM   1015  CG  LEU A 132      24.564 -32.514  23.554  1.00 65.61           C  
ATOM   1016  CD1 LEU A 132      24.568 -32.791  25.054  1.00 64.66           C  
ATOM   1017  CD2 LEU A 132      25.025 -31.097  23.243  1.00 65.02           C  
ATOM   1018  N   TYR A 133      26.684 -36.001  21.689  1.00 63.11           N  
ATOM   1019  CA  TYR A 133      26.654 -37.075  20.743  1.00 67.61           C  
ATOM   1020  C   TYR A 133      26.856 -38.372  21.512  1.00 66.15           C  
ATOM   1021  O   TYR A 133      26.203 -39.384  21.250  1.00 66.73           O  
ATOM   1022  CB  TYR A 133      27.742 -36.856  19.685  1.00 70.65           C  
ATOM   1023  CG  TYR A 133      28.038 -38.090  18.880  1.00 71.02           C  
ATOM   1024  CD1 TYR A 133      27.158 -38.525  17.911  1.00 71.73           C  
ATOM   1025  CD2 TYR A 133      29.192 -38.831  19.109  1.00 68.87           C  
ATOM   1026  CE1 TYR A 133      27.412 -39.659  17.181  1.00 75.42           C  
ATOM   1027  CE2 TYR A 133      29.456 -39.965  18.381  1.00 72.80           C  
ATOM   1028  CZ  TYR A 133      28.555 -40.373  17.422  1.00 76.47           C  
ATOM   1029  OH  TYR A 133      28.802 -41.503  16.690  1.00 90.64           O  
ATOM   1030  N   GLN A 134      27.732 -38.308  22.503  1.00 64.45           N  
ATOM   1031  CA  GLN A 134      28.188 -39.509  23.154  1.00 66.73           C  
ATOM   1032  C   GLN A 134      27.099 -40.023  24.038  1.00 64.13           C  
ATOM   1033  O   GLN A 134      26.649 -41.148  23.860  1.00 69.88           O  
ATOM   1034  CB  GLN A 134      29.468 -39.258  23.921  1.00 67.92           C  
ATOM   1035  CG  GLN A 134      30.618 -38.888  23.017  1.00 64.20           C  
ATOM   1036  CD  GLN A 134      31.911 -38.911  23.766  1.00 71.34           C  
ATOM   1037  NE2 GLN A 134      32.471 -37.732  23.996  1.00 81.18           N  
ATOM   1038  OE1 GLN A 134      32.399 -39.968  24.159  1.00 63.90           O  
ATOM   1039  N   MET A 135      26.638 -39.188  24.953  1.00 58.59           N  
ATOM   1040  CA  MET A 135      25.467 -39.540  25.700  1.00 62.88           C  
ATOM   1041  C   MET A 135      24.499 -40.261  24.758  1.00 67.70           C  
ATOM   1042  O   MET A 135      24.119 -41.425  24.973  1.00 66.97           O  
ATOM   1043  CB  MET A 135      24.791 -38.288  26.209  1.00 65.08           C  
ATOM   1044  CG  MET A 135      25.740 -37.207  26.690  1.00 78.92           C  
ATOM   1045  SD  MET A 135      24.858 -35.982  27.685  1.00 79.46           S  
ATOM   1046  CE  MET A 135      23.484 -37.042  28.103  1.00 66.07           C  
ATOM   1047  N   LEU A 136      24.115 -39.570  23.696  1.00 59.96           N  
ATOM   1048  CA  LEU A 136      23.061 -40.081  22.870  1.00 65.68           C  
ATOM   1049  C   LEU A 136      23.320 -41.516  22.419  1.00 72.24           C  
ATOM   1050  O   LEU A 136      22.491 -42.408  22.614  1.00 74.06           O  
ATOM   1051  CB  LEU A 136      22.883 -39.175  21.667  1.00 67.73           C  
ATOM   1052  CG  LEU A 136      22.101 -37.916  22.007  1.00 67.91           C  
ATOM   1053  CD1 LEU A 136      22.525 -36.815  21.059  1.00 69.40           C  
ATOM   1054  CD2 LEU A 136      20.600 -38.164  21.955  1.00 59.92           C  
ATOM   1055  N   VAL A 137      24.485 -41.727  21.824  1.00 69.60           N  
ATOM   1056  CA  VAL A 137      24.830 -43.006  21.247  1.00 64.58           C  
ATOM   1057  C   VAL A 137      24.704 -44.055  22.344  1.00 65.90           C  
ATOM   1058  O   VAL A 137      24.297 -45.220  22.108  1.00 60.45           O  
ATOM   1059  CB  VAL A 137      26.247 -42.929  20.668  1.00 63.24           C  
ATOM   1060  CG1 VAL A 137      26.818 -44.305  20.431  1.00 72.03           C  
ATOM   1061  CG2 VAL A 137      26.213 -42.168  19.358  1.00 64.79           C  
ATOM   1062  N   GLY A 138      25.035 -43.598  23.551  1.00 66.47           N  
ATOM   1063  CA  GLY A 138      25.033 -44.424  24.739  1.00 66.62           C  
ATOM   1064  C   GLY A 138      23.604 -44.807  24.979  1.00 66.37           C  
ATOM   1065  O   GLY A 138      23.263 -45.989  25.044  1.00 69.52           O  
ATOM   1066  N   ILE A 139      22.763 -43.793  25.069  1.00 65.64           N  
ATOM   1067  CA  ILE A 139      21.339 -43.999  25.241  1.00 63.53           C  
ATOM   1068  C   ILE A 139      20.774 -44.848  24.095  1.00 64.33           C  
ATOM   1069  O   ILE A 139      20.132 -45.874  24.342  1.00 61.46           O  
ATOM   1070  CB  ILE A 139      20.630 -42.654  25.361  1.00 63.86           C  
ATOM   1071  CG1 ILE A 139      21.141 -41.924  26.593  1.00 64.00           C  
ATOM   1072  CG2 ILE A 139      19.134 -42.835  25.483  1.00 68.14           C  
ATOM   1073  CD1 ILE A 139      21.193 -40.432  26.406  1.00 65.53           C  
ATOM   1074  N   LYS A 140      21.046 -44.461  22.850  1.00 67.01           N  
ATOM   1075  CA  LYS A 140      20.682 -45.306  21.701  1.00 69.87           C  
ATOM   1076  C   LYS A 140      20.945 -46.793  21.976  1.00 69.44           C  
ATOM   1077  O   LYS A 140      20.061 -47.632  21.807  1.00 73.97           O  
ATOM   1078  CB  LYS A 140      21.427 -44.863  20.443  1.00 69.65           C  
ATOM   1079  CG  LYS A 140      21.485 -45.893  19.326  1.00 71.60           C  
ATOM   1080  CD  LYS A 140      20.234 -45.856  18.460  1.00 79.98           C  
ATOM   1081  CE  LYS A 140      20.565 -46.182  17.010  1.00 79.13           C  
ATOM   1082  NZ  LYS A 140      21.594 -45.239  16.479  1.00 74.62           N1+
ATOM   1083  N   HIS A 141      22.158 -47.101  22.419  1.00 68.86           N  
ATOM   1084  CA  HIS A 141      22.543 -48.469  22.649  1.00 64.37           C  
ATOM   1085  C   HIS A 141      21.622 -49.196  23.618  1.00 64.60           C  
ATOM   1086  O   HIS A 141      21.154 -50.300  23.332  1.00 63.78           O  
ATOM   1087  CB  HIS A 141      24.001 -48.538  23.086  1.00 64.83           C  
ATOM   1088  CG  HIS A 141      24.499 -49.950  23.225  1.00 73.48           C  
ATOM   1089  CD2 HIS A 141      24.873 -50.688  24.346  1.00 77.89           C  
ATOM   1090  ND1 HIS A 141      24.595 -50.784  22.174  1.00 78.22           N  
ATOM   1091  CE1 HIS A 141      25.027 -51.989  22.595  1.00 80.86           C  
ATOM   1092  NE2 HIS A 141      25.198 -51.931  23.923  1.00 79.45           N  
ATOM   1093  N   LEU A 142      21.364 -48.592  24.774  1.00 62.85           N  
ATOM   1094  CA  LEU A 142      20.384 -49.091  25.744  1.00 65.71           C  
ATOM   1095  C   LEU A 142      18.965 -49.270  25.183  1.00 69.64           C  
ATOM   1096  O   LEU A 142      18.256 -50.231  25.514  1.00 68.06           O  
ATOM   1097  CB  LEU A 142      20.280 -48.084  26.868  1.00 68.25           C  
ATOM   1098  CG  LEU A 142      20.830 -48.301  28.264  1.00 70.01           C  
ATOM   1099  CD1 LEU A 142      21.681 -49.548  28.404  1.00 74.66           C  
ATOM   1100  CD2 LEU A 142      21.605 -47.063  28.654  1.00 74.71           C  
ATOM   1101  N   HIS A 143      18.538 -48.316  24.364  1.00 65.05           N  
ATOM   1102  CA  HIS A 143      17.205 -48.389  23.802  1.00 74.50           C  
ATOM   1103  C   HIS A 143      17.137 -49.538  22.885  1.00 76.99           C  
ATOM   1104  O   HIS A 143      16.149 -50.264  22.899  1.00 82.38           O  
ATOM   1105  CB  HIS A 143      16.806 -47.111  23.053  1.00 74.69           C  
ATOM   1106  CG  HIS A 143      16.458 -45.945  23.959  1.00 72.64           C  
ATOM   1107  CD2 HIS A 143      16.567 -45.794  25.358  1.00 67.56           C  
ATOM   1108  ND1 HIS A 143      15.970 -44.785  23.486  1.00 69.29           N  
ATOM   1109  CE1 HIS A 143      15.791 -43.930  24.520  1.00 72.15           C  
ATOM   1110  NE2 HIS A 143      16.168 -44.557  25.662  1.00 62.91           N  
ATOM   1111  N   SER A 144      18.188 -49.711  22.085  1.00 79.37           N  
ATOM   1112  CA  SER A 144      18.231 -50.748  21.052  1.00 85.01           C  
ATOM   1113  C   SER A 144      17.945 -52.136  21.627  1.00 88.83           C  
ATOM   1114  O   SER A 144      17.951 -53.128  20.905  1.00 97.71           O  
ATOM   1115  CB  SER A 144      19.580 -50.740  20.327  1.00 83.05           C  
ATOM   1116  OG  SER A 144      20.553 -51.464  21.049  1.00 83.36           O  
ATOM   1117  N   ALA A 145      17.705 -52.186  22.933  1.00 85.96           N  
ATOM   1118  CA  ALA A 145      17.307 -53.396  23.621  1.00 80.34           C  
ATOM   1119  C   ALA A 145      16.215 -53.031  24.602  1.00 83.25           C  
ATOM   1120  O   ALA A 145      16.093 -53.650  25.653  1.00 90.82           O  
ATOM   1121  CB  ALA A 145      18.494 -53.994  24.359  1.00 80.01           C  
ATOM   1122  N   GLY A 146      15.464 -51.983  24.282  1.00 81.48           N  
ATOM   1123  CA  GLY A 146      14.208 -51.679  24.960  1.00 88.55           C  
ATOM   1124  C   GLY A 146      14.350 -50.950  26.273  1.00 90.59           C  
ATOM   1125  O   GLY A 146      13.379 -50.328  26.750  1.00 92.64           O  
ATOM   1126  N   ILE A 147      15.554 -51.024  26.845  1.00 78.26           N  
ATOM   1127  CA  ILE A 147      15.844 -50.410  28.132  1.00 75.98           C  
ATOM   1128  C   ILE A 147      15.844 -48.886  28.065  1.00 76.23           C  
ATOM   1129  O   ILE A 147      16.495 -48.316  27.188  1.00 77.54           O  
ATOM   1130  CB  ILE A 147      17.167 -50.916  28.723  1.00 74.84           C  
ATOM   1131  CG1 ILE A 147      16.935 -52.132  29.624  1.00 80.01           C  
ATOM   1132  CG2 ILE A 147      17.771 -49.853  29.624  1.00 73.47           C  
ATOM   1133  CD1 ILE A 147      15.630 -52.881  29.416  1.00 83.32           C  
ATOM   1134  N   ILE A 148      15.090 -48.263  28.983  1.00 67.47           N  
ATOM   1135  CA  ILE A 148      14.998 -46.825  29.159  1.00 64.13           C  
ATOM   1136  C   ILE A 148      15.707 -46.484  30.462  1.00 72.26           C  
ATOM   1137  O   ILE A 148      15.438 -47.087  31.494  1.00 75.92           O  
ATOM   1138  CB  ILE A 148      13.535 -46.360  29.284  1.00 65.52           C  
ATOM   1139  CG1 ILE A 148      12.733 -46.706  28.026  1.00 67.57           C  
ATOM   1140  CG2 ILE A 148      13.473 -44.860  29.542  1.00 66.27           C  
ATOM   1141  CD1 ILE A 148      11.231 -46.781  28.235  1.00 64.62           C  
ATOM   1142  N   HIS A 149      16.595 -45.497  30.430  1.00 75.01           N  
ATOM   1143  CA  HIS A 149      17.471 -45.265  31.567  1.00 69.97           C  
ATOM   1144  C   HIS A 149      16.711 -44.659  32.679  1.00 66.61           C  
ATOM   1145  O   HIS A 149      16.858 -45.056  33.824  1.00 66.91           O  
ATOM   1146  CB  HIS A 149      18.665 -44.392  31.194  1.00 68.14           C  
ATOM   1147  CG  HIS A 149      19.468 -43.962  32.382  1.00 67.46           C  
ATOM   1148  CD2 HIS A 149      19.216 -42.999  33.342  1.00 65.81           C  
ATOM   1149  ND1 HIS A 149      20.622 -44.552  32.726  1.00 74.38           N  
ATOM   1150  CE1 HIS A 149      21.100 -43.974  33.840  1.00 70.87           C  
ATOM   1151  NE2 HIS A 149      20.231 -43.027  34.217  1.00 68.71           N  
ATOM   1152  N   ARG A 150      15.907 -43.662  32.339  1.00 68.26           N  
ATOM   1153  CA  ARG A 150      15.003 -43.021  33.291  1.00 72.07           C  
ATOM   1154  C   ARG A 150      15.594 -41.983  34.229  1.00 72.22           C  
ATOM   1155  O   ARG A 150      14.866 -41.117  34.685  1.00 75.07           O  
ATOM   1156  CB  ARG A 150      14.242 -44.053  34.118  1.00 69.60           C  
ATOM   1157  CG  ARG A 150      13.278 -44.880  33.304  1.00 70.42           C  
ATOM   1158  CD  ARG A 150      11.992 -44.994  34.072  1.00 75.50           C  
ATOM   1159  NE  ARG A 150      12.076 -45.992  35.124  1.00 77.04           N  
ATOM   1160  CZ  ARG A 150      11.552 -45.835  36.334  1.00 83.93           C  
ATOM   1161  NH1 ARG A 150      10.922 -44.712  36.664  1.00 77.50           N1+
ATOM   1162  NH2 ARG A 150      11.678 -46.800  37.227  1.00 94.07           N  
ATOM   1163  N   ASP A 151      16.879 -42.047  34.549  1.00 76.19           N  
ATOM   1164  CA  ASP A 151      17.427 -41.036  35.475  1.00 77.16           C  
ATOM   1165  C   ASP A 151      18.657 -40.299  34.960  1.00 71.92           C  
ATOM   1166  O   ASP A 151      19.587 -40.048  35.714  1.00 68.43           O  
ATOM   1167  CB  ASP A 151      17.726 -41.667  36.842  1.00 79.45           C  
ATOM   1168  CG  ASP A 151      17.791 -40.644  37.983  1.00 81.02           C  
ATOM   1169  OD1 ASP A 151      17.073 -39.605  37.966  1.00 71.77           O  
ATOM   1170  OD2 ASP A 151      18.570 -40.917  38.920  1.00 81.88           O1-
ATOM   1171  N   LEU A 152      18.674 -39.943  33.684  1.00 71.20           N  
ATOM   1172  CA  LEU A 152      19.821 -39.210  33.168  1.00 70.86           C  
ATOM   1173  C   LEU A 152      19.903 -37.844  33.817  1.00 66.88           C  
ATOM   1174  O   LEU A 152      18.937 -37.117  33.852  1.00 78.73           O  
ATOM   1175  CB  LEU A 152      19.749 -39.104  31.658  1.00 70.65           C  
ATOM   1176  CG  LEU A 152      19.635 -40.533  31.157  1.00 76.44           C  
ATOM   1177  CD1 LEU A 152      19.143 -40.614  29.721  1.00 79.00           C  
ATOM   1178  CD2 LEU A 152      21.001 -41.162  31.323  1.00 72.75           C  
ATOM   1179  N   LYS A 153      21.056 -37.534  34.379  1.00 66.97           N  
ATOM   1180  CA  LYS A 153      21.305 -36.263  35.014  1.00 64.52           C  
ATOM   1181  C   LYS A 153      22.808 -36.130  35.137  1.00 70.53           C  
ATOM   1182  O   LYS A 153      23.538 -37.130  35.155  1.00 67.79           O  
ATOM   1183  CB  LYS A 153      20.689 -36.224  36.407  1.00 63.06           C  
ATOM   1184  CG  LYS A 153      21.071 -37.398  37.297  1.00 63.99           C  
ATOM   1185  CD  LYS A 153      20.454 -37.267  38.684  1.00 65.03           C  
ATOM   1186  CE  LYS A 153      20.661 -38.534  39.495  1.00 64.04           C  
ATOM   1187  NZ  LYS A 153      20.751 -38.190  40.938  1.00 75.74           N1+
ATOM   1188  N   PRO A 154      23.289 -34.891  35.251  1.00 72.97           N  
ATOM   1189  CA  PRO A 154      24.724 -34.658  35.420  1.00 69.88           C  
ATOM   1190  C   PRO A 154      25.460 -35.679  36.311  1.00 66.59           C  
ATOM   1191  O   PRO A 154      26.588 -36.016  36.016  1.00 73.08           O  
ATOM   1192  CB  PRO A 154      24.759 -33.258  36.030  1.00 67.18           C  
ATOM   1193  CG  PRO A 154      23.576 -32.578  35.394  1.00 62.12           C  
ATOM   1194  CD  PRO A 154      22.533 -33.629  35.137  1.00 65.56           C  
ATOM   1195  N   SER A 155      24.822 -36.166  37.369  1.00 66.63           N  
ATOM   1196  CA  SER A 155      25.459 -37.052  38.333  1.00 65.84           C  
ATOM   1197  C   SER A 155      25.643 -38.452  37.791  1.00 67.33           C  
ATOM   1198  O   SER A 155      26.501 -39.185  38.268  1.00 71.21           O  
ATOM   1199  CB  SER A 155      24.624 -37.143  39.599  1.00 62.33           C  
ATOM   1200  OG  SER A 155      23.992 -35.901  39.818  1.00 81.86           O  
ATOM   1201  N   ASN A 156      24.826 -38.837  36.823  1.00 65.60           N  
ATOM   1202  CA  ASN A 156      24.908 -40.178  36.252  1.00 64.44           C  
ATOM   1203  C   ASN A 156      25.790 -40.263  35.043  1.00 69.02           C  
ATOM   1204  O   ASN A 156      26.097 -41.355  34.566  1.00 80.00           O  
ATOM   1205  CB  ASN A 156      23.542 -40.672  35.870  1.00 61.46           C  
ATOM   1206  CG  ASN A 156      22.743 -41.086  37.069  1.00 65.19           C  
ATOM   1207  ND2 ASN A 156      21.445 -40.848  37.001  1.00 74.64           N  
ATOM   1208  OD1 ASN A 156      23.279 -41.607  38.058  1.00 54.55           O  
ATOM   1209  N   ILE A 157      26.208 -39.104  34.564  1.00 61.82           N  
ATOM   1210  CA  ILE A 157      27.085 -39.014  33.436  1.00 60.53           C  
ATOM   1211  C   ILE A 157      28.513 -38.669  33.790  1.00 63.89           C  
ATOM   1212  O   ILE A 157      28.778 -37.643  34.435  1.00 68.70           O  
ATOM   1213  CB  ILE A 157      26.583 -37.933  32.510  1.00 60.85           C  
ATOM   1214  CG1 ILE A 157      25.300 -38.442  31.900  1.00 58.75           C  
ATOM   1215  CG2 ILE A 157      27.658 -37.588  31.469  1.00 60.61           C  
ATOM   1216  CD1 ILE A 157      24.574 -37.389  31.115  1.00 71.33           C  
ATOM   1217  N   VAL A 158      29.444 -39.474  33.295  1.00 61.35           N  
ATOM   1218  CA  VAL A 158      30.846 -39.264  33.648  1.00 59.67           C  
ATOM   1219  C   VAL A 158      31.748 -38.932  32.478  1.00 56.55           C  
ATOM   1220  O   VAL A 158      31.575 -39.435  31.380  1.00 70.33           O  
ATOM   1221  CB  VAL A 158      31.414 -40.482  34.380  1.00 59.79           C  
ATOM   1222  CG1 VAL A 158      30.840 -40.557  35.798  1.00 52.80           C  
ATOM   1223  CG2 VAL A 158      31.161 -41.751  33.564  1.00 53.42           C  
ATOM   1224  N   VAL A 159      32.718 -38.077  32.729  1.00 56.18           N  
ATOM   1225  CA  VAL A 159      33.695 -37.728  31.720  1.00 62.26           C  
ATOM   1226  C   VAL A 159      35.150 -38.111  32.103  1.00 68.05           C  
ATOM   1227  O   VAL A 159      35.430 -38.561  33.230  1.00 59.76           O  
ATOM   1228  CB  VAL A 159      33.598 -36.231  31.367  1.00 64.54           C  
ATOM   1229  CG1 VAL A 159      32.314 -35.955  30.606  1.00 66.86           C  
ATOM   1230  CG2 VAL A 159      33.686 -35.366  32.613  1.00 60.16           C  
ATOM   1231  N   LYS A 160      36.050 -37.942  31.130  1.00 71.82           N  
ATOM   1232  CA  LYS A 160      37.489 -38.115  31.302  1.00 74.81           C  
ATOM   1233  C   LYS A 160      38.129 -37.015  30.499  1.00 73.85           C  
ATOM   1234  O   LYS A 160      37.456 -36.411  29.665  1.00 72.92           O  
ATOM   1235  CB  LYS A 160      37.950 -39.476  30.779  1.00 84.02           C  
ATOM   1236  CG  LYS A 160      39.338 -39.858  31.245  1.00 85.79           C  
ATOM   1237  CD  LYS A 160      39.766 -41.256  30.841  1.00 93.39           C  
ATOM   1238  CE  LYS A 160      41.213 -41.490  31.286  1.00108.73           C  
ATOM   1239  NZ  LYS A 160      41.658 -42.906  31.145  1.00117.65           N1+
ATOM   1240  N   SER A 161      39.421 -36.766  30.730  1.00 71.20           N  
ATOM   1241  CA  SER A 161      40.104 -35.602  30.161  1.00 62.38           C  
ATOM   1242  C   SER A 161      40.578 -35.837  28.778  1.00 62.96           C  
ATOM   1243  O   SER A 161      41.028 -34.902  28.123  1.00 69.01           O  
ATOM   1244  CB  SER A 161      41.276 -35.211  31.004  1.00 58.69           C  
ATOM   1245  OG  SER A 161      41.670 -36.355  31.699  1.00 70.73           O  
ATOM   1246  N   ASP A 162      40.490 -37.082  28.325  1.00 65.32           N  
ATOM   1247  CA  ASP A 162      40.613 -37.345  26.892  1.00 72.45           C  
ATOM   1248  C   ASP A 162      39.289 -37.023  26.177  1.00 74.93           C  
ATOM   1249  O   ASP A 162      39.033 -37.492  25.064  1.00 76.49           O  
ATOM   1250  CB  ASP A 162      41.016 -38.786  26.644  1.00 68.87           C  
ATOM   1251  CG  ASP A 162      39.974 -39.727  27.082  1.00 77.13           C  
ATOM   1252  OD1 ASP A 162      39.056 -39.273  27.809  1.00 80.44           O  
ATOM   1253  OD2 ASP A 162      40.058 -40.908  26.694  1.00 79.96           O1-
ATOM   1254  N   ALA A 163      38.461 -36.227  26.856  1.00 75.83           N  
ATOM   1255  CA  ALA A 163      37.168 -35.750  26.372  1.00 69.02           C  
ATOM   1256  C   ALA A 163      36.112 -36.823  26.076  1.00 66.37           C  
ATOM   1257  O   ALA A 163      35.167 -36.576  25.334  1.00 64.22           O  
ATOM   1258  CB  ALA A 163      37.362 -34.833  25.180  1.00 68.92           C  
ATOM   1259  N   THR A 164      36.243 -37.996  26.680  1.00 66.92           N  
ATOM   1260  CA  THR A 164      35.267 -39.075  26.451  1.00 67.66           C  
ATOM   1261  C   THR A 164      34.164 -39.124  27.530  1.00 70.33           C  
ATOM   1262  O   THR A 164      34.344 -38.563  28.619  1.00 78.62           O  
ATOM   1263  CB  THR A 164      35.990 -40.424  26.339  1.00 64.15           C  
ATOM   1264  CG2 THR A 164      37.098 -40.326  25.328  1.00 59.43           C  
ATOM   1265  OG1 THR A 164      36.572 -40.749  27.600  1.00 65.32           O  
ATOM   1266  N   LEU A 165      33.036 -39.789  27.243  1.00 68.34           N  
ATOM   1267  CA  LEU A 165      31.867 -39.790  28.166  1.00 64.73           C  
ATOM   1268  C   LEU A 165      31.192 -41.145  28.374  1.00 68.39           C  
ATOM   1269  O   LEU A 165      31.021 -41.926  27.431  1.00 77.05           O  
ATOM   1270  CB  LEU A 165      30.830 -38.771  27.692  1.00 57.68           C  
ATOM   1271  CG  LEU A 165      29.521 -38.535  28.418  1.00 55.76           C  
ATOM   1272  CD1 LEU A 165      29.055 -37.150  28.071  1.00 55.72           C  
ATOM   1273  CD2 LEU A 165      28.460 -39.540  28.011  1.00 54.70           C  
ATOM   1274  N   LYS A 166      30.781 -41.421  29.608  1.00 66.89           N  
ATOM   1275  CA  LYS A 166      30.031 -42.638  29.872  1.00 68.80           C  
ATOM   1276  C   LYS A 166      28.782 -42.416  30.727  1.00 72.30           C  
ATOM   1277  O   LYS A 166      28.820 -41.693  31.724  1.00 72.99           O  
ATOM   1278  CB  LYS A 166      30.940 -43.709  30.474  1.00 69.48           C  
ATOM   1279  CG  LYS A 166      31.884 -44.360  29.466  1.00 71.18           C  
ATOM   1280  CD  LYS A 166      33.258 -44.601  30.073  1.00 74.06           C  
ATOM   1281  CE  LYS A 166      34.155 -45.437  29.167  1.00 76.68           C  
ATOM   1282  NZ  LYS A 166      33.816 -46.884  29.181  1.00 75.43           N1+
ATOM   1283  N   ILE A 167      27.676 -43.018  30.281  1.00 72.83           N  
ATOM   1284  CA  ILE A 167      26.444 -43.196  31.045  1.00 70.95           C  
ATOM   1285  C   ILE A 167      26.704 -44.202  32.156  1.00 71.10           C  
ATOM   1286  O   ILE A 167      27.554 -45.072  32.030  1.00 83.53           O  
ATOM   1287  CB  ILE A 167      25.328 -43.829  30.166  1.00 79.57           C  
ATOM   1288  CG1 ILE A 167      25.040 -43.021  28.899  1.00 73.63           C  
ATOM   1289  CG2 ILE A 167      24.034 -44.049  30.956  1.00 85.72           C  
ATOM   1290  CD1 ILE A 167      24.754 -41.566  29.172  1.00 89.18           C  
ATOM   1291  N   LEU A 168      25.917 -44.131  33.216  1.00 74.32           N  
ATOM   1292  CA  LEU A 168      26.148 -44.940  34.390  1.00 75.55           C  
ATOM   1293  C   LEU A 168      24.876 -45.059  35.259  1.00 80.63           C  
ATOM   1294  O   LEU A 168      23.929 -44.282  35.078  1.00 82.58           O  
ATOM   1295  CB  LEU A 168      27.309 -44.307  35.136  1.00 76.95           C  
ATOM   1296  CG  LEU A 168      27.330 -44.230  36.643  1.00 81.99           C  
ATOM   1297  CD1 LEU A 168      27.909 -45.543  37.172  1.00 97.30           C  
ATOM   1298  CD2 LEU A 168      28.154 -43.019  37.048  1.00 65.66           C  
ATOM   1299  N   ASP A 169      24.855 -46.053  36.159  1.00 83.59           N  
ATOM   1300  CA  ASP A 169      23.743 -46.327  37.103  1.00 83.68           C  
ATOM   1301  C   ASP A 169      22.451 -46.834  36.454  1.00 87.63           C  
ATOM   1302  O   ASP A 169      21.682 -46.075  35.863  1.00 86.91           O  
ATOM   1303  CB  ASP A 169      23.449 -45.128  38.004  1.00 79.41           C  
ATOM   1304  CG  ASP A 169      22.790 -45.526  39.310  1.00 90.19           C  
ATOM   1305  OD1 ASP A 169      22.187 -46.624  39.396  1.00 90.52           O  
ATOM   1306  OD2 ASP A 169      22.880 -44.729  40.268  1.00 97.88           O1-
ATOM   1307  N   PHE A 170      22.210 -48.131  36.602  1.00 89.36           N  
ATOM   1308  CA  PHE A 170      21.135 -48.795  35.875  1.00 85.34           C  
ATOM   1309  C   PHE A 170      19.980 -49.244  36.748  1.00 83.86           C  
ATOM   1310  O   PHE A 170      19.010 -49.802  36.218  1.00 86.28           O  
ATOM   1311  CB  PHE A 170      21.687 -49.990  35.095  1.00 82.96           C  
ATOM   1312  CG  PHE A 170      22.778 -49.623  34.157  1.00 81.04           C  
ATOM   1313  CD1 PHE A 170      22.489 -49.285  32.854  1.00 80.02           C  
ATOM   1314  CD2 PHE A 170      24.088 -49.568  34.593  1.00 90.87           C  
ATOM   1315  CE1 PHE A 170      23.485 -48.909  31.983  1.00 86.72           C  
ATOM   1316  CE2 PHE A 170      25.097 -49.195  33.727  1.00 97.09           C  
ATOM   1317  CZ  PHE A 170      24.792 -48.863  32.419  1.00 93.09           C  
ATOM   1318  N   GLY A 171      20.080 -48.984  38.058  1.00 75.69           N  
ATOM   1319  CA  GLY A 171      19.101 -49.449  39.067  1.00 86.52           C  
ATOM   1320  C   GLY A 171      17.630 -49.074  38.897  1.00 81.64           C  
ATOM   1321  O   GLY A 171      16.736 -49.644  39.512  1.00 78.96           O  
ATOM   1322  N   LEU A 172      17.400 -48.156  37.984  1.00 88.36           N  
ATOM   1323  CA  LEU A 172      16.170 -47.423  37.851  1.00 88.88           C  
ATOM   1324  C   LEU A 172      15.593 -47.746  36.492  1.00 85.82           C  
ATOM   1325  O   LEU A 172      14.406 -47.564  36.257  1.00 86.88           O  
ATOM   1326  CB  LEU A 172      16.527 -45.937  37.938  1.00 99.22           C  
ATOM   1327  CG  LEU A 172      18.013 -45.540  37.598  1.00110.34           C  
ATOM   1328  CD1 LEU A 172      19.024 -45.752  38.741  1.00 93.37           C  
ATOM   1329  CD2 LEU A 172      18.580 -46.105  36.279  1.00 88.88           C  
ATOM   1330  N   ALA A 173      16.469 -48.242  35.617  1.00 91.13           N  
ATOM   1331  CA  ALA A 173      16.189 -48.568  34.215  1.00 90.78           C  
ATOM   1332  C   ALA A 173      15.213 -49.744  34.038  1.00 87.70           C  
ATOM   1333  O   ALA A 173      15.225 -50.667  34.842  1.00 97.25           O  
ATOM   1334  CB  ALA A 173      17.503 -48.866  33.503  1.00 82.13           C  
ATOM   1335  N   ARG A 174      14.378 -49.693  32.992  1.00 84.14           N  
ATOM   1336  CA  ARG A 174      13.443 -50.777  32.620  1.00 89.56           C  
ATOM   1337  C   ARG A 174      12.804 -50.522  31.249  1.00 91.04           C  
ATOM   1338  O   ARG A 174      13.398 -49.844  30.422  1.00 87.93           O  
ATOM   1339  CB  ARG A 174      12.361 -50.994  33.698  1.00 97.68           C  
ATOM   1340  CG  ARG A 174      11.444 -49.810  33.980  1.00106.31           C  
ATOM   1341  CD  ARG A 174      10.453 -50.156  35.073  1.00103.19           C  
ATOM   1342  NE  ARG A 174       9.157 -50.525  34.529  1.00104.14           N  
ATOM   1343  CZ  ARG A 174       8.232 -51.175  35.218  1.00113.91           C  
ATOM   1344  NH1 ARG A 174       8.478 -51.546  36.472  1.00120.69           N1+
ATOM   1345  NH2 ARG A 174       7.066 -51.465  34.653  1.00116.37           N  
ATOM   1346  N   THR A 175      11.605 -51.070  31.019  1.00103.43           N  
ATOM   1347  CA  THR A 175      10.765 -50.737  29.853  1.00107.15           C  
ATOM   1348  C   THR A 175       9.477 -50.013  30.276  1.00116.91           C  
ATOM   1349  O   THR A 175       9.218 -49.866  31.476  1.00123.17           O  
ATOM   1350  CB  THR A 175      10.440 -51.980  28.998  1.00106.97           C  
ATOM   1351  CG2 THR A 175      11.158 -51.910  27.647  1.00101.75           C  
ATOM   1352  OG1 THR A 175      10.876 -53.154  29.689  1.00 96.42           O  
ATOM   1353  N   ALA A 176       8.681 -49.598  29.282  1.00116.81           N  
ATOM   1354  CA  ALA A 176       7.557 -48.619  29.400  1.00116.12           C  
ATOM   1355  C   ALA A 176       6.724 -48.513  30.700  1.00123.31           C  
ATOM   1356  O   ALA A 176       6.607 -49.482  31.455  1.00136.71           O  
ATOM   1357  CB  ALA A 176       6.627 -48.757  28.200  1.00108.97           C  
ATOM   1358  N   GLY A 177       6.137 -47.328  30.925  1.00122.80           N  
ATOM   1359  CA  GLY A 177       5.266 -47.045  32.087  1.00126.83           C  
ATOM   1360  C   GLY A 177       3.831 -46.710  31.686  1.00135.67           C  
ATOM   1361  O   GLY A 177       3.567 -46.551  30.497  1.00135.16           O  
ATOM   1362  N   THR A 178       2.889 -46.598  32.634  1.00144.06           N  
ATOM   1363  CA  THR A 178       3.098 -46.796  34.079  1.00148.99           C  
ATOM   1364  C   THR A 178       3.252 -48.288  34.440  1.00153.79           C  
ATOM   1365  O   THR A 178       3.990 -49.013  33.761  1.00146.73           O  
ATOM   1366  CB  THR A 178       1.983 -46.112  34.931  1.00143.66           C  
ATOM   1367  CG2 THR A 178       2.305 -44.635  35.170  1.00139.43           C  
ATOM   1368  OG1 THR A 178       0.710 -46.217  34.272  1.00116.95           O  
ATOM   1369  N   SER A 179       2.560 -48.740  35.495  1.00157.08           N  
ATOM   1370  CA  SER A 179       2.704 -50.110  36.036  1.00153.02           C  
ATOM   1371  C   SER A 179       4.109 -50.372  36.598  1.00157.61           C  
ATOM   1372  O   SER A 179       5.007 -49.533  36.490  1.00160.58           O  
ATOM   1373  CB  SER A 179       2.325 -51.195  35.002  1.00137.13           C  
ATOM   1374  OG  SER A 179       3.411 -51.524  34.133  1.00117.03           O  
ATOM   1375  N   THR A 183       6.470 -46.629  41.278  1.00131.20           N  
ATOM   1376  CA  THR A 183       6.560 -45.555  42.274  1.00142.52           C  
ATOM   1377  C   THR A 183       6.914 -44.212  41.613  1.00146.14           C  
ATOM   1378  O   THR A 183       7.902 -44.126  40.874  1.00144.91           O  
ATOM   1379  CB  THR A 183       7.517 -45.904  43.450  1.00134.90           C  
ATOM   1380  CG2 THR A 183       8.957 -46.143  42.979  1.00130.42           C  
ATOM   1381  OG1 THR A 183       7.497 -44.851  44.422  1.00138.33           O  
ATOM   1382  N   PRO A 184       6.094 -43.166  41.868  1.00147.25           N  
ATOM   1383  CA  PRO A 184       6.177 -41.924  41.080  1.00142.33           C  
ATOM   1384  C   PRO A 184       7.415 -41.022  41.299  1.00137.02           C  
ATOM   1385  O   PRO A 184       7.927 -40.444  40.331  1.00138.09           O  
ATOM   1386  CB  PRO A 184       4.867 -41.190  41.446  1.00138.12           C  
ATOM   1387  CG  PRO A 184       3.970 -42.242  42.023  1.00127.29           C  
ATOM   1388  CD  PRO A 184       4.905 -43.166  42.743  1.00131.04           C  
ATOM   1389  N   TYR A 185       7.891 -40.917  42.539  1.00122.51           N  
ATOM   1390  CA  TYR A 185       8.870 -39.890  42.912  1.00113.50           C  
ATOM   1391  C   TYR A 185      10.291 -40.414  42.956  1.00105.43           C  
ATOM   1392  O   TYR A 185      11.153 -39.853  43.646  1.00103.46           O  
ATOM   1393  CB  TYR A 185       8.497 -39.276  44.262  1.00123.99           C  
ATOM   1394  CG  TYR A 185       7.022 -39.012  44.383  1.00142.63           C  
ATOM   1395  CD1 TYR A 185       6.407 -38.013  43.613  1.00139.83           C  
ATOM   1396  CD2 TYR A 185       6.226 -39.775  45.248  1.00145.11           C  
ATOM   1397  CE1 TYR A 185       5.044 -37.772  43.712  1.00143.84           C  
ATOM   1398  CE2 TYR A 185       4.862 -39.541  45.354  1.00149.32           C  
ATOM   1399  CZ  TYR A 185       4.277 -38.538  44.587  1.00148.88           C  
ATOM   1400  OH  TYR A 185       2.925 -38.302  44.685  1.00148.42           O  
ATOM   1401  N   VAL A 186      10.542 -41.467  42.189  1.00 93.87           N  
ATOM   1402  CA  VAL A 186      11.848 -42.098  42.193  1.00 89.20           C  
ATOM   1403  C   VAL A 186      12.903 -41.446  41.272  1.00 90.14           C  
ATOM   1404  O   VAL A 186      14.103 -41.548  41.535  1.00 87.04           O  
ATOM   1405  CB  VAL A 186      11.726 -43.588  41.901  1.00 85.00           C  
ATOM   1406  CG1 VAL A 186      11.716 -43.843  40.397  1.00 83.95           C  
ATOM   1407  CG2 VAL A 186      12.867 -44.307  42.581  1.00 87.60           C  
ATOM   1408  N   VAL A 187      12.463 -40.782  40.205  1.00 79.04           N  
ATOM   1409  CA  VAL A 187      13.380 -40.100  39.287  1.00 72.94           C  
ATOM   1410  C   VAL A 187      13.579 -38.637  39.665  1.00 74.91           C  
ATOM   1411  O   VAL A 187      12.617 -37.955  39.991  1.00 83.40           O  
ATOM   1412  CB  VAL A 187      12.889 -40.225  37.832  1.00 70.96           C  
ATOM   1413  CG1 VAL A 187      11.493 -40.845  37.799  1.00 81.59           C  
ATOM   1414  CG2 VAL A 187      12.933 -38.887  37.111  1.00 59.56           C  
ATOM   1415  N   THR A 188      14.823 -38.162  39.599  1.00 72.90           N  
ATOM   1416  CA  THR A 188      15.199 -36.820  40.082  1.00 72.55           C  
ATOM   1417  C   THR A 188      14.306 -35.669  39.583  1.00 73.66           C  
ATOM   1418  O   THR A 188      14.098 -35.490  38.393  1.00 76.83           O  
ATOM   1419  CB  THR A 188      16.672 -36.493  39.751  1.00 74.15           C  
ATOM   1420  CG2 THR A 188      17.272 -35.541  40.791  1.00 69.49           C  
ATOM   1421  OG1 THR A 188      17.437 -37.705  39.685  1.00 75.56           O  
ATOM   1422  N   ARG A 189      13.806 -34.883  40.518  1.00 68.56           N  
ATOM   1423  CA  ARG A 189      12.930 -33.769  40.233  1.00 62.45           C  
ATOM   1424  C   ARG A 189      13.198 -32.923  38.997  1.00 61.43           C  
ATOM   1425  O   ARG A 189      12.343 -32.854  38.136  1.00 60.29           O  
ATOM   1426  CB  ARG A 189      12.904 -32.854  41.439  1.00 69.48           C  
ATOM   1427  CG  ARG A 189      11.734 -31.892  41.479  1.00 62.93           C  
ATOM   1428  CD  ARG A 189      11.314 -31.746  42.925  1.00 62.07           C  
ATOM   1429  NE  ARG A 189      11.806 -30.520  43.535  1.00 61.35           N  
ATOM   1430  CZ  ARG A 189      12.218 -30.431  44.796  1.00 61.46           C  
ATOM   1431  NH1 ARG A 189      12.236 -31.496  45.581  1.00 58.14           N1+
ATOM   1432  NH2 ARG A 189      12.636 -29.273  45.269  1.00 66.56           N  
ATOM   1433  N   TYR A 190      14.349 -32.254  38.911  1.00 66.93           N  
ATOM   1434  CA  TYR A 190      14.571 -31.233  37.851  1.00 62.09           C  
ATOM   1435  C   TYR A 190      14.648 -31.781  36.442  1.00 68.36           C  
ATOM   1436  O   TYR A 190      14.784 -31.014  35.467  1.00 82.47           O  
ATOM   1437  CB  TYR A 190      15.881 -30.533  38.047  1.00 63.05           C  
ATOM   1438  CG  TYR A 190      16.132 -30.030  39.414  1.00 73.38           C  
ATOM   1439  CD1 TYR A 190      15.141 -29.364  40.110  1.00 80.37           C  
ATOM   1440  CD2 TYR A 190      17.386 -30.171  40.005  1.00 75.01           C  
ATOM   1441  CE1 TYR A 190      15.371 -28.873  41.379  1.00 82.18           C  
ATOM   1442  CE2 TYR A 190      17.629 -29.686  41.270  1.00 77.73           C  
ATOM   1443  CZ  TYR A 190      16.612 -29.039  41.947  1.00 80.80           C  
ATOM   1444  OH  TYR A 190      16.807 -28.540  43.202  1.00 85.62           O  
ATOM   1445  N   TYR A 191      14.595 -33.103  36.340  1.00 61.85           N  
ATOM   1446  CA  TYR A 191      14.863 -33.790  35.109  1.00 59.32           C  
ATOM   1447  C   TYR A 191      13.670 -34.595  34.666  1.00 58.80           C  
ATOM   1448  O   TYR A 191      13.723 -35.259  33.623  1.00 59.92           O  
ATOM   1449  CB  TYR A 191      16.115 -34.657  35.298  1.00 60.71           C  
ATOM   1450  CG  TYR A 191      17.296 -33.758  35.614  1.00 66.90           C  
ATOM   1451  CD1 TYR A 191      17.789 -33.616  36.929  1.00 62.83           C  
ATOM   1452  CD2 TYR A 191      17.879 -32.970  34.607  1.00 64.28           C  
ATOM   1453  CE1 TYR A 191      18.863 -32.766  37.201  1.00 57.46           C  
ATOM   1454  CE2 TYR A 191      18.949 -32.110  34.877  1.00 61.87           C  
ATOM   1455  CZ  TYR A 191      19.442 -32.012  36.162  1.00 60.24           C  
ATOM   1456  OH  TYR A 191      20.499 -31.141  36.391  1.00 63.19           O  
ATOM   1457  N   ARG A 192      12.586 -34.525  35.446  1.00 58.77           N  
ATOM   1458  CA  ARG A 192      11.367 -35.295  35.139  1.00 57.58           C  
ATOM   1459  C   ARG A 192      10.665 -34.763  33.888  1.00 59.53           C  
ATOM   1460  O   ARG A 192      10.475 -33.546  33.700  1.00 55.53           O  
ATOM   1461  CB  ARG A 192      10.383 -35.342  36.305  1.00 54.48           C  
ATOM   1462  CG  ARG A 192      10.996 -35.393  37.687  1.00 56.82           C  
ATOM   1463  CD  ARG A 192      10.203 -36.286  38.609  1.00 57.93           C  
ATOM   1464  NE  ARG A 192       9.883 -35.612  39.864  1.00 64.82           N  
ATOM   1465  CZ  ARG A 192      10.215 -36.049  41.080  1.00 73.93           C  
ATOM   1466  NH1 ARG A 192      10.889 -37.182  41.236  1.00 69.88           N1+
ATOM   1467  NH2 ARG A 192       9.859 -35.350  42.155  1.00 75.02           N  
ATOM   1468  N   ALA A 193      10.332 -35.680  33.004  1.00 57.67           N  
ATOM   1469  CA  ALA A 193       9.535 -35.301  31.887  1.00 64.60           C  
ATOM   1470  C   ALA A 193       8.121 -35.058  32.412  1.00 72.17           C  
ATOM   1471  O   ALA A 193       7.751 -35.548  33.483  1.00 73.63           O  
ATOM   1472  CB  ALA A 193       9.545 -36.390  30.846  1.00 68.27           C  
ATOM   1473  N   PRO A 194       7.351 -34.236  31.694  1.00 72.41           N  
ATOM   1474  CA  PRO A 194       5.943 -34.076  31.913  1.00 71.26           C  
ATOM   1475  C   PRO A 194       5.217 -35.393  32.206  1.00 71.71           C  
ATOM   1476  O   PRO A 194       4.471 -35.483  33.190  1.00 70.53           O  
ATOM   1477  CB  PRO A 194       5.494 -33.498  30.575  1.00 73.72           C  
ATOM   1478  CG  PRO A 194       6.637 -32.615  30.162  1.00 67.24           C  
ATOM   1479  CD  PRO A 194       7.869 -33.171  30.812  1.00 70.08           C  
ATOM   1480  N   GLU A 195       5.470 -36.404  31.377  1.00 70.32           N  
ATOM   1481  CA  GLU A 195       4.792 -37.684  31.487  1.00 69.98           C  
ATOM   1482  C   GLU A 195       5.117 -38.364  32.800  1.00 74.07           C  
ATOM   1483  O   GLU A 195       4.459 -39.330  33.189  1.00 92.45           O  
ATOM   1484  CB  GLU A 195       5.160 -38.608  30.326  1.00 67.07           C  
ATOM   1485  CG  GLU A 195       6.649 -38.771  30.078  1.00 69.29           C  
ATOM   1486  CD  GLU A 195       7.156 -37.957  28.885  1.00 78.87           C  
ATOM   1487  OE1 GLU A 195       6.818 -36.752  28.789  1.00 78.90           O  
ATOM   1488  OE2 GLU A 195       7.909 -38.523  28.039  1.00 79.43           O1-
ATOM   1489  N   VAL A 196       6.146 -37.873  33.476  1.00 72.64           N  
ATOM   1490  CA  VAL A 196       6.524 -38.426  34.766  1.00 66.88           C  
ATOM   1491  C   VAL A 196       6.123 -37.514  35.886  1.00 66.16           C  
ATOM   1492  O   VAL A 196       5.751 -37.983  36.934  1.00 72.56           O  
ATOM   1493  CB  VAL A 196       8.016 -38.688  34.860  1.00 64.01           C  
ATOM   1494  CG1 VAL A 196       8.362 -39.232  36.236  1.00 69.15           C  
ATOM   1495  CG2 VAL A 196       8.428 -39.668  33.781  1.00 65.91           C  
ATOM   1496  N   ILE A 197       6.216 -36.211  35.670  1.00 69.53           N  
ATOM   1497  CA  ILE A 197       5.639 -35.268  36.601  1.00 72.29           C  
ATOM   1498  C   ILE A 197       4.155 -35.536  36.694  1.00 70.94           C  
ATOM   1499  O   ILE A 197       3.614 -35.645  37.786  1.00 75.29           O  
ATOM   1500  CB  ILE A 197       5.853 -33.815  36.162  1.00 77.39           C  
ATOM   1501  CG1 ILE A 197       7.318 -33.441  36.319  1.00 77.86           C  
ATOM   1502  CG2 ILE A 197       5.054 -32.860  37.032  1.00 75.34           C  
ATOM   1503  CD1 ILE A 197       7.798 -32.444  35.297  1.00 69.45           C  
ATOM   1504  N   LEU A 198       3.496 -35.668  35.555  1.00 67.27           N  
ATOM   1505  CA  LEU A 198       2.037 -35.800  35.579  1.00 71.04           C  
ATOM   1506  C   LEU A 198       1.536 -37.238  35.585  1.00 80.65           C  
ATOM   1507  O   LEU A 198       0.329 -37.479  35.462  1.00 79.28           O  
ATOM   1508  CB  LEU A 198       1.427 -35.020  34.433  1.00 63.39           C  
ATOM   1509  CG  LEU A 198       1.990 -33.601  34.501  1.00 63.15           C  
ATOM   1510  CD1 LEU A 198       1.717 -32.815  33.229  1.00 57.07           C  
ATOM   1511  CD2 LEU A 198       1.488 -32.868  35.743  1.00 64.04           C  
ATOM   1512  N   GLY A 199       2.469 -38.181  35.738  1.00 79.48           N  
ATOM   1513  CA  GLY A 199       2.152 -39.603  35.851  1.00 77.82           C  
ATOM   1514  C   GLY A 199       1.305 -40.196  34.738  1.00 73.79           C  
ATOM   1515  O   GLY A 199       0.273 -40.818  35.006  1.00 74.53           O  
ATOM   1516  N   MET A 200       1.742 -40.005  33.497  1.00 66.99           N  
ATOM   1517  CA  MET A 200       1.100 -40.616  32.343  1.00 71.35           C  
ATOM   1518  C   MET A 200       1.763 -41.915  31.921  1.00 78.49           C  
ATOM   1519  O   MET A 200       1.252 -42.601  31.028  1.00 85.17           O  
ATOM   1520  CB  MET A 200       1.129 -39.679  31.157  1.00 66.06           C  
ATOM   1521  CG  MET A 200       1.157 -38.242  31.577  1.00 79.61           C  
ATOM   1522  SD  MET A 200       0.625 -37.188  30.233  1.00 94.91           S  
ATOM   1523  CE  MET A 200       1.619 -35.762  30.668  1.00 99.48           C  
ATOM   1524  N   GLY A 201       2.894 -42.250  32.540  1.00 77.76           N  
ATOM   1525  CA  GLY A 201       3.708 -43.349  32.033  1.00 86.16           C  
ATOM   1526  C   GLY A 201       4.577 -42.906  30.853  1.00 85.38           C  
ATOM   1527  O   GLY A 201       4.385 -41.822  30.301  1.00 78.89           O  
ATOM   1528  N   TYR A 202       5.522 -43.754  30.452  1.00 80.20           N  
ATOM   1529  CA  TYR A 202       6.615 -43.302  29.605  1.00 80.19           C  
ATOM   1530  C   TYR A 202       7.021 -44.256  28.476  1.00 85.67           C  
ATOM   1531  O   TYR A 202       6.817 -45.470  28.582  1.00 91.30           O  
ATOM   1532  CB  TYR A 202       7.825 -42.995  30.485  1.00 85.78           C  
ATOM   1533  CG  TYR A 202       8.207 -44.096  31.474  1.00 87.30           C  
ATOM   1534  CD1 TYR A 202       9.012 -45.178  31.080  1.00 80.96           C  
ATOM   1535  CD2 TYR A 202       7.799 -44.036  32.807  1.00 83.95           C  
ATOM   1536  CE1 TYR A 202       9.369 -46.173  31.968  1.00 76.02           C  
ATOM   1537  CE2 TYR A 202       8.166 -45.020  33.708  1.00 85.55           C  
ATOM   1538  CZ  TYR A 202       8.944 -46.090  33.284  1.00 82.88           C  
ATOM   1539  OH  TYR A 202       9.304 -47.075  34.183  1.00 87.28           O  
ATOM   1540  N   LYS A 203       7.577 -43.685  27.400  1.00 86.11           N  
ATOM   1541  CA  LYS A 203       8.233 -44.431  26.312  1.00 83.14           C  
ATOM   1542  C   LYS A 203       9.678 -43.979  26.307  1.00 85.22           C  
ATOM   1543  O   LYS A 203      10.019 -43.000  26.981  1.00 85.51           O  
ATOM   1544  CB  LYS A 203       7.603 -44.112  24.960  1.00 83.90           C  
ATOM   1545  CG  LYS A 203       6.148 -44.530  24.839  1.00 98.97           C  
ATOM   1546  CD  LYS A 203       5.382 -43.582  23.923  1.00119.14           C  
ATOM   1547  CE  LYS A 203       3.948 -44.049  23.689  1.00128.78           C  
ATOM   1548  NZ  LYS A 203       3.217 -43.199  22.702  1.00132.78           N1+
ATOM   1549  N   GLU A 204      10.530 -44.673  25.557  1.00 85.11           N  
ATOM   1550  CA  GLU A 204      11.956 -44.328  25.525  1.00 82.57           C  
ATOM   1551  C   GLU A 204      12.240 -42.827  25.481  1.00 77.84           C  
ATOM   1552  O   GLU A 204      12.958 -42.320  26.340  1.00 76.80           O  
ATOM   1553  CB  GLU A 204      12.750 -45.072  24.438  1.00 89.76           C  
ATOM   1554  CG  GLU A 204      11.966 -45.632  23.268  1.00110.36           C  
ATOM   1555  CD  GLU A 204      11.438 -47.030  23.540  1.00116.11           C  
ATOM   1556  OE1 GLU A 204      10.190 -47.171  23.678  1.00116.85           O  
ATOM   1557  OE2 GLU A 204      12.272 -47.974  23.626  1.00110.30           O1-
ATOM   1558  N   ASN A 205      11.665 -42.110  24.524  1.00 77.33           N  
ATOM   1559  CA  ASN A 205      11.972 -40.675  24.382  1.00 78.46           C  
ATOM   1560  C   ASN A 205      11.830 -39.839  25.672  1.00 74.90           C  
ATOM   1561  O   ASN A 205      12.095 -38.624  25.689  1.00 76.14           O  
ATOM   1562  CB  ASN A 205      11.156 -40.053  23.257  1.00 80.73           C  
ATOM   1563  CG  ASN A 205       9.692 -39.982  23.585  1.00 84.84           C  
ATOM   1564  ND2 ASN A 205       8.957 -39.202  22.813  1.00 91.91           N  
ATOM   1565  OD1 ASN A 205       9.221 -40.629  24.519  1.00 98.14           O  
ATOM   1566  N   VAL A 206      11.419 -40.497  26.749  1.00 65.26           N  
ATOM   1567  CA  VAL A 206      11.440 -39.880  28.059  1.00 61.96           C  
ATOM   1568  C   VAL A 206      12.875 -39.473  28.394  1.00 64.05           C  
ATOM   1569  O   VAL A 206      13.104 -38.392  28.933  1.00 66.52           O  
ATOM   1570  CB  VAL A 206      10.926 -40.843  29.119  1.00 56.32           C  
ATOM   1571  CG1 VAL A 206      12.085 -41.574  29.746  1.00 56.05           C  
ATOM   1572  CG2 VAL A 206      10.164 -40.081  30.168  1.00 56.56           C  
ATOM   1573  N   ASP A 207      13.831 -40.341  28.049  1.00 65.13           N  
ATOM   1574  CA  ASP A 207      15.261 -40.061  28.201  1.00 64.12           C  
ATOM   1575  C   ASP A 207      15.705 -38.789  27.453  1.00 62.96           C  
ATOM   1576  O   ASP A 207      16.601 -38.025  27.924  1.00 52.78           O  
ATOM   1577  CB  ASP A 207      16.068 -41.275  27.761  1.00 65.51           C  
ATOM   1578  CG  ASP A 207      16.156 -42.337  28.841  1.00 80.50           C  
ATOM   1579  OD1 ASP A 207      16.141 -41.977  30.046  1.00 92.69           O  
ATOM   1580  OD2 ASP A 207      16.261 -43.536  28.491  1.00 79.67           O1-
ATOM   1581  N   ILE A 208      15.052 -38.550  26.310  1.00 55.14           N  
ATOM   1582  CA  ILE A 208      15.318 -37.354  25.527  1.00 61.32           C  
ATOM   1583  C   ILE A 208      14.956 -36.093  26.308  1.00 63.50           C  
ATOM   1584  O   ILE A 208      15.647 -35.081  26.226  1.00 57.81           O  
ATOM   1585  CB  ILE A 208      14.593 -37.397  24.187  1.00 62.03           C  
ATOM   1586  CG1 ILE A 208      15.400 -38.239  23.212  1.00 67.64           C  
ATOM   1587  CG2 ILE A 208      14.409 -35.998  23.617  1.00 63.75           C  
ATOM   1588  CD1 ILE A 208      15.473 -39.705  23.571  1.00 73.72           C  
ATOM   1589  N   TRP A 209      13.881 -36.162  27.089  1.00 66.13           N  
ATOM   1590  CA  TRP A 209      13.555 -35.046  27.934  1.00 60.58           C  
ATOM   1591  C   TRP A 209      14.757 -34.780  28.790  1.00 63.32           C  
ATOM   1592  O   TRP A 209      15.284 -33.659  28.843  1.00 63.63           O  
ATOM   1593  CB  TRP A 209      12.323 -35.324  28.768  1.00 56.01           C  
ATOM   1594  CG  TRP A 209      12.040 -34.164  29.676  1.00 59.68           C  
ATOM   1595  CD1 TRP A 209      12.424 -34.008  31.009  1.00 64.55           C  
ATOM   1596  CD2 TRP A 209      11.365 -32.922  29.327  1.00 58.00           C  
ATOM   1597  CE2 TRP A 209      11.372 -32.092  30.538  1.00 63.89           C  
ATOM   1598  CE3 TRP A 209      10.753 -32.437  28.183  1.00 59.84           C  
ATOM   1599  NE1 TRP A 209      12.010 -32.795  31.501  1.00 71.16           N  
ATOM   1600  CZ2 TRP A 209      10.793 -30.833  30.568  1.00 62.55           C  
ATOM   1601  CZ3 TRP A 209      10.168 -31.164  28.227  1.00 62.39           C  
ATOM   1602  CH2 TRP A 209      10.191 -30.383  29.395  1.00 59.81           C  
ATOM   1603  N   SER A 210      15.240 -35.835  29.432  1.00 63.94           N  
ATOM   1604  CA  SER A 210      16.357 -35.699  30.325  1.00 63.01           C  
ATOM   1605  C   SER A 210      17.484 -35.035  29.566  1.00 65.79           C  
ATOM   1606  O   SER A 210      18.061 -34.055  30.022  1.00 66.73           O  
ATOM   1607  CB  SER A 210      16.771 -37.059  30.842  1.00 63.40           C  
ATOM   1608  OG  SER A 210      15.931 -37.464  31.905  1.00 71.21           O  
ATOM   1609  N   VAL A 211      17.766 -35.532  28.374  1.00 64.28           N  
ATOM   1610  CA  VAL A 211      18.867 -34.963  27.630  1.00 65.63           C  
ATOM   1611  C   VAL A 211      18.730 -33.449  27.523  1.00 64.67           C  
ATOM   1612  O   VAL A 211      19.664 -32.703  27.841  1.00 68.32           O  
ATOM   1613  CB  VAL A 211      18.986 -35.569  26.233  1.00 63.06           C  
ATOM   1614  CG1 VAL A 211      20.185 -34.964  25.529  1.00 58.71           C  
ATOM   1615  CG2 VAL A 211      19.102 -37.081  26.326  1.00 60.23           C  
ATOM   1616  N   GLY A 212      17.553 -33.007  27.099  1.00 67.28           N  
ATOM   1617  CA  GLY A 212      17.307 -31.596  26.821  1.00 70.30           C  
ATOM   1618  C   GLY A 212      17.652 -30.712  28.005  1.00 71.05           C  
ATOM   1619  O   GLY A 212      18.201 -29.624  27.834  1.00 67.40           O  
ATOM   1620  N   CYS A 213      17.341 -31.195  29.208  1.00 66.05           N  
ATOM   1621  CA  CYS A 213      17.585 -30.426  30.408  1.00 66.20           C  
ATOM   1622  C   CYS A 213      19.073 -30.328  30.640  1.00 74.08           C  
ATOM   1623  O   CYS A 213      19.578 -29.277  31.031  1.00 90.68           O  
ATOM   1624  CB  CYS A 213      16.910 -31.066  31.608  1.00 62.27           C  
ATOM   1625  SG  CYS A 213      15.225 -31.593  31.262  1.00 74.85           S  
ATOM   1626  N   ILE A 214      19.774 -31.424  30.383  1.00 67.16           N  
ATOM   1627  CA  ILE A 214      21.215 -31.453  30.530  1.00 64.01           C  
ATOM   1628  C   ILE A 214      21.878 -30.490  29.546  1.00 63.68           C  
ATOM   1629  O   ILE A 214      22.662 -29.622  29.934  1.00 60.90           O  
ATOM   1630  CB  ILE A 214      21.749 -32.878  30.367  1.00 58.43           C  
ATOM   1631  CG1 ILE A 214      21.265 -33.713  31.552  1.00 62.67           C  
ATOM   1632  CG2 ILE A 214      23.249 -32.847  30.314  1.00 55.63           C  
ATOM   1633  CD1 ILE A 214      21.700 -35.157  31.577  1.00 63.45           C  
ATOM   1634  N   MET A 215      21.542 -30.616  28.276  1.00 59.51           N  
ATOM   1635  CA  MET A 215      22.119 -29.715  27.302  1.00 64.51           C  
ATOM   1636  C   MET A 215      21.862 -28.284  27.729  1.00 71.73           C  
ATOM   1637  O   MET A 215      22.776 -27.463  27.770  1.00 73.57           O  
ATOM   1638  CB  MET A 215      21.490 -29.948  25.948  1.00 67.48           C  
ATOM   1639  CG  MET A 215      21.958 -28.992  24.875  1.00 69.45           C  
ATOM   1640  SD  MET A 215      21.330 -29.677  23.336  1.00 80.19           S  
ATOM   1641  CE  MET A 215      21.812 -28.402  22.180  1.00 75.68           C  
ATOM   1642  N   GLY A 216      20.602 -28.005  28.058  1.00 72.17           N  
ATOM   1643  CA  GLY A 216      20.183 -26.680  28.445  1.00 63.44           C  
ATOM   1644  C   GLY A 216      20.963 -26.195  29.642  1.00 64.33           C  
ATOM   1645  O   GLY A 216      21.437 -25.073  29.663  1.00 68.65           O  
ATOM   1646  N   GLU A 217      21.099 -27.055  30.634  1.00 61.52           N  
ATOM   1647  CA  GLU A 217      21.788 -26.707  31.851  1.00 66.75           C  
ATOM   1648  C   GLU A 217      23.232 -26.401  31.531  1.00 72.55           C  
ATOM   1649  O   GLU A 217      23.818 -25.465  32.087  1.00 79.33           O  
ATOM   1650  CB  GLU A 217      21.713 -27.887  32.801  1.00 69.60           C  
ATOM   1651  CG  GLU A 217      22.253 -27.663  34.201  1.00 74.34           C  
ATOM   1652  CD  GLU A 217      21.721 -28.714  35.162  1.00 82.73           C  
ATOM   1653  OE1 GLU A 217      20.512 -29.060  35.049  1.00 91.67           O  
ATOM   1654  OE2 GLU A 217      22.503 -29.213  36.002  1.00 76.13           O1-
ATOM   1655  N   MET A 218      23.803 -27.205  30.634  1.00 72.83           N  
ATOM   1656  CA  MET A 218      25.174 -27.021  30.198  1.00 75.33           C  
ATOM   1657  C   MET A 218      25.353 -25.599  29.728  1.00 79.46           C  
ATOM   1658  O   MET A 218      26.286 -24.916  30.123  1.00 82.23           O  
ATOM   1659  CB  MET A 218      25.488 -27.953  29.045  1.00 74.01           C  
ATOM   1660  CG  MET A 218      26.397 -29.105  29.410  1.00 79.87           C  
ATOM   1661  SD  MET A 218      26.144 -30.527  28.333  1.00 82.84           S  
ATOM   1662  CE  MET A 218      26.297 -29.748  26.723  1.00 86.71           C  
ATOM   1663  N   ILE A 219      24.420 -25.170  28.892  1.00 79.62           N  
ATOM   1664  CA  ILE A 219      24.428 -23.851  28.301  1.00 75.00           C  
ATOM   1665  C   ILE A 219      24.071 -22.768  29.303  1.00 77.34           C  
ATOM   1666  O   ILE A 219      24.714 -21.738  29.341  1.00 82.27           O  
ATOM   1667  CB  ILE A 219      23.422 -23.781  27.145  1.00 69.75           C  
ATOM   1668  CG1 ILE A 219      23.629 -24.977  26.195  1.00 68.41           C  
ATOM   1669  CG2 ILE A 219      23.543 -22.436  26.453  1.00 69.07           C  
ATOM   1670  CD1 ILE A 219      22.594 -25.159  25.109  1.00 63.88           C  
ATOM   1671  N   LYS A 220      23.035 -23.007  30.099  1.00 87.95           N  
ATOM   1672  CA  LYS A 220      22.455 -21.994  30.984  1.00 84.41           C  
ATOM   1673  C   LYS A 220      23.409 -21.725  32.135  1.00 75.18           C  
ATOM   1674  O   LYS A 220      23.444 -20.628  32.674  1.00 72.57           O  
ATOM   1675  CB  LYS A 220      21.097 -22.490  31.517  1.00 93.35           C  
ATOM   1676  CG  LYS A 220      20.120 -21.433  32.019  1.00 98.74           C  
ATOM   1677  CD  LYS A 220      19.196 -20.998  30.896  1.00101.78           C  
ATOM   1678  CE  LYS A 220      18.143 -20.020  31.383  1.00100.07           C  
ATOM   1679  NZ  LYS A 220      17.522 -19.372  30.193  1.00 92.02           N1+
ATOM   1680  N   GLY A 221      24.189 -22.731  32.506  1.00 72.53           N  
ATOM   1681  CA  GLY A 221      25.075 -22.601  33.658  1.00 83.47           C  
ATOM   1682  C   GLY A 221      24.483 -23.066  34.981  1.00 88.38           C  
ATOM   1683  O   GLY A 221      25.211 -23.285  35.945  1.00 88.72           O  
ATOM   1684  N   GLY A 222      23.162 -23.204  35.032  1.00 90.82           N  
ATOM   1685  CA  GLY A 222      22.467 -23.712  36.221  1.00 83.43           C  
ATOM   1686  C   GLY A 222      21.282 -24.557  35.789  1.00 81.22           C  
ATOM   1687  O   GLY A 222      21.000 -24.646  34.581  1.00 81.46           O  
ATOM   1688  N   VAL A 223      20.583 -25.166  36.753  1.00 68.88           N  
ATOM   1689  CA  VAL A 223      19.500 -26.112  36.437  1.00 71.15           C  
ATOM   1690  C   VAL A 223      18.392 -25.489  35.578  1.00 69.19           C  
ATOM   1691  O   VAL A 223      18.031 -24.337  35.778  1.00 70.02           O  
ATOM   1692  CB  VAL A 223      18.898 -26.747  37.708  1.00 73.67           C  
ATOM   1693  CG1 VAL A 223      17.723 -27.639  37.349  1.00 66.95           C  
ATOM   1694  CG2 VAL A 223      19.952 -27.533  38.479  1.00 74.40           C  
ATOM   1695  N   LEU A 224      17.862 -26.256  34.625  1.00 76.04           N  
ATOM   1696  CA  LEU A 224      16.942 -25.712  33.623  1.00 70.11           C  
ATOM   1697  C   LEU A 224      15.605 -25.353  34.192  1.00 73.89           C  
ATOM   1698  O   LEU A 224      15.137 -24.240  34.024  1.00 76.93           O  
ATOM   1699  CB  LEU A 224      16.696 -26.698  32.504  1.00 68.08           C  
ATOM   1700  CG  LEU A 224      16.172 -25.870  31.353  1.00 70.36           C  
ATOM   1701  CD1 LEU A 224      17.045 -24.629  31.226  1.00 75.69           C  
ATOM   1702  CD2 LEU A 224      16.158 -26.637  30.043  1.00 72.12           C  
ATOM   1703  N   PHE A 225      14.967 -26.326  34.824  1.00 79.84           N  
ATOM   1704  CA  PHE A 225      13.753 -26.051  35.550  1.00 71.29           C  
ATOM   1705  C   PHE A 225      14.016 -26.513  36.967  1.00 70.38           C  
ATOM   1706  O   PHE A 225      13.978 -27.711  37.223  1.00 72.76           O  
ATOM   1707  CB  PHE A 225      12.580 -26.829  34.963  1.00 68.13           C  
ATOM   1708  CG  PHE A 225      12.622 -26.988  33.461  1.00 68.92           C  
ATOM   1709  CD1 PHE A 225      12.246 -25.941  32.621  1.00 68.36           C  
ATOM   1710  CD2 PHE A 225      13.002 -28.209  32.884  1.00 69.80           C  
ATOM   1711  CE1 PHE A 225      12.269 -26.106  31.239  1.00 72.12           C  
ATOM   1712  CE2 PHE A 225      13.027 -28.380  31.506  1.00 59.20           C  
ATOM   1713  CZ  PHE A 225      12.664 -27.327  30.685  1.00 66.31           C  
ATOM   1714  N   PRO A 226      14.346 -25.576  37.882  1.00 75.25           N  
ATOM   1715  CA  PRO A 226      14.358 -25.863  39.334  1.00 79.33           C  
ATOM   1716  C   PRO A 226      13.039 -26.520  39.785  1.00 89.78           C  
ATOM   1717  O   PRO A 226      12.598 -27.519  39.202  1.00 93.28           O  
ATOM   1718  CB  PRO A 226      14.497 -24.479  39.967  1.00 72.60           C  
ATOM   1719  CG  PRO A 226      15.207 -23.669  38.934  1.00 70.24           C  
ATOM   1720  CD  PRO A 226      14.844 -24.220  37.584  1.00 71.51           C  
ATOM   1721  N   GLY A 227      12.385 -25.962  40.790  1.00 79.74           N  
ATOM   1722  CA  GLY A 227      11.142 -26.554  41.220  1.00 73.84           C  
ATOM   1723  C   GLY A 227      11.377 -26.857  42.661  1.00 77.75           C  
ATOM   1724  O   GLY A 227      12.211 -27.691  43.004  1.00 81.26           O  
ATOM   1725  N   THR A 228      10.636 -26.157  43.501  1.00 77.49           N  
ATOM   1726  CA  THR A 228      10.906 -26.099  44.917  1.00 74.28           C  
ATOM   1727  C   THR A 228      10.379 -27.334  45.603  1.00 74.60           C  
ATOM   1728  O   THR A 228      10.618 -27.514  46.803  1.00 80.39           O  
ATOM   1729  CB  THR A 228      10.173 -24.911  45.529  1.00 83.58           C  
ATOM   1730  CG2 THR A 228      10.604 -23.601  44.868  1.00 81.60           C  
ATOM   1731  OG1 THR A 228       8.767 -25.099  45.334  1.00 96.70           O  
ATOM   1732  N   ASP A 229       9.658 -28.159  44.834  1.00 67.03           N  
ATOM   1733  CA  ASP A 229       8.978 -29.367  45.298  1.00 64.91           C  
ATOM   1734  C   ASP A 229       8.391 -29.983  44.063  1.00 69.79           C  
ATOM   1735  O   ASP A 229       8.397 -29.353  42.980  1.00 61.78           O  
ATOM   1736  CB  ASP A 229       7.818 -29.035  46.233  1.00 71.03           C  
ATOM   1737  CG  ASP A 229       6.782 -28.095  45.577  1.00 71.60           C  
ATOM   1738  OD1 ASP A 229       6.130 -28.526  44.586  1.00 66.78           O  
ATOM   1739  OD2 ASP A 229       6.622 -26.939  46.061  1.00 63.41           O1-
ATOM   1740  N   HIS A 230       7.807 -31.171  44.222  1.00 73.67           N  
ATOM   1741  CA  HIS A 230       7.407 -31.929  43.035  1.00 71.36           C  
ATOM   1742  C   HIS A 230       6.348 -31.309  42.220  1.00 66.35           C  
ATOM   1743  O   HIS A 230       6.261 -31.586  41.037  1.00 69.64           O  
ATOM   1744  CB  HIS A 230       7.043 -33.355  43.356  1.00 73.68           C  
ATOM   1745  CG  HIS A 230       5.662 -33.535  43.928  1.00 72.42           C  
ATOM   1746  CD2 HIS A 230       4.469 -33.925  43.322  1.00 61.57           C  
ATOM   1747  ND1 HIS A 230       5.400 -33.405  45.251  1.00 74.84           N  
ATOM   1748  CE1 HIS A 230       4.101 -33.684  45.471  1.00 65.47           C  
ATOM   1749  NE2 HIS A 230       3.537 -34.000  44.289  1.00 60.89           N  
ATOM   1750  N   ILE A 231       5.532 -30.469  42.839  1.00 69.63           N  
ATOM   1751  CA  ILE A 231       4.406 -29.867  42.130  1.00 71.26           C  
ATOM   1752  C   ILE A 231       4.854 -28.556  41.531  1.00 64.50           C  
ATOM   1753  O   ILE A 231       4.489 -28.225  40.396  1.00 66.60           O  
ATOM   1754  CB  ILE A 231       3.176 -29.675  43.044  1.00 74.57           C  
ATOM   1755  CG1 ILE A 231       3.000 -30.915  43.912  1.00 77.54           C  
ATOM   1756  CG2 ILE A 231       1.916 -29.532  42.218  1.00 67.73           C  
ATOM   1757  CD1 ILE A 231       2.155 -30.738  45.154  1.00 79.25           C  
ATOM   1758  N   ASP A 232       5.665 -27.820  42.278  1.00 63.68           N  
ATOM   1759  CA  ASP A 232       6.196 -26.573  41.759  1.00 66.15           C  
ATOM   1760  C   ASP A 232       6.874 -26.816  40.416  1.00 68.94           C  
ATOM   1761  O   ASP A 232       6.627 -26.089  39.438  1.00 69.97           O  
ATOM   1762  CB  ASP A 232       7.185 -25.926  42.710  1.00 65.44           C  
ATOM   1763  CG  ASP A 232       7.814 -24.693  42.099  1.00 73.95           C  
ATOM   1764  OD1 ASP A 232       7.074 -23.952  41.410  1.00 66.86           O  
ATOM   1765  OD2 ASP A 232       9.036 -24.478  42.271  1.00 78.67           O1-
ATOM   1766  N   GLN A 233       7.720 -27.845  40.384  1.00 62.37           N  
ATOM   1767  CA  GLN A 233       8.384 -28.286  39.166  1.00 63.97           C  
ATOM   1768  C   GLN A 233       7.564 -28.022  37.896  1.00 65.56           C  
ATOM   1769  O   GLN A 233       8.052 -27.459  36.913  1.00 72.44           O  
ATOM   1770  CB  GLN A 233       8.688 -29.780  39.266  1.00 62.57           C  
ATOM   1771  CG  GLN A 233       9.510 -30.304  38.107  1.00 61.23           C  
ATOM   1772  CD  GLN A 233      10.953 -29.840  38.172  1.00 70.89           C  
ATOM   1773  NE2 GLN A 233      11.478 -29.667  39.399  1.00 66.81           N  
ATOM   1774  OE1 GLN A 233      11.593 -29.633  37.129  1.00 75.54           O  
ATOM   1775  N   TRP A 234       6.308 -28.430  37.925  1.00 65.70           N  
ATOM   1776  CA  TRP A 234       5.461 -28.267  36.786  1.00 63.21           C  
ATOM   1777  C   TRP A 234       5.291 -26.806  36.413  1.00 62.53           C  
ATOM   1778  O   TRP A 234       5.204 -26.492  35.213  1.00 61.03           O  
ATOM   1779  CB  TRP A 234       4.119 -28.965  37.002  1.00 68.37           C  
ATOM   1780  CG  TRP A 234       3.206 -28.763  35.826  1.00 67.37           C  
ATOM   1781  CD1 TRP A 234       2.051 -28.016  35.771  1.00 62.32           C  
ATOM   1782  CD2 TRP A 234       3.407 -29.248  34.464  1.00 70.23           C  
ATOM   1783  CE2 TRP A 234       2.282 -28.741  33.682  1.00 64.26           C  
ATOM   1784  CE3 TRP A 234       4.364 -30.040  33.842  1.00 72.60           C  
ATOM   1785  NE1 TRP A 234       1.520 -28.031  34.510  1.00 65.89           N  
ATOM   1786  CZ2 TRP A 234       2.137 -29.018  32.337  1.00 71.47           C  
ATOM   1787  CZ3 TRP A 234       4.211 -30.315  32.477  1.00 73.98           C  
ATOM   1788  CH2 TRP A 234       3.118 -29.819  31.743  1.00 77.19           C  
ATOM   1789  N   ASN A 235       5.261 -25.893  37.390  1.00 54.55           N  
ATOM   1790  CA  ASN A 235       5.170 -24.488  37.016  1.00 63.60           C  
ATOM   1791  C   ASN A 235       6.410 -24.136  36.197  1.00 68.94           C  
ATOM   1792  O   ASN A 235       6.314 -23.625  35.059  1.00 65.88           O  
ATOM   1793  CB  ASN A 235       5.043 -23.546  38.217  1.00 67.54           C  
ATOM   1794  CG  ASN A 235       4.153 -24.096  39.305  1.00 78.17           C  
ATOM   1795  ND2 ASN A 235       4.565 -23.894  40.546  1.00 82.03           N  
ATOM   1796  OD1 ASN A 235       3.109 -24.696  39.042  1.00 90.31           O  
ATOM   1797  N   LYS A 236       7.573 -24.473  36.757  1.00 66.70           N  
ATOM   1798  CA  LYS A 236       8.832 -24.128  36.143  1.00 63.86           C  
ATOM   1799  C   LYS A 236       8.797 -24.538  34.683  1.00 66.04           C  
ATOM   1800  O   LYS A 236       9.047 -23.707  33.784  1.00 71.90           O  
ATOM   1801  CB  LYS A 236       9.988 -24.773  36.883  1.00 67.77           C  
ATOM   1802  CG  LYS A 236      10.006 -24.480  38.377  1.00 79.24           C  
ATOM   1803  CD  LYS A 236      10.469 -23.071  38.694  1.00 79.27           C  
ATOM   1804  CE  LYS A 236      10.044 -22.680  40.102  1.00 88.59           C  
ATOM   1805  NZ  LYS A 236       9.513 -21.282  40.180  1.00 99.88           N1+
ATOM   1806  N   VAL A 237       8.441 -25.789  34.424  1.00 54.06           N  
ATOM   1807  CA  VAL A 237       8.331 -26.187  33.036  1.00 60.60           C  
ATOM   1808  C   VAL A 237       7.447 -25.237  32.244  1.00 67.50           C  
ATOM   1809  O   VAL A 237       7.893 -24.676  31.242  1.00 79.57           O  
ATOM   1810  CB  VAL A 237       7.798 -27.603  32.843  1.00 60.06           C  
ATOM   1811  CG1 VAL A 237       7.627 -27.875  31.355  1.00 59.39           C  
ATOM   1812  CG2 VAL A 237       8.732 -28.620  33.477  1.00 51.05           C  
ATOM   1813  N   ILE A 238       6.209 -25.040  32.687  1.00 67.14           N  
ATOM   1814  CA  ILE A 238       5.283 -24.249  31.881  1.00 70.90           C  
ATOM   1815  C   ILE A 238       5.564 -22.767  31.942  1.00 66.88           C  
ATOM   1816  O   ILE A 238       5.333 -22.057  30.961  1.00 59.46           O  
ATOM   1817  CB  ILE A 238       3.811 -24.554  32.180  1.00 75.22           C  
ATOM   1818  CG1 ILE A 238       3.365 -23.962  33.519  1.00 75.25           C  
ATOM   1819  CG2 ILE A 238       3.586 -26.058  32.134  1.00 83.05           C  
ATOM   1820  CD1 ILE A 238       1.895 -24.214  33.817  1.00 78.46           C  
ATOM   1821  N   GLU A 239       6.092 -22.311  33.077  1.00 67.28           N  
ATOM   1822  CA  GLU A 239       6.623 -20.953  33.150  1.00 73.34           C  
ATOM   1823  C   GLU A 239       7.480 -20.756  31.916  1.00 77.16           C  
ATOM   1824  O   GLU A 239       7.281 -19.800  31.182  1.00 83.81           O  
ATOM   1825  CB  GLU A 239       7.407 -20.681  34.448  1.00 69.55           C  
ATOM   1826  CG  GLU A 239       6.505 -20.449  35.664  1.00 75.96           C  
ATOM   1827  CD  GLU A 239       7.246 -20.317  36.992  1.00 86.04           C  
ATOM   1828  OE1 GLU A 239       6.991 -19.353  37.746  1.00 93.95           O  
ATOM   1829  OE2 GLU A 239       8.086 -21.178  37.304  1.00 95.91           O1-
ATOM   1830  N   GLN A 240       8.374 -21.700  31.629  1.00 78.89           N  
ATOM   1831  CA  GLN A 240       9.304 -21.489  30.528  1.00 79.06           C  
ATOM   1832  C   GLN A 240       8.810 -21.876  29.158  1.00 74.00           C  
ATOM   1833  O   GLN A 240       8.927 -21.102  28.212  1.00 82.57           O  
ATOM   1834  CB  GLN A 240      10.666 -22.080  30.823  1.00 82.19           C  
ATOM   1835  CG  GLN A 240      11.507 -21.119  31.635  1.00 90.27           C  
ATOM   1836  CD  GLN A 240      12.589 -21.830  32.402  1.00107.62           C  
ATOM   1837  NE2 GLN A 240      13.763 -21.213  32.471  1.00117.84           N  
ATOM   1838  OE1 GLN A 240      12.379 -22.929  32.925  1.00113.66           O  
ATOM   1839  N   LEU A 241       8.240 -23.058  29.041  1.00 71.92           N  
ATOM   1840  CA  LEU A 241       7.864 -23.544  27.716  1.00 75.58           C  
ATOM   1841  C   LEU A 241       6.438 -23.212  27.348  1.00 78.59           C  
ATOM   1842  O   LEU A 241       6.030 -23.429  26.199  1.00 73.10           O  
ATOM   1843  CB  LEU A 241       8.072 -25.050  27.606  1.00 76.16           C  
ATOM   1844  CG  LEU A 241       9.455 -25.584  27.959  1.00 74.71           C  
ATOM   1845  CD1 LEU A 241       9.490 -27.086  27.694  1.00 72.36           C  
ATOM   1846  CD2 LEU A 241      10.484 -24.815  27.145  1.00 67.17           C  
ATOM   1847  N   GLY A 242       5.677 -22.731  28.332  1.00 79.34           N  
ATOM   1848  CA  GLY A 242       4.297 -22.358  28.111  1.00 73.28           C  
ATOM   1849  C   GLY A 242       3.309 -23.512  28.046  1.00 75.82           C  
ATOM   1850  O   GLY A 242       3.585 -24.586  27.493  1.00 72.93           O  
ATOM   1851  N   THR A 243       2.139 -23.243  28.610  1.00 75.04           N  
ATOM   1852  CA  THR A 243       0.993 -24.129  28.624  1.00 74.19           C  
ATOM   1853  C   THR A 243       0.798 -24.941  27.350  1.00 72.03           C  
ATOM   1854  O   THR A 243       0.619 -24.379  26.278  1.00 75.80           O  
ATOM   1855  CB  THR A 243      -0.282 -23.309  28.837  1.00 78.10           C  
ATOM   1856  CG2 THR A 243      -1.485 -24.247  28.976  1.00 77.55           C  
ATOM   1857  OG1 THR A 243      -0.135 -22.472  30.000  1.00 77.03           O  
ATOM   1858  N   PRO A 244       0.820 -26.266  27.476  1.00 65.68           N  
ATOM   1859  CA  PRO A 244       0.620 -27.200  26.379  1.00 71.79           C  
ATOM   1860  C   PRO A 244      -0.796 -27.214  25.847  1.00 72.70           C  
ATOM   1861  O   PRO A 244      -1.723 -26.852  26.548  1.00 71.21           O  
ATOM   1862  CB  PRO A 244       0.912 -28.559  27.013  1.00 73.59           C  
ATOM   1863  CG  PRO A 244       0.720 -28.348  28.468  1.00 71.01           C  
ATOM   1864  CD  PRO A 244       1.198 -26.954  28.714  1.00 66.87           C  
ATOM   1865  N   SER A 245      -0.936 -27.671  24.612  1.00 77.64           N  
ATOM   1866  CA  SER A 245      -2.203 -27.718  23.935  1.00 82.59           C  
ATOM   1867  C   SER A 245      -3.239 -28.568  24.669  1.00 90.46           C  
ATOM   1868  O   SER A 245      -2.895 -29.537  25.352  1.00 87.36           O  
ATOM   1869  CB  SER A 245      -1.992 -28.230  22.505  1.00 90.56           C  
ATOM   1870  OG  SER A 245      -2.935 -29.236  22.149  1.00101.48           O  
ATOM   1871  N   PRO A 246      -4.521 -28.188  24.524  1.00 95.13           N  
ATOM   1872  CA  PRO A 246      -5.710 -28.930  24.943  1.00 92.81           C  
ATOM   1873  C   PRO A 246      -5.653 -30.381  24.512  1.00 92.52           C  
ATOM   1874  O   PRO A 246      -5.949 -31.279  25.296  1.00 99.71           O  
ATOM   1875  CB  PRO A 246      -6.842 -28.228  24.175  1.00 97.39           C  
ATOM   1876  CG  PRO A 246      -6.165 -27.306  23.196  1.00 96.40           C  
ATOM   1877  CD  PRO A 246      -4.900 -26.918  23.884  1.00 93.36           C  
ATOM   1878  N   GLU A 247      -5.283 -30.587  23.255  1.00 96.68           N  
ATOM   1879  CA  GLU A 247      -5.128 -31.912  22.675  1.00101.86           C  
ATOM   1880  C   GLU A 247      -4.251 -32.820  23.565  1.00103.37           C  
ATOM   1881  O   GLU A 247      -4.425 -34.053  23.598  1.00 98.92           O  
ATOM   1882  CB  GLU A 247      -4.586 -31.744  21.246  1.00105.60           C  
ATOM   1883  CG  GLU A 247      -3.719 -32.867  20.690  1.00118.41           C  
ATOM   1884  CD  GLU A 247      -2.888 -32.415  19.490  1.00122.75           C  
ATOM   1885  OE1 GLU A 247      -2.477 -33.278  18.675  1.00108.04           O  
ATOM   1886  OE2 GLU A 247      -2.647 -31.191  19.361  1.00120.22           O1-
ATOM   1887  N   PHE A 248      -3.342 -32.190  24.311  1.00 93.30           N  
ATOM   1888  CA  PHE A 248      -2.447 -32.894  25.215  1.00 82.41           C  
ATOM   1889  C   PHE A 248      -3.166 -33.193  26.526  1.00 82.92           C  
ATOM   1890  O   PHE A 248      -3.180 -34.324  27.015  1.00 80.64           O  
ATOM   1891  CB  PHE A 248      -1.195 -32.040  25.442  1.00 77.42           C  
ATOM   1892  CG  PHE A 248      -0.302 -32.529  26.545  1.00 82.27           C  
ATOM   1893  CD1 PHE A 248       0.448 -33.709  26.398  1.00 84.75           C  
ATOM   1894  CD2 PHE A 248      -0.184 -31.807  27.732  1.00 78.14           C  
ATOM   1895  CE1 PHE A 248       1.278 -34.174  27.426  1.00 76.87           C  
ATOM   1896  CE2 PHE A 248       0.647 -32.266  28.759  1.00 85.04           C  
ATOM   1897  CZ  PHE A 248       1.381 -33.450  28.604  1.00 75.73           C  
ATOM   1898  N   MET A 249      -3.777 -32.156  27.082  1.00 84.71           N  
ATOM   1899  CA  MET A 249      -4.476 -32.245  28.352  1.00 77.88           C  
ATOM   1900  C   MET A 249      -5.411 -33.423  28.354  1.00 75.61           C  
ATOM   1901  O   MET A 249      -5.580 -34.068  29.383  1.00 72.95           O  
ATOM   1902  CB  MET A 249      -5.283 -30.995  28.555  1.00 78.49           C  
ATOM   1903  CG  MET A 249      -4.497 -29.746  28.230  1.00 79.57           C  
ATOM   1904  SD  MET A 249      -3.653 -29.215  29.715  1.00 84.68           S  
ATOM   1905  CE  MET A 249      -3.876 -27.432  29.704  1.00 73.85           C  
ATOM   1906  N   LYS A 250      -6.009 -33.695  27.195  1.00 79.93           N  
ATOM   1907  CA  LYS A 250      -6.902 -34.847  27.019  1.00 92.60           C  
ATOM   1908  C   LYS A 250      -6.214 -36.162  27.373  1.00 90.79           C  
ATOM   1909  O   LYS A 250      -6.873 -37.100  27.825  1.00 86.54           O  
ATOM   1910  CB  LYS A 250      -7.482 -34.909  25.597  1.00104.13           C  
ATOM   1911  CG  LYS A 250      -8.873 -34.293  25.392  1.00117.28           C  
ATOM   1912  CD  LYS A 250      -9.983 -35.354  25.268  1.00121.33           C  
ATOM   1913  CE  LYS A 250     -11.222 -34.892  24.474  1.00105.91           C  
ATOM   1914  NZ  LYS A 250     -12.305 -34.234  25.262  1.00 82.70           N1+
ATOM   1915  N   LYS A 251      -4.893 -36.217  27.195  1.00 86.16           N  
ATOM   1916  CA  LYS A 251      -4.134 -37.417  27.534  1.00 88.40           C  
ATOM   1917  C   LYS A 251      -4.042 -37.588  29.034  1.00 84.45           C  
ATOM   1918  O   LYS A 251      -3.766 -38.680  29.523  1.00 88.88           O  
ATOM   1919  CB  LYS A 251      -2.732 -37.364  26.937  1.00 98.54           C  
ATOM   1920  CG  LYS A 251      -2.703 -37.397  25.415  1.00114.04           C  
ATOM   1921  CD  LYS A 251      -1.364 -36.935  24.847  1.00118.76           C  
ATOM   1922  CE  LYS A 251      -1.372 -36.926  23.319  1.00125.12           C  
ATOM   1923  NZ  LYS A 251      -0.145 -36.306  22.742  1.00113.79           N1+
ATOM   1924  N   LEU A 252      -4.286 -36.506  29.759  1.00 78.31           N  
ATOM   1925  CA  LEU A 252      -4.111 -36.498  31.199  1.00 76.45           C  
ATOM   1926  C   LEU A 252      -5.213 -37.183  31.933  1.00 76.83           C  
ATOM   1927  O   LEU A 252      -6.379 -37.052  31.585  1.00 90.39           O  
ATOM   1928  CB  LEU A 252      -4.022 -35.072  31.713  1.00 75.25           C  
ATOM   1929  CG  LEU A 252      -2.670 -34.394  31.516  1.00 76.85           C  
ATOM   1930  CD1 LEU A 252      -2.762 -32.894  31.726  1.00 77.82           C  
ATOM   1931  CD2 LEU A 252      -1.633 -35.000  32.440  1.00 73.10           C  
ATOM   1932  N   GLN A 253      -4.825 -37.903  32.976  1.00 85.05           N  
ATOM   1933  CA  GLN A 253      -5.772 -38.524  33.887  1.00 88.45           C  
ATOM   1934  C   GLN A 253      -6.612 -37.465  34.553  1.00 92.90           C  
ATOM   1935  O   GLN A 253      -6.090 -36.444  35.012  1.00 92.26           O  
ATOM   1936  CB  GLN A 253      -5.060 -39.321  34.953  1.00 88.18           C  
ATOM   1937  CG  GLN A 253      -5.209 -40.817  34.797  1.00 99.13           C  
ATOM   1938  CD  GLN A 253      -4.472 -41.534  35.912  1.00122.33           C  
ATOM   1939  NE2 GLN A 253      -4.205 -42.827  35.723  1.00121.17           N  
ATOM   1940  OE1 GLN A 253      -4.133 -40.923  36.937  1.00133.15           O  
ATOM   1941  N   PRO A 254      -7.920 -37.726  34.647  1.00 93.75           N  
ATOM   1942  CA  PRO A 254      -8.853 -36.621  34.812  1.00 85.40           C  
ATOM   1943  C   PRO A 254      -8.608 -35.841  36.085  1.00 74.55           C  
ATOM   1944  O   PRO A 254      -8.878 -34.646  36.118  1.00 68.78           O  
ATOM   1945  CB  PRO A 254     -10.213 -37.316  34.810  1.00 79.78           C  
ATOM   1946  CG  PRO A 254      -9.950 -38.619  34.098  1.00 84.63           C  
ATOM   1947  CD  PRO A 254      -8.618 -39.021  34.637  1.00 84.48           C  
ATOM   1948  N   THR A 255      -8.041 -36.496  37.095  1.00 72.61           N  
ATOM   1949  CA  THR A 255      -7.836 -35.845  38.389  1.00 77.64           C  
ATOM   1950  C   THR A 255      -6.759 -34.775  38.309  1.00 81.91           C  
ATOM   1951  O   THR A 255      -6.912 -33.669  38.847  1.00 83.99           O  
ATOM   1952  CB  THR A 255      -7.403 -36.845  39.469  1.00 81.92           C  
ATOM   1953  CG2 THR A 255      -7.456 -36.186  40.839  1.00 74.62           C  
ATOM   1954  OG1 THR A 255      -8.235 -38.019  39.434  1.00 92.75           O  
ATOM   1955  N   VAL A 256      -5.657 -35.143  37.658  1.00 83.27           N  
ATOM   1956  CA  VAL A 256      -4.517 -34.266  37.456  1.00 79.63           C  
ATOM   1957  C   VAL A 256      -4.929 -33.307  36.357  1.00 82.65           C  
ATOM   1958  O   VAL A 256      -4.734 -32.073  36.454  1.00 82.92           O  
ATOM   1959  CB  VAL A 256      -3.263 -35.075  37.041  1.00 77.12           C  
ATOM   1960  CG1 VAL A 256      -2.209 -34.186  36.409  1.00 81.19           C  
ATOM   1961  CG2 VAL A 256      -2.660 -35.776  38.244  1.00 78.62           C  
ATOM   1962  N   ARG A 257      -5.539 -33.885  35.326  1.00 77.69           N  
ATOM   1963  CA  ARG A 257      -6.042 -33.103  34.222  1.00 76.36           C  
ATOM   1964  C   ARG A 257      -6.666 -31.820  34.726  1.00 70.57           C  
ATOM   1965  O   ARG A 257      -6.428 -30.767  34.153  1.00 67.40           O  
ATOM   1966  CB  ARG A 257      -7.058 -33.883  33.397  1.00 79.69           C  
ATOM   1967  CG  ARG A 257      -7.338 -33.185  32.090  1.00 81.28           C  
ATOM   1968  CD  ARG A 257      -8.810 -33.171  31.812  1.00 90.85           C  
ATOM   1969  NE  ARG A 257      -9.116 -34.024  30.685  1.00 97.17           N  
ATOM   1970  CZ  ARG A 257      -9.071 -33.618  29.423  1.00106.50           C  
ATOM   1971  NH1 ARG A 257      -8.708 -32.370  29.122  1.00109.62           N1+
ATOM   1972  NH2 ARG A 257      -9.382 -34.469  28.459  1.00108.41           N  
ATOM   1973  N   THR A 258      -7.439 -31.906  35.812  1.00 68.96           N  
ATOM   1974  CA  THR A 258      -8.124 -30.718  36.308  1.00 73.75           C  
ATOM   1975  C   THR A 258      -7.116 -29.672  36.742  1.00 70.76           C  
ATOM   1976  O   THR A 258      -7.109 -28.571  36.198  1.00 71.18           O  
ATOM   1977  CB  THR A 258      -9.176 -30.980  37.424  1.00 74.25           C  
ATOM   1978  CG2 THR A 258     -10.010 -29.698  37.663  1.00 66.22           C  
ATOM   1979  OG1 THR A 258     -10.058 -32.045  37.036  1.00 67.58           O  
ATOM   1980  N   TYR A 259      -6.257 -30.030  37.691  1.00 70.12           N  
ATOM   1981  CA  TYR A 259      -5.310 -29.088  38.266  1.00 68.76           C  
ATOM   1982  C   TYR A 259      -4.613 -28.307  37.187  1.00 72.98           C  
ATOM   1983  O   TYR A 259      -4.492 -27.077  37.274  1.00 67.80           O  
ATOM   1984  CB  TYR A 259      -4.257 -29.826  39.062  1.00 65.66           C  
ATOM   1985  CG  TYR A 259      -3.149 -28.932  39.556  1.00 74.87           C  
ATOM   1986  CD1 TYR A 259      -3.326 -28.129  40.683  1.00 79.05           C  
ATOM   1987  CD2 TYR A 259      -1.911 -28.888  38.906  1.00 78.09           C  
ATOM   1988  CE1 TYR A 259      -2.312 -27.310  41.148  1.00 70.57           C  
ATOM   1989  CE2 TYR A 259      -0.896 -28.068  39.364  1.00 73.59           C  
ATOM   1990  CZ  TYR A 259      -1.113 -27.285  40.483  1.00 72.90           C  
ATOM   1991  OH  TYR A 259      -0.121 -26.470  40.944  1.00 84.99           O  
ATOM   1992  N   VAL A 260      -4.153 -29.044  36.176  1.00 71.11           N  
ATOM   1993  CA  VAL A 260      -3.321 -28.480  35.130  1.00 73.79           C  
ATOM   1994  C   VAL A 260      -4.059 -27.401  34.367  1.00 74.84           C  
ATOM   1995  O   VAL A 260      -3.590 -26.263  34.297  1.00 81.86           O  
ATOM   1996  CB  VAL A 260      -2.801 -29.558  34.166  1.00 72.50           C  
ATOM   1997  CG1 VAL A 260      -2.100 -28.906  32.985  1.00 73.24           C  
ATOM   1998  CG2 VAL A 260      -1.846 -30.480  34.891  1.00 63.44           C  
ATOM   1999  N   GLU A 261      -5.212 -27.769  33.808  1.00 78.82           N  
ATOM   2000  CA  GLU A 261      -6.141 -26.813  33.191  1.00 77.03           C  
ATOM   2001  C   GLU A 261      -6.361 -25.594  34.095  1.00 73.83           C  
ATOM   2002  O   GLU A 261      -6.676 -24.526  33.594  1.00 77.21           O  
ATOM   2003  CB  GLU A 261      -7.501 -27.463  32.861  1.00 77.74           C  
ATOM   2004  CG  GLU A 261      -7.441 -28.871  32.279  1.00 88.09           C  
ATOM   2005  CD  GLU A 261      -8.535 -29.155  31.264  1.00 94.89           C  
ATOM   2006  OE1 GLU A 261      -9.263 -28.216  30.896  1.00100.02           O  
ATOM   2007  OE2 GLU A 261      -8.661 -30.314  30.814  1.00 98.28           O1-
ATOM   2008  N   ASN A 262      -6.191 -25.764  35.412  1.00 72.15           N  
ATOM   2009  CA  ASN A 262      -6.346 -24.681  36.390  1.00 78.53           C  
ATOM   2010  C   ASN A 262      -5.119 -23.830  36.568  1.00 80.26           C  
ATOM   2011  O   ASN A 262      -5.222 -22.712  37.048  1.00 78.79           O  
ATOM   2012  CB  ASN A 262      -6.681 -25.226  37.775  1.00 89.55           C  
ATOM   2013  CG  ASN A 262      -8.083 -25.737  37.875  1.00 94.49           C  
ATOM   2014  ND2 ASN A 262      -8.241 -26.853  38.573  1.00 99.97           N  
ATOM   2015  OD1 ASN A 262      -9.021 -25.148  37.328  1.00 91.49           O  
ATOM   2016  N   ARG A 263      -3.951 -24.367  36.246  1.00 82.17           N  
ATOM   2017  CA  ARG A 263      -2.744 -23.570  36.327  1.00 80.99           C  
ATOM   2018  C   ARG A 263      -2.964 -22.308  35.512  1.00 86.17           C  
ATOM   2019  O   ARG A 263      -3.660 -22.361  34.487  1.00 91.64           O  
ATOM   2020  CB  ARG A 263      -1.552 -24.348  35.778  1.00 81.53           C  
ATOM   2021  CG  ARG A 263      -1.156 -25.504  36.663  1.00 79.39           C  
ATOM   2022  CD  ARG A 263      -1.510 -25.114  38.080  1.00 85.68           C  
ATOM   2023  NE  ARG A 263      -0.367 -24.644  38.848  1.00 83.77           N  
ATOM   2024  CZ  ARG A 263      -0.431 -23.676  39.756  1.00 82.88           C  
ATOM   2025  NH1 ARG A 263      -1.566 -23.029  39.968  1.00 79.00           N1+
ATOM   2026  NH2 ARG A 263       0.651 -23.342  40.439  1.00 82.30           N  
ATOM   2027  N   PRO A 264      -2.396 -21.168  35.962  1.00 76.23           N  
ATOM   2028  CA  PRO A 264      -2.391 -19.992  35.090  1.00 70.98           C  
ATOM   2029  C   PRO A 264      -1.793 -20.357  33.720  1.00 78.03           C  
ATOM   2030  O   PRO A 264      -0.925 -21.244  33.646  1.00 89.63           O  
ATOM   2031  CB  PRO A 264      -1.469 -19.006  35.815  1.00 65.66           C  
ATOM   2032  CG  PRO A 264      -1.362 -19.488  37.218  1.00 72.29           C  
ATOM   2033  CD  PRO A 264      -1.607 -20.969  37.193  1.00 76.21           C  
ATOM   2034  N   LYS A 265      -2.256 -19.707  32.650  1.00 84.91           N  
ATOM   2035  CA  LYS A 265      -1.708 -19.934  31.294  1.00 91.76           C  
ATOM   2036  C   LYS A 265      -0.333 -19.296  31.140  1.00 91.08           C  
ATOM   2037  O   LYS A 265      -0.043 -18.244  31.728  1.00 89.28           O  
ATOM   2038  CB  LYS A 265      -2.611 -19.358  30.184  1.00 98.39           C  
ATOM   2039  CG  LYS A 265      -4.052 -19.023  30.575  1.00119.44           C  
ATOM   2040  CD  LYS A 265      -4.944 -20.253  30.638  1.00123.10           C  
ATOM   2041  CE  LYS A 265      -6.311 -19.897  31.198  1.00130.47           C  
ATOM   2042  NZ  LYS A 265      -6.926 -21.124  31.775  1.00142.33           N1+
ATOM   2043  N   TYR A 266       0.522 -19.916  30.345  1.00 84.32           N  
ATOM   2044  CA  TYR A 266       1.681 -19.176  29.897  1.00 86.56           C  
ATOM   2045  C   TYR A 266       1.908 -19.278  28.394  1.00 90.01           C  
ATOM   2046  O   TYR A 266       1.557 -20.289  27.757  1.00 90.10           O  
ATOM   2047  CB  TYR A 266       2.917 -19.596  30.657  1.00 85.08           C  
ATOM   2048  CG  TYR A 266       2.855 -19.406  32.149  1.00 78.01           C  
ATOM   2049  CD1 TYR A 266       3.358 -18.262  32.735  1.00 76.92           C  
ATOM   2050  CD2 TYR A 266       2.342 -20.395  32.980  1.00 77.36           C  
ATOM   2051  CE1 TYR A 266       3.345 -18.098  34.110  1.00 74.48           C  
ATOM   2052  CE2 TYR A 266       2.327 -20.242  34.359  1.00 72.05           C  
ATOM   2053  CZ  TYR A 266       2.834 -19.087  34.914  1.00 73.03           C  
ATOM   2054  OH  TYR A 266       2.829 -18.903  36.278  1.00 79.31           O  
ATOM   2055  N   ALA A 267       2.481 -18.216  27.830  1.00 92.48           N  
ATOM   2056  CA  ALA A 267       2.900 -18.236  26.435  1.00 98.13           C  
ATOM   2057  C   ALA A 267       4.242 -18.945  26.362  1.00103.97           C  
ATOM   2058  O   ALA A 267       4.509 -19.704  25.408  1.00 84.30           O  
ATOM   2059  CB  ALA A 267       3.017 -16.821  25.894  1.00100.58           C  
ATOM   2060  N   GLY A 268       5.063 -18.690  27.392  1.00105.01           N  
ATOM   2061  CA  GLY A 268       6.423 -19.203  27.483  1.00100.82           C  
ATOM   2062  C   GLY A 268       7.350 -18.577  26.452  1.00101.27           C  
ATOM   2063  O   GLY A 268       6.906 -18.089  25.398  1.00 91.51           O  
ATOM   2064  N   TYR A 269       8.648 -18.616  26.735  1.00 92.47           N  
ATOM   2065  CA  TYR A 269       9.608 -17.940  25.878  1.00 85.54           C  
ATOM   2066  C   TYR A 269       9.970 -18.738  24.657  1.00 82.52           C  
ATOM   2067  O   TYR A 269       9.778 -19.951  24.625  1.00 85.34           O  
ATOM   2068  CB  TYR A 269      10.826 -17.565  26.685  1.00 88.58           C  
ATOM   2069  CG  TYR A 269      10.411 -16.892  27.957  1.00 94.02           C  
ATOM   2070  CD1 TYR A 269      10.802 -17.398  29.194  1.00 96.53           C  
ATOM   2071  CD2 TYR A 269       9.567 -15.778  27.923  1.00 90.55           C  
ATOM   2072  CE1 TYR A 269      10.396 -16.792  30.364  1.00101.48           C  
ATOM   2073  CE2 TYR A 269       9.142 -15.172  29.084  1.00 96.66           C  
ATOM   2074  CZ  TYR A 269       9.563 -15.679  30.299  1.00103.15           C  
ATOM   2075  OH  TYR A 269       9.149 -15.067  31.456  1.00112.97           O  
ATOM   2076  N   SER A 270      10.432 -18.043  23.625  1.00 79.96           N  
ATOM   2077  CA  SER A 270      10.940 -18.709  22.430  1.00 84.14           C  
ATOM   2078  C   SER A 270      12.369 -19.180  22.754  1.00 84.83           C  
ATOM   2079  O   SER A 270      12.989 -18.699  23.716  1.00 81.56           O  
ATOM   2080  CB  SER A 270      10.911 -17.748  21.251  1.00 83.35           C  
ATOM   2081  OG  SER A 270      11.806 -16.668  21.482  1.00 91.39           O  
ATOM   2082  N   PHE A 271      12.894 -20.137  22.000  1.00 76.85           N  
ATOM   2083  CA  PHE A 271      14.157 -20.741  22.428  1.00 78.30           C  
ATOM   2084  C   PHE A 271      15.302 -19.792  22.309  1.00 80.49           C  
ATOM   2085  O   PHE A 271      16.169 -19.725  23.182  1.00 84.41           O  
ATOM   2086  CB  PHE A 271      14.429 -22.006  21.675  1.00 75.34           C  
ATOM   2087  CG  PHE A 271      13.589 -23.132  22.137  1.00 82.00           C  
ATOM   2088  CD1 PHE A 271      12.380 -23.403  21.520  1.00 88.51           C  
ATOM   2089  CD2 PHE A 271      13.973 -23.886  23.229  1.00 81.11           C  
ATOM   2090  CE1 PHE A 271      11.588 -24.440  21.965  1.00 86.99           C  
ATOM   2091  CE2 PHE A 271      13.191 -24.930  23.674  1.00 76.89           C  
ATOM   2092  CZ  PHE A 271      12.001 -25.204  23.044  1.00 81.10           C  
ATOM   2093  N   GLU A 272      15.258 -19.049  21.215  1.00 84.09           N  
ATOM   2094  CA  GLU A 272      16.033 -17.839  21.014  1.00 86.70           C  
ATOM   2095  C   GLU A 272      15.989 -16.901  22.231  1.00 85.88           C  
ATOM   2096  O   GLU A 272      16.918 -16.141  22.434  1.00 94.88           O  
ATOM   2097  CB  GLU A 272      15.590 -17.133  19.716  1.00 88.00           C  
ATOM   2098  CG  GLU A 272      14.087 -17.217  19.376  1.00 99.37           C  
ATOM   2099  CD  GLU A 272      13.580 -18.601  18.916  1.00 99.66           C  
ATOM   2100  OE1 GLU A 272      14.150 -19.207  17.983  1.00 91.31           O  
ATOM   2101  OE2 GLU A 272      12.577 -19.092  19.479  1.00105.35           O1-
ATOM   2102  N   LYS A 273      14.950 -16.979  23.062  1.00 78.71           N  
ATOM   2103  CA  LYS A 273      14.912 -16.164  24.276  1.00 75.59           C  
ATOM   2104  C   LYS A 273      15.378 -16.892  25.522  1.00 74.46           C  
ATOM   2105  O   LYS A 273      16.019 -16.306  26.375  1.00 84.90           O  
ATOM   2106  CB  LYS A 273      13.524 -15.557  24.498  1.00 90.94           C  
ATOM   2107  CG  LYS A 273      13.197 -14.357  23.609  1.00101.40           C  
ATOM   2108  CD  LYS A 273      11.829 -13.751  23.929  1.00102.69           C  
ATOM   2109  CE  LYS A 273      11.497 -12.570  23.026  1.00 99.55           C  
ATOM   2110  NZ  LYS A 273      11.651 -12.912  21.581  1.00101.66           N1+
ATOM   2111  N   LEU A 274      15.057 -18.172  25.641  1.00 77.25           N  
ATOM   2112  CA  LEU A 274      15.541 -18.970  26.767  1.00 71.88           C  
ATOM   2113  C   LEU A 274      17.021 -19.195  26.617  1.00 70.29           C  
ATOM   2114  O   LEU A 274      17.734 -19.394  27.606  1.00 66.62           O  
ATOM   2115  CB  LEU A 274      14.920 -20.341  26.713  1.00 73.05           C  
ATOM   2116  CG  LEU A 274      13.420 -20.413  26.715  1.00 71.45           C  
ATOM   2117  CD1 LEU A 274      13.001 -21.372  25.628  1.00 74.39           C  
ATOM   2118  CD2 LEU A 274      12.989 -20.888  28.085  1.00 72.37           C  
ATOM   2119  N   PHE A 275      17.444 -19.232  25.356  1.00 65.87           N  
ATOM   2120  CA  PHE A 275      18.815 -19.458  24.986  1.00 75.69           C  
ATOM   2121  C   PHE A 275      19.157 -18.470  23.908  1.00 84.37           C  
ATOM   2122  O   PHE A 275      18.982 -18.754  22.721  1.00 96.37           O  
ATOM   2123  CB  PHE A 275      19.010 -20.880  24.452  1.00 75.67           C  
ATOM   2124  CG  PHE A 275      18.495 -21.938  25.371  1.00 77.82           C  
ATOM   2125  CD1 PHE A 275      19.204 -22.271  26.537  1.00 74.74           C  
ATOM   2126  CD2 PHE A 275      17.283 -22.576  25.099  1.00 71.37           C  
ATOM   2127  CE1 PHE A 275      18.721 -23.235  27.396  1.00 70.24           C  
ATOM   2128  CE2 PHE A 275      16.795 -23.540  25.956  1.00 64.43           C  
ATOM   2129  CZ  PHE A 275      17.513 -23.870  27.103  1.00 67.15           C  
ATOM   2130  N   PRO A 276      19.638 -17.294  24.315  1.00 90.35           N  
ATOM   2131  CA  PRO A 276      20.138 -16.263  23.396  1.00 86.97           C  
ATOM   2132  C   PRO A 276      21.585 -16.534  22.979  1.00 85.27           C  
ATOM   2133  O   PRO A 276      22.260 -17.346  23.635  1.00 81.33           O  
ATOM   2134  CB  PRO A 276      20.061 -14.980  24.235  1.00 88.13           C  
ATOM   2135  CG  PRO A 276      19.520 -15.378  25.582  1.00 87.69           C  
ATOM   2136  CD  PRO A 276      19.696 -16.856  25.717  1.00 85.44           C  
ATOM   2137  N   ASP A 277      22.053 -15.855  21.919  1.00 85.09           N  
ATOM   2138  CA  ASP A 277      23.455 -15.982  21.433  1.00 82.21           C  
ATOM   2139  C   ASP A 277      24.509 -15.726  22.523  1.00 79.79           C  
ATOM   2140  O   ASP A 277      25.307 -16.600  22.824  1.00 76.48           O  
ATOM   2141  CB  ASP A 277      23.724 -15.098  20.219  1.00 79.26           C  
ATOM   2142  CG  ASP A 277      23.017 -15.583  18.972  1.00 84.82           C  
ATOM   2143  OD1 ASP A 277      22.171 -14.834  18.454  1.00100.31           O  
ATOM   2144  OD2 ASP A 277      23.294 -16.701  18.493  1.00 90.30           O1-
ATOM   2145  N   VAL A 278      24.501 -14.539  23.120  1.00 83.78           N  
ATOM   2146  CA  VAL A 278      25.250 -14.279  24.358  1.00 77.80           C  
ATOM   2147  C   VAL A 278      25.673 -15.549  25.092  1.00 75.45           C  
ATOM   2148  O   VAL A 278      26.732 -15.612  25.713  1.00 78.42           O  
ATOM   2149  CB  VAL A 278      24.371 -13.534  25.380  1.00 81.68           C  
ATOM   2150  CG1 VAL A 278      25.238 -12.972  26.510  1.00 71.44           C  
ATOM   2151  CG2 VAL A 278      23.466 -12.493  24.694  1.00 82.52           C  
ATOM   2152  N   LEU A 279      24.813 -16.551  25.078  1.00 77.88           N  
ATOM   2153  CA  LEU A 279      25.058 -17.692  25.931  1.00 83.63           C  
ATOM   2154  C   LEU A 279      26.031 -18.697  25.338  1.00 82.73           C  
ATOM   2155  O   LEU A 279      26.512 -19.567  26.044  1.00 89.05           O  
ATOM   2156  CB  LEU A 279      23.741 -18.352  26.332  1.00 84.22           C  
ATOM   2157  CG  LEU A 279      23.141 -17.933  27.677  1.00 86.87           C  
ATOM   2158  CD1 LEU A 279      22.195 -19.023  28.172  1.00 94.43           C  
ATOM   2159  CD2 LEU A 279      24.203 -17.643  28.738  1.00 79.40           C  
ATOM   2160  N   PHE A 280      26.347 -18.544  24.058  1.00 82.87           N  
ATOM   2161  CA  PHE A 280      27.047 -19.565  23.279  1.00 84.32           C  
ATOM   2162  C   PHE A 280      28.505 -19.228  22.935  1.00 91.42           C  
ATOM   2163  O   PHE A 280      28.880 -18.047  22.938  1.00 98.54           O  
ATOM   2164  CB  PHE A 280      26.260 -19.813  21.991  1.00 83.27           C  
ATOM   2165  CG  PHE A 280      24.996 -20.599  22.198  1.00 82.60           C  
ATOM   2166  CD1 PHE A 280      24.911 -21.924  21.777  1.00 84.79           C  
ATOM   2167  CD2 PHE A 280      23.900 -20.032  22.820  1.00 83.08           C  
ATOM   2168  CE1 PHE A 280      23.759 -22.669  21.964  1.00 83.36           C  
ATOM   2169  CE2 PHE A 280      22.740 -20.770  23.007  1.00 89.82           C  
ATOM   2170  CZ  PHE A 280      22.671 -22.091  22.576  1.00 83.25           C  
ATOM   2171  N   PRO A 281      29.337 -20.264  22.632  1.00 92.47           N  
ATOM   2172  CA  PRO A 281      30.670 -20.006  22.059  1.00 88.66           C  
ATOM   2173  C   PRO A 281      30.582 -19.336  20.691  1.00 82.13           C  
ATOM   2174  O   PRO A 281      29.490 -19.205  20.128  1.00 79.09           O  
ATOM   2175  CB  PRO A 281      31.275 -21.416  21.898  1.00 89.07           C  
ATOM   2176  CG  PRO A 281      30.121 -22.354  21.971  1.00 86.95           C  
ATOM   2177  CD  PRO A 281      29.151 -21.702  22.913  1.00 86.77           C  
ATOM   2178  N   ALA A 282      31.725 -18.912  20.168  1.00 82.54           N  
ATOM   2179  CA  ALA A 282      31.802 -18.444  18.794  1.00 89.30           C  
ATOM   2180  C   ALA A 282      31.070 -19.456  17.901  1.00 90.96           C  
ATOM   2181  O   ALA A 282      31.248 -20.660  18.071  1.00 95.67           O  
ATOM   2182  CB  ALA A 282      33.263 -18.303  18.385  1.00 80.63           C  
ATOM   2183  N   ASP A 283      30.217 -18.988  16.991  1.00 97.05           N  
ATOM   2184  CA  ASP A 283      29.594 -19.903  16.019  1.00104.50           C  
ATOM   2185  C   ASP A 283      30.619 -20.593  15.097  1.00108.98           C  
ATOM   2186  O   ASP A 283      31.544 -19.957  14.597  1.00111.57           O  
ATOM   2187  CB  ASP A 283      28.457 -19.235  15.250  1.00 99.81           C  
ATOM   2188  CG  ASP A 283      27.104 -19.641  15.782  1.00107.66           C  
ATOM   2189  OD1 ASP A 283      26.166 -19.826  14.977  1.00106.73           O  
ATOM   2190  OD2 ASP A 283      26.991 -19.808  17.016  1.00108.82           O1-
ATOM   2191  N   SER A 284      30.450 -21.893  14.881  1.00114.80           N  
ATOM   2192  CA  SER A 284      31.603 -22.752  14.574  1.00121.39           C  
ATOM   2193  C   SER A 284      32.344 -22.522  13.265  1.00130.70           C  
ATOM   2194  O   SER A 284      31.815 -21.890  12.336  1.00125.25           O  
ATOM   2195  CB  SER A 284      31.266 -24.233  14.724  1.00112.51           C  
ATOM   2196  OG  SER A 284      32.458 -24.987  14.835  1.00 95.29           O  
ATOM   2197  N   GLU A 285      33.580 -23.051  13.247  1.00138.13           N  
ATOM   2198  CA  GLU A 285      34.498 -23.044  12.107  1.00134.98           C  
ATOM   2199  C   GLU A 285      33.763 -23.421  10.838  1.00151.08           C  
ATOM   2200  O   GLU A 285      33.705 -22.623   9.900  1.00166.64           O  
ATOM   2201  CB  GLU A 285      35.685 -23.982  12.359  1.00128.69           C  
ATOM   2202  CG  GLU A 285      36.485 -24.378  11.119  1.00134.28           C  
ATOM   2203  CD  GLU A 285      37.151 -23.201  10.407  1.00151.93           C  
ATOM   2204  OE1 GLU A 285      37.004 -22.041  10.863  1.00160.04           O  
ATOM   2205  OE2 GLU A 285      37.829 -23.437   9.377  1.00138.76           O1-
ATOM   2206  N   HIS A 286      33.193 -24.625  10.802  1.00161.30           N  
ATOM   2207  CA  HIS A 286      32.171 -24.887   9.794  1.00168.75           C  
ATOM   2208  C   HIS A 286      30.772 -24.956  10.345  1.00161.72           C  
ATOM   2209  O   HIS A 286      30.546 -24.965  11.561  1.00148.24           O  
ATOM   2210  CB  HIS A 286      32.472 -26.061   8.853  1.00173.89           C  
ATOM   2211  CG  HIS A 286      31.550 -26.098   7.645  1.00169.39           C  
ATOM   2212  CD2 HIS A 286      31.454 -25.248   6.540  1.00165.93           C  
ATOM   2213  ND1 HIS A 286      30.559 -27.002   7.515  1.00163.36           N  
ATOM   2214  CE1 HIS A 286      29.886 -26.768   6.372  1.00164.35           C  
ATOM   2215  NE2 HIS A 286      30.433 -25.692   5.778  1.00165.90           N  
ATOM   2216  N   ASN A 287      29.834 -25.000   9.406  1.00159.25           N  
ATOM   2217  CA  ASN A 287      28.413 -24.994   9.653  1.00148.56           C  
ATOM   2218  C   ASN A 287      27.942 -26.204  10.454  1.00133.25           C  
ATOM   2219  O   ASN A 287      28.754 -26.920  11.048  1.00124.39           O  
ATOM   2220  CB  ASN A 287      27.689 -24.921   8.305  1.00155.23           C  
ATOM   2221  CG  ASN A 287      26.712 -23.769   8.229  1.00149.88           C  
ATOM   2222  ND2 ASN A 287      27.039 -22.661   8.893  1.00138.88           N  
ATOM   2223  OD1 ASN A 287      25.675 -23.873   7.578  1.00149.60           O  
ATOM   2224  N   LYS A 288      26.626 -26.425  10.437  1.00125.32           N  
ATOM   2225  CA  LYS A 288      25.931 -27.349  11.332  1.00117.79           C  
ATOM   2226  C   LYS A 288      26.108 -26.932  12.805  1.00109.77           C  
ATOM   2227  O   LYS A 288      25.131 -26.740  13.519  1.00109.60           O  
ATOM   2228  CB  LYS A 288      26.349 -28.813  11.095  1.00130.52           C  
ATOM   2229  CG  LYS A 288      25.840 -29.457   9.801  1.00136.79           C  
ATOM   2230  CD  LYS A 288      25.966 -30.981   9.862  1.00120.39           C  
ATOM   2231  CE  LYS A 288      26.226 -31.612   8.502  1.00123.12           C  
ATOM   2232  NZ  LYS A 288      26.666 -33.029   8.643  1.00114.82           N1+
ATOM   2233  N   LEU A 289      27.354 -26.752  13.234  1.00 98.96           N  
ATOM   2234  CA  LEU A 289      27.685 -26.386  14.612  1.00 86.20           C  
ATOM   2235  C   LEU A 289      27.405 -24.922  14.990  1.00 85.46           C  
ATOM   2236  O   LEU A 289      28.297 -24.199  15.456  1.00 78.87           O  
ATOM   2237  CB  LEU A 289      29.140 -26.776  14.903  1.00 82.29           C  
ATOM   2238  CG  LEU A 289      29.442 -27.984  15.809  1.00 86.79           C  
ATOM   2239  CD1 LEU A 289      28.553 -29.198  15.559  1.00 85.76           C  
ATOM   2240  CD2 LEU A 289      30.906 -28.383  15.706  1.00 82.21           C  
ATOM   2241  N   LYS A 290      26.150 -24.502  14.821  1.00 91.74           N  
ATOM   2242  CA  LYS A 290      25.740 -23.108  15.077  1.00 93.92           C  
ATOM   2243  C   LYS A 290      24.941 -22.975  16.366  1.00 86.20           C  
ATOM   2244  O   LYS A 290      24.173 -23.872  16.722  1.00 84.33           O  
ATOM   2245  CB  LYS A 290      24.877 -22.568  13.922  1.00 97.36           C  
ATOM   2246  CG  LYS A 290      25.340 -22.939  12.515  1.00102.92           C  
ATOM   2247  CD  LYS A 290      24.551 -22.227  11.419  1.00 98.25           C  
ATOM   2248  CE  LYS A 290      25.328 -21.047  10.864  1.00101.99           C  
ATOM   2249  NZ  LYS A 290      25.846 -20.164  11.948  1.00112.21           N1+
ATOM   2250  N   ALA A 291      25.090 -21.842  17.046  1.00 87.04           N  
ATOM   2251  CA  ALA A 291      24.225 -21.542  18.186  1.00 83.40           C  
ATOM   2252  C   ALA A 291      22.821 -21.919  17.801  1.00 76.16           C  
ATOM   2253  O   ALA A 291      22.215 -22.756  18.438  1.00 86.33           O  
ATOM   2254  CB  ALA A 291      24.281 -20.077  18.574  1.00 82.60           C  
ATOM   2255  N   SER A 292      22.325 -21.338  16.722  1.00 72.11           N  
ATOM   2256  CA  SER A 292      20.969 -21.610  16.300  1.00 75.19           C  
ATOM   2257  C   SER A 292      20.665 -23.101  16.071  1.00 82.36           C  
ATOM   2258  O   SER A 292      19.581 -23.560  16.431  1.00 97.53           O  
ATOM   2259  CB  SER A 292      20.628 -20.819  15.051  1.00 70.51           C  
ATOM   2260  OG  SER A 292      21.131 -21.502  13.925  1.00 76.88           O  
ATOM   2261  N   GLN A 293      21.584 -23.848  15.465  1.00 74.58           N  
ATOM   2262  CA  GLN A 293      21.344 -25.271  15.257  1.00 72.84           C  
ATOM   2263  C   GLN A 293      21.179 -26.009  16.583  1.00 75.07           C  
ATOM   2264  O   GLN A 293      20.315 -26.888  16.724  1.00 69.76           O  
ATOM   2265  CB  GLN A 293      22.477 -25.908  14.469  1.00 81.85           C  
ATOM   2266  CG  GLN A 293      22.251 -25.987  12.966  1.00 89.62           C  
ATOM   2267  CD  GLN A 293      21.140 -26.943  12.566  1.00 95.06           C  
ATOM   2268  NE2 GLN A 293      20.839 -26.980  11.282  1.00 99.48           N  
ATOM   2269  OE1 GLN A 293      20.554 -27.629  13.395  1.00105.33           O  
ATOM   2270  N   ALA A 294      22.012 -25.651  17.555  1.00 71.44           N  
ATOM   2271  CA  ALA A 294      21.917 -26.241  18.885  1.00 74.95           C  
ATOM   2272  C   ALA A 294      20.523 -25.983  19.435  1.00 74.37           C  
ATOM   2273  O   ALA A 294      19.822 -26.914  19.844  1.00 72.84           O  
ATOM   2274  CB  ALA A 294      22.980 -25.654  19.807  1.00 77.09           C  
ATOM   2275  N   ARG A 295      20.144 -24.706  19.414  1.00 74.61           N  
ATOM   2276  CA  ARG A 295      18.810 -24.219  19.740  1.00 69.92           C  
ATOM   2277  C   ARG A 295      17.705 -25.030  19.056  1.00 66.59           C  
ATOM   2278  O   ARG A 295      16.803 -25.539  19.707  1.00 65.87           O  
ATOM   2279  CB  ARG A 295      18.731 -22.769  19.335  1.00 67.66           C  
ATOM   2280  CG  ARG A 295      17.443 -22.083  19.690  1.00 81.38           C  
ATOM   2281  CD  ARG A 295      17.506 -20.591  19.393  1.00 88.08           C  
ATOM   2282  NE  ARG A 295      18.645 -19.926  20.029  1.00 83.68           N  
ATOM   2283  CZ  ARG A 295      19.630 -19.353  19.347  1.00 84.62           C  
ATOM   2284  NH1 ARG A 295      19.579 -19.363  18.013  1.00 80.49           N1+
ATOM   2285  NH2 ARG A 295      20.649 -18.770  19.988  1.00 76.60           N  
ATOM   2286  N   ASP A 296      17.798 -25.184  17.749  1.00 65.18           N  
ATOM   2287  CA  ASP A 296      16.849 -26.004  17.020  1.00 68.92           C  
ATOM   2288  C   ASP A 296      16.694 -27.383  17.651  1.00 77.49           C  
ATOM   2289  O   ASP A 296      15.577 -27.861  17.867  1.00 79.55           O  
ATOM   2290  CB  ASP A 296      17.297 -26.158  15.576  1.00 71.79           C  
ATOM   2291  CG  ASP A 296      16.253 -26.811  14.719  1.00 81.84           C  
ATOM   2292  OD1 ASP A 296      15.057 -26.697  15.036  1.00 88.94           O  
ATOM   2293  OD2 ASP A 296      16.620 -27.442  13.712  1.00 96.88           O1-
ATOM   2294  N   LEU A 297      17.817 -28.027  17.947  1.00 76.40           N  
ATOM   2295  CA  LEU A 297      17.756 -29.336  18.552  1.00 65.28           C  
ATOM   2296  C   LEU A 297      17.182 -29.246  19.949  1.00 65.61           C  
ATOM   2297  O   LEU A 297      16.368 -30.080  20.305  1.00 67.40           O  
ATOM   2298  CB  LEU A 297      19.117 -30.002  18.581  1.00 63.86           C  
ATOM   2299  CG  LEU A 297      19.188 -31.306  19.383  1.00 63.77           C  
ATOM   2300  CD1 LEU A 297      19.057 -32.525  18.494  1.00 67.91           C  
ATOM   2301  CD2 LEU A 297      20.482 -31.390  20.159  1.00 58.46           C  
ATOM   2302  N   LEU A 298      17.593 -28.255  20.745  1.00 70.40           N  
ATOM   2303  CA  LEU A 298      16.992 -28.081  22.089  1.00 74.54           C  
ATOM   2304  C   LEU A 298      15.464 -28.062  21.962  1.00 80.14           C  
ATOM   2305  O   LEU A 298      14.728 -28.664  22.766  1.00 77.16           O  
ATOM   2306  CB  LEU A 298      17.480 -26.811  22.810  1.00 61.64           C  
ATOM   2307  CG  LEU A 298      18.658 -27.018  23.764  1.00 67.21           C  
ATOM   2308  CD1 LEU A 298      19.188 -25.722  24.319  1.00 68.45           C  
ATOM   2309  CD2 LEU A 298      18.323 -27.907  24.944  1.00 75.38           C  
ATOM   2310  N   SER A 299      15.013 -27.404  20.900  1.00 76.47           N  
ATOM   2311  CA  SER A 299      13.618 -27.139  20.705  1.00 73.34           C  
ATOM   2312  C   SER A 299      12.870 -28.377  20.222  1.00 73.28           C  
ATOM   2313  O   SER A 299      11.643 -28.378  20.185  1.00 82.00           O  
ATOM   2314  CB  SER A 299      13.433 -25.958  19.748  1.00 69.82           C  
ATOM   2315  OG  SER A 299      13.451 -26.389  18.409  1.00 71.64           O  
ATOM   2316  N   LYS A 300      13.591 -29.430  19.868  1.00 69.01           N  
ATOM   2317  CA  LYS A 300      12.932 -30.674  19.471  1.00 66.58           C  
ATOM   2318  C   LYS A 300      13.015 -31.704  20.575  1.00 70.40           C  
ATOM   2319  O   LYS A 300      12.358 -32.736  20.508  1.00 75.30           O  
ATOM   2320  CB  LYS A 300      13.517 -31.232  18.179  1.00 65.27           C  
ATOM   2321  CG  LYS A 300      13.846 -30.144  17.167  1.00 70.08           C  
ATOM   2322  CD  LYS A 300      13.687 -30.613  15.738  1.00 70.55           C  
ATOM   2323  CE  LYS A 300      13.895 -29.437  14.810  1.00 72.98           C  
ATOM   2324  NZ  LYS A 300      14.558 -29.869  13.546  1.00 85.16           N1+
ATOM   2325  N   MET A 301      13.819 -31.424  21.596  1.00 73.45           N  
ATOM   2326  CA  MET A 301      13.913 -32.318  22.750  1.00 74.43           C  
ATOM   2327  C   MET A 301      13.013 -31.799  23.859  1.00 76.27           C  
ATOM   2328  O   MET A 301      12.096 -32.505  24.280  1.00 71.71           O  
ATOM   2329  CB  MET A 301      15.340 -32.428  23.271  1.00 76.53           C  
ATOM   2330  CG  MET A 301      16.411 -32.308  22.209  1.00 79.94           C  
ATOM   2331  SD  MET A 301      17.974 -32.900  22.846  1.00 77.75           S  
ATOM   2332  CE  MET A 301      17.563 -34.648  22.859  1.00 70.57           C  
ATOM   2333  N   LEU A 302      13.276 -30.567  24.316  1.00 71.29           N  
ATOM   2334  CA  LEU A 302      12.480 -29.927  25.372  1.00 66.13           C  
ATOM   2335  C   LEU A 302      11.039 -29.603  24.934  1.00 70.65           C  
ATOM   2336  O   LEU A 302      10.658 -28.453  24.652  1.00 68.51           O  
ATOM   2337  CB  LEU A 302      13.210 -28.719  25.942  1.00 57.21           C  
ATOM   2338  CG  LEU A 302      14.433 -29.173  26.742  1.00 61.17           C  
ATOM   2339  CD1 LEU A 302      15.323 -27.993  27.130  1.00 62.31           C  
ATOM   2340  CD2 LEU A 302      14.048 -29.991  27.973  1.00 52.69           C  
ATOM   2341  N   VAL A 303      10.238 -30.659  24.900  1.00 70.94           N  
ATOM   2342  CA  VAL A 303       8.926 -30.602  24.299  1.00 74.94           C  
ATOM   2343  C   VAL A 303       7.918 -31.348  25.136  1.00 75.46           C  
ATOM   2344  O   VAL A 303       7.929 -32.571  25.221  1.00 81.24           O  
ATOM   2345  CB  VAL A 303       8.957 -31.183  22.893  1.00 74.29           C  
ATOM   2346  CG1 VAL A 303       7.540 -31.411  22.400  1.00 67.64           C  
ATOM   2347  CG2 VAL A 303       9.747 -30.253  21.987  1.00 72.40           C  
ATOM   2348  N   ILE A 304       7.027 -30.588  25.741  1.00 77.66           N  
ATOM   2349  CA  ILE A 304       6.176 -31.131  26.755  1.00 73.37           C  
ATOM   2350  C   ILE A 304       5.471 -32.368  26.227  1.00 70.05           C  
ATOM   2351  O   ILE A 304       5.417 -33.412  26.878  1.00 65.19           O  
ATOM   2352  CB  ILE A 304       5.191 -30.057  27.204  1.00 75.07           C  
ATOM   2353  CG1 ILE A 304       5.971 -28.968  27.969  1.00 72.07           C  
ATOM   2354  CG2 ILE A 304       4.047 -30.693  27.990  1.00 72.43           C  
ATOM   2355  CD1 ILE A 304       5.234 -27.664  28.206  1.00 70.01           C  
ATOM   2356  N   ASP A 305       4.980 -32.269  25.009  1.00 69.21           N  
ATOM   2357  CA  ASP A 305       4.179 -33.343  24.512  1.00 77.50           C  
ATOM   2358  C   ASP A 305       5.082 -34.487  24.081  1.00 79.50           C  
ATOM   2359  O   ASP A 305       5.750 -34.422  23.041  1.00 82.67           O  
ATOM   2360  CB  ASP A 305       3.280 -32.866  23.379  1.00 80.42           C  
ATOM   2361  CG  ASP A 305       2.254 -33.895  22.992  1.00 88.20           C  
ATOM   2362  OD1 ASP A 305       2.272 -35.037  23.520  1.00 89.34           O  
ATOM   2363  OD2 ASP A 305       1.422 -33.555  22.138  1.00101.54           O1-
ATOM   2364  N   ALA A 306       5.098 -35.541  24.886  1.00 76.80           N  
ATOM   2365  CA  ALA A 306       5.954 -36.683  24.584  1.00 78.36           C  
ATOM   2366  C   ALA A 306       5.744 -37.254  23.188  1.00 79.50           C  
ATOM   2367  O   ALA A 306       6.656 -37.852  22.624  1.00 87.10           O  
ATOM   2368  CB  ALA A 306       5.796 -37.770  25.624  1.00 77.87           C  
ATOM   2369  N   SER A 307       4.561 -37.080  22.613  1.00 80.79           N  
ATOM   2370  CA  SER A 307       4.333 -37.694  21.310  1.00 80.48           C  
ATOM   2371  C   SER A 307       4.817 -36.801  20.194  1.00 75.43           C  
ATOM   2372  O   SER A 307       4.955 -37.250  19.072  1.00 74.52           O  
ATOM   2373  CB  SER A 307       2.878 -38.092  21.106  1.00 84.11           C  
ATOM   2374  OG  SER A 307       2.058 -36.946  21.163  1.00102.57           O  
ATOM   2375  N   LYS A 308       5.088 -35.538  20.501  1.00 77.93           N  
ATOM   2376  CA  LYS A 308       5.676 -34.632  19.510  1.00 81.08           C  
ATOM   2377  C   LYS A 308       7.190 -34.483  19.722  1.00 81.95           C  
ATOM   2378  O   LYS A 308       7.791 -33.489  19.322  1.00 84.41           O  
ATOM   2379  CB  LYS A 308       5.003 -33.250  19.548  1.00 89.24           C  
ATOM   2380  CG  LYS A 308       3.568 -33.195  19.041  1.00 99.08           C  
ATOM   2381  CD  LYS A 308       3.141 -31.770  18.699  1.00102.10           C  
ATOM   2382  CE  LYS A 308       1.820 -31.751  17.937  1.00103.13           C  
ATOM   2383  NZ  LYS A 308       0.771 -32.531  18.659  1.00 92.08           N1+
ATOM   2384  N   ARG A 309       7.816 -35.480  20.331  1.00 79.10           N  
ATOM   2385  CA  ARG A 309       9.191 -35.326  20.754  1.00 75.96           C  
ATOM   2386  C   ARG A 309      10.158 -36.214  19.969  1.00 79.66           C  
ATOM   2387  O   ARG A 309       9.866 -37.377  19.691  1.00 93.15           O  
ATOM   2388  CB  ARG A 309       9.278 -35.593  22.244  1.00 70.83           C  
ATOM   2389  CG  ARG A 309      10.489 -34.992  22.909  1.00 74.23           C  
ATOM   2390  CD  ARG A 309      10.622 -35.588  24.298  1.00 73.29           C  
ATOM   2391  NE  ARG A 309       9.568 -35.077  25.152  1.00 68.90           N  
ATOM   2392  CZ  ARG A 309       9.122 -35.685  26.233  1.00 72.21           C  
ATOM   2393  NH1 ARG A 309       9.635 -36.852  26.596  1.00 83.14           N1+
ATOM   2394  NH2 ARG A 309       8.149 -35.129  26.937  1.00 71.58           N  
ATOM   2395  N   ILE A 310      11.311 -35.642  19.626  1.00 79.98           N  
ATOM   2396  CA  ILE A 310      12.355 -36.264  18.795  1.00 77.45           C  
ATOM   2397  C   ILE A 310      12.883 -37.551  19.446  1.00 78.47           C  
ATOM   2398  O   ILE A 310      12.830 -37.685  20.667  1.00 84.36           O  
ATOM   2399  CB  ILE A 310      13.496 -35.233  18.545  1.00 78.59           C  
ATOM   2400  CG1 ILE A 310      14.498 -35.727  17.514  1.00 80.88           C  
ATOM   2401  CG2 ILE A 310      14.237 -34.866  19.835  1.00 80.27           C  
ATOM   2402  CD1 ILE A 310      15.709 -34.823  17.358  1.00 81.69           C  
ATOM   2403  N   SER A 311      13.377 -38.494  18.645  1.00 74.75           N  
ATOM   2404  CA  SER A 311      13.949 -39.737  19.173  1.00 76.32           C  
ATOM   2405  C   SER A 311      15.473 -39.678  19.195  1.00 80.87           C  
ATOM   2406  O   SER A 311      16.074 -38.829  18.515  1.00 75.01           O  
ATOM   2407  CB  SER A 311      13.556 -40.883  18.272  1.00 79.80           C  
ATOM   2408  OG  SER A 311      14.204 -40.758  17.014  1.00 87.55           O  
ATOM   2409  N   VAL A 312      16.104 -40.593  19.936  1.00 72.94           N  
ATOM   2410  CA  VAL A 312      17.560 -40.705  19.867  1.00 71.03           C  
ATOM   2411  C   VAL A 312      18.038 -40.669  18.429  1.00 75.02           C  
ATOM   2412  O   VAL A 312      18.898 -39.860  18.079  1.00 72.25           O  
ATOM   2413  CB  VAL A 312      18.101 -41.998  20.469  1.00 67.30           C  
ATOM   2414  CG1 VAL A 312      18.643 -41.737  21.856  1.00 67.35           C  
ATOM   2415  CG2 VAL A 312      17.042 -43.091  20.450  1.00 75.82           C  
ATOM   2416  N   ASP A 313      17.467 -41.532  17.591  1.00 75.76           N  
ATOM   2417  CA  ASP A 313      17.949 -41.669  16.221  1.00 78.16           C  
ATOM   2418  C   ASP A 313      17.715 -40.347  15.534  1.00 76.25           C  
ATOM   2419  O   ASP A 313      18.592 -39.820  14.847  1.00 70.82           O  
ATOM   2420  CB  ASP A 313      17.241 -42.807  15.497  1.00 84.70           C  
ATOM   2421  CG  ASP A 313      16.978 -44.002  16.412  1.00101.08           C  
ATOM   2422  OD1 ASP A 313      17.587 -45.075  16.191  1.00 95.30           O  
ATOM   2423  OD2 ASP A 313      16.171 -43.856  17.367  1.00102.90           O1-
ATOM   2424  N   GLU A 314      16.546 -39.776  15.780  1.00 71.51           N  
ATOM   2425  CA  GLU A 314      16.244 -38.488  15.203  1.00 69.39           C  
ATOM   2426  C   GLU A 314      17.288 -37.470  15.646  1.00 62.22           C  
ATOM   2427  O   GLU A 314      17.766 -36.668  14.851  1.00 60.14           O  
ATOM   2428  CB  GLU A 314      14.831 -38.048  15.568  1.00 68.19           C  
ATOM   2429  CG  GLU A 314      13.820 -38.192  14.446  1.00 71.59           C  
ATOM   2430  CD  GLU A 314      12.420 -38.486  14.950  1.00 80.19           C  
ATOM   2431  OE1 GLU A 314      12.169 -38.394  16.173  1.00 83.46           O  
ATOM   2432  OE2 GLU A 314      11.566 -38.827  14.113  1.00 80.44           O1-
ATOM   2433  N   ALA A 315      17.659 -37.531  16.911  1.00 58.05           N  
ATOM   2434  CA  ALA A 315      18.592 -36.578  17.441  1.00 60.26           C  
ATOM   2435  C   ALA A 315      19.970 -36.858  16.854  1.00 65.85           C  
ATOM   2436  O   ALA A 315      20.741 -35.939  16.511  1.00 63.57           O  
ATOM   2437  CB  ALA A 315      18.619 -36.685  18.948  1.00 59.74           C  
ATOM   2438  N   LEU A 316      20.268 -38.144  16.709  1.00 65.19           N  
ATOM   2439  CA  LEU A 316      21.548 -38.544  16.173  1.00 64.05           C  
ATOM   2440  C   LEU A 316      21.768 -37.983  14.774  1.00 69.58           C  
ATOM   2441  O   LEU A 316      22.901 -37.824  14.344  1.00 76.16           O  
ATOM   2442  CB  LEU A 316      21.686 -40.054  16.220  1.00 59.35           C  
ATOM   2443  CG  LEU A 316      22.187 -40.463  17.612  1.00 62.48           C  
ATOM   2444  CD1 LEU A 316      22.246 -41.973  17.830  1.00 63.74           C  
ATOM   2445  CD2 LEU A 316      23.552 -39.851  17.899  1.00 64.53           C  
ATOM   2446  N   GLN A 317      20.676 -37.654  14.088  1.00 72.62           N  
ATOM   2447  CA  GLN A 317      20.745 -37.153  12.731  1.00 67.74           C  
ATOM   2448  C   GLN A 317      20.745 -35.648  12.732  1.00 68.95           C  
ATOM   2449  O   GLN A 317      21.020 -35.014  11.721  1.00 74.47           O  
ATOM   2450  CB  GLN A 317      19.559 -37.646  11.905  1.00 69.55           C  
ATOM   2451  CG  GLN A 317      19.362 -39.156  11.812  1.00 80.53           C  
ATOM   2452  CD  GLN A 317      20.602 -39.907  11.324  1.00 93.65           C  
ATOM   2453  NE2 GLN A 317      21.104 -39.540  10.134  1.00 90.41           N  
ATOM   2454  OE1 GLN A 317      21.108 -40.810  12.016  1.00 98.86           O  
ATOM   2455  N   HIS A 318      20.411 -35.043  13.853  1.00 67.57           N  
ATOM   2456  CA  HIS A 318      20.299 -33.614  13.811  1.00 67.74           C  
ATOM   2457  C   HIS A 318      21.628 -33.003  13.449  1.00 71.64           C  
ATOM   2458  O   HIS A 318      22.657 -33.372  14.016  1.00 73.05           O  
ATOM   2459  CB  HIS A 318      19.793 -33.093  15.111  1.00 64.45           C  
ATOM   2460  CG  HIS A 318      19.593 -31.615  15.110  1.00 74.72           C  
ATOM   2461  CD2 HIS A 318      20.479 -30.575  15.350  1.00 79.34           C  
ATOM   2462  ND1 HIS A 318      18.408 -31.048  14.839  1.00 82.59           N  
ATOM   2463  CE1 HIS A 318      18.517 -29.710  14.927  1.00 81.73           C  
ATOM   2464  NE2 HIS A 318      19.787 -29.421  15.240  1.00 85.11           N  
ATOM   2465  N   PRO A 319      21.633 -32.078  12.474  1.00 74.21           N  
ATOM   2466  CA  PRO A 319      22.857 -31.450  11.969  1.00 74.17           C  
ATOM   2467  C   PRO A 319      23.855 -31.169  13.057  1.00 72.52           C  
ATOM   2468  O   PRO A 319      25.029 -31.418  12.853  1.00 87.96           O  
ATOM   2469  CB  PRO A 319      22.374 -30.127  11.365  1.00 70.17           C  
ATOM   2470  CG  PRO A 319      20.899 -30.308  11.134  1.00 78.53           C  
ATOM   2471  CD  PRO A 319      20.455 -31.628  11.719  1.00 79.88           C  
ATOM   2472  N   TYR A 320      23.397 -30.687  14.205  1.00 70.30           N  
ATOM   2473  CA  TYR A 320      24.299 -30.287  15.297  1.00 76.22           C  
ATOM   2474  C   TYR A 320      24.993 -31.471  15.975  1.00 75.22           C  
ATOM   2475  O   TYR A 320      26.031 -31.287  16.609  1.00 74.48           O  
ATOM   2476  CB  TYR A 320      23.553 -29.429  16.341  1.00 74.41           C  
ATOM   2477  CG  TYR A 320      24.402 -28.827  17.460  1.00 73.16           C  
ATOM   2478  CD1 TYR A 320      25.076 -27.603  17.288  1.00 72.83           C  
ATOM   2479  CD2 TYR A 320      24.499 -29.449  18.708  1.00 69.42           C  
ATOM   2480  CE1 TYR A 320      25.838 -27.038  18.312  1.00 61.05           C  
ATOM   2481  CE2 TYR A 320      25.257 -28.883  19.736  1.00 62.44           C  
ATOM   2482  CZ  TYR A 320      25.917 -27.680  19.530  1.00 59.86           C  
ATOM   2483  OH  TYR A 320      26.665 -27.129  20.542  1.00 62.73           O  
ATOM   2484  N   ILE A 321      24.424 -32.669  15.842  1.00 71.47           N  
ATOM   2485  CA  ILE A 321      25.001 -33.871  16.450  1.00 72.60           C  
ATOM   2486  C   ILE A 321      25.710 -34.746  15.433  1.00 76.35           C  
ATOM   2487  O   ILE A 321      26.782 -35.283  15.712  1.00 86.28           O  
ATOM   2488  CB  ILE A 321      23.924 -34.770  17.108  1.00 72.28           C  
ATOM   2489  CG1 ILE A 321      23.035 -33.978  18.083  1.00 75.77           C  
ATOM   2490  CG2 ILE A 321      24.551 -36.011  17.745  1.00 64.01           C  
ATOM   2491  CD1 ILE A 321      23.706 -33.500  19.358  1.00 75.52           C  
ATOM   2492  N   ASN A 322      25.110 -34.903  14.259  1.00 73.01           N  
ATOM   2493  CA  ASN A 322      25.504 -35.998  13.401  1.00 76.41           C  
ATOM   2494  C   ASN A 322      26.858 -35.809  12.694  1.00 71.12           C  
ATOM   2495  O   ASN A 322      27.399 -36.750  12.073  1.00 67.16           O  
ATOM   2496  CB  ASN A 322      24.371 -36.356  12.441  1.00 78.19           C  
ATOM   2497  CG  ASN A 322      24.429 -35.572  11.177  1.00 84.27           C  
ATOM   2498  ND2 ASN A 322      23.902 -36.157  10.113  1.00 86.81           N  
ATOM   2499  OD1 ASN A 322      24.966 -34.456  11.139  1.00 87.66           O  
ATOM   2500  N   VAL A 323      27.410 -34.604  12.814  1.00 62.18           N  
ATOM   2501  CA  VAL A 323      28.767 -34.344  12.331  1.00 64.90           C  
ATOM   2502  C   VAL A 323      29.781 -35.345  12.868  1.00 65.98           C  
ATOM   2503  O   VAL A 323      30.831 -35.536  12.264  1.00 73.76           O  
ATOM   2504  CB  VAL A 323      29.268 -32.952  12.708  1.00 61.97           C  
ATOM   2505  CG1 VAL A 323      28.240 -31.913  12.334  1.00 68.52           C  
ATOM   2506  CG2 VAL A 323      29.546 -32.885  14.191  1.00 64.61           C  
ATOM   2507  N   TRP A 324      29.476 -35.960  14.007  1.00 63.69           N  
ATOM   2508  CA  TRP A 324      30.350 -36.976  14.579  1.00 65.45           C  
ATOM   2509  C   TRP A 324      29.818 -38.336  14.312  1.00 66.48           C  
ATOM   2510  O   TRP A 324      30.274 -39.299  14.918  1.00 73.75           O  
ATOM   2511  CB  TRP A 324      30.433 -36.871  16.091  1.00 64.53           C  
ATOM   2512  CG  TRP A 324      30.501 -35.498  16.660  1.00 62.23           C  
ATOM   2513  CD1 TRP A 324      29.509 -34.810  17.367  1.00 65.59           C  
ATOM   2514  CD2 TRP A 324      31.646 -34.614  16.643  1.00 59.82           C  
ATOM   2515  CE2 TRP A 324      31.230 -33.384  17.356  1.00 61.68           C  
ATOM   2516  CE3 TRP A 324      32.917 -34.687  16.105  1.00 55.97           C  
ATOM   2517  NE1 TRP A 324      29.957 -33.567  17.762  1.00 63.31           N  
ATOM   2518  CZ2 TRP A 324      32.077 -32.305  17.502  1.00 61.58           C  
ATOM   2519  CZ3 TRP A 324      33.768 -33.590  16.262  1.00 55.42           C  
ATOM   2520  CH2 TRP A 324      33.360 -32.429  16.936  1.00 59.82           C  
ATOM   2521  N   TYR A 325      28.827 -38.457  13.448  1.00 64.70           N  
ATOM   2522  CA  TYR A 325      28.111 -39.712  13.402  1.00 67.62           C  
ATOM   2523  C   TYR A 325      28.994 -40.826  12.862  1.00 71.30           C  
ATOM   2524  O   TYR A 325      29.634 -40.656  11.829  1.00 74.89           O  
ATOM   2525  CB  TYR A 325      26.850 -39.576  12.566  1.00 71.82           C  
ATOM   2526  CG  TYR A 325      26.087 -40.862  12.508  1.00 73.19           C  
ATOM   2527  CD1 TYR A 325      25.038 -41.090  13.353  1.00 74.21           C  
ATOM   2528  CD2 TYR A 325      26.438 -41.863  11.621  1.00 77.27           C  
ATOM   2529  CE1 TYR A 325      24.336 -42.271  13.315  1.00 72.73           C  
ATOM   2530  CE2 TYR A 325      25.743 -43.053  11.583  1.00 79.02           C  
ATOM   2531  CZ  TYR A 325      24.689 -43.247  12.439  1.00 74.12           C  
ATOM   2532  OH  TYR A 325      23.978 -44.430  12.426  1.00 76.48           O  
ATOM   2533  N   ASP A 326      29.020 -41.965  13.556  1.00 70.51           N  
ATOM   2534  CA  ASP A 326      29.814 -43.120  13.128  1.00 71.26           C  
ATOM   2535  C   ASP A 326      29.069 -44.423  13.388  1.00 72.53           C  
ATOM   2536  O   ASP A 326      28.929 -44.836  14.534  1.00 77.68           O  
ATOM   2537  CB  ASP A 326      31.179 -43.125  13.837  1.00 78.67           C  
ATOM   2538  CG  ASP A 326      32.010 -44.411  13.573  1.00 85.05           C  
ATOM   2539  OD1 ASP A 326      31.492 -45.386  12.944  1.00 81.68           O  
ATOM   2540  OD2 ASP A 326      33.195 -44.427  14.015  1.00 72.68           O1-
ATOM   2541  N   PRO A 327      28.637 -45.101  12.315  1.00 71.76           N  
ATOM   2542  CA  PRO A 327      27.745 -46.262  12.378  1.00 68.83           C  
ATOM   2543  C   PRO A 327      28.330 -47.426  13.119  1.00 74.96           C  
ATOM   2544  O   PRO A 327      27.573 -48.244  13.636  1.00 84.57           O  
ATOM   2545  CB  PRO A 327      27.551 -46.673  10.923  1.00 68.76           C  
ATOM   2546  CG  PRO A 327      28.209 -45.633  10.101  1.00 73.44           C  
ATOM   2547  CD  PRO A 327      29.151 -44.858  10.964  1.00 73.63           C  
ATOM   2548  N   SER A 328      29.658 -47.525  13.158  1.00 83.86           N  
ATOM   2549  CA  SER A 328      30.300 -48.616  13.897  1.00 86.47           C  
ATOM   2550  C   SER A 328      29.981 -48.532  15.401  1.00 84.98           C  
ATOM   2551  O   SER A 328      29.859 -49.556  16.079  1.00 89.38           O  
ATOM   2552  CB  SER A 328      31.801 -48.613  13.667  1.00 87.29           C  
ATOM   2553  OG  SER A 328      32.414 -47.627  14.478  1.00 97.52           O  
ATOM   2554  N   GLU A 329      29.835 -47.302  15.895  1.00 82.53           N  
ATOM   2555  CA  GLU A 329      29.427 -47.015  17.280  1.00 84.82           C  
ATOM   2556  C   GLU A 329      27.905 -47.075  17.491  1.00 93.44           C  
ATOM   2557  O   GLU A 329      27.406 -47.655  18.475  1.00 90.71           O  
ATOM   2558  CB  GLU A 329      29.858 -45.606  17.669  1.00 71.68           C  
ATOM   2559  CG  GLU A 329      31.323 -45.307  17.500  1.00 76.98           C  
ATOM   2560  CD  GLU A 329      31.609 -43.843  17.722  1.00 79.31           C  
ATOM   2561  OE1 GLU A 329      30.988 -43.019  17.030  1.00 78.08           O  
ATOM   2562  OE2 GLU A 329      32.443 -43.515  18.589  1.00 80.69           O1-
ATOM   2563  N   ALA A 330      27.190 -46.425  16.568  1.00 94.11           N  
ATOM   2564  CA  ALA A 330      25.771 -46.141  16.699  1.00 78.63           C  
ATOM   2565  C   ALA A 330      24.954 -47.358  16.381  1.00 77.41           C  
ATOM   2566  O   ALA A 330      23.985 -47.630  17.074  1.00 89.55           O  
ATOM   2567  CB  ALA A 330      25.382 -45.000  15.790  1.00 77.72           C  
ATOM   2568  N   GLU A 331      25.364 -48.103  15.357  1.00 79.40           N  
ATOM   2569  CA  GLU A 331      24.632 -49.293  14.920  1.00 82.03           C  
ATOM   2570  C   GLU A 331      25.202 -50.638  15.413  1.00 76.44           C  
ATOM   2571  O   GLU A 331      24.972 -51.680  14.808  1.00 75.68           O  
ATOM   2572  CB  GLU A 331      24.492 -49.280  13.406  1.00 85.97           C  
ATOM   2573  CG  GLU A 331      23.704 -48.096  12.892  1.00 87.99           C  
ATOM   2574  CD  GLU A 331      24.102 -47.701  11.486  1.00 98.90           C  
ATOM   2575  OE1 GLU A 331      23.843 -46.539  11.125  1.00102.21           O  
ATOM   2576  OE2 GLU A 331      24.676 -48.530  10.737  1.00109.66           O1-
ATOM   2577  N   ALA A 332      25.912 -50.590  16.533  1.00 79.36           N  
ATOM   2578  CA  ALA A 332      26.390 -51.768  17.252  1.00 80.12           C  
ATOM   2579  C   ALA A 332      25.266 -52.713  17.698  1.00 84.19           C  
ATOM   2580  O   ALA A 332      24.187 -52.256  18.080  1.00 87.25           O  
ATOM   2581  CB  ALA A 332      27.196 -51.318  18.461  1.00 82.30           C  
ATOM   2582  N   PRO A 333      25.516 -54.039  17.650  1.00 89.12           N  
ATOM   2583  CA  PRO A 333      24.595 -55.062  18.158  1.00 86.61           C  
ATOM   2584  C   PRO A 333      23.939 -54.703  19.476  1.00 81.39           C  
ATOM   2585  O   PRO A 333      24.631 -54.366  20.424  1.00 76.39           O  
ATOM   2586  CB  PRO A 333      25.502 -56.279  18.361  1.00 76.52           C  
ATOM   2587  CG  PRO A 333      26.598 -56.085  17.367  1.00 92.38           C  
ATOM   2588  CD  PRO A 333      26.574 -54.664  16.844  1.00 90.61           C  
ATOM   2589  N   PRO A 334      22.600 -54.766  19.527  1.00 85.41           N  
ATOM   2590  CA  PRO A 334      21.858 -54.665  20.781  1.00 86.26           C  
ATOM   2591  C   PRO A 334      22.431 -55.592  21.828  1.00 88.64           C  
ATOM   2592  O   PRO A 334      22.863 -56.689  21.495  1.00 96.21           O  
ATOM   2593  CB  PRO A 334      20.455 -55.160  20.411  1.00 78.05           C  
ATOM   2594  CG  PRO A 334      20.497 -55.491  18.944  1.00 85.13           C  
ATOM   2595  CD  PRO A 334      21.693 -54.801  18.371  1.00 84.67           C  
ATOM   2596  N   PRO A 335      22.454 -55.148  23.088  1.00 92.00           N  
ATOM   2597  CA  PRO A 335      22.790 -56.048  24.185  1.00 92.90           C  
ATOM   2598  C   PRO A 335      21.688 -57.096  24.376  1.00 95.19           C  
ATOM   2599  O   PRO A 335      20.563 -56.741  24.699  1.00 94.18           O  
ATOM   2600  CB  PRO A 335      22.865 -55.108  25.397  1.00 97.45           C  
ATOM   2601  CG  PRO A 335      22.059 -53.905  25.018  1.00 90.01           C  
ATOM   2602  CD  PRO A 335      22.257 -53.757  23.539  1.00 92.76           C  
ATOM   2603  N   LYS A 336      21.994 -58.373  24.165  1.00104.54           N  
ATOM   2604  CA  LYS A 336      20.955 -59.400  24.263  1.00103.11           C  
ATOM   2605  C   LYS A 336      20.580 -59.656  25.725  1.00 99.92           C  
ATOM   2606  O   LYS A 336      21.441 -59.988  26.553  1.00 90.48           O  
ATOM   2607  CB  LYS A 336      21.373 -60.701  23.559  1.00103.81           C  
ATOM   2608  CG  LYS A 336      20.215 -61.641  23.207  1.00107.73           C  
ATOM   2609  CD  LYS A 336      19.891 -61.604  21.712  1.00111.40           C  
ATOM   2610  CE  LYS A 336      18.394 -61.450  21.450  1.00115.66           C  
ATOM   2611  NZ  LYS A 336      17.576 -62.508  22.114  1.00125.91           N1+
ATOM   2612  N   ILE A 337      19.296 -59.489  26.037  1.00 92.58           N  
ATOM   2613  CA  ILE A 337      18.824 -59.732  27.392  1.00 93.19           C  
ATOM   2614  C   ILE A 337      18.088 -61.053  27.516  1.00107.70           C  
ATOM   2615  O   ILE A 337      17.073 -61.258  26.846  1.00105.01           O  
ATOM   2616  CB  ILE A 337      17.899 -58.611  27.890  1.00 87.02           C  
ATOM   2617  CG1 ILE A 337      18.714 -57.375  28.255  1.00 81.66           C  
ATOM   2618  CG2 ILE A 337      17.094 -59.075  29.095  1.00 85.88           C  
ATOM   2619  CD1 ILE A 337      18.040 -56.476  29.265  1.00 72.28           C  
ATOM   2620  N   PRO A 338      18.600 -61.958  28.378  1.00128.47           N  
ATOM   2621  CA  PRO A 338      17.885 -63.173  28.780  1.00134.52           C  
ATOM   2622  C   PRO A 338      16.423 -62.898  29.193  1.00141.01           C  
ATOM   2623  O   PRO A 338      16.168 -62.260  30.229  1.00128.59           O  
ATOM   2624  CB  PRO A 338      18.708 -63.673  29.973  1.00135.14           C  
ATOM   2625  CG  PRO A 338      20.099 -63.235  29.664  1.00122.25           C  
ATOM   2626  CD  PRO A 338      19.976 -61.929  28.921  1.00125.91           C  
ATOM   2627  N   ASP A 339      15.491 -63.385  28.368  1.00153.93           N  
ATOM   2628  CA  ASP A 339      14.037 -63.190  28.556  1.00157.44           C  
ATOM   2629  C   ASP A 339      13.477 -63.854  29.814  1.00152.67           C  
ATOM   2630  O   ASP A 339      12.376 -63.498  30.264  1.00137.76           O  
ATOM   2631  CB  ASP A 339      13.239 -63.623  27.308  1.00160.14           C  
ATOM   2632  CG  ASP A 339      13.802 -64.882  26.636  1.00153.89           C  
ATOM   2633  OD1 ASP A 339      14.505 -65.669  27.308  1.00152.97           O  
ATOM   2634  OD2 ASP A 339      13.538 -65.077  25.426  1.00134.05           O1-
ATOM   2635  N   LYS A 340      14.238 -64.817  30.357  1.00153.40           N  
ATOM   2636  CA  LYS A 340      14.067 -65.303  31.732  1.00158.06           C  
ATOM   2637  C   LYS A 340      13.533 -64.131  32.541  1.00161.47           C  
ATOM   2638  O   LYS A 340      12.462 -64.203  33.146  1.00169.97           O  
ATOM   2639  CB  LYS A 340      15.415 -65.741  32.337  1.00150.59           C  
ATOM   2640  CG  LYS A 340      15.864 -67.167  32.044  1.00139.93           C  
ATOM   2641  CD  LYS A 340      17.273 -67.378  32.583  1.00139.68           C  
ATOM   2642  CE  LYS A 340      17.967 -68.582  31.958  1.00131.71           C  
ATOM   2643  NZ  LYS A 340      18.063 -69.750  32.878  1.00131.67           N1+
ATOM   2644  N   GLN A 341      14.287 -63.039  32.519  1.00151.16           N  
ATOM   2645  CA  GLN A 341      13.855 -61.830  33.157  1.00141.92           C  
ATOM   2646  C   GLN A 341      13.065 -60.955  32.183  1.00158.05           C  
ATOM   2647  O   GLN A 341      13.420 -60.818  31.005  1.00155.15           O  
ATOM   2648  CB  GLN A 341      15.057 -61.100  33.741  1.00121.53           C  
ATOM   2649  CG  GLN A 341      14.703 -59.855  34.528  1.00121.83           C  
ATOM   2650  CD  GLN A 341      14.995 -58.580  33.756  1.00130.07           C  
ATOM   2651  NE2 GLN A 341      14.245 -58.346  32.687  1.00119.89           N  
ATOM   2652  OE1 GLN A 341      15.907 -57.824  34.106  1.00136.66           O  
ATOM   2653  N   LEU A 342      11.965 -60.406  32.699  1.00174.21           N  
ATOM   2654  CA  LEU A 342      11.213 -59.311  32.078  1.00159.39           C  
ATOM   2655  C   LEU A 342      10.925 -58.264  33.187  1.00150.46           C  
ATOM   2656  O   LEU A 342       9.938 -58.350  33.920  1.00136.48           O  
ATOM   2657  CB  LEU A 342       9.959 -59.837  31.354  1.00142.94           C  
ATOM   2658  CG  LEU A 342      10.211 -60.905  30.269  1.00134.82           C  
ATOM   2659  CD1 LEU A 342       8.925 -61.597  29.842  1.00134.35           C  
ATOM   2660  CD2 LEU A 342      10.944 -60.348  29.056  1.00129.11           C  
ATOM   2661  N   ASP A 343      11.820 -57.275  33.252  1.00155.69           N  
ATOM   2662  CA  ASP A 343      12.146 -56.398  34.422  1.00159.78           C  
ATOM   2663  C   ASP A 343      11.086 -55.766  35.381  1.00160.69           C  
ATOM   2664  O   ASP A 343      11.205 -54.574  35.721  1.00150.31           O  
ATOM   2665  CB  ASP A 343      13.136 -55.300  33.953  1.00149.46           C  
ATOM   2666  CG  ASP A 343      12.612 -54.494  32.754  1.00145.25           C  
ATOM   2667  OD1 ASP A 343      13.274 -54.473  31.690  1.00124.18           O  
ATOM   2668  OD2 ASP A 343      11.527 -53.882  32.871  1.00161.38           O1-
ATOM   2669  N   GLU A 344      10.100 -56.542  35.853  1.00151.09           N  
ATOM   2670  CA  GLU A 344       9.097 -55.994  36.801  1.00143.12           C  
ATOM   2671  C   GLU A 344       8.038 -56.928  37.416  1.00136.68           C  
ATOM   2672  O   GLU A 344       6.921 -56.485  37.693  1.00128.04           O  
ATOM   2673  CB  GLU A 344       8.387 -54.743  36.228  1.00142.09           C  
ATOM   2674  CG  GLU A 344       8.287 -54.622  34.704  1.00152.55           C  
ATOM   2675  CD  GLU A 344       7.831 -55.887  33.983  1.00158.20           C  
ATOM   2676  OE1 GLU A 344       8.283 -56.096  32.835  1.00145.44           O  
ATOM   2677  OE2 GLU A 344       7.028 -56.667  34.542  1.00169.63           O1-
ATOM   2678  N   ARG A 345       8.374 -58.193  37.660  1.00133.90           N  
ATOM   2679  CA  ARG A 345       7.406 -59.116  38.282  1.00137.68           C  
ATOM   2680  C   ARG A 345       7.637 -59.321  39.789  1.00139.90           C  
ATOM   2681  O   ARG A 345       8.768 -59.203  40.261  1.00137.41           O  
ATOM   2682  CB  ARG A 345       7.366 -60.460  37.547  1.00143.47           C  
ATOM   2683  CG  ARG A 345       6.662 -60.436  36.189  1.00149.76           C  
ATOM   2684  CD  ARG A 345       7.564 -59.968  35.046  1.00155.90           C  
ATOM   2685  NE  ARG A 345       8.646 -60.910  34.735  1.00164.20           N  
ATOM   2686  CZ  ARG A 345       9.875 -60.863  35.254  1.00162.11           C  
ATOM   2687  NH1 ARG A 345      10.205 -59.906  36.118  1.00149.09           N1+
ATOM   2688  NH2 ARG A 345      10.782 -61.774  34.906  1.00151.27           N  
ATOM   2689  N   GLU A 346       6.562 -59.624  40.532  1.00145.80           N  
ATOM   2690  CA  GLU A 346       6.615 -59.778  42.005  1.00136.27           C  
ATOM   2691  C   GLU A 346       7.355 -61.047  42.463  1.00132.97           C  
ATOM   2692  O   GLU A 346       7.515 -61.998  41.692  1.00137.65           O  
ATOM   2693  CB  GLU A 346       5.210 -59.700  42.626  1.00118.37           C  
ATOM   2694  N   HIS A 347       7.803 -61.043  43.718  1.00121.10           N  
ATOM   2695  CA  HIS A 347       8.660 -62.091  44.270  1.00111.37           C  
ATOM   2696  C   HIS A 347       8.781 -61.896  45.761  1.00108.98           C  
ATOM   2697  O   HIS A 347       8.325 -60.879  46.291  1.00100.39           O  
ATOM   2698  CB  HIS A 347      10.046 -61.998  43.646  1.00111.97           C  
ATOM   2699  CG  HIS A 347      10.261 -62.900  42.457  1.00115.16           C  
ATOM   2700  CD2 HIS A 347      10.503 -62.603  41.116  1.00116.10           C  
ATOM   2701  ND1 HIS A 347      10.305 -64.240  42.562  1.00126.04           N  
ATOM   2702  CE1 HIS A 347      10.538 -64.777  41.348  1.00127.69           C  
ATOM   2703  NE2 HIS A 347      10.660 -63.772  40.465  1.00123.45           N  
ATOM   2704  N   THR A 348       9.411 -62.852  46.451  1.00107.76           N  
ATOM   2705  CA  THR A 348       9.599 -62.767  47.908  1.00114.03           C  
ATOM   2706  C   THR A 348      11.056 -62.761  48.369  1.00107.68           C  
ATOM   2707  O   THR A 348      11.906 -63.419  47.775  1.00107.69           O  
ATOM   2708  CB  THR A 348       8.844 -63.885  48.677  1.00114.88           C  
ATOM   2709  CG2 THR A 348       9.625 -65.218  48.675  1.00106.90           C  
ATOM   2710  OG1 THR A 348       8.632 -63.461  50.032  1.00114.02           O  
ATOM   2711  N   ILE A 349      11.314 -62.024  49.447  1.00103.99           N  
ATOM   2712  CA  ILE A 349      12.589 -62.062  50.164  1.00105.20           C  
ATOM   2713  C   ILE A 349      13.436 -63.268  49.788  1.00110.98           C  
ATOM   2714  O   ILE A 349      14.592 -63.117  49.392  1.00119.59           O  
ATOM   2715  CB  ILE A 349      12.410 -62.023  51.713  1.00113.85           C  
ATOM   2716  CG1 ILE A 349      11.085 -62.696  52.174  1.00122.25           C  
ATOM   2717  CG2 ILE A 349      12.531 -60.591  52.234  1.00 93.78           C  
ATOM   2718  CD1 ILE A 349      11.186 -64.153  52.620  1.00106.03           C  
ATOM   2719  N   GLU A 350      12.851 -64.460  49.888  1.00110.59           N  
ATOM   2720  CA  GLU A 350      13.595 -65.679  49.632  1.00113.76           C  
ATOM   2721  C   GLU A 350      13.999 -65.804  48.172  1.00115.02           C  
ATOM   2722  O   GLU A 350      15.194 -65.858  47.857  1.00106.12           O  
ATOM   2723  CB  GLU A 350      12.831 -66.915  50.125  1.00118.34           C  
ATOM   2724  CG  GLU A 350      13.068 -67.227  51.597  1.00117.35           C  
ATOM   2725  CD  GLU A 350      14.358 -66.609  52.131  1.00125.86           C  
ATOM   2726  OE1 GLU A 350      15.464 -66.972  51.647  1.00105.68           O  
ATOM   2727  OE2 GLU A 350      14.258 -65.742  53.035  1.00133.01           O1-
ATOM   2728  N   GLU A 351      13.000 -65.816  47.292  1.00117.58           N  
ATOM   2729  CA  GLU A 351      13.230 -65.958  45.858  1.00120.30           C  
ATOM   2730  C   GLU A 351      14.101 -64.818  45.350  1.00118.84           C  
ATOM   2731  O   GLU A 351      14.808 -64.957  44.352  1.00130.55           O  
ATOM   2732  CB  GLU A 351      11.913 -65.980  45.080  1.00123.31           C  
ATOM   2733  CG  GLU A 351      10.842 -66.906  45.626  1.00127.67           C  
ATOM   2734  CD  GLU A 351       9.452 -66.471  45.207  1.00133.21           C  
ATOM   2735  OE1 GLU A 351       9.051 -65.342  45.566  1.00134.77           O  
ATOM   2736  OE2 GLU A 351       8.762 -67.255  44.520  1.00129.21           O1-
ATOM   2737  N   TRP A 352      14.039 -63.688  46.043  1.00110.43           N  
ATOM   2738  CA  TRP A 352      14.867 -62.544  45.705  1.00107.30           C  
ATOM   2739  C   TRP A 352      16.296 -62.802  46.080  1.00 96.12           C  
ATOM   2740  O   TRP A 352      17.179 -62.775  45.217  1.00 83.51           O  
ATOM   2741  CB  TRP A 352      14.345 -61.294  46.391  1.00116.20           C  
ATOM   2742  CG  TRP A 352      13.330 -60.500  45.585  1.00123.81           C  
ATOM   2743  CD1 TRP A 352      12.063 -60.065  45.996  1.00127.54           C  
ATOM   2744  CD2 TRP A 352      13.474 -59.995  44.204  1.00119.09           C  
ATOM   2745  CE2 TRP A 352      12.230 -59.266  43.895  1.00122.71           C  
ATOM   2746  CE3 TRP A 352      14.471 -60.060  43.236  1.00115.79           C  
ATOM   2747  NE1 TRP A 352      11.438 -59.349  44.995  1.00125.03           N  
ATOM   2748  CZ2 TRP A 352      12.018 -58.658  42.661  1.00122.18           C  
ATOM   2749  CZ3 TRP A 352      14.244 -59.436  41.999  1.00118.99           C  
ATOM   2750  CH2 TRP A 352      13.048 -58.752  41.721  1.00117.74           C  
ATOM   2751  N   LYS A 353      16.519 -63.091  47.364  1.00 89.50           N  
ATOM   2752  CA  LYS A 353      17.843 -63.430  47.883  1.00 89.64           C  
ATOM   2753  C   LYS A 353      18.567 -64.455  47.021  1.00 92.84           C  
ATOM   2754  O   LYS A 353      19.787 -64.376  46.855  1.00 89.67           O  
ATOM   2755  CB  LYS A 353      17.761 -63.941  49.331  1.00 86.81           C  
ATOM   2756  CG  LYS A 353      19.133 -64.185  49.960  1.00 86.46           C  
ATOM   2757  CD  LYS A 353      19.110 -64.603  51.431  1.00 84.40           C  
ATOM   2758  CE  LYS A 353      20.546 -64.798  51.924  1.00 92.03           C  
ATOM   2759  NZ  LYS A 353      20.770 -65.551  53.198  1.00 90.53           N1+
ATOM   2760  N   GLU A 354      17.810 -65.409  46.478  1.00 95.87           N  
ATOM   2761  CA  GLU A 354      18.404 -66.521  45.747  1.00102.61           C  
ATOM   2762  C   GLU A 354      18.735 -66.146  44.311  1.00 98.12           C  
ATOM   2763  O   GLU A 354      19.755 -66.571  43.760  1.00 92.63           O  
ATOM   2764  CB  GLU A 354      17.505 -67.761  45.789  1.00125.71           C  
ATOM   2765  CG  GLU A 354      16.127 -67.571  45.173  1.00133.78           C  
ATOM   2766  CD  GLU A 354      15.748 -68.673  44.197  1.00140.07           C  
ATOM   2767  OE1 GLU A 354      15.736 -69.860  44.601  1.00134.82           O  
ATOM   2768  OE2 GLU A 354      15.456 -68.343  43.022  1.00127.99           O1-
ATOM   2769  N   LEU A 355      17.868 -65.351  43.706  1.00 97.63           N  
ATOM   2770  CA  LEU A 355      18.137 -64.836  42.376  1.00 98.74           C  
ATOM   2771  C   LEU A 355      19.441 -64.066  42.325  1.00103.12           C  
ATOM   2772  O   LEU A 355      20.320 -64.352  41.502  1.00 97.78           O  
ATOM   2773  CB  LEU A 355      16.986 -63.961  41.915  1.00 96.86           C  
ATOM   2774  CG  LEU A 355      16.038 -64.841  41.116  1.00 97.48           C  
ATOM   2775  CD1 LEU A 355      14.755 -64.082  40.816  1.00 96.64           C  
ATOM   2776  CD2 LEU A 355      16.734 -65.339  39.848  1.00 88.32           C  
ATOM   2777  N   ILE A 356      19.549 -63.089  43.222  1.00105.46           N  
ATOM   2778  CA  ILE A 356      20.753 -62.292  43.365  1.00 98.90           C  
ATOM   2779  C   ILE A 356      21.938 -63.246  43.485  1.00 94.54           C  
ATOM   2780  O   ILE A 356      22.801 -63.275  42.616  1.00 84.32           O  
ATOM   2781  CB  ILE A 356      20.689 -61.367  44.611  1.00103.40           C  
ATOM   2782  CG1 ILE A 356      19.341 -60.606  44.716  1.00 95.83           C  
ATOM   2783  CG2 ILE A 356      21.923 -60.475  44.689  1.00101.50           C  
ATOM   2784  CD1 ILE A 356      19.250 -59.279  44.006  1.00 84.26           C  
ATOM   2785  N   TYR A 357      21.951 -64.055  44.542  1.00104.75           N  
ATOM   2786  CA  TYR A 357      23.087 -64.941  44.817  1.00107.24           C  
ATOM   2787  C   TYR A 357      23.464 -65.775  43.592  1.00105.04           C  
ATOM   2788  O   TYR A 357      24.647 -65.876  43.248  1.00 91.85           O  
ATOM   2789  CB  TYR A 357      22.803 -65.841  46.022  1.00105.55           C  
ATOM   2790  CG  TYR A 357      24.021 -66.566  46.557  1.00113.99           C  
ATOM   2791  CD1 TYR A 357      24.891 -65.940  47.438  1.00124.31           C  
ATOM   2792  CD2 TYR A 357      24.296 -67.880  46.196  1.00116.04           C  
ATOM   2793  CE1 TYR A 357      26.006 -66.598  47.944  1.00134.46           C  
ATOM   2794  CE2 TYR A 357      25.407 -68.547  46.698  1.00123.97           C  
ATOM   2795  CZ  TYR A 357      26.260 -67.903  47.574  1.00130.18           C  
ATOM   2796  OH  TYR A 357      27.372 -68.547  48.084  1.00133.70           O  
ATOM   2797  N   LYS A 358      22.452 -66.356  42.937  1.00106.50           N  
ATOM   2798  CA  LYS A 358      22.674 -67.128  41.715  1.00104.39           C  
ATOM   2799  C   LYS A 358      23.434 -66.212  40.774  1.00 97.01           C  
ATOM   2800  O   LYS A 358      24.613 -66.431  40.491  1.00 92.86           O  
ATOM   2801  CB  LYS A 358      21.351 -67.610  41.096  1.00 94.35           C  
ATOM   2802  N   GLU A 359      22.764 -65.136  40.383  1.00 96.27           N  
ATOM   2803  CA  GLU A 359      23.299 -64.142  39.471  1.00 88.08           C  
ATOM   2804  C   GLU A 359      24.697 -63.632  39.859  1.00 79.65           C  
ATOM   2805  O   GLU A 359      25.515 -63.372  38.980  1.00 74.46           O  
ATOM   2806  CB  GLU A 359      22.302 -62.997  39.352  1.00 92.18           C  
ATOM   2807  CG  GLU A 359      22.697 -61.948  38.345  1.00106.33           C  
ATOM   2808  CD  GLU A 359      22.660 -62.476  36.937  1.00115.61           C  
ATOM   2809  OE1 GLU A 359      21.552 -62.537  36.365  1.00131.81           O  
ATOM   2810  OE2 GLU A 359      23.735 -62.821  36.407  1.00115.75           O1-
ATOM   2811  N   VAL A 360      24.968 -63.512  41.161  1.00 76.88           N  
ATOM   2812  CA  VAL A 360      26.274 -63.043  41.654  1.00 82.24           C  
ATOM   2813  C   VAL A 360      27.347 -64.104  41.503  1.00 90.01           C  
ATOM   2814  O   VAL A 360      28.509 -63.789  41.136  1.00 72.03           O  
ATOM   2815  CB  VAL A 360      26.235 -62.640  43.143  1.00 77.37           C  
ATOM   2816  CG1 VAL A 360      27.639 -62.594  43.732  1.00 79.11           C  
ATOM   2817  CG2 VAL A 360      25.616 -61.279  43.282  1.00 87.47           C  
ATOM   2818  N   MET A 361      26.934 -65.342  41.836  1.00103.56           N  
ATOM   2819  CA  MET A 361      27.799 -66.534  41.871  1.00102.20           C  
ATOM   2820  C   MET A 361      28.047 -66.962  40.452  1.00 92.43           C  
ATOM   2821  O   MET A 361      29.135 -67.431  40.109  1.00 87.34           O  
ATOM   2822  CB  MET A 361      27.190 -67.681  42.701  1.00 95.01           C  
ATOM   2823  CG  MET A 361      27.191 -67.429  44.207  1.00101.09           C  
ATOM   2824  SD  MET A 361      28.739 -67.551  45.162  1.00108.56           S  
ATOM   2825  CE  MET A 361      29.845 -66.303  44.491  1.00 92.72           C  
ATOM   2826  N   ASP A 362      27.024 -66.752  39.635  1.00 87.99           N  
ATOM   2827  CA  ASP A 362      27.137 -66.822  38.195  1.00102.53           C  
ATOM   2828  C   ASP A 362      28.265 -65.909  37.693  1.00104.36           C  
ATOM   2829  O   ASP A 362      29.011 -66.275  36.777  1.00101.97           O  
ATOM   2830  CB  ASP A 362      25.808 -66.399  37.584  1.00118.18           C  
ATOM   2831  CG  ASP A 362      25.511 -67.111  36.303  1.00125.34           C  
ATOM   2832  OD1 ASP A 362      26.008 -66.656  35.250  1.00130.55           O  
ATOM   2833  OD2 ASP A 362      24.772 -68.117  36.354  1.00129.49           O1-
ATOM   2834  N   LEU A 363      28.407 -64.743  38.325  1.00101.11           N  
ATOM   2835  CA  LEU A 363      29.374 -63.734  37.889  1.00 94.20           C  
ATOM   2836  C   LEU A 363      30.803 -63.761  38.513  1.00 98.40           C  
ATOM   2837  O   LEU A 363      31.732 -63.177  37.941  1.00 89.27           O  
ATOM   2838  CB  LEU A 363      28.733 -62.357  37.994  1.00 93.15           C  
ATOM   2839  CG  LEU A 363      28.021 -61.795  36.757  1.00 93.64           C  
ATOM   2840  CD1 LEU A 363      27.321 -62.875  35.935  1.00 96.81           C  
ATOM   2841  CD2 LEU A 363      27.052 -60.684  37.160  1.00 88.12           C  
ATOM   2842  N   GLU A 364      30.990 -64.428  39.653  1.00 94.87           N  
ATOM   2843  CA  GLU A 364      32.332 -64.577  40.212  1.00 98.43           C  
ATOM   2844  C   GLU A 364      33.208 -65.497  39.349  1.00 97.35           C  
ATOM   2845  O   GLU A 364      34.384 -65.196  39.081  1.00100.87           O  
ATOM   2846  CB  GLU A 364      32.282 -65.067  41.670  1.00108.10           C  
ATOM   2847  CG  GLU A 364      32.154 -63.958  42.715  1.00110.92           C  
ATOM   2848  CD  GLU A 364      32.927 -64.230  44.013  1.00113.53           C  
ATOM   2849  OE1 GLU A 364      32.281 -64.300  45.090  1.00102.79           O  
ATOM   2850  OE2 GLU A 364      34.182 -64.356  43.970  1.00101.83           O1-
TER   
ATOM   2851  N   PRO F 554      35.797 -31.641  10.826  1.00 93.90           N  
ATOM   2852  CA  PRO F 554      35.700 -31.255  12.255  1.00 90.11           C  
ATOM   2853  C   PRO F 554      36.269 -32.352  13.156  1.00 87.73           C  
ATOM   2854  O   PRO F 554      35.581 -33.326  13.438  1.00 92.29           O  
ATOM   2855  CB  PRO F 554      34.191 -31.094  12.481  1.00 87.58           C  
ATOM   2856  CG  PRO F 554      33.542 -31.923  11.403  1.00 93.91           C  
ATOM   2857  CD  PRO F 554      34.515 -32.104  10.259  1.00 87.16           C  
ATOM   2858  N   LYS F 555      37.518 -32.221  13.585  1.00 87.67           N  
ATOM   2859  CA  LYS F 555      38.174 -33.324  14.293  1.00 90.35           C  
ATOM   2860  C   LYS F 555      37.512 -33.545  15.650  1.00 83.27           C  
ATOM   2861  O   LYS F 555      37.232 -32.581  16.367  1.00 71.27           O  
ATOM   2862  CB  LYS F 555      39.692 -33.062  14.444  1.00105.82           C  
ATOM   2863  CG  LYS F 555      40.520 -34.191  15.076  1.00110.70           C  
ATOM   2864  CD  LYS F 555      40.244 -35.567  14.449  1.00122.78           C  
ATOM   2865  CE  LYS F 555      40.807 -36.722  15.281  1.00114.71           C  
ATOM   2866  NZ  LYS F 555      40.085 -37.998  15.008  1.00105.69           N1+
ATOM   2867  N   ARG F 556      37.248 -34.808  15.995  1.00 78.76           N  
ATOM   2868  CA  ARG F 556      36.847 -35.143  17.370  1.00 71.09           C  
ATOM   2869  C   ARG F 556      37.866 -34.613  18.372  1.00 73.06           C  
ATOM   2870  O   ARG F 556      39.065 -34.571  18.089  1.00 76.25           O  
ATOM   2871  CB  ARG F 556      36.695 -36.642  17.585  1.00 64.75           C  
ATOM   2872  CG  ARG F 556      35.477 -37.243  16.939  1.00 66.33           C  
ATOM   2873  CD  ARG F 556      35.273 -38.686  17.374  1.00 69.82           C  
ATOM   2874  NE  ARG F 556      34.132 -39.318  16.700  1.00 71.66           N  
ATOM   2875  CZ  ARG F 556      33.535 -40.443  17.100  1.00 79.45           C  
ATOM   2876  NH1 ARG F 556      33.959 -41.089  18.182  1.00 83.73           N1+
ATOM   2877  NH2 ARG F 556      32.502 -40.924  16.420  1.00 81.05           N  
ATOM   2878  N   PRO F 557      37.391 -34.183  19.544  1.00 79.46           N  
ATOM   2879  CA  PRO F 557      38.333 -33.741  20.570  1.00 78.54           C  
ATOM   2880  C   PRO F 557      38.940 -34.901  21.374  1.00 83.10           C  
ATOM   2881  O   PRO F 557      38.440 -36.041  21.308  1.00 93.43           O  
ATOM   2882  CB  PRO F 557      37.478 -32.829  21.453  1.00 80.73           C  
ATOM   2883  CG  PRO F 557      36.300 -32.443  20.593  1.00 82.87           C  
ATOM   2884  CD  PRO F 557      36.031 -33.671  19.788  1.00 77.02           C  
ATOM   2885  N   THR F 558      40.008 -34.596  22.115  1.00 74.44           N  
ATOM   2886  CA  THR F 558      40.834 -35.582  22.813  1.00 69.34           C  
ATOM   2887  C   THR F 558      41.307 -35.012  24.155  1.00 73.57           C  
ATOM   2888  O   THR F 558      42.074 -35.638  24.895  1.00 76.74           O  
ATOM   2889  CB  THR F 558      42.095 -35.885  21.994  1.00 65.92           C  
ATOM   2890  CG2 THR F 558      41.772 -36.735  20.757  1.00 64.96           C  
ATOM   2891  OG1 THR F 558      42.697 -34.643  21.599  1.00 63.20           O  
ATOM   2892  N   THR F 559      40.886 -33.796  24.453  1.00 70.20           N  
ATOM   2893  CA  THR F 559      41.256 -33.179  25.703  1.00 66.20           C  
ATOM   2894  C   THR F 559      40.016 -32.503  26.252  1.00 68.07           C  
ATOM   2895  O   THR F 559      39.192 -31.995  25.495  1.00 69.44           O  
ATOM   2896  CB  THR F 559      42.349 -32.132  25.497  1.00 63.33           C  
ATOM   2897  CG2 THR F 559      43.307 -32.582  24.416  1.00 61.95           C  
ATOM   2898  OG1 THR F 559      41.744 -30.896  25.105  1.00 65.16           O  
ATOM   2899  N   LEU F 560      39.878 -32.512  27.568  1.00 64.06           N  
ATOM   2900  CA  LEU F 560      38.788 -31.833  28.216  1.00 59.43           C  
ATOM   2901  C   LEU F 560      39.261 -31.395  29.585  1.00 64.91           C  
ATOM   2902  O   LEU F 560      39.835 -32.184  30.340  1.00 73.76           O  
ATOM   2903  CB  LEU F 560      37.576 -32.730  28.306  1.00 58.39           C  
ATOM   2904  CG  LEU F 560      36.472 -32.234  29.237  1.00 60.07           C  
ATOM   2905  CD1 LEU F 560      36.026 -30.813  28.909  1.00 60.42           C  
ATOM   2906  CD2 LEU F 560      35.298 -33.206  29.240  1.00 58.25           C  
ATOM   2907  N   ASN F 561      39.022 -30.123  29.892  1.00 67.67           N  
ATOM   2908  CA  ASN F 561      39.728 -29.460  30.966  1.00 65.82           C  
ATOM   2909  C   ASN F 561      39.026 -29.452  32.337  1.00 66.27           C  
ATOM   2910  O   ASN F 561      38.390 -28.490  32.729  1.00 69.90           O  
ATOM   2911  CB  ASN F 561      40.098 -28.057  30.521  1.00 70.72           C  
ATOM   2912  CG  ASN F 561      40.916 -27.334  31.559  1.00 80.65           C  
ATOM   2913  ND2 ASN F 561      40.939 -26.012  31.490  1.00 85.51           N  
ATOM   2914  OD1 ASN F 561      41.511 -27.962  32.423  1.00 79.97           O  
ATOM   2915  N   LEU F 562      39.170 -30.539  33.078  1.00 72.44           N  
ATOM   2916  CA  LEU F 562      38.647 -30.623  34.444  1.00 70.70           C  
ATOM   2917  C   LEU F 562      39.614 -29.963  35.445  1.00 78.02           C  
ATOM   2918  O   LEU F 562      39.711 -30.394  36.577  1.00 65.63           O  
ATOM   2919  CB  LEU F 562      38.415 -32.095  34.787  1.00 63.58           C  
ATOM   2920  CG  LEU F 562      37.892 -32.851  33.550  1.00 63.06           C  
ATOM   2921  CD1 LEU F 562      38.326 -34.310  33.472  1.00 56.71           C  
ATOM   2922  CD2 LEU F 562      36.373 -32.698  33.413  1.00 61.19           C  
ATOM   2923  N   PHE F 563      40.310 -28.908  34.997  1.00101.44           N  
ATOM   2924  CA  PHE F 563      41.337 -28.174  35.771  1.00109.10           C  
ATOM   2925  C   PHE F 563      40.925 -27.822  37.198  1.00110.14           C  
ATOM   2926  O   PHE F 563      39.971 -27.095  37.495  1.00100.68           O  
ATOM   2927  CB  PHE F 563      41.952 -26.962  34.964  1.00132.34           C  
ATOM   2928  CG  PHE F 563      41.348 -25.566  35.241  1.00138.22           C  
ATOM   2929  CD1 PHE F 563      40.035 -25.231  34.855  1.00131.64           C  
ATOM   2930  CD2 PHE F 563      42.146 -24.548  35.809  1.00130.48           C  
ATOM   2931  CE1 PHE F 563      39.519 -23.951  35.094  1.00125.57           C  
ATOM   2932  CE2 PHE F 563      41.631 -23.271  36.044  1.00129.14           C  
ATOM   2933  CZ  PHE F 563      40.317 -22.972  35.686  1.00127.80           C  
ATOM   2934  OXT PHE F 563      41.579 -28.323  38.102  1.00117.56           O1-
TER   
END
