# Supplementary material for: Utilizing network pharmacology and molecular docking to explore the underlying mechanism of Guizhi Fuling Wan in treating endometriosis
Source: PeerJ. 2021 Apr 2;9:e11087. doi: 10.7717/peerj.11087 (PMC8020871; doi:10.7717/peerj.11087)
Supplement: Supplemental Information 1 [file peerj-09-11087-s001.zip › Molecular docking/MAPK8-4l7f.pdb]

ATOM      1  N   SER A   5     -28.982  64.668  -2.357  1.00 20.33           N  
ATOM      2  CA  SER A   5     -28.928  63.664  -1.256  1.00 20.61           C  
ATOM      3  C   SER A   5     -27.467  63.616  -0.789  1.00 20.03           C  
ATOM      4  O   SER A   5     -26.572  64.213  -1.417  1.00 19.61           O  
ATOM      5  CB  SER A   5     -29.370  62.293  -1.772  1.00 20.36           C  
ATOM      6  OG  SER A   5     -28.358  61.772  -2.644  1.00 22.39           O  
ATOM      7  N   LEU A   6     -27.227  62.923   0.321  1.00 20.35           N  
ATOM      8  CA  LEU A   6     -25.852  62.702   0.815  1.00 20.78           C  
ATOM      9  C   LEU A   6     -25.031  61.899  -0.220  1.00 19.83           C  
ATOM     10  O   LEU A   6     -23.807  61.975  -0.230  1.00 19.11           O  
ATOM     11  CB  LEU A   6     -25.892  61.925   2.144  1.00 21.77           C  
ATOM     12  CG  LEU A   6     -26.507  62.698   3.329  1.00 23.28           C  
ATOM     13  CD1 LEU A   6     -26.577  61.798   4.558  1.00 26.48           C  
ATOM     14  CD2 LEU A   6     -25.724  63.972   3.618  1.00 25.24           C  
ATOM     15  N   ASP A   7     -25.725  61.139  -1.073  1.00 19.79           N  
ATOM     16  CA  ASP A   7     -25.050  60.298  -2.080  1.00 20.31           C  
ATOM     17  C   ASP A   7     -24.729  60.984  -3.427  1.00 20.18           C  
ATOM     18  O   ASP A   7     -24.018  60.405  -4.270  1.00 20.44           O  
ATOM     19  CB  ASP A   7     -25.787  58.984  -2.299  1.00 19.66           C  
ATOM     20  CG  ASP A   7     -24.881  57.907  -2.977  1.00 23.67           C  
ATOM     21  OD1 ASP A   7     -23.711  57.703  -2.516  1.00 21.31           O  
ATOM     22  OD2 ASP A   7     -25.346  57.283  -3.963  1.00 22.93           O1-
ATOM     23  N   ASN A   8     -25.233  62.193  -3.654  1.00 19.05           N  
ATOM     24  CA  ASN A   8     -24.952  62.875  -4.931  1.00 19.07           C  
ATOM     25  C   ASN A   8     -24.427  64.298  -4.849  1.00 19.30           C  
ATOM     26  O   ASN A   8     -23.996  64.848  -5.851  1.00 20.68           O  
ATOM     27  CB  ASN A   8     -26.126  62.727  -5.930  1.00 18.80           C  
ATOM     28  CG  ASN A   8     -27.418  63.385  -5.454  1.00 20.49           C  
ATOM     29  ND2 ASN A   8     -28.548  62.897  -5.994  1.00 21.34           N  
ATOM     30  OD1 ASN A   8     -27.417  64.338  -4.648  1.00 20.51           O  
ATOM     31  N   ASN A   9     -24.449  64.893  -3.655  1.00 19.13           N  
ATOM     32  CA  ASN A   9     -23.842  66.204  -3.441  1.00 19.44           C  
ATOM     33  C   ASN A   9     -22.400  66.082  -2.954  1.00 20.16           C  
ATOM     34  O   ASN A   9     -22.116  65.235  -2.103  1.00 19.57           O  
ATOM     35  CB  ASN A   9     -24.622  66.990  -2.378  1.00 19.51           C  
ATOM     36  CG  ASN A   9     -25.960  67.515  -2.891  1.00 19.95           C  
ATOM     37  ND2 ASN A   9     -25.922  68.215  -3.988  1.00 16.62           N  
ATOM     38  OD1 ASN A   9     -27.012  67.329  -2.250  1.00 24.18           O  
ATOM     39  N   PHE A  10     -21.530  66.959  -3.460  1.00 20.44           N  
ATOM     40  CA  PHE A  10     -20.128  67.028  -3.064  1.00 21.23           C  
ATOM     41  C   PHE A  10     -19.860  68.238  -2.168  1.00 23.68           C  
ATOM     42  O   PHE A  10     -20.603  69.233  -2.202  1.00 22.77           O  
ATOM     43  CB  PHE A  10     -19.218  67.124  -4.299  1.00 21.13           C  
ATOM     44  CG  PHE A  10     -19.139  65.854  -5.106  1.00 21.29           C  
ATOM     45  CD1 PHE A  10     -20.124  65.548  -6.043  1.00 19.86           C  
ATOM     46  CD2 PHE A  10     -18.075  64.955  -4.936  1.00 18.50           C  
ATOM     47  CE1 PHE A  10     -20.074  64.378  -6.811  1.00 19.41           C  
ATOM     48  CE2 PHE A  10     -18.013  63.758  -5.712  1.00 20.82           C  
ATOM     49  CZ  PHE A  10     -19.024  63.474  -6.654  1.00 21.32           C  
ATOM     50  N   TYR A  11     -18.788  68.157  -1.368  1.00 24.45           N  
ATOM     51  CA  TYR A  11     -18.246  69.333  -0.660  1.00 26.07           C  
ATOM     52  C   TYR A  11     -16.726  69.173  -0.630  1.00 27.24           C  
ATOM     53  O   TYR A  11     -16.203  68.102  -0.943  1.00 26.48           O  
ATOM     54  CB  TYR A  11     -18.822  69.476   0.758  1.00 26.26           C  
ATOM     55  CG  TYR A  11     -18.261  68.491   1.790  1.00 27.66           C  
ATOM     56  CD1 TYR A  11     -18.591  67.132   1.751  1.00 25.20           C  
ATOM     57  CD2 TYR A  11     -17.401  68.930   2.815  1.00 28.24           C  
ATOM     58  CE1 TYR A  11     -18.086  66.237   2.694  1.00 25.54           C  
ATOM     59  CE2 TYR A  11     -16.892  68.035   3.771  1.00 29.00           C  
ATOM     60  CZ  TYR A  11     -17.216  66.696   3.694  1.00 27.10           C  
ATOM     61  OH  TYR A  11     -16.707  65.814   4.641  1.00 26.91           O  
ATOM     62  N   SER A  12     -16.026  70.247  -0.297  1.00 28.47           N  
ATOM     63  CA  SER A  12     -14.581  70.252  -0.355  1.00 30.55           C  
ATOM     64  C   SER A  12     -14.019  70.554   1.028  1.00 32.11           C  
ATOM     65  O   SER A  12     -14.577  71.363   1.763  1.00 31.50           O  
ATOM     66  CB  SER A  12     -14.090  71.265  -1.383  1.00 30.54           C  
ATOM     67  OG  SER A  12     -14.225  70.759  -2.704  1.00 32.00           O  
ATOM     68  N   VAL A  13     -12.943  69.856   1.387  1.00 33.97           N  
ATOM     69  CA  VAL A  13     -12.197  70.134   2.616  1.00 35.76           C  
ATOM     70  C   VAL A  13     -10.708  70.172   2.308  1.00 36.72           C  
ATOM     71  O   VAL A  13     -10.228  69.424   1.462  1.00 35.89           O  
ATOM     72  CB  VAL A  13     -12.469  69.102   3.751  1.00 36.04           C  
ATOM     73  CG1 VAL A  13     -13.806  69.327   4.340  1.00 37.97           C  
ATOM     74  CG2 VAL A  13     -12.365  67.667   3.263  1.00 36.26           C  
ATOM     75  N   GLU A  14      -9.990  71.078   2.970  1.00 38.10           N  
ATOM     76  CA AGLU A  14      -8.537  71.149   2.861  0.50 39.12           C  
ATOM     77  CA BGLU A  14      -8.534  71.124   2.850  0.50 38.99           C  
ATOM     78  C   GLU A  14      -7.921  70.125   3.825  1.00 39.41           C  
ATOM     79  O   GLU A  14      -8.272  70.090   5.012  1.00 38.99           O  
ATOM     80  CB AGLU A  14      -8.052  72.574   3.168  0.50 39.21           C  
ATOM     81  CB BGLU A  14      -7.989  72.535   3.099  0.50 39.37           C  
ATOM     82  CG AGLU A  14      -8.735  73.653   2.302  0.50 39.83           C  
ATOM     83  CG BGLU A  14      -8.340  73.545   2.004  0.50 40.82           C  
ATOM     84  CD AGLU A  14      -8.526  75.079   2.812  0.50 40.49           C  
ATOM     85  CD BGLU A  14      -7.764  73.179   0.647  0.50 43.23           C  
ATOM     86  OE1AGLU A  14      -8.854  75.361   3.994  0.50 41.74           O  
ATOM     87  OE1BGLU A  14      -6.518  73.152   0.505  0.50 44.57           O  
ATOM     88  OE2AGLU A  14      -8.048  75.922   2.016  0.50 41.17           O1-
ATOM     89  OE2BGLU A  14      -8.564  72.925  -0.279  0.50 43.54           O1-
ATOM     90  N   ILE A  15      -7.041  69.278   3.302  1.00 40.26           N  
ATOM     91  CA  ILE A  15      -6.335  68.278   4.098  1.00 41.19           C  
ATOM     92  C   ILE A  15      -4.891  68.549   3.767  1.00 42.24           C  
ATOM     93  O   ILE A  15      -4.411  68.164   2.686  1.00 42.42           O  
ATOM     94  CB  ILE A  15      -6.708  66.806   3.720  1.00 41.33           C  
ATOM     95  CG1 ILE A  15      -8.223  66.550   3.805  1.00 40.56           C  
ATOM     96  CG2 ILE A  15      -5.910  65.800   4.585  1.00 41.23           C  
ATOM     97  CD1 ILE A  15      -8.824  66.533   5.214  1.00 40.02           C  
ATOM     98  N   GLY A  16      -4.215  69.261   4.677  1.00 43.44           N  
ATOM     99  CA  GLY A  16      -2.872  69.772   4.427  1.00 44.60           C  
ATOM    100  C   GLY A  16      -2.879  70.717   3.242  1.00 45.49           C  
ATOM    101  O   GLY A  16      -3.659  71.669   3.209  1.00 46.14           O  
ATOM    102  N   ASP A  17      -2.039  70.419   2.255  1.00 46.12           N  
ATOM    103  CA  ASP A  17      -1.916  71.229   1.039  1.00 47.00           C  
ATOM    104  C   ASP A  17      -2.811  70.760  -0.110  1.00 46.17           C  
ATOM    105  O   ASP A  17      -2.704  71.273  -1.232  1.00 46.54           O  
ATOM    106  CB  ASP A  17      -0.457  71.240   0.563  1.00 47.83           C  
ATOM    107  CG  ASP A  17       0.499  71.804   1.619  1.00 51.23           C  
ATOM    108  OD1 ASP A  17       0.176  72.878   2.196  1.00 54.19           O  
ATOM    109  OD2 ASP A  17       1.556  71.166   1.874  1.00 53.64           O1-
ATOM    110  N   SER A  18      -3.676  69.783   0.164  1.00 45.00           N  
ATOM    111  CA  SER A  18      -4.565  69.238  -0.865  1.00 43.40           C  
ATOM    112  C   SER A  18      -6.049  69.415  -0.533  1.00 41.29           C  
ATOM    113  O   SER A  18      -6.450  69.515   0.643  1.00 41.97           O  
ATOM    114  CB  SER A  18      -4.276  67.762  -1.072  1.00 44.00           C  
ATOM    115  OG  SER A  18      -4.770  67.038   0.042  1.00 46.61           O  
ATOM    116  N   THR A  19      -6.856  69.442  -1.589  1.00 38.55           N  
ATOM    117  CA  THR A  19      -8.303  69.575  -1.469  1.00 36.14           C  
ATOM    118  C   THR A  19      -8.921  68.200  -1.682  1.00 33.58           C  
ATOM    119  O   THR A  19      -8.609  67.542  -2.665  1.00 33.29           O  
ATOM    120  CB  THR A  19      -8.865  70.522  -2.547  1.00 36.52           C  
ATOM    121  CG2 THR A  19     -10.360  70.787  -2.312  1.00 35.40           C  
ATOM    122  OG1 THR A  19      -8.144  71.762  -2.522  1.00 37.30           O  
ATOM    123  N   PHE A  20      -9.757  67.780  -0.741  1.00 31.14           N  
ATOM    124  CA  PHE A  20     -10.532  66.551  -0.864  1.00 29.42           C  
ATOM    125  C   PHE A  20     -11.934  66.947  -1.233  1.00 28.26           C  
ATOM    126  O   PHE A  20     -12.572  67.703  -0.492  1.00 28.72           O  
ATOM    127  CB  PHE A  20     -10.567  65.775   0.453  1.00 29.54           C  
ATOM    128  CG  PHE A  20      -9.621  64.619   0.490  1.00 30.12           C  
ATOM    129  CD1 PHE A  20      -8.247  64.836   0.396  1.00 31.66           C  
ATOM    130  CD2 PHE A  20     -10.096  63.316   0.616  1.00 29.67           C  
ATOM    131  CE1 PHE A  20      -7.353  63.756   0.419  1.00 31.34           C  
ATOM    132  CE2 PHE A  20      -9.217  62.231   0.641  1.00 28.17           C  
ATOM    133  CZ  PHE A  20      -7.853  62.448   0.548  1.00 29.41           C  
ATOM    134  N   THR A  21     -12.421  66.446  -2.365  1.00 26.12           N  
ATOM    135  CA  THR A  21     -13.786  66.775  -2.777  1.00 24.97           C  
ATOM    136  C   THR A  21     -14.592  65.484  -2.844  1.00 23.72           C  
ATOM    137  O   THR A  21     -14.369  64.645  -3.717  1.00 23.80           O  
ATOM    138  CB  THR A  21     -13.795  67.540  -4.111  1.00 24.93           C  
ATOM    139  CG2 THR A  21     -15.244  67.885  -4.553  1.00 25.78           C  
ATOM    140  OG1 THR A  21     -13.028  68.746  -3.989  1.00 27.56           O  
ATOM    141  N   VAL A  22     -15.489  65.299  -1.887  1.00 22.34           N  
ATOM    142  CA  VAL A  22     -16.120  64.008  -1.691  1.00 21.28           C  
ATOM    143  C   VAL A  22     -17.613  64.189  -1.466  1.00 21.49           C  
ATOM    144  O   VAL A  22     -18.057  65.300  -1.181  1.00 21.76           O  
ATOM    145  CB  VAL A  22     -15.497  63.275  -0.467  1.00 22.43           C  
ATOM    146  CG1 VAL A  22     -13.982  63.154  -0.644  1.00 20.94           C  
ATOM    147  CG2 VAL A  22     -15.821  64.014   0.840  1.00 21.37           C  
ATOM    148  N   LEU A  23     -18.367  63.098  -1.580  1.00 20.72           N  
ATOM    149  CA  LEU A  23     -19.796  63.072  -1.307  1.00 20.95           C  
ATOM    150  C   LEU A  23     -20.092  63.467   0.128  1.00 21.59           C  
ATOM    151  O   LEU A  23     -19.317  63.154   1.041  1.00 20.54           O  
ATOM    152  CB  LEU A  23     -20.392  61.698  -1.630  1.00 21.43           C  
ATOM    153  CG  LEU A  23     -20.180  61.294  -3.094  1.00 20.36           C  
ATOM    154  CD1 LEU A  23     -20.539  59.824  -3.286  1.00 21.43           C  
ATOM    155  CD2 LEU A  23     -20.993  62.199  -4.008  1.00 18.66           C  
ATOM    156  N   LYS A  24     -21.202  64.185   0.326  1.00 21.18           N  
ATOM    157  CA  LYS A  24     -21.546  64.674   1.664  1.00 22.27           C  
ATOM    158  C   LYS A  24     -21.833  63.551   2.651  1.00 22.10           C  
ATOM    159  O   LYS A  24     -21.886  63.795   3.865  1.00 21.64           O  
ATOM    160  CB  LYS A  24     -22.732  65.659   1.613  1.00 22.37           C  
ATOM    161  CG  LYS A  24     -22.343  66.977   0.951  1.00 25.92           C  
ATOM    162  CD  LYS A  24     -23.363  68.074   1.234  1.00 32.54           C  
ATOM    163  CE  LYS A  24     -22.930  69.363   0.538  1.00 37.65           C  
ATOM    164  NZ  LYS A  24     -23.723  70.555   1.006  1.00 43.28           N1+
ATOM    165  N   ARG A  25     -22.063  62.332   2.154  1.00 21.12           N  
ATOM    166  CA  ARG A  25     -22.229  61.180   3.047  1.00 21.29           C  
ATOM    167  C   ARG A  25     -20.970  60.959   3.897  1.00 22.03           C  
ATOM    168  O   ARG A  25     -21.049  60.331   4.953  1.00 22.96           O  
ATOM    169  CB  ARG A  25     -22.571  59.893   2.275  1.00 20.86           C  
ATOM    170  CG  ARG A  25     -21.454  59.412   1.346  1.00 20.56           C  
ATOM    171  CD  ARG A  25     -21.905  58.239   0.491  1.00 19.63           C  
ATOM    172  NE  ARG A  25     -22.064  56.990   1.273  1.00 19.14           N  
ATOM    173  CZ  ARG A  25     -22.548  55.865   0.758  1.00 21.37           C  
ATOM    174  NH1 ARG A  25     -22.938  55.851  -0.506  1.00 19.33           N1+
ATOM    175  NH2 ARG A  25     -22.656  54.751   1.486  1.00 18.65           N  
ATOM    176  N   TYR A  26     -19.827  61.452   3.419  1.00 22.55           N  
ATOM    177  CA  TYR A  26     -18.529  61.227   4.091  1.00 23.59           C  
ATOM    178  C   TYR A  26     -18.182  62.433   4.937  1.00 24.99           C  
ATOM    179  O   TYR A  26     -17.903  63.514   4.419  1.00 26.07           O  
ATOM    180  CB  TYR A  26     -17.415  60.909   3.078  1.00 22.60           C  
ATOM    181  CG  TYR A  26     -17.742  59.679   2.243  1.00 19.91           C  
ATOM    182  CD1 TYR A  26     -17.961  58.442   2.844  1.00 18.17           C  
ATOM    183  CD2 TYR A  26     -17.872  59.778   0.855  1.00 20.55           C  
ATOM    184  CE1 TYR A  26     -18.303  57.302   2.075  1.00 19.69           C  
ATOM    185  CE2 TYR A  26     -18.199  58.658   0.060  1.00 18.50           C  
ATOM    186  CZ  TYR A  26     -18.410  57.425   0.678  1.00 19.90           C  
ATOM    187  OH  TYR A  26     -18.756  56.331  -0.077  1.00 20.26           O  
ATOM    188  N   GLN A  27     -18.192  62.228   6.252  1.00 26.72           N  
ATOM    189  CA  GLN A  27     -18.111  63.324   7.210  1.00 27.86           C  
ATOM    190  C   GLN A  27     -16.891  63.240   8.126  1.00 28.74           C  
ATOM    191  O   GLN A  27     -16.348  62.148   8.354  1.00 27.63           O  
ATOM    192  CB  GLN A  27     -19.379  63.315   8.052  1.00 28.20           C  
ATOM    193  CG  GLN A  27     -20.617  63.580   7.211  1.00 31.54           C  
ATOM    194  CD  GLN A  27     -21.937  63.336   7.931  1.00 37.29           C  
ATOM    195  NE2 GLN A  27     -21.883  62.863   9.178  1.00 35.31           N  
ATOM    196  OE1 GLN A  27     -23.006  63.558   7.345  1.00 40.98           O  
ATOM    197  N   ASN A  28     -16.481  64.406   8.639  1.00 29.70           N  
ATOM    198  CA  ASN A  28     -15.398  64.531   9.643  1.00 31.02           C  
ATOM    199  C   ASN A  28     -14.133  63.848   9.181  1.00 29.88           C  
ATOM    200  O   ASN A  28     -13.657  62.915   9.843  1.00 30.11           O  
ATOM    201  CB  ASN A  28     -15.801  63.936  11.002  1.00 31.69           C  
ATOM    202  CG  ASN A  28     -17.155  64.381  11.465  1.00 36.24           C  
ATOM    203  ND2 ASN A  28     -17.427  65.690  11.369  1.00 41.08           N  
ATOM    204  OD1 ASN A  28     -17.966  63.556  11.915  1.00 40.65           O  
ATOM    205  N   LEU A  29     -13.616  64.300   8.040  1.00 29.72           N  
ATOM    206  CA  LEU A  29     -12.437  63.712   7.424  1.00 30.01           C  
ATOM    207  C   LEU A  29     -11.179  64.057   8.217  1.00 31.45           C  
ATOM    208  O   LEU A  29     -10.952  65.234   8.574  1.00 30.01           O  
ATOM    209  CB  LEU A  29     -12.273  64.184   5.990  1.00 29.74           C  
ATOM    210  CG  LEU A  29     -12.918  63.300   4.906  1.00 28.83           C  
ATOM    211  CD1 LEU A  29     -14.431  63.336   5.016  1.00 23.73           C  
ATOM    212  CD2 LEU A  29     -12.448  63.769   3.560  1.00 29.30           C  
ATOM    213  N   LYS A  30     -10.359  63.031   8.448  1.00 31.92           N  
ATOM    214  CA  LYS A  30      -9.127  63.159   9.223  1.00 33.61           C  
ATOM    215  C   LYS A  30      -8.042  62.387   8.493  1.00 33.55           C  
ATOM    216  O   LYS A  30      -8.229  61.207   8.212  1.00 32.55           O  
ATOM    217  CB  LYS A  30      -9.336  62.575  10.625  1.00 33.83           C  
ATOM    218  CG  LYS A  30     -10.087  63.507  11.548  1.00 37.85           C  
ATOM    219  CD  LYS A  30     -10.844  62.758  12.629  1.00 44.31           C  
ATOM    220  CE  LYS A  30     -11.888  63.679  13.294  1.00 47.38           C  
ATOM    221  NZ  LYS A  30     -12.783  62.878  14.174  1.00 50.50           N1+
ATOM    222  N   PRO A  31      -6.916  63.043   8.176  1.00 34.58           N  
ATOM    223  CA  PRO A  31      -5.810  62.363   7.497  1.00 35.66           C  
ATOM    224  C   PRO A  31      -5.263  61.158   8.294  1.00 36.76           C  
ATOM    225  O   PRO A  31      -5.129  61.231   9.520  1.00 35.59           O  
ATOM    226  CB  PRO A  31      -4.738  63.454   7.366  1.00 36.02           C  
ATOM    227  CG  PRO A  31      -5.136  64.518   8.397  1.00 35.85           C  
ATOM    228  CD  PRO A  31      -6.616  64.464   8.458  1.00 35.10           C  
ATOM    229  N  AILE A  32      -5.004  60.057   7.575  0.50 37.16           N  
ATOM    230  N  BILE A  32      -5.010  60.057   7.599  0.50 37.21           N  
ATOM    231  CA AILE A  32      -4.430  58.808   8.126  0.50 38.13           C  
ATOM    232  CA BILE A  32      -4.293  58.929   8.172  0.50 38.24           C  
ATOM    233  C  AILE A  32      -3.269  58.263   7.260  0.50 39.72           C  
ATOM    234  C  BILE A  32      -2.892  59.014   7.591  0.50 39.79           C  
ATOM    235  O  AILE A  32      -2.771  57.159   7.487  0.50 39.90           O  
ATOM    236  O  BILE A  32      -1.891  59.092   8.309  0.50 39.79           O  
ATOM    237  CB AILE A  32      -5.508  57.684   8.360  0.50 38.06           C  
ATOM    238  CB BILE A  32      -4.911  57.573   7.738  0.50 38.16           C  
ATOM    239  CG1AILE A  32      -6.236  57.312   7.061  0.50 37.19           C  
ATOM    240  CG1BILE A  32      -6.372  57.451   8.187  0.50 37.59           C  
ATOM    241  CG2AILE A  32      -6.491  58.093   9.444  0.50 37.61           C  
ATOM    242  CG2BILE A  32      -4.083  56.426   8.273  0.50 37.73           C  
ATOM    243  CD1AILE A  32      -7.146  56.091   7.168  0.50 37.06           C  
ATOM    244  CD1BILE A  32      -7.187  56.439   7.376  0.50 37.39           C  
ATOM    245  N   GLY A  33      -2.872  59.052   6.264  1.00 40.88           N  
ATOM    246  CA  GLY A  33      -1.686  58.844   5.425  1.00 44.62           C  
ATOM    247  C   GLY A  33      -1.993  59.643   4.153  1.00 47.79           C  
ATOM    248  O   GLY A  33      -2.960  60.402   4.132  1.00 47.88           O  
ATOM    249  N   SER A  34      -1.190  59.529   3.096  1.00 50.73           N  
ATOM    250  CA  SER A  34       0.047  58.765   3.070  1.00 53.29           C  
ATOM    251  C   SER A  34       1.081  59.619   2.319  1.00 54.50           C  
ATOM    252  O   SER A  34       0.991  60.853   2.332  1.00 54.90           O  
ATOM    253  CB  SER A  34      -0.184  57.402   2.385  1.00 53.42           C  
ATOM    254  OG  SER A  34      -0.893  56.516   3.241  1.00 54.38           O  
ATOM    255  N   GLY A  35       2.052  58.969   1.681  1.00 55.68           N  
ATOM    256  CA  GLY A  35       2.978  59.654   0.783  1.00 57.21           C  
ATOM    257  C   GLY A  35       3.166  58.906  -0.523  1.00 57.99           C  
ATOM    258  O   GLY A  35       2.816  57.726  -0.624  1.00 58.52           O  
ATOM    259  N   ALA A  36       3.705  59.611  -1.524  1.00 58.76           N  
ATOM    260  CA  ALA A  36       4.111  59.056  -2.840  1.00 59.06           C  
ATOM    261  C   ALA A  36       2.994  58.938  -3.880  1.00 58.94           C  
ATOM    262  O   ALA A  36       3.135  59.417  -5.013  1.00 59.54           O  
ATOM    263  CB  ALA A  36       4.875  57.710  -2.696  1.00 59.23           C  
ATOM    264  N   GLN A  37       1.898  58.280  -3.511  1.00 58.40           N  
ATOM    265  CA  GLN A  37       0.824  58.042  -4.476  1.00 57.24           C  
ATOM    266  C   GLN A  37      -0.503  58.731  -4.121  1.00 55.19           C  
ATOM    267  O   GLN A  37      -1.416  58.796  -4.967  1.00 55.43           O  
ATOM    268  CB  GLN A  37       0.628  56.545  -4.702  1.00 57.94           C  
ATOM    269  CG  GLN A  37       0.179  56.218  -6.118  1.00 60.95           C  
ATOM    270  CD  GLN A  37       1.060  55.166  -6.757  1.00 65.39           C  
ATOM    271  NE2 GLN A  37       1.484  54.185  -5.952  1.00 66.60           N  
ATOM    272  OE1 GLN A  37       1.372  55.234  -7.957  1.00 66.79           O  
ATOM    273  N   GLY A  38      -0.602  59.241  -2.888  1.00 52.19           N  
ATOM    274  CA  GLY A  38      -1.747  60.059  -2.483  1.00 47.85           C  
ATOM    275  C   GLY A  38      -2.024  60.100  -0.995  1.00 44.65           C  
ATOM    276  O   GLY A  38      -1.229  59.623  -0.184  1.00 45.15           O  
ATOM    277  N   ILE A  39      -3.175  60.677  -0.657  1.00 40.69           N  
ATOM    278  CA  ILE A  39      -3.596  60.950   0.714  1.00 36.75           C  
ATOM    279  C   ILE A  39      -4.787  60.055   1.035  1.00 33.32           C  
ATOM    280  O   ILE A  39      -5.633  59.811   0.169  1.00 31.59           O  
ATOM    281  CB  ILE A  39      -3.995  62.439   0.861  1.00 37.21           C  
ATOM    282  CG1 ILE A  39      -2.760  63.323   0.659  1.00 39.26           C  
ATOM    283  CG2 ILE A  39      -4.623  62.728   2.223  1.00 36.81           C  
ATOM    284  CD1 ILE A  39      -2.953  64.387  -0.380  1.00 42.24           C  
ATOM    285  N   VAL A  40      -4.828  59.568   2.270  1.00 29.76           N  
ATOM    286  CA  VAL A  40      -5.889  58.715   2.761  1.00 27.35           C  
ATOM    287  C   VAL A  40      -6.472  59.323   4.025  1.00 27.14           C  
ATOM    288  O   VAL A  40      -5.730  59.664   4.932  1.00 26.23           O  
ATOM    289  CB  VAL A  40      -5.364  57.289   3.091  1.00 27.45           C  
ATOM    290  CG1 VAL A  40      -6.523  56.348   3.301  1.00 25.39           C  
ATOM    291  CG2 VAL A  40      -4.500  56.792   1.975  1.00 26.18           C  
ATOM    292  N   CYS A  41      -7.792  59.466   4.070  1.00 26.44           N  
ATOM    293  CA  CYS A  41      -8.490  60.010   5.234  1.00 26.81           C  
ATOM    294  C   CYS A  41      -9.418  58.990   5.800  1.00 26.13           C  
ATOM    295  O   CYS A  41      -9.987  58.185   5.058  1.00 26.41           O  
ATOM    296  CB  CYS A  41      -9.357  61.233   4.867  1.00 26.98           C  
ATOM    297  SG  CYS A  41      -8.447  62.684   4.501  1.00 30.40           S  
ATOM    298  N   ALA A  42      -9.585  59.027   7.120  1.00 25.38           N  
ATOM    299  CA  ALA A  42     -10.680  58.354   7.784  1.00 24.94           C  
ATOM    300  C   ALA A  42     -11.877  59.297   7.710  1.00 24.91           C  
ATOM    301  O   ALA A  42     -11.702  60.521   7.728  1.00 25.32           O  
ATOM    302  CB  ALA A  42     -10.336  58.077   9.253  1.00 25.25           C  
ATOM    303  N   ALA A  43     -13.069  58.722   7.641  1.00 24.76           N  
ATOM    304  CA  ALA A  43     -14.317  59.492   7.640  1.00 25.42           C  
ATOM    305  C   ALA A  43     -15.420  58.662   8.211  1.00 25.22           C  
ATOM    306  O   ALA A  43     -15.337  57.430   8.223  1.00 25.97           O  
ATOM    307  CB  ALA A  43     -14.681  59.906   6.212  1.00 24.73           C  
ATOM    308  N   TYR A  44     -16.475  59.328   8.670  1.00 25.33           N  
ATOM    309  CA  TYR A  44     -17.718  58.658   9.007  1.00 25.50           C  
ATOM    310  C   TYR A  44     -18.662  58.641   7.781  1.00 25.28           C  
ATOM    311  O   TYR A  44     -18.931  59.692   7.191  1.00 24.84           O  
ATOM    312  CB  TYR A  44     -18.408  59.379  10.188  1.00 26.68           C  
ATOM    313  CG  TYR A  44     -19.718  58.753  10.590  1.00 28.14           C  
ATOM    314  CD1 TYR A  44     -19.764  57.470  11.129  1.00 29.55           C  
ATOM    315  CD2 TYR A  44     -20.925  59.451  10.426  1.00 29.56           C  
ATOM    316  CE1 TYR A  44     -20.962  56.889  11.490  1.00 31.12           C  
ATOM    317  CE2 TYR A  44     -22.132  58.889  10.803  1.00 29.35           C  
ATOM    318  CZ  TYR A  44     -22.150  57.618  11.324  1.00 31.55           C  
ATOM    319  OH  TYR A  44     -23.360  57.051  11.671  1.00 32.83           O  
ATOM    320  N   ASP A  45     -19.164  57.457   7.437  1.00 24.39           N  
ATOM    321  CA  ASP A  45     -20.122  57.293   6.343  1.00 24.97           C  
ATOM    322  C   ASP A  45     -21.533  57.296   6.934  1.00 25.54           C  
ATOM    323  O   ASP A  45     -21.989  56.303   7.523  1.00 25.77           O  
ATOM    324  CB  ASP A  45     -19.859  56.027   5.528  1.00 23.37           C  
ATOM    325  CG  ASP A  45     -20.788  55.902   4.302  1.00 25.42           C  
ATOM    326  OD1 ASP A  45     -21.754  56.680   4.199  1.00 24.84           O  
ATOM    327  OD2 ASP A  45     -20.574  55.020   3.443  1.00 23.50           O1-
ATOM    328  N   ALA A  46     -22.209  58.432   6.758  1.00 26.14           N  
ATOM    329  CA  ALA A  46     -23.498  58.694   7.396  1.00 26.75           C  
ATOM    330  C   ALA A  46     -24.609  57.849   6.813  1.00 27.74           C  
ATOM    331  O   ALA A  46     -25.654  57.699   7.437  1.00 28.79           O  
ATOM    332  CB  ALA A  46     -23.829  60.164   7.308  1.00 26.86           C  
ATOM    333  N   ILE A  47     -24.388  57.278   5.621  1.00 27.19           N  
ATOM    334  CA  ILE A  47     -25.364  56.393   5.014  1.00 26.68           C  
ATOM    335  C   ILE A  47     -25.174  54.975   5.549  1.00 27.69           C  
ATOM    336  O   ILE A  47     -26.130  54.331   5.971  1.00 27.76           O  
ATOM    337  CB  ILE A  47     -25.303  56.439   3.444  1.00 26.62           C  
ATOM    338  CG1 ILE A  47     -25.830  57.800   2.918  1.00 25.64           C  
ATOM    339  CG2 ILE A  47     -26.063  55.283   2.843  1.00 26.14           C  
ATOM    340  CD1 ILE A  47     -25.777  57.976   1.373  1.00 26.27           C  
ATOM    341  N   LEU A  48     -23.933  54.495   5.541  1.00 27.75           N  
ATOM    342  CA  LEU A  48     -23.644  53.157   6.029  1.00 29.02           C  
ATOM    343  C   LEU A  48     -23.627  53.127   7.557  1.00 29.94           C  
ATOM    344  O   LEU A  48     -23.695  52.063   8.151  1.00 30.37           O  
ATOM    345  CB  LEU A  48     -22.309  52.655   5.473  1.00 28.32           C  
ATOM    346  CG  LEU A  48     -22.244  52.285   3.985  1.00 28.56           C  
ATOM    347  CD1 LEU A  48     -20.828  51.760   3.670  1.00 28.20           C  
ATOM    348  CD2 LEU A  48     -23.315  51.263   3.595  1.00 29.05           C  
ATOM    349  N   GLU A  49     -23.551  54.305   8.168  1.00 30.84           N  
ATOM    350  CA  GLU A  49     -23.404  54.452   9.620  1.00 32.67           C  
ATOM    351  C   GLU A  49     -22.171  53.699  10.140  1.00 32.51           C  
ATOM    352  O   GLU A  49     -22.259  52.891  11.070  1.00 33.01           O  
ATOM    353  CB  GLU A  49     -24.673  54.018  10.343  1.00 33.31           C  
ATOM    354  CG  GLU A  49     -25.919  54.702   9.810  1.00 37.72           C  
ATOM    355  CD  GLU A  49     -27.134  54.347  10.628  1.00 45.49           C  
ATOM    356  OE1 GLU A  49     -27.644  53.205  10.485  1.00 48.49           O  
ATOM    357  OE2 GLU A  49     -27.560  55.220  11.417  1.00 47.81           O1-
ATOM    358  N   ARG A  50     -21.038  53.938   9.492  1.00 31.57           N  
ATOM    359  CA  ARG A  50     -19.762  53.391   9.942  1.00 30.70           C  
ATOM    360  C   ARG A  50     -18.591  54.104   9.322  1.00 29.55           C  
ATOM    361  O   ARG A  50     -18.757  54.924   8.406  1.00 27.87           O  
ATOM    362  CB  ARG A  50     -19.670  51.895   9.695  1.00 31.39           C  
ATOM    363  CG  ARG A  50     -19.776  51.431   8.283  1.00 33.86           C  
ATOM    364  CD  ARG A  50     -19.935  49.920   8.338  1.00 39.78           C  
ATOM    365  NE  ARG A  50     -19.743  49.271   7.043  1.00 43.37           N  
ATOM    366  CZ  ARG A  50     -20.722  48.707   6.339  1.00 45.80           C  
ATOM    367  NH1 ARG A  50     -21.972  48.713   6.804  1.00 47.93           N1+
ATOM    368  NH2 ARG A  50     -20.458  48.144   5.163  1.00 46.72           N  
ATOM    369  N   ASN A  51     -17.399  53.780   9.825  1.00 27.00           N  
ATOM    370  CA  ASN A  51     -16.225  54.478   9.427  1.00 26.50           C  
ATOM    371  C   ASN A  51     -15.585  53.858   8.197  1.00 24.41           C  
ATOM    372  O   ASN A  51     -15.652  52.634   7.981  1.00 25.10           O  
ATOM    373  CB  ASN A  51     -15.229  54.549  10.585  1.00 27.24           C  
ATOM    374  CG  ASN A  51     -15.768  55.346  11.770  1.00 30.65           C  
ATOM    375  ND2 ASN A  51     -15.558  54.819  12.970  1.00 35.15           N  
ATOM    376  OD1 ASN A  51     -16.355  56.416  11.610  1.00 31.45           O  
ATOM    377  N   VAL A  52     -14.964  54.713   7.404  1.00 22.76           N  
ATOM    378  CA  VAL A  52     -14.368  54.288   6.147  1.00 20.88           C  
ATOM    379  C   VAL A  52     -13.044  54.990   6.009  1.00 20.66           C  
ATOM    380  O   VAL A  52     -12.773  55.986   6.706  1.00 20.84           O  
ATOM    381  CB  VAL A  52     -15.280  54.664   4.919  1.00 21.10           C  
ATOM    382  CG1 VAL A  52     -16.604  53.987   5.013  1.00 19.31           C  
ATOM    383  CG2 VAL A  52     -15.434  56.211   4.789  1.00 21.23           C  
ATOM    384  N   ALA A  53     -12.215  54.458   5.107  1.00 20.53           N  
ATOM    385  CA  ALA A  53     -11.002  55.092   4.634  1.00 20.15           C  
ATOM    386  C   ALA A  53     -11.245  55.561   3.204  1.00 20.46           C  
ATOM    387  O   ALA A  53     -11.776  54.798   2.374  1.00 20.91           O  
ATOM    388  CB  ALA A  53      -9.855  54.108   4.653  1.00 19.78           C  
ATOM    389  N   ILE A  54     -10.835  56.789   2.913  1.00 19.87           N  
ATOM    390  CA  ILE A  54     -11.010  57.362   1.578  1.00 21.26           C  
ATOM    391  C   ILE A  54      -9.672  57.795   1.039  1.00 20.91           C  
ATOM    392  O   ILE A  54      -8.990  58.634   1.643  1.00 21.79           O  
ATOM    393  CB  ILE A  54     -11.984  58.574   1.575  1.00 20.97           C  
ATOM    394  CG1 ILE A  54     -13.322  58.198   2.203  1.00 22.32           C  
ATOM    395  CG2 ILE A  54     -12.191  59.108   0.111  1.00 21.26           C  
ATOM    396  CD1 ILE A  54     -14.224  59.433   2.543  1.00 23.45           C  
ATOM    397  N   LYS A  55      -9.246  57.183  -0.059  1.00 21.15           N  
ATOM    398  CA  LYS A  55      -8.022  57.647  -0.683  1.00 22.89           C  
ATOM    399  C   LYS A  55      -8.263  58.411  -1.978  1.00 23.39           C  
ATOM    400  O   LYS A  55      -9.086  58.007  -2.811  1.00 23.39           O  
ATOM    401  CB  LYS A  55      -7.027  56.521  -0.916  1.00 23.34           C  
ATOM    402  CG  LYS A  55      -7.506  55.373  -1.709  1.00 22.98           C  
ATOM    403  CD  LYS A  55      -6.272  54.521  -2.094  1.00 26.60           C  
ATOM    404  CE  LYS A  55      -6.714  53.102  -2.394  1.00 26.25           C  
ATOM    405  NZ  LYS A  55      -5.549  52.178  -2.450  1.00 26.01           N1+
ATOM    406  N   LYS A  56      -7.531  59.504  -2.130  1.00 23.99           N  
ATOM    407  CA  LYS A  56      -7.544  60.304  -3.352  1.00 24.82           C  
ATOM    408  C   LYS A  56      -6.312  59.961  -4.180  1.00 26.38           C  
ATOM    409  O   LYS A  56      -5.169  60.145  -3.706  1.00 26.19           O  
ATOM    410  CB  LYS A  56      -7.538  61.781  -2.991  1.00 24.85           C  
ATOM    411  CG  LYS A  56      -7.340  62.738  -4.179  1.00 25.82           C  
ATOM    412  CD  LYS A  56      -7.207  64.168  -3.708  1.00 27.84           C  
ATOM    413  CE  LYS A  56      -7.201  65.117  -4.915  1.00 29.13           C  
ATOM    414  NZ  LYS A  56      -6.880  66.534  -4.539  1.00 28.80           N1+
ATOM    415  N   LEU A  57      -6.532  59.441  -5.391  1.00 26.25           N  
ATOM    416  CA  LEU A  57      -5.459  59.304  -6.377  1.00 28.60           C  
ATOM    417  C   LEU A  57      -5.511  60.527  -7.283  1.00 29.75           C  
ATOM    418  O   LEU A  57      -6.498  60.715  -8.048  1.00 28.45           O  
ATOM    419  CB  LEU A  57      -5.608  58.026  -7.213  1.00 28.58           C  
ATOM    420  CG  LEU A  57      -6.136  56.712  -6.615  1.00 31.63           C  
ATOM    421  CD1 LEU A  57      -5.929  55.557  -7.571  1.00 31.41           C  
ATOM    422  CD2 LEU A  57      -5.505  56.385  -5.306  1.00 34.80           C  
ATOM    423  N   SER A  58      -4.485  61.369  -7.168  1.00 30.35           N  
ATOM    424  CA ASER A  58      -4.397  62.583  -7.968  0.50 32.16           C  
ATOM    425  CA BSER A  58      -4.375  62.592  -7.962  0.50 31.95           C  
ATOM    426  C   SER A  58      -3.769  62.323  -9.329  1.00 33.08           C  
ATOM    427  O   SER A  58      -2.616  61.869  -9.427  1.00 33.00           O  
ATOM    428  CB ASER A  58      -3.625  63.672  -7.222  0.50 32.56           C  
ATOM    429  CB BSER A  58      -3.513  63.630  -7.240  0.50 32.30           C  
ATOM    430  OG ASER A  58      -4.515  64.504  -6.498  0.50 33.33           O  
ATOM    431  OG BSER A  58      -3.116  64.659  -8.137  0.50 31.88           O  
ATOM    432  N   ARG A  59      -4.531  62.620 -10.386  1.00 34.28           N  
ATOM    433  CA  ARG A  59      -4.072  62.432 -11.767  1.00 36.49           C  
ATOM    434  C   ARG A  59      -3.363  61.087 -11.968  1.00 36.97           C  
ATOM    435  O   ARG A  59      -2.192  61.047 -12.345  1.00 37.42           O  
ATOM    436  CB  ARG A  59      -3.196  63.620 -12.229  1.00 36.43           C  
ATOM    437  CG  ARG A  59      -3.883  64.978 -12.118  1.00 37.84           C  
ATOM    438  CD  ARG A  59      -2.955  66.173 -12.446  1.00 39.38           C  
ATOM    439  NE  ARG A  59      -2.237  65.969 -13.710  1.00 47.03           N  
ATOM    440  CZ  ARG A  59      -2.697  66.296 -14.925  1.00 49.91           C  
ATOM    441  NH1 ARG A  59      -1.952  66.034 -15.999  1.00 51.92           N1+
ATOM    442  NH2 ARG A  59      -3.885  66.881 -15.085  1.00 50.33           N  
ATOM    443  N   PRO A  60      -4.072  59.968 -11.723  1.00 37.60           N  
ATOM    444  CA  PRO A  60      -3.401  58.675 -11.821  1.00 38.32           C  
ATOM    445  C   PRO A  60      -2.872  58.353 -13.231  1.00 39.58           C  
ATOM    446  O   PRO A  60      -2.091  57.417 -13.394  1.00 39.97           O  
ATOM    447  CB  PRO A  60      -4.503  57.689 -11.428  1.00 37.85           C  
ATOM    448  CG  PRO A  60      -5.765  58.399 -11.701  1.00 37.35           C  
ATOM    449  CD  PRO A  60      -5.489  59.816 -11.350  1.00 37.11           C  
ATOM    450  N   PHE A  61      -3.302  59.121 -14.229  1.00 40.43           N  
ATOM    451  CA  PHE A  61      -2.902  58.913 -15.631  1.00 41.43           C  
ATOM    452  C   PHE A  61      -1.649  59.722 -16.001  1.00 42.90           C  
ATOM    453  O   PHE A  61      -1.206  59.665 -17.154  1.00 43.20           O  
ATOM    454  CB  PHE A  61      -4.071  59.298 -16.567  1.00 40.36           C  
ATOM    455  CG  PHE A  61      -4.706  60.607 -16.214  1.00 38.54           C  
ATOM    456  CD1 PHE A  61      -4.196  61.796 -16.714  1.00 36.79           C  
ATOM    457  CD2 PHE A  61      -5.796  60.654 -15.333  1.00 37.74           C  
ATOM    458  CE1 PHE A  61      -4.764  63.026 -16.359  1.00 37.03           C  
ATOM    459  CE2 PHE A  61      -6.377  61.887 -14.967  1.00 35.91           C  
ATOM    460  CZ  PHE A  61      -5.859  63.067 -15.481  1.00 37.06           C  
ATOM    461  N   GLN A  62      -1.096  60.452 -15.019  1.00 44.24           N  
ATOM    462  CA AGLN A  62       0.052  61.353 -15.227  0.50 44.90           C  
ATOM    463  CA BGLN A  62       0.057  61.354 -15.209  0.50 45.25           C  
ATOM    464  C   GLN A  62       1.246  60.692 -15.919  1.00 45.57           C  
ATOM    465  O   GLN A  62       1.963  61.340 -16.680  1.00 46.18           O  
ATOM    466  CB AGLN A  62       0.482  62.029 -13.915  0.50 44.68           C  
ATOM    467  CB BGLN A  62       0.483  61.972 -13.863  0.50 45.18           C  
ATOM    468  CG AGLN A  62       0.810  61.075 -12.771  0.50 44.61           C  
ATOM    469  CG BGLN A  62       1.513  63.110 -13.935  0.50 46.54           C  
ATOM    470  CD AGLN A  62       1.080  61.803 -11.468  0.50 44.64           C  
ATOM    471  CD BGLN A  62       1.008  64.367 -14.646  0.50 48.10           C  
ATOM    472  NE2AGLN A  62       2.196  62.525 -11.414  0.50 44.00           N  
ATOM    473  NE2BGLN A  62       1.941  65.186 -15.136  0.50 47.74           N  
ATOM    474  OE1AGLN A  62       0.295  61.723 -10.524  0.50 43.14           O  
ATOM    475  OE1BGLN A  62      -0.197  64.597 -14.749  0.50 47.69           O  
ATOM    476  N   ASN A  63       1.454  59.408 -15.666  1.00 46.28           N  
ATOM    477  CA  ASN A  63       2.441  58.637 -16.415  1.00 47.38           C  
ATOM    478  C   ASN A  63       2.068  57.169 -16.431  1.00 47.65           C  
ATOM    479  O   ASN A  63       1.201  56.751 -15.675  1.00 47.46           O  
ATOM    480  CB  ASN A  63       3.867  58.852 -15.881  1.00 47.82           C  
ATOM    481  CG  ASN A  63       3.993  58.555 -14.413  1.00 48.91           C  
ATOM    482  ND2 ASN A  63       4.229  59.602 -13.621  1.00 51.55           N  
ATOM    483  OD1 ASN A  63       3.902  57.401 -13.987  1.00 50.63           O  
ATOM    484  N   GLN A  64       2.731  56.403 -17.292  1.00 48.14           N  
ATOM    485  CA  GLN A  64       2.479  54.974 -17.474  1.00 49.09           C  
ATOM    486  C   GLN A  64       2.431  54.185 -16.181  1.00 49.14           C  
ATOM    487  O   GLN A  64       1.630  53.252 -16.052  1.00 49.30           O  
ATOM    488  CB  GLN A  64       3.585  54.358 -18.325  1.00 49.36           C  
ATOM    489  CG  GLN A  64       3.644  54.898 -19.714  1.00 51.51           C  
ATOM    490  CD  GLN A  64       2.492  54.426 -20.524  1.00 52.16           C  
ATOM    491  NE2 GLN A  64       1.827  55.349 -21.194  1.00 53.41           N  
ATOM    492  OE1 GLN A  64       2.184  53.231 -20.543  1.00 53.75           O  
ATOM    493  N   THR A  65       3.311  54.543 -15.246  1.00 48.99           N  
ATOM    494  CA  THR A  65       3.479  53.773 -14.016  1.00 48.80           C  
ATOM    495  C   THR A  65       2.354  54.015 -13.022  1.00 47.92           C  
ATOM    496  O   THR A  65       1.766  53.055 -12.527  1.00 48.32           O  
ATOM    497  CB  THR A  65       4.917  53.930 -13.406  1.00 49.13           C  
ATOM    498  CG2 THR A  65       4.940  53.704 -11.884  1.00 49.52           C  
ATOM    499  OG1 THR A  65       5.769  52.954 -14.014  1.00 50.20           O  
ATOM    500  N   HIS A  66       2.049  55.285 -12.744  1.00 47.03           N  
ATOM    501  CA  HIS A  66       0.884  55.619 -11.947  1.00 46.39           C  
ATOM    502  C   HIS A  66      -0.377  55.038 -12.585  1.00 45.19           C  
ATOM    503  O   HIS A  66      -1.245  54.516 -11.879  1.00 44.79           O  
ATOM    504  CB  HIS A  66       0.718  57.127 -11.830  1.00 46.95           C  
ATOM    505  CG  HIS A  66       1.657  57.767 -10.862  1.00 49.96           C  
ATOM    506  CD2 HIS A  66       2.945  58.163 -10.997  1.00 51.68           C  
ATOM    507  ND1 HIS A  66       1.290  58.082  -9.571  1.00 51.65           N  
ATOM    508  CE1 HIS A  66       2.314  58.644  -8.951  1.00 53.38           C  
ATOM    509  NE2 HIS A  66       3.330  58.707  -9.795  1.00 53.17           N  
ATOM    510  N   ALA A  67      -0.471  55.136 -13.916  1.00 43.38           N  
ATOM    511  CA  ALA A  67      -1.692  54.765 -14.636  1.00 41.90           C  
ATOM    512  C   ALA A  67      -1.970  53.295 -14.516  1.00 41.01           C  
ATOM    513  O   ALA A  67      -3.056  52.900 -14.070  1.00 40.42           O  
ATOM    514  CB  ALA A  67      -1.620  55.178 -16.103  1.00 41.52           C  
ATOM    515  N   LYS A  68      -0.986  52.488 -14.903  1.00 39.77           N  
ATOM    516  CA  LYS A  68      -1.115  51.038 -14.872  1.00 39.67           C  
ATOM    517  C   LYS A  68      -1.407  50.547 -13.445  1.00 38.22           C  
ATOM    518  O   LYS A  68      -2.096  49.545 -13.263  1.00 38.64           O  
ATOM    519  CB  LYS A  68       0.148  50.368 -15.436  1.00 40.24           C  
ATOM    520  CG  LYS A  68      -0.071  48.930 -15.923  1.00 43.87           C  
ATOM    521  CD  LYS A  68       0.967  48.544 -16.992  1.00 49.25           C  
ATOM    522  CE  LYS A  68       1.245  47.036 -17.026  1.00 51.73           C  
ATOM    523  NZ  LYS A  68       0.124  46.224 -17.595  1.00 55.08           N1+
ATOM    524  N   ARG A  69      -0.881  51.266 -12.457  1.00 37.06           N  
ATOM    525  CA AARG A  69      -1.118  50.966 -11.050  0.50 35.99           C  
ATOM    526  CA BARG A  69      -1.116  50.958 -11.049  0.50 36.45           C  
ATOM    527  C   ARG A  69      -2.546  51.283 -10.614  1.00 35.60           C  
ATOM    528  O   ARG A  69      -3.202  50.461  -9.982  1.00 35.90           O  
ATOM    529  CB AARG A  69      -0.124  51.724 -10.163  0.50 36.04           C  
ATOM    530  CB BARG A  69      -0.125  51.712 -10.160  0.50 36.79           C  
ATOM    531  CG AARG A  69      -0.204  51.354  -8.693  0.50 34.45           C  
ATOM    532  CG BARG A  69       0.136  51.029  -8.828  0.50 37.42           C  
ATOM    533  CD AARG A  69      -0.127  49.838  -8.498  0.50 32.17           C  
ATOM    534  CD BARG A  69       0.261  52.035  -7.696  0.50 38.17           C  
ATOM    535  NE AARG A  69      -0.814  49.428  -7.274  0.50 28.31           N  
ATOM    536  NE BARG A  69      -0.906  52.917  -7.628  0.50 38.69           N  
ATOM    537  CZ AARG A  69      -1.594  48.357  -7.159  0.50 24.79           C  
ATOM    538  CZ BARG A  69      -1.895  52.799  -6.748  0.50 37.66           C  
ATOM    539  NH1AARG A  69      -1.845  47.565  -8.207  0.50 24.39           N1+
ATOM    540  NH1BARG A  69      -1.868  51.841  -5.830  0.50 38.71           N1+
ATOM    541  NH2AARG A  69      -2.160  48.116  -5.999  0.50 15.82           N  
ATOM    542  NH2BARG A  69      -2.907  53.648  -6.784  0.50 36.50           N  
ATOM    543  N   ALA A  70      -3.016  52.484 -10.942  1.00 33.79           N  
ATOM    544  CA  ALA A  70      -4.372  52.893 -10.596  1.00 31.96           C  
ATOM    545  C   ALA A  70      -5.370  51.951 -11.263  1.00 30.09           C  
ATOM    546  O   ALA A  70      -6.342  51.500 -10.651  1.00 28.79           O  
ATOM    547  CB  ALA A  70      -4.626  54.346 -11.011  1.00 31.56           C  
ATOM    548  N   TYR A  71      -5.110  51.627 -12.521  1.00 29.35           N  
ATOM    549  CA  TYR A  71      -6.020  50.783 -13.270  1.00 28.23           C  
ATOM    550  C   TYR A  71      -6.111  49.379 -12.670  1.00 27.74           C  
ATOM    551  O   TYR A  71      -7.205  48.855 -12.480  1.00 26.10           O  
ATOM    552  CB  TYR A  71      -5.580  50.719 -14.719  1.00 28.88           C  
ATOM    553  CG  TYR A  71      -6.582  50.083 -15.613  1.00 28.85           C  
ATOM    554  CD1 TYR A  71      -7.784  50.733 -15.893  1.00 29.71           C  
ATOM    555  CD2 TYR A  71      -6.334  48.840 -16.210  1.00 30.42           C  
ATOM    556  CE1 TYR A  71      -8.718  50.176 -16.731  1.00 30.68           C  
ATOM    557  CE2 TYR A  71      -7.277  48.268 -17.069  1.00 32.19           C  
ATOM    558  CZ  TYR A  71      -8.464  48.960 -17.317  1.00 31.15           C  
ATOM    559  OH  TYR A  71      -9.436  48.462 -18.144  1.00 34.35           O  
ATOM    560  N   ARG A  72      -4.955  48.783 -12.362  1.00 27.50           N  
ATOM    561  CA AARG A  72      -4.924  47.452 -11.753  0.38 26.99           C  
ATOM    562  CA CARG A  72      -4.892  47.451 -11.731  0.62 28.02           C  
ATOM    563  C   ARG A  72      -5.633  47.444 -10.395  1.00 26.79           C  
ATOM    564  O   ARG A  72      -6.371  46.512 -10.077  1.00 25.86           O  
ATOM    565  CB AARG A  72      -3.471  46.957 -11.627  0.38 26.99           C  
ATOM    566  CB CARG A  72      -3.420  47.028 -11.501  0.62 28.52           C  
ATOM    567  CG AARG A  72      -3.305  45.650 -10.880  0.38 26.01           C  
ATOM    568  CG CARG A  72      -2.612  46.798 -12.774  0.62 31.89           C  
ATOM    569  CD AARG A  72      -2.213  44.806 -11.504  0.38 25.96           C  
ATOM    570  CD CARG A  72      -2.278  45.328 -13.006  0.62 38.91           C  
ATOM    571  NE AARG A  72      -1.289  44.270 -10.516  0.38 23.80           N  
ATOM    572  NE CARG A  72      -1.784  45.089 -14.364  0.62 42.25           N  
ATOM    573  CZ AARG A  72      -0.476  43.246 -10.742  0.38 23.53           C  
ATOM    574  CZ CARG A  72      -1.646  43.887 -14.911  0.62 44.93           C  
ATOM    575  NH1AARG A  72       0.350  42.813  -9.789  0.38 21.24           N1+
ATOM    576  NH1CARG A  72      -1.195  43.775 -16.158  0.62 47.14           N1+
ATOM    577  NH2AARG A  72      -0.504  42.637 -11.922  0.38 22.86           N  
ATOM    578  NH2CARG A  72      -1.963  42.798 -14.218  0.62 46.11           N  
ATOM    579  N   GLU A  73      -5.408  48.487  -9.610  1.00 26.49           N  
ATOM    580  CA  GLU A  73      -6.049  48.634  -8.317  1.00 26.79           C  
ATOM    581  C   GLU A  73      -7.584  48.680  -8.432  1.00 25.60           C  
ATOM    582  O   GLU A  73      -8.302  47.920  -7.767  1.00 24.47           O  
ATOM    583  CB  GLU A  73      -5.492  49.883  -7.638  1.00 28.27           C  
ATOM    584  CG  GLU A  73      -5.954  50.096  -6.223  1.00 32.02           C  
ATOM    585  CD  GLU A  73      -4.898  50.823  -5.408  1.00 37.45           C  
ATOM    586  OE1 GLU A  73      -5.086  52.024  -5.123  1.00 36.68           O  
ATOM    587  OE2 GLU A  73      -3.868  50.191  -5.076  1.00 40.22           O1-
ATOM    588  N   LEU A  74      -8.086  49.538  -9.306  1.00 24.13           N  
ATOM    589  CA  LEU A  74      -9.541  49.609  -9.533  1.00 23.38           C  
ATOM    590  C   LEU A  74     -10.152  48.292  -9.984  1.00 22.38           C  
ATOM    591  O   LEU A  74     -11.180  47.868  -9.458  1.00 21.28           O  
ATOM    592  CB  LEU A  74      -9.858  50.684 -10.588  1.00 23.26           C  
ATOM    593  CG  LEU A  74      -9.652  52.132 -10.151  1.00 23.87           C  
ATOM    594  CD1 LEU A  74      -9.636  53.060 -11.364  1.00 22.15           C  
ATOM    595  CD2 LEU A  74     -10.749  52.525  -9.185  1.00 22.81           C  
ATOM    596  N   VAL A  75      -9.533  47.651 -10.974  1.00 21.39           N  
ATOM    597  CA  VAL A  75     -10.074  46.405 -11.521  1.00 20.87           C  
ATOM    598  C   VAL A  75     -10.035  45.295 -10.481  1.00 20.71           C  
ATOM    599  O   VAL A  75     -11.025  44.594 -10.268  1.00 19.32           O  
ATOM    600  CB  VAL A  75      -9.299  45.968 -12.802  1.00 21.76           C  
ATOM    601  CG1 VAL A  75      -9.783  44.567 -13.311  1.00 21.37           C  
ATOM    602  CG2 VAL A  75      -9.413  47.039 -13.885  1.00 21.75           C  
ATOM    603  N   LEU A  76      -8.889  45.147  -9.807  1.00 20.05           N  
ATOM    604  CA  LEU A  76      -8.759  44.063  -8.830  1.00 20.80           C  
ATOM    605  C   LEU A  76      -9.557  44.296  -7.566  1.00 20.00           C  
ATOM    606  O   LEU A  76     -10.205  43.395  -7.073  1.00 20.23           O  
ATOM    607  CB  LEU A  76      -7.282  43.791  -8.507  1.00 20.99           C  
ATOM    608  CG  LEU A  76      -6.518  43.256  -9.723  1.00 21.86           C  
ATOM    609  CD1 LEU A  76      -5.035  43.162  -9.360  1.00 25.79           C  
ATOM    610  CD2 LEU A  76      -7.071  41.899 -10.168  1.00 23.30           C  
ATOM    611  N   MET A  77      -9.567  45.515  -7.049  1.00 20.41           N  
ATOM    612  CA  MET A  77     -10.389  45.735  -5.859  1.00 22.39           C  
ATOM    613  C   MET A  77     -11.851  45.384  -6.127  1.00 22.16           C  
ATOM    614  O   MET A  77     -12.524  44.794  -5.267  1.00 21.76           O  
ATOM    615  CB  MET A  77     -10.266  47.158  -5.362  1.00 21.90           C  
ATOM    616  CG  MET A  77      -9.005  47.381  -4.533  1.00 25.21           C  
ATOM    617  SD  MET A  77      -8.951  49.080  -3.928  1.00 27.38           S  
ATOM    618  CE  MET A  77     -10.184  48.898  -2.655  1.00 20.29           C  
ATOM    619  N   LYS A  78     -12.331  45.747  -7.321  1.00 21.26           N  
ATOM    620  CA  LYS A  78     -13.692  45.418  -7.725  1.00 22.02           C  
ATOM    621  C   LYS A  78     -13.986  43.912  -7.867  1.00 22.31           C  
ATOM    622  O   LYS A  78     -14.978  43.434  -7.313  1.00 22.79           O  
ATOM    623  CB  LYS A  78     -14.097  46.156  -9.006  1.00 21.57           C  
ATOM    624  CG  LYS A  78     -15.588  45.913  -9.336  1.00 22.69           C  
ATOM    625  CD  LYS A  78     -16.226  47.005 -10.243  1.00 24.34           C  
ATOM    626  CE  LYS A  78     -15.735  46.943 -11.675  1.00 29.26           C  
ATOM    627  NZ  LYS A  78     -16.674  47.764 -12.555  1.00 30.57           N1+
ATOM    628  N   CYS A  79     -13.160  43.158  -8.594  1.00 22.84           N  
ATOM    629  CA  CYS A  79     -13.508  41.747  -8.820  1.00 23.85           C  
ATOM    630  C   CYS A  79     -13.171  40.815  -7.651  1.00 23.77           C  
ATOM    631  O   CYS A  79     -13.829  39.771  -7.463  1.00 23.73           O  
ATOM    632  CB  CYS A  79     -12.934  41.219 -10.134  1.00 24.06           C  
ATOM    633  SG  CYS A  79     -11.165  41.013 -10.181  1.00 28.69           S  
ATOM    634  N   VAL A  80     -12.180  41.192  -6.840  1.00 22.98           N  
ATOM    635  CA  VAL A  80     -11.889  40.392  -5.615  1.00 22.74           C  
ATOM    636  C   VAL A  80     -12.890  40.606  -4.505  1.00 22.50           C  
ATOM    637  O   VAL A  80     -13.257  41.745  -4.180  1.00 22.63           O  
ATOM    638  CB  VAL A  80     -10.462  40.652  -5.073  1.00 22.92           C  
ATOM    639  CG1 VAL A  80     -10.182  39.791  -3.793  1.00 23.30           C  
ATOM    640  CG2 VAL A  80      -9.460  40.341  -6.134  1.00 21.71           C  
ATOM    641  N   ASN A  81     -13.327  39.510  -3.895  1.00 22.73           N  
ATOM    642  CA  ASN A  81     -14.099  39.594  -2.654  1.00 22.70           C  
ATOM    643  C   ASN A  81     -13.590  38.497  -1.702  1.00 21.88           C  
ATOM    644  O   ASN A  81     -14.036  37.349  -1.763  1.00 21.32           O  
ATOM    645  CB  ASN A  81     -15.617  39.453  -2.930  1.00 23.61           C  
ATOM    646  CG  ASN A  81     -16.487  39.599  -1.659  1.00 27.58           C  
ATOM    647  ND2 ASN A  81     -17.618  38.882  -1.646  1.00 30.42           N  
ATOM    648  OD1 ASN A  81     -16.160  40.334  -0.712  1.00 27.92           O  
ATOM    649  N   HIS A  82     -12.636  38.852  -0.843  1.00 20.06           N  
ATOM    650  CA  HIS A  82     -11.967  37.856   0.007  1.00 19.19           C  
ATOM    651  C   HIS A  82     -11.635  38.508   1.342  1.00 18.48           C  
ATOM    652  O   HIS A  82     -11.231  39.683   1.386  1.00 16.95           O  
ATOM    653  CB  HIS A  82     -10.675  37.375  -0.679  1.00 19.40           C  
ATOM    654  CG  HIS A  82     -10.016  36.192  -0.014  1.00 19.86           C  
ATOM    655  CD2 HIS A  82     -10.087  34.860  -0.280  1.00 18.09           C  
ATOM    656  ND1 HIS A  82      -9.141  36.326   1.050  1.00 17.74           N  
ATOM    657  CE1 HIS A  82      -8.706  35.130   1.412  1.00 17.64           C  
ATOM    658  NE2 HIS A  82      -9.257  34.222   0.616  1.00 17.74           N  
ATOM    659  N   LYS A  83     -11.794  37.721   2.402  1.00 17.24           N  
ATOM    660  CA  LYS A  83     -11.452  38.050   3.781  1.00 18.93           C  
ATOM    661  C   LYS A  83     -10.128  38.816   3.904  1.00 17.45           C  
ATOM    662  O   LYS A  83     -10.016  39.778   4.677  1.00 17.82           O  
ATOM    663  CB  LYS A  83     -11.392  36.721   4.593  1.00 18.32           C  
ATOM    664  CG  LYS A  83     -10.952  36.876   6.084  1.00 21.58           C  
ATOM    665  CD  LYS A  83     -10.643  35.517   6.724  1.00 21.53           C  
ATOM    666  CE  LYS A  83     -10.010  35.640   8.150  1.00 18.73           C  
ATOM    667  NZ  LYS A  83      -9.500  34.205   8.472  1.00 19.55           N1+
ATOM    668  N   ASN A  84      -9.125  38.412   3.134  1.00 16.24           N  
ATOM    669  CA  ASN A  84      -7.788  38.935   3.375  1.00 16.17           C  
ATOM    670  C   ASN A  84      -7.312  39.957   2.335  1.00 16.71           C  
ATOM    671  O   ASN A  84      -6.108  40.269   2.253  1.00 16.54           O  
ATOM    672  CB  ASN A  84      -6.805  37.759   3.496  1.00 15.57           C  
ATOM    673  CG  ASN A  84      -7.154  36.848   4.649  1.00 17.94           C  
ATOM    674  ND2 ASN A  84      -7.331  37.439   5.830  1.00 17.20           N  
ATOM    675  OD1 ASN A  84      -7.301  35.625   4.483  1.00 18.37           O  
ATOM    676  N   ILE A  85      -8.251  40.491   1.540  1.00 16.32           N  
ATOM    677  CA  ILE A  85      -7.938  41.547   0.578  1.00 16.58           C  
ATOM    678  C   ILE A  85      -8.924  42.718   0.823  1.00 17.71           C  
ATOM    679  O   ILE A  85     -10.140  42.494   0.973  1.00 16.41           O  
ATOM    680  CB  ILE A  85      -8.093  41.054  -0.906  1.00 16.92           C  
ATOM    681  CG1 ILE A  85      -7.273  39.784  -1.193  1.00 16.59           C  
ATOM    682  CG2 ILE A  85      -7.742  42.205  -1.897  1.00 16.98           C  
ATOM    683  CD1 ILE A  85      -5.755  40.020  -1.232  1.00 15.63           C  
ATOM    684  N   ILE A  86      -8.404  43.944   0.911  1.00 16.84           N  
ATOM    685  CA  ILE A  86      -9.259  45.076   1.221  1.00 18.27           C  
ATOM    686  C   ILE A  86     -10.357  45.178   0.124  1.00 18.71           C  
ATOM    687  O   ILE A  86     -10.070  45.096  -1.072  1.00 17.99           O  
ATOM    688  CB  ILE A  86      -8.478  46.413   1.372  1.00 16.73           C  
ATOM    689  CG1 ILE A  86      -9.352  47.491   2.056  1.00 17.47           C  
ATOM    690  CG2 ILE A  86      -7.932  46.909   0.033  1.00 19.54           C  
ATOM    691  CD1 ILE A  86      -9.634  47.209   3.527  1.00 16.31           C  
ATOM    692  N   GLY A  87     -11.591  45.362   0.569  1.00 20.16           N  
ATOM    693  CA  GLY A  87     -12.725  45.439  -0.346  1.00 20.69           C  
ATOM    694  C   GLY A  87     -12.984  46.852  -0.832  1.00 21.38           C  
ATOM    695  O   GLY A  87     -12.524  47.835  -0.228  1.00 21.07           O  
ATOM    696  N   LEU A  88     -13.747  46.964  -1.919  1.00 21.90           N  
ATOM    697  CA  LEU A  88     -14.037  48.280  -2.486  1.00 22.17           C  
ATOM    698  C   LEU A  88     -15.470  48.683  -2.139  1.00 22.18           C  
ATOM    699  O   LEU A  88     -16.397  48.036  -2.598  1.00 21.99           O  
ATOM    700  CB  LEU A  88     -13.836  48.232  -3.997  1.00 22.93           C  
ATOM    701  CG  LEU A  88     -14.155  49.477  -4.834  1.00 22.43           C  
ATOM    702  CD1 LEU A  88     -13.278  50.660  -4.456  1.00 20.99           C  
ATOM    703  CD2 LEU A  88     -13.999  49.128  -6.313  1.00 22.85           C  
ATOM    704  N   LEU A  89     -15.653  49.719  -1.328  1.00 20.95           N  
ATOM    705  CA  LEU A  89     -17.020  50.151  -0.983  1.00 20.84           C  
ATOM    706  C   LEU A  89     -17.635  51.103  -2.018  1.00 20.08           C  
ATOM    707  O   LEU A  89     -18.848  51.081  -2.229  1.00 18.80           O  
ATOM    708  CB  LEU A  89     -17.072  50.840   0.383  1.00 21.15           C  
ATOM    709  CG  LEU A  89     -16.971  49.968   1.629  1.00 24.01           C  
ATOM    710  CD1 LEU A  89     -16.910  50.834   2.892  1.00 22.58           C  
ATOM    711  CD2 LEU A  89     -18.148  49.000   1.684  1.00 25.90           C  
ATOM    712  N   ASN A  90     -16.803  51.958  -2.612  1.00 18.70           N  
ATOM    713  CA  ASN A  90     -17.285  53.026  -3.498  1.00 18.81           C  
ATOM    714  C   ASN A  90     -16.100  53.572  -4.278  1.00 18.53           C  
ATOM    715  O   ASN A  90     -14.958  53.515  -3.791  1.00 18.40           O  
ATOM    716  CB  ASN A  90     -17.911  54.180  -2.667  1.00 18.67           C  
ATOM    717  CG  ASN A  90     -18.860  55.081  -3.506  1.00 21.63           C  
ATOM    718  ND2 ASN A  90     -19.436  56.105  -2.860  1.00 18.82           N  
ATOM    719  OD1 ASN A  90     -19.074  54.836  -4.711  1.00 20.56           O  
ATOM    720  N   VAL A  91     -16.354  54.053  -5.500  1.00 18.37           N  
ATOM    721  CA AVAL A  91     -15.343  54.785  -6.272  0.50 18.02           C  
ATOM    722  CA BVAL A  91     -15.344  54.782  -6.288  0.50 18.28           C  
ATOM    723  C   VAL A  91     -16.053  55.940  -6.995  1.00 18.24           C  
ATOM    724  O   VAL A  91     -17.189  55.795  -7.442  1.00 18.53           O  
ATOM    725  CB AVAL A  91     -14.529  53.848  -7.239  0.50 18.34           C  
ATOM    726  CB BVAL A  91     -14.512  53.850  -7.272  0.50 18.68           C  
ATOM    727  CG1AVAL A  91     -15.397  53.290  -8.332  0.50 17.45           C  
ATOM    728  CG1BVAL A  91     -15.293  52.651  -7.720  0.50 18.65           C  
ATOM    729  CG2AVAL A  91     -13.304  54.582  -7.863  0.50 17.61           C  
ATOM    730  CG2BVAL A  91     -13.933  54.627  -8.510  0.50 18.46           C  
ATOM    731  N   PHE A  92     -15.418  57.092  -7.060  1.00 18.40           N  
ATOM    732  CA  PHE A  92     -16.075  58.237  -7.724  1.00 19.01           C  
ATOM    733  C   PHE A  92     -15.044  59.238  -8.166  1.00 19.50           C  
ATOM    734  O   PHE A  92     -13.887  59.212  -7.687  1.00 18.86           O  
ATOM    735  CB  PHE A  92     -17.157  58.904  -6.824  1.00 17.83           C  
ATOM    736  CG  PHE A  92     -16.633  59.431  -5.498  1.00 20.11           C  
ATOM    737  CD1 PHE A  92     -16.076  60.706  -5.408  1.00 19.31           C  
ATOM    738  CD2 PHE A  92     -16.695  58.641  -4.338  1.00 17.94           C  
ATOM    739  CE1 PHE A  92     -15.600  61.188  -4.186  1.00 20.85           C  
ATOM    740  CE2 PHE A  92     -16.202  59.096  -3.141  1.00 18.74           C  
ATOM    741  CZ  PHE A  92     -15.678  60.389  -3.048  1.00 19.06           C  
ATOM    742  N   THR A  93     -15.459  60.098  -9.089  1.00 18.91           N  
ATOM    743  CA  THR A  93     -14.700  61.311  -9.395  1.00 20.29           C  
ATOM    744  C   THR A  93     -15.657  62.489  -9.272  1.00 21.17           C  
ATOM    745  O   THR A  93     -16.824  62.356  -9.617  1.00 20.35           O  
ATOM    746  CB  THR A  93     -14.067  61.272 -10.821  1.00 20.62           C  
ATOM    747  CG2 THR A  93     -15.155  61.124 -11.944  1.00 21.00           C  
ATOM    748  OG1 THR A  93     -13.285  62.453 -11.030  1.00 20.29           O  
ATOM    749  N   PRO A  94     -15.181  63.619  -8.727  1.00 21.95           N  
ATOM    750  CA  PRO A  94     -16.006  64.823  -8.726  1.00 22.96           C  
ATOM    751  C   PRO A  94     -16.045  65.538 -10.082  1.00 23.12           C  
ATOM    752  O   PRO A  94     -16.895  66.401 -10.277  1.00 23.42           O  
ATOM    753  CB  PRO A  94     -15.317  65.753  -7.706  1.00 22.55           C  
ATOM    754  CG  PRO A  94     -14.069  65.069  -7.245  1.00 23.21           C  
ATOM    755  CD  PRO A  94     -13.863  63.823  -8.082  1.00 22.40           C  
ATOM    756  N   GLN A  95     -15.130  65.215 -10.993  1.00 23.36           N  
ATOM    757  CA  GLN A  95     -15.080  65.958 -12.272  1.00 23.25           C  
ATOM    758  C   GLN A  95     -16.094  65.360 -13.248  1.00 23.65           C  
ATOM    759  O   GLN A  95     -16.405  64.157 -13.171  1.00 23.26           O  
ATOM    760  CB  GLN A  95     -13.670  66.001 -12.842  1.00 23.44           C  
ATOM    761  CG  GLN A  95     -12.682  66.828 -11.977  1.00 24.05           C  
ATOM    762  CD  GLN A  95     -11.920  65.991 -10.942  1.00 24.59           C  
ATOM    763  NE2 GLN A  95     -11.636  66.594  -9.800  1.00 27.12           N  
ATOM    764  OE1 GLN A  95     -11.576  64.842 -11.179  1.00 25.17           O  
ATOM    765  N   LYS A  96     -16.618  66.191 -14.153  1.00 23.15           N  
ATOM    766  CA  LYS A  96     -17.838  65.842 -14.890  1.00 23.79           C  
ATOM    767  C   LYS A  96     -17.610  65.474 -16.348  1.00 22.93           C  
ATOM    768  O   LYS A  96     -18.572  65.369 -17.128  1.00 22.69           O  
ATOM    769  CB  LYS A  96     -18.872  66.978 -14.789  1.00 24.34           C  
ATOM    770  CG  LYS A  96     -18.418  68.281 -15.457  1.00 25.33           C  
ATOM    771  CD  LYS A  96     -19.599  69.280 -15.661  1.00 26.52           C  
ATOM    772  CE  LYS A  96     -19.143  70.483 -16.498  1.00 29.01           C  
ATOM    773  NZ  LYS A  96     -18.086  71.316 -15.781  1.00 33.75           N1+
ATOM    774  N   SER A  97     -16.351  65.279 -16.732  1.00 22.14           N  
ATOM    775  CA  SER A  97     -16.041  64.862 -18.104  1.00 21.96           C  
ATOM    776  C   SER A  97     -14.662  64.280 -18.198  1.00 22.39           C  
ATOM    777  O   SER A  97     -13.815  64.558 -17.331  1.00 21.36           O  
ATOM    778  CB  SER A  97     -16.159  66.042 -19.089  1.00 21.03           C  
ATOM    779  OG  SER A  97     -15.083  66.983 -18.932  1.00 21.53           O  
ATOM    780  N   LEU A  98     -14.439  63.479 -19.248  1.00 23.08           N  
ATOM    781  CA  LEU A  98     -13.089  63.003 -19.561  1.00 24.47           C  
ATOM    782  C   LEU A  98     -12.111  64.182 -19.665  1.00 25.72           C  
ATOM    783  O   LEU A  98     -11.023  64.097 -19.088  1.00 24.84           O  
ATOM    784  CB  LEU A  98     -13.053  62.108 -20.808  1.00 23.21           C  
ATOM    785  CG  LEU A  98     -11.689  61.569 -21.282  1.00 24.44           C  
ATOM    786  CD1 LEU A  98     -11.048  60.682 -20.204  1.00 22.49           C  
ATOM    787  CD2 LEU A  98     -11.843  60.769 -22.588  1.00 25.89           C  
ATOM    788  N   GLU A  99     -12.489  65.271 -20.365  1.00 26.58           N  
ATOM    789  CA AGLU A  99     -11.639  66.477 -20.510  0.50 27.23           C  
ATOM    790  CA BGLU A  99     -11.585  66.415 -20.502  0.50 27.26           C  
ATOM    791  C   GLU A  99     -11.215  67.040 -19.151  1.00 27.24           C  
ATOM    792  O   GLU A  99     -10.061  67.440 -18.950  1.00 26.97           O  
ATOM    793  CB AGLU A  99     -12.358  67.592 -21.324  0.50 27.23           C  
ATOM    794  CB BGLU A  99     -12.170  67.477 -21.437  0.50 27.77           C  
ATOM    795  CG AGLU A  99     -11.558  68.919 -21.455  0.50 27.29           C  
ATOM    796  CG BGLU A  99     -11.121  68.345 -22.115  0.50 29.84           C  
ATOM    797  CD AGLU A  99     -12.344  70.111 -22.061  0.50 28.94           C  
ATOM    798  CD BGLU A  99     -11.468  68.606 -23.569  0.50 33.73           C  
ATOM    799  OE1AGLU A  99     -11.720  71.175 -22.287  0.50 31.89           O  
ATOM    800  OE1BGLU A  99     -12.516  69.253 -23.825  0.50 34.83           O  
ATOM    801  OE2AGLU A  99     -13.569  70.016 -22.302  0.50 31.17           O1-
ATOM    802  OE2BGLU A  99     -10.704  68.136 -24.452  0.50 34.61           O1-
ATOM    803  N   GLU A 100     -12.171  67.108 -18.232  1.00 26.83           N  
ATOM    804  CA  GLU A 100     -11.935  67.696 -16.919  1.00 27.02           C  
ATOM    805  C   GLU A 100     -11.389  66.719 -15.855  1.00 25.96           C  
ATOM    806  O   GLU A 100     -10.963  67.150 -14.783  1.00 26.10           O  
ATOM    807  CB  GLU A 100     -13.207  68.351 -16.398  1.00 26.83           C  
ATOM    808  CG  GLU A 100     -13.573  69.654 -17.117  1.00 33.09           C  
ATOM    809  CD  GLU A 100     -15.019  70.027 -16.883  1.00 41.05           C  
ATOM    810  OE1 GLU A 100     -15.348  70.489 -15.771  1.00 43.02           O  
ATOM    811  OE2 GLU A 100     -15.842  69.832 -17.810  1.00 47.83           O1-
ATOM    812  N   PHE A 101     -11.429  65.423 -16.151  1.00 24.78           N  
ATOM    813  CA  PHE A 101     -11.095  64.353 -15.195  1.00 24.80           C  
ATOM    814  C   PHE A 101      -9.689  64.563 -14.598  1.00 24.58           C  
ATOM    815  O   PHE A 101      -8.702  64.672 -15.339  1.00 23.96           O  
ATOM    816  CB  PHE A 101     -11.143  63.018 -15.947  1.00 23.66           C  
ATOM    817  CG  PHE A 101     -10.818  61.805 -15.108  1.00 25.25           C  
ATOM    818  CD1 PHE A 101     -11.396  61.614 -13.835  1.00 25.00           C  
ATOM    819  CD2 PHE A 101     -10.002  60.805 -15.633  1.00 22.77           C  
ATOM    820  CE1 PHE A 101     -11.109  60.459 -13.088  1.00 24.96           C  
ATOM    821  CE2 PHE A 101      -9.724  59.646 -14.910  1.00 24.51           C  
ATOM    822  CZ  PHE A 101     -10.269  59.470 -13.625  1.00 23.74           C  
ATOM    823  N   GLN A 102      -9.618  64.603 -13.275  1.00 25.51           N  
ATOM    824  CA  GLN A 102      -8.335  64.720 -12.538  1.00 26.60           C  
ATOM    825  C   GLN A 102      -8.139  63.601 -11.513  1.00 25.78           C  
ATOM    826  O   GLN A 102      -7.092  62.949 -11.490  1.00 26.27           O  
ATOM    827  CB  GLN A 102      -8.301  66.041 -11.766  1.00 27.64           C  
ATOM    828  CG  GLN A 102      -8.321  67.277 -12.635  1.00 33.79           C  
ATOM    829  CD  GLN A 102      -6.945  67.634 -13.117  1.00 40.76           C  
ATOM    830  NE2 GLN A 102      -6.621  67.244 -14.352  1.00 43.70           N  
ATOM    831  OE1 GLN A 102      -6.165  68.246 -12.381  1.00 45.34           O  
ATOM    832  N   ASP A 103      -9.140  63.408 -10.650  1.00 24.43           N  
ATOM    833  CA  ASP A 103      -8.956  62.634  -9.419  1.00 24.13           C  
ATOM    834  C   ASP A 103      -9.941  61.482  -9.305  1.00 23.66           C  
ATOM    835  O   ASP A 103     -11.106  61.597  -9.734  1.00 21.89           O  
ATOM    836  CB  ASP A 103      -9.125  63.553  -8.200  1.00 24.23           C  
ATOM    837  CG  ASP A 103      -8.296  64.826  -8.309  1.00 26.20           C  
ATOM    838  OD1 ASP A 103      -7.110  64.733  -8.675  1.00 28.65           O  
ATOM    839  OD2 ASP A 103      -8.837  65.906  -8.037  1.00 29.65           O1-
ATOM    840  N   VAL A 104      -9.467  60.400  -8.699  1.00 22.29           N  
ATOM    841  CA  VAL A 104     -10.267  59.223  -8.413  1.00 22.72           C  
ATOM    842  C   VAL A 104     -10.242  59.020  -6.912  1.00 22.67           C  
ATOM    843  O   VAL A 104      -9.168  59.014  -6.296  1.00 22.57           O  
ATOM    844  CB  VAL A 104      -9.664  57.945  -9.064  1.00 23.09           C  
ATOM    845  CG1 VAL A 104     -10.467  56.697  -8.650  1.00 23.22           C  
ATOM    846  CG2 VAL A 104      -9.628  58.070 -10.595  1.00 23.74           C  
ATOM    847  N   TYR A 105     -11.407  58.821  -6.325  1.00 21.72           N  
ATOM    848  CA  TYR A 105     -11.500  58.508  -4.903  1.00 21.21           C  
ATOM    849  C   TYR A 105     -11.959  57.087  -4.686  1.00 21.19           C  
ATOM    850  O   TYR A 105     -12.923  56.634  -5.293  1.00 20.64           O  
ATOM    851  CB  TYR A 105     -12.458  59.473  -4.196  1.00 21.52           C  
ATOM    852  CG  TYR A 105     -11.978  60.901  -4.186  1.00 21.21           C  
ATOM    853  CD1 TYR A 105     -12.136  61.716  -5.310  1.00 21.36           C  
ATOM    854  CD2 TYR A 105     -11.369  61.440  -3.044  1.00 21.94           C  
ATOM    855  CE1 TYR A 105     -11.699  63.038  -5.304  1.00 20.09           C  
ATOM    856  CE2 TYR A 105     -10.936  62.757  -3.020  1.00 22.87           C  
ATOM    857  CZ  TYR A 105     -11.096  63.540  -4.143  1.00 21.85           C  
ATOM    858  OH  TYR A 105     -10.680  64.833  -4.125  1.00 23.45           O  
ATOM    859  N   ILE A 106     -11.252  56.365  -3.825  1.00 20.48           N  
ATOM    860  CA  ILE A 106     -11.606  54.993  -3.536  1.00 19.66           C  
ATOM    861  C   ILE A 106     -11.929  54.902  -2.040  1.00 19.34           C  
ATOM    862  O   ILE A 106     -11.171  55.402  -1.198  1.00 19.69           O  
ATOM    863  CB  ILE A 106     -10.449  54.050  -3.940  1.00 20.46           C  
ATOM    864  CG1 ILE A 106     -10.356  53.939  -5.472  1.00 20.70           C  
ATOM    865  CG2 ILE A 106     -10.589  52.671  -3.304  1.00 19.60           C  
ATOM    866  CD1 ILE A 106      -8.971  53.422  -5.944  1.00 21.63           C  
ATOM    867  N   VAL A 107     -13.046  54.259  -1.741  1.00 17.97           N  
ATOM    868  CA  VAL A 107     -13.579  54.124  -0.387  1.00 17.44           C  
ATOM    869  C   VAL A 107     -13.508  52.679   0.060  1.00 17.81           C  
ATOM    870  O   VAL A 107     -13.965  51.788  -0.660  1.00 16.19           O  
ATOM    871  CB  VAL A 107     -15.048  54.636  -0.284  1.00 17.26           C  
ATOM    872  CG1 VAL A 107     -15.547  54.613   1.172  1.00 16.89           C  
ATOM    873  CG2 VAL A 107     -15.141  56.066  -0.862  1.00 18.46           C  
ATOM    874  N   MET A 108     -12.940  52.456   1.258  1.00 18.04           N  
ATOM    875  CA  MET A 108     -12.795  51.099   1.829  1.00 18.38           C  
ATOM    876  C   MET A 108     -13.313  51.131   3.251  1.00 18.94           C  
ATOM    877  O   MET A 108     -13.396  52.205   3.832  1.00 18.19           O  
ATOM    878  CB  MET A 108     -11.297  50.709   1.877  1.00 17.41           C  
ATOM    879  CG  MET A 108     -10.551  50.729   0.512  1.00 17.66           C  
ATOM    880  SD  MET A 108      -8.763  51.060   0.652  1.00 19.65           S  
ATOM    881  CE  MET A 108      -8.784  52.840   0.893  1.00 18.99           C  
ATOM    882  N   GLU A 109     -13.659  49.975   3.823  1.00 19.58           N  
ATOM    883  CA AGLU A 109     -14.023  49.908   5.244  0.50 20.61           C  
ATOM    884  CA BGLU A 109     -14.020  49.912   5.240  0.50 21.14           C  
ATOM    885  C   GLU A 109     -12.795  50.282   6.077  1.00 20.99           C  
ATOM    886  O   GLU A 109     -11.668  49.901   5.732  1.00 20.95           O  
ATOM    887  CB AGLU A 109     -14.502  48.507   5.624  0.50 21.09           C  
ATOM    888  CB BGLU A 109     -14.566  48.526   5.616  0.50 21.12           C  
ATOM    889  CG AGLU A 109     -15.710  47.976   4.848  0.50 23.54           C  
ATOM    890  CG BGLU A 109     -13.575  47.352   5.486  0.50 23.28           C  
ATOM    891  CD AGLU A 109     -17.056  48.149   5.567  0.50 27.05           C  
ATOM    892  CD BGLU A 109     -14.027  46.085   6.227  0.50 23.98           C  
ATOM    893  OE1AGLU A 109     -17.150  48.877   6.579  0.50 27.80           O  
ATOM    894  OE1BGLU A 109     -14.333  46.159   7.439  0.50 25.87           O  
ATOM    895  OE2AGLU A 109     -18.043  47.546   5.100  0.50 27.98           O1-
ATOM    896  OE2BGLU A 109     -14.056  45.003   5.599  0.50 27.36           O1-
ATOM    897  N   LEU A 110     -12.991  51.037   7.158  1.00 20.81           N  
ATOM    898  CA  LEU A 110     -11.850  51.495   7.953  1.00 20.45           C  
ATOM    899  C   LEU A 110     -11.345  50.383   8.859  1.00 21.13           C  
ATOM    900  O   LEU A 110     -12.134  49.736   9.572  1.00 20.06           O  
ATOM    901  CB  LEU A 110     -12.189  52.748   8.775  1.00 21.49           C  
ATOM    902  CG  LEU A 110     -11.035  53.382   9.593  1.00 21.01           C  
ATOM    903  CD1 LEU A 110      -9.934  53.956   8.721  1.00 21.58           C  
ATOM    904  CD2 LEU A 110     -11.548  54.447  10.564  1.00 22.26           C  
ATOM    905  N   MET A 111     -10.028  50.148   8.816  1.00 20.04           N  
ATOM    906  CA  MET A 111      -9.408  49.176   9.722  1.00 20.98           C  
ATOM    907  C   MET A 111      -8.650  49.918  10.818  1.00 21.39           C  
ATOM    908  O   MET A 111      -8.101  50.993  10.612  1.00 20.84           O  
ATOM    909  CB  MET A 111      -8.498  48.219   8.943  1.00 20.81           C  
ATOM    910  CG  MET A 111      -9.263  47.448   7.819  1.00 23.67           C  
ATOM    911  SD  MET A 111     -10.229  46.083   8.458  1.00 31.37           S  
ATOM    912  CE  MET A 111      -8.912  44.848   8.521  1.00 33.12           C  
ATOM    913  N   ASP A 112      -8.620  49.313  11.993  1.00 22.71           N  
ATOM    914  CA AASP A 112      -8.124  49.907  13.218  0.60 22.61           C  
ATOM    915  CA BASP A 112      -8.129  50.043  13.170  0.40 22.54           C  
ATOM    916  C   ASP A 112      -6.606  50.170  13.266  1.00 22.23           C  
ATOM    917  O   ASP A 112      -6.116  51.081  13.945  1.00 21.47           O  
ATOM    918  CB AASP A 112      -8.539  48.920  14.330  0.60 23.42           C  
ATOM    919  CB BASP A 112      -8.710  49.481  14.492  0.40 23.79           C  
ATOM    920  CG AASP A 112     -10.043  48.662  14.321  0.60 24.01           C  
ATOM    921  CG BASP A 112      -7.994  48.222  14.971  0.40 24.22           C  
ATOM    922  OD1AASP A 112     -10.767  49.573  14.781  0.60 25.54           O  
ATOM    923  OD1BASP A 112      -7.687  47.366  14.144  0.40 24.63           O  
ATOM    924  OD2AASP A 112     -10.498  47.603  13.823  0.60 22.30           O1-
ATOM    925  OD2BASP A 112      -7.735  48.080  16.190  0.40 30.86           O1-
ATOM    926  N   ALA A 113      -5.851  49.304  12.598  1.00 20.76           N  
ATOM    927  CA  ALA A 113      -4.390  49.384  12.737  1.00 19.20           C  
ATOM    928  C   ALA A 113      -3.759  49.027  11.433  1.00 18.50           C  
ATOM    929  O   ALA A 113      -4.398  48.402  10.607  1.00 18.28           O  
ATOM    930  CB  ALA A 113      -3.883  48.377  13.800  1.00 18.94           C  
ATOM    931  N   ASN A 114      -2.482  49.372  11.271  1.00 18.29           N  
ATOM    932  CA  ASN A 114      -1.710  48.757  10.207  1.00 18.86           C  
ATOM    933  C   ASN A 114      -0.693  47.751  10.772  1.00 18.37           C  
ATOM    934  O   ASN A 114      -0.457  47.693  11.999  1.00 17.76           O  
ATOM    935  CB  ASN A 114      -1.081  49.810   9.305  1.00 19.00           C  
ATOM    936  CG  ASN A 114      -0.084  50.662  10.038  1.00 22.92           C  
ATOM    937  ND2 ASN A 114      -0.286  51.972  10.001  1.00 21.35           N  
ATOM    938  OD1 ASN A 114       0.871  50.143  10.634  1.00 23.10           O  
ATOM    939  N   LEU A 115      -0.127  46.935   9.901  1.00 17.52           N  
ATOM    940  CA  LEU A 115       0.774  45.871  10.357  1.00 18.09           C  
ATOM    941  C   LEU A 115       2.081  46.405  10.935  1.00 18.65           C  
ATOM    942  O   LEU A 115       2.640  45.764  11.818  1.00 19.19           O  
ATOM    943  CB  LEU A 115       1.049  44.857   9.238  1.00 17.03           C  
ATOM    944  CG  LEU A 115       1.778  43.576   9.677  1.00 19.02           C  
ATOM    945  CD1 LEU A 115       0.922  42.782  10.723  1.00 15.35           C  
ATOM    946  CD2 LEU A 115       2.144  42.707   8.447  1.00 18.72           C  
ATOM    947  N   CYS A 116       2.581  47.563  10.468  1.00 18.58           N  
ATOM    948  CA  CYS A 116       3.741  48.183  11.129  1.00 20.27           C  
ATOM    949  C   CYS A 116       3.470  48.361  12.621  1.00 20.30           C  
ATOM    950  O   CYS A 116       4.350  48.070  13.452  1.00 21.27           O  
ATOM    951  CB  CYS A 116       4.108  49.544  10.550  1.00 20.92           C  
ATOM    952  SG  CYS A 116       4.526  49.523   8.794  1.00 27.61           S  
ATOM    953  N   GLN A 117       2.287  48.853  12.972  1.00 18.49           N  
ATOM    954  CA  GLN A 117       1.962  49.097  14.373  1.00 18.76           C  
ATOM    955  C   GLN A 117       1.851  47.782  15.137  1.00 18.10           C  
ATOM    956  O   GLN A 117       2.289  47.708  16.291  1.00 17.44           O  
ATOM    957  CB  GLN A 117       0.634  49.861  14.521  1.00 19.14           C  
ATOM    958  CG  GLN A 117       0.631  51.236  13.843  1.00 20.01           C  
ATOM    959  CD  GLN A 117      -0.756  51.816  13.730  1.00 21.53           C  
ATOM    960  NE2 GLN A 117      -0.869  53.138  13.838  1.00 21.97           N  
ATOM    961  OE1 GLN A 117      -1.713  51.089  13.557  1.00 19.21           O  
ATOM    962  N   VAL A 118       1.247  46.769  14.508  1.00 16.87           N  
ATOM    963  CA  VAL A 118       1.066  45.455  15.138  1.00 17.34           C  
ATOM    964  C   VAL A 118       2.399  44.742  15.392  1.00 19.01           C  
ATOM    965  O   VAL A 118       2.588  44.104  16.461  1.00 18.79           O  
ATOM    966  CB  VAL A 118       0.094  44.562  14.296  1.00 17.98           C  
ATOM    967  CG1 VAL A 118      -0.001  43.134  14.862  1.00 15.81           C  
ATOM    968  CG2 VAL A 118      -1.282  45.210  14.251  1.00 17.99           C  
ATOM    969  N   ILE A 119       3.307  44.835  14.412  1.00 18.96           N  
ATOM    970  CA  ILE A 119       4.677  44.291  14.533  1.00 21.05           C  
ATOM    971  C   ILE A 119       5.432  44.838  15.751  1.00 21.42           C  
ATOM    972  O   ILE A 119       6.209  44.115  16.359  1.00 21.05           O  
ATOM    973  CB  ILE A 119       5.521  44.567  13.245  1.00 21.06           C  
ATOM    974  CG1 ILE A 119       5.137  43.579  12.142  1.00 23.09           C  
ATOM    975  CG2 ILE A 119       7.082  44.534  13.557  1.00 24.24           C  
ATOM    976  CD1 ILE A 119       5.745  43.959  10.796  1.00 20.62           C  
ATOM    977  N   GLN A 120       5.162  46.096  16.123  1.00 22.33           N  
ATOM    978  CA AGLN A 120       5.840  46.721  17.263  0.50 22.56           C  
ATOM    979  CA BGLN A 120       5.820  46.743  17.267  0.50 23.07           C  
ATOM    980  C   GLN A 120       5.335  46.191  18.604  1.00 23.03           C  
ATOM    981  O   GLN A 120       5.985  46.385  19.627  1.00 22.59           O  
ATOM    982  CB AGLN A 120       5.714  48.246  17.220  0.50 22.57           C  
ATOM    983  CB BGLN A 120       5.609  48.261  17.245  0.50 23.39           C  
ATOM    984  CG AGLN A 120       6.500  48.901  16.093  0.50 24.11           C  
ATOM    985  CG BGLN A 120       6.021  48.943  15.952  0.50 27.44           C  
ATOM    986  CD AGLN A 120       6.036  50.315  15.808  0.50 26.14           C  
ATOM    987  CD BGLN A 120       7.510  48.973  15.757  0.50 32.30           C  
ATOM    988  NE2AGLN A 120       5.526  50.539  14.607  0.50 28.83           N  
ATOM    989  NE2BGLN A 120       8.012  48.120  14.858  0.50 34.50           N  
ATOM    990  OE1AGLN A 120       6.143  51.191  16.648  0.50 28.43           O  
ATOM    991  OE1BGLN A 120       8.214  49.759  16.397  0.50 35.75           O  
ATOM    992  N   MET A 121       4.189  45.512  18.599  1.00 21.56           N  
ATOM    993  CA  MET A 121       3.642  44.916  19.837  1.00 21.79           C  
ATOM    994  C   MET A 121       4.439  43.707  20.310  1.00 20.71           C  
ATOM    995  O   MET A 121       5.159  43.094  19.532  1.00 18.52           O  
ATOM    996  CB  MET A 121       2.186  44.457  19.611  1.00 21.35           C  
ATOM    997  CG  MET A 121       1.277  45.617  19.267  1.00 22.29           C  
ATOM    998  SD  MET A 121      -0.355  45.074  18.718  1.00 24.55           S  
ATOM    999  CE  MET A 121      -0.991  44.193  20.171  1.00 30.65           C  
ATOM   1000  N   GLU A 122       4.294  43.355  21.587  1.00 21.01           N  
ATOM   1001  CA AGLU A 122       4.834  42.081  22.064  0.50 21.41           C  
ATOM   1002  CA BGLU A 122       4.824  42.084  22.102  0.50 21.41           C  
ATOM   1003  C   GLU A 122       3.781  41.016  21.764  1.00 21.22           C  
ATOM   1004  O   GLU A 122       2.767  40.878  22.477  1.00 21.40           O  
ATOM   1005  CB AGLU A 122       5.208  42.143  23.556  0.50 22.21           C  
ATOM   1006  CB BGLU A 122       5.054  42.168  23.626  0.50 21.64           C  
ATOM   1007  CG AGLU A 122       6.382  43.080  23.862  0.50 24.51           C  
ATOM   1008  CG BGLU A 122       5.708  40.932  24.241  0.50 22.28           C  
ATOM   1009  CD AGLU A 122       7.595  42.811  22.984  0.50 29.61           C  
ATOM   1010  CD BGLU A 122       5.757  40.956  25.764  0.50 23.12           C  
ATOM   1011  OE1AGLU A 122       8.073  41.656  22.962  0.50 31.76           O  
ATOM   1012  OE1BGLU A 122       5.631  42.051  26.364  0.50 27.23           O  
ATOM   1013  OE2AGLU A 122       8.058  43.755  22.299  0.50 31.62           O1-
ATOM   1014  OE2BGLU A 122       5.948  39.874  26.369  0.50 26.32           O1-
ATOM   1015  N   LEU A 123       3.998  40.288  20.672  1.00 19.09           N  
ATOM   1016  CA  LEU A 123       3.010  39.320  20.200  1.00 18.95           C  
ATOM   1017  C   LEU A 123       3.285  37.942  20.795  1.00 19.13           C  
ATOM   1018  O   LEU A 123       4.378  37.702  21.334  1.00 18.81           O  
ATOM   1019  CB  LEU A 123       3.006  39.251  18.660  1.00 18.12           C  
ATOM   1020  CG  LEU A 123       2.559  40.554  17.935  1.00 19.48           C  
ATOM   1021  CD1 LEU A 123       2.663  40.375  16.412  1.00 18.28           C  
ATOM   1022  CD2 LEU A 123       1.137  40.961  18.343  1.00 20.12           C  
ATOM   1023  N   ASP A 124       2.308  37.049  20.662  1.00 17.53           N  
ATOM   1024  CA  ASP A 124       2.496  35.658  21.078  1.00 18.36           C  
ATOM   1025  C   ASP A 124       2.511  34.799  19.834  1.00 17.27           C  
ATOM   1026  O   ASP A 124       2.191  35.305  18.722  1.00 17.16           O  
ATOM   1027  CB  ASP A 124       1.380  35.242  22.063  1.00 18.20           C  
ATOM   1028  CG  ASP A 124      -0.033  35.603  21.574  1.00 21.26           C  
ATOM   1029  OD1 ASP A 124      -0.204  36.079  20.436  1.00 18.82           O  
ATOM   1030  OD2 ASP A 124      -0.995  35.364  22.340  1.00 24.96           O1-
ATOM   1031  N   HIS A 125       2.879  33.528  19.967  1.00 15.50           N  
ATOM   1032  CA  HIS A 125       2.863  32.636  18.814  1.00 15.59           C  
ATOM   1033  C   HIS A 125       1.477  32.577  18.156  1.00 16.50           C  
ATOM   1034  O   HIS A 125       1.385  32.551  16.922  1.00 15.80           O  
ATOM   1035  CB  HIS A 125       3.274  31.212  19.181  1.00 15.64           C  
ATOM   1036  CG  HIS A 125       4.738  31.047  19.434  1.00 17.50           C  
ATOM   1037  CD2 HIS A 125       5.421  30.702  20.556  1.00 20.93           C  
ATOM   1038  ND1 HIS A 125       5.684  31.226  18.443  1.00 18.34           N  
ATOM   1039  CE1 HIS A 125       6.889  31.001  18.944  1.00 21.59           C  
ATOM   1040  NE2 HIS A 125       6.762  30.684  20.224  1.00 21.75           N  
ATOM   1041  N   GLU A 126       0.413  32.573  18.971  1.00 15.23           N  
ATOM   1042  CA  GLU A 126      -0.944  32.441  18.412  1.00 16.12           C  
ATOM   1043  C   GLU A 126      -1.227  33.536  17.378  1.00 15.28           C  
ATOM   1044  O   GLU A 126      -1.641  33.235  16.246  1.00 14.81           O  
ATOM   1045  CB  GLU A 126      -2.016  32.496  19.519  1.00 15.41           C  
ATOM   1046  CG  GLU A 126      -3.450  32.404  18.966  1.00 16.93           C  
ATOM   1047  CD  GLU A 126      -4.458  32.151  20.096  1.00 19.07           C  
ATOM   1048  OE1 GLU A 126      -4.467  32.942  21.061  1.00 20.52           O  
ATOM   1049  OE2 GLU A 126      -5.218  31.161  20.009  1.00 21.23           O1-
ATOM   1050  N   ARG A 127      -1.012  34.785  17.763  1.00 15.53           N  
ATOM   1051  CA  ARG A 127      -1.281  35.894  16.834  1.00 16.51           C  
ATOM   1052  C   ARG A 127      -0.270  36.017  15.691  1.00 17.16           C  
ATOM   1053  O   ARG A 127      -0.671  36.361  14.572  1.00 16.03           O  
ATOM   1054  CB  ARG A 127      -1.463  37.217  17.569  1.00 15.73           C  
ATOM   1055  CG  ARG A 127      -2.774  37.255  18.381  1.00 16.13           C  
ATOM   1056  CD  ARG A 127      -2.875  38.552  19.172  1.00 17.81           C  
ATOM   1057  NE  ARG A 127      -1.869  38.520  20.248  1.00 19.40           N  
ATOM   1058  CZ  ARG A 127      -1.553  39.542  21.031  1.00 22.88           C  
ATOM   1059  NH1 ARG A 127      -2.171  40.724  20.904  1.00 20.44           N1+
ATOM   1060  NH2 ARG A 127      -0.590  39.377  21.950  1.00 21.83           N  
ATOM   1061  N   MET A 128       1.017  35.755  15.948  1.00 16.86           N  
ATOM   1062  CA  MET A 128       1.989  35.746  14.846  1.00 17.25           C  
ATOM   1063  C   MET A 128       1.588  34.749  13.784  1.00 15.81           C  
ATOM   1064  O   MET A 128       1.485  35.107  12.608  1.00 15.31           O  
ATOM   1065  CB  MET A 128       3.426  35.507  15.334  1.00 16.22           C  
ATOM   1066  CG  MET A 128       3.990  36.713  16.140  1.00 17.86           C  
ATOM   1067  SD  MET A 128       5.806  36.534  16.326  1.00 22.22           S  
ATOM   1068  CE  MET A 128       5.823  35.212  17.541  1.00 15.66           C  
ATOM   1069  N   SER A 129       1.284  33.519  14.201  1.00 14.35           N  
ATOM   1070  CA ASER A 129       0.881  32.452  13.285  0.50 13.79           C  
ATOM   1071  CA BSER A 129       0.911  32.479  13.247  0.50 14.75           C  
ATOM   1072  C   SER A 129      -0.360  32.831  12.489  1.00 14.52           C  
ATOM   1073  O   SER A 129      -0.426  32.632  11.254  1.00 14.21           O  
ATOM   1074  CB ASER A 129       0.665  31.146  14.071  0.50 13.85           C  
ATOM   1075  CB BSER A 129       0.786  31.117  13.934  0.50 14.95           C  
ATOM   1076  OG ASER A 129       0.006  30.156  13.302  0.50 10.07           O  
ATOM   1077  OG BSER A 129      -0.351  31.084  14.762  0.50 16.96           O  
ATOM   1078  N   TYR A 130      -1.352  33.377  13.194  1.00 14.79           N  
ATOM   1079  CA  TYR A 130      -2.597  33.708  12.530  1.00 15.56           C  
ATOM   1080  C   TYR A 130      -2.402  34.844  11.515  1.00 15.30           C  
ATOM   1081  O   TYR A 130      -2.999  34.834  10.438  1.00 16.11           O  
ATOM   1082  CB  TYR A 130      -3.635  34.108  13.560  1.00 16.13           C  
ATOM   1083  CG  TYR A 130      -5.036  34.277  12.965  1.00 18.37           C  
ATOM   1084  CD1 TYR A 130      -5.535  33.365  12.034  1.00 17.86           C  
ATOM   1085  CD2 TYR A 130      -5.857  35.341  13.360  1.00 16.83           C  
ATOM   1086  CE1 TYR A 130      -6.822  33.506  11.482  1.00 18.27           C  
ATOM   1087  CE2 TYR A 130      -7.168  35.492  12.812  1.00 20.36           C  
ATOM   1088  CZ  TYR A 130      -7.623  34.568  11.881  1.00 18.82           C  
ATOM   1089  OH  TYR A 130      -8.886  34.718  11.327  1.00 20.28           O  
ATOM   1090  N   LEU A 131      -1.627  35.849  11.875  1.00 14.75           N  
ATOM   1091  CA  LEU A 131      -1.366  36.939  10.913  1.00 14.89           C  
ATOM   1092  C   LEU A 131      -0.665  36.420   9.662  1.00 14.81           C  
ATOM   1093  O   LEU A 131      -1.044  36.772   8.531  1.00 14.94           O  
ATOM   1094  CB  LEU A 131      -0.553  38.086  11.561  1.00 14.55           C  
ATOM   1095  CG  LEU A 131      -1.271  38.804  12.713  1.00 15.92           C  
ATOM   1096  CD1 LEU A 131      -0.204  39.540  13.547  1.00 16.14           C  
ATOM   1097  CD2 LEU A 131      -2.348  39.760  12.206  1.00 16.19           C  
ATOM   1098  N   LEU A 132       0.347  35.586   9.857  1.00 13.99           N  
ATOM   1099  CA  LEU A 132       1.087  34.982   8.734  1.00 14.64           C  
ATOM   1100  C   LEU A 132       0.201  34.096   7.852  1.00 15.31           C  
ATOM   1101  O   LEU A 132       0.262  34.172   6.616  1.00 14.87           O  
ATOM   1102  CB  LEU A 132       2.301  34.178   9.256  1.00 13.75           C  
ATOM   1103  CG  LEU A 132       3.387  35.043   9.913  1.00 16.23           C  
ATOM   1104  CD1 LEU A 132       4.332  34.186  10.815  1.00 16.26           C  
ATOM   1105  CD2 LEU A 132       4.162  35.813   8.838  1.00 17.90           C  
ATOM   1106  N   TYR A 133      -0.626  33.269   8.486  1.00 14.87           N  
ATOM   1107  CA  TYR A 133      -1.603  32.414   7.770  1.00 14.76           C  
ATOM   1108  C   TYR A 133      -2.485  33.252   6.835  1.00 15.53           C  
ATOM   1109  O   TYR A 133      -2.679  32.906   5.670  1.00 14.89           O  
ATOM   1110  CB  TYR A 133      -2.496  31.671   8.802  1.00 14.98           C  
ATOM   1111  CG  TYR A 133      -3.742  31.084   8.186  1.00 13.87           C  
ATOM   1112  CD1 TYR A 133      -3.653  29.978   7.330  1.00 14.88           C  
ATOM   1113  CD2 TYR A 133      -4.998  31.646   8.432  1.00 15.65           C  
ATOM   1114  CE1 TYR A 133      -4.834  29.418   6.710  1.00 16.82           C  
ATOM   1115  CE2 TYR A 133      -6.180  31.108   7.842  1.00 15.64           C  
ATOM   1116  CZ  TYR A 133      -6.074  29.991   6.990  1.00 16.45           C  
ATOM   1117  OH  TYR A 133      -7.175  29.440   6.386  1.00 16.43           O  
ATOM   1118  N   GLN A 134      -2.986  34.364   7.361  1.00 14.84           N  
ATOM   1119  CA  GLN A 134      -3.851  35.265   6.599  1.00 15.86           C  
ATOM   1120  C   GLN A 134      -3.145  35.976   5.443  1.00 16.80           C  
ATOM   1121  O   GLN A 134      -3.729  36.154   4.350  1.00 16.04           O  
ATOM   1122  CB  GLN A 134      -4.475  36.270   7.536  1.00 14.93           C  
ATOM   1123  CG  GLN A 134      -5.535  35.666   8.498  1.00 15.59           C  
ATOM   1124  CD  GLN A 134      -6.097  36.769   9.360  1.00 16.91           C  
ATOM   1125  NE2 GLN A 134      -5.382  37.113  10.444  1.00 14.57           N  
ATOM   1126  OE1 GLN A 134      -7.114  37.388   9.000  1.00 18.15           O  
ATOM   1127  N   MET A 135      -1.898  36.386   5.666  1.00 16.77           N  
ATOM   1128  CA  MET A 135      -1.113  36.966   4.593  1.00 18.01           C  
ATOM   1129  C   MET A 135      -0.974  35.920   3.483  1.00 16.89           C  
ATOM   1130  O   MET A 135      -1.007  36.257   2.292  1.00 16.23           O  
ATOM   1131  CB  MET A 135       0.288  37.333   5.100  1.00 18.12           C  
ATOM   1132  CG  MET A 135       0.350  38.609   5.947  1.00 21.35           C  
ATOM   1133  SD  MET A 135       2.069  38.920   6.505  1.00 25.43           S  
ATOM   1134  CE  MET A 135       1.827  38.821   8.254  1.00 24.72           C  
ATOM   1135  N   LEU A 136      -0.716  34.664   3.857  1.00 15.04           N  
ATOM   1136  CA  LEU A 136      -0.503  33.622   2.859  1.00 15.67           C  
ATOM   1137  C   LEU A 136      -1.808  33.327   2.083  1.00 16.13           C  
ATOM   1138  O   LEU A 136      -1.767  33.063   0.877  1.00 16.13           O  
ATOM   1139  CB  LEU A 136       0.001  32.329   3.545  1.00 15.28           C  
ATOM   1140  CG  LEU A 136       1.445  32.450   4.085  1.00 15.93           C  
ATOM   1141  CD1 LEU A 136       1.709  31.247   5.012  1.00 15.67           C  
ATOM   1142  CD2 LEU A 136       2.470  32.506   2.948  1.00 13.10           C  
ATOM   1143  N   CYS A 137      -2.942  33.379   2.786  1.00 16.70           N  
ATOM   1144  CA  CYS A 137      -4.274  33.238   2.160  1.00 16.86           C  
ATOM   1145  C   CYS A 137      -4.495  34.336   1.115  1.00 16.99           C  
ATOM   1146  O   CYS A 137      -4.899  34.041  -0.017  1.00 16.80           O  
ATOM   1147  CB  CYS A 137      -5.399  33.264   3.191  1.00 16.35           C  
ATOM   1148  SG  CYS A 137      -5.552  31.705   4.192  1.00 18.80           S  
ATOM   1149  N   GLY A 138      -4.243  35.589   1.488  1.00 16.05           N  
ATOM   1150  CA  GLY A 138      -4.445  36.712   0.553  1.00 16.57           C  
ATOM   1151  C   GLY A 138      -3.548  36.572  -0.671  1.00 17.60           C  
ATOM   1152  O   GLY A 138      -3.981  36.762  -1.801  1.00 16.87           O  
ATOM   1153  N   ILE A 139      -2.289  36.224  -0.446  1.00 17.12           N  
ATOM   1154  CA  ILE A 139      -1.344  36.032  -1.517  1.00 18.61           C  
ATOM   1155  C   ILE A 139      -1.749  34.904  -2.450  1.00 18.60           C  
ATOM   1156  O   ILE A 139      -1.660  35.038  -3.683  1.00 19.02           O  
ATOM   1157  CB  ILE A 139       0.071  35.773  -0.942  1.00 18.45           C  
ATOM   1158  CG1 ILE A 139       0.642  37.085  -0.379  1.00 21.76           C  
ATOM   1159  CG2 ILE A 139       0.969  35.230  -1.994  1.00 22.22           C  
ATOM   1160  CD1 ILE A 139       1.056  38.104  -1.448  1.00 27.83           C  
ATOM   1161  N   LYS A 140      -2.180  33.795  -1.877  1.00 18.37           N  
ATOM   1162  CA  LYS A 140      -2.551  32.653  -2.691  1.00 19.65           C  
ATOM   1163  C   LYS A 140      -3.797  33.025  -3.525  1.00 19.73           C  
ATOM   1164  O   LYS A 140      -3.928  32.610  -4.678  1.00 19.75           O  
ATOM   1165  CB  LYS A 140      -2.878  31.455  -1.829  1.00 19.36           C  
ATOM   1166  CG  LYS A 140      -3.341  30.275  -2.703  1.00 21.80           C  
ATOM   1167  CD  LYS A 140      -3.534  29.014  -1.935  1.00 23.89           C  
ATOM   1168  CE  LYS A 140      -4.219  27.988  -2.858  1.00 25.10           C  
ATOM   1169  NZ  LYS A 140      -4.228  26.739  -2.139  1.00 27.62           N1+
ATOM   1170  N   HIS A 141      -4.696  33.806  -2.933  1.00 19.41           N  
ATOM   1171  CA  HIS A 141      -5.904  34.219  -3.631  1.00 18.94           C  
ATOM   1172  C   HIS A 141      -5.583  35.034  -4.878  1.00 19.06           C  
ATOM   1173  O   HIS A 141      -6.167  34.780  -5.944  1.00 20.06           O  
ATOM   1174  CB  HIS A 141      -6.877  34.994  -2.711  1.00 19.91           C  
ATOM   1175  CG  HIS A 141      -8.264  35.108  -3.284  1.00 19.43           C  
ATOM   1176  CD2 HIS A 141      -9.003  36.188  -3.647  1.00 20.58           C  
ATOM   1177  ND1 HIS A 141      -9.046  34.001  -3.548  1.00 20.05           N  
ATOM   1178  CE1 HIS A 141     -10.209  34.390  -4.050  1.00 22.12           C  
ATOM   1179  NE2 HIS A 141     -10.214  35.714  -4.109  1.00 22.17           N  
ATOM   1180  N   LEU A 142      -4.703  36.019  -4.747  1.00 18.91           N  
ATOM   1181  CA  LEU A 142      -4.207  36.788  -5.883  1.00 19.46           C  
ATOM   1182  C   LEU A 142      -3.506  35.885  -6.918  1.00 19.76           C  
ATOM   1183  O   LEU A 142      -3.735  36.019  -8.142  1.00 19.55           O  
ATOM   1184  CB  LEU A 142      -3.238  37.872  -5.423  1.00 19.26           C  
ATOM   1185  CG  LEU A 142      -3.775  38.955  -4.467  1.00 21.27           C  
ATOM   1186  CD1 LEU A 142      -2.675  39.958  -4.110  1.00 22.39           C  
ATOM   1187  CD2 LEU A 142      -4.992  39.672  -5.066  1.00 22.12           C  
ATOM   1188  N   HIS A 143      -2.640  34.997  -6.437  1.00 18.50           N  
ATOM   1189  CA  HIS A 143      -1.923  34.086  -7.351  1.00 19.98           C  
ATOM   1190  C   HIS A 143      -2.890  33.223  -8.173  1.00 21.31           C  
ATOM   1191  O   HIS A 143      -2.597  32.892  -9.330  1.00 22.64           O  
ATOM   1192  CB  HIS A 143      -0.970  33.164  -6.613  1.00 17.86           C  
ATOM   1193  CG  HIS A 143       0.212  33.858  -6.004  1.00 16.98           C  
ATOM   1194  CD2 HIS A 143       0.663  35.132  -6.101  1.00 16.06           C  
ATOM   1195  ND1 HIS A 143       1.079  33.208  -5.157  1.00 17.50           N  
ATOM   1196  CE1 HIS A 143       2.037  34.040  -4.779  1.00 18.01           C  
ATOM   1197  NE2 HIS A 143       1.799  35.222  -5.323  1.00 17.40           N  
ATOM   1198  N   SER A 144      -4.024  32.850  -7.584  1.00 23.13           N  
ATOM   1199  CA  SER A 144      -5.029  32.037  -8.305  1.00 24.28           C  
ATOM   1200  C   SER A 144      -5.685  32.763  -9.492  1.00 25.46           C  
ATOM   1201  O   SER A 144      -6.310  32.116 -10.339  1.00 26.30           O  
ATOM   1202  CB  SER A 144      -6.109  31.518  -7.351  1.00 24.65           C  
ATOM   1203  OG  SER A 144      -7.024  32.559  -7.017  1.00 23.74           O  
ATOM   1204  N   ALA A 145      -5.562  34.086  -9.539  1.00 25.21           N  
ATOM   1205  CA  ALA A 145      -6.027  34.881 -10.669  1.00 26.37           C  
ATOM   1206  C   ALA A 145      -4.859  35.326 -11.562  1.00 26.67           C  
ATOM   1207  O   ALA A 145      -5.015  36.226 -12.390  1.00 28.24           O  
ATOM   1208  CB  ALA A 145      -6.767  36.110 -10.161  1.00 26.45           C  
ATOM   1209  N   GLY A 146      -3.685  34.732 -11.365  1.00 26.52           N  
ATOM   1210  CA  GLY A 146      -2.505  35.139 -12.107  1.00 26.06           C  
ATOM   1211  C   GLY A 146      -1.881  36.462 -11.677  1.00 26.03           C  
ATOM   1212  O   GLY A 146      -1.108  37.061 -12.436  1.00 26.35           O  
ATOM   1213  N   ILE A 147      -2.192  36.925 -10.464  1.00 23.95           N  
ATOM   1214  CA  ILE A 147      -1.662  38.176  -9.986  1.00 23.49           C  
ATOM   1215  C   ILE A 147      -0.516  37.880  -9.007  1.00 23.31           C  
ATOM   1216  O   ILE A 147      -0.723  37.259  -7.970  1.00 21.96           O  
ATOM   1217  CB  ILE A 147      -2.755  39.006  -9.271  1.00 24.34           C  
ATOM   1218  CG1 ILE A 147      -3.941  39.240 -10.230  1.00 25.10           C  
ATOM   1219  CG2 ILE A 147      -2.174  40.312  -8.711  1.00 23.17           C  
ATOM   1220  CD1 ILE A 147      -3.568  40.031 -11.523  1.00 25.86           C  
ATOM   1221  N   ILE A 148       0.674  38.333  -9.359  1.00 22.79           N  
ATOM   1222  CA  ILE A 148       1.845  38.158  -8.496  1.00 23.89           C  
ATOM   1223  C   ILE A 148       2.233  39.535  -8.012  1.00 24.55           C  
ATOM   1224  O   ILE A 148       2.449  40.438  -8.827  1.00 26.13           O  
ATOM   1225  CB  ILE A 148       3.003  37.490  -9.264  1.00 23.14           C  
ATOM   1226  CG1 ILE A 148       2.600  36.080  -9.684  1.00 22.81           C  
ATOM   1227  CG2 ILE A 148       4.290  37.472  -8.411  1.00 24.94           C  
ATOM   1228  CD1 ILE A 148       3.638  35.383 -10.561  1.00 26.59           C  
ATOM   1229  N   HIS A 149       2.330  39.704  -6.694  1.00 23.87           N  
ATOM   1230  CA  HIS A 149       2.482  41.032  -6.076  1.00 23.62           C  
ATOM   1231  C   HIS A 149       3.899  41.645  -6.264  1.00 24.18           C  
ATOM   1232  O   HIS A 149       4.046  42.704  -6.888  1.00 24.77           O  
ATOM   1233  CB  HIS A 149       2.034  40.926  -4.605  1.00 23.09           C  
ATOM   1234  CG  HIS A 149       1.745  42.234  -3.935  1.00 22.16           C  
ATOM   1235  CD2 HIS A 149       0.648  42.663  -3.274  1.00 19.63           C  
ATOM   1236  ND1 HIS A 149       2.666  43.253  -3.848  1.00 21.59           N  
ATOM   1237  CE1 HIS A 149       2.138  44.270  -3.188  1.00 21.48           C  
ATOM   1238  NE2 HIS A 149       0.918  43.935  -2.820  1.00 20.91           N  
ATOM   1239  N   ARG A 150       4.934  40.979  -5.761  1.00 23.85           N  
ATOM   1240  CA  ARG A 150       6.333  41.473  -5.770  1.00 25.74           C  
ATOM   1241  C   ARG A 150       6.670  42.591  -4.787  1.00 25.37           C  
ATOM   1242  O   ARG A 150       7.867  42.784  -4.462  1.00 26.36           O  
ATOM   1243  CB  ARG A 150       6.859  41.846  -7.187  1.00 25.70           C  
ATOM   1244  CG  ARG A 150       7.105  40.636  -8.119  1.00 27.32           C  
ATOM   1245  CD  ARG A 150       7.656  41.101  -9.475  1.00 29.72           C  
ATOM   1246  NE  ARG A 150       6.772  42.107 -10.071  1.00 37.62           N  
ATOM   1247  CZ  ARG A 150       7.152  43.015 -10.968  1.00 43.35           C  
ATOM   1248  NH1 ARG A 150       8.420  43.063 -11.402  1.00 41.88           N1+
ATOM   1249  NH2 ARG A 150       6.255  43.891 -11.423  1.00 44.09           N  
ATOM   1250  N   ASP A 151       5.666  43.304  -4.272  1.00 24.11           N  
ATOM   1251  CA  ASP A 151       5.992  44.352  -3.314  1.00 23.65           C  
ATOM   1252  C   ASP A 151       5.156  44.369  -2.026  1.00 22.33           C  
ATOM   1253  O   ASP A 151       4.725  45.431  -1.581  1.00 21.86           O  
ATOM   1254  CB  ASP A 151       5.943  45.703  -4.050  1.00 25.40           C  
ATOM   1255  CG  ASP A 151       6.730  46.814  -3.356  1.00 28.05           C  
ATOM   1256  OD1 ASP A 151       7.750  46.571  -2.635  1.00 28.11           O  
ATOM   1257  OD2 ASP A 151       6.301  47.978  -3.562  1.00 33.63           O1-
ATOM   1258  N   LEU A 152       4.919  43.200  -1.412  1.00 20.80           N  
ATOM   1259  CA ALEU A 152       4.190  43.148  -0.150  0.50 18.95           C  
ATOM   1260  CA BLEU A 152       4.207  43.141  -0.129  0.50 19.93           C  
ATOM   1261  C   LEU A 152       5.054  43.762   0.948  1.00 19.50           C  
ATOM   1262  O   LEU A 152       6.270  43.499   1.006  1.00 19.44           O  
ATOM   1263  CB ALEU A 152       3.830  41.698   0.212  0.50 18.52           C  
ATOM   1264  CB BLEU A 152       3.982  41.706   0.315  0.50 19.76           C  
ATOM   1265  CG ALEU A 152       2.855  41.518   1.368  0.50 15.76           C  
ATOM   1266  CG BLEU A 152       2.829  40.850  -0.132  0.50 20.99           C  
ATOM   1267  CD1ALEU A 152       1.445  41.986   0.965  0.50 16.31           C  
ATOM   1268  CD1BLEU A 152       2.883  39.661   0.821  0.50 21.46           C  
ATOM   1269  CD2ALEU A 152       2.846  40.077   1.920  0.50 18.08           C  
ATOM   1270  CD2BLEU A 152       1.486  41.597  -0.053  0.50 19.55           C  
ATOM   1271  N   LYS A 153       4.424  44.559   1.807  1.00 18.26           N  
ATOM   1272  CA ALYS A 153       5.116  45.179   2.924  0.50 17.77           C  
ATOM   1273  CA BLYS A 153       5.117  45.229   2.902  0.50 17.40           C  
ATOM   1274  C   LYS A 153       4.126  45.590   4.000  1.00 16.99           C  
ATOM   1275  O   LYS A 153       2.950  45.830   3.703  1.00 16.87           O  
ATOM   1276  CB ALYS A 153       5.960  46.377   2.458  0.50 17.54           C  
ATOM   1277  CB BLYS A 153       5.859  46.483   2.394  0.50 16.92           C  
ATOM   1278  CG ALYS A 153       5.176  47.558   1.951  0.50 19.11           C  
ATOM   1279  CG BLYS A 153       4.960  47.623   1.898  0.50 16.78           C  
ATOM   1280  CD ALYS A 153       6.110  48.537   1.279  0.50 22.05           C  
ATOM   1281  CD BLYS A 153       5.761  48.641   1.083  0.50 17.29           C  
ATOM   1282  CE ALYS A 153       5.336  49.729   0.781  0.50 23.52           C  
ATOM   1283  CE BLYS A 153       5.985  48.163  -0.352  0.50 15.53           C  
ATOM   1284  NZ ALYS A 153       5.807  50.095  -0.596  0.50 28.37           N1+
ATOM   1285  NZ BLYS A 153       6.892  49.069  -1.108  0.50 17.09           N1+
ATOM   1286  N   PRO A 154       4.600  45.671   5.269  1.00 17.28           N  
ATOM   1287  CA  PRO A 154       3.691  45.922   6.382  1.00 17.19           C  
ATOM   1288  C   PRO A 154       2.904  47.221   6.337  1.00 16.93           C  
ATOM   1289  O   PRO A 154       1.788  47.225   6.822  1.00 16.00           O  
ATOM   1290  CB  PRO A 154       4.577  45.913   7.632  1.00 18.25           C  
ATOM   1291  CG  PRO A 154       5.882  45.423   7.224  1.00 18.36           C  
ATOM   1292  CD  PRO A 154       5.998  45.483   5.716  1.00 17.29           C  
ATOM   1293  N   SER A 155       3.461  48.289   5.765  1.00 16.64           N  
ATOM   1294  CA  SER A 155       2.710  49.542   5.663  1.00 17.78           C  
ATOM   1295  C   SER A 155       1.493  49.415   4.738  1.00 17.69           C  
ATOM   1296  O   SER A 155       0.561  50.218   4.840  1.00 18.98           O  
ATOM   1297  CB  SER A 155       3.616  50.692   5.198  1.00 17.81           C  
ATOM   1298  OG  SER A 155       4.146  50.389   3.921  1.00 20.71           O  
ATOM   1299  N   ASN A 156       1.487  48.405   3.856  1.00 16.57           N  
ATOM   1300  CA  ASN A 156       0.353  48.160   2.946  1.00 17.52           C  
ATOM   1301  C   ASN A 156      -0.541  46.994   3.349  1.00 16.75           C  
ATOM   1302  O   ASN A 156      -1.220  46.374   2.518  1.00 16.46           O  
ATOM   1303  CB  ASN A 156       0.859  47.997   1.515  1.00 17.40           C  
ATOM   1304  CG  ASN A 156       1.449  49.278   0.984  1.00 22.52           C  
ATOM   1305  ND2 ASN A 156       2.298  49.153  -0.019  1.00 27.18           N  
ATOM   1306  OD1 ASN A 156       1.197  50.375   1.515  1.00 24.79           O  
ATOM   1307  N   ILE A 157      -0.519  46.698   4.643  1.00 16.20           N  
ATOM   1308  CA  ILE A 157      -1.351  45.636   5.224  1.00 16.25           C  
ATOM   1309  C   ILE A 157      -2.022  46.225   6.450  1.00 16.05           C  
ATOM   1310  O   ILE A 157      -1.349  46.912   7.249  1.00 16.51           O  
ATOM   1311  CB  ILE A 157      -0.490  44.404   5.617  1.00 16.74           C  
ATOM   1312  CG1 ILE A 157       0.170  43.779   4.378  1.00 16.67           C  
ATOM   1313  CG2 ILE A 157      -1.339  43.373   6.375  1.00 16.12           C  
ATOM   1314  CD1 ILE A 157       1.147  42.623   4.701  1.00 15.97           C  
ATOM   1315  N   VAL A 158      -3.339  46.009   6.596  1.00 15.20           N  
ATOM   1316  CA  VAL A 158      -4.080  46.552   7.737  1.00 15.68           C  
ATOM   1317  C   VAL A 158      -4.697  45.396   8.547  1.00 15.92           C  
ATOM   1318  O   VAL A 158      -4.841  44.275   8.059  1.00 15.82           O  
ATOM   1319  CB  VAL A 158      -5.210  47.567   7.308  1.00 15.70           C  
ATOM   1320  CG1 VAL A 158      -4.606  48.926   6.920  1.00 16.81           C  
ATOM   1321  CG2 VAL A 158      -6.053  46.979   6.144  1.00 17.16           C  
ATOM   1322  N   VAL A 159      -5.025  45.682   9.791  1.00 15.85           N  
ATOM   1323  CA  VAL A 159      -5.462  44.652  10.716  1.00 16.95           C  
ATOM   1324  C   VAL A 159      -6.598  45.212  11.597  1.00 17.23           C  
ATOM   1325  O   VAL A 159      -6.493  46.315  12.169  1.00 16.78           O  
ATOM   1326  CB  VAL A 159      -4.274  44.179  11.638  1.00 16.15           C  
ATOM   1327  CG1 VAL A 159      -4.707  42.989  12.567  1.00 15.51           C  
ATOM   1328  CG2 VAL A 159      -3.046  43.759  10.809  1.00 14.92           C  
ATOM   1329  N   LYS A 160      -7.647  44.416  11.726  1.00 18.19           N  
ATOM   1330  CA ALYS A 160      -8.789  44.733  12.567  0.50 19.62           C  
ATOM   1331  CA BLYS A 160      -8.792  44.723  12.591  0.50 19.34           C  
ATOM   1332  C   LYS A 160      -8.470  44.417  14.039  1.00 20.27           C  
ATOM   1333  O   LYS A 160      -7.522  43.675  14.316  1.00 18.88           O  
ATOM   1334  CB ALYS A 160      -9.961  43.888  12.067  0.50 19.75           C  
ATOM   1335  CB BLYS A 160      -9.988  43.851  12.217  0.50 19.75           C  
ATOM   1336  CG ALYS A 160     -11.346  44.382  12.421  0.50 19.44           C  
ATOM   1337  CG BLYS A 160     -10.588  44.112  10.873  0.50 19.54           C  
ATOM   1338  CD ALYS A 160     -12.405  43.442  11.836  0.50 21.17           C  
ATOM   1339  CD BLYS A 160     -11.961  43.496  10.735  0.50 20.82           C  
ATOM   1340  CE ALYS A 160     -12.747  43.777  10.380  0.50 25.06           C  
ATOM   1341  CE BLYS A 160     -13.030  44.312  11.468  0.50 22.63           C  
ATOM   1342  NZ ALYS A 160     -14.171  43.357  10.063  0.50 27.27           N1+
ATOM   1343  NZ BLYS A 160     -14.300  43.526  11.560  0.50 23.21           N1+
ATOM   1344  N   SER A 161      -9.282  44.955  14.970  1.00 20.71           N  
ATOM   1345  CA ASER A 161      -9.120  44.675  16.400  0.50 20.95           C  
ATOM   1346  CA BSER A 161      -9.138  44.673  16.402  0.50 20.74           C  
ATOM   1347  C   SER A 161      -9.167  43.186  16.736  1.00 20.94           C  
ATOM   1348  O   SER A 161      -8.526  42.753  17.709  1.00 20.27           O  
ATOM   1349  CB ASER A 161     -10.166  45.418  17.239  0.50 21.60           C  
ATOM   1350  CB BSER A 161     -10.216  45.392  17.221  0.50 21.35           C  
ATOM   1351  OG ASER A 161     -11.472  45.029  16.868  0.50 22.32           O  
ATOM   1352  OG BSER A 161     -10.031  46.794  17.162  0.50 20.76           O  
ATOM   1353  N   ASP A 162      -9.916  42.408  15.948  1.00 20.74           N  
ATOM   1354  CA  ASP A 162      -9.984  40.962  16.156  1.00 21.07           C  
ATOM   1355  C   ASP A 162      -8.882  40.172  15.416  1.00 21.29           C  
ATOM   1356  O   ASP A 162      -8.963  38.939  15.332  1.00 21.19           O  
ATOM   1357  CB  ASP A 162     -11.372  40.419  15.792  1.00 21.66           C  
ATOM   1358  CG  ASP A 162     -11.693  40.547  14.290  1.00 24.55           C  
ATOM   1359  OD1 ASP A 162     -10.814  40.978  13.496  1.00 22.88           O  
ATOM   1360  OD2 ASP A 162     -12.838  40.200  13.894  1.00 24.98           O1-
ATOM   1361  N   CYS A 163      -7.874  40.877  14.874  1.00 20.23           N  
ATOM   1362  CA ACYS A 163      -6.714  40.230  14.205  0.60 19.21           C  
ATOM   1363  CA BCYS A 163      -6.714  40.248  14.216  0.40 20.51           C  
ATOM   1364  C   CYS A 163      -6.952  39.852  12.747  1.00 19.43           C  
ATOM   1365  O   CYS A 163      -6.067  39.283  12.099  1.00 19.69           O  
ATOM   1366  CB ACYS A 163      -6.220  38.985  14.963  0.60 18.99           C  
ATOM   1367  CB BCYS A 163      -6.198  39.046  15.024  0.40 20.61           C  
ATOM   1368  SG ACYS A 163      -5.644  39.357  16.598  0.60 14.68           S  
ATOM   1369  SG BCYS A 163      -4.416  38.941  15.080  0.40 24.44           S  
ATOM   1370  N   THR A 164      -8.131  40.151  12.210  1.00 18.06           N  
ATOM   1371  CA  THR A 164      -8.377  39.910  10.785  1.00 18.33           C  
ATOM   1372  C   THR A 164      -7.443  40.832   9.972  1.00 17.23           C  
ATOM   1373  O   THR A 164      -7.397  42.059  10.201  1.00 17.40           O  
ATOM   1374  CB  THR A 164      -9.840  40.236  10.398  1.00 18.89           C  
ATOM   1375  CG2 THR A 164     -10.073  40.040   8.875  1.00 20.92           C  
ATOM   1376  OG1 THR A 164     -10.713  39.356  11.113  1.00 21.34           O  
ATOM   1377  N   LEU A 165      -6.754  40.244   9.010  1.00 16.34           N  
ATOM   1378  CA  LEU A 165      -5.693  40.927   8.262  1.00 16.02           C  
ATOM   1379  C   LEU A 165      -6.134  41.118   6.819  1.00 16.13           C  
ATOM   1380  O   LEU A 165      -6.655  40.159   6.213  1.00 16.87           O  
ATOM   1381  CB  LEU A 165      -4.406  40.063   8.301  1.00 15.12           C  
ATOM   1382  CG  LEU A 165      -3.198  40.624   7.524  1.00 15.89           C  
ATOM   1383  CD1 LEU A 165      -1.861  40.330   8.257  1.00 16.09           C  
ATOM   1384  CD2 LEU A 165      -3.143  40.141   6.061  1.00 16.67           C  
ATOM   1385  N   LYS A 166      -5.903  42.326   6.266  1.00 15.78           N  
ATOM   1386  CA  LYS A 166      -6.226  42.637   4.858  1.00 16.44           C  
ATOM   1387  C   LYS A 166      -5.088  43.344   4.121  1.00 15.77           C  
ATOM   1388  O   LYS A 166      -4.533  44.314   4.609  1.00 15.74           O  
ATOM   1389  CB  LYS A 166      -7.523  43.483   4.768  1.00 16.71           C  
ATOM   1390  CG  LYS A 166      -8.758  42.793   5.405  1.00 17.11           C  
ATOM   1391  CD  LYS A 166     -10.046  43.609   5.184  1.00 18.37           C  
ATOM   1392  CE  LYS A 166     -11.182  43.089   6.087  1.00 19.65           C  
ATOM   1393  NZ  LYS A 166     -11.741  41.813   5.502  1.00 19.75           N1+
ATOM   1394  N   ILE A 167      -4.732  42.825   2.949  1.00 15.47           N  
ATOM   1395  CA  ILE A 167      -3.672  43.383   2.105  1.00 16.07           C  
ATOM   1396  C   ILE A 167      -4.292  44.543   1.301  1.00 16.67           C  
ATOM   1397  O   ILE A 167      -5.389  44.405   0.766  1.00 16.22           O  
ATOM   1398  CB  ILE A 167      -3.122  42.271   1.157  1.00 15.13           C  
ATOM   1399  CG1 ILE A 167      -2.415  41.143   1.974  1.00 16.68           C  
ATOM   1400  CG2 ILE A 167      -2.179  42.839   0.041  1.00 16.56           C  
ATOM   1401  CD1 ILE A 167      -2.022  39.945   1.087  1.00 16.41           C  
ATOM   1402  N   LEU A 168      -3.615  45.682   1.261  1.00 17.44           N  
ATOM   1403  CA  LEU A 168      -4.205  46.894   0.664  1.00 20.19           C  
ATOM   1404  C   LEU A 168      -3.902  47.123  -0.804  1.00 22.82           C  
ATOM   1405  O   LEU A 168      -4.612  47.910  -1.470  1.00 23.95           O  
ATOM   1406  CB  LEU A 168      -3.725  48.149   1.394  1.00 18.82           C  
ATOM   1407  CG  LEU A 168      -4.173  48.343   2.827  1.00 20.20           C  
ATOM   1408  CD1 LEU A 168      -3.358  49.494   3.397  1.00 18.80           C  
ATOM   1409  CD2 LEU A 168      -5.653  48.615   2.878  1.00 18.79           C  
ATOM   1410  N   ASP A 169      -2.837  46.517  -1.315  1.00 23.79           N  
ATOM   1411  CA  ASP A 169      -2.473  46.816  -2.701  1.00 26.35           C  
ATOM   1412  C   ASP A 169      -2.094  45.572  -3.500  1.00 26.85           C  
ATOM   1413  O   ASP A 169      -2.139  44.451  -2.973  1.00 26.35           O  
ATOM   1414  CB  ASP A 169      -1.402  47.892  -2.758  1.00 26.21           C  
ATOM   1415  CG  ASP A 169      -0.041  47.400  -2.320  1.00 29.55           C  
ATOM   1416  OD1 ASP A 169       0.070  46.320  -1.657  1.00 30.51           O  
ATOM   1417  OD2 ASP A 169       0.938  48.120  -2.655  1.00 34.45           O1-
ATOM   1418  N   PHE A 170      -1.750  45.770  -4.767  1.00 27.32           N  
ATOM   1419  CA  PHE A 170      -1.719  44.658  -5.717  1.00 28.90           C  
ATOM   1420  C   PHE A 170      -0.417  44.479  -6.477  1.00 30.88           C  
ATOM   1421  O   PHE A 170      -0.330  43.591  -7.325  1.00 30.26           O  
ATOM   1422  CB  PHE A 170      -2.937  44.701  -6.674  1.00 28.03           C  
ATOM   1423  CG  PHE A 170      -4.252  44.586  -5.957  1.00 27.17           C  
ATOM   1424  CD1 PHE A 170      -4.812  43.344  -5.688  1.00 27.97           C  
ATOM   1425  CD2 PHE A 170      -4.902  45.719  -5.506  1.00 26.97           C  
ATOM   1426  CE1 PHE A 170      -6.024  43.224  -5.015  1.00 28.08           C  
ATOM   1427  CE2 PHE A 170      -6.105  45.613  -4.804  1.00 27.30           C  
ATOM   1428  CZ  PHE A 170      -6.672  44.365  -4.563  1.00 28.48           C  
ATOM   1429  N   GLY A 171       0.589  45.298  -6.182  1.00 33.40           N  
ATOM   1430  CA  GLY A 171       1.941  44.894  -6.558  1.00 39.19           C  
ATOM   1431  C   GLY A 171       2.907  45.681  -7.423  1.00 42.50           C  
ATOM   1432  O   GLY A 171       2.922  45.534  -8.659  1.00 44.72           O  
ATOM   1433  N   LEU A 172       3.745  46.477  -6.754  1.00 45.50           N  
ATOM   1434  CA  LEU A 172       4.986  47.072  -7.316  1.00 46.62           C  
ATOM   1435  C   LEU A 172       4.722  48.202  -8.306  1.00 47.75           C  
ATOM   1436  O   LEU A 172       4.306  49.296  -7.896  1.00 49.10           O  
ATOM   1437  CB  LEU A 172       5.931  45.995  -7.900  1.00 46.96           C  
ATOM   1438  CG  LEU A 172       7.391  46.341  -8.228  1.00 46.83           C  
ATOM   1439  CD1 LEU A 172       8.040  47.220  -7.171  1.00 48.43           C  
ATOM   1440  CD2 LEU A 172       8.224  45.088  -8.410  1.00 48.60           C  
ATOM   1441  N   VAL A 186       9.695  58.336  -1.520  1.00 48.78           N  
ATOM   1442  CA  VAL A 186      10.380  57.592  -0.455  1.00 48.03           C  
ATOM   1443  C   VAL A 186       9.979  56.097  -0.398  1.00 47.24           C  
ATOM   1444  O   VAL A 186       9.538  55.605   0.660  1.00 47.67           O  
ATOM   1445  CB  VAL A 186      10.155  58.286   0.914  1.00 48.27           C  
ATOM   1446  N   VAL A 187      10.153  55.378  -1.517  1.00 45.29           N  
ATOM   1447  CA  VAL A 187       9.656  53.982  -1.634  1.00 42.99           C  
ATOM   1448  C   VAL A 187      10.496  52.924  -0.865  1.00 40.29           C  
ATOM   1449  O   VAL A 187      11.729  52.953  -0.865  1.00 41.01           O  
ATOM   1450  CB  VAL A 187       9.287  53.585  -3.118  1.00 43.96           C  
ATOM   1451  CG1 VAL A 187       9.281  52.061  -3.348  1.00 44.42           C  
ATOM   1452  CG2 VAL A 187       7.905  54.166  -3.502  1.00 44.63           C  
ATOM   1453  N   THR A 188       9.778  52.029  -0.186  1.00 35.94           N  
ATOM   1454  CA  THR A 188      10.328  51.034   0.727  1.00 31.87           C  
ATOM   1455  C   THR A 188      10.694  49.768  -0.050  1.00 29.04           C  
ATOM   1456  O   THR A 188       9.799  49.077  -0.544  1.00 28.37           O  
ATOM   1457  CB  THR A 188       9.246  50.681   1.749  1.00 31.80           C  
ATOM   1458  CG2 THR A 188       9.754  49.723   2.805  1.00 31.16           C  
ATOM   1459  OG1 THR A 188       8.764  51.885   2.363  1.00 33.76           O  
ATOM   1460  N   ARG A 189      11.993  49.485  -0.146  1.00 25.47           N  
ATOM   1461  CA  ARG A 189      12.534  48.359  -0.932  1.00 24.08           C  
ATOM   1462  C   ARG A 189      12.873  47.111  -0.098  1.00 21.32           C  
ATOM   1463  O   ARG A 189      13.227  46.075  -0.656  1.00 19.71           O  
ATOM   1464  CB  ARG A 189      13.850  48.761  -1.599  1.00 24.54           C  
ATOM   1465  CG  ARG A 189      13.769  49.831  -2.693  1.00 30.54           C  
ATOM   1466  CD  ARG A 189      15.202  50.183  -3.108  1.00 39.04           C  
ATOM   1467  NE  ARG A 189      15.236  51.413  -3.890  1.00 44.79           N  
ATOM   1468  CZ  ARG A 189      15.473  52.618  -3.384  1.00 45.55           C  
ATOM   1469  NH1 ARG A 189      15.753  52.778  -2.094  1.00 44.48           N1+
ATOM   1470  NH2 ARG A 189      15.453  53.661  -4.193  1.00 48.44           N  
ATOM   1471  N   TYR A 190      12.764  47.216   1.225  1.00 18.37           N  
ATOM   1472  CA  TYR A 190      13.360  46.226   2.129  1.00 17.44           C  
ATOM   1473  C   TYR A 190      12.783  44.827   2.015  1.00 15.45           C  
ATOM   1474  O   TYR A 190      13.412  43.872   2.471  1.00 15.37           O  
ATOM   1475  CB  TYR A 190      13.152  46.681   3.572  1.00 16.95           C  
ATOM   1476  CG  TYR A 190      13.455  48.135   3.824  1.00 18.17           C  
ATOM   1477  CD1 TYR A 190      14.585  48.761   3.267  1.00 19.47           C  
ATOM   1478  CD2 TYR A 190      12.623  48.884   4.640  1.00 17.10           C  
ATOM   1479  CE1 TYR A 190      14.857  50.100   3.524  1.00 20.51           C  
ATOM   1480  CE2 TYR A 190      12.874  50.236   4.891  1.00 20.31           C  
ATOM   1481  CZ  TYR A 190      13.987  50.831   4.347  1.00 21.91           C  
ATOM   1482  OH  TYR A 190      14.242  52.168   4.640  1.00 23.58           O  
ATOM   1483  N   TYR A 191      11.559  44.713   1.483  1.00 13.76           N  
ATOM   1484  CA  TYR A 191      10.842  43.414   1.481  1.00 14.61           C  
ATOM   1485  C   TYR A 191      10.895  42.725   0.135  1.00 15.07           C  
ATOM   1486  O   TYR A 191      10.307  41.655  -0.043  1.00 15.57           O  
ATOM   1487  CB  TYR A 191       9.376  43.577   1.969  1.00 14.13           C  
ATOM   1488  CG  TYR A 191       9.335  44.300   3.307  1.00 16.01           C  
ATOM   1489  CD1 TYR A 191       9.386  45.711   3.358  1.00 16.54           C  
ATOM   1490  CD2 TYR A 191       9.345  43.584   4.514  1.00 16.36           C  
ATOM   1491  CE1 TYR A 191       9.411  46.398   4.593  1.00 16.62           C  
ATOM   1492  CE2 TYR A 191       9.385  44.258   5.761  1.00 16.36           C  
ATOM   1493  CZ  TYR A 191       9.427  45.657   5.781  1.00 14.92           C  
ATOM   1494  OH  TYR A 191       9.465  46.347   6.996  1.00 17.08           O  
ATOM   1495  N   ARG A 192      11.618  43.322  -0.813  1.00 15.52           N  
ATOM   1496  CA  ARG A 192      11.677  42.777  -2.180  1.00 15.88           C  
ATOM   1497  C   ARG A 192      12.702  41.647  -2.336  1.00 16.12           C  
ATOM   1498  O   ARG A 192      13.818  41.709  -1.807  1.00 15.18           O  
ATOM   1499  CB  ARG A 192      11.965  43.907  -3.179  1.00 17.29           C  
ATOM   1500  CG  ARG A 192      10.860  44.971  -3.173  1.00 18.88           C  
ATOM   1501  CD  ARG A 192      11.273  46.215  -3.971  1.00 22.95           C  
ATOM   1502  NE  ARG A 192      10.153  47.169  -4.028  1.00 23.47           N  
ATOM   1503  CZ  ARG A 192      10.152  48.324  -4.703  1.00 28.63           C  
ATOM   1504  NH1 ARG A 192      11.215  48.702  -5.421  1.00 24.75           N1+
ATOM   1505  NH2 ARG A 192       9.061  49.095  -4.687  1.00 26.23           N  
ATOM   1506  N   ALA A 193      12.303  40.619  -3.070  1.00 15.22           N  
ATOM   1507  CA  ALA A 193      13.092  39.409  -3.241  1.00 15.94           C  
ATOM   1508  C   ALA A 193      14.364  39.655  -4.054  1.00 15.81           C  
ATOM   1509  O   ALA A 193      14.428  40.617  -4.835  1.00 15.69           O  
ATOM   1510  CB  ALA A 193      12.255  38.345  -3.901  1.00 14.12           C  
ATOM   1511  N   PRO A 194      15.372  38.805  -3.858  1.00 16.83           N  
ATOM   1512  CA  PRO A 194      16.568  38.801  -4.730  1.00 17.50           C  
ATOM   1513  C   PRO A 194      16.259  38.850  -6.255  1.00 18.77           C  
ATOM   1514  O   PRO A 194      16.946  39.594  -6.973  1.00 18.14           O  
ATOM   1515  CB  PRO A 194      17.263  37.488  -4.350  1.00 17.34           C  
ATOM   1516  CG  PRO A 194      16.930  37.349  -2.835  1.00 17.22           C  
ATOM   1517  CD  PRO A 194      15.477  37.792  -2.775  1.00 16.47           C  
ATOM   1518  N   GLU A 195      15.267  38.081  -6.727  1.00 18.69           N  
ATOM   1519  CA  GLU A 195      14.736  38.151  -8.132  1.00 19.75           C  
ATOM   1520  C   GLU A 195      14.511  39.588  -8.582  1.00 20.79           C  
ATOM   1521  O   GLU A 195      14.865  39.982  -9.712  1.00 21.76           O  
ATOM   1522  CB  GLU A 195      13.333  37.527  -8.225  1.00 20.34           C  
ATOM   1523  CG  GLU A 195      13.234  36.099  -8.034  1.00 21.95           C  
ATOM   1524  CD  GLU A 195      13.040  35.728  -6.573  1.00 18.61           C  
ATOM   1525  OE1 GLU A 195      14.015  35.851  -5.785  1.00 16.10           O  
ATOM   1526  OE2 GLU A 195      11.922  35.271  -6.260  1.00 17.38           O1-
ATOM   1527  N   VAL A 196      13.888  40.369  -7.704  1.00 20.70           N  
ATOM   1528  CA  VAL A 196      13.555  41.778  -7.977  1.00 20.63           C  
ATOM   1529  C   VAL A 196      14.805  42.657  -7.910  1.00 21.28           C  
ATOM   1530  O   VAL A 196      15.062  43.438  -8.839  1.00 20.72           O  
ATOM   1531  CB  VAL A 196      12.482  42.296  -6.978  1.00 21.51           C  
ATOM   1532  CG1 VAL A 196      12.127  43.784  -7.222  1.00 20.99           C  
ATOM   1533  CG2 VAL A 196      11.224  41.412  -7.053  1.00 20.54           C  
ATOM   1534  N   ILE A 197      15.560  42.540  -6.821  1.00 19.26           N  
ATOM   1535  CA  ILE A 197      16.791  43.300  -6.607  1.00 20.37           C  
ATOM   1536  C   ILE A 197      17.737  43.135  -7.790  1.00 21.63           C  
ATOM   1537  O   ILE A 197      18.360  44.114  -8.220  1.00 23.28           O  
ATOM   1538  CB  ILE A 197      17.552  42.855  -5.310  1.00 19.22           C  
ATOM   1539  CG1 ILE A 197      16.731  43.142  -4.043  1.00 18.54           C  
ATOM   1540  CG2 ILE A 197      18.964  43.516  -5.178  1.00 19.01           C  
ATOM   1541  CD1 ILE A 197      17.264  42.409  -2.816  1.00 19.82           C  
ATOM   1542  N   LEU A 198      17.854  41.909  -8.283  1.00 20.86           N  
ATOM   1543  CA  LEU A 198      18.873  41.565  -9.272  1.00 22.76           C  
ATOM   1544  C   LEU A 198      18.328  41.564 -10.703  1.00 23.41           C  
ATOM   1545  O   LEU A 198      19.054  41.226 -11.622  1.00 24.13           O  
ATOM   1546  CB  LEU A 198      19.530  40.209  -8.945  1.00 22.04           C  
ATOM   1547  CG  LEU A 198      20.310  40.146  -7.614  1.00 21.97           C  
ATOM   1548  CD1 LEU A 198      20.850  38.714  -7.370  1.00 20.59           C  
ATOM   1549  CD2 LEU A 198      21.437  41.199  -7.546  1.00 19.95           C  
ATOM   1550  N   GLY A 199      17.055  41.916 -10.877  1.00 24.32           N  
ATOM   1551  CA  GLY A 199      16.449  41.992 -12.204  1.00 25.88           C  
ATOM   1552  C   GLY A 199      16.287  40.662 -12.884  1.00 27.25           C  
ATOM   1553  O   GLY A 199      16.381  40.583 -14.109  1.00 28.39           O  
ATOM   1554  N   MET A 200      15.998  39.608 -12.112  1.00 26.86           N  
ATOM   1555  CA  MET A 200      15.820  38.253 -12.654  1.00 27.20           C  
ATOM   1556  C   MET A 200      14.358  37.923 -13.078  1.00 27.39           C  
ATOM   1557  O   MET A 200      13.426  38.669 -12.800  1.00 27.55           O  
ATOM   1558  CB  MET A 200      16.258  37.239 -11.591  1.00 27.12           C  
ATOM   1559  CG  MET A 200      17.673  37.418 -11.060  1.00 27.54           C  
ATOM   1560  SD  MET A 200      17.967  36.237  -9.727  1.00 27.91           S  
ATOM   1561  CE  MET A 200      18.129  34.680 -10.605  1.00 27.96           C  
ATOM   1562  N   GLY A 201      14.163  36.784 -13.731  1.00 27.98           N  
ATOM   1563  CA  GLY A 201      12.812  36.189 -13.869  1.00 29.16           C  
ATOM   1564  C   GLY A 201      12.252  35.752 -12.497  1.00 29.80           C  
ATOM   1565  O   GLY A 201      13.012  35.568 -11.528  1.00 30.34           O  
ATOM   1566  N   TYR A 202      10.934  35.605 -12.389  1.00 29.12           N  
ATOM   1567  CA  TYR A 202      10.330  35.236 -11.101  1.00 28.97           C  
ATOM   1568  C   TYR A 202       9.065  34.423 -11.290  1.00 28.18           C  
ATOM   1569  O   TYR A 202       8.495  34.366 -12.383  1.00 27.55           O  
ATOM   1570  CB  TYR A 202      10.034  36.483 -10.253  1.00 29.92           C  
ATOM   1571  CG  TYR A 202       9.049  37.390 -10.901  1.00 32.02           C  
ATOM   1572  CD1 TYR A 202       7.678  37.137 -10.810  1.00 33.12           C  
ATOM   1573  CD2 TYR A 202       9.481  38.492 -11.654  1.00 34.10           C  
ATOM   1574  CE1 TYR A 202       6.758  37.958 -11.436  1.00 35.36           C  
ATOM   1575  CE2 TYR A 202       8.556  39.329 -12.302  1.00 35.96           C  
ATOM   1576  CZ  TYR A 202       7.207  39.057 -12.187  1.00 34.49           C  
ATOM   1577  OH  TYR A 202       6.283  39.872 -12.806  1.00 34.68           O  
ATOM   1578  N   LYS A 203       8.646  33.774 -10.217  1.00 26.13           N  
ATOM   1579  CA  LYS A 203       7.408  33.068 -10.201  1.00 25.68           C  
ATOM   1580  C   LYS A 203       6.654  33.465  -8.928  1.00 24.03           C  
ATOM   1581  O   LYS A 203       6.976  34.483  -8.282  1.00 22.96           O  
ATOM   1582  CB  LYS A 203       7.641  31.549 -10.308  1.00 26.12           C  
ATOM   1583  CG  LYS A 203       8.610  30.981  -9.260  1.00 28.82           C  
ATOM   1584  CD  LYS A 203       8.710  29.448  -9.309  1.00 28.59           C  
ATOM   1585  CE  LYS A 203       9.664  28.962  -8.243  1.00 31.51           C  
ATOM   1586  NZ  LYS A 203       9.830  27.478  -8.246  1.00 34.78           N1+
ATOM   1587  N   GLU A 204       5.629  32.692  -8.591  1.00 22.64           N  
ATOM   1588  CA  GLU A 204       4.728  33.069  -7.518  1.00 22.32           C  
ATOM   1589  C   GLU A 204       5.430  33.250  -6.158  1.00 21.04           C  
ATOM   1590  O   GLU A 204       5.085  34.158  -5.383  1.00 20.05           O  
ATOM   1591  CB  GLU A 204       3.606  32.032  -7.432  1.00 23.05           C  
ATOM   1592  CG  GLU A 204       2.504  32.267  -8.484  1.00 27.21           C  
ATOM   1593  CD  GLU A 204       2.739  31.567  -9.836  1.00 35.47           C  
ATOM   1594  OE1 GLU A 204       3.885  31.101 -10.148  1.00 35.06           O  
ATOM   1595  OE2 GLU A 204       1.738  31.505 -10.597  1.00 36.40           O1-
ATOM   1596  N   ASN A 205       6.418  32.403  -5.878  1.00 19.54           N  
ATOM   1597  CA  ASN A 205       7.089  32.418  -4.556  1.00 19.05           C  
ATOM   1598  C   ASN A 205       8.018  33.589  -4.338  1.00 18.14           C  
ATOM   1599  O   ASN A 205       8.628  33.715  -3.278  1.00 17.73           O  
ATOM   1600  CB  ASN A 205       7.737  31.053  -4.201  1.00 20.26           C  
ATOM   1601  CG  ASN A 205       9.022  30.777  -4.976  1.00 22.26           C  
ATOM   1602  ND2 ASN A 205       9.717  29.684  -4.621  1.00 23.42           N  
ATOM   1603  OD1 ASN A 205       9.399  31.549  -5.856  1.00 22.53           O  
ATOM   1604  N   VAL A 206       8.071  34.491  -5.310  1.00 17.95           N  
ATOM   1605  CA  VAL A 206       8.660  35.822  -5.086  1.00 17.37           C  
ATOM   1606  C   VAL A 206       7.993  36.510  -3.879  1.00 17.85           C  
ATOM   1607  O   VAL A 206       8.648  37.191  -3.075  1.00 18.31           O  
ATOM   1608  CB  VAL A 206       8.569  36.731  -6.351  1.00 17.89           C  
ATOM   1609  CG1 VAL A 206       7.094  37.260  -6.626  1.00 17.03           C  
ATOM   1610  CG2 VAL A 206       9.597  37.936  -6.290  1.00 16.30           C  
ATOM   1611  N   ASP A 207       6.685  36.310  -3.739  1.00 16.11           N  
ATOM   1612  CA  ASP A 207       5.925  36.909  -2.629  1.00 16.51           C  
ATOM   1613  C   ASP A 207       6.237  36.259  -1.269  1.00 16.04           C  
ATOM   1614  O   ASP A 207       6.018  36.869  -0.204  1.00 15.19           O  
ATOM   1615  CB  ASP A 207       4.412  36.835  -2.942  1.00 16.17           C  
ATOM   1616  CG  ASP A 207       3.999  37.823  -4.060  1.00 19.14           C  
ATOM   1617  OD1 ASP A 207       4.621  38.921  -4.129  1.00 19.27           O  
ATOM   1618  OD2 ASP A 207       3.036  37.536  -4.840  1.00 18.89           O1-
ATOM   1619  N   LEU A 208       6.722  35.023  -1.302  1.00 16.02           N  
ATOM   1620  CA ALEU A 208       7.038  34.296  -0.064  0.50 16.41           C  
ATOM   1621  CA BLEU A 208       7.051  34.306  -0.051  0.50 16.34           C  
ATOM   1622  C   LEU A 208       8.320  34.864   0.584  1.00 16.03           C  
ATOM   1623  O   LEU A 208       8.512  34.807   1.812  1.00 16.14           O  
ATOM   1624  CB ALEU A 208       7.199  32.810  -0.402  0.50 16.70           C  
ATOM   1625  CB BLEU A 208       7.241  32.808  -0.309  0.50 16.77           C  
ATOM   1626  CG ALEU A 208       6.609  31.655   0.413  0.50 18.59           C  
ATOM   1627  CG BLEU A 208       6.037  31.879  -0.217  0.50 17.92           C  
ATOM   1628  CD1ALEU A 208       7.707  30.846   1.091  0.50 21.43           C  
ATOM   1629  CD1BLEU A 208       5.086  32.063  -1.362  0.50 20.98           C  
ATOM   1630  CD2ALEU A 208       5.457  31.993   1.372  0.50 14.33           C  
ATOM   1631  CD2BLEU A 208       6.588  30.451  -0.175  0.50 18.73           C  
ATOM   1632  N   TRP A 209       9.200  35.408  -0.237  1.00 15.21           N  
ATOM   1633  CA  TRP A 209      10.390  36.095   0.313  1.00 14.54           C  
ATOM   1634  C   TRP A 209       9.896  37.265   1.180  1.00 14.83           C  
ATOM   1635  O   TRP A 209      10.325  37.453   2.320  1.00 12.86           O  
ATOM   1636  CB  TRP A 209      11.293  36.619  -0.814  1.00 14.04           C  
ATOM   1637  CG  TRP A 209      12.463  37.483  -0.276  1.00 13.93           C  
ATOM   1638  CD1 TRP A 209      12.438  38.828  -0.005  1.00 11.53           C  
ATOM   1639  CD2 TRP A 209      13.761  37.025   0.105  1.00 12.94           C  
ATOM   1640  CE2 TRP A 209      14.499  38.152   0.537  1.00 12.54           C  
ATOM   1641  CE3 TRP A 209      14.405  35.770   0.059  1.00 14.22           C  
ATOM   1642  NE1 TRP A 209      13.667  39.244   0.492  1.00 13.79           N  
ATOM   1643  CZ2 TRP A 209      15.835  38.062   0.935  1.00 15.61           C  
ATOM   1644  CZ3 TRP A 209      15.724  35.696   0.457  1.00 13.01           C  
ATOM   1645  CH2 TRP A 209      16.428  36.834   0.876  1.00 13.25           C  
ATOM   1646  N   SER A 210       8.973  38.054   0.630  1.00 14.64           N  
ATOM   1647  CA  SER A 210       8.455  39.222   1.358  1.00 14.09           C  
ATOM   1648  C   SER A 210       7.770  38.804   2.666  1.00 14.00           C  
ATOM   1649  O   SER A 210       7.897  39.480   3.690  1.00 12.61           O  
ATOM   1650  CB  SER A 210       7.461  39.992   0.472  1.00 14.51           C  
ATOM   1651  OG  SER A 210       8.076  40.360  -0.772  1.00 16.54           O  
ATOM   1652  N   VAL A 211       6.992  37.725   2.611  1.00 13.36           N  
ATOM   1653  CA  VAL A 211       6.392  37.195   3.828  1.00 14.19           C  
ATOM   1654  C   VAL A 211       7.488  36.814   4.832  1.00 13.86           C  
ATOM   1655  O   VAL A 211       7.369  37.148   6.032  1.00 14.06           O  
ATOM   1656  CB  VAL A 211       5.473  35.998   3.524  1.00 13.88           C  
ATOM   1657  CG1 VAL A 211       4.938  35.360   4.847  1.00 15.00           C  
ATOM   1658  CG2 VAL A 211       4.250  36.480   2.650  1.00 15.12           C  
ATOM   1659  N   GLY A 212       8.545  36.147   4.362  1.00 12.68           N  
ATOM   1660  CA  GLY A 212       9.706  35.821   5.252  1.00 13.30           C  
ATOM   1661  C   GLY A 212      10.297  37.063   5.909  1.00 13.98           C  
ATOM   1662  O   GLY A 212      10.673  37.043   7.103  1.00 13.68           O  
ATOM   1663  N   CYS A 213      10.406  38.158   5.141  1.00 13.82           N  
ATOM   1664  CA  CYS A 213      10.980  39.407   5.669  1.00 13.17           C  
ATOM   1665  C   CYS A 213      10.075  40.018   6.752  1.00 13.45           C  
ATOM   1666  O   CYS A 213      10.558  40.549   7.760  1.00 12.98           O  
ATOM   1667  CB  CYS A 213      11.156  40.435   4.554  1.00 13.74           C  
ATOM   1668  SG  CYS A 213      12.539  40.084   3.421  1.00 14.58           S  
ATOM   1669  N   ILE A 214       8.769  39.996   6.511  1.00 12.87           N  
ATOM   1670  CA  ILE A 214       7.794  40.438   7.508  1.00 14.37           C  
ATOM   1671  C   ILE A 214       7.827  39.553   8.773  1.00 14.34           C  
ATOM   1672  O   ILE A 214       7.828  40.072   9.915  1.00 14.00           O  
ATOM   1673  CB  ILE A 214       6.367  40.460   6.892  1.00 14.53           C  
ATOM   1674  CG1 ILE A 214       6.308  41.590   5.847  1.00 14.95           C  
ATOM   1675  CG2 ILE A 214       5.330  40.706   7.978  1.00 14.91           C  
ATOM   1676  CD1 ILE A 214       5.085  41.525   4.862  1.00 14.64           C  
ATOM   1677  N   MET A 215       7.856  38.237   8.575  1.00 13.99           N  
ATOM   1678  CA  MET A 215       7.905  37.288   9.700  1.00 15.19           C  
ATOM   1679  C   MET A 215       9.163  37.505  10.545  1.00 15.06           C  
ATOM   1680  O   MET A 215       9.086  37.553  11.778  1.00 16.23           O  
ATOM   1681  CB  MET A 215       7.881  35.865   9.183  1.00 14.80           C  
ATOM   1682  CG  MET A 215       7.866  34.798  10.321  1.00 14.60           C  
ATOM   1683  SD  MET A 215       7.688  33.206   9.586  1.00 17.38           S  
ATOM   1684  CE  MET A 215       7.565  32.153  11.058  1.00 16.50           C  
ATOM   1685  N   GLY A 216      10.307  37.654   9.876  1.00 15.10           N  
ATOM   1686  CA  GLY A 216      11.600  37.860  10.529  1.00 15.74           C  
ATOM   1687  C   GLY A 216      11.559  39.116  11.369  1.00 15.73           C  
ATOM   1688  O   GLY A 216      12.015  39.116  12.512  1.00 15.21           O  
ATOM   1689  N   GLU A 217      10.965  40.174  10.809  1.00 14.85           N  
ATOM   1690  CA  GLU A 217      10.835  41.471  11.479  1.00 16.56           C  
ATOM   1691  C   GLU A 217       9.898  41.409  12.691  1.00 16.63           C  
ATOM   1692  O   GLU A 217      10.162  42.056  13.708  1.00 16.31           O  
ATOM   1693  CB  GLU A 217      10.355  42.548  10.488  1.00 15.43           C  
ATOM   1694  CG  GLU A 217      10.189  43.936  11.081  1.00 17.19           C  
ATOM   1695  CD  GLU A 217       9.794  44.951  10.025  1.00 18.34           C  
ATOM   1696  OE1 GLU A 217      10.057  44.743   8.809  1.00 15.58           O  
ATOM   1697  OE2 GLU A 217       9.218  45.978  10.407  1.00 19.89           O1-
ATOM   1698  N   MET A 218       8.794  40.669  12.550  1.00 17.73           N  
ATOM   1699  CA AMET A 218       7.859  40.423  13.649  0.50 18.41           C  
ATOM   1700  CA BMET A 218       7.855  40.404  13.659  0.50 18.47           C  
ATOM   1701  C   MET A 218       8.598  39.810  14.854  1.00 18.08           C  
ATOM   1702  O   MET A 218       8.382  40.200  15.999  1.00 18.69           O  
ATOM   1703  CB AMET A 218       6.763  39.485  13.152  0.50 18.35           C  
ATOM   1704  CB BMET A 218       6.777  39.403  13.243  0.50 18.32           C  
ATOM   1705  CG AMET A 218       5.478  39.485  13.949  0.50 19.69           C  
ATOM   1706  CG BMET A 218       5.812  39.840  12.157  0.50 17.88           C  
ATOM   1707  SD AMET A 218       4.256  38.446  13.131  0.50 20.45           S  
ATOM   1708  SD BMET A 218       4.621  38.490  11.850  0.50 21.90           S  
ATOM   1709  CE AMET A 218       3.620  39.533  11.828  0.50 22.21           C  
ATOM   1710  CE BMET A 218       3.424  39.026  13.073  0.50 20.34           C  
ATOM   1711  N   VAL A 219       9.485  38.865  14.580  1.00 17.47           N  
ATOM   1712  CA  VAL A 219      10.281  38.167  15.613  1.00 17.28           C  
ATOM   1713  C   VAL A 219      11.343  39.088  16.261  1.00 18.19           C  
ATOM   1714  O   VAL A 219      11.409  39.202  17.500  1.00 19.01           O  
ATOM   1715  CB  VAL A 219      10.950  36.902  15.001  1.00 16.79           C  
ATOM   1716  CG1 VAL A 219      11.925  36.206  16.012  1.00 17.27           C  
ATOM   1717  CG2 VAL A 219       9.884  35.904  14.513  1.00 18.39           C  
ATOM   1718  N   CYS A 220      12.150  39.759  15.433  1.00 17.06           N  
ATOM   1719  CA ACYS A 220      13.313  40.447  15.991  0.60 16.53           C  
ATOM   1720  CA BCYS A 220      13.348  40.505  15.857  0.40 18.08           C  
ATOM   1721  C   CYS A 220      13.097  41.945  16.215  1.00 16.85           C  
ATOM   1722  O   CYS A 220      13.985  42.618  16.776  1.00 16.23           O  
ATOM   1723  CB ACYS A 220      14.566  40.175  15.147  0.60 15.97           C  
ATOM   1724  CB BCYS A 220      14.363  40.562  14.721  0.40 18.38           C  
ATOM   1725  SG ACYS A 220      14.567  41.069  13.572  0.60 13.69           S  
ATOM   1726  SG BCYS A 220      14.968  39.030  14.192  0.40 24.18           S  
ATOM   1727  N   HIS A 221      11.917  42.450  15.840  1.00 16.23           N  
ATOM   1728  CA  HIS A 221      11.600  43.879  15.985  1.00 16.62           C  
ATOM   1729  C   HIS A 221      12.619  44.775  15.286  1.00 17.17           C  
ATOM   1730  O   HIS A 221      12.904  45.895  15.715  1.00 16.05           O  
ATOM   1731  CB  HIS A 221      11.427  44.290  17.464  1.00 18.07           C  
ATOM   1732  CG  HIS A 221      10.237  43.655  18.106  1.00 17.75           C  
ATOM   1733  CD2 HIS A 221      10.116  42.513  18.828  1.00 19.88           C  
ATOM   1734  ND1 HIS A 221       8.962  44.164  17.979  1.00 19.58           N  
ATOM   1735  CE1 HIS A 221       8.114  43.389  18.638  1.00 19.91           C  
ATOM   1736  NE2 HIS A 221       8.786  42.370  19.140  1.00 19.37           N  
ATOM   1737  N   LYS A 222      13.108  44.298  14.152  1.00 17.84           N  
ATOM   1738  CA  LYS A 222      14.016  45.073  13.350  1.00 18.78           C  
ATOM   1739  C   LYS A 222      13.803  44.698  11.882  1.00 17.96           C  
ATOM   1740  O   LYS A 222      13.647  43.523  11.563  1.00 16.06           O  
ATOM   1741  CB  LYS A 222      15.436  44.709  13.773  1.00 20.09           C  
ATOM   1742  CG  LYS A 222      16.509  45.435  13.019  1.00 24.07           C  
ATOM   1743  CD  LYS A 222      17.796  44.646  13.089  1.00 27.07           C  
ATOM   1744  CE  LYS A 222      18.818  45.335  12.253  1.00 31.21           C  
ATOM   1745  NZ  LYS A 222      18.535  45.045  10.827  1.00 33.20           N1+
ATOM   1746  N   ILE A 223      13.780  45.699  10.992  1.00 17.98           N  
ATOM   1747  CA  ILE A 223      13.762  45.400   9.540  1.00 17.89           C  
ATOM   1748  C   ILE A 223      14.939  44.503   9.221  1.00 17.59           C  
ATOM   1749  O   ILE A 223      16.069  44.809   9.613  1.00 17.31           O  
ATOM   1750  CB  ILE A 223      13.783  46.701   8.661  1.00 18.13           C  
ATOM   1751  CG1 ILE A 223      12.541  47.551   8.965  1.00 17.67           C  
ATOM   1752  CG2 ILE A 223      13.870  46.323   7.136  1.00 17.43           C  
ATOM   1753  CD1 ILE A 223      12.625  49.024   8.454  1.00 19.75           C  
ATOM   1754  N   LEU A 224      14.710  43.385   8.517  1.00 16.75           N  
ATOM   1755  CA  LEU A 224      15.819  42.473   8.239  1.00 17.16           C  
ATOM   1756  C   LEU A 224      16.894  43.000   7.301  1.00 17.80           C  
ATOM   1757  O   LEU A 224      18.083  42.807   7.559  1.00 17.21           O  
ATOM   1758  CB  LEU A 224      15.346  41.087   7.695  1.00 16.15           C  
ATOM   1759  CG  LEU A 224      14.391  40.240   8.513  1.00 17.27           C  
ATOM   1760  CD1 LEU A 224      14.313  38.830   7.882  1.00 15.06           C  
ATOM   1761  CD2 LEU A 224      14.862  40.149   9.985  1.00 16.83           C  
ATOM   1762  N   PHE A 225      16.481  43.608   6.188  1.00 17.28           N  
ATOM   1763  CA  PHE A 225      17.444  44.033   5.148  1.00 18.11           C  
ATOM   1764  C   PHE A 225      17.208  45.506   4.840  1.00 19.44           C  
ATOM   1765  O   PHE A 225      16.707  45.833   3.759  1.00 19.17           O  
ATOM   1766  CB  PHE A 225      17.246  43.156   3.896  1.00 16.67           C  
ATOM   1767  CG  PHE A 225      17.308  41.669   4.190  1.00 17.77           C  
ATOM   1768  CD1 PHE A 225      18.465  41.106   4.761  1.00 17.62           C  
ATOM   1769  CD2 PHE A 225      16.213  40.852   3.956  1.00 17.23           C  
ATOM   1770  CE1 PHE A 225      18.534  39.722   5.060  1.00 18.09           C  
ATOM   1771  CE2 PHE A 225      16.263  39.455   4.247  1.00 17.35           C  
ATOM   1772  CZ  PHE A 225      17.429  38.886   4.789  1.00 17.38           C  
ATOM   1773  N   PRO A 226      17.528  46.405   5.803  1.00 20.61           N  
ATOM   1774  CA  PRO A 226      17.155  47.817   5.616  1.00 21.97           C  
ATOM   1775  C   PRO A 226      18.181  48.628   4.778  1.00 23.45           C  
ATOM   1776  O   PRO A 226      18.709  49.616   5.266  1.00 25.33           O  
ATOM   1777  CB  PRO A 226      17.125  48.352   7.057  1.00 22.43           C  
ATOM   1778  CG  PRO A 226      18.160  47.543   7.780  1.00 21.70           C  
ATOM   1779  CD  PRO A 226      18.203  46.182   7.108  1.00 20.12           C  
ATOM   1780  N   GLY A 227      18.422  48.257   3.531  1.00 23.99           N  
ATOM   1781  CA  GLY A 227      19.386  49.002   2.719  1.00 24.65           C  
ATOM   1782  C   GLY A 227      18.901  50.388   2.313  1.00 24.56           C  
ATOM   1783  O   GLY A 227      17.729  50.547   2.009  1.00 25.61           O  
ATOM   1784  N   ARG A 228      19.814  51.365   2.285  1.00 25.30           N  
ATOM   1785  CA AARG A 228      19.512  52.717   1.782  0.50 25.29           C  
ATOM   1786  CA BARG A 228      19.528  52.720   1.780  0.50 25.48           C  
ATOM   1787  C   ARG A 228      19.248  52.705   0.267  1.00 25.04           C  
ATOM   1788  O   ARG A 228      18.608  53.621  -0.280  1.00 24.92           O  
ATOM   1789  CB AARG A 228      20.635  53.706   2.127  0.50 25.24           C  
ATOM   1790  CB BARG A 228      20.654  53.718   2.138  0.50 25.45           C  
ATOM   1791  CG AARG A 228      21.914  53.554   1.312  0.50 26.02           C  
ATOM   1792  CG BARG A 228      22.102  53.288   1.832  0.50 27.18           C  
ATOM   1793  CD AARG A 228      22.970  54.581   1.732  0.50 26.57           C  
ATOM   1794  CD BARG A 228      23.142  54.217   2.538  0.50 26.91           C  
ATOM   1795  NE AARG A 228      24.308  53.997   1.711  0.50 31.19           N  
ATOM   1796  NE BARG A 228      24.315  53.474   3.019  0.50 31.85           N  
ATOM   1797  CZ AARG A 228      25.419  54.618   2.107  0.50 33.16           C  
ATOM   1798  CZ BARG A 228      24.516  53.089   4.283  0.50 34.21           C  
ATOM   1799  NH1AARG A 228      26.575  53.982   2.059  0.50 34.82           N1+
ATOM   1800  NH1BARG A 228      25.611  52.410   4.604  0.50 34.80           N1+
ATOM   1801  NH2AARG A 228      25.384  55.862   2.557  0.50 33.68           N  
ATOM   1802  NH2BARG A 228      23.630  53.374   5.235  0.50 36.49           N  
ATOM   1803  N   ASP A 229      19.729  51.661  -0.398  1.00 23.52           N  
ATOM   1804  CA  ASP A 229      19.461  51.449  -1.819  1.00 22.75           C  
ATOM   1805  C   ASP A 229      19.648  49.962  -2.096  1.00 21.35           C  
ATOM   1806  O   ASP A 229      19.985  49.180  -1.176  1.00 19.83           O  
ATOM   1807  CB  ASP A 229      20.426  52.307  -2.691  1.00 23.36           C  
ATOM   1808  CG  ASP A 229      21.895  52.013  -2.443  1.00 26.10           C  
ATOM   1809  OD1 ASP A 229      22.271  51.035  -1.772  1.00 25.18           O  
ATOM   1810  OD2 ASP A 229      22.720  52.797  -2.953  1.00 33.12           O1-
ATOM   1811  N   TYR A 230      19.487  49.558  -3.350  1.00 19.94           N  
ATOM   1812  CA  TYR A 230      19.636  48.129  -3.668  1.00 19.78           C  
ATOM   1813  C   TYR A 230      21.013  47.553  -3.417  1.00 19.08           C  
ATOM   1814  O   TYR A 230      21.127  46.380  -3.053  1.00 18.75           O  
ATOM   1815  CB  TYR A 230      19.206  47.828  -5.091  1.00 20.16           C  
ATOM   1816  CG  TYR A 230      17.710  47.740  -5.309  1.00 22.03           C  
ATOM   1817  CD1 TYR A 230      16.879  46.963  -4.483  1.00 22.21           C  
ATOM   1818  CD2 TYR A 230      17.130  48.378  -6.404  1.00 24.09           C  
ATOM   1819  CE1 TYR A 230      15.498  46.870  -4.744  1.00 23.08           C  
ATOM   1820  CE2 TYR A 230      15.763  48.275  -6.675  1.00 25.96           C  
ATOM   1821  CZ  TYR A 230      14.958  47.526  -5.845  1.00 24.00           C  
ATOM   1822  OH  TYR A 230      13.623  47.442  -6.170  1.00 25.56           O  
ATOM   1823  N   ILE A 231      22.072  48.352  -3.593  1.00 17.40           N  
ATOM   1824  CA  ILE A 231      23.421  47.861  -3.308  1.00 17.11           C  
ATOM   1825  C   ILE A 231      23.549  47.461  -1.826  1.00 17.30           C  
ATOM   1826  O   ILE A 231      24.049  46.369  -1.486  1.00 16.32           O  
ATOM   1827  CB  ILE A 231      24.488  48.947  -3.685  1.00 16.94           C  
ATOM   1828  CG1 ILE A 231      24.618  48.993  -5.207  1.00 18.79           C  
ATOM   1829  CG2 ILE A 231      25.840  48.651  -3.064  1.00 15.81           C  
ATOM   1830  CD1 ILE A 231      24.385  50.305  -5.783  1.00 25.44           C  
ATOM   1831  N   ASP A 232      23.101  48.371  -0.962  1.00 17.43           N  
ATOM   1832  CA  ASP A 232      23.181  48.190   0.505  1.00 18.81           C  
ATOM   1833  C   ASP A 232      22.269  47.001   0.902  1.00 18.00           C  
ATOM   1834  O   ASP A 232      22.619  46.155   1.725  1.00 18.93           O  
ATOM   1835  CB  ASP A 232      22.690  49.485   1.171  1.00 18.61           C  
ATOM   1836  CG  ASP A 232      22.993  49.557   2.658  1.00 21.06           C  
ATOM   1837  OD1 ASP A 232      23.938  48.907   3.143  1.00 23.78           O  
ATOM   1838  OD2 ASP A 232      22.256  50.302   3.336  1.00 25.89           O1-
ATOM   1839  N   GLN A 233      21.114  46.936   0.280  1.00 18.15           N  
ATOM   1840  CA  GLN A 233      20.165  45.873   0.584  1.00 19.13           C  
ATOM   1841  C   GLN A 233      20.725  44.501   0.203  1.00 17.76           C  
ATOM   1842  O   GLN A 233      20.692  43.566   1.022  1.00 18.05           O  
ATOM   1843  CB  GLN A 233      18.876  46.113  -0.156  1.00 19.12           C  
ATOM   1844  CG  GLN A 233      17.788  45.114   0.299  1.00 24.20           C  
ATOM   1845  CD  GLN A 233      16.448  45.527  -0.165  1.00 27.49           C  
ATOM   1846  NE2 GLN A 233      15.541  44.576  -0.274  1.00 28.22           N  
ATOM   1847  OE1 GLN A 233      16.216  46.708  -0.439  1.00 31.75           O  
ATOM   1848  N   TRP A 234      21.294  44.379  -1.005  1.00 16.25           N  
ATOM   1849  CA  TRP A 234      21.935  43.108  -1.392  1.00 15.38           C  
ATOM   1850  C   TRP A 234      23.063  42.765  -0.427  1.00 15.95           C  
ATOM   1851  O   TRP A 234      23.216  41.599  -0.040  1.00 15.33           O  
ATOM   1852  CB  TRP A 234      22.457  43.135  -2.839  1.00 15.72           C  
ATOM   1853  CG  TRP A 234      23.100  41.818  -3.274  1.00 14.55           C  
ATOM   1854  CD1 TRP A 234      24.424  41.598  -3.597  1.00 16.20           C  
ATOM   1855  CD2 TRP A 234      22.446  40.557  -3.399  1.00 15.91           C  
ATOM   1856  CE2 TRP A 234      23.420  39.608  -3.815  1.00 16.10           C  
ATOM   1857  CE3 TRP A 234      21.120  40.122  -3.174  1.00 15.20           C  
ATOM   1858  NE1 TRP A 234      24.618  40.260  -3.924  1.00 15.34           N  
ATOM   1859  CZ2 TRP A 234      23.116  38.255  -4.007  1.00 15.44           C  
ATOM   1860  CZ3 TRP A 234      20.820  38.778  -3.387  1.00 15.67           C  
ATOM   1861  CH2 TRP A 234      21.820  37.864  -3.797  1.00 15.04           C  
ATOM   1862  N   ASN A 235      23.851  43.770  -0.023  1.00 15.88           N  
ATOM   1863  CA  ASN A 235      24.954  43.513   0.931  1.00 16.09           C  
ATOM   1864  C   ASN A 235      24.396  42.906   2.246  1.00 16.44           C  
ATOM   1865  O   ASN A 235      24.922  41.919   2.750  1.00 17.44           O  
ATOM   1866  CB  ASN A 235      25.752  44.786   1.210  1.00 16.50           C  
ATOM   1867  CG  ASN A 235      26.692  45.182   0.038  1.00 18.19           C  
ATOM   1868  ND2 ASN A 235      27.104  46.447   0.019  1.00 20.70           N  
ATOM   1869  OD1 ASN A 235      27.014  44.372  -0.826  1.00 19.60           O  
ATOM   1870  N   LYS A 236      23.337  43.494   2.792  1.00 17.39           N  
ATOM   1871  CA  LYS A 236      22.735  42.962   4.025  1.00 18.49           C  
ATOM   1872  C   LYS A 236      22.176  41.552   3.840  1.00 18.22           C  
ATOM   1873  O   LYS A 236      22.248  40.746   4.764  1.00 18.09           O  
ATOM   1874  CB  LYS A 236      21.648  43.904   4.523  1.00 19.05           C  
ATOM   1875  CG  LYS A 236      22.257  45.181   5.130  1.00 22.34           C  
ATOM   1876  CD  LYS A 236      21.201  46.289   5.168  1.00 25.51           C  
ATOM   1877  CE  LYS A 236      21.640  47.479   6.035  1.00 28.94           C  
ATOM   1878  NZ  LYS A 236      23.080  47.749   5.975  1.00 33.15           N1+
ATOM   1879  N   VAL A 237      21.626  41.247   2.657  1.00 16.75           N  
ATOM   1880  CA  VAL A 237      21.182  39.866   2.370  1.00 15.98           C  
ATOM   1881  C   VAL A 237      22.352  38.869   2.392  1.00 16.35           C  
ATOM   1882  O   VAL A 237      22.315  37.811   3.062  1.00 16.10           O  
ATOM   1883  CB  VAL A 237      20.473  39.762   0.989  1.00 15.05           C  
ATOM   1884  CG1 VAL A 237      20.119  38.292   0.685  1.00 14.65           C  
ATOM   1885  CG2 VAL A 237      19.204  40.597   1.022  1.00 14.14           C  
ATOM   1886  N   ILE A 238      23.417  39.184   1.671  1.00 15.39           N  
ATOM   1887  CA  ILE A 238      24.509  38.205   1.626  1.00 16.14           C  
ATOM   1888  C   ILE A 238      25.311  38.137   2.944  1.00 16.47           C  
ATOM   1889  O   ILE A 238      25.858  37.077   3.269  1.00 16.96           O  
ATOM   1890  CB  ILE A 238      25.480  38.410   0.398  1.00 15.93           C  
ATOM   1891  CG1 ILE A 238      26.148  39.805   0.453  1.00 14.82           C  
ATOM   1892  CG2 ILE A 238      24.720  38.081  -0.910  1.00 12.52           C  
ATOM   1893  CD1 ILE A 238      27.243  40.107  -0.645  1.00 17.56           C  
ATOM   1894  N   GLU A 239      25.397  39.245   3.669  1.00 17.65           N  
ATOM   1895  CA  GLU A 239      26.145  39.260   4.940  1.00 20.84           C  
ATOM   1896  C   GLU A 239      25.455  38.348   5.976  1.00 20.75           C  
ATOM   1897  O   GLU A 239      26.110  37.715   6.813  1.00 22.12           O  
ATOM   1898  CB  GLU A 239      26.260  40.676   5.484  1.00 20.34           C  
ATOM   1899  CG  GLU A 239      27.204  41.605   4.696  1.00 23.86           C  
ATOM   1900  CD  GLU A 239      26.936  43.098   4.942  1.00 24.82           C  
ATOM   1901  OE1 GLU A 239      26.062  43.456   5.787  1.00 30.72           O  
ATOM   1902  OE2 GLU A 239      27.600  43.939   4.271  1.00 29.78           O1-
ATOM   1903  N   GLN A 240      24.135  38.258   5.901  1.00 19.60           N  
ATOM   1904  CA  GLN A 240      23.368  37.475   6.884  1.00 18.07           C  
ATOM   1905  C   GLN A 240      23.004  36.081   6.432  1.00 17.02           C  
ATOM   1906  O   GLN A 240      23.122  35.118   7.205  1.00 16.82           O  
ATOM   1907  CB  GLN A 240      22.123  38.268   7.294  1.00 17.60           C  
ATOM   1908  CG  GLN A 240      22.457  39.508   8.087  1.00 19.55           C  
ATOM   1909  CD  GLN A 240      21.240  40.343   8.334  1.00 23.04           C  
ATOM   1910  NE2 GLN A 240      20.713  40.268   9.555  1.00 17.32           N  
ATOM   1911  OE1 GLN A 240      20.752  41.053   7.424  1.00 25.76           O  
ATOM   1912  N   LEU A 241      22.548  35.939   5.187  1.00 16.15           N  
ATOM   1913  CA  LEU A 241      22.185  34.609   4.654  1.00 15.78           C  
ATOM   1914  C   LEU A 241      23.340  33.871   3.979  1.00 16.93           C  
ATOM   1915  O   LEU A 241      23.287  32.658   3.811  1.00 17.69           O  
ATOM   1916  CB  LEU A 241      21.049  34.729   3.630  1.00 15.65           C  
ATOM   1917  CG  LEU A 241      19.781  35.394   4.181  1.00 17.09           C  
ATOM   1918  CD1 LEU A 241      18.697  35.361   3.080  1.00 16.12           C  
ATOM   1919  CD2 LEU A 241      19.306  34.630   5.419  1.00 15.60           C  
ATOM   1920  N   GLY A 242      24.364  34.602   3.564  1.00 18.49           N  
ATOM   1921  CA  GLY A 242      25.501  33.965   2.898  1.00 18.93           C  
ATOM   1922  C   GLY A 242      25.489  34.208   1.391  1.00 20.13           C  
ATOM   1923  O   GLY A 242      24.433  34.364   0.763  1.00 19.13           O  
ATOM   1924  N   THR A 243      26.675  34.240   0.801  1.00 21.04           N  
ATOM   1925  CA  THR A 243      26.779  34.321  -0.661  1.00 21.11           C  
ATOM   1926  C   THR A 243      26.074  33.132  -1.293  1.00 21.35           C  
ATOM   1927  O   THR A 243      26.296  32.018  -0.856  1.00 21.35           O  
ATOM   1928  CB  THR A 243      28.269  34.291  -1.044  1.00 21.38           C  
ATOM   1929  CG2 THR A 243      28.436  34.343  -2.569  1.00 22.12           C  
ATOM   1930  OG1 THR A 243      28.915  35.413  -0.436  1.00 21.25           O  
ATOM   1931  N   PRO A 244      25.226  33.352  -2.332  1.00 21.90           N  
ATOM   1932  CA  PRO A 244      24.556  32.209  -2.933  1.00 23.05           C  
ATOM   1933  C   PRO A 244      25.507  31.257  -3.676  1.00 24.95           C  
ATOM   1934  O   PRO A 244      26.639  31.633  -4.001  1.00 24.56           O  
ATOM   1935  CB  PRO A 244      23.537  32.843  -3.897  1.00 23.09           C  
ATOM   1936  CG  PRO A 244      24.022  34.193  -4.164  1.00 22.74           C  
ATOM   1937  CD  PRO A 244      24.815  34.627  -2.952  1.00 21.94           C  
ATOM   1938  N   CYS A 245      25.034  30.046  -3.940  1.00 26.45           N  
ATOM   1939  CA ACYS A 245      25.897  29.020  -4.523  0.60 27.76           C  
ATOM   1940  CA BCYS A 245      25.832  28.975  -4.544  0.40 28.08           C  
ATOM   1941  C   CYS A 245      26.127  29.228  -6.027  1.00 28.68           C  
ATOM   1942  O   CYS A 245      25.379  29.959  -6.691  1.00 27.64           O  
ATOM   1943  CB ACYS A 245      25.325  27.625  -4.258  0.60 27.96           C  
ATOM   1944  CB BCYS A 245      25.087  27.641  -4.393  0.40 28.16           C  
ATOM   1945  SG ACYS A 245      23.946  27.232  -5.296  0.60 29.44           S  
ATOM   1946  SG BCYS A 245      24.423  27.345  -2.730  0.40 31.65           S  
ATOM   1947  N   PRO A 246      27.190  28.588  -6.573  1.00 30.17           N  
ATOM   1948  CA  PRO A 246      27.490  28.755  -8.008  1.00 30.64           C  
ATOM   1949  C   PRO A 246      26.344  28.380  -8.922  1.00 31.04           C  
ATOM   1950  O   PRO A 246      26.195  28.978  -9.973  1.00 31.31           O  
ATOM   1951  CB  PRO A 246      28.703  27.833  -8.232  1.00 31.24           C  
ATOM   1952  CG  PRO A 246      29.367  27.752  -6.886  1.00 31.05           C  
ATOM   1953  CD  PRO A 246      28.205  27.738  -5.905  1.00 30.88           C  
ATOM   1954  N   GLU A 247      25.508  27.435  -8.521  1.00 31.83           N  
ATOM   1955  CA  GLU A 247      24.350  27.102  -9.322  1.00 33.91           C  
ATOM   1956  C   GLU A 247      23.374  28.290  -9.464  1.00 31.38           C  
ATOM   1957  O   GLU A 247      22.766  28.476 -10.526  1.00 32.38           O  
ATOM   1958  CB  GLU A 247      23.675  25.815  -8.794  1.00 34.51           C  
ATOM   1959  CG  GLU A 247      22.142  25.851  -8.658  1.00 38.97           C  
ATOM   1960  CD  GLU A 247      21.569  24.575  -7.997  1.00 40.52           C  
ATOM   1961  OE1 GLU A 247      21.828  24.347  -6.781  1.00 48.47           O  
ATOM   1962  OE2 GLU A 247      20.857  23.809  -8.702  1.00 47.84           O1-
ATOM   1963  N   PHE A 248      23.226  29.094  -8.414  1.00 28.25           N  
ATOM   1964  CA  PHE A 248      22.412  30.290  -8.513  1.00 25.74           C  
ATOM   1965  C   PHE A 248      23.120  31.334  -9.407  1.00 25.12           C  
ATOM   1966  O   PHE A 248      22.493  31.945 -10.274  1.00 24.12           O  
ATOM   1967  CB  PHE A 248      22.136  30.879  -7.113  1.00 24.44           C  
ATOM   1968  CG  PHE A 248      21.433  32.213  -7.136  1.00 21.00           C  
ATOM   1969  CD1 PHE A 248      20.055  32.280  -7.260  1.00 20.16           C  
ATOM   1970  CD2 PHE A 248      22.154  33.397  -7.021  1.00 20.64           C  
ATOM   1971  CE1 PHE A 248      19.393  33.514  -7.272  1.00 19.29           C  
ATOM   1972  CE2 PHE A 248      21.509  34.655  -7.019  1.00 23.23           C  
ATOM   1973  CZ  PHE A 248      20.113  34.714  -7.159  1.00 22.12           C  
ATOM   1974  N   MET A 249      24.407  31.555  -9.150  1.00 24.88           N  
ATOM   1975  CA  MET A 249      25.205  32.530  -9.913  1.00 26.60           C  
ATOM   1976  C   MET A 249      25.061  32.293 -11.398  1.00 27.18           C  
ATOM   1977  O   MET A 249      24.917  33.238 -12.162  1.00 26.51           O  
ATOM   1978  CB  MET A 249      26.693  32.441  -9.571  1.00 26.73           C  
ATOM   1979  CG  MET A 249      27.031  32.710  -8.125  1.00 27.67           C  
ATOM   1980  SD  MET A 249      26.467  34.323  -7.608  1.00 29.32           S  
ATOM   1981  CE  MET A 249      27.486  34.485  -6.134  1.00 25.20           C  
ATOM   1982  N   LYS A 250      25.070  31.023 -11.802  1.00 28.22           N  
ATOM   1983  CA  LYS A 250      24.979  30.682 -13.225  1.00 30.22           C  
ATOM   1984  C   LYS A 250      23.641  31.057 -13.843  1.00 29.03           C  
ATOM   1985  O   LYS A 250      23.533  31.127 -15.071  1.00 28.47           O  
ATOM   1986  CB  LYS A 250      25.242  29.187 -13.457  1.00 30.98           C  
ATOM   1987  CG  LYS A 250      26.657  28.744 -13.170  1.00 34.38           C  
ATOM   1988  CD  LYS A 250      26.809  27.213 -13.422  1.00 34.90           C  
ATOM   1989  CE  LYS A 250      28.296  26.799 -13.464  1.00 41.27           C  
ATOM   1990  NZ  LYS A 250      29.012  26.929 -12.138  1.00 44.66           N1+
ATOM   1991  N   LYS A 251      22.622  31.298 -13.011  1.00 27.43           N  
ATOM   1992  CA  LYS A 251      21.305  31.696 -13.492  1.00 27.58           C  
ATOM   1993  C   LYS A 251      21.206  33.190 -13.779  1.00 26.19           C  
ATOM   1994  O   LYS A 251      20.238  33.632 -14.404  1.00 26.26           O  
ATOM   1995  CB  LYS A 251      20.193  31.319 -12.492  1.00 28.38           C  
ATOM   1996  CG  LYS A 251      19.959  29.808 -12.396  1.00 31.07           C  
ATOM   1997  CD  LYS A 251      19.078  29.418 -11.209  1.00 30.50           C  
ATOM   1998  CE  LYS A 251      18.943  27.872 -11.157  1.00 34.73           C  
ATOM   1999  NZ  LYS A 251      18.433  27.342  -9.825  1.00 41.45           N1+
ATOM   2000  N   LEU A 252      22.165  33.967 -13.291  1.00 23.51           N  
ATOM   2001  CA  LEU A 252      22.121  35.422 -13.470  1.00 22.82           C  
ATOM   2002  C   LEU A 252      22.487  35.792 -14.911  1.00 21.82           C  
ATOM   2003  O   LEU A 252      23.394  35.220 -15.467  1.00 22.37           O  
ATOM   2004  CB  LEU A 252      23.121  36.076 -12.500  1.00 22.66           C  
ATOM   2005  CG  LEU A 252      22.739  35.881 -11.025  1.00 24.09           C  
ATOM   2006  CD1 LEU A 252      23.818  36.431 -10.084  1.00 22.51           C  
ATOM   2007  CD2 LEU A 252      21.408  36.571 -10.760  1.00 26.32           C  
ATOM   2008  N   GLN A 253      21.802  36.770 -15.488  1.00 22.22           N  
ATOM   2009  CA  GLN A 253      22.179  37.323 -16.799  1.00 21.75           C  
ATOM   2010  C   GLN A 253      23.618  37.867 -16.665  1.00 21.05           C  
ATOM   2011  O   GLN A 253      24.008  38.316 -15.573  1.00 19.78           O  
ATOM   2012  CB  GLN A 253      21.134  38.361 -17.248  1.00 22.10           C  
ATOM   2013  CG  GLN A 253      20.959  39.569 -16.321  1.00 25.49           C  
ATOM   2014  CD  GLN A 253      19.986  39.374 -15.116  1.00 29.94           C  
ATOM   2015  NE2 GLN A 253      19.359  40.469 -14.718  1.00 29.81           N  
ATOM   2016  OE1 GLN A 253      19.858  38.277 -14.516  1.00 32.21           O  
ATOM   2017  N   PRO A 254      24.450  37.729 -17.726  1.00 21.02           N  
ATOM   2018  CA  PRO A 254      25.881  38.058 -17.649  1.00 20.56           C  
ATOM   2019  C   PRO A 254      26.193  39.480 -17.134  1.00 20.23           C  
ATOM   2020  O   PRO A 254      27.192  39.680 -16.436  1.00 20.61           O  
ATOM   2021  CB  PRO A 254      26.348  37.911 -19.109  1.00 22.24           C  
ATOM   2022  CG  PRO A 254      25.430  36.890 -19.674  1.00 21.92           C  
ATOM   2023  CD  PRO A 254      24.096  37.195 -19.057  1.00 21.72           C  
ATOM   2024  N   THR A 255      25.349  40.441 -17.456  1.00 18.39           N  
ATOM   2025  CA  THR A 255      25.609  41.805 -17.015  1.00 19.77           C  
ATOM   2026  C   THR A 255      25.469  42.005 -15.506  1.00 20.53           C  
ATOM   2027  O   THR A 255      25.981  42.986 -14.993  1.00 21.52           O  
ATOM   2028  CB  THR A 255      24.727  42.824 -17.756  1.00 18.52           C  
ATOM   2029  CG2 THR A 255      25.170  42.924 -19.234  1.00 19.27           C  
ATOM   2030  OG1 THR A 255      23.348  42.423 -17.688  1.00 19.37           O  
ATOM   2031  N   VAL A 256      24.746  41.098 -14.821  1.00 20.15           N  
ATOM   2032  CA  VAL A 256      24.504  41.195 -13.368  1.00 19.62           C  
ATOM   2033  C   VAL A 256      25.405  40.211 -12.631  1.00 20.03           C  
ATOM   2034  O   VAL A 256      25.850  40.493 -11.510  1.00 19.69           O  
ATOM   2035  CB  VAL A 256      22.999  40.941 -13.053  1.00 20.50           C  
ATOM   2036  CG1 VAL A 256      22.688  40.841 -11.536  1.00 20.94           C  
ATOM   2037  CG2 VAL A 256      22.189  42.046 -13.653  1.00 19.31           C  
ATOM   2038  N   ARG A 257      25.717  39.088 -13.285  1.00 19.59           N  
ATOM   2039  CA AARG A 257      26.510  38.024 -12.679  0.50 20.37           C  
ATOM   2040  CA BARG A 257      26.512  38.027 -12.667  0.50 20.00           C  
ATOM   2041  C   ARG A 257      27.877  38.542 -12.240  1.00 20.50           C  
ATOM   2042  O   ARG A 257      28.402  38.115 -11.205  1.00 20.42           O  
ATOM   2043  CB AARG A 257      26.664  36.847 -13.651  0.50 20.06           C  
ATOM   2044  CB BARG A 257      26.676  36.831 -13.609  0.50 19.76           C  
ATOM   2045  CG AARG A 257      27.344  35.616 -13.046  0.50 21.06           C  
ATOM   2046  CG BARG A 257      27.411  35.622 -12.986  0.50 19.93           C  
ATOM   2047  CD AARG A 257      27.513  34.490 -14.070  0.50 22.19           C  
ATOM   2048  CD BARG A 257      27.692  34.542 -14.036  0.50 20.79           C  
ATOM   2049  NE AARG A 257      28.324  33.405 -13.518  0.50 26.58           N  
ATOM   2050  NE BARG A 257      26.492  34.241 -14.806  0.50 22.00           N  
ATOM   2051  CZ AARG A 257      28.502  32.216 -14.093  0.50 29.53           C  
ATOM   2052  CZ BARG A 257      26.484  33.939 -16.102  0.50 23.71           C  
ATOM   2053  NH1AARG A 257      27.926  31.935 -15.256  0.50 31.15           N1+
ATOM   2054  NH1BARG A 257      27.628  33.887 -16.792  0.50 23.54           N1+
ATOM   2055  NH2AARG A 257      29.261  31.304 -13.495  0.50 30.21           N  
ATOM   2056  NH2BARG A 257      25.329  33.702 -16.709  0.50 21.10           N  
ATOM   2057  N   THR A 258      28.470  39.457 -13.031  1.00 19.35           N  
ATOM   2058  CA ATHR A 258      29.794  39.965 -12.689  0.50 18.92           C  
ATOM   2059  CA BTHR A 258      29.786  39.995 -12.705  0.50 19.42           C  
ATOM   2060  C   THR A 258      29.768  40.723 -11.362  1.00 19.35           C  
ATOM   2061  O   THR A 258      30.600  40.469 -10.473  1.00 18.67           O  
ATOM   2062  CB ATHR A 258      30.413  40.815 -13.846  0.50 19.41           C  
ATOM   2063  CB BTHR A 258      30.288  40.986 -13.792  0.50 19.81           C  
ATOM   2064  CG2ATHR A 258      31.482  41.790 -13.335  0.50 19.03           C  
ATOM   2065  CG2BTHR A 258      31.768  41.264 -13.587  0.50 20.27           C  
ATOM   2066  OG1ATHR A 258      31.005  39.921 -14.799  0.50 17.93           O  
ATOM   2067  OG1BTHR A 258      30.071  40.425 -15.096  0.50 20.98           O  
ATOM   2068  N   TYR A 259      28.809  41.630 -11.220  1.00 18.82           N  
ATOM   2069  CA  TYR A 259      28.638  42.367  -9.981  1.00 19.03           C  
ATOM   2070  C   TYR A 259      28.494  41.407  -8.791  1.00 18.88           C  
ATOM   2071  O   TYR A 259      29.191  41.535  -7.783  1.00 17.78           O  
ATOM   2072  CB  TYR A 259      27.392  43.242 -10.061  1.00 19.59           C  
ATOM   2073  CG  TYR A 259      27.202  43.996  -8.762  1.00 19.27           C  
ATOM   2074  CD1 TYR A 259      27.932  45.165  -8.514  1.00 18.23           C  
ATOM   2075  CD2 TYR A 259      26.339  43.510  -7.767  1.00 19.13           C  
ATOM   2076  CE1 TYR A 259      27.800  45.875  -7.296  1.00 17.25           C  
ATOM   2077  CE2 TYR A 259      26.190  44.218  -6.535  1.00 17.19           C  
ATOM   2078  CZ  TYR A 259      26.928  45.371  -6.313  1.00 18.96           C  
ATOM   2079  OH  TYR A 259      26.819  46.059  -5.131  1.00 18.28           O  
ATOM   2080  N   VAL A 260      27.603  40.437  -8.930  1.00 18.73           N  
ATOM   2081  CA  VAL A 260      27.280  39.534  -7.800  1.00 18.85           C  
ATOM   2082  C   VAL A 260      28.481  38.666  -7.397  1.00 20.23           C  
ATOM   2083  O   VAL A 260      28.785  38.556  -6.196  1.00 18.94           O  
ATOM   2084  CB  VAL A 260      26.031  38.679  -8.108  1.00 18.42           C  
ATOM   2085  CG1 VAL A 260      25.739  37.734  -6.929  1.00 17.39           C  
ATOM   2086  CG2 VAL A 260      24.802  39.591  -8.350  1.00 17.99           C  
ATOM   2087  N   GLU A 261      29.179  38.107  -8.404  1.00 20.84           N  
ATOM   2088  CA AGLU A 261      30.373  37.281  -8.181  0.50 21.63           C  
ATOM   2089  CA BGLU A 261      30.379  37.294  -8.185  0.50 22.17           C  
ATOM   2090  C   GLU A 261      31.577  38.088  -7.661  1.00 22.43           C  
ATOM   2091  O   GLU A 261      32.469  37.522  -7.022  1.00 22.82           O  
ATOM   2092  CB AGLU A 261      30.756  36.475  -9.450  0.50 21.24           C  
ATOM   2093  CB BGLU A 261      30.772  36.558  -9.472  0.50 22.23           C  
ATOM   2094  CG AGLU A 261      29.739  35.393  -9.850  0.50 22.29           C  
ATOM   2095  CG BGLU A 261      29.810  35.464  -9.848  0.50 25.69           C  
ATOM   2096  CD AGLU A 261      30.097  34.637 -11.143  0.50 21.74           C  
ATOM   2097  CD BGLU A 261      30.258  34.103  -9.366  0.50 29.46           C  
ATOM   2098  OE1AGLU A 261      30.914  35.124 -11.946  0.50 22.71           O  
ATOM   2099  OE1BGLU A 261      30.803  33.990  -8.240  0.50 32.97           O  
ATOM   2100  OE2AGLU A 261      29.522  33.564 -11.366  0.50 23.53           O1-
ATOM   2101  OE2BGLU A 261      30.070  33.142 -10.129  0.50 30.88           O1-
ATOM   2102  N   ASN A 262      31.600  39.400  -7.903  1.00 23.10           N  
ATOM   2103  CA  ASN A 262      32.686  40.244  -7.403  1.00 25.13           C  
ATOM   2104  C   ASN A 262      32.533  40.743  -5.963  1.00 24.77           C  
ATOM   2105  O   ASN A 262      33.493  41.273  -5.388  1.00 24.86           O  
ATOM   2106  CB  ASN A 262      32.885  41.478  -8.292  1.00 26.61           C  
ATOM   2107  CG  ASN A 262      33.653  41.171  -9.579  1.00 31.47           C  
ATOM   2108  ND2 ASN A 262      33.649  42.149 -10.499  1.00 35.36           N  
ATOM   2109  OD1 ASN A 262      34.256  40.095  -9.741  1.00 33.96           O  
ATOM   2110  N   ARG A 263      31.337  40.638  -5.387  1.00 23.67           N  
ATOM   2111  CA  ARG A 263      31.166  41.006  -3.975  1.00 23.33           C  
ATOM   2112  C   ARG A 263      32.048  40.140  -3.081  1.00 23.02           C  
ATOM   2113  O   ARG A 263      32.310  38.999  -3.415  1.00 22.79           O  
ATOM   2114  CB  ARG A 263      29.693  40.852  -3.535  1.00 22.60           C  
ATOM   2115  CG  ARG A 263      28.722  41.730  -4.335  1.00 23.68           C  
ATOM   2116  CD  ARG A 263      28.591  43.129  -3.759  1.00 29.90           C  
ATOM   2117  NE  ARG A 263      29.807  43.903  -3.909  1.00 36.09           N  
ATOM   2118  CZ  ARG A 263      30.359  44.677  -2.961  1.00 38.45           C  
ATOM   2119  NH1 ARG A 263      29.829  44.798  -1.748  1.00 39.37           N1+
ATOM   2120  NH2 ARG A 263      31.466  45.336  -3.236  1.00 37.35           N  
ATOM   2121  N   PRO A 264      32.440  40.659  -1.903  1.00 24.10           N  
ATOM   2122  CA  PRO A 264      33.141  39.786  -0.953  1.00 25.04           C  
ATOM   2123  C   PRO A 264      32.249  38.605  -0.622  1.00 25.75           C  
ATOM   2124  O   PRO A 264      31.007  38.731  -0.665  1.00 25.07           O  
ATOM   2125  CB  PRO A 264      33.296  40.656   0.300  1.00 24.49           C  
ATOM   2126  CG  PRO A 264      33.200  42.050  -0.181  1.00 26.17           C  
ATOM   2127  CD  PRO A 264      32.234  42.012  -1.358  1.00 24.00           C  
ATOM   2128  N   LYS A 265      32.879  37.478  -0.305  1.00 25.61           N  
ATOM   2129  CA ALYS A 265      32.148  36.256  -0.028  0.50 26.08           C  
ATOM   2130  CA BLYS A 265      32.179  36.238  -0.016  0.50 26.25           C  
ATOM   2131  C   LYS A 265      31.799  36.158   1.463  1.00 26.64           C  
ATOM   2132  O   LYS A 265      32.595  36.538   2.340  1.00 26.83           O  
ATOM   2133  CB ALYS A 265      32.909  35.015  -0.538  0.50 26.34           C  
ATOM   2134  CB BLYS A 265      33.045  35.039  -0.405  0.50 26.69           C  
ATOM   2135  CG ALYS A 265      32.476  34.502  -1.942  0.50 26.50           C  
ATOM   2136  CG BLYS A 265      33.669  35.159  -1.786  0.50 27.48           C  
ATOM   2137  CD ALYS A 265      32.846  35.452  -3.073  0.50 26.22           C  
ATOM   2138  CD BLYS A 265      34.045  33.789  -2.344  0.50 32.27           C  
ATOM   2139  CE ALYS A 265      32.983  34.747  -4.434  0.50 26.72           C  
ATOM   2140  CE BLYS A 265      32.866  33.084  -3.002  0.50 33.38           C  
ATOM   2141  NZ ALYS A 265      31.738  34.703  -5.286  0.50 24.86           N1+
ATOM   2142  NZ BLYS A 265      33.068  31.593  -3.035  0.50 34.61           N1+
ATOM   2143  N   TYR A 266      30.581  35.694   1.743  1.00 25.64           N  
ATOM   2144  CA  TYR A 266      30.128  35.550   3.129  1.00 26.09           C  
ATOM   2145  C   TYR A 266      29.600  34.158   3.355  1.00 25.05           C  
ATOM   2146  O   TYR A 266      28.921  33.610   2.488  1.00 24.94           O  
ATOM   2147  CB  TYR A 266      29.048  36.576   3.477  1.00 26.11           C  
ATOM   2148  CG  TYR A 266      29.526  37.986   3.425  1.00 26.92           C  
ATOM   2149  CD1 TYR A 266      29.311  38.776   2.292  1.00 26.21           C  
ATOM   2150  CD2 TYR A 266      30.226  38.535   4.496  1.00 28.41           C  
ATOM   2151  CE1 TYR A 266      29.770  40.097   2.226  1.00 28.69           C  
ATOM   2152  CE2 TYR A 266      30.693  39.856   4.446  1.00 31.49           C  
ATOM   2153  CZ  TYR A 266      30.458  40.625   3.308  1.00 29.76           C  
ATOM   2154  OH  TYR A 266      30.914  41.918   3.277  1.00 30.32           O  
ATOM   2155  N   ALA A 267      29.893  33.586   4.530  1.00 24.95           N  
ATOM   2156  CA  ALA A 267      29.366  32.259   4.864  1.00 24.89           C  
ATOM   2157  C   ALA A 267      27.884  32.368   5.284  1.00 24.48           C  
ATOM   2158  O   ALA A 267      27.099  31.441   5.055  1.00 23.77           O  
ATOM   2159  CB  ALA A 267      30.225  31.587   5.998  1.00 26.64           C  
ATOM   2160  N   GLY A 268      27.511  33.520   5.848  1.00 23.50           N  
ATOM   2161  CA  GLY A 268      26.166  33.715   6.388  1.00 24.40           C  
ATOM   2162  C   GLY A 268      26.020  33.065   7.767  1.00 24.98           C  
ATOM   2163  O   GLY A 268      26.946  32.399   8.243  1.00 24.68           O  
ATOM   2164  N   TYR A 269      24.861  33.244   8.397  1.00 24.59           N  
ATOM   2165  CA  TYR A 269      24.575  32.671   9.725  1.00 23.49           C  
ATOM   2166  C   TYR A 269      23.464  31.620   9.606  1.00 21.93           C  
ATOM   2167  O   TYR A 269      22.540  31.794   8.808  1.00 19.64           O  
ATOM   2168  CB  TYR A 269      24.102  33.791  10.644  1.00 26.19           C  
ATOM   2169  CG  TYR A 269      25.048  34.974  10.819  1.00 30.73           C  
ATOM   2170  CD1 TYR A 269      26.333  34.794  11.338  1.00 36.94           C  
ATOM   2171  CD2 TYR A 269      24.637  36.279  10.518  1.00 33.06           C  
ATOM   2172  CE1 TYR A 269      27.203  35.884  11.539  1.00 38.75           C  
ATOM   2173  CE2 TYR A 269      25.492  37.383  10.702  1.00 36.66           C  
ATOM   2174  CZ  TYR A 269      26.782  37.172  11.213  1.00 37.01           C  
ATOM   2175  OH  TYR A 269      27.645  38.241  11.429  1.00 35.90           O  
ATOM   2176  N   SER A 270      23.509  30.553  10.411  1.00 20.03           N  
ATOM   2177  CA  SER A 270      22.388  29.610  10.445  1.00 18.68           C  
ATOM   2178  C   SER A 270      21.173  30.318  10.979  1.00 16.71           C  
ATOM   2179  O   SER A 270      21.270  31.373  11.625  1.00 15.88           O  
ATOM   2180  CB  SER A 270      22.666  28.413  11.359  1.00 19.78           C  
ATOM   2181  OG  SER A 270      22.750  28.865  12.707  1.00 21.18           O  
ATOM   2182  N   PHE A 271      20.003  29.763  10.716  1.00 17.31           N  
ATOM   2183  CA  PHE A 271      18.770  30.387  11.231  1.00 16.56           C  
ATOM   2184  C   PHE A 271      18.681  30.302  12.764  1.00 17.75           C  
ATOM   2185  O   PHE A 271      17.963  31.071  13.380  1.00 16.54           O  
ATOM   2186  CB  PHE A 271      17.527  29.818  10.521  1.00 17.10           C  
ATOM   2187  CG  PHE A 271      17.308  30.462   9.192  1.00 16.88           C  
ATOM   2188  CD1 PHE A 271      18.095  30.086   8.103  1.00 18.74           C  
ATOM   2189  CD2 PHE A 271      16.435  31.536   9.061  1.00 17.19           C  
ATOM   2190  CE1 PHE A 271      17.966  30.732   6.860  1.00 19.75           C  
ATOM   2191  CE2 PHE A 271      16.284  32.192   7.807  1.00 17.36           C  
ATOM   2192  CZ  PHE A 271      17.072  31.771   6.711  1.00 16.79           C  
ATOM   2193  N   GLU A 272      19.429  29.377  13.374  1.00 19.65           N  
ATOM   2194  CA  GLU A 272      19.485  29.346  14.862  1.00 21.93           C  
ATOM   2195  C   GLU A 272      20.248  30.546  15.421  1.00 21.06           C  
ATOM   2196  O   GLU A 272      19.930  31.037  16.510  1.00 22.34           O  
ATOM   2197  CB  GLU A 272      20.076  28.026  15.379  1.00 23.12           C  
ATOM   2198  CG  GLU A 272      19.210  26.739  15.154  1.00 27.49           C  
ATOM   2199  CD  GLU A 272      19.136  26.251  13.691  1.00 35.91           C  
ATOM   2200  OE1 GLU A 272      20.062  26.524  12.869  1.00 34.85           O  
ATOM   2201  OE2 GLU A 272      18.109  25.603  13.353  1.00 37.83           O1-
ATOM   2202  N   LYS A 273      21.261  31.028  14.682  1.00 19.76           N  
ATOM   2203  CA ALYS A 273      21.977  32.276  14.993  0.50 19.50           C  
ATOM   2204  CA BLYS A 273      21.949  32.272  15.031  0.50 19.20           C  
ATOM   2205  C   LYS A 273      21.179  33.541  14.628  1.00 19.04           C  
ATOM   2206  O   LYS A 273      21.194  34.530  15.355  1.00 18.94           O  
ATOM   2207  CB ALYS A 273      23.332  32.290  14.259  0.50 19.36           C  
ATOM   2208  CB BLYS A 273      23.356  32.302  14.422  0.50 19.38           C  
ATOM   2209  CG ALYS A 273      24.223  33.513  14.501  0.50 21.06           C  
ATOM   2210  CG BLYS A 273      24.265  31.185  14.928  0.50 20.65           C  
ATOM   2211  CD ALYS A 273      25.714  33.170  14.294  0.50 20.72           C  
ATOM   2212  CD BLYS A 273      25.700  31.414  14.525  0.50 24.37           C  
ATOM   2213  CE ALYS A 273      26.610  34.331  14.695  0.50 21.98           C  
ATOM   2214  CE BLYS A 273      26.584  30.297  15.033  0.50 26.16           C  
ATOM   2215  NZ ALYS A 273      28.064  33.986  14.515  0.50 22.77           N1+
ATOM   2216  NZ BLYS A 273      27.918  30.402  14.390  0.50 29.14           N1+
ATOM   2217  N   LEU A 274      20.529  33.537  13.463  1.00 18.07           N  
ATOM   2218  CA  LEU A 274      19.720  34.686  13.063  1.00 17.49           C  
ATOM   2219  C   LEU A 274      18.517  34.900  14.002  1.00 17.22           C  
ATOM   2220  O   LEU A 274      18.209  36.048  14.402  1.00 17.00           O  
ATOM   2221  CB  LEU A 274      19.247  34.507  11.610  1.00 19.21           C  
ATOM   2222  CG  LEU A 274      20.320  34.523  10.514  1.00 18.49           C  
ATOM   2223  CD1 LEU A 274      19.693  34.048   9.156  1.00 18.29           C  
ATOM   2224  CD2 LEU A 274      20.943  35.953  10.407  1.00 18.97           C  
ATOM   2225  N   PHE A 275      17.862  33.794  14.367  1.00 15.82           N  
ATOM   2226  CA  PHE A 275      16.611  33.860  15.140  1.00 16.91           C  
ATOM   2227  C   PHE A 275      16.661  32.938  16.362  1.00 16.38           C  
ATOM   2228  O   PHE A 275      15.901  31.954  16.423  1.00 17.26           O  
ATOM   2229  CB  PHE A 275      15.387  33.535  14.266  1.00 15.55           C  
ATOM   2230  CG  PHE A 275      15.277  34.427  13.039  1.00 17.32           C  
ATOM   2231  CD1 PHE A 275      14.851  35.747  13.149  1.00 16.67           C  
ATOM   2232  CD2 PHE A 275      15.672  33.961  11.805  1.00 16.38           C  
ATOM   2233  CE1 PHE A 275      14.796  36.586  12.017  1.00 17.95           C  
ATOM   2234  CE2 PHE A 275      15.609  34.792  10.664  1.00 16.80           C  
ATOM   2235  CZ  PHE A 275      15.161  36.092  10.787  1.00 17.01           C  
ATOM   2236  N   PRO A 276      17.540  33.270  17.344  1.00 17.26           N  
ATOM   2237  CA  PRO A 276      17.633  32.428  18.536  1.00 17.00           C  
ATOM   2238  C   PRO A 276      16.362  32.535  19.400  1.00 18.16           C  
ATOM   2239  O   PRO A 276      15.571  33.490  19.261  1.00 17.50           O  
ATOM   2240  CB  PRO A 276      18.881  32.983  19.271  1.00 16.95           C  
ATOM   2241  CG  PRO A 276      18.951  34.398  18.873  1.00 17.06           C  
ATOM   2242  CD  PRO A 276      18.481  34.405  17.408  1.00 15.90           C  
ATOM   2243  N   ASP A 277      16.164  31.545  20.276  1.00 18.85           N  
ATOM   2244  CA  ASP A 277      14.987  31.479  21.163  1.00 19.45           C  
ATOM   2245  C   ASP A 277      14.719  32.749  21.954  1.00 19.54           C  
ATOM   2246  O   ASP A 277      13.560  33.111  22.194  1.00 18.94           O  
ATOM   2247  CB  ASP A 277      15.122  30.315  22.147  1.00 20.85           C  
ATOM   2248  CG  ASP A 277      14.833  28.961  21.514  1.00 24.15           C  
ATOM   2249  OD1 ASP A 277      14.369  28.913  20.363  1.00 24.64           O  
ATOM   2250  OD2 ASP A 277      15.072  27.916  22.184  1.00 28.23           O1-
ATOM   2251  N   VAL A 278      15.788  33.443  22.353  1.00 18.66           N  
ATOM   2252  CA  VAL A 278      15.668  34.658  23.132  1.00 18.29           C  
ATOM   2253  C   VAL A 278      14.818  35.772  22.477  1.00 18.70           C  
ATOM   2254  O   VAL A 278      14.302  36.648  23.175  1.00 18.72           O  
ATOM   2255  CB  VAL A 278      17.083  35.128  23.536  1.00 19.95           C  
ATOM   2256  CG1 VAL A 278      17.829  35.830  22.338  1.00 18.16           C  
ATOM   2257  CG2 VAL A 278      17.043  35.994  24.800  1.00 21.70           C  
ATOM   2258  N   LEU A 279      14.635  35.711  21.147  1.00 18.17           N  
ATOM   2259  CA  LEU A 279      13.847  36.703  20.393  1.00 18.33           C  
ATOM   2260  C   LEU A 279      12.355  36.351  20.391  1.00 18.42           C  
ATOM   2261  O   LEU A 279      11.517  37.177  20.062  1.00 18.31           O  
ATOM   2262  CB  LEU A 279      14.342  36.762  18.932  1.00 17.19           C  
ATOM   2263  CG  LEU A 279      15.794  37.233  18.722  1.00 16.47           C  
ATOM   2264  CD1 LEU A 279      16.085  37.373  17.199  1.00 14.84           C  
ATOM   2265  CD2 LEU A 279      16.015  38.572  19.415  1.00 16.08           C  
ATOM   2266  N   PHE A 280      12.047  35.121  20.750  1.00 18.37           N  
ATOM   2267  CA  PHE A 280      10.666  34.630  20.682  1.00 18.95           C  
ATOM   2268  C   PHE A 280       9.862  35.013  21.941  1.00 19.22           C  
ATOM   2269  O   PHE A 280      10.442  35.530  22.899  1.00 19.46           O  
ATOM   2270  CB  PHE A 280      10.672  33.145  20.328  1.00 18.14           C  
ATOM   2271  CG  PHE A 280      10.950  32.900  18.858  1.00 20.36           C  
ATOM   2272  CD1 PHE A 280       9.883  32.880  17.926  1.00 19.16           C  
ATOM   2273  CD2 PHE A 280      12.272  32.728  18.390  1.00 19.61           C  
ATOM   2274  CE1 PHE A 280      10.130  32.675  16.546  1.00 18.59           C  
ATOM   2275  CE2 PHE A 280      12.532  32.532  17.032  1.00 19.25           C  
ATOM   2276  CZ  PHE A 280      11.456  32.494  16.096  1.00 19.26           C  
ATOM   2277  N   PRO A 281       8.519  34.861  21.904  1.00 19.22           N  
ATOM   2278  CA  PRO A 281       7.714  35.277  23.056  1.00 19.20           C  
ATOM   2279  C   PRO A 281       8.228  34.685  24.388  1.00 19.53           C  
ATOM   2280  O   PRO A 281       8.652  33.521  24.461  1.00 20.01           O  
ATOM   2281  CB  PRO A 281       6.315  34.715  22.734  1.00 18.54           C  
ATOM   2282  CG  PRO A 281       6.253  34.744  21.165  1.00 18.71           C  
ATOM   2283  CD  PRO A 281       7.688  34.350  20.774  1.00 18.73           C  
ATOM   2284  N   ALA A 282       8.205  35.509  25.415  1.00 20.19           N  
ATOM   2285  CA  ALA A 282       8.659  35.093  26.735  1.00 20.93           C  
ATOM   2286  C   ALA A 282       7.723  34.007  27.287  1.00 21.26           C  
ATOM   2287  O   ALA A 282       6.529  33.975  26.959  1.00 20.41           O  
ATOM   2288  CB  ALA A 282       8.714  36.306  27.683  1.00 20.56           C  
ATOM   2289  N   ASP A 283       8.283  33.119  28.115  1.00 21.62           N  
ATOM   2290  CA  ASP A 283       7.513  32.050  28.770  1.00 22.69           C  
ATOM   2291  C   ASP A 283       6.560  31.293  27.797  1.00 22.44           C  
ATOM   2292  O   ASP A 283       5.349  31.150  28.063  1.00 22.65           O  
ATOM   2293  CB  ASP A 283       6.759  32.615  29.993  1.00 23.66           C  
ATOM   2294  CG  ASP A 283       6.072  31.520  30.808  1.00 27.64           C  
ATOM   2295  OD1 ASP A 283       6.684  30.427  30.961  1.00 27.96           O  
ATOM   2296  OD2 ASP A 283       4.912  31.740  31.240  1.00 33.60           O1-
ATOM   2297  N   SER A 284       7.104  30.830  26.663  1.00 22.26           N  
ATOM   2298  CA ASER A 284       6.315  30.167  25.627  0.50 21.90           C  
ATOM   2299  CA BSER A 284       6.284  30.132  25.672  0.50 22.43           C  
ATOM   2300  C   SER A 284       6.873  28.794  25.268  1.00 22.73           C  
ATOM   2301  O   SER A 284       6.683  28.321  24.151  1.00 23.13           O  
ATOM   2302  CB ASER A 284       6.189  31.061  24.379  0.50 21.67           C  
ATOM   2303  CB BSER A 284       6.023  31.018  24.458  0.50 22.17           C  
ATOM   2304  OG ASER A 284       7.451  31.327  23.763  0.50 20.06           O  
ATOM   2305  OG BSER A 284       5.313  32.176  24.842  0.50 23.82           O  
ATOM   2306  N   GLU A 285       7.560  28.143  26.208  1.00 23.29           N  
ATOM   2307  CA  GLU A 285       8.233  26.877  25.877  1.00 24.18           C  
ATOM   2308  C   GLU A 285       7.271  25.724  25.668  1.00 23.42           C  
ATOM   2309  O   GLU A 285       7.598  24.769  24.990  1.00 22.42           O  
ATOM   2310  CB  GLU A 285       9.273  26.496  26.935  1.00 25.31           C  
ATOM   2311  CG  GLU A 285      10.277  27.631  27.274  1.00 30.90           C  
ATOM   2312  CD  GLU A 285      11.276  27.943  26.148  1.00 38.25           C  
ATOM   2313  OE1 GLU A 285      11.997  27.029  25.696  1.00 42.39           O  
ATOM   2314  OE2 GLU A 285      11.355  29.118  25.720  1.00 41.88           O1-
ATOM   2315  N   HIS A 286       6.073  25.808  26.232  1.00 23.31           N  
ATOM   2316  CA  HIS A 286       5.112  24.708  26.047  1.00 23.83           C  
ATOM   2317  C   HIS A 286       3.809  25.133  25.364  1.00 23.17           C  
ATOM   2318  O   HIS A 286       2.746  24.609  25.703  1.00 22.52           O  
ATOM   2319  CB  HIS A 286       4.810  24.037  27.393  1.00 24.30           C  
ATOM   2320  CG  HIS A 286       6.036  23.501  28.052  1.00 26.98           C  
ATOM   2321  CD2 HIS A 286       6.835  24.026  29.006  1.00 27.61           C  
ATOM   2322  ND1 HIS A 286       6.618  22.313  27.667  1.00 28.70           N  
ATOM   2323  CE1 HIS A 286       7.707  22.107  28.387  1.00 30.66           C  
ATOM   2324  NE2 HIS A 286       7.855  23.130  29.212  1.00 32.13           N  
ATOM   2325  N   ASN A 287       3.910  26.068  24.418  1.00 22.45           N  
ATOM   2326  CA  ASN A 287       2.773  26.473  23.578  1.00 21.33           C  
ATOM   2327  C   ASN A 287       2.501  25.391  22.536  1.00 21.14           C  
ATOM   2328  O   ASN A 287       3.369  24.552  22.265  1.00 21.88           O  
ATOM   2329  CB  ASN A 287       3.062  27.815  22.864  1.00 21.80           C  
ATOM   2330  CG  ASN A 287       2.887  29.045  23.765  1.00 21.88           C  
ATOM   2331  ND2 ASN A 287       2.533  30.148  23.160  1.00 19.97           N  
ATOM   2332  OD1 ASN A 287       3.111  29.007  24.987  1.00 24.17           O  
ATOM   2333  N   LYS A 288       1.301  25.396  21.959  1.00 20.08           N  
ATOM   2334  CA ALYS A 288       0.996  24.476  20.856  0.50 19.86           C  
ATOM   2335  CA BLYS A 288       0.931  24.540  20.820  0.50 20.25           C  
ATOM   2336  C   LYS A 288       1.941  24.710  19.682  1.00 20.59           C  
ATOM   2337  O   LYS A 288       2.374  23.756  19.034  1.00 20.21           O  
ATOM   2338  CB ALYS A 288      -0.450  24.640  20.403  0.50 20.13           C  
ATOM   2339  CB BLYS A 288      -0.436  25.016  20.323  0.50 20.32           C  
ATOM   2340  CG ALYS A 288      -1.439  23.910  21.302  0.50 18.56           C  
ATOM   2341  CG BLYS A 288      -1.130  24.106  19.339  0.50 21.23           C  
ATOM   2342  CD ALYS A 288      -2.869  24.375  21.086  0.50 17.95           C  
ATOM   2343  CD BLYS A 288      -2.393  24.767  18.816  0.50 21.78           C  
ATOM   2344  CE ALYS A 288      -3.460  23.988  19.744  0.50 15.75           C  
ATOM   2345  CE BLYS A 288      -3.477  24.764  19.853  0.50 24.32           C  
ATOM   2346  NZ ALYS A 288      -4.923  24.453  19.578  0.50 15.35           N1+
ATOM   2347  NZ BLYS A 288      -4.482  23.715  19.597  0.50 27.07           N1+
ATOM   2348  N   LEU A 289       2.289  25.962  19.419  1.00 20.00           N  
ATOM   2349  CA  LEU A 289       3.276  26.264  18.373  1.00 20.83           C  
ATOM   2350  C   LEU A 289       4.622  26.565  19.029  1.00 21.35           C  
ATOM   2351  O   LEU A 289       4.655  27.038  20.181  1.00 22.11           O  
ATOM   2352  CB  LEU A 289       2.805  27.459  17.559  1.00 20.11           C  
ATOM   2353  CG  LEU A 289       1.406  27.263  16.945  1.00 21.42           C  
ATOM   2354  CD1 LEU A 289       0.882  28.550  16.361  1.00 25.23           C  
ATOM   2355  CD2 LEU A 289       1.365  26.134  15.930  1.00 22.74           C  
ATOM   2356  N   LYS A 290       5.705  26.346  18.261  1.00 21.54           N  
ATOM   2357  CA ALYS A 290       7.085  26.335  18.763  0.50 20.81           C  
ATOM   2358  CA BLYS A 290       7.071  26.380  18.794  0.50 21.05           C  
ATOM   2359  C   LYS A 290       7.976  27.326  17.994  1.00 20.92           C  
ATOM   2360  O   LYS A 290       7.802  27.488  16.768  1.00 19.09           O  
ATOM   2361  CB ALYS A 290       7.681  24.931  18.571  0.50 21.30           C  
ATOM   2362  CB BLYS A 290       7.691  24.984  18.728  0.50 21.70           C  
ATOM   2363  CG ALYS A 290       6.892  23.764  19.220  0.50 22.04           C  
ATOM   2364  CG BLYS A 290       6.952  23.875  19.499  0.50 23.63           C  
ATOM   2365  CD ALYS A 290       6.895  23.895  20.731  0.50 22.07           C  
ATOM   2366  CD BLYS A 290       7.362  22.533  18.928  0.50 25.15           C  
ATOM   2367  CE ALYS A 290       6.115  22.783  21.430  0.50 22.26           C  
ATOM   2368  CE BLYS A 290       7.016  21.362  19.833  0.50 28.43           C  
ATOM   2369  NZ ALYS A 290       5.863  23.232  22.820  0.50 19.67           N1+
ATOM   2370  NZ BLYS A 290       7.888  20.185  19.460  0.50 30.85           N1+
ATOM   2371  N   ALA A 291       8.945  27.933  18.693  1.00 18.72           N  
ATOM   2372  CA  ALA A 291       9.984  28.746  18.053  1.00 19.30           C  
ATOM   2373  C   ALA A 291      10.724  27.949  16.976  1.00 18.93           C  
ATOM   2374  O   ALA A 291      11.068  28.505  15.931  1.00 18.80           O  
ATOM   2375  CB  ALA A 291      10.987  29.274  19.077  1.00 18.07           C  
ATOM   2376  N   SER A 292      10.961  26.651  17.209  1.00 18.24           N  
ATOM   2377  CA  SER A 292      11.665  25.821  16.218  1.00 18.54           C  
ATOM   2378  C   SER A 292      10.874  25.682  14.920  1.00 18.68           C  
ATOM   2379  O   SER A 292      11.467  25.608  13.838  1.00 17.43           O  
ATOM   2380  CB  SER A 292      11.955  24.422  16.779  1.00 20.48           C  
ATOM   2381  OG  SER A 292      10.736  23.803  17.178  1.00 23.02           O  
ATOM   2382  N   GLN A 293       9.541  25.598  15.020  1.00 17.10           N  
ATOM   2383  CA  GLN A 293       8.689  25.589  13.821  1.00 17.36           C  
ATOM   2384  C   GLN A 293       8.745  26.930  13.090  1.00 16.40           C  
ATOM   2385  O   GLN A 293       8.857  26.942  11.865  1.00 16.46           O  
ATOM   2386  CB  GLN A 293       7.216  25.319  14.189  1.00 17.25           C  
ATOM   2387  CG  GLN A 293       7.008  23.953  14.870  1.00 20.19           C  
ATOM   2388  CD  GLN A 293       5.726  23.892  15.683  1.00 23.95           C  
ATOM   2389  NE2 GLN A 293       5.401  22.701  16.166  1.00 25.83           N  
ATOM   2390  OE1 GLN A 293       5.054  24.904  15.901  1.00 24.04           O  
ATOM   2391  N   ALA A 294       8.633  28.046  13.822  1.00 15.91           N  
ATOM   2392  CA  ALA A 294       8.786  29.373  13.182  1.00 17.03           C  
ATOM   2393  C   ALA A 294      10.151  29.501  12.492  1.00 17.28           C  
ATOM   2394  O   ALA A 294      10.268  29.983  11.357  1.00 16.50           O  
ATOM   2395  CB  ALA A 294       8.604  30.493  14.192  1.00 17.31           C  
ATOM   2396  N   ARG A 295      11.202  29.085  13.189  1.00 18.05           N  
ATOM   2397  CA  ARG A 295      12.551  29.120  12.624  1.00 18.35           C  
ATOM   2398  C   ARG A 295      12.676  28.258  11.363  1.00 17.79           C  
ATOM   2399  O   ARG A 295      13.272  28.705  10.374  1.00 16.76           O  
ATOM   2400  CB  ARG A 295      13.562  28.664  13.682  1.00 18.99           C  
ATOM   2401  CG  ARG A 295      14.993  28.787  13.265  1.00 21.55           C  
ATOM   2402  CD  ARG A 295      15.939  28.294  14.404  1.00 19.75           C  
ATOM   2403  NE  ARG A 295      15.743  29.114  15.574  1.00 22.25           N  
ATOM   2404  CZ  ARG A 295      15.235  28.699  16.741  1.00 21.32           C  
ATOM   2405  NH1 ARG A 295      14.904  27.445  16.921  1.00 21.10           N1+
ATOM   2406  NH2 ARG A 295      15.064  29.573  17.726  1.00 20.24           N  
ATOM   2407  N   ASP A 296      12.071  27.064  11.373  1.00 16.98           N  
ATOM   2408  CA  ASP A 296      12.051  26.186  10.196  1.00 17.07           C  
ATOM   2409  C   ASP A 296      11.346  26.871   8.983  1.00 16.33           C  
ATOM   2410  O   ASP A 296      11.811  26.844   7.823  1.00 14.74           O  
ATOM   2411  CB  ASP A 296      11.341  24.868  10.532  1.00 17.45           C  
ATOM   2412  CG  ASP A 296      11.344  23.903   9.358  1.00 20.11           C  
ATOM   2413  OD1 ASP A 296      12.423  23.339   9.074  1.00 21.66           O  
ATOM   2414  OD2 ASP A 296      10.287  23.716   8.717  1.00 21.23           O1-
ATOM   2415  N   LEU A 297      10.226  27.500   9.258  1.00 15.08           N  
ATOM   2416  CA  LEU A 297       9.494  28.171   8.194  1.00 14.54           C  
ATOM   2417  C   LEU A 297      10.316  29.347   7.649  1.00 14.73           C  
ATOM   2418  O   LEU A 297      10.412  29.522   6.426  1.00 15.57           O  
ATOM   2419  CB  LEU A 297       8.134  28.659   8.684  1.00 14.03           C  
ATOM   2420  CG  LEU A 297       7.260  29.369   7.632  1.00 14.39           C  
ATOM   2421  CD1 LEU A 297       7.032  28.510   6.359  1.00 13.46           C  
ATOM   2422  CD2 LEU A 297       5.926  29.736   8.287  1.00 14.27           C  
ATOM   2423  N   LEU A 298      10.884  30.150   8.537  1.00 14.73           N  
ATOM   2424  CA  LEU A 298      11.780  31.254   8.118  1.00 15.51           C  
ATOM   2425  C   LEU A 298      12.929  30.790   7.204  1.00 15.88           C  
ATOM   2426  O   LEU A 298      13.249  31.428   6.189  1.00 15.36           O  
ATOM   2427  CB  LEU A 298      12.342  31.968   9.348  1.00 15.64           C  
ATOM   2428  CG  LEU A 298      11.443  33.050   9.929  1.00 18.44           C  
ATOM   2429  CD1 LEU A 298      11.813  33.318  11.395  1.00 18.20           C  
ATOM   2430  CD2 LEU A 298      11.565  34.344   9.069  1.00 15.93           C  
ATOM   2431  N   SER A 299      13.518  29.663   7.559  1.00 14.72           N  
ATOM   2432  CA  SER A 299      14.606  29.042   6.820  1.00 16.26           C  
ATOM   2433  C   SER A 299      14.205  28.547   5.417  1.00 17.05           C  
ATOM   2434  O   SER A 299      15.087  28.295   4.567  1.00 17.65           O  
ATOM   2435  CB  SER A 299      15.196  27.881   7.654  1.00 15.60           C  
ATOM   2436  OG  SER A 299      14.469  26.675   7.440  1.00 15.99           O  
ATOM   2437  N   LYS A 300      12.898  28.398   5.171  1.00 16.70           N  
ATOM   2438  CA  LYS A 300      12.388  27.957   3.864  1.00 16.69           C  
ATOM   2439  C   LYS A 300      11.819  29.108   3.008  1.00 16.35           C  
ATOM   2440  O   LYS A 300      11.657  28.981   1.797  1.00 16.26           O  
ATOM   2441  CB  LYS A 300      11.325  26.856   4.077  1.00 17.34           C  
ATOM   2442  CG  LYS A 300      11.948  25.542   4.584  1.00 17.77           C  
ATOM   2443  CD  LYS A 300      10.858  24.590   5.085  1.00 20.44           C  
ATOM   2444  CE  LYS A 300      11.471  23.228   5.520  1.00 22.44           C  
ATOM   2445  NZ  LYS A 300      10.396  22.434   6.205  1.00 28.52           N1+
ATOM   2446  N   MET A 301      11.503  30.229   3.650  1.00 15.31           N  
ATOM   2447  CA AMET A 301      11.034  31.387   2.913  0.50 15.82           C  
ATOM   2448  CA BMET A 301      11.012  31.428   2.972  0.50 15.18           C  
ATOM   2449  C   MET A 301      12.181  32.332   2.566  1.00 15.63           C  
ATOM   2450  O   MET A 301      12.235  32.850   1.437  1.00 15.12           O  
ATOM   2451  CB AMET A 301       9.943  32.101   3.701  0.50 15.28           C  
ATOM   2452  CB BMET A 301      10.093  32.219   3.914  0.50 14.59           C  
ATOM   2453  CG AMET A 301       8.718  31.211   3.917  0.50 16.84           C  
ATOM   2454  CG BMET A 301       8.746  31.563   4.242  0.50 15.84           C  
ATOM   2455  SD AMET A 301       7.295  32.119   4.494  0.50 18.69           S  
ATOM   2456  SD BMET A 301       7.860  32.568   5.455  0.50 15.81           S  
ATOM   2457  CE AMET A 301       7.928  32.809   6.025  0.50 19.21           C  
ATOM   2458  CE BMET A 301       6.162  32.021   5.225  0.50 15.55           C  
ATOM   2459  N   LEU A 302      13.115  32.528   3.502  1.00 14.27           N  
ATOM   2460  CA  LEU A 302      14.243  33.434   3.271  1.00 15.19           C  
ATOM   2461  C   LEU A 302      15.388  32.672   2.593  1.00 15.00           C  
ATOM   2462  O   LEU A 302      16.455  32.439   3.175  1.00 14.97           O  
ATOM   2463  CB  LEU A 302      14.676  34.086   4.592  1.00 15.55           C  
ATOM   2464  CG  LEU A 302      13.693  35.120   5.156  1.00 15.57           C  
ATOM   2465  CD1 LEU A 302      14.130  35.484   6.594  1.00 13.76           C  
ATOM   2466  CD2 LEU A 302      13.598  36.372   4.264  1.00 15.91           C  
ATOM   2467  N   VAL A 303      15.117  32.238   1.362  1.00 15.21           N  
ATOM   2468  CA  VAL A 303      16.024  31.400   0.585  1.00 14.47           C  
ATOM   2469  C   VAL A 303      16.282  32.216  -0.682  1.00 14.18           C  
ATOM   2470  O   VAL A 303      15.358  32.589  -1.417  1.00 13.28           O  
ATOM   2471  CB  VAL A 303      15.372  30.026   0.259  1.00 15.41           C  
ATOM   2472  CG1 VAL A 303      16.228  29.212  -0.723  1.00 15.63           C  
ATOM   2473  CG2 VAL A 303      15.177  29.227   1.563  1.00 14.89           C  
ATOM   2474  N   ILE A 304      17.544  32.555  -0.897  1.00 14.36           N  
ATOM   2475  CA  ILE A 304      17.883  33.456  -2.003  1.00 14.46           C  
ATOM   2476  C   ILE A 304      17.454  32.875  -3.348  1.00 15.04           C  
ATOM   2477  O   ILE A 304      16.826  33.560  -4.148  1.00 14.55           O  
ATOM   2478  CB  ILE A 304      19.388  33.773  -2.015  1.00 13.38           C  
ATOM   2479  CG1 ILE A 304      19.745  34.666  -0.827  1.00 13.78           C  
ATOM   2480  CG2 ILE A 304      19.779  34.507  -3.339  1.00 14.80           C  
ATOM   2481  CD1 ILE A 304      21.301  34.928  -0.706  1.00 13.72           C  
ATOM   2482  N   ASP A 305      17.770  31.602  -3.583  1.00 15.90           N  
ATOM   2483  CA  ASP A 305      17.455  30.941  -4.852  1.00 16.95           C  
ATOM   2484  C   ASP A 305      15.992  30.524  -4.855  1.00 16.74           C  
ATOM   2485  O   ASP A 305      15.589  29.603  -4.145  1.00 17.70           O  
ATOM   2486  CB  ASP A 305      18.368  29.705  -5.014  1.00 17.07           C  
ATOM   2487  CG  ASP A 305      18.214  28.999  -6.364  1.00 20.99           C  
ATOM   2488  OD1 ASP A 305      17.196  29.164  -7.067  1.00 22.75           O  
ATOM   2489  OD2 ASP A 305      19.168  28.272  -6.719  1.00 25.32           O1-
ATOM   2490  N   ALA A 306      15.182  31.185  -5.664  1.00 16.24           N  
ATOM   2491  CA  ALA A 306      13.754  30.911  -5.673  1.00 17.21           C  
ATOM   2492  C   ALA A 306      13.422  29.465  -6.022  1.00 19.24           C  
ATOM   2493  O   ALA A 306      12.366  28.986  -5.628  1.00 19.90           O  
ATOM   2494  CB  ALA A 306      12.998  31.880  -6.591  1.00 16.35           C  
ATOM   2495  N   SER A 307      14.303  28.765  -6.746  1.00 20.29           N  
ATOM   2496  CA  SER A 307      13.986  27.381  -7.093  1.00 22.84           C  
ATOM   2497  C   SER A 307      14.143  26.427  -5.893  1.00 23.65           C  
ATOM   2498  O   SER A 307      13.742  25.247  -5.961  1.00 25.18           O  
ATOM   2499  CB  SER A 307      14.825  26.922  -8.302  1.00 22.51           C  
ATOM   2500  OG  SER A 307      16.124  26.649  -7.884  1.00 25.87           O  
ATOM   2501  N   LYS A 308      14.738  26.930  -4.809  1.00 22.81           N  
ATOM   2502  CA  LYS A 308      14.900  26.178  -3.594  1.00 23.25           C  
ATOM   2503  C   LYS A 308      13.990  26.708  -2.472  1.00 22.79           C  
ATOM   2504  O   LYS A 308      13.892  26.097  -1.420  1.00 23.01           O  
ATOM   2505  CB  LYS A 308      16.357  26.210  -3.155  1.00 23.89           C  
ATOM   2506  CG  LYS A 308      17.324  25.454  -4.112  1.00 26.80           C  
ATOM   2507  CD  LYS A 308      18.753  25.585  -3.578  1.00 33.54           C  
ATOM   2508  CE  LYS A 308      19.754  24.684  -4.301  1.00 38.09           C  
ATOM   2509  NZ  LYS A 308      21.105  24.808  -3.623  1.00 40.96           N1+
ATOM   2510  N   ARG A 309      13.355  27.849  -2.696  1.00 21.20           N  
ATOM   2511  CA  ARG A 309      12.452  28.461  -1.725  1.00 19.93           C  
ATOM   2512  C   ARG A 309      11.140  27.683  -1.791  1.00 21.43           C  
ATOM   2513  O   ARG A 309      10.774  27.208  -2.862  1.00 21.60           O  
ATOM   2514  CB  ARG A 309      12.173  29.903  -2.141  1.00 19.09           C  
ATOM   2515  CG  ARG A 309      11.419  30.782  -1.110  1.00 18.28           C  
ATOM   2516  CD  ARG A 309      11.216  32.233  -1.648  1.00 16.32           C  
ATOM   2517  NE  ARG A 309      12.487  32.809  -2.087  1.00 15.89           N  
ATOM   2518  CZ  ARG A 309      12.614  33.650  -3.121  1.00 15.56           C  
ATOM   2519  NH1 ARG A 309      11.520  34.043  -3.822  1.00 12.69           N1+
ATOM   2520  NH2 ARG A 309      13.836  34.101  -3.450  1.00 13.17           N  
ATOM   2521  N  AILE A 310      10.440  27.621  -0.649  0.50 21.51           N  
ATOM   2522  N  BILE A 310      10.416  27.566  -0.682  0.50 21.40           N  
ATOM   2523  CA AILE A 310       9.084  27.043  -0.504  0.50 22.08           C  
ATOM   2524  CA BILE A 310       9.145  26.827  -0.736  0.50 21.71           C  
ATOM   2525  C  AILE A 310       8.069  27.661  -1.507  0.50 22.60           C  
ATOM   2526  C  BILE A 310       8.004  27.676  -1.352  0.50 22.48           C  
ATOM   2527  O  AILE A 310       8.339  28.728  -2.060  0.50 22.55           O  
ATOM   2528  O  BILE A 310       8.099  28.917  -1.461  0.50 22.24           O  
ATOM   2529  CB AILE A 310       8.604  27.223   1.001  0.50 21.82           C  
ATOM   2530  CB BILE A 310       8.749  26.238   0.645  0.50 21.41           C  
ATOM   2531  CG1AILE A 310       7.426  26.314   1.363  0.50 21.87           C  
ATOM   2532  CG1BILE A 310       8.495  27.364   1.669  0.50 20.34           C  
ATOM   2533  CG2AILE A 310       8.280  28.663   1.334  0.50 21.13           C  
ATOM   2534  CG2BILE A 310       9.810  25.244   1.119  0.50 21.16           C  
ATOM   2535  CD1AILE A 310       7.265  26.134   2.854  0.50 20.89           C  
ATOM   2536  CD1BILE A 310       7.670  26.910   2.898  0.50 20.48           C  
ATOM   2537  N   SER A 311       6.929  26.992  -1.741  1.00 22.31           N  
ATOM   2538  CA  SER A 311       5.754  27.626  -2.376  1.00 22.43           C  
ATOM   2539  C   SER A 311       4.734  28.071  -1.323  1.00 22.30           C  
ATOM   2540  O   SER A 311       4.790  27.615  -0.165  1.00 20.30           O  
ATOM   2541  CB  SER A 311       5.040  26.603  -3.263  1.00 23.09           C  
ATOM   2542  OG  SER A 311       4.527  25.546  -2.435  1.00 25.40           O  
ATOM   2543  N   VAL A 312       3.779  28.919  -1.729  1.00 21.89           N  
ATOM   2544  CA AVAL A 312       2.698  29.355  -0.829  0.50 22.11           C  
ATOM   2545  CA BVAL A 312       2.713  29.351  -0.830  0.50 21.60           C  
ATOM   2546  C   VAL A 312       1.921  28.157  -0.282  1.00 22.25           C  
ATOM   2547  O   VAL A 312       1.573  28.142   0.902  1.00 21.60           O  
ATOM   2548  CB AVAL A 312       1.732  30.428  -1.468  0.50 22.47           C  
ATOM   2549  CB BVAL A 312       1.777  30.367  -1.514  0.50 21.86           C  
ATOM   2550  CG1AVAL A 312       0.729  29.813  -2.437  0.50 22.55           C  
ATOM   2551  CG1BVAL A 312       0.584  30.694  -0.624  0.50 20.15           C  
ATOM   2552  CG2AVAL A 312       0.966  31.206  -0.392  0.50 21.63           C  
ATOM   2553  CG2BVAL A 312       2.546  31.641  -1.863  0.50 19.86           C  
ATOM   2554  N   ASP A 313       1.650  27.161  -1.146  1.00 22.12           N  
ATOM   2555  CA  ASP A 313       0.881  25.977  -0.735  1.00 22.69           C  
ATOM   2556  C   ASP A 313       1.599  25.206   0.350  1.00 21.83           C  
ATOM   2557  O   ASP A 313       0.981  24.783   1.339  1.00 21.36           O  
ATOM   2558  CB  ASP A 313       0.593  25.040  -1.909  1.00 23.58           C  
ATOM   2559  CG  ASP A 313      -0.636  25.463  -2.704  1.00 27.75           C  
ATOM   2560  OD1 ASP A 313      -1.276  26.481  -2.368  1.00 32.40           O  
ATOM   2561  OD2 ASP A 313      -0.983  24.755  -3.672  1.00 33.85           O1-
ATOM   2562  N   GLU A 314       2.897  25.034   0.153  1.00 19.95           N  
ATOM   2563  CA AGLU A 314       3.726  24.370   1.139  0.50 19.90           C  
ATOM   2564  CA BGLU A 314       3.783  24.401   1.116  0.50 20.57           C  
ATOM   2565  C   GLU A 314       3.789  25.188   2.433  1.00 19.93           C  
ATOM   2566  O   GLU A 314       3.774  24.623   3.531  1.00 20.21           O  
ATOM   2567  CB AGLU A 314       5.115  24.078   0.572  0.50 19.69           C  
ATOM   2568  CB BGLU A 314       5.194  24.344   0.531  0.50 20.63           C  
ATOM   2569  CG AGLU A 314       5.102  23.035  -0.554  0.50 19.69           C  
ATOM   2570  CG BGLU A 314       5.864  23.011   0.684  0.50 24.36           C  
ATOM   2571  CD AGLU A 314       6.380  23.047  -1.371  0.50 22.06           C  
ATOM   2572  CD BGLU A 314       7.123  22.866  -0.167  0.50 26.55           C  
ATOM   2573  OE1AGLU A 314       6.870  24.153  -1.720  0.50 22.02           O  
ATOM   2574  OE1BGLU A 314       7.497  23.794  -0.927  0.50 26.90           O  
ATOM   2575  OE2AGLU A 314       6.903  21.950  -1.663  0.50 23.51           O1-
ATOM   2576  OE2BGLU A 314       7.743  21.799  -0.075  0.50 29.18           O1-
ATOM   2577  N   ALA A 315       3.805  26.510   2.329  1.00 18.31           N  
ATOM   2578  CA  ALA A 315       3.800  27.333   3.533  1.00 17.66           C  
ATOM   2579  C   ALA A 315       2.489  27.137   4.319  1.00 17.59           C  
ATOM   2580  O   ALA A 315       2.496  27.082   5.552  1.00 17.05           O  
ATOM   2581  CB  ALA A 315       4.005  28.824   3.177  1.00 17.00           C  
ATOM   2582  N   LEU A 316       1.366  27.080   3.607  1.00 17.71           N  
ATOM   2583  CA  LEU A 316       0.047  26.877   4.251  1.00 19.10           C  
ATOM   2584  C   LEU A 316      -0.074  25.527   4.973  1.00 18.75           C  
ATOM   2585  O   LEU A 316      -0.882  25.378   5.900  1.00 20.18           O  
ATOM   2586  CB  LEU A 316      -1.079  27.040   3.212  1.00 18.49           C  
ATOM   2587  CG  LEU A 316      -1.305  28.516   2.864  1.00 18.72           C  
ATOM   2588  CD1 LEU A 316      -2.067  28.653   1.557  1.00 20.68           C  
ATOM   2589  CD2 LEU A 316      -2.007  29.275   4.018  1.00 19.70           C  
ATOM   2590  N   GLN A 317       0.739  24.578   4.552  1.00 19.43           N  
ATOM   2591  CA AGLN A 317       0.754  23.244   5.149  0.50 19.32           C  
ATOM   2592  CA BGLN A 317       0.785  23.223   5.120  0.50 20.58           C  
ATOM   2593  C   GLN A 317       1.792  23.119   6.261  1.00 20.04           C  
ATOM   2594  O   GLN A 317       1.862  22.082   6.958  1.00 19.49           O  
ATOM   2595  CB AGLN A 317       1.004  22.197   4.063  0.50 20.10           C  
ATOM   2596  CB BGLN A 317       1.176  22.208   4.038  0.50 21.14           C  
ATOM   2597  CG AGLN A 317      -0.112  22.121   3.005  0.50 19.14           C  
ATOM   2598  CG BGLN A 317       0.145  22.011   2.916  0.50 23.13           C  
ATOM   2599  CD AGLN A 317      -1.438  21.651   3.577  0.50 17.96           C  
ATOM   2600  CD BGLN A 317       0.690  21.203   1.733  0.50 23.86           C  
ATOM   2601  NE2AGLN A 317      -1.388  20.632   4.409  0.50 16.03           N  
ATOM   2602  NE2BGLN A 317      -0.205  20.824   0.817  0.50 29.74           N  
ATOM   2603  OE1AGLN A 317      -2.497  22.226   3.290  0.50 20.37           O  
ATOM   2604  OE1BGLN A 317       1.903  20.945   1.628  0.50 29.88           O  
ATOM   2605  N   HIS A 318       2.607  24.164   6.441  1.00 18.84           N  
ATOM   2606  CA  HIS A 318       3.675  24.142   7.450  1.00 18.37           C  
ATOM   2607  C   HIS A 318       3.068  24.069   8.867  1.00 18.88           C  
ATOM   2608  O   HIS A 318       2.032  24.715   9.129  1.00 18.21           O  
ATOM   2609  CB  HIS A 318       4.580  25.386   7.342  1.00 17.92           C  
ATOM   2610  CG  HIS A 318       5.876  25.240   8.077  1.00 17.61           C  
ATOM   2611  CD2 HIS A 318       7.091  24.787   7.671  1.00 15.90           C  
ATOM   2612  ND1 HIS A 318       6.000  25.522   9.421  1.00 16.28           N  
ATOM   2613  CE1 HIS A 318       7.240  25.268   9.807  1.00 16.82           C  
ATOM   2614  NE2 HIS A 318       7.922  24.819   8.767  1.00 16.07           N  
ATOM   2615  N   PRO A 319       3.693  23.281   9.777  1.00 19.85           N  
ATOM   2616  CA  PRO A 319       3.256  23.211  11.193  1.00 19.56           C  
ATOM   2617  C   PRO A 319       3.036  24.558  11.918  1.00 19.73           C  
ATOM   2618  O   PRO A 319       2.142  24.647  12.771  1.00 19.53           O  
ATOM   2619  CB  PRO A 319       4.397  22.453  11.880  1.00 20.75           C  
ATOM   2620  CG  PRO A 319       4.992  21.592  10.791  1.00 21.23           C  
ATOM   2621  CD  PRO A 319       4.810  22.343   9.489  1.00 18.79           C  
ATOM   2622  N   TYR A 320       3.797  25.610  11.585  1.00 18.19           N  
ATOM   2623  CA  TYR A 320       3.596  26.897  12.272  1.00 16.88           C  
ATOM   2624  C   TYR A 320       2.304  27.592  11.865  1.00 16.12           C  
ATOM   2625  O   TYR A 320       1.808  28.459  12.586  1.00 16.13           O  
ATOM   2626  CB  TYR A 320       4.755  27.868  12.019  1.00 15.70           C  
ATOM   2627  CG  TYR A 320       4.823  28.998  13.046  1.00 17.07           C  
ATOM   2628  CD1 TYR A 320       5.062  28.716  14.397  1.00 15.51           C  
ATOM   2629  CD2 TYR A 320       4.638  30.336  12.674  1.00 14.22           C  
ATOM   2630  CE1 TYR A 320       5.150  29.735  15.360  1.00 17.79           C  
ATOM   2631  CE2 TYR A 320       4.715  31.367  13.630  1.00 14.67           C  
ATOM   2632  CZ  TYR A 320       4.965  31.066  14.969  1.00 16.44           C  
ATOM   2633  OH  TYR A 320       5.053  32.069  15.918  1.00 16.18           O  
ATOM   2634  N   ILE A 321       1.805  27.235  10.690  1.00 15.55           N  
ATOM   2635  CA  ILE A 321       0.701  27.927  10.021  1.00 15.98           C  
ATOM   2636  C   ILE A 321      -0.596  27.097   9.952  1.00 16.77           C  
ATOM   2637  O   ILE A 321      -1.697  27.648   9.973  1.00 16.85           O  
ATOM   2638  CB  ILE A 321       1.129  28.247   8.525  1.00 15.89           C  
ATOM   2639  CG1 ILE A 321       2.400  29.107   8.497  1.00 15.11           C  
ATOM   2640  CG2 ILE A 321      -0.025  28.839   7.694  1.00 14.30           C  
ATOM   2641  CD1 ILE A 321       2.258  30.501   9.220  1.00 18.05           C  
ATOM   2642  N   ASN A 322      -0.452  25.781   9.820  1.00 17.42           N  
ATOM   2643  CA  ASN A 322      -1.558  24.923   9.381  1.00 18.45           C  
ATOM   2644  C   ASN A 322      -2.659  24.770  10.444  1.00 18.22           C  
ATOM   2645  O   ASN A 322      -3.769  24.313  10.141  1.00 18.55           O  
ATOM   2646  CB  ASN A 322      -1.026  23.560   8.956  1.00 18.12           C  
ATOM   2647  CG  ASN A 322      -2.067  22.735   8.180  1.00 24.08           C  
ATOM   2648  ND2 ASN A 322      -2.510  21.642   8.780  1.00 22.81           N  
ATOM   2649  OD1 ASN A 322      -2.447  23.071   7.044  1.00 26.73           O  
ATOM   2650  N   VAL A 323      -2.368  25.192  11.671  1.00 18.38           N  
ATOM   2651  CA  VAL A 323      -3.370  25.172  12.744  1.00 18.83           C  
ATOM   2652  C   VAL A 323      -4.700  25.892  12.354  1.00 19.14           C  
ATOM   2653  O   VAL A 323      -5.808  25.473  12.756  1.00 19.43           O  
ATOM   2654  CB  VAL A 323      -2.742  25.733  14.051  1.00 19.45           C  
ATOM   2655  CG1 VAL A 323      -2.398  27.181  13.894  1.00 20.37           C  
ATOM   2656  CG2 VAL A 323      -3.677  25.524  15.273  1.00 20.83           C  
ATOM   2657  N   TRP A 324      -4.588  26.944  11.538  1.00 19.06           N  
ATOM   2658  CA  TRP A 324      -5.728  27.789  11.152  1.00 19.49           C  
ATOM   2659  C   TRP A 324      -6.404  27.364   9.855  1.00 20.56           C  
ATOM   2660  O   TRP A 324      -7.449  27.898   9.495  1.00 22.56           O  
ATOM   2661  CB  TRP A 324      -5.254  29.230  10.964  1.00 19.00           C  
ATOM   2662  CG  TRP A 324      -4.523  29.757  12.135  1.00 18.08           C  
ATOM   2663  CD1 TRP A 324      -3.176  29.968  12.236  1.00 18.40           C  
ATOM   2664  CD2 TRP A 324      -5.089  30.102  13.393  1.00 18.99           C  
ATOM   2665  CE2 TRP A 324      -4.024  30.542  14.222  1.00 19.25           C  
ATOM   2666  CE3 TRP A 324      -6.404  30.122  13.896  1.00 20.24           C  
ATOM   2667  NE1 TRP A 324      -2.864  30.456  13.486  1.00 18.71           N  
ATOM   2668  CZ2 TRP A 324      -4.224  30.982  15.537  1.00 17.67           C  
ATOM   2669  CZ3 TRP A 324      -6.611  30.565  15.217  1.00 19.92           C  
ATOM   2670  CH2 TRP A 324      -5.515  30.984  16.024  1.00 19.72           C  
ATOM   2671  N   TYR A 325      -5.835  26.386   9.179  1.00 21.63           N  
ATOM   2672  CA  TYR A 325      -6.222  26.094   7.797  1.00 22.36           C  
ATOM   2673  C   TYR A 325      -7.748  25.872   7.607  1.00 23.37           C  
ATOM   2674  O   TYR A 325      -8.360  24.977   8.221  1.00 22.82           O  
ATOM   2675  CB  TYR A 325      -5.412  24.908   7.272  1.00 23.01           C  
ATOM   2676  CG  TYR A 325      -5.505  24.781   5.761  1.00 23.09           C  
ATOM   2677  CD1 TYR A 325      -6.613  24.179   5.161  1.00 24.83           C  
ATOM   2678  CD2 TYR A 325      -4.498  25.298   4.937  1.00 23.40           C  
ATOM   2679  CE1 TYR A 325      -6.725  24.073   3.744  1.00 25.79           C  
ATOM   2680  CE2 TYR A 325      -4.580  25.189   3.526  1.00 24.82           C  
ATOM   2681  CZ  TYR A 325      -5.705  24.581   2.942  1.00 25.09           C  
ATOM   2682  OH  TYR A 325      -5.811  24.476   1.556  1.00 25.15           O  
ATOM   2683  N   ASP A 326      -8.341  26.687   6.741  1.00 23.60           N  
ATOM   2684  CA  ASP A 326      -9.753  26.568   6.376  1.00 25.38           C  
ATOM   2685  C   ASP A 326      -9.853  26.703   4.843  1.00 25.52           C  
ATOM   2686  O   ASP A 326      -9.451  27.732   4.292  1.00 25.14           O  
ATOM   2687  CB  ASP A 326     -10.560  27.667   7.102  1.00 25.34           C  
ATOM   2688  CG  ASP A 326     -12.062  27.628   6.797  1.00 29.82           C  
ATOM   2689  OD1 ASP A 326     -12.490  27.111   5.737  1.00 32.21           O  
ATOM   2690  OD2 ASP A 326     -12.822  28.135   7.643  1.00 35.03           O1-
ATOM   2691  N   PRO A 327     -10.364  25.657   4.141  1.00 26.50           N  
ATOM   2692  CA  PRO A 327     -10.430  25.695   2.665  1.00 26.70           C  
ATOM   2693  C   PRO A 327     -11.250  26.841   2.097  1.00 27.08           C  
ATOM   2694  O   PRO A 327     -10.983  27.257   0.972  1.00 27.17           O  
ATOM   2695  CB  PRO A 327     -11.108  24.368   2.305  1.00 27.53           C  
ATOM   2696  CG  PRO A 327     -10.819  23.474   3.458  1.00 28.67           C  
ATOM   2697  CD  PRO A 327     -10.891  24.379   4.666  1.00 26.45           C  
ATOM   2698  N   SER A 328     -12.231  27.357   2.842  1.00 26.88           N  
ATOM   2699  CA  SER A 328     -12.974  28.515   2.338  1.00 27.80           C  
ATOM   2700  C   SER A 328     -12.085  29.759   2.234  1.00 27.48           C  
ATOM   2701  O   SER A 328     -12.329  30.630   1.391  1.00 27.34           O  
ATOM   2702  CB  SER A 328     -14.228  28.800   3.162  1.00 28.15           C  
ATOM   2703  OG  SER A 328     -13.874  29.274   4.442  1.00 31.66           O  
ATOM   2704  N   GLU A 329     -11.046  29.834   3.072  1.00 26.43           N  
ATOM   2705  CA  GLU A 329     -10.070  30.954   3.004  1.00 25.91           C  
ATOM   2706  C   GLU A 329      -8.871  30.653   2.115  1.00 25.55           C  
ATOM   2707  O   GLU A 329      -8.396  31.528   1.394  1.00 25.58           O  
ATOM   2708  CB  GLU A 329      -9.571  31.320   4.405  1.00 25.24           C  
ATOM   2709  CG  GLU A 329     -10.715  31.646   5.360  1.00 26.00           C  
ATOM   2710  CD  GLU A 329     -10.326  31.603   6.824  1.00 27.64           C  
ATOM   2711  OE1 GLU A 329      -9.310  30.936   7.194  1.00 27.13           O  
ATOM   2712  OE2 GLU A 329     -11.070  32.225   7.606  1.00 28.99           O1-
ATOM   2713  N   ALA A 330      -8.369  29.419   2.184  1.00 25.20           N  
ATOM   2714  CA  ALA A 330      -7.161  29.033   1.473  1.00 25.70           C  
ATOM   2715  C   ALA A 330      -7.403  28.386   0.092  1.00 26.76           C  
ATOM   2716  O   ALA A 330      -6.456  28.182  -0.663  1.00 26.62           O  
ATOM   2717  CB  ALA A 330      -6.329  28.079   2.348  1.00 25.53           C  
ATOM   2718  N   GLU A 331      -8.644  28.006  -0.210  1.00 27.61           N  
ATOM   2719  CA  GLU A 331      -8.961  27.405  -1.512  1.00 29.09           C  
ATOM   2720  C   GLU A 331     -10.222  28.063  -2.068  1.00 29.12           C  
ATOM   2721  O   GLU A 331     -11.084  27.395  -2.626  1.00 29.53           O  
ATOM   2722  CB  GLU A 331      -9.162  25.879  -1.375  1.00 28.53           C  
ATOM   2723  CG  GLU A 331      -7.939  25.091  -0.885  1.00 29.86           C  
ATOM   2724  CD  GLU A 331      -8.308  23.668  -0.414  1.00 31.73           C  
ATOM   2725  OE1 GLU A 331      -9.224  23.060  -1.024  1.00 35.85           O  
ATOM   2726  OE2 GLU A 331      -7.695  23.162   0.561  1.00 29.68           O1-
ATOM   2727  N   ALA A 332     -10.342  29.376  -1.897  1.00 29.03           N  
ATOM   2728  CA  ALA A 332     -11.502  30.118  -2.381  1.00 29.00           C  
ATOM   2729  C   ALA A 332     -11.522  30.124  -3.910  1.00 29.42           C  
ATOM   2730  O   ALA A 332     -10.460  30.026  -4.533  1.00 28.77           O  
ATOM   2731  CB  ALA A 332     -11.483  31.562  -1.836  1.00 29.21           C  
ATOM   2732  N   PRO A 333     -12.726  30.255  -4.524  1.00 30.11           N  
ATOM   2733  CA  PRO A 333     -12.788  30.346  -6.001  1.00 30.19           C  
ATOM   2734  C   PRO A 333     -11.966  31.566  -6.456  1.00 29.97           C  
ATOM   2735  O   PRO A 333     -12.090  32.624  -5.849  1.00 29.91           O  
ATOM   2736  CB  PRO A 333     -14.277  30.597  -6.300  1.00 30.39           C  
ATOM   2737  CG  PRO A 333     -15.030  30.290  -5.014  1.00 31.18           C  
ATOM   2738  CD  PRO A 333     -14.053  30.348  -3.872  1.00 30.44           C  
ATOM   2739  N   PRO A 334     -11.134  31.420  -7.507  1.00 29.86           N  
ATOM   2740  CA  PRO A 334     -10.350  32.567  -7.968  1.00 29.49           C  
ATOM   2741  C   PRO A 334     -11.202  33.773  -8.333  1.00 29.60           C  
ATOM   2742  O   PRO A 334     -12.359  33.607  -8.769  1.00 28.73           O  
ATOM   2743  CB  PRO A 334      -9.662  32.047  -9.233  1.00 29.61           C  
ATOM   2744  CG  PRO A 334      -9.571  30.575  -9.019  1.00 30.66           C  
ATOM   2745  CD  PRO A 334     -10.851  30.213  -8.300  1.00 29.98           C  
ATOM   2746  N   PRO A 335     -10.629  34.980  -8.176  1.00 29.25           N  
ATOM   2747  CA  PRO A 335     -11.284  36.168  -8.686  1.00 30.02           C  
ATOM   2748  C   PRO A 335     -11.431  36.035 -10.202  1.00 31.62           C  
ATOM   2749  O   PRO A 335     -10.560  35.458 -10.870  1.00 31.21           O  
ATOM   2750  CB  PRO A 335     -10.307  37.307  -8.379  1.00 29.36           C  
ATOM   2751  CG  PRO A 335      -9.200  36.732  -7.527  1.00 29.47           C  
ATOM   2752  CD  PRO A 335      -9.325  35.245  -7.532  1.00 29.26           C  
ATOM   2753  N   LYS A 336     -12.514  36.586 -10.730  1.00 32.76           N  
ATOM   2754  CA  LYS A 336     -12.735  36.619 -12.179  1.00 34.54           C  
ATOM   2755  C   LYS A 336     -12.379  38.003 -12.715  1.00 34.16           C  
ATOM   2756  O   LYS A 336     -13.106  38.967 -12.492  1.00 34.33           O  
ATOM   2757  CB  LYS A 336     -14.201  36.285 -12.480  1.00 34.96           C  
ATOM   2758  CG  LYS A 336     -14.525  34.810 -12.318  1.00 39.50           C  
ATOM   2759  CD  LYS A 336     -15.982  34.576 -11.904  1.00 44.33           C  
ATOM   2760  CE  LYS A 336     -16.213  33.100 -11.555  1.00 48.35           C  
ATOM   2761  NZ  LYS A 336     -17.130  32.931 -10.370  1.00 50.31           N1+
ATOM   2762  N   ILE A 337     -11.231  38.117 -13.370  1.00 34.77           N  
ATOM   2763  CA  ILE A 337     -10.829  39.384 -13.972  1.00 36.04           C  
ATOM   2764  C   ILE A 337     -11.568  39.508 -15.309  1.00 37.82           C  
ATOM   2765  O   ILE A 337     -11.394  38.635 -16.177  1.00 37.64           O  
ATOM   2766  CB  ILE A 337      -9.313  39.450 -14.232  1.00 35.68           C  
ATOM   2767  CG1 ILE A 337      -8.516  39.237 -12.925  1.00 36.04           C  
ATOM   2768  CG2 ILE A 337      -8.952  40.762 -14.925  1.00 35.77           C  
ATOM   2769  CD1 ILE A 337      -6.998  39.197 -13.124  1.00 35.07           C  
ATOM   2770  N   PRO A 338     -12.380  40.583 -15.488  1.00 39.40           N  
ATOM   2771  CA  PRO A 338     -13.198  40.683 -16.717  1.00 40.98           C  
ATOM   2772  C   PRO A 338     -12.347  40.503 -17.979  1.00 42.87           C  
ATOM   2773  O   PRO A 338     -11.217  40.989 -18.040  1.00 42.71           O  
ATOM   2774  CB  PRO A 338     -13.805  42.090 -16.630  1.00 40.64           C  
ATOM   2775  CG  PRO A 338     -13.837  42.384 -15.155  1.00 39.64           C  
ATOM   2776  CD  PRO A 338     -12.570  41.759 -14.610  1.00 39.17           C  
ATOM   2777  N   ASP A 339     -12.892  39.786 -18.959  1.00 45.88           N  
ATOM   2778  CA  ASP A 339     -12.127  39.331 -20.136  1.00 48.89           C  
ATOM   2779  C   ASP A 339     -11.075  40.276 -20.705  1.00 49.71           C  
ATOM   2780  O   ASP A 339     -11.378  41.396 -21.129  1.00 49.98           O  
ATOM   2781  CB  ASP A 339     -13.064  38.871 -21.254  1.00 49.91           C  
ATOM   2782  CG  ASP A 339     -12.933  37.389 -21.535  1.00 53.50           C  
ATOM   2783  OD1 ASP A 339     -13.630  36.589 -20.858  1.00 57.13           O  
ATOM   2784  OD2 ASP A 339     -12.122  37.030 -22.429  1.00 56.60           O1-
ATOM   2785  N   LYS A 340      -9.832  39.798 -20.703  1.00 51.20           N  
ATOM   2786  CA  LYS A 340      -8.674  40.534 -21.233  1.00 52.38           C  
ATOM   2787  C   LYS A 340      -8.434  41.943 -20.656  1.00 52.10           C  
ATOM   2788  O   LYS A 340      -7.552  42.665 -21.149  1.00 52.52           O  
ATOM   2789  CB  LYS A 340      -8.713  40.600 -22.774  1.00 53.04           C  
ATOM   2790  CG  LYS A 340      -8.108  39.368 -23.486  1.00 56.07           C  
ATOM   2791  CD  LYS A 340      -7.318  39.757 -24.753  1.00 59.56           C  
ATOM   2792  CE  LYS A 340      -8.206  40.419 -25.829  1.00 62.16           C  
ATOM   2793  NZ  LYS A 340      -7.402  41.215 -26.829  1.00 62.70           N1+
ATOM   2794  N   GLN A 341      -9.184  42.331 -19.622  1.00 51.35           N  
ATOM   2795  CA  GLN A 341      -9.061  43.688 -19.080  1.00 50.45           C  
ATOM   2796  C   GLN A 341      -7.642  44.040 -18.623  1.00 51.27           C  
ATOM   2797  O   GLN A 341      -7.174  45.156 -18.873  1.00 51.25           O  
ATOM   2798  CB  GLN A 341     -10.081  43.960 -17.967  1.00 49.60           C  
ATOM   2799  CG  GLN A 341     -10.189  45.434 -17.653  1.00 45.34           C  
ATOM   2800  CD  GLN A 341     -11.420  45.822 -16.864  1.00 38.57           C  
ATOM   2801  NE2 GLN A 341     -11.791  47.088 -16.971  1.00 36.07           N  
ATOM   2802  OE1 GLN A 341     -12.022  45.011 -16.161  1.00 33.77           O  
ATOM   2803  N   LEU A 342      -6.965  43.087 -17.973  1.00 52.12           N  
ATOM   2804  CA  LEU A 342      -5.584  43.291 -17.512  1.00 53.47           C  
ATOM   2805  C   LEU A 342      -4.519  42.524 -18.331  1.00 55.20           C  
ATOM   2806  O   LEU A 342      -3.707  41.782 -17.773  1.00 55.51           O  
ATOM   2807  CB  LEU A 342      -5.455  42.969 -16.010  1.00 52.75           C  
ATOM   2808  CG  LEU A 342      -6.187  43.865 -15.001  1.00 51.33           C  
ATOM   2809  CD1 LEU A 342      -6.026  43.322 -13.597  1.00 49.45           C  
ATOM   2810  CD2 LEU A 342      -5.696  45.297 -15.063  1.00 48.53           C  
ATOM   2811  N   ASP A 343      -4.517  42.727 -19.646  1.00 57.07           N  
ATOM   2812  CA  ASP A 343      -3.490  42.168 -20.541  1.00 59.13           C  
ATOM   2813  C   ASP A 343      -2.130  42.902 -20.448  1.00 60.18           C  
ATOM   2814  O   ASP A 343      -1.951  43.810 -19.623  1.00 60.67           O  
ATOM   2815  CB  ASP A 343      -4.008  42.160 -21.986  1.00 59.31           C  
ATOM   2816  CG  ASP A 343      -4.539  43.525 -22.432  1.00 60.84           C  
ATOM   2817  OD1 ASP A 343      -4.007  44.561 -21.964  1.00 61.89           O  
ATOM   2818  OD2 ASP A 343      -5.485  43.563 -23.264  1.00 62.48           O1-
ATOM   2819  N   GLU A 344      -1.173  42.519 -21.296  1.00 61.21           N  
ATOM   2820  CA  GLU A 344       0.166  43.114 -21.241  1.00 62.38           C  
ATOM   2821  C   GLU A 344       0.286  44.455 -21.991  1.00 61.96           C  
ATOM   2822  O   GLU A 344       1.286  45.168 -21.829  1.00 62.44           O  
ATOM   2823  CB  GLU A 344       1.227  42.120 -21.751  1.00 62.59           C  
ATOM   2824  CG  GLU A 344       2.630  42.324 -21.135  1.00 63.89           C  
ATOM   2825  CD  GLU A 344       3.778  41.820 -22.026  1.00 64.16           C  
ATOM   2826  OE1 GLU A 344       3.729  42.015 -23.272  1.00 65.74           O  
ATOM   2827  OE2 GLU A 344       4.744  41.244 -21.466  1.00 65.89           O1-
ATOM   2828  N   ARG A 345      -0.743  44.800 -22.770  1.00 61.27           N  
ATOM   2829  CA  ARG A 345      -0.692  45.900 -23.763  1.00 60.55           C  
ATOM   2830  C   ARG A 345      -0.181  47.263 -23.275  1.00 59.24           C  
ATOM   2831  O   ARG A 345      -0.370  47.650 -22.118  1.00 59.47           O  
ATOM   2832  CB  ARG A 345      -2.051  46.076 -24.454  1.00 60.89           C  
ATOM   2833  CG  ARG A 345      -2.671  44.775 -24.948  1.00 63.44           C  
ATOM   2834  CD  ARG A 345      -3.391  44.924 -26.285  1.00 67.82           C  
ATOM   2835  NE  ARG A 345      -4.230  46.124 -26.377  1.00 70.99           N  
ATOM   2836  CZ  ARG A 345      -5.498  46.211 -25.968  1.00 72.52           C  
ATOM   2837  NH1 ARG A 345      -6.111  45.168 -25.409  1.00 72.84           N1+
ATOM   2838  NH2 ARG A 345      -6.157  47.356 -26.116  1.00 72.49           N  
ATOM   2839  N   GLU A 346       0.478  47.980 -24.180  1.00 57.45           N  
ATOM   2840  CA  GLU A 346       0.927  49.346 -23.923  1.00 55.74           C  
ATOM   2841  C   GLU A 346      -0.217  50.297 -24.230  1.00 52.97           C  
ATOM   2842  O   GLU A 346      -1.091  49.973 -25.047  1.00 52.57           O  
ATOM   2843  CB  GLU A 346       2.101  49.709 -24.838  1.00 55.99           C  
ATOM   2844  CG  GLU A 346       3.451  49.108 -24.489  1.00 57.65           C  
ATOM   2845  CD  GLU A 346       4.556  49.657 -25.400  1.00 58.28           C  
ATOM   2846  OE1 GLU A 346       4.401  49.583 -26.647  1.00 61.00           O  
ATOM   2847  OE2 GLU A 346       5.568  50.174 -24.872  1.00 61.03           O1-
ATOM   2848  N   HIS A 347      -0.199  51.470 -23.598  1.00 49.97           N  
ATOM   2849  CA  HIS A 347      -1.189  52.516 -23.875  1.00 47.12           C  
ATOM   2850  C   HIS A 347      -0.564  53.880 -23.715  1.00 45.24           C  
ATOM   2851  O   HIS A 347       0.303  54.060 -22.864  1.00 45.11           O  
ATOM   2852  CB  HIS A 347      -2.386  52.420 -22.913  1.00 46.38           C  
ATOM   2853  CG  HIS A 347      -3.169  51.154 -23.040  1.00 45.01           C  
ATOM   2854  CD2 HIS A 347      -3.279  50.088 -22.212  1.00 44.09           C  
ATOM   2855  ND1 HIS A 347      -3.960  50.874 -24.134  1.00 44.22           N  
ATOM   2856  CE1 HIS A 347      -4.525  49.690 -23.973  1.00 44.75           C  
ATOM   2857  NE2 HIS A 347      -4.129  49.192 -22.815  1.00 45.04           N  
ATOM   2858  N   THR A 348      -1.009  54.850 -24.515  1.00 43.68           N  
ATOM   2859  CA ATHR A 348      -0.596  56.237 -24.310  0.50 42.71           C  
ATOM   2860  CA BTHR A 348      -0.610  56.240 -24.317  0.50 42.71           C  
ATOM   2861  C   THR A 348      -1.221  56.763 -23.018  1.00 42.36           C  
ATOM   2862  O   THR A 348      -2.154  56.166 -22.483  1.00 41.69           O  
ATOM   2863  CB ATHR A 348      -0.993  57.162 -25.490  0.50 42.94           C  
ATOM   2864  CB BTHR A 348      -1.079  57.134 -25.475  0.50 42.94           C  
ATOM   2865  CG2ATHR A 348      -0.704  56.497 -26.841  0.50 42.53           C  
ATOM   2866  CG2BTHR A 348      -0.243  56.886 -26.729  0.50 42.35           C  
ATOM   2867  OG1ATHR A 348      -2.381  57.514 -25.394  0.50 42.40           O  
ATOM   2868  OG1BTHR A 348      -2.457  56.858 -25.756  0.50 42.55           O  
ATOM   2869  N   ILE A 349      -0.700  57.879 -22.524  1.00 41.44           N  
ATOM   2870  CA  ILE A 349      -1.233  58.528 -21.345  1.00 41.12           C  
ATOM   2871  C   ILE A 349      -2.733  58.873 -21.527  1.00 40.46           C  
ATOM   2872  O   ILE A 349      -3.553  58.647 -20.624  1.00 39.67           O  
ATOM   2873  CB  ILE A 349      -0.407  59.774 -21.018  1.00 41.44           C  
ATOM   2874  CG1 ILE A 349       0.940  59.349 -20.406  1.00 42.66           C  
ATOM   2875  CG2 ILE A 349      -1.165  60.716 -20.067  1.00 41.86           C  
ATOM   2876  CD1 ILE A 349       1.975  60.480 -20.303  1.00 44.66           C  
ATOM   2877  N   GLU A 350      -3.083  59.407 -22.696  1.00 39.67           N  
ATOM   2878  CA  GLU A 350      -4.486  59.703 -23.006  1.00 38.81           C  
ATOM   2879  C   GLU A 350      -5.342  58.424 -23.057  1.00 37.35           C  
ATOM   2880  O   GLU A 350      -6.471  58.429 -22.584  1.00 36.52           O  
ATOM   2881  CB  GLU A 350      -4.610  60.541 -24.290  1.00 39.82           C  
ATOM   2882  CG  GLU A 350      -6.050  60.904 -24.686  1.00 42.62           C  
ATOM   2883  CD  GLU A 350      -6.824  61.676 -23.596  1.00 48.67           C  
ATOM   2884  OE1 GLU A 350      -6.244  62.614 -22.983  1.00 50.16           O  
ATOM   2885  OE2 GLU A 350      -8.021  61.348 -23.367  1.00 50.10           O1-
ATOM   2886  N   GLU A 351      -4.800  57.334 -23.600  1.00 35.55           N  
ATOM   2887  CA  GLU A 351      -5.501  56.051 -23.603  1.00 35.41           C  
ATOM   2888  C   GLU A 351      -5.759  55.495 -22.183  1.00 34.26           C  
ATOM   2889  O   GLU A 351      -6.846  54.988 -21.903  1.00 33.11           O  
ATOM   2890  CB  GLU A 351      -4.739  55.020 -24.445  1.00 35.49           C  
ATOM   2891  CG  GLU A 351      -4.829  55.266 -25.960  1.00 37.33           C  
ATOM   2892  CD  GLU A 351      -4.044  54.229 -26.805  1.00 39.17           C  
ATOM   2893  OE1 GLU A 351      -2.989  53.711 -26.341  1.00 39.02           O  
ATOM   2894  OE2 GLU A 351      -4.500  53.952 -27.949  1.00 42.68           O1-
ATOM   2895  N   TRP A 352      -4.740  55.571 -21.316  1.00 33.02           N  
ATOM   2896  CA  TRP A 352      -4.856  55.180 -19.913  1.00 31.98           C  
ATOM   2897  C   TRP A 352      -5.906  56.026 -19.208  1.00 30.75           C  
ATOM   2898  O   TRP A 352      -6.701  55.511 -18.414  1.00 30.11           O  
ATOM   2899  CB  TRP A 352      -3.533  55.386 -19.184  1.00 32.93           C  
ATOM   2900  CG  TRP A 352      -2.587  54.240 -19.325  1.00 33.54           C  
ATOM   2901  CD1 TRP A 352      -1.317  54.290 -19.825  1.00 35.71           C  
ATOM   2902  CD2 TRP A 352      -2.831  52.878 -18.969  1.00 32.96           C  
ATOM   2903  CE2 TRP A 352      -1.659  52.152 -19.274  1.00 35.58           C  
ATOM   2904  CE3 TRP A 352      -3.922  52.196 -18.402  1.00 33.72           C  
ATOM   2905  NE1 TRP A 352      -0.751  53.038 -19.796  1.00 34.82           N  
ATOM   2906  CZ2 TRP A 352      -1.552  50.774 -19.053  1.00 34.43           C  
ATOM   2907  CZ3 TRP A 352      -3.817  50.826 -18.187  1.00 34.17           C  
ATOM   2908  CH2 TRP A 352      -2.637  50.131 -18.509  1.00 34.73           C  
ATOM   2909  N   LYS A 353      -5.871  57.326 -19.478  1.00 29.49           N  
ATOM   2910  CA  LYS A 353      -6.842  58.259 -18.921  1.00 29.46           C  
ATOM   2911  C   LYS A 353      -8.298  57.859 -19.265  1.00 29.05           C  
ATOM   2912  O   LYS A 353      -9.186  57.934 -18.417  1.00 28.50           O  
ATOM   2913  CB  LYS A 353      -6.557  59.677 -19.412  1.00 29.05           C  
ATOM   2914  CG  LYS A 353      -7.414  60.735 -18.754  1.00 28.79           C  
ATOM   2915  CD  LYS A 353      -7.227  62.076 -19.393  1.00 28.92           C  
ATOM   2916  CE  LYS A 353      -7.999  63.133 -18.609  1.00 32.44           C  
ATOM   2917  NZ  LYS A 353      -7.899  64.454 -19.274  1.00 30.54           N1+
ATOM   2918  N   GLU A 354      -8.525  57.471 -20.518  1.00 28.63           N  
ATOM   2919  CA  GLU A 354      -9.845  57.015 -20.981  1.00 29.07           C  
ATOM   2920  C   GLU A 354     -10.235  55.702 -20.309  1.00 27.26           C  
ATOM   2921  O   GLU A 354     -11.403  55.502 -19.937  1.00 25.11           O  
ATOM   2922  CB  GLU A 354      -9.855  56.838 -22.515  1.00 29.23           C  
ATOM   2923  CG  GLU A 354      -9.702  58.161 -23.260  1.00 32.18           C  
ATOM   2924  CD  GLU A 354      -9.314  58.041 -24.749  1.00 34.05           C  
ATOM   2925  OE1 GLU A 354      -9.178  56.903 -25.291  1.00 39.77           O  
ATOM   2926  OE2 GLU A 354      -9.113  59.128 -25.364  1.00 40.93           O1-
ATOM   2927  N   LEU A 355      -9.255  54.801 -20.150  1.00 25.79           N  
ATOM   2928  CA  LEU A 355      -9.509  53.506 -19.530  1.00 24.46           C  
ATOM   2929  C   LEU A 355      -9.912  53.648 -18.063  1.00 23.54           C  
ATOM   2930  O   LEU A 355     -10.782  52.921 -17.575  1.00 23.91           O  
ATOM   2931  CB  LEU A 355      -8.264  52.605 -19.602  1.00 25.10           C  
ATOM   2932  CG  LEU A 355      -7.933  51.941 -20.941  1.00 26.97           C  
ATOM   2933  CD1 LEU A 355      -6.534  51.323 -20.838  1.00 28.89           C  
ATOM   2934  CD2 LEU A 355      -8.960  50.872 -21.301  1.00 27.78           C  
ATOM   2935  N   ILE A 356      -9.220  54.530 -17.354  1.00 22.46           N  
ATOM   2936  CA  ILE A 356      -9.482  54.756 -15.933  1.00 21.69           C  
ATOM   2937  C   ILE A 356     -10.838  55.479 -15.760  1.00 21.47           C  
ATOM   2938  O   ILE A 356     -11.666  55.087 -14.935  1.00 21.26           O  
ATOM   2939  CB  ILE A 356      -8.329  55.540 -15.305  1.00 22.08           C  
ATOM   2940  CG1 ILE A 356      -7.025  54.703 -15.340  1.00 21.27           C  
ATOM   2941  CG2 ILE A 356      -8.666  56.004 -13.841  1.00 20.76           C  
ATOM   2942  CD1 ILE A 356      -5.766  55.463 -14.879  1.00 21.97           C  
ATOM   2943  N   TYR A 357     -11.064  56.517 -16.560  1.00 21.49           N  
ATOM   2944  CA  TYR A 357     -12.380  57.197 -16.564  1.00 22.03           C  
ATOM   2945  C   TYR A 357     -13.538  56.214 -16.807  1.00 22.06           C  
ATOM   2946  O   TYR A 357     -14.550  56.252 -16.092  1.00 21.67           O  
ATOM   2947  CB  TYR A 357     -12.401  58.322 -17.614  1.00 21.81           C  
ATOM   2948  CG  TYR A 357     -13.625  59.204 -17.518  1.00 21.63           C  
ATOM   2949  CD1 TYR A 357     -13.754  60.124 -16.482  1.00 18.49           C  
ATOM   2950  CD2 TYR A 357     -14.678  59.083 -18.445  1.00 22.39           C  
ATOM   2951  CE1 TYR A 357     -14.885  60.921 -16.383  1.00 20.96           C  
ATOM   2952  CE2 TYR A 357     -15.823  59.891 -18.355  1.00 19.18           C  
ATOM   2953  CZ  TYR A 357     -15.905  60.801 -17.319  1.00 21.41           C  
ATOM   2954  OH  TYR A 357     -17.020  61.592 -17.179  1.00 21.14           O  
ATOM   2955  N   LYS A 358     -13.389  55.339 -17.805  1.00 21.83           N  
ATOM   2956  CA  LYS A 358     -14.387  54.313 -18.094  1.00 23.36           C  
ATOM   2957  C   LYS A 358     -14.639  53.406 -16.880  1.00 22.55           C  
ATOM   2958  O   LYS A 358     -15.765  53.101 -16.567  1.00 20.43           O  
ATOM   2959  CB  LYS A 358     -14.025  53.466 -19.323  1.00 24.25           C  
ATOM   2960  CG  LYS A 358     -15.211  52.598 -19.792  1.00 28.00           C  
ATOM   2961  CD  LYS A 358     -14.900  51.581 -20.928  1.00 28.46           C  
ATOM   2962  CE  LYS A 358     -16.136  50.680 -21.199  1.00 32.86           C  
ATOM   2963  NZ  LYS A 358     -16.233  49.533 -20.197  1.00 37.29           N1+
ATOM   2964  N   GLU A 359     -13.568  52.973 -16.209  1.00 21.84           N  
ATOM   2965  CA  GLU A 359     -13.698  52.140 -15.019  1.00 21.21           C  
ATOM   2966  C   GLU A 359     -14.464  52.859 -13.894  1.00 20.18           C  
ATOM   2967  O   GLU A 359     -15.339  52.266 -13.264  1.00 20.79           O  
ATOM   2968  CB  GLU A 359     -12.293  51.699 -14.588  1.00 22.12           C  
ATOM   2969  CG  GLU A 359     -12.236  50.574 -13.588  1.00 23.42           C  
ATOM   2970  CD  GLU A 359     -12.766  49.242 -14.101  1.00 24.92           C  
ATOM   2971  OE1 GLU A 359     -12.906  49.034 -15.332  1.00 26.29           O  
ATOM   2972  OE2 GLU A 359     -13.065  48.393 -13.243  1.00 24.31           O1-
ATOM   2973  N   VAL A 360     -14.163  54.132 -13.667  1.00 20.17           N  
ATOM   2974  CA  VAL A 360     -14.881  54.947 -12.672  1.00 21.14           C  
ATOM   2975  C   VAL A 360     -16.384  55.059 -13.051  1.00 21.38           C  
ATOM   2976  O   VAL A 360     -17.288  54.824 -12.232  1.00 20.66           O  
ATOM   2977  CB  VAL A 360     -14.212  56.341 -12.529  1.00 22.35           C  
ATOM   2978  CG1 VAL A 360     -14.997  57.254 -11.570  1.00 22.43           C  
ATOM   2979  CG2 VAL A 360     -12.761  56.191 -12.023  1.00 23.29           C  
ATOM   2980  N   MET A 361     -16.660  55.370 -14.318  1.00 21.13           N  
ATOM   2981  CA  MET A 361     -18.058  55.495 -14.742  1.00 20.94           C  
ATOM   2982  C   MET A 361     -18.813  54.159 -14.766  1.00 19.73           C  
ATOM   2983  O   MET A 361     -20.002  54.129 -14.505  1.00 17.75           O  
ATOM   2984  CB  MET A 361     -18.172  56.261 -16.070  1.00 21.50           C  
ATOM   2985  CG  MET A 361     -17.845  57.822 -15.954  1.00 24.77           C  
ATOM   2986  SD  MET A 361     -18.329  58.818 -14.465  1.00 34.01           S  
ATOM   2987  CE  MET A 361     -20.136  58.813 -14.495  1.00 33.20           C  
ATOM   2988  N   ASP A 362     -18.121  53.062 -15.073  1.00 19.27           N  
ATOM   2989  CA  ASP A 362     -18.718  51.716 -14.992  1.00 19.36           C  
ATOM   2990  C   ASP A 362     -19.256  51.388 -13.585  1.00 18.66           C  
ATOM   2991  O   ASP A 362     -20.217  50.641 -13.445  1.00 17.28           O  
ATOM   2992  CB  ASP A 362     -17.691  50.668 -15.400  1.00 21.24           C  
ATOM   2993  CG  ASP A 362     -17.607  50.492 -16.908  1.00 25.16           C  
ATOM   2994  OD1 ASP A 362     -18.368  51.185 -17.638  1.00 26.46           O  
ATOM   2995  OD2 ASP A 362     -16.794  49.645 -17.344  1.00 27.28           O1-
ATOM   2996  N   TRP A 363     -18.643  51.960 -12.554  1.00 17.66           N  
ATOM   2997  CA  TRP A 363     -19.162  51.802 -11.196  1.00 17.20           C  
ATOM   2998  C   TRP A 363     -20.594  52.361 -11.083  1.00 16.72           C  
ATOM   2999  O   TRP A 363     -21.500  51.697 -10.554  1.00 16.06           O  
ATOM   3000  CB  TRP A 363     -18.198  52.469 -10.186  1.00 17.72           C  
ATOM   3001  CG  TRP A 363     -18.616  52.248  -8.763  1.00 19.21           C  
ATOM   3002  CD1 TRP A 363     -19.281  53.109  -7.962  1.00 19.37           C  
ATOM   3003  CD2 TRP A 363     -18.375  51.076  -7.986  1.00 18.83           C  
ATOM   3004  CE2 TRP A 363     -18.929  51.296  -6.714  1.00 18.82           C  
ATOM   3005  CE3 TRP A 363     -17.723  49.867  -8.242  1.00 19.09           C  
ATOM   3006  NE1 TRP A 363     -19.493  52.537  -6.725  1.00 20.29           N  
ATOM   3007  CZ2 TRP A 363     -18.857  50.353  -5.689  1.00 20.61           C  
ATOM   3008  CZ3 TRP A 363     -17.675  48.900  -7.213  1.00 21.76           C  
ATOM   3009  CH2 TRP A 363     -18.232  49.168  -5.962  1.00 20.28           C  
ATOM   3010  N   ARG A 364     -20.797  53.575 -11.583  1.00 16.91           N  
ATOM   3011  CA  ARG A 364     -22.161  54.148 -11.628  1.00 17.82           C  
ATOM   3012  C   ARG A 364     -23.086  53.295 -12.478  1.00 17.89           C  
ATOM   3013  O   ARG A 364     -24.197  53.036 -12.090  1.00 18.33           O  
ATOM   3014  CB  ARG A 364     -22.150  55.583 -12.166  1.00 17.48           C  
ATOM   3015  CG  ARG A 364     -21.265  56.584 -11.356  1.00 17.81           C  
ATOM   3016  CD  ARG A 364     -21.585  56.578  -9.833  1.00 18.27           C  
ATOM   3017  NE  ARG A 364     -23.036  56.683  -9.600  1.00 18.94           N  
ATOM   3018  CZ  ARG A 364     -23.678  56.130  -8.580  1.00 20.72           C  
ATOM   3019  NH1 ARG A 364     -22.997  55.443  -7.649  1.00 17.65           N1+
ATOM   3020  NH2 ARG A 364     -25.010  56.249  -8.495  1.00 17.18           N  
ATOM   3021  N   LYS A 365     -22.627  52.850 -13.643  1.00 18.74           N  
ATOM   3022  CA  LYS A 365     -23.485  52.016 -14.501  1.00 19.40           C  
ATOM   3023  C   LYS A 365     -23.943  50.730 -13.855  1.00 19.51           C  
ATOM   3024  O   LYS A 365     -25.042  50.252 -14.170  1.00 20.60           O  
ATOM   3025  CB  LYS A 365     -22.824  51.727 -15.831  1.00 20.35           C  
ATOM   3026  CG  LYS A 365     -22.722  52.984 -16.656  1.00 21.47           C  
ATOM   3027  CD  LYS A 365     -22.174  52.668 -17.970  1.00 27.88           C  
ATOM   3028  CE  LYS A 365     -22.163  53.914 -18.822  1.00 27.81           C  
ATOM   3029  NZ  LYS A 365     -21.385  53.476 -19.990  1.00 30.78           N1+
ATOM   3030  N   GLY A 366     -23.141  50.180 -12.940  1.00 19.21           N  
ATOM   3031  CA  GLY A 366     -23.563  48.995 -12.198  1.00 19.44           C  
ATOM   3032  C   GLY A 366     -24.512  49.241 -11.034  1.00 20.34           C  
ATOM   3033  O   GLY A 366     -24.950  48.287 -10.413  1.00 21.21           O  
ATOM   3034  N   ILE A 367     -24.837  50.503 -10.735  1.00 19.37           N  
ATOM   3035  CA  ILE A 367     -25.653  50.872  -9.570  1.00 19.36           C  
ATOM   3036  C   ILE A 367     -26.964  51.528 -10.003  1.00 19.90           C  
ATOM   3037  O   ILE A 367     -28.003  51.287  -9.420  1.00 19.67           O  
ATOM   3038  CB  ILE A 367     -24.849  51.804  -8.605  1.00 19.64           C  
ATOM   3039  CG1 ILE A 367     -23.751  50.978  -7.902  1.00 20.59           C  
ATOM   3040  CG2 ILE A 367     -25.750  52.496  -7.532  1.00 20.77           C  
ATOM   3041  CD1 ILE A 367     -22.767  51.801  -7.190  1.00 20.98           C  
ATOM   3042  N   ILE A 368     -26.920  52.346 -11.044  1.00 19.38           N  
ATOM   3043  CA  ILE A 368     -28.121  53.125 -11.390  1.00 20.23           C  
ATOM   3044  C   ILE A 368     -29.269  52.203 -11.786  1.00 20.07           C  
ATOM   3045  O   ILE A 368     -29.061  51.147 -12.434  1.00 19.66           O  
ATOM   3046  CB  ILE A 368     -27.849  54.162 -12.505  1.00 20.32           C  
ATOM   3047  CG1 ILE A 368     -27.334  53.482 -13.753  1.00 21.92           C  
ATOM   3048  CG2 ILE A 368     -26.855  55.243 -12.026  1.00 20.86           C  
ATOM   3049  CD1 ILE A 368     -27.147  54.473 -14.900  1.00 26.54           C  
ATOM   3050  N   THR A 369     -30.475  52.569 -11.369  1.00 20.56           N  
ATOM   3051  CA  THR A 369     -31.627  51.709 -11.605  1.00 21.87           C  
ATOM   3052  C   THR A 369     -32.903  52.537 -11.761  1.00 22.39           C  
ATOM   3053  O   THR A 369     -32.997  53.634 -11.213  1.00 21.44           O  
ATOM   3054  CB  THR A 369     -31.818  50.697 -10.429  1.00 22.51           C  
ATOM   3055  CG2 THR A 369     -32.235  51.418  -9.122  1.00 22.26           C  
ATOM   3056  OG1 THR A 369     -32.857  49.790 -10.775  1.00 26.87           O  
ATOM   3057  N   ILE A 370     -33.887  52.008 -12.478  1.00 23.50           N  
ATOM   3058  CA  ILE A 370     -35.246  52.566 -12.396  1.00 26.20           C  
ATOM   3059  C   ILE A 370     -36.159  51.671 -11.506  1.00 28.93           C  
ATOM   3060  O   ILE A 370     -37.350  51.918 -11.347  1.00 28.85           O  
ATOM   3061  CB  ILE A 370     -35.818  52.860 -13.781  1.00 25.96           C  
ATOM   3062  CG1 ILE A 370     -35.813  51.594 -14.653  1.00 26.28           C  
ATOM   3063  CG2 ILE A 370     -35.001  53.979 -14.434  1.00 25.02           C  
ATOM   3064  CD1 ILE A 370     -36.935  51.558 -15.695  1.00 25.71           C  
ATOM   3065  N   THR A 371     -35.501  50.653 -10.945  1.00 31.24           N  
ATOM   3066  CA  THR A 371     -35.859  49.712  -9.833  1.00 34.22           C  
ATOM   3067  C   THR A 371     -36.367  48.374 -10.286  1.00 35.34           C  
ATOM   3068  O   THR A 371     -35.629  47.685 -11.004  1.00 36.29           O  
ATOM   3069  CB  THR A 371     -36.528  50.282  -8.519  1.00 34.41           C  
ATOM   3070  CG2 THR A 371     -35.800  51.483  -8.011  1.00 34.58           C  
ATOM   3071  OG1 THR A 371     -37.923  50.548  -8.707  1.00 37.70           O  
TER   
END
