# Supplementary material for: Utilizing network pharmacology and molecular docking to explore the underlying mechanism of Guizhi Fuling Wan in treating endometriosis
Source: PeerJ. 2021 Apr 2;9:e11087. doi: 10.7717/peerj.11087 (PMC8020871; doi:10.7717/peerj.11087)
Supplement: Supplemental Information 1 [file peerj-09-11087-s001.zip › Molecular docking/hederagenin.pdbqt]

REMARK  4 active torsions:
REMARK  status: ('A' for Active; 'I' for Inactive)
REMARK    1  A    between atoms: C6_6  and  C7_7 
REMARK    2  A    between atoms: C23_22  and  O25_23 
REMARK    3  A    between atoms: C26_24  and  C28_26 
REMARK    4  A    between atoms: C28_26  and  O29_27 
ROOT
ATOM      1  C1  RES d   1      -0.007   2.589   2.154  0.00  0.00     0.015 C 
ATOM      2  C2  RES d   1      -0.053   1.114   1.761  0.00  0.00    -0.047 C 
ATOM      3  C3  RES d   1      -1.517   0.648   1.768  0.00  0.00     0.015 C 
ATOM      4  C4  RES d   1       0.516   0.914   0.357  0.00  0.00     0.010 C 
ATOM      5  C5  RES d   1       2.000   1.255   0.315  0.00  0.00     0.022 C 
ATOM      6  C6  RES d   1       2.789   0.422   1.325  0.00  0.00     0.056 C 
ATOM      7  C10 RES d   1       2.745  -1.055   0.949  0.00  0.00     0.022 C 
ATOM      8  C11 RES d   1       3.658  -1.874   1.859  0.00  0.00     0.016 C 
ATOM      9  C12 RES d   1       3.313  -1.702   3.329  0.00  0.00    -0.013 C 
ATOM     10  C13 RES d   1       2.064  -2.552   3.602  0.00  0.00     0.021 C 
ATOM     11  C14 RES d   1       2.975  -0.289   3.692  0.00  0.00    -0.069 C 
ATOM     12  C15 RES d   1       3.309   0.256   4.834  0.00  0.00    -0.022 C 
ATOM     13  C16 RES d   1       4.112  -0.427   5.902  0.00  0.00     0.033 C 
ATOM     14  C17 RES d   1       4.098  -1.940   5.676  0.00  0.00     0.007 C 
ATOM     15  C19 RES d   1       4.960  -2.659   6.715  0.00  0.00    -0.035 C 
ATOM     16  C20 RES d   1       6.355  -2.054   6.798  0.00  0.00     0.016 C 
ATOM     17  C21 RES d   1       4.285  -2.485   8.087  0.00  0.00     0.012 C 
ATOM     18  C22 RES d   1       5.060  -3.269   9.141  0.00  0.00     0.033 C 
ATOM     19  C23 RES d   1       5.026  -4.757   8.820  0.00  0.00     0.128 C 
ATOM     20  C26 RES d   1       5.571  -5.059   7.423  0.00  0.00     0.007 C 
ATOM     21  C27 RES d   1       7.100  -5.041   7.444  0.00  0.00     0.020 C 
ATOM     22  C30 RES d   1       4.988  -4.142   6.372  0.00  0.00     0.007 C 
ATOM     23  C32 RES d   1       5.622  -4.331   4.994  0.00  0.00     0.007 C 
ATOM     24  C33 RES d   1       4.657  -3.724   3.963  0.00  0.00     0.011 C 
ATOM     25  C34 RES d   1       4.442  -2.240   4.226  0.00  0.00    -0.028 C 
ATOM     26  C35 RES d   1       5.724  -1.490   3.825  0.00  0.00     0.016 C 
ATOM     27  C36 RES d   1       2.217   0.606   2.728  0.00  0.00     0.035 C 
ATOM     28  C38 RES d   1       0.732   0.269   2.764  0.00  0.00     0.019 C 
ENDROOT
BRANCH  20  29
ATOM     29  C28 RES d   1       5.141  -6.508   7.091  0.00  0.00     0.176 C 
BRANCH  29  30
ATOM     30  O29 RES d   1       5.692  -7.402   8.060  0.00  0.00    -0.400 OA
ATOM     31  H72 RES d   1       5.462  -8.330   7.915  0.00  0.00     0.209 HD
ENDBRANCH  29  30
ENDBRANCH  20  29
BRANCH  19  32
ATOM     32  O25 RES d   1       5.805  -5.470   9.788  0.00  0.00    -0.395 OA
ATOM     33  H66 RES d   1       5.493  -5.367  10.698  0.00  0.00     0.210 HD
ENDBRANCH  19  32
BRANCH   6  34
ATOM     34  C7  RES d   1       4.219   0.910   1.308  0.00  0.00     0.182 C 
ATOM     35  O8  RES d   1       4.544   1.820   0.565  0.00  0.00    -0.647 OA
ATOM     36  O9  RES d   1       5.048   0.394   2.038  0.00  0.00    -0.647 OA
ENDBRANCH   6  34
TORSDOF 4
