# Supplementary material for: Utilizing network pharmacology and molecular docking to explore the underlying mechanism of Guizhi Fuling Wan in treating endometriosis
Source: PeerJ. 2021 Apr 2;9:e11087. doi: 10.7717/peerj.11087 (PMC8020871; doi:10.7717/peerj.11087)
Supplement: Supplemental Information 1 [file peerj-09-11087-s001.zip › Molecular docking/MMP9-6esm.pdb]

ATOM      1  N   GLY A 112     -13.253  52.115   9.470  1.00 28.72           N  
ANISOU    1  N   GLY A 112     3262   3957   3693    652    113   -463       N  
ATOM      2  CA  GLY A 112     -13.687  50.792   9.049  1.00 27.96           C  
ANISOU    2  CA  GLY A 112     3083   3901   3640    426    159   -365       C  
ATOM      3  C   GLY A 112     -14.915  50.309   9.796  1.00 25.28           C  
ANISOU    3  C   GLY A 112     2688   3391   3525    355    159   -216       C  
ATOM      4  O   GLY A 112     -15.831  51.086  10.071  1.00 25.88           O  
ANISOU    4  O   GLY A 112     2719   3555   3558    618    179   -213       O  
ATOM      5  N   ASP A 113     -14.937  49.021  10.118  1.00 20.63           N  
ANISOU    5  N   ASP A 113     1828   2646   3365    418     21    -14       N  
ATOM      6  CA  ASP A 113     -16.010  48.426  10.900  1.00 18.35           C  
ANISOU    6  CA  ASP A 113     1358   2438   3176    534     -4    -27       C  
ATOM      7  C   ASP A 113     -15.565  48.231  12.347  1.00 16.91           C  
ANISOU    7  C   ASP A 113     1362   2185   2879    161    -47    -39       C  
ATOM      8  O   ASP A 113     -14.388  48.365  12.692  1.00 18.67           O  
ANISOU    8  O   ASP A 113     1450   2858   2785    426      8    105       O  
ATOM      9  CB  ASP A 113     -16.427  47.084  10.295  1.00 19.96           C  
ANISOU    9  CB  ASP A 113     1787   2673   3123    208    -36   -324       C  
ATOM     10  CG  ASP A 113     -17.007  47.224   8.902  1.00 21.34           C  
ANISOU   10  CG  ASP A 113     2075   3037   2997    431    -57   -250       C  
ATOM     11  OD1 ASP A 113     -17.435  48.341   8.546  1.00 23.77           O  
ANISOU   11  OD1 ASP A 113     2698   3430   2905    338    -36   -298       O  
ATOM     12  OD2 ASP A 113     -17.048  46.217   8.167  1.00 21.65           O1-
ANISOU   12  OD2 ASP A 113     2210   3139   2879    531   -380   -164       O1-
ATOM     13  N   LEU A 114     -16.532  47.900  13.203  1.00 16.14           N  
ANISOU   13  N   LEU A 114     1504   1900   2728    361   -145   -167       N  
ATOM     14  CA  LEU A 114     -16.240  47.630  14.606  1.00 16.16           C  
ANISOU   14  CA  LEU A 114     1507   2028   2607    294   -207   -170       C  
ATOM     15  C   LEU A 114     -15.637  46.251  14.822  1.00 14.84           C  
ANISOU   15  C   LEU A 114     1313   1926   2398    474   -220    -25       C  
ATOM     16  O   LEU A 114     -14.928  46.046  15.816  1.00 14.68           O  
ANISOU   16  O   LEU A 114     1285   1865   2428    173   -405   -133       O  
ATOM     17  CB  LEU A 114     -17.511  47.754  15.448  1.00 17.05           C  
ANISOU   17  CB  LEU A 114     1677   2133   2667    460      8   -186       C  
ATOM     18  CG  LEU A 114     -18.114  49.157  15.562  1.00 18.56           C  
ANISOU   18  CG  LEU A 114     1716   2522   2816    556     82   -312       C  
ATOM     19  CD1 LEU A 114     -19.370  49.141  16.421  1.00 20.48           C  
ANISOU   19  CD1 LEU A 114     2091   2802   2887    678     53   -269       C  
ATOM     20  CD2 LEU A 114     -17.093  50.133  16.122  1.00 20.96           C  
ANISOU   20  CD2 LEU A 114     2320   2813   2830    823     -2   -669       C  
ATOM     21  N   LYS A 115     -15.910  45.309  13.924  1.00 13.04           N  
ANISOU   21  N   LYS A 115     1180   1610   2164     86     -2    206       N  
ATOM     22  CA  LYS A 115     -15.444  43.937  14.056  1.00 12.60           C  
ANISOU   22  CA  LYS A 115     1090   1706   1992    129   -201    105       C  
ATOM     23  C   LYS A 115     -15.483  43.285  12.684  1.00 12.62           C  
ANISOU   23  C   LYS A 115     1126   1824   1844    113   -298     58       C  
ATOM     24  O   LYS A 115     -16.154  43.768  11.765  1.00 14.53           O  
ANISOU   24  O   LYS A 115     1308   2412   1798    168   -222    296       O  
ATOM     25  CB  LYS A 115     -16.315  43.146  15.042  1.00 12.95           C  
ANISOU   25  CB  LYS A 115     1086   1854   1982   -106   -212    -47       C  
ATOM     26  CG  LYS A 115     -17.788  43.048  14.642  1.00 12.35           C  
ANISOU   26  CG  LYS A 115      791   1952   1949   -211   -196    -33       C  
ATOM     27  CD  LYS A 115     -18.627  42.344  15.706  1.00 13.58           C  
ANISOU   27  CD  LYS A 115     1089   2277   1795     24    -77     34       C  
ATOM     28  CE  LYS A 115     -18.315  40.859  15.777  1.00 13.50           C  
ANISOU   28  CE  LYS A 115     1168   2185   1776   -335     47   -200       C  
ATOM     29  NZ  LYS A 115     -18.610  40.127  14.513  1.00 15.47           N1+
ANISOU   29  NZ  LYS A 115     1480   2485   1912   -620     54   -130       N1+
ATOM     30  N   TRP A 116     -14.737  42.194  12.551  1.00 12.18           N  
ANISOU   30  N   TRP A 116      819   2054   1756    212   -198   -219       N  
ATOM     31  CA  TRP A 116     -14.938  41.312  11.414  1.00 11.44           C  
ANISOU   31  CA  TRP A 116      782   1750   1816     55   -214   -340       C  
ATOM     32  C   TRP A 116     -16.273  40.608  11.587  1.00 12.65           C  
ANISOU   32  C   TRP A 116      878   1995   1932    116   -109   -163       C  
ATOM     33  O   TRP A 116     -16.684  40.290  12.707  1.00 13.48           O  
ANISOU   33  O   TRP A 116     1072   2171   1878     21     95   -115       O  
ATOM     34  CB  TRP A 116     -13.830  40.263  11.337  1.00 11.61           C  
ANISOU   34  CB  TRP A 116      775   1989   1646     68   -219   -275       C  
ATOM     35  CG  TRP A 116     -12.480  40.837  11.097  1.00 11.00           C  
ANISOU   35  CG  TRP A 116      792   1915   1470      1   -192   -309       C  
ATOM     36  CD1 TRP A 116     -11.497  41.029  12.024  1.00 11.60           C  
ANISOU   36  CD1 TRP A 116      933   1945   1528    105   -141   -117       C  
ATOM     37  CD2 TRP A 116     -11.964  41.320   9.854  1.00 10.66           C  
ANISOU   37  CD2 TRP A 116      858   1813   1378    -66   -216   -275       C  
ATOM     38  CE2 TRP A 116     -10.656  41.781  10.098  1.00 12.38           C  
ANISOU   38  CE2 TRP A 116     1053   2293   1357     26   -214   -161       C  
ATOM     39  CE3 TRP A 116     -12.476  41.401   8.556  1.00 11.75           C  
ANISOU   39  CE3 TRP A 116     1107   1985   1371     91   -250   -271       C  
ATOM     40  NE1 TRP A 116     -10.395  41.590  11.432  1.00 11.88           N  
ANISOU   40  NE1 TRP A 116      809   2265   1441     13   -209    -70       N  
ATOM     41  CZ2 TRP A 116      -9.852  42.313   9.089  1.00 12.15           C  
ANISOU   41  CZ2 TRP A 116     1461   1821   1336    115   -158   -206       C  
ATOM     42  CZ3 TRP A 116     -11.684  41.937   7.562  1.00 11.16           C  
ANISOU   42  CZ3 TRP A 116     1163   1668   1410    319   -206    -40       C  
ATOM     43  CH2 TRP A 116     -10.385  42.383   7.832  1.00 12.14           C  
ANISOU   43  CH2 TRP A 116     1199   2022   1392    148   -332   -247       C  
ATOM     44  N   HIS A 117     -16.953  40.362  10.471  1.00 12.59           N  
ANISOU   44  N   HIS A 117      716   2011   2058    -89    -49    -46       N  
ATOM     45  CA  HIS A 117     -18.251  39.706  10.511  1.00 13.55           C  
ANISOU   45  CA  HIS A 117      625   2261   2264    -93   -148     41       C  
ATOM     46  C   HIS A 117     -18.174  38.208  10.256  1.00 14.03           C  
ANISOU   46  C   HIS A 117     1038   2112   2181   -518   -252    -32       C  
ATOM     47  O   HIS A 117     -19.180  37.511  10.425  1.00 16.42           O  
ANISOU   47  O   HIS A 117     1139   2644   2457   -280   -128    -97       O  
ATOM     48  CB  HIS A 117     -19.228  40.402   9.561  1.00 14.40           C  
ANISOU   48  CB  HIS A 117      811   2194   2465   -138   -182     -8       C  
ATOM     49  CG  HIS A 117     -19.226  41.892   9.719  1.00 16.97           C  
ANISOU   49  CG  HIS A 117     1260   2682   2507   -268    218    -34       C  
ATOM     50  CD2 HIS A 117     -18.873  42.880   8.862  1.00 21.44           C  
ANISOU   50  CD2 HIS A 117     2349   3221   2576    264    235   -156       C  
ATOM     51  ND1 HIS A 117     -19.557  42.514  10.904  1.00 17.57           N  
ANISOU   51  ND1 HIS A 117     1560   2655   2462   -121    194     26       N  
ATOM     52  CE1 HIS A 117     -19.441  43.822  10.761  1.00 21.66           C  
ANISOU   52  CE1 HIS A 117     2296   3278   2657    127    273   -247       C  
ATOM     53  NE2 HIS A 117     -19.024  44.071   9.532  1.00 22.77           N  
ANISOU   53  NE2 HIS A 117     2633   3391   2627    215    346   -356       N  
ATOM     54  N   HIS A 118     -17.007  37.693   9.893  1.00 12.22           N  
ANISOU   54  N   HIS A 118     1058   1691   1894    -64    -63    104       N  
ATOM     55  CA  HIS A 118     -16.754  36.264   9.820  1.00 12.72           C  
ANISOU   55  CA  HIS A 118     1181   1817   1835   -281   -323    -10       C  
ATOM     56  C   HIS A 118     -15.685  35.908  10.845  1.00 11.91           C  
ANISOU   56  C   HIS A 118      830   1689   2005   -359   -353    210       C  
ATOM     57  O   HIS A 118     -14.960  36.776  11.339  1.00 14.74           O  
ANISOU   57  O   HIS A 118     1289   2138   2175    -44   -471    354       O  
ATOM     58  CB  HIS A 118     -16.318  35.851   8.407  1.00 13.41           C  
ANISOU   58  CB  HIS A 118     1193   2173   1729   -496   -211    -70       C  
ATOM     59  CG  HIS A 118     -15.014  36.448   7.977  1.00 12.96           C  
ANISOU   59  CG  HIS A 118     1470   1740   1716   -712   -181     16       C  
ATOM     60  CD2 HIS A 118     -13.826  35.868   7.695  1.00 12.30           C  
ANISOU   60  CD2 HIS A 118     1039   2034   1601   -450   -246    106       C  
ATOM     61  ND1 HIS A 118     -14.836  37.801   7.779  1.00 14.55           N  
ANISOU   61  ND1 HIS A 118     1352   2384   1791   -211    129    177       N  
ATOM     62  CE1 HIS A 118     -13.590  38.027   7.397  1.00 14.67           C  
ANISOU   62  CE1 HIS A 118     1438   2365   1772   -146    141    175       C  
ATOM     63  NE2 HIS A 118     -12.958  36.870   7.333  1.00 13.11           N  
ANISOU   63  NE2 HIS A 118     1152   2144   1683   -398   -252     58       N  
ATOM     64  N  AHIS A 119     -15.592  34.613  11.154  0.52 13.29           N  
ANISOU   64  N  AHIS A 119     1013   2077   1960   -183   -294    373       N  
ATOM     65  N  BHIS A 119     -15.582  34.617  11.156  0.48 13.51           N  
ANISOU   65  N  BHIS A 119     1025   2072   2038   -187   -274    365       N  
ATOM     66  CA AHIS A 119     -14.684  34.139  12.190  0.52 14.29           C  
ANISOU   66  CA AHIS A 119     1295   2154   1980   -175    -35    450       C  
ATOM     67  CA BHIS A 119     -14.657  34.171  12.190  0.48 14.46           C  
ANISOU   67  CA BHIS A 119     1291   2133   2070   -225    -24    428       C  
ATOM     68  C  AHIS A 119     -13.388  33.557  11.648  0.52 13.44           C  
ANISOU   68  C  AHIS A 119     1047   2078   1983   -430   -188    441       C  
ATOM     69  C  BHIS A 119     -13.384  33.537  11.654  0.48 13.56           C  
ANISOU   69  C  BHIS A 119     1060   2062   2031   -416   -176    425       C  
ATOM     70  O  AHIS A 119     -12.395  33.518  12.384  0.52 13.98           O  
ANISOU   70  O  AHIS A 119     1099   2176   2036   -301   -319    525       O  
ATOM     71  O  BHIS A 119     -12.402  33.442  12.398  0.48 13.84           O  
ANISOU   71  O  BHIS A 119     1082   2106   2070   -231   -306    476       O  
ATOM     72  CB AHIS A 119     -15.365  33.076  13.063  0.52 15.88           C  
ANISOU   72  CB AHIS A 119     1741   2241   2049   -147     63    221       C  
ATOM     73  CB BHIS A 119     -15.346  33.188  13.144  0.48 16.54           C  
ANISOU   73  CB BHIS A 119     1787   2338   2159   -190     40    174       C  
ATOM     74  CG AHIS A 119     -15.300  31.693  12.493  0.52 16.74           C  
ANISOU   74  CG AHIS A 119     1790   2501   2070   -466    128     99       C  
ATOM     75  CG BHIS A 119     -16.319  33.841  14.073  0.48 18.54           C  
ANISOU   75  CG BHIS A 119     2010   2785   2248   -194     17    -19       C  
ATOM     76  CD2AHIS A 119     -14.512  30.636  12.806  0.52 16.99           C  
ANISOU   76  CD2AHIS A 119     1975   2353   2126   -567    116     21       C  
ATOM     77  CD2BHIS A 119     -16.487  35.141  14.414  0.48 18.70           C  
ANISOU   77  CD2BHIS A 119     2096   2730   2280    -98    -36    -49       C  
ATOM     78  ND1AHIS A 119     -16.114  31.272  11.464  0.52 17.87           N  
ANISOU   78  ND1AHIS A 119     1968   2715   2105   -429    207    156       N  
ATOM     79  ND1BHIS A 119     -17.269  33.133  14.777  0.48 19.46           N  
ANISOU   79  ND1BHIS A 119     2297   2823   2273   -334     27    -57       N  
ATOM     80  CE1AHIS A 119     -15.833  30.015  11.170  0.52 17.81           C  
ANISOU   80  CE1AHIS A 119     2205   2394   2167   -436     39   -140       C  
ATOM     81  CE1BHIS A 119     -17.982  33.969  15.511  0.48 18.67           C  
ANISOU   81  CE1BHIS A 119     1970   2852   2272   -147    146    -15       C  
ATOM     82  NE2AHIS A 119     -14.865  29.606  11.970  0.52 17.40           N  
ANISOU   82  NE2AHIS A 119     2078   2348   2183   -370     75   -132       N  
ATOM     83  NE2BHIS A 119     -17.526  35.193  15.310  0.48 18.67           N  
ANISOU   83  NE2BHIS A 119     2050   2776   2268   -136    203    113       N  
ATOM     84  N   ASN A 120     -13.372  33.093  10.398  1.00 13.17           N  
ANISOU   84  N   ASN A 120     1147   1933   1926   -599   -240    412       N  
ATOM     85  CA  ASN A 120     -12.191  32.449   9.824  1.00 13.14           C  
ANISOU   85  CA  ASN A 120     1269   1818   1907   -531    -66    396       C  
ATOM     86  C   ASN A 120     -11.355  33.496   9.091  1.00 12.05           C  
ANISOU   86  C   ASN A 120     1193   1722   1662   -434    -88    517       C  
ATOM     87  O   ASN A 120     -11.444  33.685   7.876  1.00 13.62           O  
ANISOU   87  O   ASN A 120     1568   1991   1616   -595   -221    462       O  
ATOM     88  CB  ASN A 120     -12.578  31.252   8.957  1.00 17.12           C  
ANISOU   88  CB  ASN A 120     1874   2421   2209   -178     62    296       C  
ATOM     89  CG  ASN A 120     -13.584  31.597   7.866  1.00 20.48           C  
ANISOU   89  CG  ASN A 120     2371   2943   2468   -466    -83     87       C  
ATOM     90  ND2 ASN A 120     -13.579  30.808   6.799  1.00 23.84           N  
ANISOU   90  ND2 ASN A 120     2869   3577   2611   -317    -71    -83       N  
ATOM     91  OD1 ASN A 120     -14.373  32.537   7.994  1.00 19.14           O  
ANISOU   91  OD1 ASN A 120     2347   2531   2395   -701   -440   -339       O  
ATOM     92  N   ILE A 121     -10.530  34.200   9.867  1.00 10.84           N  
ANISOU   92  N   ILE A 121     1061   1653   1404   -342   -104    439       N  
ATOM     93  CA  ILE A 121      -9.717  35.294   9.345  1.00 10.60           C  
ANISOU   93  CA  ILE A 121     1195   1564   1269   -163    -84    192       C  
ATOM     94  C   ILE A 121      -8.505  34.714   8.633  1.00 10.25           C  
ANISOU   94  C   ILE A 121      900   1844   1150   -106     -4     62       C  
ATOM     95  O   ILE A 121      -7.900  33.741   9.098  1.00 10.76           O  
ANISOU   95  O   ILE A 121     1419   1579   1092   -162     28    253       O  
ATOM     96  CB  ILE A 121      -9.262  36.206  10.500  1.00 10.58           C  
ANISOU   96  CB  ILE A 121     1138   1546   1335   -380     67     56       C  
ATOM     97  CG1 ILE A 121     -10.437  36.558  11.415  1.00 13.02           C  
ANISOU   97  CG1 ILE A 121     1414   2085   1447    172     88    171       C  
ATOM     98  CG2 ILE A 121      -8.573  37.456   9.958  1.00 10.65           C  
ANISOU   98  CG2 ILE A 121     1145   1506   1394   -392    168     -1       C  
ATOM     99  CD1 ILE A 121     -11.586  37.202  10.709  1.00 12.90           C  
ANISOU   99  CD1 ILE A 121     1278   2119   1507     97    -87     98       C  
ATOM    100  N   THR A 122      -8.131  35.313   7.507  1.00  9.91           N  
ANISOU  100  N   THR A 122     1054   1569   1141   -273     18     84       N  
ATOM    101  CA  THR A 122      -6.928  34.912   6.794  1.00  9.88           C  
ANISOU  101  CA  THR A 122     1207   1483   1063   -375    -38     26       C  
ATOM    102  C   THR A 122      -5.912  36.044   6.820  1.00  9.09           C  
ANISOU  102  C   THR A 122     1228   1229    997   -163   -221     33       C  
ATOM    103  O   THR A 122      -6.269  37.224   6.907  1.00  9.00           O  
ANISOU  103  O   THR A 122     1161   1208   1049   -178    -82    112       O  
ATOM    104  CB  THR A 122      -7.230  34.548   5.341  1.00 11.24           C  
ANISOU  104  CB  THR A 122     1310   1923   1039   -419   -132    107       C  
ATOM    105  CG2 THR A 122      -8.125  33.311   5.257  1.00 11.39           C  
ANISOU  105  CG2 THR A 122     1745   1532   1052   -643   -173    131       C  
ATOM    106  OG1 THR A 122      -7.872  35.659   4.705  1.00 11.61           O  
ANISOU  106  OG1 THR A 122     1488   1933    989   -433   -162    162       O  
ATOM    107  N   TYR A 123      -4.640  35.674   6.733  1.00  8.71           N  
ANISOU  107  N   TYR A 123      896   1514    898   -351   -102    158       N  
ATOM    108  CA  TYR A 123      -3.570  36.657   6.698  1.00  8.57           C  
ANISOU  108  CA  TYR A 123     1119   1358    781   -341   -187   -109       C  
ATOM    109  C   TYR A 123      -2.536  36.267   5.656  1.00  7.80           C  
ANISOU  109  C   TYR A 123     1207   1052    703   -212    -59   -113       C  
ATOM    110  O   TYR A 123      -2.307  35.078   5.401  1.00  9.00           O  
ANISOU  110  O   TYR A 123     1329   1196    896   -242    -72    -71       O  
ATOM    111  CB  TYR A 123      -2.914  36.857   8.074  1.00  8.79           C  
ANISOU  111  CB  TYR A 123     1344   1181    815    233    -64    -38       C  
ATOM    112  CG  TYR A 123      -2.103  35.703   8.641  1.00  8.70           C  
ANISOU  112  CG  TYR A 123     1236   1172    898   -183   -100   -104       C  
ATOM    113  CD1 TYR A 123      -2.704  34.704   9.396  1.00  9.60           C  
ANISOU  113  CD1 TYR A 123     1632   1068    946   -130   -232     15       C  
ATOM    114  CD2 TYR A 123      -0.731  35.655   8.476  1.00  8.98           C  
ANISOU  114  CD2 TYR A 123     1305   1174    930     24      2    -89       C  
ATOM    115  CE1 TYR A 123      -1.956  33.677   9.958  1.00 10.02           C  
ANISOU  115  CE1 TYR A 123     1535   1249   1024   -269   -225    -10       C  
ATOM    116  CE2 TYR A 123       0.026  34.630   9.029  1.00  9.17           C  
ANISOU  116  CE2 TYR A 123     1513   1056    914    -30   -190     79       C  
ATOM    117  CZ  TYR A 123      -0.594  33.653   9.774  1.00 10.29           C  
ANISOU  117  CZ  TYR A 123     1564   1357    988   -126   -358     56       C  
ATOM    118  OH  TYR A 123       0.163  32.642  10.328  1.00 12.22           O  
ANISOU  118  OH  TYR A 123     1961   1515   1168    -80   -270    149       O  
ATOM    119  N   TRP A 124      -1.912  37.289   5.065  1.00  7.87           N  
ANISOU  119  N   TRP A 124     1054   1183    751   -217    -40    -82       N  
ATOM    120  CA  TRP A 124      -0.888  37.124   4.037  1.00  8.33           C  
ANISOU  120  CA  TRP A 124     1182   1196    788   -223      9    -89       C  
ATOM    121  C   TRP A 124       0.319  37.954   4.434  1.00  7.88           C  
ANISOU  121  C   TRP A 124     1123   1099    771    -21     78    -12       C  
ATOM    122  O   TRP A 124       0.211  39.177   4.591  1.00  8.78           O  
ANISOU  122  O   TRP A 124     1079   1251   1005    -11     14    -77       O  
ATOM    123  CB  TRP A 124      -1.399  37.608   2.675  1.00  9.11           C  
ANISOU  123  CB  TRP A 124     1199   1528    736    101    -23   -183       C  
ATOM    124  CG  TRP A 124      -0.396  37.547   1.564  1.00  8.30           C  
ANISOU  124  CG  TRP A 124     1008   1310    836    -30      9   -135       C  
ATOM    125  CD1 TRP A 124       0.528  36.566   1.331  1.00  9.14           C  
ANISOU  125  CD1 TRP A 124     1270   1279    925   -180    166    -45       C  
ATOM    126  CD2 TRP A 124      -0.213  38.522   0.535  1.00  8.56           C  
ANISOU  126  CD2 TRP A 124     1039   1295    920   -157    -57     -3       C  
ATOM    127  CE2 TRP A 124       0.832  38.069  -0.291  1.00  8.93           C  
ANISOU  127  CE2 TRP A 124     1253   1361    780   -163   -195    -89       C  
ATOM    128  CE3 TRP A 124      -0.831  39.740   0.235  1.00 10.60           C  
ANISOU  128  CE3 TRP A 124     1524   1456   1048     -1   -236     44       C  
ATOM    129  NE1 TRP A 124       1.268  36.873   0.213  1.00  8.52           N  
ANISOU  129  NE1 TRP A 124     1259   1089    888    -75    -55    -74       N  
ATOM    130  CZ2 TRP A 124       1.266  38.783  -1.400  1.00 10.70           C  
ANISOU  130  CZ2 TRP A 124     1696   1453    917   -357   -251    123       C  
ATOM    131  CZ3 TRP A 124      -0.394  40.449  -0.868  1.00 10.86           C  
ANISOU  131  CZ3 TRP A 124     1571   1415   1139   -156   -272     -9       C  
ATOM    132  CH2 TRP A 124       0.636  39.965  -1.676  1.00 11.14           C  
ANISOU  132  CH2 TRP A 124     1509   1631   1092   -578   -219    153       C  
ATOM    133  N   ILE A 125       1.470  37.303   4.569  1.00  7.71           N  
ANISOU  133  N   ILE A 125     1048   1003    876    -61    -53    -70       N  
ATOM    134  CA  ILE A 125       2.724  38.010   4.808  1.00  8.38           C  
ANISOU  134  CA  ILE A 125     1087   1083   1014    -75    -44    -16       C  
ATOM    135  C   ILE A 125       3.262  38.408   3.437  1.00  7.73           C  
ANISOU  135  C   ILE A 125     1302    677    957     38      5   -208       C  
ATOM    136  O   ILE A 125       3.888  37.607   2.738  1.00  8.47           O  
ANISOU  136  O   ILE A 125     1197    910   1110    -77     91   -128       O  
ATOM    137  CB  ILE A 125       3.714  37.156   5.601  1.00  8.19           C  
ANISOU  137  CB  ILE A 125      936   1139   1035   -188   -110     32       C  
ATOM    138  CG1 ILE A 125       3.091  36.714   6.938  1.00 10.22           C  
ANISOU  138  CG1 ILE A 125     1415   1388   1081    136   -214   -131       C  
ATOM    139  CG2 ILE A 125       5.002  37.928   5.848  1.00  9.60           C  
ANISOU  139  CG2 ILE A 125     1116   1357   1173     86   -179    -69       C  
ATOM    140  CD1 ILE A 125       3.868  35.599   7.646  1.00 10.76           C  
ANISOU  140  CD1 ILE A 125     1769   1141   1179    316   -225   -192       C  
ATOM    141  N   GLN A 126       2.987  39.646   3.038  1.00  8.28           N  
ANISOU  141  N   GLN A 126     1166    983    996   -133     51   -157       N  
ATOM    142  CA  GLN A 126       3.294  40.067   1.677  1.00  8.86           C  
ANISOU  142  CA  GLN A 126     1229   1122   1016   -120     -4    -40       C  
ATOM    143  C   GLN A 126       4.792  40.217   1.459  1.00  8.43           C  
ANISOU  143  C   GLN A 126     1078   1115   1012    -84    -66   -139       C  
ATOM    144  O   GLN A 126       5.297  39.931   0.368  1.00  9.51           O  
ANISOU  144  O   GLN A 126     1171   1456    985   -163    -16   -273       O  
ATOM    145  CB  GLN A 126       2.572  41.378   1.364  1.00 10.23           C  
ANISOU  145  CB  GLN A 126     1361   1456   1070    212    -99    119       C  
ATOM    146  CG  GLN A 126       2.972  41.998   0.030  1.00 10.78           C  
ANISOU  146  CG  GLN A 126     1626   1409   1063      1   -173    288       C  
ATOM    147  CD  GLN A 126       2.045  43.113  -0.423  1.00 13.70           C  
ANISOU  147  CD  GLN A 126     2067   1750   1390   -364    -57    544       C  
ATOM    148  NE2 GLN A 126       2.147  43.473  -1.700  1.00 18.61           N  
ANISOU  148  NE2 GLN A 126     2810   2799   1464     11   -153    559       N  
ATOM    149  OE1 GLN A 126       1.254  43.638   0.343  1.00 14.81           O  
ANISOU  149  OE1 GLN A 126     2019   1970   1640    298   -123    321       O  
ATOM    150  N   ASN A 127       5.518  40.704   2.461  1.00  8.19           N  
ANISOU  150  N   ASN A 127     1002   1145    964   -100   -111   -168       N  
ATOM    151  CA  ASN A 127       6.957  40.865   2.332  1.00  8.88           C  
ANISOU  151  CA  ASN A 127     1154   1231    989   -325    -12   -280       C  
ATOM    152  C   ASN A 127       7.577  40.765   3.712  1.00  9.01           C  
ANISOU  152  C   ASN A 127     1515   1047    860   -328    -30    -53       C  
ATOM    153  O   ASN A 127       6.887  40.638   4.731  1.00 10.27           O  
ANISOU  153  O   ASN A 127     1210   1709    986   -398    -11    -16       O  
ATOM    154  CB  ASN A 127       7.332  42.154   1.594  1.00  8.81           C  
ANISOU  154  CB  ASN A 127     1075   1045   1227    -90    236    -36       C  
ATOM    155  CG  ASN A 127       6.672  43.365   2.179  1.00 11.13           C  
ANISOU  155  CG  ASN A 127     1487   1322   1420     52    465     14       C  
ATOM    156  ND2 ASN A 127       6.136  44.232   1.313  1.00 12.62           N  
ANISOU  156  ND2 ASN A 127     1842   1372   1581    -52    333    171       N  
ATOM    157  OD1 ASN A 127       6.632  43.525   3.394  1.00 11.58           O  
ANISOU  157  OD1 ASN A 127     1763   1172   1465   -212    119   -297       O  
ATOM    158  N   TYR A 128       8.900  40.821   3.733  1.00  9.85           N  
ANISOU  158  N   TYR A 128      962   1782   1000   -427   -140     -7       N  
ATOM    159  CA  TYR A 128       9.678  40.501   4.916  1.00 11.16           C  
ANISOU  159  CA  TYR A 128     1315   1742   1184   -102   -231    -58       C  
ATOM    160  C   TYR A 128      10.654  41.624   5.236  1.00 11.78           C  
ANISOU  160  C   TYR A 128     1321   1928   1226   -632   -211    204       C  
ATOM    161  O   TYR A 128      10.953  42.486   4.404  1.00 16.01           O  
ANISOU  161  O   TYR A 128     1939   2717   1428   -681   -291    166       O  
ATOM    162  CB  TYR A 128      10.431  39.169   4.721  1.00 11.25           C  
ANISOU  162  CB  TYR A 128     1255   1674   1345   -290   -151    -81       C  
ATOM    163  CG  TYR A 128       9.529  37.960   4.849  1.00 10.58           C  
ANISOU  163  CG  TYR A 128     1138   1496   1386   -171     42   -193       C  
ATOM    164  CD1 TYR A 128       8.865  37.426   3.749  1.00 11.61           C  
ANISOU  164  CD1 TYR A 128     1585   1481   1347     49    -82   -442       C  
ATOM    165  CD2 TYR A 128       9.335  37.360   6.081  1.00 10.46           C  
ANISOU  165  CD2 TYR A 128     1383   1264   1329   -224    -73   -297       C  
ATOM    166  CE1 TYR A 128       8.030  36.329   3.888  1.00 11.01           C  
ANISOU  166  CE1 TYR A 128     1448   1463   1274     53   -183   -482       C  
ATOM    167  CE2 TYR A 128       8.517  36.265   6.229  1.00 11.19           C  
ANISOU  167  CE2 TYR A 128     1134   1792   1326    105     -2   -463       C  
ATOM    168  CZ  TYR A 128       7.868  35.752   5.129  1.00 11.62           C  
ANISOU  168  CZ  TYR A 128     1510   1513   1392   -183    -53   -389       C  
ATOM    169  OH  TYR A 128       7.047  34.655   5.280  1.00 13.95           O  
ANISOU  169  OH  TYR A 128     2419   1411   1471   -644     -6   -163       O  
ATOM    170  N   SER A 129      11.093  41.633   6.484  1.00  9.02           N  
ANISOU  170  N   SER A 129     1153   1208   1068   -283   -196     78       N  
ATOM    171  CA  SER A 129      12.275  42.363   6.903  1.00  9.25           C  
ANISOU  171  CA  SER A 129     1096   1325   1094     -9   -192    -30       C  
ATOM    172  C   SER A 129      13.452  41.406   6.847  1.00  9.51           C  
ANISOU  172  C   SER A 129     1219   1084   1310    219   -247   -403       C  
ATOM    173  O   SER A 129      13.314  40.216   7.126  1.00 11.96           O  
ANISOU  173  O   SER A 129     1937   1125   1482    222   -132   -278       O  
ATOM    174  CB  SER A 129      12.100  42.805   8.355  1.00  8.76           C  
ANISOU  174  CB  SER A 129     1258   1034   1038    -31    -88    -45       C  
ATOM    175  OG  SER A 129      13.311  43.307   8.891  1.00  8.64           O  
ANISOU  175  OG  SER A 129      795   1385   1102     62   -137    -21       O  
ATOM    176  N   GLU A 130      14.621  41.932   6.509  1.00 10.18           N  
ANISOU  176  N   GLU A 130      778   1728   1363    110   -104   -284       N  
ATOM    177  CA  GLU A 130      15.813  41.099   6.585  1.00 11.84           C  
ANISOU  177  CA  GLU A 130      907   1872   1719      1    -56    -14       C  
ATOM    178  C   GLU A 130      16.397  41.029   7.987  1.00  9.62           C  
ANISOU  178  C   GLU A 130      670   1541   1446     84    -83   -101       C  
ATOM    179  O   GLU A 130      17.411  40.350   8.187  1.00 11.40           O  
ANISOU  179  O   GLU A 130      936   1973   1422    236    -42   -116       O  
ATOM    180  CB  GLU A 130      16.852  41.558   5.565  1.00 17.83           C  
ANISOU  180  CB  GLU A 130     1788   2561   2424     18    143    248       C  
ATOM    181  CG  GLU A 130      16.371  41.342   4.133  1.00 23.58           C  
ANISOU  181  CG  GLU A 130     2775   3172   3013    -79    -93    160       C  
ATOM    182  CD  GLU A 130      17.467  41.508   3.103  1.00 32.25           C  
ANISOU  182  CD  GLU A 130     4087   4361   3807     91   -199     75       C  
ATOM    183  OE1 GLU A 130      18.593  41.887   3.486  1.00 35.12           O  
ANISOU  183  OE1 GLU A 130     4344   4825   4175     11   -163     90       O  
ATOM    184  OE2 GLU A 130      17.200  41.259   1.907  1.00 36.81           O1-
ANISOU  184  OE2 GLU A 130     4763   4891   4332    141   -266     33       O1-
ATOM    185  N   ASP A 131      15.760  41.671   8.972  1.00  9.14           N  
ANISOU  185  N   ASP A 131     1006   1257   1210     36     22    -43       N  
ATOM    186  CA  ASP A 131      16.321  41.686  10.320  1.00  9.42           C  
ANISOU  186  CA  ASP A 131      941   1482   1156   -279    -66    101       C  
ATOM    187  C   ASP A 131      16.337  40.299  10.955  1.00  9.27           C  
ANISOU  187  C   ASP A 131     1030   1151   1340   -191    -95    -71       C  
ATOM    188  O   ASP A 131      17.147  40.047  11.857  1.00 10.49           O  
ANISOU  188  O   ASP A 131     1198   1362   1424     80   -243    -89       O  
ATOM    189  CB  ASP A 131      15.481  42.578  11.237  1.00  9.14           C  
ANISOU  189  CB  ASP A 131     1493    921   1059    138    167     61       C  
ATOM    190  CG  ASP A 131      15.440  44.053  10.822  1.00 10.32           C  
ANISOU  190  CG  ASP A 131     1682   1251    988   -341    -61   -164       C  
ATOM    191  OD1 ASP A 131      16.112  44.480   9.858  1.00 14.09           O  
ANISOU  191  OD1 ASP A 131     2380   1752   1223   -329    355     74       O  
ATOM    192  OD2 ASP A 131      14.684  44.798  11.469  1.00 10.24           O1-
ANISOU  192  OD2 ASP A 131     1746   1231    913     -4    -88   -105       O1-
ATOM    193  N   LEU A 132      15.425  39.417  10.562  1.00  9.48           N  
ANISOU  193  N   LEU A 132     1237    940   1426    310   -100     29       N  
ATOM    194  CA  LEU A 132      15.258  38.114  11.188  1.00 10.17           C  
ANISOU  194  CA  LEU A 132     1109   1232   1524    329   -154   -150       C  
ATOM    195  C   LEU A 132      15.017  37.084  10.093  1.00  9.31           C  
ANISOU  195  C   LEU A 132      851   1136   1551    -13    -73    -72       C  
ATOM    196  O   LEU A 132      14.531  37.427   9.015  1.00 10.72           O  
ANISOU  196  O   LEU A 132     1471   1206   1396    319   -144    -58       O  
ATOM    197  CB  LEU A 132      14.042  38.116  12.123  1.00  9.31           C  
ANISOU  197  CB  LEU A 132      830   1207   1501    -80     46   -158       C  
ATOM    198  CG  LEU A 132      14.138  38.960  13.393  1.00 11.15           C  
ANISOU  198  CG  LEU A 132     1227   1544   1463     35    -70   -321       C  
ATOM    199  CD1 LEU A 132      12.772  39.102  14.049  1.00 10.79           C  
ANISOU  199  CD1 LEU A 132     1047   1536   1517    -34    152   -365       C  
ATOM    200  CD2 LEU A 132      15.132  38.333  14.353  1.00 12.77           C  
ANISOU  200  CD2 LEU A 132     1610   1889   1354    359   -350    -73       C  
ATOM    201  N   PRO A 133      15.345  35.815  10.347  1.00  9.89           N  
ANISOU  201  N   PRO A 133     1106   1004   1650     79      1    -61       N  
ATOM    202  CA  PRO A 133      15.003  34.770   9.373  1.00 10.75           C  
ANISOU  202  CA  PRO A 133     1473    839   1770    251     49   -117       C  
ATOM    203  C   PRO A 133      13.505  34.715   9.129  1.00 10.88           C  
ANISOU  203  C   PRO A 133     1274    971   1889      3     40   -294       C  
ATOM    204  O   PRO A 133      12.698  35.007  10.014  1.00 11.40           O  
ANISOU  204  O   PRO A 133     1307   1260   1763     30    103    -92       O  
ATOM    205  CB  PRO A 133      15.493  33.486  10.048  1.00 12.05           C  
ANISOU  205  CB  PRO A 133     1481   1234   1864    429    -66   -182       C  
ATOM    206  CG  PRO A 133      16.587  33.937  10.965  1.00 12.83           C  
ANISOU  206  CG  PRO A 133     1561   1467   1847    602   -231    -64       C  
ATOM    207  CD  PRO A 133      16.138  35.288  11.470  1.00 11.94           C  
ANISOU  207  CD  PRO A 133     1598   1200   1739    474   -195    -20       C  
ATOM    208  N   ARG A 134      13.137  34.319   7.910  1.00 12.28           N  
ANISOU  208  N   ARG A 134     1319   1280   2066    222    141   -388       N  
ATOM    209  CA  ARG A 134      11.722  34.225   7.566  1.00 12.50           C  
ANISOU  209  CA  ARG A 134     1159   1383   2207    107    -40   -482       C  
ATOM    210  C   ARG A 134      10.960  33.324   8.527  1.00 12.46           C  
ANISOU  210  C   ARG A 134     1401   1112   2222   -108    -17   -578       C  
ATOM    211  O   ARG A 134       9.843  33.654   8.939  1.00 13.33           O  
ANISOU  211  O   ARG A 134     1348   1512   2205    -33     35   -415       O  
ATOM    212  CB  ARG A 134      11.552  33.740   6.129  1.00 15.55           C  
ANISOU  212  CB  ARG A 134     1789   1735   2383   -517   -208   -480       C  
ATOM    213  CG  ARG A 134      12.013  34.752   5.109  1.00 22.38           C  
ANISOU  213  CG  ARG A 134     2805   2798   2898    268   -124   -222       C  
ATOM    214  CD  ARG A 134      11.333  34.536   3.777  1.00 26.26           C  
ANISOU  214  CD  ARG A 134     3442   3286   3250    246   -176     18       C  
ATOM    215  NE  ARG A 134      11.756  35.536   2.805  1.00 24.76           N  
ANISOU  215  NE  ARG A 134     3121   3220   3067    121    -89     24       N  
ATOM    216  CZ  ARG A 134      11.176  35.726   1.625  1.00 24.01           C  
ANISOU  216  CZ  ARG A 134     3025   2966   3133   -165    -94     51       C  
ATOM    217  NH1 ARG A 134      11.636  36.662   0.809  1.00 25.38           N1+
ANISOU  217  NH1 ARG A 134     3239   3206   3199    -26   -207    189       N1+
ATOM    218  NH2 ARG A 134      10.132  34.984   1.263  1.00 23.31           N  
ANISOU  218  NH2 ARG A 134     2825   2808   3222   -429     18    -37       N  
ATOM    219  N   ALA A 135      11.534  32.175   8.887  1.00 12.74           N  
ANISOU  219  N   ALA A 135     1589   1056   2195     44    175   -290       N  
ATOM    220  CA  ALA A 135      10.825  31.263   9.780  1.00 13.16           C  
ANISOU  220  CA  ALA A 135     1769   1059   2171    -72    450    -45       C  
ATOM    221  C   ALA A 135      10.606  31.876  11.155  1.00 13.31           C  
ANISOU  221  C   ALA A 135     1516   1449   2094    399    364    103       C  
ATOM    222  O   ALA A 135       9.601  31.573  11.814  1.00 12.62           O  
ANISOU  222  O   ALA A 135     1654    940   2199     17    277   -102       O  
ATOM    223  CB  ALA A 135      11.581  29.942   9.909  1.00 15.11           C  
ANISOU  223  CB  ALA A 135     2053   1510   2180    566    362    -43       C  
ATOM    224  N   VAL A 136      11.532  32.725  11.606  1.00 11.62           N  
ANISOU  224  N   VAL A 136     1252   1193   1969    144      1      6       N  
ATOM    225  CA  VAL A 136      11.363  33.405  12.886  1.00 11.12           C  
ANISOU  225  CA  VAL A 136     1144   1207   1874     85    -45    315       C  
ATOM    226  C   VAL A 136      10.256  34.450  12.800  1.00 11.19           C  
ANISOU  226  C   VAL A 136     1211   1386   1655    191    -95    209       C  
ATOM    227  O   VAL A 136       9.449  34.602  13.728  1.00 11.06           O  
ANISOU  227  O   VAL A 136     1054   1599   1549    173    -50    178       O  
ATOM    228  CB  VAL A 136      12.704  34.014  13.340  1.00 11.87           C  
ANISOU  228  CB  VAL A 136     1069   1503   1938    -52   -118    272       C  
ATOM    229  CG1 VAL A 136      12.516  34.889  14.559  1.00 11.99           C  
ANISOU  229  CG1 VAL A 136     1026   1640   1891    204   -327    187       C  
ATOM    230  CG2 VAL A 136      13.717  32.909  13.612  1.00 13.91           C  
ANISOU  230  CG2 VAL A 136     1324   2050   1909    532    -98    473       C  
ATOM    231  N   ILE A 137      10.199  35.190  11.691  1.00  9.63           N  
ANISOU  231  N   ILE A 137      952   1169   1537     89   -107     33       N  
ATOM    232  CA  ILE A 137       9.133  36.168  11.492  1.00  9.81           C  
ANISOU  232  CA  ILE A 137     1186   1078   1462   -164   -171    -53       C  
ATOM    233  C   ILE A 137       7.778  35.468  11.413  1.00  9.06           C  
ANISOU  233  C   ILE A 137      926   1032   1483     -8   -182    -82       C  
ATOM    234  O   ILE A 137       6.812  35.872  12.071  1.00  9.48           O  
ANISOU  234  O   ILE A 137     1141    993   1468    -32   -114     73       O  
ATOM    235  CB  ILE A 137       9.428  37.020  10.245  1.00  8.88           C  
ANISOU  235  CB  ILE A 137     1147    943   1283    -55    -69     69       C  
ATOM    236  CG1 ILE A 137      10.603  37.967  10.526  1.00  9.06           C  
ANISOU  236  CG1 ILE A 137     1047   1137   1258   -175    -65     60       C  
ATOM    237  CG2 ILE A 137       8.184  37.772   9.794  1.00  9.38           C  
ANISOU  237  CG2 ILE A 137     1181   1130   1252    266    -29    -53       C  
ATOM    238  CD1 ILE A 137      11.133  38.667   9.290  1.00 10.21           C  
ANISOU  238  CD1 ILE A 137     1247   1359   1273    -57    -66    126       C  
ATOM    239  N   ASP A 138       7.696  34.397  10.612  1.00  9.86           N  
ANISOU  239  N   ASP A 138     1055   1133   1560     80    -74     33       N  
ATOM    240  CA  ASP A 138       6.445  33.652  10.479  1.00  9.81           C  
ANISOU  240  CA  ASP A 138     1114   1056   1559   -215      4     60       C  
ATOM    241  C   ASP A 138       5.944  33.181  11.836  1.00  9.59           C  
ANISOU  241  C   ASP A 138      929   1107   1607    -36    -55    -58       C  
ATOM    242  O   ASP A 138       4.752  33.292  12.142  1.00 10.00           O  
ANISOU  242  O   ASP A 138     1367    915   1517     -6     15     21       O  
ATOM    243  CB  ASP A 138       6.661  32.428   9.579  1.00 11.23           C  
ANISOU  243  CB  ASP A 138     1676   1063   1527    228    244   -186       C  
ATOM    244  CG  ASP A 138       6.947  32.784   8.135  1.00 11.63           C  
ANISOU  244  CG  ASP A 138     1541   1249   1627    112    286   -454       C  
ATOM    245  OD1 ASP A 138       6.807  33.962   7.750  1.00 10.95           O  
ANISOU  245  OD1 ASP A 138     1376   1255   1530     55     36   -236       O  
ATOM    246  OD2 ASP A 138       7.327  31.854   7.381  1.00 13.08           O1-
ANISOU  246  OD2 ASP A 138     1518   1708   1743   -130    152   -279       O1-
ATOM    247  N   ASP A 139       6.852  32.654  12.662  1.00 10.50           N  
ANISOU  247  N   ASP A 139     1132   1157   1700     38    -95    250       N  
ATOM    248  CA  ASP A 139       6.476  32.135  13.973  1.00 10.91           C  
ANISOU  248  CA  ASP A 139     1165   1180   1799    208     60    418       C  
ATOM    249  C   ASP A 139       6.058  33.251  14.918  1.00 10.44           C  
ANISOU  249  C   ASP A 139     1029   1268   1669    212    -54    337       C  
ATOM    250  O   ASP A 139       5.132  33.074  15.716  1.00 10.97           O  
ANISOU  250  O   ASP A 139     1156   1388   1626    117    127    309       O  
ATOM    251  CB  ASP A 139       7.635  31.336  14.575  1.00 13.43           C  
ANISOU  251  CB  ASP A 139     1517   1590   1996    280      8    469       C  
ATOM    252  CG  ASP A 139       7.370  30.918  16.018  1.00 17.23           C  
ANISOU  252  CG  ASP A 139     2201   2092   2254    229     -5    397       C  
ATOM    253  OD1 ASP A 139       6.648  29.926  16.224  1.00 20.69           O  
ANISOU  253  OD1 ASP A 139     2831   2537   2492    286    233    378       O  
ATOM    254  OD2 ASP A 139       7.868  31.592  16.946  1.00 19.34           O1-
ANISOU  254  OD2 ASP A 139     2147   2899   2301    117   -174    934       O1-
ATOM    255  N   ALA A 140       6.735  34.400  14.863  1.00  9.38           N  
ANISOU  255  N   ALA A 140     1056   1068   1442      6    -14    189       N  
ATOM    256  CA  ALA A 140       6.333  35.523  15.704  1.00 10.00           C  
ANISOU  256  CA  ALA A 140      897   1467   1435   -135   -103     71       C  
ATOM    257  C   ALA A 140       4.908  35.953  15.387  1.00  9.28           C  
ANISOU  257  C   ALA A 140     1113   1200   1212   -300    -79    -28       C  
ATOM    258  O   ALA A 140       4.102  36.182  16.297  1.00  8.79           O  
ANISOU  258  O   ALA A 140     1069   1068   1203   -113    -87     82       O  
ATOM    259  CB  ALA A 140       7.313  36.687  15.535  1.00 11.01           C  
ANISOU  259  CB  ALA A 140     1183   1532   1469   -285   -206    -55       C  
ATOM    260  N   PHE A 141       4.571  36.042  14.097  1.00  8.31           N  
ANISOU  260  N   PHE A 141      945   1048   1166   -109    -40     81       N  
ATOM    261  CA  PHE A 141       3.203  36.391  13.732  1.00  8.62           C  
ANISOU  261  CA  PHE A 141     1020   1149   1108   -316    -64     60       C  
ATOM    262  C   PHE A 141       2.222  35.301  14.167  1.00  9.16           C  
ANISOU  262  C   PHE A 141     1237   1130   1114      3   -218    -39       C  
ATOM    263  O   PHE A 141       1.136  35.604  14.675  1.00  8.12           O  
ANISOU  263  O   PHE A 141      946   1010   1130    -75    -61    -27       O  
ATOM    264  CB  PHE A 141       3.112  36.645  12.226  1.00  8.90           C  
ANISOU  264  CB  PHE A 141     1234   1082   1064    -91   -240    -71       C  
ATOM    265  CG  PHE A 141       3.809  37.912  11.757  1.00  7.72           C  
ANISOU  265  CG  PHE A 141      936    994   1003    -50   -131    -52       C  
ATOM    266  CD1 PHE A 141       3.818  39.068  12.522  1.00  8.56           C  
ANISOU  266  CD1 PHE A 141     1220    974   1057   -197    -84    -73       C  
ATOM    267  CD2 PHE A 141       4.429  37.942  10.515  1.00  9.02           C  
ANISOU  267  CD2 PHE A 141     1201   1239    988    110   -119    -33       C  
ATOM    268  CE1 PHE A 141       4.451  40.229  12.052  1.00  8.49           C  
ANISOU  268  CE1 PHE A 141     1398    814   1012     69    -92    -86       C  
ATOM    269  CE2 PHE A 141       5.042  39.091  10.044  1.00  8.42           C  
ANISOU  269  CE2 PHE A 141      999   1220    981     80    -70     48       C  
ATOM    270  CZ  PHE A 141       5.057  40.232  10.812  1.00  8.46           C  
ANISOU  270  CZ  PHE A 141      925   1283   1006    203    -30     39       C  
ATOM    271  N   ALA A 142       2.581  34.028  13.969  1.00  8.99           N  
ANISOU  271  N   ALA A 142     1267    967   1183   -254   -183     67       N  
ATOM    272  CA  ALA A 142       1.688  32.944  14.375  1.00 10.40           C  
ANISOU  272  CA  ALA A 142     1317   1270   1363   -184      2    -37       C  
ATOM    273  C   ALA A 142       1.407  32.988  15.873  1.00  9.56           C  
ANISOU  273  C   ALA A 142     1401    842   1387   -173   -105     -2       C  
ATOM    274  O   ALA A 142       0.259  32.808  16.303  1.00  9.61           O  
ANISOU  274  O   ALA A 142     1078   1261   1314   -185     73     98       O  
ATOM    275  CB  ALA A 142       2.275  31.588  13.981  1.00 10.28           C  
ANISOU  275  CB  ALA A 142     1437    924   1543   -161    292    -55       C  
ATOM    276  N   ARG A 143       2.433  33.264  16.685  1.00  9.34           N  
ANISOU  276  N   ARG A 143     1306    809   1433   -101   -147     81       N  
ATOM    277  CA  ARG A 143       2.227  33.334  18.126  1.00  9.78           C  
ANISOU  277  CA  ARG A 143     1262   1019   1433    -82   -138    332       C  
ATOM    278  C   ARG A 143       1.361  34.525  18.503  1.00  9.09           C  
ANISOU  278  C   ARG A 143      965   1277   1213   -176   -200    183       C  
ATOM    279  O   ARG A 143       0.543  34.437  19.425  1.00  9.42           O  
ANISOU  279  O   ARG A 143     1140   1263   1177   -147    -83    268       O  
ATOM    280  CB  ARG A 143       3.567  33.419  18.857  1.00 10.48           C  
ANISOU  280  CB  ARG A 143      993   1440   1549    -24   -169    410       C  
ATOM    281  CG  ARG A 143       4.365  32.127  18.846  1.00 12.14           C  
ANISOU  281  CG  ARG A 143     1333   1460   1820    -55   -207    353       C  
ATOM    282  CD  ARG A 143       5.609  32.226  19.727  1.00 15.77           C  
ANISOU  282  CD  ARG A 143     1793   2107   2094    437   -368    542       C  
ATOM    283  NE  ARG A 143       6.658  33.038  19.113  1.00 18.60           N  
ANISOU  283  NE  ARG A 143     2229   2352   2486     43   -569    272       N  
ATOM    284  CZ  ARG A 143       7.184  34.134  19.646  1.00 22.00           C  
ANISOU  284  CZ  ARG A 143     2646   2919   2795    620   -256    200       C  
ATOM    285  NH1 ARG A 143       6.771  34.569  20.828  1.00 25.96           N1+
ANISOU  285  NH1 ARG A 143     3382   3485   2998    374    -64     92       N1+
ATOM    286  NH2 ARG A 143       8.138  34.788  18.996  1.00 19.43           N  
ANISOU  286  NH2 ARG A 143     2261   2357   2766     15   -177    254       N  
ATOM    287  N   ALA A 144       1.549  35.662  17.828  1.00  8.07           N  
ANISOU  287  N   ALA A 144     1164    831   1071    -33    -98    100       N  
ATOM    288  CA  ALA A 144       0.728  36.833  18.117  1.00  8.01           C  
ANISOU  288  CA  ALA A 144      951   1033   1058    -68     20     28       C  
ATOM    289  C   ALA A 144      -0.736  36.578  17.771  1.00  8.59           C  
ANISOU  289  C   ALA A 144      814   1390   1058   -284    -48    110       C  
ATOM    290  O   ALA A 144      -1.634  36.984  18.517  1.00  9.78           O  
ANISOU  290  O   ALA A 144      938   1590   1187   -143     67     70       O  
ATOM    291  CB  ALA A 144       1.271  38.055  17.373  1.00  8.53           C  
ANISOU  291  CB  ALA A 144     1196    891   1154   -231    -88    106       C  
ATOM    292  N   PHE A 145      -0.998  35.914  16.637  1.00  9.38           N  
ANISOU  292  N   PHE A 145      883   1736    945   -377   -167    120       N  
ATOM    293  CA  PHE A 145      -2.370  35.537  16.308  1.00 10.42           C  
ANISOU  293  CA  PHE A 145     1211   1758    989   -478   -100    254       C  
ATOM    294  C   PHE A 145      -2.934  34.547  17.323  1.00 10.54           C  
ANISOU  294  C   PHE A 145     1243   1637   1127   -495   -175    136       C  
ATOM    295  O   PHE A 145      -4.103  34.652  17.718  1.00 10.92           O  
ANISOU  295  O   PHE A 145      932   2123   1096   -474    -12    177       O  
ATOM    296  CB  PHE A 145      -2.446  34.952  14.894  1.00  9.90           C  
ANISOU  296  CB  PHE A 145     1138   1643    981   -454   -111     57       C  
ATOM    297  CG  PHE A 145      -2.461  35.985  13.798  1.00  8.48           C  
ANISOU  297  CG  PHE A 145     1104   1186    934   -273   -166     62       C  
ATOM    298  CD1 PHE A 145      -3.420  36.984  13.787  1.00  9.31           C  
ANISOU  298  CD1 PHE A 145     1271   1300    967   -150   -241     92       C  
ATOM    299  CD2 PHE A 145      -1.533  35.937  12.760  1.00  9.62           C  
ANISOU  299  CD2 PHE A 145     1247   1594    816   -547   -106     -4       C  
ATOM    300  CE1 PHE A 145      -3.436  37.930  12.768  1.00 10.35           C  
ANISOU  300  CE1 PHE A 145     1292   1715    925   -206   -339   -140       C  
ATOM    301  CE2 PHE A 145      -1.549  36.883  11.748  1.00 10.27           C  
ANISOU  301  CE2 PHE A 145     1548   1515    839   -331   -137     53       C  
ATOM    302  CZ  PHE A 145      -2.493  37.867  11.749  1.00 10.85           C  
ANISOU  302  CZ  PHE A 145     1536   1672    913   -381   -219     37       C  
ATOM    303  N   ALA A 146      -2.122  33.576  17.753  1.00 10.68           N  
ANISOU  303  N   ALA A 146     1307   1550   1201   -308    -99    200       N  
ATOM    304  CA  ALA A 146      -2.602  32.566  18.694  1.00 11.62           C  
ANISOU  304  CA  ALA A 146     1307   1729   1379   -513    191    402       C  
ATOM    305  C   ALA A 146      -2.989  33.167  20.038  1.00 10.50           C  
ANISOU  305  C   ALA A 146     1190   1441   1358   -375    -17    478       C  
ATOM    306  O   ALA A 146      -3.843  32.612  20.739  1.00 10.26           O  
ANISOU  306  O   ALA A 146     1310   1225   1365   -178    -11    302       O  
ATOM    307  CB  ALA A 146      -1.543  31.480  18.877  1.00 13.44           C  
ANISOU  307  CB  ALA A 146     1997   1475   1634    -55    365    482       C  
ATOM    308  N   LEU A 147      -2.397  34.295  20.406  1.00 10.94           N  
ANISOU  308  N   LEU A 147     1432   1559   1166   -470   -113    459       N  
ATOM    309  CA  LEU A 147      -2.801  34.970  21.626  1.00 11.74           C  
ANISOU  309  CA  LEU A 147     1752   1567   1142   -485   -215    567       C  
ATOM    310  C   LEU A 147      -4.265  35.374  21.558  1.00 11.54           C  
ANISOU  310  C   LEU A 147     2003   1304   1079   -646   -283    406       C  
ATOM    311  O   LEU A 147      -5.005  35.246  22.542  1.00 12.00           O  
ANISOU  311  O   LEU A 147     1883   1656   1019   -600   -230    460       O  
ATOM    312  CB  LEU A 147      -1.915  36.199  21.790  1.00 14.05           C  
ANISOU  312  CB  LEU A 147     2241   1759   1340   -642   -344    757       C  
ATOM    313  CG  LEU A 147      -1.725  36.838  23.155  1.00 14.52           C  
ANISOU  313  CG  LEU A 147     2358   1860   1299   -481   -401    657       C  
ATOM    314  CD1 LEU A 147      -1.093  35.862  24.135  1.00 11.49           C  
ANISOU  314  CD1 LEU A 147     2091   1179   1095    -70   -490    110       C  
ATOM    315  CD2 LEU A 147      -0.856  38.077  22.987  1.00 14.88           C  
ANISOU  315  CD2 LEU A 147     2555   1742   1357   -666   -357    586       C  
ATOM    316  N   TRP A 148      -4.707  35.845  20.390  1.00 10.33           N  
ANISOU  316  N   TRP A 148     1540   1355   1029   -578   -125    235       N  
ATOM    317  CA  TRP A 148      -6.073  36.313  20.216  1.00 10.09           C  
ANISOU  317  CA  TRP A 148     1289   1459   1086   -423   -163    202       C  
ATOM    318  C   TRP A 148      -7.040  35.185  19.878  1.00 10.81           C  
ANISOU  318  C   TRP A 148     1716   1269   1123   -610     -5    279       C  
ATOM    319  O   TRP A 148      -8.188  35.204  20.331  1.00 11.90           O  
ANISOU  319  O   TRP A 148     1827   1464   1231   -673    242    175       O  
ATOM    320  CB  TRP A 148      -6.122  37.397  19.139  1.00 10.59           C  
ANISOU  320  CB  TRP A 148     1578   1446   1000   -224     18    336       C  
ATOM    321  CG  TRP A 148      -5.395  38.645  19.513  1.00  9.43           C  
ANISOU  321  CG  TRP A 148     1226   1306   1049   -338     85    286       C  
ATOM    322  CD1 TRP A 148      -4.266  39.136  18.927  1.00  9.60           C  
ANISOU  322  CD1 TRP A 148     1346   1165   1137    -48     89    217       C  
ATOM    323  CD2 TRP A 148      -5.743  39.565  20.556  1.00  8.80           C  
ANISOU  323  CD2 TRP A 148      933   1271   1142    -44     61    248       C  
ATOM    324  CE2 TRP A 148      -4.782  40.596  20.535  1.00  8.39           C  
ANISOU  324  CE2 TRP A 148      904   1214   1071    -33    167    209       C  
ATOM    325  CE3 TRP A 148      -6.773  39.616  21.507  1.00  9.82           C  
ANISOU  325  CE3 TRP A 148     1040   1513   1179   -253    -28     50       C  
ATOM    326  NE1 TRP A 148      -3.893  40.312  19.530  1.00  8.91           N  
ANISOU  326  NE1 TRP A 148     1246   1026   1112   -105     20     96       N  
ATOM    327  CZ2 TRP A 148      -4.817  41.664  21.421  1.00  8.89           C  
ANISOU  327  CZ2 TRP A 148     1026   1208   1144    208      7    -91       C  
ATOM    328  CZ3 TRP A 148      -6.806  40.685  22.393  1.00 10.41           C  
ANISOU  328  CZ3 TRP A 148     1269   1480   1204    244    -12    169       C  
ATOM    329  CH2 TRP A 148      -5.836  41.692  22.341  1.00 10.05           C  
ANISOU  329  CH2 TRP A 148     1168   1404   1246    419    -42     -5       C  
ATOM    330  N   SER A 149      -6.613  34.205  19.088  1.00 10.24           N  
ANISOU  330  N   SER A 149     1426   1390   1074   -368    -70    139       N  
ATOM    331  CA  SER A 149      -7.522  33.104  18.791  1.00 11.08           C  
ANISOU  331  CA  SER A 149     1565   1562   1084   -727     67     49       C  
ATOM    332  C   SER A 149      -7.840  32.278  20.032  1.00 10.42           C  
ANISOU  332  C   SER A 149     1733   1218   1010   -421    -61   -167       C  
ATOM    333  O   SER A 149      -8.931  31.716  20.126  1.00  9.75           O  
ANISOU  333  O   SER A 149     1317   1294   1093   -424     55     27       O  
ATOM    334  CB  SER A 149      -6.996  32.236  17.649  1.00 13.39           C  
ANISOU  334  CB  SER A 149     1821   1868   1400   -469    143   -174       C  
ATOM    335  OG  SER A 149      -5.759  31.646  17.981  1.00 14.47           O  
ANISOU  335  OG  SER A 149     1735   1998   1764   -661    276   -467       O  
ATOM    336  N   ALA A 150      -6.933  32.213  21.006  1.00  9.83           N  
ANISOU  336  N   ALA A 150     1652   1115    968   -229    -17   -154       N  
ATOM    337  CA  ALA A 150      -7.223  31.414  22.191  1.00  8.98           C  
ANISOU  337  CA  ALA A 150     1045   1311   1055     10    155      0       C  
ATOM    338  C   ALA A 150      -8.418  31.957  22.959  1.00  9.44           C  
ANISOU  338  C   ALA A 150     1388   1089   1110    -75     11     98       C  
ATOM    339  O   ALA A 150      -9.125  31.192  23.626  1.00  9.95           O  
ANISOU  339  O   ALA A 150     1460   1167   1155    -70     82    180       O  
ATOM    340  CB  ALA A 150      -6.000  31.350  23.094  1.00  9.82           C  
ANISOU  340  CB  ALA A 150     1177   1449   1104   -149   -166    126       C  
ATOM    341  N   VAL A 151      -8.667  33.262  22.871  1.00  9.77           N  
ANISOU  341  N   VAL A 151     1562   1014   1135     16    -74     40       N  
ATOM    342  CA  VAL A 151      -9.656  33.938  23.709  1.00 10.95           C  
ANISOU  342  CA  VAL A 151     1550   1249   1363     66     44    -41       C  
ATOM    343  C   VAL A 151     -10.859  34.431  22.904  1.00 12.37           C  
ANISOU  343  C   VAL A 151     1452   1704   1544    402     41    -82       C  
ATOM    344  O   VAL A 151     -11.665  35.218  23.417  1.00 16.21           O  
ANISOU  344  O   VAL A 151     2109   2398   1652    971   -131   -435       O  
ATOM    345  CB  VAL A 151      -9.031  35.065  24.555  1.00 10.76           C  
ANISOU  345  CB  VAL A 151     1557   1205   1327    -81    -75     58       C  
ATOM    346  CG1 VAL A 151      -7.939  34.508  25.453  1.00 13.03           C  
ANISOU  346  CG1 VAL A 151     2066   1639   1245    196   -334    -10       C  
ATOM    347  CG2 VAL A 151      -8.478  36.190  23.672  1.00 12.37           C  
ANISOU  347  CG2 VAL A 151     2166   1176   1359      7   -363    108       C  
ATOM    348  N   THR A 152     -11.003  33.992  21.652  1.00 11.47           N  
ANISOU  348  N   THR A 152     1272   1381   1707    104   -135     95       N  
ATOM    349  CA  THR A 152     -12.112  34.400  20.789  1.00 13.19           C  
ANISOU  349  CA  THR A 152     1729   1560   1724     61   -301     98       C  
ATOM    350  C   THR A 152     -12.596  33.194  19.999  1.00 12.49           C  
ANISOU  350  C   THR A 152     1567   1476   1704     11   -279    467       C  
ATOM    351  O   THR A 152     -11.919  32.159  19.983  1.00 12.95           O  
ANISOU  351  O   THR A 152     1415   1804   1699     17   -270    409       O  
ATOM    352  CB  THR A 152     -11.676  35.476  19.784  1.00 13.44           C  
ANISOU  352  CB  THR A 152     1762   1594   1751   -547   -240     87       C  
ATOM    353  CG2 THR A 152     -11.160  36.718  20.482  1.00 15.83           C  
ANISOU  353  CG2 THR A 152     2304   1992   1720     36   -349    -34       C  
ATOM    354  OG1 THR A 152     -10.670  34.942  18.917  1.00 14.47           O  
ANISOU  354  OG1 THR A 152     2098   1661   1737   -415   -232    205       O  
ATOM    355  N   PRO A 153     -13.739  33.288  19.317  1.00 12.19           N  
ANISOU  355  N   PRO A 153     1107   1734   1790      1   -165    345       N  
ATOM    356  CA  PRO A 153     -14.099  32.275  18.321  1.00 11.95           C  
ANISOU  356  CA  PRO A 153      943   1812   1783   -337   -242    137       C  
ATOM    357  C   PRO A 153     -13.366  32.421  16.997  1.00 12.54           C  
ANISOU  357  C   PRO A 153     1121   1788   1854   -481   -248    215       C  
ATOM    358  O   PRO A 153     -13.681  31.695  16.049  1.00 13.74           O  
ANISOU  358  O   PRO A 153     1488   1766   1965   -469   -231     58       O  
ATOM    359  CB  PRO A 153     -15.607  32.507  18.125  1.00 13.53           C  
ANISOU  359  CB  PRO A 153     1316   1867   1957   -108   -300     62       C  
ATOM    360  CG  PRO A 153     -15.801  33.932  18.441  1.00 16.54           C  
ANISOU  360  CG  PRO A 153     1910   2294   2080    344   -334   -175       C  
ATOM    361  CD  PRO A 153     -14.842  34.238  19.552  1.00 15.52           C  
ANISOU  361  CD  PRO A 153     1659   2300   1937    293   -270      5       C  
ATOM    362  N   LEU A 154     -12.398  33.326  16.912  1.00 11.87           N  
ANISOU  362  N   LEU A 154     1115   1603   1790   -386   -109    282       N  
ATOM    363  CA  LEU A 154     -11.718  33.564  15.657  1.00 11.83           C  
ANISOU  363  CA  LEU A 154     1111   1635   1747   -359   -141    392       C  
ATOM    364  C   LEU A 154     -10.652  32.511  15.440  1.00 10.69           C  
ANISOU  364  C   LEU A 154     1170   1367   1524   -263   -281    342       C  
ATOM    365  O   LEU A 154     -10.089  31.954  16.395  1.00 11.38           O  
ANISOU  365  O   LEU A 154     1358   1524   1440   -233   -277    171       O  
ATOM    366  CB  LEU A 154     -11.054  34.935  15.674  1.00 11.22           C  
ANISOU  366  CB  LEU A 154     1144   1256   1861    -73     54    258       C  
ATOM    367  CG  LEU A 154     -11.978  36.128  15.919  1.00 13.01           C  
ANISOU  367  CG  LEU A 154     1297   1697   1948    -45     14    218       C  
ATOM    368  CD1 LEU A 154     -11.170  37.410  15.950  1.00 14.61           C  
ANISOU  368  CD1 LEU A 154     1667   1856   2027    -82     47    -58       C  
ATOM    369  CD2 LEU A 154     -13.050  36.198  14.848  1.00 15.09           C  
ANISOU  369  CD2 LEU A 154     1701   2080   1953    554     19    236       C  
ATOM    370  N   THR A 155     -10.391  32.229  14.168  1.00 11.07           N  
ANISOU  370  N   THR A 155      964   1864   1378   -405   -196    399       N  
ATOM    371  CA  THR A 155      -9.224  31.473  13.756  1.00 10.55           C  
ANISOU  371  CA  THR A 155      964   1701   1342   -427   -252    394       C  
ATOM    372  C   THR A 155      -8.427  32.327  12.779  1.00 10.49           C  
ANISOU  372  C   THR A 155     1486   1228   1271   -504   -342    202       C  
ATOM    373  O   THR A 155      -8.964  33.246  12.153  1.00 11.44           O  
ANISOU  373  O   THR A 155     1369   1660   1317   -501   -171    362       O  
ATOM    374  CB  THR A 155      -9.616  30.141  13.107  1.00 11.63           C  
ANISOU  374  CB  THR A 155     1369   1646   1406   -305   -247    503       C  
ATOM    375  CG2 THR A 155     -10.506  29.324  14.046  1.00 12.98           C  
ANISOU  375  CG2 THR A 155     1832   1629   1469   -420      5    559       C  
ATOM    376  OG1 THR A 155     -10.340  30.398  11.894  1.00 12.37           O  
ANISOU  376  OG1 THR A 155     1610   1693   1398   -237   -119    499       O  
ATOM    377  N   PHE A 156      -7.138  32.034  12.669  1.00 10.02           N  
ANISOU  377  N   PHE A 156     1206   1480   1120   -469   -205    133       N  
ATOM    378  CA  PHE A 156      -6.240  32.775  11.793  1.00 10.01           C  
ANISOU  378  CA  PHE A 156     1454   1174   1175   -336     11    172       C  
ATOM    379  C   PHE A 156      -5.490  31.783  10.927  1.00 10.04           C  
ANISOU  379  C   PHE A 156     1622   1014   1178   -129     70    -21       C  
ATOM    380  O   PHE A 156      -4.734  30.952  11.440  1.00 15.32           O  
ANISOU  380  O   PHE A 156     2761   1874   1185    685   -219    -32       O  
ATOM    381  CB  PHE A 156      -5.270  33.641  12.604  1.00  9.60           C  
ANISOU  381  CB  PHE A 156     1095   1355   1196   -265    -82     52       C  
ATOM    382  CG  PHE A 156      -5.964  34.692  13.408  1.00  8.59           C  
ANISOU  382  CG  PHE A 156      977   1152   1135   -140    -48    -77       C  
ATOM    383  CD1 PHE A 156      -6.433  35.850  12.807  1.00  9.47           C  
ANISOU  383  CD1 PHE A 156      910   1477   1213   -330    -67   -124       C  
ATOM    384  CD2 PHE A 156      -6.198  34.499  14.764  1.00  9.60           C  
ANISOU  384  CD2 PHE A 156      951   1637   1059   -241    -49   -128       C  
ATOM    385  CE1 PHE A 156      -7.116  36.802  13.541  1.00 10.54           C  
ANISOU  385  CE1 PHE A 156     1211   1604   1189    117    -76   -187       C  
ATOM    386  CE2 PHE A 156      -6.872  35.452  15.501  1.00 10.37           C  
ANISOU  386  CE2 PHE A 156     1178   1660   1103   -187   -188    -69       C  
ATOM    387  CZ  PHE A 156      -7.330  36.602  14.891  1.00 11.26           C  
ANISOU  387  CZ  PHE A 156     1408   1686   1186    -30   -289   -162       C  
ATOM    388  N   THR A 157      -5.683  31.881   9.617  1.00 10.09           N  
ANISOU  388  N   THR A 157     1396   1346   1091   -216    243     93       N  
ATOM    389  CA  THR A 157      -5.096  30.945   8.670  1.00 10.20           C  
ANISOU  389  CA  THR A 157     1444   1226   1204   -363    329     88       C  
ATOM    390  C   THR A 157      -4.228  31.707   7.682  1.00 10.22           C  
ANISOU  390  C   THR A 157     1361   1465   1056   -333     42    -43       C  
ATOM    391  O   THR A 157      -4.678  32.686   7.077  1.00  9.88           O  
ANISOU  391  O   THR A 157     1395   1318   1038   -247     15     -2       O  
ATOM    392  CB  THR A 157      -6.201  30.189   7.935  1.00 12.00           C  
ANISOU  392  CB  THR A 157     1463   1567   1529   -801    296   -364       C  
ATOM    393  CG2 THR A 157      -5.622  29.148   6.979  1.00 12.96           C  
ANISOU  393  CG2 THR A 157     1863   1529   1533   -469    301   -422       C  
ATOM    394  OG1 THR A 157      -7.029  29.528   8.896  1.00 13.69           O  
ANISOU  394  OG1 THR A 157     2055   1422   1725   -716    417   -187       O  
ATOM    395  N   ARG A 158      -2.983  31.262   7.545  1.00  9.89           N  
ANISOU  395  N   ARG A 158     1391   1388    977   -165    103    -74       N  
ATOM    396  CA  ARG A 158      -2.060  31.885   6.611  1.00  9.84           C  
ANISOU  396  CA  ARG A 158     1336   1426    976   -426    143     45       C  
ATOM    397  C   ARG A 158      -2.422  31.488   5.185  1.00 10.13           C  
ANISOU  397  C   ARG A 158     1657   1298    893   -432     62   -106       C  
ATOM    398  O   ARG A 158      -2.676  30.311   4.898  1.00 11.77           O  
ANISOU  398  O   ARG A 158     1995   1466   1010   -418    -17    -71       O  
ATOM    399  CB  ARG A 158      -0.635  31.443   6.925  1.00 10.46           C  
ANISOU  399  CB  ARG A 158     1418   1446   1108    -94     29    -43       C  
ATOM    400  CG  ARG A 158       0.396  32.133   6.082  1.00  9.49           C  
ANISOU  400  CG  ARG A 158     1329   1076   1198   -175    105   -100       C  
ATOM    401  CD  ARG A 158       1.793  31.713   6.450  1.00 10.38           C  
ANISOU  401  CD  ARG A 158     1248   1378   1316   -108     48   -133       C  
ATOM    402  NE  ARG A 158       2.755  32.422   5.617  1.00 10.21           N  
ANISOU  402  NE  ARG A 158     1443   1138   1297   -355     99   -190       N  
ATOM    403  CZ  ARG A 158       4.068  32.227   5.647  1.00 10.45           C  
ANISOU  403  CZ  ARG A 158     1238   1348   1385   -106      7   -285       C  
ATOM    404  NH1 ARG A 158       4.585  31.330   6.471  1.00 12.87           N1+
ANISOU  404  NH1 ARG A 158     1783   1656   1452    250   -302   -200       N1+
ATOM    405  NH2 ARG A 158       4.865  32.922   4.840  1.00 11.24           N  
ANISOU  405  NH2 ARG A 158     1164   1646   1458   -399    259   -376       N  
ATOM    406  N   VAL A 159      -2.448  32.476   4.294  1.00  9.39           N  
ANISOU  406  N   VAL A 159     1353   1418    796   -342    -30    -17       N  
ATOM    407  CA  VAL A 159      -2.673  32.256   2.874  1.00  9.02           C  
ANISOU  407  CA  VAL A 159     1228   1347    850   -208    129    -95       C  
ATOM    408  C   VAL A 159      -1.582  32.986   2.103  1.00  8.92           C  
ANISOU  408  C   VAL A 159     1126   1343    922   -211    -39   -108       C  
ATOM    409  O   VAL A 159      -0.870  33.845   2.635  1.00  9.52           O  
ANISOU  409  O   VAL A 159     1306   1281   1030   -242    -54     -3       O  
ATOM    410  CB  VAL A 159      -4.082  32.694   2.413  1.00  9.99           C  
ANISOU  410  CB  VAL A 159     1347   1446   1004   -165     86   -182       C  
ATOM    411  CG1 VAL A 159      -5.153  31.887   3.123  1.00 12.27           C  
ANISOU  411  CG1 VAL A 159     1667   1840   1155   -596    355   -290       C  
ATOM    412  CG2 VAL A 159      -4.292  34.191   2.613  1.00 10.13           C  
ANISOU  412  CG2 VAL A 159     1357   1480   1013   -118    -28   -199       C  
ATOM    413  N   TYR A 160      -1.448  32.623   0.832  1.00  9.27           N  
ANISOU  413  N   TYR A 160     1386   1266    871   -117     85    -38       N  
ATOM    414  CA  TYR A 160      -0.496  33.256  -0.072  1.00 10.48           C  
ANISOU  414  CA  TYR A 160     1422   1550   1011   -247    184    -35       C  
ATOM    415  C   TYR A 160      -1.302  33.916  -1.175  1.00 11.89           C  
ANISOU  415  C   TYR A 160     1610   1940    968   -477   -108     40       C  
ATOM    416  O   TYR A 160      -1.264  33.497  -2.334  1.00 13.66           O  
ANISOU  416  O   TYR A 160     2396   1830    964   -461   -221    -71       O  
ATOM    417  CB  TYR A 160       0.521  32.227  -0.614  1.00 12.26           C  
ANISOU  417  CB  TYR A 160     1609   1848   1202   -291    244   -231       C  
ATOM    418  CG  TYR A 160       1.315  31.564   0.496  1.00 12.70           C  
ANISOU  418  CG  TYR A 160     1637   1831   1359   -267    173   -265       C  
ATOM    419  CD1 TYR A 160       0.851  30.412   1.114  1.00 13.28           C  
ANISOU  419  CD1 TYR A 160     1941   1547   1558   -123     50   -258       C  
ATOM    420  CD2 TYR A 160       2.513  32.111   0.950  1.00 12.45           C  
ANISOU  420  CD2 TYR A 160     1721   1561   1448    -98     46   -343       C  
ATOM    421  CE1 TYR A 160       1.563  29.814   2.144  1.00 15.99           C  
ANISOU  421  CE1 TYR A 160     2368   2062   1646    -52    -61   -225       C  
ATOM    422  CE2 TYR A 160       3.231  31.517   1.965  1.00 12.92           C  
ANISOU  422  CE2 TYR A 160     1864   1528   1519    262    -33   -349       C  
ATOM    423  CZ  TYR A 160       2.757  30.372   2.560  1.00 14.57           C  
ANISOU  423  CZ  TYR A 160     2277   1567   1692   -212   -288   -338       C  
ATOM    424  OH  TYR A 160       3.480  29.789   3.580  1.00 16.76           O  
ANISOU  424  OH  TYR A 160     2712   1764   1894    232   -618   -353       O  
ATOM    425  N   SER A 161      -2.039  34.956  -0.795  1.00 10.86           N  
ANISOU  425  N   SER A 161     1529   1557   1040   -312    -90    101       N  
ATOM    426  CA  SER A 161      -3.087  35.507  -1.639  1.00 11.71           C  
ANISOU  426  CA  SER A 161     1542   1715   1192   -344   -380    259       C  
ATOM    427  C   SER A 161      -3.353  36.955  -1.265  1.00 11.96           C  
ANISOU  427  C   SER A 161     1443   2016   1085   -483   -461    282       C  
ATOM    428  O   SER A 161      -3.389  37.308  -0.081  1.00 12.85           O  
ANISOU  428  O   SER A 161     1698   2127   1057   -517   -313    278       O  
ATOM    429  CB  SER A 161      -4.365  34.693  -1.417  1.00 15.35           C  
ANISOU  429  CB  SER A 161     2011   2445   1375   -126   -470    447       C  
ATOM    430  OG  SER A 161      -5.472  35.232  -2.118  1.00 15.98           O  
ANISOU  430  OG  SER A 161     1629   2740   1703   -486   -384    536       O  
ATOM    431  N   ARG A 162      -3.566  37.784  -2.286  1.00 13.43           N  
ANISOU  431  N   ARG A 162     1719   2313   1072   -225   -200    540       N  
ATOM    432  CA  ARG A 162      -3.998  39.150  -2.040  1.00 14.09           C  
ANISOU  432  CA  ARG A 162     1925   2307   1122    141    -67    417       C  
ATOM    433  C   ARG A 162      -5.418  39.225  -1.488  1.00 14.72           C  
ANISOU  433  C   ARG A 162     2080   2219   1294    268    -45    428       C  
ATOM    434  O   ARG A 162      -5.833  40.304  -1.054  1.00 17.98           O  
ANISOU  434  O   ARG A 162     2504   2852   1475    807     72    615       O  
ATOM    435  CB  ARG A 162      -3.871  39.979  -3.329  1.00 13.42           C  
ANISOU  435  CB  ARG A 162     1791   2157   1151    -42   -133    154       C  
ATOM    436  CG  ARG A 162      -2.505  39.876  -3.971  1.00 13.12           C  
ANISOU  436  CG  ARG A 162     2030   1780   1173    363   -115    -66       C  
ATOM    437  CD  ARG A 162      -2.338  40.830  -5.154  1.00 12.26           C  
ANISOU  437  CD  ARG A 162     1876   1632   1152    129   -120     22       C  
ATOM    438  NE  ARG A 162      -1.080  40.524  -5.831  1.00 11.96           N  
ANISOU  438  NE  ARG A 162     1804   1534   1206   -292    -73   -230       N  
ATOM    439  CZ  ARG A 162       0.101  41.042  -5.504  1.00 13.45           C  
ANISOU  439  CZ  ARG A 162     2233   1604   1274   -769     85    -81       C  
ATOM    440  NH1 ARG A 162       0.198  41.940  -4.522  1.00 15.36           N1+
ANISOU  440  NH1 ARG A 162     2770   1670   1398   -536    -66   -395       N1+
ATOM    441  NH2 ARG A 162       1.186  40.660  -6.155  1.00 13.47           N  
ANISOU  441  NH2 ARG A 162     1942   1772   1405   -716    355   -148       N  
ATOM    442  N   ASP A 163      -6.154  38.110  -1.473  1.00 15.26           N  
ANISOU  442  N   ASP A 163     1692   2764   1342    110   -245    411       N  
ATOM    443  CA  ASP A 163      -7.509  38.073  -0.932  1.00 16.54           C  
ANISOU  443  CA  ASP A 163     1950   2865   1470   -459    -27    210       C  
ATOM    444  C   ASP A 163      -7.553  38.007   0.590  1.00 14.70           C  
ANISOU  444  C   ASP A 163     1559   2748   1278    -58     57    342       C  
ATOM    445  O   ASP A 163      -8.648  37.979   1.161  1.00 18.01           O  
ANISOU  445  O   ASP A 163     2059   3498   1284    612     -4    329       O  
ATOM    446  CB  ASP A 163      -8.264  36.861  -1.489  1.00 19.53           C  
ANISOU  446  CB  ASP A 163     2372   3131   1916   -802    126    -74       C  
ATOM    447  CG  ASP A 163      -8.488  36.942  -2.986  1.00 25.12           C  
ANISOU  447  CG  ASP A 163     3173   3841   2532   -153    183    -38       C  
ATOM    448  OD1 ASP A 163      -8.718  38.058  -3.502  1.00 24.37           O  
ANISOU  448  OD1 ASP A 163     3180   3780   2300   -327     40    120       O  
ATOM    449  OD2 ASP A 163      -8.442  35.881  -3.645  1.00 27.61           O1-
ANISOU  449  OD2 ASP A 163     3837   4133   2519   -237    -74   -276       O1-
ATOM    450  N   ALA A 164      -6.408  37.967   1.258  1.00 12.04           N  
ANISOU  450  N   ALA A 164     1130   2382   1063    -55    -94     29       N  
ATOM    451  CA  ALA A 164      -6.402  37.780   2.699  1.00 10.24           C  
ANISOU  451  CA  ALA A 164     1256   1583   1053   -250    -89    -30       C  
ATOM    452  C   ALA A 164      -7.051  38.967   3.396  1.00 11.12           C  
ANISOU  452  C   ALA A 164     1268   1829   1128    -43     74    236       C  
ATOM    453  O   ALA A 164      -7.001  40.102   2.919  1.00 13.26           O  
ANISOU  453  O   ALA A 164     2128   1568   1341    275    342    322       O  
ATOM    454  CB  ALA A 164      -4.970  37.632   3.201  1.00  9.57           C  
ANISOU  454  CB  ALA A 164      891   1721   1025   -305      2    -24       C  
ATOM    455  N   ASP A 165      -7.655  38.695   4.554  1.00  9.02           N  
ANISOU  455  N   ASP A 165      937   1508    983   -116    -21     13       N  
ATOM    456  CA  ASP A 165      -8.231  39.770   5.354  1.00  8.54           C  
ANISOU  456  CA  ASP A 165      825   1419   1000    166      3    121       C  
ATOM    457  C   ASP A 165      -7.142  40.702   5.873  1.00  8.54           C  
ANISOU  457  C   ASP A 165      807   1411   1025   -259    -27    206       C  
ATOM    458  O   ASP A 165      -7.236  41.928   5.732  1.00  9.81           O  
ANISOU  458  O   ASP A 165      999   1639   1089    -87    -97     99       O  
ATOM    459  CB  ASP A 165      -9.016  39.194   6.538  1.00  9.76           C  
ANISOU  459  CB  ASP A 165      937   1749   1021   -340    -55    232       C  
ATOM    460  CG  ASP A 165     -10.164  38.311   6.118  1.00 11.36           C  
ANISOU  460  CG  ASP A 165     1140   1980   1197   -359    -88    367       C  
ATOM    461  OD1 ASP A 165     -10.987  38.741   5.285  1.00 12.43           O  
ANISOU  461  OD1 ASP A 165     1070   2280   1375   -330    -39    219       O  
ATOM    462  OD2 ASP A 165     -10.255  37.168   6.632  1.00 12.34           O1-
ANISOU  462  OD2 ASP A 165     1454   1947   1290   -470   -138    331       O1-
ATOM    463  N   ILE A 166      -6.124  40.139   6.521  1.00  8.58           N  
ANISOU  463  N   ILE A 166      862   1331   1067   -146    -82     67       N  
ATOM    464  CA  ILE A 166      -5.059  40.912   7.154  1.00  8.91           C  
ANISOU  464  CA  ILE A 166     1107   1114   1165    100   -117     38       C  
ATOM    465  C   ILE A 166      -3.820  40.757   6.285  1.00  8.21           C  
ANISOU  465  C   ILE A 166      955    955   1211   -180     15    -15       C  
ATOM    466  O   ILE A 166      -3.163  39.714   6.306  1.00  9.52           O  
ANISOU  466  O   ILE A 166     1231   1058   1328   -163     99    -48       O  
ATOM    467  CB  ILE A 166      -4.802  40.447   8.589  1.00  9.31           C  
ANISOU  467  CB  ILE A 166      949   1450   1140   -164      9     50       C  
ATOM    468  CG1 ILE A 166      -6.067  40.641   9.435  1.00  9.92           C  
ANISOU  468  CG1 ILE A 166     1060   1647   1061   -194     67     45       C  
ATOM    469  CG2 ILE A 166      -3.599  41.197   9.194  1.00  8.88           C  
ANISOU  469  CG2 ILE A 166      923   1236   1217    -41    -83    -65       C  
ATOM    470  CD1 ILE A 166      -5.971  40.081  10.841  1.00 10.72           C  
ANISOU  470  CD1 ILE A 166     1289   1620   1163   -402    -79    -63       C  
ATOM    471  N   VAL A 167      -3.493  41.788   5.514  1.00  9.11           N  
ANISOU  471  N   VAL A 167     1004   1316   1141   -101    134    -96       N  
ATOM    472  CA  VAL A 167      -2.256  41.811   4.745  1.00  8.99           C  
ANISOU  472  CA  VAL A 167      958   1385   1072     12    -28    -65       C  
ATOM    473  C   VAL A 167      -1.176  42.449   5.606  1.00  8.24           C  
ANISOU  473  C   VAL A 167      910   1264    958   -234   -129   -121       C  
ATOM    474  O   VAL A 167      -1.378  43.533   6.170  1.00  8.99           O  
ANISOU  474  O   VAL A 167     1058   1243   1115    -13   -187   -169       O  
ATOM    475  CB  VAL A 167      -2.436  42.572   3.422  1.00 10.54           C  
ANISOU  475  CB  VAL A 167      882   1990   1132   -200   -165     40       C  
ATOM    476  CG1 VAL A 167      -1.104  42.676   2.683  1.00 11.42           C  
ANISOU  476  CG1 VAL A 167      757   2385   1196   -298    -60      3       C  
ATOM    477  CG2 VAL A 167      -3.482  41.875   2.563  1.00 13.45           C  
ANISOU  477  CG2 VAL A 167     1415   2492   1202    194   -385   -113       C  
ATOM    478  N   ILE A 168      -0.043  41.760   5.723  1.00  8.61           N  
ANISOU  478  N   ILE A 168      994   1239   1037    -22   -111     45       N  
ATOM    479  CA  ILE A 168       1.081  42.179   6.555  1.00  7.68           C  
ANISOU  479  CA  ILE A 168      684   1203   1030   -298    -54     24       C  
ATOM    480  C   ILE A 168       2.205  42.657   5.646  1.00  7.87           C  
ANISOU  480  C   ILE A 168      740   1255    995     35    -34    -43       C  
ATOM    481  O   ILE A 168       2.583  41.956   4.696  1.00  8.31           O  
ANISOU  481  O   ILE A 168     1048   1109   1002    -10    -22      3       O  
ATOM    482  CB  ILE A 168       1.560  41.020   7.446  1.00  8.17           C  
ANISOU  482  CB  ILE A 168      946   1077   1081    -65     47     92       C  
ATOM    483  CG1 ILE A 168       0.491  40.687   8.488  1.00  9.51           C  
ANISOU  483  CG1 ILE A 168     1459   1038   1118    -60    -81     26       C  
ATOM    484  CG2 ILE A 168       2.881  41.378   8.120  1.00  9.56           C  
ANISOU  484  CG2 ILE A 168     1233   1305   1094   -264   -215     -7       C  
ATOM    485  CD1 ILE A 168       0.725  39.365   9.196  1.00 10.83           C  
ANISOU  485  CD1 ILE A 168     1609   1407   1098   -261     85     72       C  
ATOM    486  N   GLN A 169       2.738  43.851   5.931  1.00  7.62           N  
ANISOU  486  N   GLN A 169      781   1136    978   -225    -35      9       N  
ATOM    487  CA  GLN A 169       3.867  44.410   5.193  1.00  8.59           C  
ANISOU  487  CA  GLN A 169      921   1335   1006   -214   -107     -2       C  
ATOM    488  C   GLN A 169       4.892  44.972   6.163  1.00  7.65           C  
ANISOU  488  C   GLN A 169     1005    999    904     20    -78     12       C  
ATOM    489  O   GLN A 169       4.545  45.442   7.250  1.00  8.53           O  
ANISOU  489  O   GLN A 169     1106   1203    934   -153     48   -172       O  
ATOM    490  CB  GLN A 169       3.455  45.583   4.280  1.00 10.53           C  
ANISOU  490  CB  GLN A 169     1300   1518   1182   -372   -261    290       C  
ATOM    491  CG  GLN A 169       2.382  45.266   3.272  1.00 11.84           C  
ANISOU  491  CG  GLN A 169     1528   1663   1309    -23   -325    259       C  
ATOM    492  CD  GLN A 169       1.946  46.487   2.473  1.00 12.96           C  
ANISOU  492  CD  GLN A 169     1800   1713   1412    -55   -219    407       C  
ATOM    493  NE2 GLN A 169       1.351  46.237   1.320  1.00 15.13           N  
ANISOU  493  NE2 GLN A 169     2372   1947   1428    421   -417    350       N  
ATOM    494  OE1 GLN A 169       2.136  47.635   2.888  1.00 13.71           O  
ANISOU  494  OE1 GLN A 169     1989   1678   1542    -48    108    318       O  
ATOM    495  N   PHE A 170       6.154  44.940   5.741  1.00  7.11           N  
ANISOU  495  N   PHE A 170      751   1095    854      6    -36    -94       N  
ATOM    496  CA  PHE A 170       7.216  45.750   6.322  1.00  7.99           C  
ANISOU  496  CA  PHE A 170      884   1243    908    -25     17     38       C  
ATOM    497  C   PHE A 170       7.543  46.853   5.322  1.00  8.46           C  
ANISOU  497  C   PHE A 170     1127   1303    782   -142   -104    -45       C  
ATOM    498  O   PHE A 170       7.646  46.591   4.119  1.00  9.86           O  
ANISOU  498  O   PHE A 170     1869   1067    810   -151     61    -76       O  
ATOM    499  CB  PHE A 170       8.479  44.914   6.550  1.00  8.36           C  
ANISOU  499  CB  PHE A 170      888   1331    957     42     89    168       C  
ATOM    500  CG  PHE A 170       8.346  43.870   7.634  1.00  7.15           C  
ANISOU  500  CG  PHE A 170      797   1016    905    -82     39     31       C  
ATOM    501  CD1 PHE A 170       7.824  42.612   7.353  1.00  8.21           C  
ANISOU  501  CD1 PHE A 170      906   1175   1039      7    -17    150       C  
ATOM    502  CD2 PHE A 170       8.771  44.137   8.932  1.00  8.02           C  
ANISOU  502  CD2 PHE A 170      800   1324    924    148     64     42       C  
ATOM    503  CE1 PHE A 170       7.718  41.646   8.344  1.00  8.78           C  
ANISOU  503  CE1 PHE A 170      936   1319   1080    260     33    262       C  
ATOM    504  CE2 PHE A 170       8.658  43.175   9.918  1.00  9.39           C  
ANISOU  504  CE2 PHE A 170      978   1544   1046     -5     74    160       C  
ATOM    505  CZ  PHE A 170       8.129  41.930   9.626  1.00  9.46           C  
ANISOU  505  CZ  PHE A 170     1037   1415   1142     25     52    165       C  
ATOM    506  N   GLY A 171       7.699  48.082   5.804  1.00  8.97           N  
ANISOU  506  N   GLY A 171     1690    923    794      2    -79     13       N  
ATOM    507  CA  GLY A 171       8.065  49.170   4.914  1.00  9.34           C  
ANISOU  507  CA  GLY A 171     1710    993    845   -251   -170     62       C  
ATOM    508  C   GLY A 171       8.646  50.308   5.713  1.00  8.25           C  
ANISOU  508  C   GLY A 171     1061   1219    856    142    -85     59       C  
ATOM    509  O   GLY A 171       8.646  50.291   6.942  1.00  8.15           O  
ANISOU  509  O   GLY A 171     1255    972    870   -114    -63     42       O  
ATOM    510  N   VAL A 172       9.149  51.310   4.998  1.00  8.75           N  
ANISOU  510  N   VAL A 172     1319   1087    921   -209    -81     37       N  
ATOM    511  CA  VAL A 172       9.738  52.486   5.623  1.00  9.18           C  
ANISOU  511  CA  VAL A 172     1444   1055    990    -74    -17     85       C  
ATOM    512  C   VAL A 172       9.062  53.750   5.104  1.00  8.74           C  
ANISOU  512  C   VAL A 172     1371   1017    933   -334    157     86       C  
ATOM    513  O   VAL A 172       8.557  53.797   3.981  1.00  9.09           O  
ANISOU  513  O   VAL A 172     1657    955    843     31    -38     91       O  
ATOM    514  CB  VAL A 172      11.265  52.567   5.428  1.00  9.49           C  
ANISOU  514  CB  VAL A 172     1257   1203   1145   -224     63    118       C  
ATOM    515  CG1 VAL A 172      11.934  51.306   5.955  1.00 10.90           C  
ANISOU  515  CG1 VAL A 172     1555   1350   1235    248     49    346       C  
ATOM    516  CG2 VAL A 172      11.617  52.775   3.961  1.00 11.07           C  
ANISOU  516  CG2 VAL A 172     1705   1390   1112    302    184    242       C  
ATOM    517  N   ALA A 173       9.076  54.790   5.945  1.00  9.12           N  
ANISOU  517  N   ALA A 173     1527    763   1176   -309    183    -56       N  
ATOM    518  CA  ALA A 173       8.689  56.160   5.559  1.00 10.22           C  
ANISOU  518  CA  ALA A 173     1470   1095   1316   -146    177     15       C  
ATOM    519  C   ALA A 173       7.319  56.138   4.882  1.00 10.22           C  
ANISOU  519  C   ALA A 173     1662   1059   1162   -162    271    139       C  
ATOM    520  O   ALA A 173       6.400  55.474   5.381  1.00 10.11           O  
ANISOU  520  O   ALA A 173     1527   1309   1007   -119     48    149       O  
ATOM    521  CB  ALA A 173       9.813  56.835   4.781  1.00 12.27           C  
ANISOU  521  CB  ALA A 173     1933   1286   1444   -283    431    304       C  
ATOM    522  N   GLU A 174       7.131  56.834   3.760  1.00 11.19           N  
ANISOU  522  N   GLU A 174     1832   1195   1227    286    153    179       N  
ATOM    523  CA  GLU A 174       5.857  56.782   3.048  1.00 11.79           C  
ANISOU  523  CA  GLU A 174     1784   1435   1259    337    107    206       C  
ATOM    524  C   GLU A 174       5.819  55.496   2.239  1.00 11.41           C  
ANISOU  524  C   GLU A 174     1759   1394   1183     12    134    233       C  
ATOM    525  O   GLU A 174       6.561  55.344   1.264  1.00 11.24           O  
ANISOU  525  O   GLU A 174     1613   1461   1195    -19     68     -3       O  
ATOM    526  CB  GLU A 174       5.652  58.000   2.150  1.00 13.07           C  
ANISOU  526  CB  GLU A 174     2156   1363   1445    398     96    389       C  
ATOM    527  CG  GLU A 174       4.420  57.886   1.240  1.00 14.64           C  
ANISOU  527  CG  GLU A 174     2081   1937   1546     40    188    412       C  
ATOM    528  CD  GLU A 174       3.127  57.495   1.976  1.00 15.95           C  
ANISOU  528  CD  GLU A 174     2539   1848   1675    311    265    377       C  
ATOM    529  OE1 GLU A 174       2.901  57.951   3.119  1.00 16.73           O  
ANISOU  529  OE1 GLU A 174     2667   1918   1771    306    546    371       O  
ATOM    530  OE2 GLU A 174       2.334  56.733   1.406  1.00 16.27           O1-
ANISOU  530  OE2 GLU A 174     1859   2502   1820    886     88    500       O1-
ATOM    531  N   HIS A 175       4.960  54.562   2.638  1.00 10.58           N  
ANISOU  531  N   HIS A 175     1500   1362   1158    203     89    232       N  
ATOM    532  CA  HIS A 175       5.008  53.202   2.119  1.00 10.95           C  
ANISOU  532  CA  HIS A 175     1474   1425   1261     18     67    181       C  
ATOM    533  C   HIS A 175       3.737  52.813   1.376  1.00 11.74           C  
ANISOU  533  C   HIS A 175     1635   1442   1383    204    247    507       C  
ATOM    534  O   HIS A 175       3.459  51.625   1.212  1.00 13.26           O  
ANISOU  534  O   HIS A 175     1870   1646   1524    180     14     41       O  
ATOM    535  CB  HIS A 175       5.334  52.212   3.239  1.00 10.97           C  
ANISOU  535  CB  HIS A 175     1380   1581   1208    279    201    439       C  
ATOM    536  CG  HIS A 175       4.397  52.307   4.397  1.00  9.97           C  
ANISOU  536  CG  HIS A 175     1430   1239   1118    267    267    206       C  
ATOM    537  CD2 HIS A 175       3.255  51.635   4.669  1.00  9.98           C  
ANISOU  537  CD2 HIS A 175     1487   1262   1045    154    318    311       C  
ATOM    538  ND1 HIS A 175       4.559  53.223   5.415  1.00 10.36           N  
ANISOU  538  ND1 HIS A 175     1692   1109   1135     -1     10    117       N  
ATOM    539  CE1 HIS A 175       3.565  53.092   6.276  1.00  9.32           C  
ANISOU  539  CE1 HIS A 175     1145   1232   1163   -153     41    340       C  
ATOM    540  NE2 HIS A 175       2.765  52.131   5.851  1.00  9.39           N  
ANISOU  540  NE2 HIS A 175     1125   1412   1031    109    279    266       N  
ATOM    541  N   GLY A 176       2.957  53.796   0.925  1.00 12.45           N  
ANISOU  541  N   GLY A 176     1535   1909   1285    237      0    417       N  
ATOM    542  CA  GLY A 176       1.877  53.560  -0.014  1.00 14.31           C  
ANISOU  542  CA  GLY A 176     2020   2108   1311    263   -288    375       C  
ATOM    543  C   GLY A 176       0.472  53.771   0.508  1.00 14.75           C  
ANISOU  543  C   GLY A 176     1927   2215   1463    -89   -512    257       C  
ATOM    544  O   GLY A 176      -0.480  53.569  -0.257  1.00 18.97           O  
ANISOU  544  O   GLY A 176     2196   3159   1853    383   -431     75       O  
ATOM    545  N   ASP A 177       0.291  54.159   1.766  1.00 13.30           N  
ANISOU  545  N   ASP A 177     1798   1911   1346    394   -491    337       N  
ATOM    546  CA  ASP A 177      -1.050  54.344   2.306  1.00 12.80           C  
ANISOU  546  CA  ASP A 177     1753   1664   1445    303   -525    519       C  
ATOM    547  C   ASP A 177      -1.328  55.737   2.851  1.00 13.80           C  
ANISOU  547  C   ASP A 177     1738   1902   1604    450   -357    632       C  
ATOM    548  O   ASP A 177      -2.387  55.945   3.453  1.00 15.66           O  
ANISOU  548  O   ASP A 177     1731   2401   1816    747   -161    430       O  
ATOM    549  CB  ASP A 177      -1.386  53.281   3.365  1.00 13.89           C  
ANISOU  549  CB  ASP A 177     1797   1986   1495    101   -514    558       C  
ATOM    550  CG  ASP A 177      -0.426  53.285   4.543  1.00 11.82           C  
ANISOU  550  CG  ASP A 177     1418   1592   1479   -403   -210    537       C  
ATOM    551  OD1 ASP A 177       0.284  54.287   4.760  1.00 11.69           O  
ANISOU  551  OD1 ASP A 177     1667   1300   1475    178   -230    313       O  
ATOM    552  OD2 ASP A 177      -0.392  52.249   5.259  1.00 12.05           O1-
ANISOU  552  OD2 ASP A 177     1260   1989   1331     97   -142    455       O1-
ATOM    553  N   GLY A 178      -0.409  56.683   2.694  1.00 13.56           N  
ANISOU  553  N   GLY A 178     1733   1795   1623    162   -353    481       N  
ATOM    554  CA  GLY A 178      -0.637  58.026   3.177  1.00 14.28           C  
ANISOU  554  CA  GLY A 178     2155   1607   1664    337   -325    528       C  
ATOM    555  C   GLY A 178      -0.459  58.212   4.665  1.00 14.00           C  
ANISOU  555  C   GLY A 178     1908   1626   1785    471   -167    519       C  
ATOM    556  O   GLY A 178      -0.721  59.308   5.168  1.00 17.08           O  
ANISOU  556  O   GLY A 178     2409   2096   1986   1019    -38    264       O  
ATOM    557  N   TYR A 179      -0.024  57.179   5.388  1.00 12.71           N  
ANISOU  557  N   TYR A 179     1571   1514   1742     92     22    562       N  
ATOM    558  CA  TYR A 179       0.263  57.263   6.817  1.00 12.20           C  
ANISOU  558  CA  TYR A 179     1495   1260   1881    107    193    514       C  
ATOM    559  C   TYR A 179       1.729  56.896   7.003  1.00 10.65           C  
ANISOU  559  C   TYR A 179     1275   1100   1673      0    374    249       C  
ATOM    560  O   TYR A 179       2.052  55.741   7.316  1.00 10.81           O  
ANISOU  560  O   TYR A 179     1482    953   1672     32    184     99       O  
ATOM    561  CB  TYR A 179      -0.658  56.336   7.610  1.00 13.92           C  
ANISOU  561  CB  TYR A 179     1552   1378   2357    164    252    449       C  
ATOM    562  CG  TYR A 179      -2.103  56.772   7.566  1.00 17.17           C  
ANISOU  562  CG  TYR A 179     2110   1651   2761    301    234    191       C  
ATOM    563  CD1 TYR A 179      -2.564  57.796   8.386  1.00 20.18           C  
ANISOU  563  CD1 TYR A 179     2541   2250   2875    343    116   -264       C  
ATOM    564  CD2 TYR A 179      -3.004  56.176   6.694  1.00 18.09           C  
ANISOU  564  CD2 TYR A 179     1893   2026   2952    243    125    227       C  
ATOM    565  CE1 TYR A 179      -3.891  58.210   8.344  1.00 22.17           C  
ANISOU  565  CE1 TYR A 179     2786   2672   2968    457     62   -377       C  
ATOM    566  CE2 TYR A 179      -4.333  56.581   6.645  1.00 21.47           C  
ANISOU  566  CE2 TYR A 179     2521   2540   3095    334    -51    -29       C  
ATOM    567  CZ  TYR A 179      -4.767  57.596   7.472  1.00 24.75           C  
ANISOU  567  CZ  TYR A 179     3017   3071   3315    554    -20   -242       C  
ATOM    568  OH  TYR A 179      -6.086  58.002   7.427  1.00 30.20           O  
ANISOU  568  OH  TYR A 179     3768   3879   3828    681    148   -188       O  
ATOM    569  N   PRO A 180       2.644  57.839   6.799  1.00 10.64           N  
ANISOU  569  N   PRO A 180     1557    982   1504    213    104    139       N  
ATOM    570  CA  PRO A 180       4.063  57.475   6.734  1.00  9.94           C  
ANISOU  570  CA  PRO A 180     1419    991   1365      5     80    255       C  
ATOM    571  C   PRO A 180       4.638  57.092   8.088  1.00  9.52           C  
ANISOU  571  C   PRO A 180     1471    914   1234     98    168    177       C  
ATOM    572  O   PRO A 180       4.232  57.599   9.139  1.00 11.42           O  
ANISOU  572  O   PRO A 180     1703   1350   1285    220     71    -73       O  
ATOM    573  CB  PRO A 180       4.731  58.745   6.195  1.00 12.02           C  
ANISOU  573  CB  PRO A 180     1878   1050   1640     99    164    331       C  
ATOM    574  CG  PRO A 180       3.779  59.849   6.551  1.00 14.05           C  
ANISOU  574  CG  PRO A 180     1958   1561   1818     19    340    225       C  
ATOM    575  CD  PRO A 180       2.410  59.256   6.466  1.00 12.81           C  
ANISOU  575  CD  PRO A 180     1894   1274   1700   -118     69    187       C  
ATOM    576  N   PHE A 181       5.607  56.186   8.043  1.00  8.98           N  
ANISOU  576  N   PHE A 181     1325    908   1180   -165     29    168       N  
ATOM    577  CA  PHE A 181       6.455  55.913   9.184  1.00  9.18           C  
ANISOU  577  CA  PHE A 181     1527    770   1193    -36    -18    189       C  
ATOM    578  C   PHE A 181       7.511  57.012   9.325  1.00 10.88           C  
ANISOU  578  C   PHE A 181     1774   1174   1185      8    -22    290       C  
ATOM    579  O   PHE A 181       7.603  57.936   8.506  1.00 12.31           O  
ANISOU  579  O   PHE A 181     1942   1496   1238   -242   -160    139       O  
ATOM    580  CB  PHE A 181       7.071  54.522   9.067  1.00  8.91           C  
ANISOU  580  CB  PHE A 181     1432    747   1207   -180    -28    108       C  
ATOM    581  CG  PHE A 181       6.081  53.395   9.234  1.00  9.55           C  
ANISOU  581  CG  PHE A 181     1323   1058   1249   -166    -81    217       C  
ATOM    582  CD1 PHE A 181       5.075  53.460  10.189  1.00 10.08           C  
ANISOU  582  CD1 PHE A 181     1595    874   1361     -9     66    356       C  
ATOM    583  CD2 PHE A 181       6.173  52.265   8.444  1.00  9.14           C  
ANISOU  583  CD2 PHE A 181     1463    742   1267     60   -271     90       C  
ATOM    584  CE1 PHE A 181       4.172  52.415  10.348  1.00  9.74           C  
ANISOU  584  CE1 PHE A 181     1272   1083   1346     29    -47    247       C  
ATOM    585  CE2 PHE A 181       5.275  51.219   8.596  1.00  9.86           C  
ANISOU  585  CE2 PHE A 181     1389    979   1378    -56   -245    122       C  
ATOM    586  CZ  PHE A 181       4.277  51.295   9.551  1.00 11.31           C  
ANISOU  586  CZ  PHE A 181     1568   1437   1292    -21   -236     89       C  
ATOM    587  N   ASP A 182       8.312  56.912  10.392  1.00 10.00           N  
ANISOU  587  N   ASP A 182     1442   1219   1138   -261    -14    114       N  
ATOM    588  CA  ASP A 182       9.074  58.048  10.904  1.00 10.11           C  
ANISOU  588  CA  ASP A 182     1482   1290   1067   -307    151    102       C  
ATOM    589  C   ASP A 182      10.538  57.722  11.180  1.00 10.09           C  
ANISOU  589  C   ASP A 182     1534   1212   1089   -203    163    -96       C  
ATOM    590  O   ASP A 182      11.199  58.459  11.923  1.00 10.81           O  
ANISOU  590  O   ASP A 182     1677   1245   1186   -247    -76   -121       O  
ATOM    591  CB  ASP A 182       8.422  58.571  12.186  1.00 10.56           C  
ANISOU  591  CB  ASP A 182     1558   1384   1070    -45    333    122       C  
ATOM    592  CG  ASP A 182       8.388  57.525  13.290  1.00 10.64           C  
ANISOU  592  CG  ASP A 182     1499   1364   1178   -167    382   -190       C  
ATOM    593  OD1 ASP A 182       8.668  56.335  13.005  1.00  9.41           O  
ANISOU  593  OD1 ASP A 182     1332   1152   1091    -20    131    -56       O  
ATOM    594  OD2 ASP A 182       8.094  57.884  14.453  1.00 12.05           O1-
ANISOU  594  OD2 ASP A 182     2141   1148   1288   -232    333     -7       O1-
ATOM    595  N   GLY A 183      11.067  56.648  10.615  1.00  9.89           N  
ANISOU  595  N   GLY A 183     1610   1139   1010   -127     93     45       N  
ATOM    596  CA  GLY A 183      12.433  56.287  10.930  1.00  9.92           C  
ANISOU  596  CA  GLY A 183     1404   1360   1005   -333    -82   -136       C  
ATOM    597  C   GLY A 183      12.498  55.506  12.232  1.00  9.86           C  
ANISOU  597  C   GLY A 183     1256   1443   1049   -357   -117   -152       C  
ATOM    598  O   GLY A 183      11.502  54.973  12.722  1.00  9.61           O  
ANISOU  598  O   GLY A 183     1330   1280   1041   -300     65     19       O  
ATOM    599  N  ALYS A 184      13.695  55.470  12.806  0.54 10.68           N  
ANISOU  599  N  ALYS A 184     1431   1545   1084   -320     25   -108       N  
ATOM    600  N  BLYS A 184      13.700  55.431  12.794  0.46 10.70           N  
ANISOU  600  N  BLYS A 184     1431   1505   1130   -326      2    -62       N  
ATOM    601  CA ALYS A 184      13.918  54.676  14.004  0.54 10.83           C  
ANISOU  601  CA ALYS A 184     1366   1623   1128   -163     76    -32       C  
ATOM    602  CA BLYS A 184      13.898  54.588  13.967  0.46 11.62           C  
ANISOU  602  CA BLYS A 184     1429   1655   1332   -224     14     32       C  
ATOM    603  C  ALYS A 184      13.055  55.166  15.159  0.54 10.53           C  
ANISOU  603  C  ALYS A 184     1447   1434   1120   -238    -99   -374       C  
ATOM    604  C  BLYS A 184      13.137  55.131  15.172  0.46 10.80           C  
ANISOU  604  C  BLYS A 184     1455   1455   1193   -249    -46   -346       C  
ATOM    605  O  ALYS A 184      12.841  56.368  15.334  0.54 10.44           O  
ANISOU  605  O  ALYS A 184     1365   1534   1069   -308   -172   -194       O  
ATOM    606  O  BLYS A 184      13.061  56.342  15.389  0.46 10.44           O  
ANISOU  606  O  BLYS A 184     1444   1421   1102   -466     75   -126       O  
ATOM    607  CB ALYS A 184      15.387  54.733  14.403  0.54 12.32           C  
ANISOU  607  CB ALYS A 184     1662   1700   1317   -298    163     25       C  
ATOM    608  CB BLYS A 184      15.389  54.431  14.279  0.46 14.71           C  
ANISOU  608  CB BLYS A 184     1883   2000   1708   -234     -8     66       C  
ATOM    609  CG ALYS A 184      15.868  53.471  15.084  0.54 15.68           C  
ANISOU  609  CG ALYS A 184     2185   2227   1544   -196     65      9       C  
ATOM    610  CG BLYS A 184      16.085  55.681  14.772  0.46 17.30           C  
ANISOU  610  CG BLYS A 184     2221   2380   1973   -271     40    120       C  
ATOM    611  CD ALYS A 184      17.370  53.502  15.233  0.54 17.11           C  
ANISOU  611  CD ALYS A 184     2212   2545   1743   -234    -16    -69       C  
ATOM    612  CD BLYS A 184      17.592  55.485  14.817  0.46 19.60           C  
ANISOU  612  CD BLYS A 184     2573   2711   2165   -434   -106     44       C  
ATOM    613  CE ALYS A 184      17.789  54.557  16.236  0.54 17.72           C  
ANISOU  613  CE ALYS A 184     2280   2602   1851   -317    -69     78       C  
ATOM    614  CE BLYS A 184      18.223  55.811  13.475  0.46 21.66           C  
ANISOU  614  CE BLYS A 184     2909   3041   2281   -374   -144     83       C  
ATOM    615  NZ ALYS A 184      17.458  54.167  17.639  0.54 16.69           N1+
ANISOU  615  NZ ALYS A 184     2085   2440   1817   -139   -121     23       N1+
ATOM    616  NZ BLYS A 184      18.064  57.256  13.143  0.46 23.16           N1+
ANISOU  616  NZ BLYS A 184     3163   3171   2464   -462   -127    109       N1+
ATOM    617  N   ASP A 185      12.544  54.209  15.931  1.00  9.50           N  
ANISOU  617  N   ASP A 185     1403   1120   1085   -210    -31   -109       N  
ATOM    618  CA  ASP A 185      11.782  54.489  17.146  1.00  9.79           C  
ANISOU  618  CA  ASP A 185     1346   1322   1053    -90     89   -425       C  
ATOM    619  C   ASP A 185      10.474  55.215  16.850  1.00 11.40           C  
ANISOU  619  C   ASP A 185     1637   1543   1150   -377    225   -476       C  
ATOM    620  O   ASP A 185      10.004  55.216  15.707  1.00 10.51           O  
ANISOU  620  O   ASP A 185     1590   1333   1072   -295     25   -193       O  
ATOM    621  CB  ASP A 185      12.668  55.178  18.185  1.00 10.73           C  
ANISOU  621  CB  ASP A 185     1360   1564   1152   -102     63   -468       C  
ATOM    622  CG  ASP A 185      13.946  54.420  18.408  1.00 11.84           C  
ANISOU  622  CG  ASP A 185     1790   1425   1285   -197     21   -425       C  
ATOM    623  OD1 ASP A 185      13.857  53.262  18.852  1.00 11.69           O  
ANISOU  623  OD1 ASP A 185     2030   1178   1235   -152    -66   -167       O  
ATOM    624  OD2 ASP A 185      15.021  54.952  18.087  1.00 12.47           O1-
ANISOU  624  OD2 ASP A 185     1750   1600   1389   -150    -63   -199       O1-
ATOM    625  N   GLY A 186       9.845  55.779  17.874  1.00 11.06           N  
ANISOU  625  N   GLY A 186     1609   1291   1304   -632    270   -474       N  
ATOM    626  CA  GLY A 186       8.569  56.442  17.655  1.00 11.32           C  
ANISOU  626  CA  GLY A 186     1578   1278   1444     39    206   -453       C  
ATOM    627  C   GLY A 186       7.500  55.470  17.178  1.00 10.00           C  
ANISOU  627  C   GLY A 186     1537   1000   1263    -42     20   -282       C  
ATOM    628  O   GLY A 186       7.208  54.456  17.817  1.00 11.22           O  
ANISOU  628  O   GLY A 186     1659   1287   1319     40     68    -64       O  
ATOM    629  N  ALEU A 187       6.880  55.803  16.050  0.56  9.57           N  
ANISOU  629  N  ALEU A 187     1059   1230   1346   -196    170   -178       N  
ATOM    630  N  BLEU A 187       6.911  55.782  16.032  0.44  9.45           N  
ANISOU  630  N  BLEU A 187     1138   1216   1236   -181    147   -169       N  
ATOM    631  CA ALEU A 187       5.900  54.912  15.445  0.56  9.66           C  
ANISOU  631  CA ALEU A 187     1355   1052   1265    -78    174    -57       C  
ATOM    632  CA BLEU A 187       5.899  54.922  15.436  0.44  9.74           C  
ANISOU  632  CA BLEU A 187     1391   1091   1218   -101    127    -28       C  
ATOM    633  C  ALEU A 187       6.585  53.609  15.076  0.56  8.98           C  
ANISOU  633  C  ALEU A 187     1286    973   1154   -221     31   -184       C  
ATOM    634  C  BLEU A 187       6.529  53.603  15.009  0.44  8.96           C  
ANISOU  634  C  BLEU A 187     1264   1004   1138    -79    -13   -206       C  
ATOM    635  O  ALEU A 187       7.536  53.605  14.294  0.56 10.14           O  
ANISOU  635  O  ALEU A 187     1339   1438   1074     38    184    116       O  
ATOM    636  O  BLEU A 187       7.374  53.579  14.113  0.44  8.29           O  
ANISOU  636  O  BLEU A 187     1020   1049   1081   -218     22   -342       O  
ATOM    637  CB ALEU A 187       5.340  55.556  14.179  0.56 10.05           C  
ANISOU  637  CB ALEU A 187     1338   1100   1382    -16     84     99       C  
ATOM    638  CB BLEU A 187       5.338  55.643  14.214  0.44 10.39           C  
ANISOU  638  CB BLEU A 187     1393   1268   1284     42     25    166       C  
ATOM    639  CG ALEU A 187       4.582  56.878  14.283  0.56 11.32           C  
ANISOU  639  CG ALEU A 187     1590   1263   1446   -123    100    114       C  
ATOM    640  CG BLEU A 187       4.223  54.973  13.426  0.44  9.73           C  
ANISOU  640  CG BLEU A 187     1518    818   1362   -114    -14    156       C  
ATOM    641  CD1ALEU A 187       4.307  57.416  12.890  0.56 12.98           C  
ANISOU  641  CD1ALEU A 187     1822   1662   1449    220   -117    347       C  
ATOM    642  CD1BLEU A 187       3.160  54.514  14.386  0.44 12.04           C  
ANISOU  642  CD1BLEU A 187     1777   1491   1308    282    130    -23       C  
ATOM    643  CD2ALEU A 187       3.281  56.700  15.046  0.56 13.52           C  
ANISOU  643  CD2ALEU A 187     2046   1662   1430    281    403     20       C  
ATOM    644  CD2BLEU A 187       3.652  55.947  12.401  0.44 11.51           C  
ANISOU  644  CD2BLEU A 187     1661   1362   1352     74   -206    310       C  
ATOM    645  N   LEU A 188       6.106  52.499  15.624  1.00  8.96           N  
ANISOU  645  N   LEU A 188     1059   1289   1057    -38    -73    -63       N  
ATOM    646  CA  LEU A 188       6.738  51.209  15.359  1.00  7.70           C  
ANISOU  646  CA  LEU A 188     1075    999    850    167    -80   -134       C  
ATOM    647  C   LEU A 188       6.045  50.425  14.257  1.00  7.41           C  
ANISOU  647  C   LEU A 188     1185    866    764     17    167      7       C  
ATOM    648  O   LEU A 188       6.672  49.582  13.600  1.00  7.96           O  
ANISOU  648  O   LEU A 188     1108   1097    821    -74     -9     46       O  
ATOM    649  CB  LEU A 188       6.765  50.355  16.632  1.00  8.63           C  
ANISOU  649  CB  LEU A 188     1231   1336    711   -128    -48     37       C  
ATOM    650  CG  LEU A 188       7.386  51.017  17.859  1.00  9.50           C  
ANISOU  650  CG  LEU A 188     1353   1499    757   -346     21     55       C  
ATOM    651  CD1 LEU A 188       7.280  50.066  19.048  1.00  9.89           C  
ANISOU  651  CD1 LEU A 188     1449   1524    783   -223    -67   -107       C  
ATOM    652  CD2 LEU A 188       8.834  51.416  17.618  1.00 10.57           C  
ANISOU  652  CD2 LEU A 188     1197   2023    798   -339    -69    127       C  
ATOM    653  N   ALA A 189       4.752  50.663  14.081  1.00  7.59           N  
ANISOU  653  N   ALA A 189      898   1045    939    -50     -7      7       N  
ATOM    654  CA  ALA A 189       3.869  49.864  13.246  1.00  7.85           C  
ANISOU  654  CA  ALA A 189      830   1221    933   -134     40     50       C  
ATOM    655  C   ALA A 189       2.511  50.541  13.321  1.00  7.62           C  
ANISOU  655  C   ALA A 189      736   1149   1012    -15    192    117       C  
ATOM    656  O   ALA A 189       2.294  51.437  14.143  1.00  8.65           O  
ANISOU  656  O   ALA A 189     1033   1173   1080    119     76   -289       O  
ATOM    657  CB  ALA A 189       3.756  48.427  13.763  1.00  7.93           C  
ANISOU  657  CB  ALA A 189     1093    872   1049   -112    159    264       C  
ATOM    658  N   HIS A 190       1.596  50.110  12.459  1.00  8.40           N  
ANISOU  658  N   HIS A 190      909   1188   1095     54    -20     18       N  
ATOM    659  CA  HIS A 190       0.207  50.540  12.571  1.00  8.12           C  
ANISOU  659  CA  HIS A 190      813   1118   1154    -46     94    -69       C  
ATOM    660  C   HIS A 190      -0.679  49.510  11.893  1.00  8.61           C  
ANISOU  660  C   HIS A 190      865   1271   1135    186     82     48       C  
ATOM    661  O   HIS A 190      -0.212  48.685  11.106  1.00  8.11           O  
ANISOU  661  O   HIS A 190      776   1152   1155     94     76    -18       O  
ATOM    662  CB  HIS A 190      -0.053  51.964  12.057  1.00  9.69           C  
ANISOU  662  CB  HIS A 190     1661    904   1116    136     51     38       C  
ATOM    663  CG  HIS A 190       0.294  52.195  10.612  1.00  9.23           C  
ANISOU  663  CG  HIS A 190     1303    981   1223     74     85    -51       C  
ATOM    664  CD2 HIS A 190       0.248  51.393   9.523  1.00  9.04           C  
ANISOU  664  CD2 HIS A 190     1077   1065   1293    -19    134     36       C  
ATOM    665  ND1 HIS A 190       0.694  53.430  10.153  1.00 10.40           N  
ANISOU  665  ND1 HIS A 190     1602   1014   1336    -69    -19     89       N  
ATOM    666  CE1 HIS A 190       0.921  53.371   8.853  1.00 10.70           C  
ANISOU  666  CE1 HIS A 190     1390   1305   1369   -167    -71    357       C  
ATOM    667  NE2 HIS A 190       0.654  52.146   8.444  1.00  9.75           N  
ANISOU  667  NE2 HIS A 190      912   1421   1372     -1     88     76       N  
ATOM    668  N   ALA A 191      -1.964  49.557  12.226  1.00  8.26           N  
ANISOU  668  N   ALA A 191      960   1047   1133    130     40     60       N  
ATOM    669  CA  ALA A 191      -2.909  48.615  11.654  1.00  8.73           C  
ANISOU  669  CA  ALA A 191      933   1093   1293    -16     31     28       C  
ATOM    670  C   ALA A 191      -4.260  49.292  11.497  1.00  9.65           C  
ANISOU  670  C   ALA A 191      855   1268   1542    273     33     28       C  
ATOM    671  O   ALA A 191      -4.616  50.189  12.267  1.00 12.44           O  
ANISOU  671  O   ALA A 191      984   2045   1697    522    -51   -344       O  
ATOM    672  CB  ALA A 191      -3.049  47.357  12.515  1.00  9.73           C  
ANISOU  672  CB  ALA A 191     1083   1281   1332   -210    142    306       C  
ATOM    673  N   PHE A 192      -5.004  48.846  10.509  1.00  9.56           N  
ANISOU  673  N   PHE A 192      807   1204   1620    109   -232    -57       N  
ATOM    674  CA  PHE A 192      -6.302  49.410  10.200  1.00 10.76           C  
ANISOU  674  CA  PHE A 192     1073   1255   1761    376   -204     71       C  
ATOM    675  C   PHE A 192      -7.418  48.545  10.777  1.00 11.07           C  
ANISOU  675  C   PHE A 192      936   1572   1699    355   -293   -172       C  
ATOM    676  O   PHE A 192      -7.315  47.318  10.787  1.00 10.42           O  
ANISOU  676  O   PHE A 192      870   1459   1630    256    -54    -37       O  
ATOM    677  CB  PHE A 192      -6.472  49.497   8.679  1.00 12.39           C  
ANISOU  677  CB  PHE A 192     1070   1799   1838    277   -122    447       C  
ATOM    678  CG  PHE A 192      -5.492  50.428   8.013  1.00 12.51           C  
ANISOU  678  CG  PHE A 192     1332   1446   1977    395   -194    177       C  
ATOM    679  CD1 PHE A 192      -4.194  50.020   7.753  1.00 13.49           C  
ANISOU  679  CD1 PHE A 192     1429   1733   1965     80     81     54       C  
ATOM    680  CD2 PHE A 192      -5.877  51.707   7.635  1.00 15.75           C  
ANISOU  680  CD2 PHE A 192     2050   1979   1955    217      9    232       C  
ATOM    681  CE1 PHE A 192      -3.290  50.873   7.147  1.00 15.63           C  
ANISOU  681  CE1 PHE A 192     1810   2041   2088     -4    236     -6       C  
ATOM    682  CE2 PHE A 192      -4.978  52.561   7.018  1.00 17.89           C  
ANISOU  682  CE2 PHE A 192     2277   2436   2087    177    193    149       C  
ATOM    683  CZ  PHE A 192      -3.684  52.143   6.777  1.00 17.94           C  
ANISOU  683  CZ  PHE A 192     2321   2395   2100    146    280     43       C  
ATOM    684  N   PRO A 193      -8.498  49.160  11.255  1.00 10.43           N  
ANISOU  684  N   PRO A 193     1214   1098   1651    257   -199    -73       N  
ATOM    685  CA  PRO A 193      -9.628  48.385  11.790  1.00 11.79           C  
ANISOU  685  CA  PRO A 193     1214   1697   1567      7    -85    -52       C  
ATOM    686  C   PRO A 193     -10.291  47.549  10.706  1.00 10.73           C  
ANISOU  686  C   PRO A 193      856   1815   1405    352   -171    -97       C  
ATOM    687  O   PRO A 193     -10.049  47.762   9.504  1.00 11.54           O  
ANISOU  687  O   PRO A 193     1052   1932   1402    205   -144   -201       O  
ATOM    688  CB  PRO A 193     -10.576  49.473  12.325  1.00 12.88           C  
ANISOU  688  CB  PRO A 193     1406   1800   1686    140    141   -237       C  
ATOM    689  CG  PRO A 193     -10.199  50.715  11.596  1.00 15.01           C  
ANISOU  689  CG  PRO A 193     1781   2074   1848    724    287      9       C  
ATOM    690  CD  PRO A 193      -8.717  50.614  11.362  1.00 12.39           C  
ANISOU  690  CD  PRO A 193     1250   1641   1817    550     90    -80       C  
ATOM    691  N   PRO A 194     -11.124  46.577  11.095  1.00 11.11           N  
ANISOU  691  N   PRO A 194      947   1825   1450    189   -208    -25       N  
ATOM    692  CA  PRO A 194     -11.655  45.605  10.128  1.00 11.82           C  
ANISOU  692  CA  PRO A 194      998   1946   1549     22   -154    149       C  
ATOM    693  C   PRO A 194     -12.456  46.246   9.004  1.00 11.99           C  
ANISOU  693  C   PRO A 194     1088   1798   1668    223   -318     58       C  
ATOM    694  O   PRO A 194     -13.027  47.330   9.147  1.00 13.85           O  
ANISOU  694  O   PRO A 194     1244   2310   1708    262   -279      3       O  
ATOM    695  CB  PRO A 194     -12.560  44.710  10.984  1.00 13.74           C  
ANISOU  695  CB  PRO A 194     1392   2240   1590    110   -169    197       C  
ATOM    696  CG  PRO A 194     -12.013  44.835  12.359  1.00 13.23           C  
ANISOU  696  CG  PRO A 194     1478   1944   1605   -173   -258     34       C  
ATOM    697  CD  PRO A 194     -11.495  46.230  12.481  1.00 11.90           C  
ANISOU  697  CD  PRO A 194     1129   1902   1490    314   -236    -85       C  
ATOM    698  N   GLY A 195     -12.509  45.524   7.887  1.00 13.64           N  
ANISOU  698  N   GLY A 195      944   2433   1806     53   -246   -159       N  
ATOM    699  CA  GLY A 195     -13.227  45.933   6.705  1.00 14.51           C  
ANISOU  699  CA  GLY A 195     1093   2521   1901    406   -361   -114       C  
ATOM    700  C   GLY A 195     -12.511  45.437   5.467  1.00 15.25           C  
ANISOU  700  C   GLY A 195     1544   2415   1835    133   -326    -65       C  
ATOM    701  O   GLY A 195     -11.526  44.696   5.551  1.00 15.05           O  
ANISOU  701  O   GLY A 195     1536   2329   1853     18   -339   -143       O  
ATOM    702  N   PRO A 196     -12.977  45.845   4.289  1.00 15.74           N  
ANISOU  702  N   PRO A 196     1132   3065   1782    352   -282   -152       N  
ATOM    703  CA  PRO A 196     -12.363  45.375   3.045  1.00 16.48           C  
ANISOU  703  CA  PRO A 196     1577   2934   1753    243   -249   -154       C  
ATOM    704  C   PRO A 196     -11.127  46.183   2.672  1.00 14.90           C  
ANISOU  704  C   PRO A 196     1554   2320   1786    520   -265     70       C  
ATOM    705  O   PRO A 196     -10.874  47.273   3.187  1.00 16.85           O  
ANISOU  705  O   PRO A 196     1708   2762   1933    672   -291    178       O  
ATOM    706  CB  PRO A 196     -13.478  45.592   2.012  1.00 19.74           C  
ANISOU  706  CB  PRO A 196     2028   3411   2061    358   -193   -234       C  
ATOM    707  CG  PRO A 196     -14.235  46.761   2.538  1.00 22.14           C  
ANISOU  707  CG  PRO A 196     2497   3503   2413    415   -190   -295       C  
ATOM    708  CD  PRO A 196     -14.201  46.631   4.045  1.00 20.19           C  
ANISOU  708  CD  PRO A 196     2225   3353   2094    741   -213   -155       C  
ATOM    709  N   GLY A 197     -10.358  45.624   1.745  1.00 16.18           N  
ANISOU  709  N   GLY A 197     1833   2523   1791    525   -252     14       N  
ATOM    710  CA  GLY A 197      -9.223  46.356   1.209  1.00 14.62           C  
ANISOU  710  CA  GLY A 197     1775   2086   1693     32   -262    242       C  
ATOM    711  C   GLY A 197      -8.137  46.550   2.252  1.00 13.91           C  
ANISOU  711  C   GLY A 197     1665   1979   1641    199   -314    270       C  
ATOM    712  O   GLY A 197      -7.729  45.607   2.946  1.00 12.88           O  
ANISOU  712  O   GLY A 197     1623   1695   1576    412    -39    328       O  
ATOM    713  N   ILE A 198      -7.653  47.790   2.367  1.00 14.32           N  
ANISOU  713  N   ILE A 198     1711   1962   1769    194   -331    524       N  
ATOM    714  CA  ILE A 198      -6.599  48.100   3.326  1.00 14.65           C  
ANISOU  714  CA  ILE A 198     1589   2111   1867    184   -374    610       C  
ATOM    715  C   ILE A 198      -7.066  47.919   4.760  1.00 12.74           C  
ANISOU  715  C   ILE A 198     1328   1712   1801    365   -325    428       C  
ATOM    716  O   ILE A 198      -6.244  47.749   5.669  1.00 11.90           O  
ANISOU  716  O   ILE A 198     1251   1401   1871    182   -223    323       O  
ATOM    717  CB  ILE A 198      -6.060  49.522   3.085  1.00 17.34           C  
ANISOU  717  CB  ILE A 198     1967   2553   2067   -131   -273    208       C  
ATOM    718  CG1 ILE A 198      -4.716  49.700   3.791  1.00 20.30           C  
ANISOU  718  CG1 ILE A 198     2633   2836   2244   -504   -146    274       C  
ATOM    719  CG2 ILE A 198      -7.058  50.564   3.565  1.00 19.31           C  
ANISOU  719  CG2 ILE A 198     2541   2547   2249    -77   -233     99       C  
ATOM    720  CD1 ILE A 198      -3.994  50.942   3.387  1.00 24.76           C  
ANISOU  720  CD1 ILE A 198     3226   3474   2708    104    129     52       C  
ATOM    721  N   GLN A 199      -8.370  47.961   4.997  1.00 12.42           N  
ANISOU  721  N   GLN A 199     1051   2004   1665    360    -96    421       N  
ATOM    722  CA  GLN A 199      -8.869  47.713   6.338  1.00 11.25           C  
ANISOU  722  CA  GLN A 199     1014   1514   1746    103   -217    394       C  
ATOM    723  C   GLN A 199      -8.409  46.335   6.811  1.00 11.13           C  
ANISOU  723  C   GLN A 199     1028   1497   1702    343   -279     77       C  
ATOM    724  O   GLN A 199      -8.312  45.385   6.030  1.00 10.98           O  
ANISOU  724  O   GLN A 199     1028   1565   1578    119   -107    -54       O  
ATOM    725  CB  GLN A 199     -10.392  47.819   6.356  1.00 12.04           C  
ANISOU  725  CB  GLN A 199      952   1684   1938    402   -366    249       C  
ATOM    726  CG  GLN A 199     -10.940  49.168   5.894  1.00 14.83           C  
ANISOU  726  CG  GLN A 199     1446   2112   2076    558   -400    104       C  
ATOM    727  CD  GLN A 199     -10.469  50.342   6.733  1.00 16.72           C  
ANISOU  727  CD  GLN A 199     1876   2346   2132    374   -386    270       C  
ATOM    728  NE2 GLN A 199     -10.345  51.495   6.096  1.00 17.50           N  
ANISOU  728  NE2 GLN A 199     2320   2233   2097    277   -312    293       N  
ATOM    729  OE1 GLN A 199     -10.234  50.224   7.942  1.00 17.01           O  
ANISOU  729  OE1 GLN A 199     1679   2573   2210    381   -371    168       O  
ATOM    730  N   GLY A 200      -8.080  46.243   8.097  1.00 10.32           N  
ANISOU  730  N   GLY A 200      959   1386   1577     -4   -293     72       N  
ATOM    731  CA  GLY A 200      -7.540  45.023   8.660  1.00  9.69           C  
ANISOU  731  CA  GLY A 200      840   1362   1481     -1   -149    174       C  
ATOM    732  C   GLY A 200      -6.052  44.818   8.482  1.00  9.32           C  
ANISOU  732  C   GLY A 200      856   1381   1302    -48   -119     98       C  
ATOM    733  O   GLY A 200      -5.492  43.924   9.130  1.00 10.05           O  
ANISOU  733  O   GLY A 200     1025   1589   1206     11    -62    104       O  
ATOM    734  N   ASP A 201      -5.388  45.595   7.629  1.00  9.21           N  
ANISOU  734  N   ASP A 201      854   1354   1291    -56    -76     70       N  
ATOM    735  CA  ASP A 201      -3.996  45.319   7.312  1.00  8.90           C  
ANISOU  735  CA  ASP A 201      694   1502   1186     79   -201     80       C  
ATOM    736  C   ASP A 201      -3.076  45.843   8.411  1.00  8.77           C  
ANISOU  736  C   ASP A 201     1078   1051   1203    131    -89      6       C  
ATOM    737  O   ASP A 201      -3.430  46.745   9.174  1.00  9.65           O  
ANISOU  737  O   ASP A 201     1095   1156   1416    155   -162   -227       O  
ATOM    738  CB  ASP A 201      -3.629  45.946   5.965  1.00  9.53           C  
ANISOU  738  CB  ASP A 201     1115   1327   1180    257   -160    182       C  
ATOM    739  CG  ASP A 201      -4.371  45.317   4.790  1.00 10.63           C  
ANISOU  739  CG  ASP A 201     1001   1884   1155    -99   -208    199       C  
ATOM    740  OD1 ASP A 201      -5.170  44.373   4.996  1.00  9.85           O  
ANISOU  740  OD1 ASP A 201     1168   1446   1128    119    -84    -29       O  
ATOM    741  OD2 ASP A 201      -4.143  45.774   3.644  1.00 11.51           O1-
ANISOU  741  OD2 ASP A 201     1257   1986   1132   -208   -173    286       O1-
ATOM    742  N   ALA A 202      -1.876  45.265   8.482  1.00  7.78           N  
ANISOU  742  N   ALA A 202      949    949   1058     24      3    134       N  
ATOM    743  CA  ALA A 202      -0.926  45.569   9.544  1.00  7.99           C  
ANISOU  743  CA  ALA A 202      871   1167    999    -30   -128     57       C  
ATOM    744  C   ALA A 202       0.437  45.801   8.913  1.00  8.38           C  
ANISOU  744  C   ALA A 202      831   1302   1049     37   -116      6       C  
ATOM    745  O   ALA A 202       0.939  44.940   8.186  1.00  7.88           O  
ANISOU  745  O   ALA A 202      980    983   1031    -12     31    -19       O  
ATOM    746  CB  ALA A 202      -0.857  44.419  10.554  1.00  9.23           C  
ANISOU  746  CB  ALA A 202     1115   1334   1057     34   -178     88       C  
ATOM    747  N   HIS A 203       1.025  46.964   9.185  1.00  8.12           N  
ANISOU  747  N   HIS A 203      786   1237   1060    -45    -57    -16       N  
ATOM    748  CA  HIS A 203       2.306  47.359   8.620  1.00  8.67           C  
ANISOU  748  CA  HIS A 203      945   1284   1065    205   -189    -88       C  
ATOM    749  C   HIS A 203       3.311  47.614   9.730  1.00  7.84           C  
ANISOU  749  C   HIS A 203      959   1076    942     10     25     85       C  
ATOM    750  O   HIS A 203       2.983  48.223  10.754  1.00  8.23           O  
ANISOU  750  O   HIS A 203     1119   1028    982      2    -55    -67       O  
ATOM    751  CB  HIS A 203       2.162  48.639   7.814  1.00  8.50           C  
ANISOU  751  CB  HIS A 203     1111   1090   1028     31   -245    195       C  
ATOM    752  CG  HIS A 203       1.170  48.544   6.698  1.00  9.11           C  
ANISOU  752  CG  HIS A 203     1214   1280    968   -124    -99    132       C  
ATOM    753  CD2 HIS A 203       0.629  47.474   6.065  1.00 10.31           C  
ANISOU  753  CD2 HIS A 203     1400   1617    901   -106    -30    170       C  
ATOM    754  ND1 HIS A 203       0.631  49.660   6.100  1.00  9.18           N  
ANISOU  754  ND1 HIS A 203     1188   1345    953    -55    -61    256       N  
ATOM    755  CE1 HIS A 203      -0.194  49.282   5.138  1.00 10.24           C  
ANISOU  755  CE1 HIS A 203     1404   1531    954     -4   -116    373       C  
ATOM    756  NE2 HIS A 203      -0.216  47.962   5.096  1.00  9.73           N  
ANISOU  756  NE2 HIS A 203     1238   1503    957    -47     10    432       N  
ATOM    757  N   PHE A 204       4.543  47.176   9.499  1.00  7.07           N  
ANISOU  757  N   PHE A 204      803    960    923    -90    -29     52       N  
ATOM    758  CA  PHE A 204       5.622  47.250  10.471  1.00  7.45           C  
ANISOU  758  CA  PHE A 204      984    957    888     81    -56     89       C  
ATOM    759  C   PHE A 204       6.739  48.116   9.907  1.00  7.17           C  
ANISOU  759  C   PHE A 204      953    989    781   -128   -171     37       C  
ATOM    760  O   PHE A 204       7.136  47.939   8.750  1.00  7.95           O  
ANISOU  760  O   PHE A 204     1148    981    891   -155     16     -8       O  
ATOM    761  CB  PHE A 204       6.105  45.842  10.820  1.00  7.49           C  
ANISOU  761  CB  PHE A 204     1002    840   1005    -86     -4     31       C  
ATOM    762  CG  PHE A 204       5.029  45.003  11.447  1.00  7.50           C  
ANISOU  762  CG  PHE A 204     1168    690    993    209     15     39       C  
ATOM    763  CD1 PHE A 204       4.092  44.343  10.670  1.00  8.38           C  
ANISOU  763  CD1 PHE A 204     1144   1037   1004   -135    -31     24       C  
ATOM    764  CD2 PHE A 204       4.923  44.923  12.834  1.00  7.71           C  
ANISOU  764  CD2 PHE A 204     1192    784    952    -29     77    159       C  
ATOM    765  CE1 PHE A 204       3.065  43.612  11.249  1.00  8.86           C  
ANISOU  765  CE1 PHE A 204     1648    811    909     29     13    -73       C  
ATOM    766  CE2 PHE A 204       3.909  44.183  13.418  1.00  9.54           C  
ANISOU  766  CE2 PHE A 204     1638   1087    900     -3     33     53       C  
ATOM    767  CZ  PHE A 204       2.974  43.529  12.623  1.00  8.72           C  
ANISOU  767  CZ  PHE A 204     1482    871    960   -162   -121    -37       C  
ATOM    768  N   ASP A 205       7.210  49.070  10.708  1.00  7.38           N  
ANISOU  768  N   ASP A 205      738   1151    917   -167    -47    204       N  
ATOM    769  CA  ASP A 205       8.242  50.007  10.275  1.00  7.60           C  
ANISOU  769  CA  ASP A 205     1031   1074    783     16     20     39       C  
ATOM    770  C   ASP A 205       9.584  49.288  10.253  1.00  7.88           C  
ANISOU  770  C   ASP A 205     1101   1200    692   -427     62     -5       C  
ATOM    771  O   ASP A 205      10.122  48.930  11.307  1.00  7.83           O  
ANISOU  771  O   ASP A 205     1102   1085    790    -76     26     66       O  
ATOM    772  CB  ASP A 205       8.262  51.188  11.240  1.00  7.69           C  
ANISOU  772  CB  ASP A 205     1327    816    777   -236    -43     37       C  
ATOM    773  CG  ASP A 205       9.184  52.307  10.799  1.00  8.19           C  
ANISOU  773  CG  ASP A 205     1274   1053    785   -242    -22    -69       C  
ATOM    774  OD1 ASP A 205       9.918  52.156   9.796  1.00  8.66           O  
ANISOU  774  OD1 ASP A 205     1155   1127   1007   -197     90     24       O  
ATOM    775  OD2 ASP A 205       9.160  53.363  11.461  1.00  8.66           O1-
ANISOU  775  OD2 ASP A 205     1176   1139    975   -196     23    -17       O1-
ATOM    776  N   ASP A 206      10.137  49.068   9.062  1.00  7.21           N  
ANISOU  776  N   ASP A 206     1068    880    792   -137     52    -53       N  
ATOM    777  CA  ASP A 206      11.417  48.375   8.986  1.00  7.64           C  
ANISOU  777  CA  ASP A 206     1098    994    809   -270     13    -74       C  
ATOM    778  C   ASP A 206      12.602  49.274   9.300  1.00  8.88           C  
ANISOU  778  C   ASP A 206     1407   1038    930    201     17     83       C  
ATOM    779  O   ASP A 206      13.739  48.795   9.285  1.00  8.51           O  
ANISOU  779  O   ASP A 206     1230   1005    999   -146     40     58       O  
ATOM    780  CB  ASP A 206      11.602  47.682   7.634  1.00  8.80           C  
ANISOU  780  CB  ASP A 206     1476   1047    820    -51     72    -81       C  
ATOM    781  CG  ASP A 206      12.420  46.404   7.737  1.00  8.41           C  
ANISOU  781  CG  ASP A 206     1034   1451    710   -282     41    -86       C  
ATOM    782  OD1 ASP A 206      12.875  46.019   8.841  1.00  8.85           O  
ANISOU  782  OD1 ASP A 206     1196   1295    871   -107    -64   -111       O  
ATOM    783  OD2 ASP A 206      12.595  45.764   6.683  1.00 11.19           O1-
ANISOU  783  OD2 ASP A 206     2016   1380    857    386   -118   -193       O1-
ATOM    784  N   ASP A 207      12.375  50.555   9.578  1.00  7.71           N  
ANISOU  784  N   ASP A 207     1075    949    905    -73    -10     46       N  
ATOM    785  CA  ASP A 207      13.437  51.330  10.204  1.00  8.54           C  
ANISOU  785  CA  ASP A 207     1132   1020   1091    -97    -42    -49       C  
ATOM    786  C   ASP A 207      13.636  50.958  11.668  1.00  8.50           C  
ANISOU  786  C   ASP A 207     1235    990   1007   -174    -36    -27       C  
ATOM    787  O   ASP A 207      14.605  51.427  12.276  1.00 10.01           O  
ANISOU  787  O   ASP A 207     1465   1278   1062   -365    -70     81       O  
ATOM    788  CB  ASP A 207      13.223  52.835  10.005  1.00  8.73           C  
ANISOU  788  CB  ASP A 207     1253    905   1158   -149     36    -75       C  
ATOM    789  CG  ASP A 207      13.645  53.309   8.615  1.00  9.92           C  
ANISOU  789  CG  ASP A 207     1141   1315   1313   -116    171   -138       C  
ATOM    790  OD1 ASP A 207      14.530  52.666   7.999  1.00 11.47           O  
ANISOU  790  OD1 ASP A 207     1797   1183   1376   -293    168     76       O  
ATOM    791  OD2 ASP A 207      13.099  54.329   8.143  1.00  9.92           O1-
ANISOU  791  OD2 ASP A 207     1491    982   1295   -119    182    -89       O1-
ATOM    792  N   GLU A 208      12.762  50.129  12.238  1.00  7.92           N  
ANISOU  792  N   GLU A 208     1158    917    932   -107     71    156       N  
ATOM    793  CA  GLU A 208      13.095  49.492  13.502  1.00  8.44           C  
ANISOU  793  CA  GLU A 208     1287    991    927    -80      9     78       C  
ATOM    794  C   GLU A 208      13.968  48.279  13.248  1.00  7.53           C  
ANISOU  794  C   GLU A 208     1054    920    889   -355   -116     11       C  
ATOM    795  O   GLU A 208      13.921  47.666  12.178  1.00  8.47           O  
ANISOU  795  O   GLU A 208     1255    957   1007   -103     29   -136       O  
ATOM    796  CB  GLU A 208      11.847  49.028  14.259  1.00  8.76           C  
ANISOU  796  CB  GLU A 208     1182   1239    907   -241     61     90       C  
ATOM    797  CG  GLU A 208      10.724  50.030  14.334  1.00  8.93           C  
ANISOU  797  CG  GLU A 208     1314   1007   1074    205      0    -75       C  
ATOM    798  CD  GLU A 208      11.161  51.411  14.768  1.00  8.92           C  
ANISOU  798  CD  GLU A 208     1163   1208   1017     30    169     11       C  
ATOM    799  OE1 GLU A 208      12.215  51.565  15.432  1.00  9.66           O  
ANISOU  799  OE1 GLU A 208     1367   1202   1102    -99    -37   -144       O  
ATOM    800  OE2 GLU A 208      10.420  52.359  14.446  1.00 10.10           O1-
ANISOU  800  OE2 GLU A 208     1599   1019   1219    -89    218    -23       O1-
ATOM    801  N   LEU A 209      14.768  47.936  14.250  1.00  8.24           N  
ANISOU  801  N   LEU A 209     1022   1056   1055      6    -90     88       N  
ATOM    802  CA  LEU A 209      15.430  46.640  14.297  1.00  8.17           C  
ANISOU  802  CA  LEU A 209      792   1264   1047   -281     18     39       C  
ATOM    803  C   LEU A 209      14.483  45.676  15.001  1.00  8.42           C  
ANISOU  803  C   LEU A 209      914   1306    980     48    -44    226       C  
ATOM    804  O   LEU A 209      14.228  45.811  16.202  1.00  9.32           O  
ANISOU  804  O   LEU A 209     1230   1285   1028   -247   -170    127       O  
ATOM    805  CB  LEU A 209      16.766  46.741  15.025  1.00  9.92           C  
ANISOU  805  CB  LEU A 209     1098   1540   1130     57   -138    208       C  
ATOM    806  CG  LEU A 209      17.553  45.436  15.120  1.00 10.56           C  
ANISOU  806  CG  LEU A 209      977   1711   1323    -86   -133     94       C  
ATOM    807  CD1 LEU A 209      17.954  44.916  13.749  1.00 12.92           C  
ANISOU  807  CD1 LEU A 209     1492   2110   1308    171    -50    -91       C  
ATOM    808  CD2 LEU A 209      18.779  45.634  15.996  1.00 14.30           C  
ANISOU  808  CD2 LEU A 209     1570   2474   1387    517   -467   -119       C  
ATOM    809  N   TRP A 210      13.961  44.712  14.245  1.00  8.19           N  
ANISOU  809  N   TRP A 210     1047   1053   1012    -66   -125     38       N  
ATOM    810  CA  TRP A 210      13.031  43.713  14.753  1.00  8.60           C  
ANISOU  810  CA  TRP A 210      975   1226   1066   -107     17     58       C  
ATOM    811  C   TRP A 210      13.798  42.550  15.363  1.00  7.94           C  
ANISOU  811  C   TRP A 210      971    999   1049    102     14    117       C  
ATOM    812  O   TRP A 210      14.727  42.014  14.745  1.00  9.03           O  
ANISOU  812  O   TRP A 210      891   1397   1141    111     50     91       O  
ATOM    813  CB  TRP A 210      12.090  43.238  13.635  1.00  8.88           C  
ANISOU  813  CB  TRP A 210     1341   1095    938     81    -27     69       C  
ATOM    814  CG  TRP A 210      11.213  44.370  13.230  1.00  7.65           C  
ANISOU  814  CG  TRP A 210      948    995    963    -27    -53    100       C  
ATOM    815  CD1 TRP A 210      11.277  45.103  12.069  1.00  9.05           C  
ANISOU  815  CD1 TRP A 210      882   1569    989     85   -144    105       C  
ATOM    816  CD2 TRP A 210      10.215  44.994  14.039  1.00  7.24           C  
ANISOU  816  CD2 TRP A 210      851    968    930   -127    -15     86       C  
ATOM    817  CE2 TRP A 210       9.697  46.081  13.310  1.00  8.35           C  
ANISOU  817  CE2 TRP A 210     1038   1160    976    102   -143     72       C  
ATOM    818  CE3 TRP A 210       9.710  44.739  15.319  1.00  7.54           C  
ANISOU  818  CE3 TRP A 210      821   1050    996    -91    -82     30       C  
ATOM    819  NE1 TRP A 210      10.351  46.121  12.105  1.00  7.84           N  
ANISOU  819  NE1 TRP A 210      971   1045    962    -53   -113    194       N  
ATOM    820  CZ2 TRP A 210       8.687  46.899  13.810  1.00  8.21           C  
ANISOU  820  CZ2 TRP A 210      961   1090   1068    -88   -180     14       C  
ATOM    821  CZ3 TRP A 210       8.713  45.550  15.817  1.00  7.86           C  
ANISOU  821  CZ3 TRP A 210      786   1048   1153    106    -16     -2       C  
ATOM    822  CH2 TRP A 210       8.213  46.627  15.065  1.00  8.15           C  
ANISOU  822  CH2 TRP A 210      951   1020   1127   -225    -77    -18       C  
ATOM    823  N   SER A 211      13.428  42.186  16.586  1.00  8.05           N  
ANISOU  823  N   SER A 211      859   1023   1175    -30   -176    213       N  
ATOM    824  CA  SER A 211      14.101  41.112  17.296  1.00  9.30           C  
ANISOU  824  CA  SER A 211      988   1163   1381   -234      9    146       C  
ATOM    825  C   SER A 211      13.083  40.419  18.186  1.00 10.51           C  
ANISOU  825  C   SER A 211     1086   1168   1741   -105      7    147       C  
ATOM    826  O   SER A 211      11.871  40.615  18.053  1.00 10.84           O  
ANISOU  826  O   SER A 211     1348    943   1826      5    188     51       O  
ATOM    827  CB  SER A 211      15.245  41.684  18.144  1.00  9.75           C  
ANISOU  827  CB  SER A 211     1194   1198   1313   -184    -83    101       C  
ATOM    828  OG  SER A 211      14.716  42.481  19.192  1.00 10.44           O  
ANISOU  828  OG  SER A 211     1286   1493   1188   -231     23     11       O  
ATOM    829  N  ALEU A 212      13.593  39.597  19.101  0.47 11.87           N  
ANISOU  829  N  ALEU A 212     1215   1341   1954   -244     82    453       N  
ATOM    830  N  BLEU A 212      13.581  39.605  19.115  0.53 11.81           N  
ANISOU  830  N  BLEU A 212     1239   1336   1912   -245     64    524       N  
ATOM    831  CA ALEU A 212      12.804  39.078  20.211  0.47 16.18           C  
ANISOU  831  CA ALEU A 212     1844   2197   2107    234    212    243       C  
ATOM    832  CA BLEU A 212      12.750  39.095  20.197  0.53 16.18           C  
ANISOU  832  CA BLEU A 212     1849   2235   2065    181    193    279       C  
ATOM    833  C  ALEU A 212      12.492  40.142  21.260  0.47 15.64           C  
ANISOU  833  C  ALEU A 212     1698   2193   2053   -148    183    122       C  
ATOM    834  C  BLEU A 212      12.501  40.137  21.281  0.53 15.50           C  
ANISOU  834  C  BLEU A 212     1681   2195   2013   -147    162    142       C  
ATOM    835  O  ALEU A 212      11.614  39.925  22.102  0.47 16.93           O  
ANISOU  835  O  ALEU A 212     1819   2512   2100   -291    234     91       O  
ATOM    836  O  BLEU A 212      11.669  39.900  22.164  0.53 16.77           O  
ANISOU  836  O  BLEU A 212     1740   2529   2103   -396    173    110       O  
ATOM    837  CB ALEU A 212      13.542  37.906  20.872  0.47 18.79           C  
ANISOU  837  CB ALEU A 212     2241   2595   2303    177    208    -58       C  
ATOM    838  CB BLEU A 212      13.401  37.854  20.807  0.53 19.45           C  
ANISOU  838  CB BLEU A 212     2415   2650   2325    213    191    -25       C  
ATOM    839  CG ALEU A 212      15.035  37.930  21.256  0.47 21.30           C  
ANISOU  839  CG ALEU A 212     2537   3153   2404   -143    266   -181       C  
ATOM    840  CG BLEU A 212      12.828  36.499  20.387  0.53 21.63           C  
ANISOU  840  CG BLEU A 212     2729   3029   2460    189    123   -220       C  
ATOM    841  CD1ALEU A 212      15.708  39.300  21.247  0.47 22.21           C  
ANISOU  841  CD1ALEU A 212     2673   3318   2445    159    327   -208       C  
ATOM    842  CD1BLEU A 212      12.307  36.543  18.961  0.53 20.63           C  
ANISOU  842  CD1BLEU A 212     2357   2988   2495     -7     94    -82       C  
ATOM    843  CD2ALEU A 212      15.215  37.295  22.630  0.47 22.99           C  
ANISOU  843  CD2ALEU A 212     2794   3403   2540    155    147   -217       C  
ATOM    844  CD2BLEU A 212      13.886  35.417  20.537  0.53 22.71           C  
ANISOU  844  CD2BLEU A 212     2808   3232   2588    142    202   -263       C  
ATOM    845  N   GLY A 213      13.201  41.272  21.247  1.00 15.58           N  
ANISOU  845  N   GLY A 213     1882   2030   2009   -693     57    194       N  
ATOM    846  CA  GLY A 213      12.962  42.348  22.181  1.00 15.81           C  
ANISOU  846  CA  GLY A 213     1617   2151   2238   -189     73    309       C  
ATOM    847  C   GLY A 213      13.756  42.298  23.473  1.00 17.91           C  
ANISOU  847  C   GLY A 213     1946   2522   2336     81    159    183       C  
ATOM    848  O   GLY A 213      13.822  43.317  24.176  1.00 17.55           O  
ANISOU  848  O   GLY A 213     1565   2735   2368    109    112   -433       O  
ATOM    849  N   LYS A 214      14.361  41.158  23.816  1.00 19.24           N  
ANISOU  849  N   LYS A 214     1915   2932   2462   -186     32    569       N  
ATOM    850  CA  LYS A 214      15.040  41.050  25.108  1.00 21.22           C  
ANISOU  850  CA  LYS A 214     2263   3119   2681   -531    103    134       C  
ATOM    851  C   LYS A 214      16.296  41.915  25.149  1.00 21.67           C  
ANISOU  851  C   LYS A 214     2624   3208   2403     83   -130     10       C  
ATOM    852  O   LYS A 214      16.466  42.743  26.053  1.00 23.45           O  
ANISOU  852  O   LYS A 214     2668   3869   2373   -573    -64    -71       O  
ATOM    853  CB  LYS A 214      15.370  39.586  25.405  1.00 23.67           C  
ANISOU  853  CB  LYS A 214     2507   3386   3101    -40    255    150       C  
ATOM    854  CG  LYS A 214      16.140  39.367  26.701  1.00 28.88           C  
ANISOU  854  CG  LYS A 214     3288   4214   3471   -314    274   -130       C  
ATOM    855  CD  LYS A 214      15.241  39.468  27.919  1.00 33.45           C  
ANISOU  855  CD  LYS A 214     4093   4928   3688    -38    271   -383       C  
ATOM    856  CE  LYS A 214      15.951  38.965  29.170  1.00 37.03           C  
ANISOU  856  CE  LYS A 214     4596   5493   3979   -162    343   -380       C  
ATOM    857  NZ  LYS A 214      15.048  38.975  30.355  1.00 40.33           N1+
ANISOU  857  NZ  LYS A 214     4981   5935   4408    -27    385   -342       N1+
ATOM    858  N   GLY A 215      17.191  41.723  24.193  1.00 15.22           N  
ANISOU  858  N   GLY A 215     1070   2470   2243   -201   -298    414       N  
ATOM    859  CA  GLY A 215      18.305  42.628  24.005  1.00 14.04           C  
ANISOU  859  CA  GLY A 215     1077   2234   2022    -41   -163    691       C  
ATOM    860  C   GLY A 215      17.913  43.774  23.095  1.00 12.94           C  
ANISOU  860  C   GLY A 215     1112   1971   1834    324    -81    612       C  
ATOM    861  O   GLY A 215      16.839  44.365  23.250  1.00 15.55           O  
ANISOU  861  O   GLY A 215     1362   2704   1842    519    122    458       O  
ATOM    862  N   VAL A 216      18.769  44.086  22.130  1.00 10.88           N  
ANISOU  862  N   VAL A 216      997   1473   1663     87   -134    154       N  
ATOM    863  CA  VAL A 216      18.534  45.226  21.252  1.00 10.26           C  
ANISOU  863  CA  VAL A 216      905   1409   1586     38   -106    130       C  
ATOM    864  C   VAL A 216      17.285  45.001  20.401  1.00 10.32           C  
ANISOU  864  C   VAL A 216      864   1439   1620   -105   -281     17       C  
ATOM    865  O   VAL A 216      16.914  43.862  20.075  1.00 11.08           O  
ANISOU  865  O   VAL A 216      956   1555   1700   -146   -311      4       O  
ATOM    866  CB  VAL A 216      19.784  45.456  20.381  1.00 12.22           C  
ANISOU  866  CB  VAL A 216     1366   1704   1572     81    -41     93       C  
ATOM    867  CG1 VAL A 216      19.911  44.373  19.314  1.00 12.55           C  
ANISOU  867  CG1 VAL A 216     1312   1943   1513    454   -120   -219       C  
ATOM    868  CG2 VAL A 216      19.782  46.851  19.768  1.00 13.72           C  
ANISOU  868  CG2 VAL A 216     1690   1950   1572   -310   -205    101       C  
ATOM    869  N   GLY A 217      16.623  46.102  20.040  1.00 10.09           N  
ANISOU  869  N   GLY A 217      872   1559   1402   -108   -106    221       N  
ATOM    870  CA  GLY A 217      15.517  46.050  19.099  1.00 10.83           C  
ANISOU  870  CA  GLY A 217      913   1806   1398    212   -244     89       C  
ATOM    871  C   GLY A 217      14.170  45.901  19.773  1.00 10.07           C  
ANISOU  871  C   GLY A 217      799   1685   1341    225   -221     23       C  
ATOM    872  O   GLY A 217      14.047  45.737  20.990  1.00 13.31           O  
ANISOU  872  O   GLY A 217      857   2937   1265     98   -189    108       O  
ATOM    873  N   TYR A 218      13.128  45.953  18.948  1.00  8.40           N  
ANISOU  873  N   TYR A 218      888   1143   1161    -13     44     46       N  
ATOM    874  CA  TYR A 218      11.752  45.819  19.400  1.00  8.70           C  
ANISOU  874  CA  TYR A 218      998   1204   1104   -102     57    128       C  
ATOM    875  C   TYR A 218      11.247  44.406  19.148  1.00  8.19           C  
ANISOU  875  C   TYR A 218      837   1279    996    -48      0    172       C  
ATOM    876  O   TYR A 218      11.559  43.799  18.122  1.00  8.72           O  
ANISOU  876  O   TYR A 218     1038   1210   1063      4     15     68       O  
ATOM    877  CB  TYR A 218      10.843  46.807  18.670  1.00  8.29           C  
ANISOU  877  CB  TYR A 218     1221    839   1089    -24    -18    -31       C  
ATOM    878  CG  TYR A 218      11.102  48.239  19.054  1.00  8.58           C  
ANISOU  878  CG  TYR A 218     1116   1078   1067     34    -36     83       C  
ATOM    879  CD1 TYR A 218      10.548  48.776  20.210  1.00  8.83           C  
ANISOU  879  CD1 TYR A 218     1034   1233   1090    172    -18    -98       C  
ATOM    880  CD2 TYR A 218      11.911  49.052  18.281  1.00  9.36           C  
ANISOU  880  CD2 TYR A 218     1555    883   1118   -167      2    127       C  
ATOM    881  CE1 TYR A 218      10.789  50.089  20.580  1.00  9.35           C  
ANISOU  881  CE1 TYR A 218     1369   1145   1039    242     34    -55       C  
ATOM    882  CE2 TYR A 218      12.152  50.368  18.635  1.00 10.75           C  
ANISOU  882  CE2 TYR A 218     1801   1221   1061   -195   -113   -173       C  
ATOM    883  CZ  TYR A 218      11.601  50.870  19.797  1.00 10.65           C  
ANISOU  883  CZ  TYR A 218     1885   1095   1067     46     55    -89       C  
ATOM    884  OH  TYR A 218      11.837  52.185  20.143  1.00 12.08           O  
ANISOU  884  OH  TYR A 218     2173   1249   1170   -335    272   -176       O  
ATOM    885  N   SER A 219      10.453  43.896  20.078  1.00  7.67           N  
ANISOU  885  N   SER A 219     1007    930    977   -123   -116     74       N  
ATOM    886  CA  SER A 219       9.885  42.567  19.909  1.00  9.12           C  
ANISOU  886  CA  SER A 219     1554   1037    876    -96   -124    244       C  
ATOM    887  C   SER A 219       8.848  42.565  18.794  1.00  6.81           C  
ANISOU  887  C   SER A 219      907    891    791   -214    -99    162       C  
ATOM    888  O   SER A 219       7.788  43.186  18.920  1.00  7.93           O  
ANISOU  888  O   SER A 219      932   1081    998    -17    -48    -25       O  
ATOM    889  CB  SER A 219       9.237  42.112  21.202  1.00  9.61           C  
ANISOU  889  CB  SER A 219     1379   1372    899   -607   -130    221       C  
ATOM    890  OG  SER A 219       8.432  40.980  20.929  1.00  9.45           O  
ANISOU  890  OG  SER A 219     1381   1138   1071   -176   -178    119       O  
ATOM    891  N   LEU A 220       9.139  41.828  17.724  1.00  7.50           N  
ANISOU  891  N   LEU A 220      953   1032    864    -24    -42    -23       N  
ATOM    892  CA  LEU A 220       8.163  41.683  16.649  1.00  8.10           C  
ANISOU  892  CA  LEU A 220      896   1347    834    -34    -55    -80       C  
ATOM    893  C   LEU A 220       6.903  40.999  17.154  1.00  7.51           C  
ANISOU  893  C   LEU A 220     1082    917    854     56    104     21       C  
ATOM    894  O   LEU A 220       5.788  41.373  16.779  1.00  8.03           O  
ANISOU  894  O   LEU A 220     1026   1095    930     15     48     75       O  
ATOM    895  CB  LEU A 220       8.776  40.904  15.486  1.00  8.49           C  
ANISOU  895  CB  LEU A 220     1192   1135    900   -261     89     19       C  
ATOM    896  CG  LEU A 220       7.855  40.739  14.269  1.00  8.57           C  
ANISOU  896  CG  LEU A 220     1213   1083    961   -113   -118    -81       C  
ATOM    897  CD1 LEU A 220       7.440  42.079  13.676  1.00  8.66           C  
ANISOU  897  CD1 LEU A 220     1048   1211   1032     77    -57    -56       C  
ATOM    898  CD2 LEU A 220       8.532  39.879  13.226  1.00  9.92           C  
ANISOU  898  CD2 LEU A 220     1294   1501    974    140    -32   -212       C  
ATOM    899  N   PHE A 221       7.063  40.009  18.034  1.00  7.62           N  
ANISOU  899  N   PHE A 221      850   1019   1028     -3     52     68       N  
ATOM    900  CA  PHE A 221       5.918  39.314  18.616  1.00  7.40           C  
ANISOU  900  CA  PHE A 221      596   1173   1041    -38    100      1       C  
ATOM    901  C   PHE A 221       4.986  40.275  19.360  1.00  6.93           C  
ANISOU  901  C   PHE A 221      732    886   1014    -80     71     46       C  
ATOM    902  O   PHE A 221       3.771  40.286  19.123  1.00  7.52           O  
ANISOU  902  O   PHE A 221      953    937    969    -21     40    -24       O  
ATOM    903  CB  PHE A 221       6.409  38.185  19.535  1.00  8.10           C  
ANISOU  903  CB  PHE A 221      967    990   1121     32     10    165       C  
ATOM    904  CG  PHE A 221       5.367  37.694  20.491  1.00  8.40           C  
ANISOU  904  CG  PHE A 221     1238    857   1097   -118    -90    297       C  
ATOM    905  CD1 PHE A 221       4.258  37.009  20.034  1.00  8.45           C  
ANISOU  905  CD1 PHE A 221     1315    748   1149    -82    -68    248       C  
ATOM    906  CD2 PHE A 221       5.503  37.922  21.849  1.00  9.74           C  
ANISOU  906  CD2 PHE A 221     1738    878   1085   -109      0    333       C  
ATOM    907  CE1 PHE A 221       3.282  36.567  20.913  1.00  9.79           C  
ANISOU  907  CE1 PHE A 221     1519   1050   1152   -176    -48    378       C  
ATOM    908  CE2 PHE A 221       4.537  37.477  22.739  1.00 11.19           C  
ANISOU  908  CE2 PHE A 221     1769   1310   1173   -252   -135    411       C  
ATOM    909  CZ  PHE A 221       3.420  36.794  22.261  1.00 10.82           C  
ANISOU  909  CZ  PHE A 221     1715   1238   1156   -130     65    389       C  
ATOM    910  N   LEU A 222       5.530  41.087  20.273  1.00  7.41           N  
ANISOU  910  N   LEU A 222     1057    767    990     10     72    104       N  
ATOM    911  CA  LEU A 222       4.672  41.974  21.057  1.00  7.78           C  
ANISOU  911  CA  LEU A 222     1184    820    952    180    -23     56       C  
ATOM    912  C   LEU A 222       4.072  43.083  20.205  1.00  7.25           C  
ANISOU  912  C   LEU A 222      823   1054    879   -153     68    -77       C  
ATOM    913  O   LEU A 222       2.899  43.427  20.363  1.00  7.80           O  
ANISOU  913  O   LEU A 222      973   1040    950   -130     33    -68       O  
ATOM    914  CB  LEU A 222       5.446  42.563  22.231  1.00  9.27           C  
ANISOU  914  CB  LEU A 222     1163   1441    917    -27    -67     56       C  
ATOM    915  CG  LEU A 222       5.883  41.567  23.308  1.00 11.10           C  
ANISOU  915  CG  LEU A 222     1604   1683    930    140   -289    328       C  
ATOM    916  CD1 LEU A 222       6.783  42.248  24.329  1.00 10.61           C  
ANISOU  916  CD1 LEU A 222     1275   1761    993   -127   -499    261       C  
ATOM    917  CD2 LEU A 222       4.686  40.949  24.016  1.00 10.97           C  
ANISOU  917  CD2 LEU A 222     1530   1550   1089   -139     99    392       C  
ATOM    918  N   VAL A 223       4.860  43.668  19.302  1.00  7.12           N  
ANISOU  918  N   VAL A 223      829    925    952   -133     51     -5       N  
ATOM    919  CA  VAL A 223       4.305  44.693  18.425  1.00  7.53           C  
ANISOU  919  CA  VAL A 223      950    940    969     87      7    109       C  
ATOM    920  C   VAL A 223       3.219  44.101  17.542  1.00  7.23           C  
ANISOU  920  C   VAL A 223      811   1077    859    -98   -133   -110       C  
ATOM    921  O   VAL A 223       2.146  44.688  17.383  1.00  7.09           O  
ANISOU  921  O   VAL A 223      834    973    885    -85     10     36       O  
ATOM    922  CB  VAL A 223       5.405  45.407  17.621  1.00  7.41           C  
ANISOU  922  CB  VAL A 223      710   1014   1092    -72     -5    206       C  
ATOM    923  CG1 VAL A 223       4.769  46.310  16.557  1.00  8.12           C  
ANISOU  923  CG1 VAL A 223      789   1072   1223      3    -96    277       C  
ATOM    924  CG2 VAL A 223       6.267  46.220  18.562  1.00  8.44           C  
ANISOU  924  CG2 VAL A 223      985   1052   1168    -53   -184    150       C  
ATOM    925  N   ALA A 224       3.460  42.911  16.988  1.00  7.53           N  
ANISOU  925  N   ALA A 224      823   1132    904   -156     10    -57       N  
ATOM    926  CA  ALA A 224       2.433  42.275  16.165  1.00  8.09           C  
ANISOU  926  CA  ALA A 224      937   1138    998     20     10     30       C  
ATOM    927  C   ALA A 224       1.177  41.976  16.971  1.00  7.50           C  
ANISOU  927  C   ALA A 224     1005    940    905    -13     78    -66       C  
ATOM    928  O   ALA A 224       0.057  42.180  16.486  1.00  7.02           O  
ANISOU  928  O   ALA A 224      779    903    984    -29     20    -53       O  
ATOM    929  CB  ALA A 224       2.961  40.997  15.517  1.00  7.81           C  
ANISOU  929  CB  ALA A 224      891   1094    984    172     90    -51       C  
ATOM    930  N   ALA A 225       1.337  41.496  18.209  1.00  7.22           N  
ANISOU  930  N   ALA A 225     1107    780    857    -11     46     17       N  
ATOM    931  CA  ALA A 225       0.166  41.182  19.020  1.00  7.96           C  
ANISOU  931  CA  ALA A 225      957   1088    982    -36    113     47       C  
ATOM    932  C   ALA A 225      -0.676  42.431  19.257  1.00  6.80           C  
ANISOU  932  C   ALA A 225      974    744    865    -26    179    -85       C  
ATOM    933  O   ALA A 225      -1.909  42.390  19.153  1.00  8.26           O  
ANISOU  933  O   ALA A 225     1040   1084   1013      7     91     57       O  
ATOM    934  CB  ALA A 225       0.593  40.519  20.329  1.00  8.69           C  
ANISOU  934  CB  ALA A 225     1270   1015   1016    -58    107     57       C  
ATOM    935  N   HIS A 226      -0.022  43.559  19.545  1.00  7.54           N  
ANISOU  935  N   HIS A 226     1092    878    894    -77    108    -57       N  
ATOM    936  CA  HIS A 226      -0.729  44.825  19.720  1.00  7.31           C  
ANISOU  936  CA  HIS A 226     1123    660    995      2     80     29       C  
ATOM    937  C   HIS A 226      -1.410  45.255  18.425  1.00  7.63           C  
ANISOU  937  C   HIS A 226     1045    878    975    112    225      0       C  
ATOM    938  O   HIS A 226      -2.588  45.636  18.418  1.00  8.07           O  
ANISOU  938  O   HIS A 226      987   1039   1039     42    185     13       O  
ATOM    939  CB  HIS A 226       0.293  45.873  20.179  1.00  8.23           C  
ANISOU  939  CB  HIS A 226     1331    741   1054    130     23     12       C  
ATOM    940  CG  HIS A 226      -0.269  47.250  20.366  1.00  8.01           C  
ANISOU  940  CG  HIS A 226     1087    840   1118   -248     35    -48       C  
ATOM    941  CD2 HIS A 226      -0.501  48.250  19.482  1.00  7.89           C  
ANISOU  941  CD2 HIS A 226     1164    615   1218   -151     92     -9       C  
ATOM    942  ND1 HIS A 226      -0.621  47.746  21.605  1.00  8.48           N  
ANISOU  942  ND1 HIS A 226      995   1057   1169    -48    218   -209       N  
ATOM    943  CE1 HIS A 226      -1.063  48.985  21.471  1.00  9.08           C  
ANISOU  943  CE1 HIS A 226     1299    945   1208    -99    406   -207       C  
ATOM    944  NE2 HIS A 226      -0.991  49.320  20.196  1.00  8.35           N  
ANISOU  944  NE2 HIS A 226     1213    729   1231    -49    288    -61       N  
ATOM    945  N   GLN A 227      -0.684  45.192  17.305  1.00  7.14           N  
ANISOU  945  N   GLN A 227      967    757    990   -116    -14     -3       N  
ATOM    946  CA  GLN A 227      -1.261  45.581  16.022  1.00  8.99           C  
ANISOU  946  CA  GLN A 227      715   1165   1535   -310   -307    109       C  
ATOM    947  C   GLN A 227      -2.427  44.691  15.627  1.00  8.13           C  
ANISOU  947  C   GLN A 227      758   1129   1201     99     11    -10       C  
ATOM    948  O   GLN A 227      -3.433  45.176  15.096  1.00  7.97           O  
ANISOU  948  O   GLN A 227      848    915   1264     -1    -68     56       O  
ATOM    949  CB  GLN A 227      -0.192  45.549  14.933  1.00 23.97           C  
ATOM    950  CG  GLN A 227       0.897  46.590  15.098  1.00 23.97           C  
ATOM    951  CD  GLN A 227       0.333  47.976  15.341  1.00 23.97           C  
ATOM    952  NE2 GLN A 227       0.958  48.718  16.251  1.00 23.97           N  
ATOM    953  OE1 GLN A 227      -0.660  48.373  14.731  1.00 23.97           O  
ATOM    954  N   PHE A 228      -2.307  43.385  15.855  1.00  7.26           N  
ANISOU  954  N   PHE A 228      612   1035   1111    -57      9    -61       N  
ATOM    955  CA  PHE A 228      -3.420  42.508  15.531  1.00  8.52           C  
ANISOU  955  CA  PHE A 228      835   1176   1225     37     37     52       C  
ATOM    956  C   PHE A 228      -4.644  42.842  16.374  1.00  8.18           C  
ANISOU  956  C   PHE A 228      974    950   1182     -8   -129     35       C  
ATOM    957  O   PHE A 228      -5.774  42.739  15.885  1.00  8.60           O  
ANISOU  957  O   PHE A 228      888   1164   1214     80   -145    125       O  
ATOM    958  CB  PHE A 228      -3.020  41.038  15.645  1.00  8.28           C  
ANISOU  958  CB  PHE A 228      921   1023   1203     72     51   -114       C  
ATOM    959  CG  PHE A 228      -1.916  40.618  14.692  1.00  7.81           C  
ANISOU  959  CG  PHE A 228      913    982   1074   -123    -44   -141       C  
ATOM    960  CD1 PHE A 228      -1.581  41.376  13.569  1.00  9.05           C  
ANISOU  960  CD1 PHE A 228     1120   1232   1084   -294     43   -149       C  
ATOM    961  CD2 PHE A 228      -1.220  39.446  14.927  1.00  8.35           C  
ANISOU  961  CD2 PHE A 228      895   1166   1112    -29    -53   -281       C  
ATOM    962  CE1 PHE A 228      -0.569  40.967  12.720  1.00  9.72           C  
ANISOU  962  CE1 PHE A 228     1606    986   1102      6   -137   -267       C  
ATOM    963  CE2 PHE A 228      -0.216  39.029  14.079  1.00  9.67           C  
ANISOU  963  CE2 PHE A 228      977   1663   1035    -28   -279   -272       C  
ATOM    964  CZ  PHE A 228       0.112  39.788  12.972  1.00 10.34           C  
ANISOU  964  CZ  PHE A 228     1261   1598   1069    317   -233   -309       C  
ATOM    965  N   GLY A 229      -4.451  43.273  17.625  1.00  7.88           N  
ANISOU  965  N   GLY A 229      729   1064   1200     -8     34     37       N  
ATOM    966  CA  GLY A 229      -5.580  43.789  18.391  1.00  9.00           C  
ANISOU  966  CA  GLY A 229      999   1191   1230    -55     64     48       C  
ATOM    967  C   GLY A 229      -6.311  44.908  17.673  1.00  9.02           C  
ANISOU  967  C   GLY A 229      923   1190   1314    111    166      2       C  
ATOM    968  O   GLY A 229      -7.541  44.898  17.567  1.00  9.21           O  
ANISOU  968  O   GLY A 229      853   1339   1306     15     79    -48       O  
ATOM    969  N   HIS A 230      -5.563  45.891  17.166  1.00  9.29           N  
ANISOU  969  N   HIS A 230      916   1386   1228   -146    142     89       N  
ATOM    970  CA  HIS A 230      -6.171  46.957  16.369  1.00  9.34           C  
ANISOU  970  CA  HIS A 230     1152   1164   1233    104    -29     64       C  
ATOM    971  C   HIS A 230      -6.856  46.402  15.121  1.00  9.09           C  
ANISOU  971  C   HIS A 230      993   1220   1241    194     96    -13       C  
ATOM    972  O   HIS A 230      -7.949  46.850  14.749  1.00  9.58           O  
ANISOU  972  O   HIS A 230      958   1397   1285    104    -12    -42       O  
ATOM    973  CB  HIS A 230      -5.099  47.957  15.929  1.00  9.17           C  
ANISOU  973  CB  HIS A 230     1086   1135   1264    -54    102     55       C  
ATOM    974  CG  HIS A 230      -4.599  48.870  17.007  1.00  9.52           C  
ANISOU  974  CG  HIS A 230     1215   1035   1368    360     98    -39       C  
ATOM    975  CD2 HIS A 230      -3.340  49.286  17.286  1.00  9.01           C  
ANISOU  975  CD2 HIS A 230      834   1173   1419     26    217    -44       C  
ATOM    976  ND1 HIS A 230      -5.423  49.507  17.913  1.00  9.98           N  
ANISOU  976  ND1 HIS A 230     1184   1161   1445     19    -43    -23       N  
ATOM    977  CE1 HIS A 230      -4.691  50.276  18.700  1.00 10.04           C  
ANISOU  977  CE1 HIS A 230      904   1461   1451    406     19     23       C  
ATOM    978  NE2 HIS A 230      -3.424  50.158  18.342  1.00  9.42           N  
ANISOU  978  NE2 HIS A 230      997   1160   1421     54    -32     33       N  
ATOM    979  N   ALA A 231      -6.218  45.442  14.445  1.00  8.77           N  
ANISOU  979  N   ALA A 231     1019   1152   1162     83    -18     52       N  
ATOM    980  CA  ALA A 231      -6.773  44.871  13.220  1.00  9.68           C  
ANISOU  980  CA  ALA A 231     1046   1496   1137   -108   -215   -156       C  
ATOM    981  C   ALA A 231      -8.050  44.081  13.475  1.00  9.47           C  
ANISOU  981  C   ALA A 231      996   1460   1141     74   -210    -56       C  
ATOM    982  O   ALA A 231      -8.797  43.807  12.526  1.00 11.62           O  
ANISOU  982  O   ALA A 231      993   2218   1203    -76    -37   -147       O  
ATOM    983  CB  ALA A 231      -5.730  43.978  12.551  1.00  9.15           C  
ANISOU  983  CB  ALA A 231     1207   1050   1220    369    -65   -109       C  
ATOM    984  N   LEU A 232      -8.310  43.708  14.725  1.00  9.42           N  
ANISOU  984  N   LEU A 232      913   1455   1211    -40   -124    -87       N  
ATOM    985  CA  LEU A 232      -9.548  43.052  15.108  1.00  9.33           C  
ANISOU  985  CA  LEU A 232      854   1310   1382   -160   -208   -100       C  
ATOM    986  C   LEU A 232     -10.604  44.035  15.593  1.00  9.72           C  
ANISOU  986  C   LEU A 232      660   1533   1499     85   -121   -101       C  
ATOM    987  O   LEU A 232     -11.753  43.633  15.802  1.00 11.14           O  
ANISOU  987  O   LEU A 232      838   1808   1589     39    -54   -176       O  
ATOM    988  CB  LEU A 232      -9.276  42.003  16.191  1.00  9.97           C  
ANISOU  988  CB  LEU A 232      858   1622   1307    153   -118    -77       C  
ATOM    989  CG  LEU A 232      -8.327  40.868  15.780  1.00  9.61           C  
ANISOU  989  CG  LEU A 232     1170   1072   1408    -84   -144    -54       C  
ATOM    990  CD1 LEU A 232      -8.056  39.928  16.950  1.00 11.36           C  
ANISOU  990  CD1 LEU A 232     1562   1380   1376     69   -283     28       C  
ATOM    991  CD2 LEU A 232      -8.884  40.097  14.587  1.00 12.25           C  
ANISOU  991  CD2 LEU A 232     1749   1518   1387    -51    -84   -106       C  
ATOM    992  N   GLY A 233     -10.243  45.306  15.778  1.00 10.34           N  
ANISOU  992  N   GLY A 233     1011   1389   1530     72    -53    -79       N  
ATOM    993  CA  GLY A 233     -11.184  46.328  16.191  1.00 10.92           C  
ANISOU  993  CA  GLY A 233     1073   1487   1588    191     32   -129       C  
ATOM    994  C   GLY A 233     -10.917  46.958  17.543  1.00 10.76           C  
ANISOU  994  C   GLY A 233     1019   1360   1708     53    124    -27       C  
ATOM    995  O   GLY A 233     -11.705  47.814  17.963  1.00 12.10           O  
ANISOU  995  O   GLY A 233     1240   1505   1851    250    -28   -124       O  
ATOM    996  N   LEU A 234      -9.844  46.593  18.237  1.00 10.67           N  
ANISOU  996  N   LEU A 234      888   1563   1601   -154     62   -142       N  
ATOM    997  CA  LEU A 234      -9.608  47.172  19.551  1.00 11.10           C  
ANISOU  997  CA  LEU A 234     1054   1514   1649    137    104    -55       C  
ATOM    998  C   LEU A 234      -8.990  48.561  19.445  1.00 10.88           C  
ANISOU  998  C   LEU A 234     1108   1140   1888     -3    214     26       C  
ATOM    999  O   LEU A 234      -8.162  48.841  18.568  1.00 12.79           O  
ANISOU  999  O   LEU A 234     1519   1587   1756   -164     48    -55       O  
ATOM   1000  CB  LEU A 234      -8.682  46.283  20.382  1.00 10.42           C  
ANISOU 1000  CB  LEU A 234     1069   1312   1580    120     -2    -11       C  
ATOM   1001  CG  LEU A 234      -9.220  44.888  20.708  1.00 10.21           C  
ANISOU 1001  CG  LEU A 234      966   1189   1725   -429     -4     75       C  
ATOM   1002  CD1 LEU A 234      -8.219  44.127  21.556  1.00 12.58           C  
ANISOU 1002  CD1 LEU A 234     1433   1598   1748   -156   -286    216       C  
ATOM   1003  CD2 LEU A 234     -10.576  44.964  21.401  1.00 12.53           C  
ANISOU 1003  CD2 LEU A 234     1466   1562   1733   -332    221    142       C  
ATOM   1004  N   ASP A 235      -9.395  49.431  20.366  1.00 12.77           N  
ANISOU 1004  N   ASP A 235     1293   1338   2220    505    293   -157       N  
ATOM   1005  CA  ASP A 235      -8.739  50.700  20.627  1.00 12.98           C  
ANISOU 1005  CA  ASP A 235     1176   1264   2490    383    176   -455       C  
ATOM   1006  C   ASP A 235      -7.759  50.521  21.785  1.00 13.23           C  
ANISOU 1006  C   ASP A 235     1451   1282   2295    655    192   -378       C  
ATOM   1007  O   ASP A 235      -7.542  49.412  22.279  1.00 15.36           O  
ANISOU 1007  O   ASP A 235     2170   1270   2396    244     28   -147       O  
ATOM   1008  CB  ASP A 235      -9.778  51.784  20.925  1.00 18.38           C  
ANISOU 1008  CB  ASP A 235     2048   1942   2993    438    -97   -547       C  
ATOM   1009  CG  ASP A 235     -10.682  52.060  19.743  1.00 27.47           C  
ANISOU 1009  CG  ASP A 235     3345   3402   3689    591   -231   -180       C  
ATOM   1010  OD1 ASP A 235     -10.187  52.031  18.598  1.00 30.09           O  
ANISOU 1010  OD1 ASP A 235     3801   3821   3812    636   -398     75       O  
ATOM   1011  OD2 ASP A 235     -11.889  52.298  19.957  1.00 32.63           O1-
ANISOU 1011  OD2 ASP A 235     4034   4181   4182    552   -326   -234       O1-
ATOM   1012  N   HIS A 236      -7.160  51.624  22.228  1.00 13.09           N  
ANISOU 1012  N   HIS A 236     1469   1374   2132    115    252   -227       N  
ATOM   1013  CA  HIS A 236      -6.171  51.545  23.296  1.00 12.64           C  
ANISOU 1013  CA  HIS A 236     1453   1401   1950    138    408   -313       C  
ATOM   1014  C   HIS A 236      -6.810  51.367  24.670  1.00 13.09           C  
ANISOU 1014  C   HIS A 236     1423   1605   1946    465    698   -340       C  
ATOM   1015  O   HIS A 236      -7.920  51.846  24.948  1.00 16.22           O  
ANISOU 1015  O   HIS A 236     1464   2576   2123    719    564   -359       O  
ATOM   1016  CB  HIS A 236      -5.249  52.766  23.289  1.00 13.81           C  
ANISOU 1016  CB  HIS A 236     1884   1438   1923    225    477   -291       C  
ATOM   1017  CG  HIS A 236      -4.225  52.712  22.203  1.00 12.19           C  
ANISOU 1017  CG  HIS A 236     1381   1382   1869   -242    349   -234       C  
ATOM   1018  CD2 HIS A 236      -3.542  51.663  21.686  1.00 11.22           C  
ANISOU 1018  CD2 HIS A 236     1597    925   1742    285    207   -375       C  
ATOM   1019  ND1 HIS A 236      -3.824  53.820  21.492  1.00 13.51           N  
ANISOU 1019  ND1 HIS A 236     2025   1269   1838    167    367   -197       N  
ATOM   1020  CE1 HIS A 236      -2.923  53.459  20.594  1.00 11.99           C  
ANISOU 1020  CE1 HIS A 236     1523   1280   1753    -22    565    -88       C  
ATOM   1021  NE2 HIS A 236      -2.744  52.152  20.682  1.00 10.38           N  
ANISOU 1021  NE2 HIS A 236     1415    852   1677    230    353   -140       N  
ATOM   1022  N   SER A 237      -6.083  50.676  25.529  1.00 13.22           N  
ANISOU 1022  N   SER A 237     1423   1762   1838     19    511   -241       N  
ATOM   1023  CA  SER A 237      -6.453  50.477  26.919  1.00 14.89           C  
ANISOU 1023  CA  SER A 237     1891   1959   1808   -450    551   -357       C  
ATOM   1024  C   SER A 237      -5.920  51.622  27.768  1.00 15.88           C  
ANISOU 1024  C   SER A 237     2110   1864   2058   -180    835   -387       C  
ATOM   1025  O   SER A 237      -4.932  52.275  27.419  1.00 15.63           O  
ANISOU 1025  O   SER A 237     2238   1646   2055   -136    945   -379       O  
ATOM   1026  CB  SER A 237      -5.830  49.172  27.410  1.00 14.30           C  
ANISOU 1026  CB  SER A 237     1724   2107   1603   -356    590   -395       C  
ATOM   1027  OG  SER A 237      -6.058  48.970  28.793  1.00 15.17           O  
ANISOU 1027  OG  SER A 237     1932   2262   1568   -350    579   -419       O  
ATOM   1028  N   SER A 238      -6.580  51.856  28.902  1.00 16.86           N  
ANISOU 1028  N   SER A 238     2050   2145   2212   -374    938   -352       N  
ATOM   1029  CA  SER A 238      -6.057  52.751  29.926  1.00 16.51           C  
ANISOU 1029  CA  SER A 238     2145   1938   2191     -6    797   -299       C  
ATOM   1030  C   SER A 238      -5.314  52.007  31.026  1.00 16.47           C  
ANISOU 1030  C   SER A 238     2182   1934   2142   -547    649   -285       C  
ATOM   1031  O   SER A 238      -4.870  52.640  31.990  1.00 17.37           O  
ANISOU 1031  O   SER A 238     2482   1918   2200   -450    547   -239       O  
ATOM   1032  CB  SER A 238      -7.182  53.614  30.520  1.00 19.44           C  
ANISOU 1032  CB  SER A 238     2709   2365   2313    211    311   -263       C  
ATOM   1033  OG  SER A 238      -7.666  54.539  29.564  1.00 23.89           O  
ANISOU 1033  OG  SER A 238     3198   3216   2663    499    420   -274       O  
ATOM   1034  N   VAL A 239      -5.173  50.691  30.907  1.00 15.20           N  
ANISOU 1034  N   VAL A 239     2091   1555   2130    -74    779   -325       N  
ATOM   1035  CA  VAL A 239      -4.456  49.879  31.892  1.00 15.48           C  
ANISOU 1035  CA  VAL A 239     2191   1734   1958   -714    698   -327       C  
ATOM   1036  C   VAL A 239      -2.998  49.805  31.453  1.00 15.75           C  
ANISOU 1036  C   VAL A 239     2137   1982   1866   -891    533   -345       C  
ATOM   1037  O   VAL A 239      -2.716  49.233  30.386  1.00 15.70           O  
ANISOU 1037  O   VAL A 239     2432   1737   1795   -566    558   -385       O  
ATOM   1038  CB  VAL A 239      -5.062  48.476  32.002  1.00 14.91           C  
ANISOU 1038  CB  VAL A 239     2068   1705   1890   -665    738   -365       C  
ATOM   1039  CG1 VAL A 239      -4.244  47.611  32.951  1.00 15.65           C  
ANISOU 1039  CG1 VAL A 239     2078   2032   1837   -359    918   -380       C  
ATOM   1040  CG2 VAL A 239      -6.530  48.546  32.414  1.00 14.22           C  
ANISOU 1040  CG2 VAL A 239     1855   1717   1833   -455    669   -350       C  
ATOM   1041  N   PRO A 240      -2.058  50.379  32.203  1.00 17.37           N  
ANISOU 1041  N   PRO A 240     2474   2247   1879   -504     13   -316       N  
ATOM   1042  CA  PRO A 240      -0.659  50.393  31.741  1.00 18.73           C  
ANISOU 1042  CA  PRO A 240     2706   2429   1980   -593   -243   -333       C  
ATOM   1043  C   PRO A 240      -0.084  49.014  31.472  1.00 18.37           C  
ANISOU 1043  C   PRO A 240     2537   2311   2130   -575    -98   -374       C  
ATOM   1044  O   PRO A 240       0.760  48.872  30.577  1.00 19.72           O  
ANISOU 1044  O   PRO A 240     2409   2934   2148   -428    380   -104       O  
ATOM   1045  CB  PRO A 240       0.079  51.121  32.872  1.00 21.63           C  
ANISOU 1045  CB  PRO A 240     3112   3011   2095   -579   -290   -289       C  
ATOM   1046  CG  PRO A 240      -0.981  51.943  33.537  1.00 22.51           C  
ANISOU 1046  CG  PRO A 240     3312   3085   2156   -336    -56   -237       C  
ATOM   1047  CD  PRO A 240      -2.235  51.126  33.461  1.00 19.61           C  
ANISOU 1047  CD  PRO A 240     2998   2426   2026   -875   -115   -261       C  
ATOM   1048  N   GLU A 241      -0.534  47.990  32.194  1.00 18.24           N  
ANISOU 1048  N   GLU A 241     2462   2188   2281   -429   -328   -221       N  
ATOM   1049  CA  GLU A 241      -0.053  46.629  31.995  1.00 19.25           C  
ANISOU 1049  CA  GLU A 241     2624   2270   2421   -564   -338   -227       C  
ATOM   1050  C   GLU A 241      -0.668  45.937  30.785  1.00 16.66           C  
ANISOU 1050  C   GLU A 241     2363   2181   1785    -11     41   -496       C  
ATOM   1051  O   GLU A 241      -0.193  44.858  30.409  1.00 19.18           O  
ANISOU 1051  O   GLU A 241     2737   2788   1762    318   -316   -472       O  
ATOM   1052  CB  GLU A 241      -0.359  45.787  33.238  1.00 24.79           C  
ANISOU 1052  CB  GLU A 241     3241   3071   3108   -645   -501    -25       C  
ATOM   1053  CG  GLU A 241       0.490  46.102  34.457  1.00 33.11           C  
ANISOU 1053  CG  GLU A 241     4432   4388   3761   -392   -396    220       C  
ATOM   1054  CD  GLU A 241       0.099  47.391  35.149  1.00 42.30           C  
ANISOU 1054  CD  GLU A 241     5867   5574   4629   -500   -222    257       C  
ATOM   1055  OE1 GLU A 241      -0.112  48.410  34.464  1.00 45.59           O  
ANISOU 1055  OE1 GLU A 241     6306   6105   4909   -209   -296     33       O  
ATOM   1056  OE2 GLU A 241       0.015  47.388  36.391  1.00 47.00           O1-
ANISOU 1056  OE2 GLU A 241     6494   6333   5029   -204   -194    211       O1-
ATOM   1057  N   ALA A 242      -1.716  46.500  30.190  1.00 13.75           N  
ANISOU 1057  N   ALA A 242     1885   2009   1329   -193    497   -363       N  
ATOM   1058  CA  ALA A 242      -2.431  45.802  29.126  1.00 11.78           C  
ANISOU 1058  CA  ALA A 242     1749   1476   1249   -334    404   -503       C  
ATOM   1059  C   ALA A 242      -1.644  45.824  27.820  1.00 10.42           C  
ANISOU 1059  C   ALA A 242     1362   1399   1199   -112    265   -233       C  
ATOM   1060  O   ALA A 242      -0.910  46.771  27.525  1.00 10.35           O  
ANISOU 1060  O   ALA A 242     1497   1283   1152   -274     64   -189       O  
ATOM   1061  CB  ALA A 242      -3.798  46.442  28.896  1.00 12.89           C  
ANISOU 1061  CB  ALA A 242     1831   1756   1311   -192    479   -481       C  
ATOM   1062  N   LEU A 243      -1.808  44.758  27.031  1.00  8.97           N  
ANISOU 1062  N   LEU A 243      997   1354   1056    -47    133    -63       N  
ATOM   1063  CA  LEU A 243      -1.184  44.716  25.712  1.00 10.00           C  
ANISOU 1063  CA  LEU A 243     1712   1047   1041    -35     81     24       C  
ATOM   1064  C   LEU A 243      -1.612  45.892  24.846  1.00  8.30           C  
ANISOU 1064  C   LEU A 243     1356    808    988    110    191    -38       C  
ATOM   1065  O   LEU A 243      -0.819  46.381  24.033  1.00  8.87           O  
ANISOU 1065  O   LEU A 243     1236   1130   1002    -12    150     26       O  
ATOM   1066  CB  LEU A 243      -1.519  43.394  25.021  1.00  9.93           C  
ANISOU 1066  CB  LEU A 243     1538   1137   1096    -34    192    -63       C  
ATOM   1067  CG  LEU A 243      -1.045  43.246  23.575  1.00  9.01           C  
ANISOU 1067  CG  LEU A 243     1094   1192   1138    -59    135   -124       C  
ATOM   1068  CD1 LEU A 243       0.469  43.349  23.459  1.00  9.32           C  
ANISOU 1068  CD1 LEU A 243     1157   1208   1177   -135    100    -78       C  
ATOM   1069  CD2 LEU A 243      -1.540  41.913  23.053  1.00 10.23           C  
ANISOU 1069  CD2 LEU A 243     1398   1343   1146    -79    185    -58       C  
ATOM   1070  N   MET A 244      -2.847  46.360  24.995  1.00  8.49           N  
ANISOU 1070  N   MET A 244     1209    862   1156     95    114   -157       N  
ATOM   1071  CA  MET A 244      -3.353  47.438  24.160  1.00 10.34           C  
ANISOU 1071  CA  MET A 244     1310   1261   1356    165    301   -248       C  
ATOM   1072  C   MET A 244      -3.087  48.827  24.732  1.00 10.59           C  
ANISOU 1072  C   MET A 244     1349   1184   1490     36    390   -321       C  
ATOM   1073  O   MET A 244      -3.644  49.806  24.226  1.00 10.76           O  
ANISOU 1073  O   MET A 244     1339   1158   1590    126    222   -117       O  
ATOM   1074  CB  MET A 244      -4.838  47.246  23.860  1.00 10.18           C  
ANISOU 1074  CB  MET A 244     1357   1136   1377   -174    377   -214       C  
ATOM   1075  CG  MET A 244      -5.149  45.995  23.042  1.00 11.40           C  
ANISOU 1075  CG  MET A 244     1342   1669   1321   -110    300   -225       C  
ATOM   1076  SD  MET A 244      -4.154  45.809  21.541  1.00  9.56           S  
ANISOU 1076  SD  MET A 244     1232   1124   1277    133    224    -85       S  
ATOM   1077  CE  MET A 244      -4.516  47.328  20.648  1.00  9.33           C  
ANISOU 1077  CE  MET A 244     1323    890   1333     15      1     90       C  
ATOM   1078  N   TYR A 245      -2.258  48.940  25.764  1.00 10.98           N  
ANISOU 1078  N   TYR A 245     1517   1165   1492     31    304   -162       N  
ATOM   1079  CA  TYR A 245      -1.835  50.264  26.212  1.00 11.46           C  
ANISOU 1079  CA  TYR A 245     1398   1373   1585   -195    361   -394       C  
ATOM   1080  C   TYR A 245      -1.074  50.963  25.082  1.00 11.23           C  
ANISOU 1080  C   TYR A 245     1640   1040   1585   -243    329   -428       C  
ATOM   1081  O   TYR A 245      -0.443  50.301  24.254  1.00 10.85           O  
ANISOU 1081  O   TYR A 245     1701    946   1476   -169    191   -241       O  
ATOM   1082  CB  TYR A 245      -0.939  50.135  27.443  1.00 12.54           C  
ANISOU 1082  CB  TYR A 245     1842   1356   1568   -131    126   -422       C  
ATOM   1083  CG  TYR A 245      -0.943  51.373  28.322  1.00 12.70           C  
ANISOU 1083  CG  TYR A 245     1775   1416   1633   -479    343   -343       C  
ATOM   1084  CD1 TYR A 245      -2.130  51.837  28.890  1.00 12.56           C  
ANISOU 1084  CD1 TYR A 245     1992   1113   1666   -221    483   -346       C  
ATOM   1085  CD2 TYR A 245       0.225  52.082  28.573  1.00 14.94           C  
ANISOU 1085  CD2 TYR A 245     2108   1870   1700   -610    359   -351       C  
ATOM   1086  CE1 TYR A 245      -2.147  52.968  29.695  1.00 15.52           C  
ANISOU 1086  CE1 TYR A 245     2118   1992   1786   -851    594   -294       C  
ATOM   1087  CE2 TYR A 245       0.216  53.218  29.380  1.00 16.35           C  
ANISOU 1087  CE2 TYR A 245     2455   1942   1815   -454    312   -299       C  
ATOM   1088  CZ  TYR A 245      -0.982  53.651  29.932  1.00 17.23           C  
ANISOU 1088  CZ  TYR A 245     2727   1991   1827   -760    674   -269       C  
ATOM   1089  OH  TYR A 245      -1.029  54.773  30.735  1.00 18.96           O  
ANISOU 1089  OH  TYR A 245     3085   2181   1936   -631    897   -212       O  
ATOM   1090  N   PRO A 246      -1.112  52.301  25.011  1.00 11.66           N  
ANISOU 1090  N   PRO A 246     1805   1063   1564    -18    384   -317       N  
ATOM   1091  CA  PRO A 246      -0.491  52.979  23.857  1.00 11.30           C  
ANISOU 1091  CA  PRO A 246     1693    924   1677   -124    554   -137       C  
ATOM   1092  C   PRO A 246       1.028  52.911  23.813  1.00 13.15           C  
ANISOU 1092  C   PRO A 246     1858   1324   1815   -120    544   -188       C  
ATOM   1093  O   PRO A 246       1.600  53.164  22.743  1.00 15.09           O  
ANISOU 1093  O   PRO A 246     2155   1745   1832    250    480    -78       O  
ATOM   1094  CB  PRO A 246      -0.974  54.433  23.991  1.00 12.58           C  
ANISOU 1094  CB  PRO A 246     1841   1212   1726    284    500   -196       C  
ATOM   1095  CG  PRO A 246      -2.194  54.360  24.843  1.00 14.01           C  
ANISOU 1095  CG  PRO A 246     2142   1450   1731    158    751   -292       C  
ATOM   1096  CD  PRO A 246      -1.947  53.233  25.796  1.00 12.64           C  
ANISOU 1096  CD  PRO A 246     1825   1358   1617     29    687    -77       C  
ATOM   1097  N   MET A 247       1.697  52.592  24.910  1.00 11.86           N  
ANISOU 1097  N   MET A 247     1519   1098   1891   -368    191   -214       N  
ATOM   1098  CA  MET A 247       3.147  52.696  24.996  1.00 13.76           C  
ANISOU 1098  CA  MET A 247     1721   1432   2076   -419     -2   -227       C  
ATOM   1099  C   MET A 247       3.781  51.312  24.934  1.00 12.68           C  
ANISOU 1099  C   MET A 247     1548   1299   1969   -237     42     18       C  
ATOM   1100  O   MET A 247       3.405  50.415  25.695  1.00 14.05           O  
ANISOU 1100  O   MET A 247     1463   1720   2156   -428     16    342       O  
ATOM   1101  CB  MET A 247       3.545  53.413  26.287  1.00 18.28           C  
ANISOU 1101  CB  MET A 247     2398   2081   2465   -285   -325   -368       C  
ATOM   1102  CG  MET A 247       3.015  54.841  26.350  1.00 23.83           C  
ANISOU 1102  CG  MET A 247     3431   2940   2681   -425   -400   -328       C  
ATOM   1103  SD  MET A 247       3.184  55.612  27.969  1.00 29.20           S  
ANISOU 1103  SD  MET A 247     4151   3891   3053   -784   -284   -264       S  
ATOM   1104  CE  MET A 247       4.965  55.730  28.118  1.00 32.31           C  
ANISOU 1104  CE  MET A 247     4474   4255   3546   -290   -286   -129       C  
ATOM   1105  N   TYR A 248       4.741  51.145  24.025  1.00 12.29           N  
ANISOU 1105  N   TYR A 248     1780   1216   1676    -37    112     43       N  
ATOM   1106  CA  TYR A 248       5.463  49.886  23.918  1.00 11.56           C  
ANISOU 1106  CA  TYR A 248     1662   1369   1361     35    -11    -61       C  
ATOM   1107  C   TYR A 248       6.148  49.550  25.231  1.00 12.31           C  
ANISOU 1107  C   TYR A 248     1853   1472   1350   -437    -51   -152       C  
ATOM   1108  O   TYR A 248       6.712  50.419  25.903  1.00 13.80           O  
ANISOU 1108  O   TYR A 248     1894   1889   1459   -187   -105   -268       O  
ATOM   1109  CB  TYR A 248       6.515  49.960  22.805  1.00 11.56           C  
ANISOU 1109  CB  TYR A 248     1865   1312   1215    -47    122    -80       C  
ATOM   1110  CG  TYR A 248       7.396  48.734  22.750  1.00 11.62           C  
ANISOU 1110  CG  TYR A 248     1615   1733   1067   -207    167   -166       C  
ATOM   1111  CD1 TYR A 248       7.009  47.606  22.031  1.00 10.73           C  
ANISOU 1111  CD1 TYR A 248     1387   1681   1009   -247     86     20       C  
ATOM   1112  CD2 TYR A 248       8.607  48.690  23.433  1.00 10.51           C  
ANISOU 1112  CD2 TYR A 248     1325   1595   1074   -418    141   -224       C  
ATOM   1113  CE1 TYR A 248       7.806  46.480  21.986  1.00 10.89           C  
ANISOU 1113  CE1 TYR A 248     1550   1662    928   -233    -50     66       C  
ATOM   1114  CE2 TYR A 248       9.404  47.569  23.400  1.00 10.76           C  
ANISOU 1114  CE2 TYR A 248     1644   1474    971   -276    -84   -239       C  
ATOM   1115  CZ  TYR A 248       9.000  46.458  22.672  1.00 10.26           C  
ANISOU 1115  CZ  TYR A 248     1473   1444    980   -328    -53     24       C  
ATOM   1116  OH  TYR A 248       9.785  45.328  22.606  1.00 10.73           O  
ANISOU 1116  OH  TYR A 248     1602   1427   1047   -274   -138   -146       O  
ATOM   1117  N   ARG A 249       6.123  48.265  25.568  1.00 12.31           N  
ANISOU 1117  N   ARG A 249     1678   1664   1336     11    -36    175       N  
ATOM   1118  CA  ARG A 249       6.723  47.748  26.784  1.00 16.20           C  
ANISOU 1118  CA  ARG A 249     2591   2006   1559    141   -195     36       C  
ATOM   1119  C   ARG A 249       7.231  46.353  26.453  1.00 14.55           C  
ANISOU 1119  C   ARG A 249     2055   1859   1613    -42   -546   -196       C  
ATOM   1120  O   ARG A 249       6.484  45.548  25.893  1.00 16.04           O  
ANISOU 1120  O   ARG A 249     2133   2034   1927   -105   -549    -67       O  
ATOM   1121  CB  ARG A 249       5.625  47.676  27.860  1.00 21.23           C  
ANISOU 1121  CB  ARG A 249     3041   3107   1919     90     37    -44       C  
ATOM   1122  CG  ARG A 249       6.044  47.156  29.205  1.00 24.27           C  
ANISOU 1122  CG  ARG A 249     3411   3482   2329     57    118    238       C  
ATOM   1123  CD  ARG A 249       4.911  47.306  30.215  1.00 23.51           C  
ANISOU 1123  CD  ARG A 249     3283   3351   2298   -155    223    189       C  
ATOM   1124  NE  ARG A 249       3.872  46.290  30.061  1.00 22.08           N  
ANISOU 1124  NE  ARG A 249     2968   3214   2209   -228    157    261       N  
ATOM   1125  CZ  ARG A 249       3.921  45.093  30.634  1.00 22.23           C  
ANISOU 1125  CZ  ARG A 249     2947   3128   2372   -331    120    162       C  
ATOM   1126  NH1 ARG A 249       2.939  44.222  30.455  1.00 23.79           N1+
ANISOU 1126  NH1 ARG A 249     3101   3476   2461   -295     40    300       N1+
ATOM   1127  NH2 ARG A 249       4.963  44.763  31.382  1.00 22.74           N  
ANISOU 1127  NH2 ARG A 249     2909   3188   2542   -596     45    209       N  
ATOM   1128  N   PHE A 250       8.500  46.072  26.737  1.00 13.18           N  
ANISOU 1128  N   PHE A 250     1843   1749   1414    217   -329    258       N  
ATOM   1129  CA  PHE A 250       8.970  44.700  26.601  1.00 12.75           C  
ANISOU 1129  CA  PHE A 250     1771   1698   1376   -144   -351    161       C  
ATOM   1130  C   PHE A 250       8.593  43.882  27.827  1.00 13.86           C  
ANISOU 1130  C   PHE A 250     1927   2081   1257   -105   -356    236       C  
ATOM   1131  O   PHE A 250       8.712  44.350  28.965  1.00 17.03           O  
ANISOU 1131  O   PHE A 250     2592   2743   1134     78   -358    189       O  
ATOM   1132  CB  PHE A 250      10.480  44.617  26.409  1.00 14.00           C  
ANISOU 1132  CB  PHE A 250     1744   2108   1467   -354   -344    177       C  
ATOM   1133  CG  PHE A 250      10.965  43.204  26.302  1.00 12.25           C  
ANISOU 1133  CG  PHE A 250     1175   1950   1530   -338   -286    239       C  
ATOM   1134  CD1 PHE A 250      10.728  42.477  25.152  1.00 12.70           C  
ANISOU 1134  CD1 PHE A 250     1350   1938   1537   -269   -145    -54       C  
ATOM   1135  CD2 PHE A 250      11.587  42.576  27.375  1.00 14.16           C  
ANISOU 1135  CD2 PHE A 250     1554   2243   1586   -214   -260    265       C  
ATOM   1136  CE1 PHE A 250      11.130  41.155  25.047  1.00 16.01           C  
ANISOU 1136  CE1 PHE A 250     1875   2532   1677   -242    -99     85       C  
ATOM   1137  CE2 PHE A 250      11.995  41.253  27.277  1.00 15.37           C  
ANISOU 1137  CE2 PHE A 250     1705   2502   1634    -18     95    377       C  
ATOM   1138  CZ  PHE A 250      11.769  40.542  26.116  1.00 16.08           C  
ANISOU 1138  CZ  PHE A 250     1866   2563   1682   -101     77    396       C  
ATOM   1139  N   THR A 251       8.156  42.645  27.596  1.00 13.74           N  
ANISOU 1139  N   THR A 251     1707   2184   1330   -232   -144    497       N  
ATOM   1140  CA  THR A 251       7.898  41.705  28.679  1.00 15.38           C  
ANISOU 1140  CA  THR A 251     1864   2463   1515   -367   -171    637       C  
ATOM   1141  C   THR A 251       8.119  40.286  28.170  1.00 16.26           C  
ANISOU 1141  C   THR A 251     1921   2428   1830     57   -305    689       C  
ATOM   1142  O   THR A 251       7.880  39.986  26.998  1.00 15.18           O  
ANISOU 1142  O   THR A 251     1755   2217   1796    186     11    650       O  
ATOM   1143  CB  THR A 251       6.475  41.870  29.226  1.00 17.77           C  
ANISOU 1143  CB  THR A 251     2416   2909   1426   -270     52    450       C  
ATOM   1144  CG2 THR A 251       5.431  41.592  28.144  1.00 16.47           C  
ANISOU 1144  CG2 THR A 251     2187   2657   1415   -288    303    183       C  
ATOM   1145  OG1 THR A 251       6.273  40.963  30.318  1.00 18.72           O  
ANISOU 1145  OG1 THR A 251     2782   2771   1560   -750    126    769       O  
ATOM   1146  N   GLU A 252       8.602  39.418  29.062  1.00 17.63           N  
ANISOU 1146  N   GLU A 252     2092   2362   2243   -268   -126    703       N  
ATOM   1147  CA  GLU A 252       8.656  37.985  28.798  1.00 20.44           C  
ANISOU 1147  CA  GLU A 252     2202   2978   2584   -411     24    288       C  
ATOM   1148  C   GLU A 252       7.462  37.246  29.385  1.00 18.67           C  
ANISOU 1148  C   GLU A 252     2278   2443   2370   -657   -388     58       C  
ATOM   1149  O   GLU A 252       7.288  36.052  29.105  1.00 21.05           O  
ANISOU 1149  O   GLU A 252     2545   3067   2387    515   -391    275       O  
ATOM   1150  CB  GLU A 252       9.942  37.386  29.376  1.00 24.37           C  
ANISOU 1150  CB  GLU A 252     2805   3335   3119   -193    329     19       C  
ATOM   1151  CG  GLU A 252      11.197  37.722  28.594  1.00 29.00           C  
ANISOU 1151  CG  GLU A 252     3466   4140   3413   -249    437   -112       C  
ATOM   1152  CD  GLU A 252      12.463  37.301  29.316  1.00 34.74           C  
ANISOU 1152  CD  GLU A 252     4316   5073   3811   -106    458   -236       C  
ATOM   1153  OE1 GLU A 252      12.494  37.370  30.563  1.00 37.82           O  
ANISOU 1153  OE1 GLU A 252     4724   5551   4095    106    326   -398       O  
ATOM   1154  OE2 GLU A 252      13.432  36.907  28.637  1.00 37.43           O1-
ANISOU 1154  OE2 GLU A 252     4689   5387   4147    256    458   -291       O1-
ATOM   1155  N   GLY A 253       6.641  37.928  30.177  1.00 18.40           N  
ANISOU 1155  N   GLY A 253     1951   2850   2189   -467   -406    325       N  
ATOM   1156  CA  GLY A 253       5.490  37.326  30.802  1.00 17.86           C  
ANISOU 1156  CA  GLY A 253     2050   2678   2060   -457   -362    501       C  
ATOM   1157  C   GLY A 253       4.267  37.370  29.909  1.00 17.38           C  
ANISOU 1157  C   GLY A 253     2180   2496   1928    -60   -471    549       C  
ATOM   1158  O   GLY A 253       4.324  37.831  28.762  1.00 15.65           O  
ANISOU 1158  O   GLY A 253     1984   2083   1879   -396   -482    381       O  
ATOM   1159  N   PRO A 254       3.137  36.884  30.424  1.00 16.05           N  
ANISOU 1159  N   PRO A 254     2066   2144   1887   -486   -494    811       N  
ATOM   1160  CA  PRO A 254       1.894  36.825  29.623  1.00 14.89           C  
ANISOU 1160  CA  PRO A 254     1924   2034   1700   -438   -532    403       C  
ATOM   1161  C   PRO A 254       1.440  38.215  29.218  1.00 11.83           C  
ANISOU 1161  C   PRO A 254     1843   1151   1500   -601   -445    263       C  
ATOM   1162  O   PRO A 254       1.199  39.074  30.077  1.00 16.93           O  
ANISOU 1162  O   PRO A 254     2816   2087   1528   -748   -384     57       O  
ATOM   1163  CB  PRO A 254       0.882  36.185  30.587  1.00 15.70           C  
ANISOU 1163  CB  PRO A 254     2102   2102   1762   -418   -553    665       C  
ATOM   1164  CG  PRO A 254       1.717  35.479  31.629  1.00 17.09           C  
ANISOU 1164  CG  PRO A 254     2201   2478   1814   -485   -519    737       C  
ATOM   1165  CD  PRO A 254       2.979  36.279  31.761  1.00 18.21           C  
ANISOU 1165  CD  PRO A 254     2226   2803   1891   -574   -486    695       C  
ATOM   1166  N   PRO A 255       1.295  38.476  27.919  1.00 11.00           N  
ANISOU 1166  N   PRO A 255     1835   1005   1340      0    -73    153       N  
ATOM   1167  CA  PRO A 255       0.956  39.838  27.481  1.00 10.74           C  
ANISOU 1167  CA  PRO A 255     1639   1104   1338    364    185    298       C  
ATOM   1168  C   PRO A 255      -0.477  40.274  27.751  1.00 10.22           C  
ANISOU 1168  C   PRO A 255     1217   1297   1369    155     38    120       C  
ATOM   1169  O   PRO A 255      -0.721  41.471  27.917  1.00 11.07           O  
ANISOU 1169  O   PRO A 255     1635    980   1591    166    170     83       O  
ATOM   1170  CB  PRO A 255       1.227  39.797  25.970  1.00 13.71           C  
ANISOU 1170  CB  PRO A 255     1756   2009   1445    442    321    628       C  
ATOM   1171  CG  PRO A 255       2.098  38.611  25.750  1.00 13.95           C  
ANISOU 1171  CG  PRO A 255     1915   1866   1519    308    164    -18       C  
ATOM   1172  CD  PRO A 255       1.697  37.618  26.791  1.00 11.03           C  
ANISOU 1172  CD  PRO A 255     1469   1289   1432    167     45     -9       C  
ATOM   1173  N   LEU A 256      -1.439  39.356  27.769  1.00  9.21           N  
ANISOU 1173  N   LEU A 256     1343    966   1189     53     56     -8       N  
ATOM   1174  CA  LEU A 256      -2.833  39.766  27.907  1.00  9.07           C  
ANISOU 1174  CA  LEU A 256     1323   1009   1115     75     15     38       C  
ATOM   1175  C   LEU A 256      -3.185  40.089  29.352  1.00  9.87           C  
ANISOU 1175  C   LEU A 256     1383   1215   1153    -42     72     36       C  
ATOM   1176  O   LEU A 256      -2.889  39.317  30.271  1.00 11.22           O  
ANISOU 1176  O   LEU A 256     1916   1199   1149    208     64     53       O  
ATOM   1177  CB  LEU A 256      -3.785  38.686  27.407  1.00  9.91           C  
ANISOU 1177  CB  LEU A 256     1237   1453   1075     90     49     74       C  
ATOM   1178  CG  LEU A 256      -3.733  38.383  25.919  1.00 10.74           C  
ANISOU 1178  CG  LEU A 256     1537   1376   1168    -81     34    123       C  
ATOM   1179  CD1 LEU A 256      -4.823  37.395  25.555  1.00 11.27           C  
ANISOU 1179  CD1 LEU A 256     1376   1629   1276   -432     92    -97       C  
ATOM   1180  CD2 LEU A 256      -3.831  39.651  25.063  1.00 12.08           C  
ANISOU 1180  CD2 LEU A 256     1910   1457   1221     19    -78     75       C  
ATOM   1181  N   HIS A 257      -3.847  41.220  29.539  1.00  9.44           N  
ANISOU 1181  N   HIS A 257     1443    999   1144    132    -29     -9       N  
ATOM   1182  CA  HIS A 257      -4.477  41.612  30.788  1.00  9.77           C  
ANISOU 1182  CA  HIS A 257     1365   1213   1134    -59    362    -19       C  
ATOM   1183  C   HIS A 257      -5.971  41.335  30.672  1.00 10.22           C  
ANISOU 1183  C   HIS A 257     1865    937   1080    121    308   -127       C  
ATOM   1184  O   HIS A 257      -6.510  41.180  29.575  1.00 10.04           O  
ANISOU 1184  O   HIS A 257     1610   1241    964     11     43   -140       O  
ATOM   1185  CB  HIS A 257      -4.212  43.107  31.022  1.00 10.74           C  
ANISOU 1185  CB  HIS A 257     1387   1458   1236     61    260   -170       C  
ATOM   1186  CG  HIS A 257      -4.665  43.634  32.352  1.00 10.88           C  
ANISOU 1186  CG  HIS A 257     1399   1512   1223    471    160   -262       C  
ATOM   1187  CD2 HIS A 257      -3.990  43.827  33.511  1.00 12.85           C  
ANISOU 1187  CD2 HIS A 257     1995   1630   1255    462     35   -333       C  
ATOM   1188  ND1 HIS A 257      -5.944  44.106  32.567  1.00 10.99           N  
ANISOU 1188  ND1 HIS A 257     1663   1316   1195    106    127   -149       N  
ATOM   1189  CE1 HIS A 257      -6.043  44.540  33.813  1.00 12.02           C  
ANISOU 1189  CE1 HIS A 257     1866   1532   1169    -48    143    -94       C  
ATOM   1190  NE2 HIS A 257      -4.872  44.385  34.406  1.00 12.67           N  
ANISOU 1190  NE2 HIS A 257     1988   1562   1265    306    126   -194       N  
ATOM   1191  N   LYS A 258      -6.637  41.245  31.828  1.00  9.81           N  
ANISOU 1191  N   LYS A 258     1490   1066   1169   -255    310   -186       N  
ATOM   1192  CA  LYS A 258      -8.092  41.125  31.832  1.00 11.33           C  
ANISOU 1192  CA  LYS A 258     1682   1300   1324   -341    514   -101       C  
ATOM   1193  C   LYS A 258      -8.738  42.132  30.895  1.00 10.41           C  
ANISOU 1193  C   LYS A 258     1273   1236   1446   -430    473    -55       C  
ATOM   1194  O   LYS A 258      -9.720  41.815  30.216  1.00 10.55           O  
ANISOU 1194  O   LYS A 258     1212   1443   1353   -309    162    -86       O  
ATOM   1195  CB  LYS A 258      -8.629  41.352  33.243  1.00 14.27           C  
ANISOU 1195  CB  LYS A 258     2054   1782   1586   -816    519   -418       C  
ATOM   1196  CG  LYS A 258      -8.482  40.167  34.158  1.00 22.80           C  
ANISOU 1196  CG  LYS A 258     3292   3050   2320    -75    306   -399       C  
ATOM   1197  CD  LYS A 258      -9.007  40.470  35.553  1.00 28.25           C  
ANISOU 1197  CD  LYS A 258     4017   3816   2901    -78     43   -455       C  
ATOM   1198  CE  LYS A 258     -10.421  39.960  35.738  1.00 27.14           C  
ANISOU 1198  CE  LYS A 258     3615   3662   3037    142    221   -529       C  
ATOM   1199  NZ  LYS A 258     -10.503  38.493  36.040  1.00 16.80           N1+
ANISOU 1199  NZ  LYS A 258     1697   1754   2934   -382    494    296       N1+
ATOM   1200  N   ASP A 259      -8.202  43.359  30.850  1.00 10.47           N  
ANISOU 1200  N   ASP A 259     1341   1153   1485     -5    349    -24       N  
ATOM   1201  CA  ASP A 259      -8.832  44.399  30.045  1.00 10.75           C  
ANISOU 1201  CA  ASP A 259     1425   1170   1490    347    489   -142       C  
ATOM   1202  C   ASP A 259      -8.742  44.092  28.551  1.00 10.66           C  
ANISOU 1202  C   ASP A 259     1140   1435   1476     69    394   -110       C  
ATOM   1203  O   ASP A 259      -9.660  44.416  27.789  1.00 10.55           O  
ANISOU 1203  O   ASP A 259     1446   1016   1549    -10    -37    -56       O  
ATOM   1204  CB  ASP A 259      -8.210  45.754  30.363  1.00 10.80           C  
ANISOU 1204  CB  ASP A 259     1345   1092   1668    -16    431   -264       C  
ATOM   1205  CG  ASP A 259      -8.929  46.888  29.674  1.00 13.44           C  
ANISOU 1205  CG  ASP A 259     1642   1443   2021    175    509   -119       C  
ATOM   1206  OD1 ASP A 259     -10.133  47.098  29.962  1.00 14.52           O  
ANISOU 1206  OD1 ASP A 259     1791   1532   2195    283    342   -232       O  
ATOM   1207  OD2 ASP A 259      -8.319  47.549  28.808  1.00 13.95           O1-
ANISOU 1207  OD2 ASP A 259     1709   1371   2221     73    335     66       O1-
ATOM   1208  N   ASP A 260      -7.638  43.466  28.115  1.00  9.81           N  
ANISOU 1208  N   ASP A 260     1355    975   1396   -108    263    -92       N  
ATOM   1209  CA  ASP A 260      -7.510  43.072  26.714  1.00  9.65           C  
ANISOU 1209  CA  ASP A 260     1436    961   1268    -14    386    -34       C  
ATOM   1210  C   ASP A 260      -8.533  42.002  26.358  1.00  9.11           C  
ANISOU 1210  C   ASP A 260     1256   1114   1091    206    246    134       C  
ATOM   1211  O   ASP A 260      -9.152  42.043  25.284  1.00  9.07           O  
ANISOU 1211  O   ASP A 260     1307   1150    990    120     21     58       O  
ATOM   1212  CB  ASP A 260      -6.100  42.526  26.461  1.00  9.20           C  
ANISOU 1212  CB  ASP A 260     1049   1159   1287   -135    381    -62       C  
ATOM   1213  CG  ASP A 260      -5.001  43.534  26.745  1.00  9.64           C  
ANISOU 1213  CG  ASP A 260     1398   1001   1262    160    270    179       C  
ATOM   1214  OD1 ASP A 260      -5.058  44.661  26.210  1.00 10.67           O  
ANISOU 1214  OD1 ASP A 260     1563   1193   1299      0     81     23       O  
ATOM   1215  OD2 ASP A 260      -4.061  43.176  27.477  1.00  9.60           O1-
ANISOU 1215  OD2 ASP A 260     1340   1160   1148    -76    100      9       O1-
ATOM   1216  N   VAL A 261      -8.688  41.006  27.233  1.00  8.86           N  
ANISOU 1216  N   VAL A 261      863   1393   1111    -67     20    -31       N  
ATOM   1217  CA  VAL A 261      -9.655  39.951  26.984  1.00  8.81           C  
ANISOU 1217  CA  VAL A 261      983   1202   1162    166     40     63       C  
ATOM   1218  C   VAL A 261     -11.070  40.502  27.050  1.00 10.73           C  
ANISOU 1218  C   VAL A 261     1347   1442   1288    394    107      5       C  
ATOM   1219  O   VAL A 261     -11.916  40.171  26.216  1.00  9.95           O  
ANISOU 1219  O   VAL A 261     1056   1436   1289    -24   -179    114       O  
ATOM   1220  CB  VAL A 261      -9.433  38.786  27.960  1.00  9.32           C  
ANISOU 1220  CB  VAL A 261     1074   1310   1157    183     17    118       C  
ATOM   1221  CG1 VAL A 261     -10.492  37.718  27.741  1.00 10.22           C  
ANISOU 1221  CG1 VAL A 261     1603   1002   1280    -42   -205    108       C  
ATOM   1222  CG2 VAL A 261      -8.032  38.208  27.788  1.00 10.18           C  
ANISOU 1222  CG2 VAL A 261     1419   1244   1206    260     40     93       C  
ATOM   1223  N   ASN A 262     -11.341  41.370  28.025  1.00 10.73           N  
ANISOU 1223  N   ASN A 262     1054   1618   1407    155    217    -31       N  
ATOM   1224  CA  ASN A 262     -12.654  42.004  28.078  1.00 11.01           C  
ANISOU 1224  CA  ASN A 262      979   1727   1478    419    106    -12       C  
ATOM   1225  C   ASN A 262     -12.965  42.748  26.787  1.00 10.64           C  
ANISOU 1225  C   ASN A 262     1170   1375   1497    178    150    -21       C  
ATOM   1226  O   ASN A 262     -14.083  42.661  26.265  1.00 12.13           O  
ANISOU 1226  O   ASN A 262     1115   1839   1655    187   -145    -11       O  
ATOM   1227  CB  ASN A 262     -12.730  42.945  29.276  1.00 11.91           C  
ANISOU 1227  CB  ASN A 262     1136   1862   1526    557    114    -25       C  
ATOM   1228  CG  ASN A 262     -12.877  42.201  30.573  1.00 13.19           C  
ANISOU 1228  CG  ASN A 262     1534   1837   1639   -256    328   -206       C  
ATOM   1229  ND2 ASN A 262     -12.616  42.881  31.680  1.00 16.39           N  
ANISOU 1229  ND2 ASN A 262     2033   2542   1650    282    308   -481       N  
ATOM   1230  OD1 ASN A 262     -13.218  41.017  30.582  1.00 16.68           O  
ANISOU 1230  OD1 ASN A 262     2435   2253   1649   -220    362    182       O  
ATOM   1231  N   GLY A 263     -11.988  43.483  26.257  1.00 11.01           N  
ANISOU 1231  N   GLY A 263     1531   1295   1356    266    231    -28       N  
ATOM   1232  CA  GLY A 263     -12.227  44.231  25.036  1.00 11.49           C  
ANISOU 1232  CA  GLY A 263     1505   1448   1414    289    195    -59       C  
ATOM   1233  C   GLY A 263     -12.500  43.337  23.843  1.00 11.44           C  
ANISOU 1233  C   GLY A 263     1510   1302   1536    335    161    125       C  
ATOM   1234  O   GLY A 263     -13.390  43.615  23.038  1.00 12.39           O  
ANISOU 1234  O   GLY A 263     1562   1524   1623    538     33     41       O  
ATOM   1235  N   ILE A 264     -11.725  42.260  23.698  1.00  9.54           N  
ANISOU 1235  N   ILE A 264     1185    956   1486    193      1     27       N  
ATOM   1236  CA  ILE A 264     -11.909  41.406  22.533  1.00  8.90           C  
ANISOU 1236  CA  ILE A 264      775   1011   1598    -24     23    -53       C  
ATOM   1237  C   ILE A 264     -13.193  40.587  22.656  1.00 10.52           C  
ANISOU 1237  C   ILE A 264     1075   1125   1799    189    -90     42       C  
ATOM   1238  O   ILE A 264     -13.887  40.354  21.655  1.00 10.50           O  
ANISOU 1238  O   ILE A 264     1000   1186   1802     77   -126    -26       O  
ATOM   1239  CB  ILE A 264     -10.640  40.573  22.246  1.00 10.08           C  
ANISOU 1239  CB  ILE A 264     1098   1221   1512     57    -52   -157       C  
ATOM   1240  CG1 ILE A 264     -10.602  40.170  20.772  1.00 10.64           C  
ANISOU 1240  CG1 ILE A 264     1161   1421   1461    176     56    -36       C  
ATOM   1241  CG2 ILE A 264     -10.539  39.345  23.157  1.00 10.64           C  
ANISOU 1241  CG2 ILE A 264     1443   1060   1540    265     23      5       C  
ATOM   1242  CD1 ILE A 264     -10.370  41.327  19.808  1.00 11.73           C  
ANISOU 1242  CD1 ILE A 264     1715   1270   1470    495    189    294       C  
ATOM   1243  N  AARG A 265     -13.540  40.155  23.873  0.46 11.05           N  
ANISOU 1243  N  AARG A 265     1034   1313   1851    -26    -86    180       N  
ATOM   1244  N  BARG A 265     -13.536  40.146  23.874  0.54 10.68           N  
ANISOU 1244  N  BARG A 265      977   1250   1832    -31    -63    277       N  
ATOM   1245  CA AARG A 265     -14.789  39.429  24.068  0.46 12.58           C  
ANISOU 1245  CA AARG A 265     1184   1625   1972    -41   -161    192       C  
ATOM   1246  CA BARG A 265     -14.789  39.426  24.079  0.54 12.03           C  
ANISOU 1246  CA BARG A 265     1089   1582   1902     -5   -148    287       C  
ATOM   1247  C  AARG A 265     -15.995  40.332  23.867  0.46 12.11           C  
ANISOU 1247  C  AARG A 265     1210   1547   1843     93    -95    199       C  
ATOM   1248  C  BARG A 265     -15.994  40.331  23.868  0.54 12.05           C  
ANISOU 1248  C  BARG A 265     1223   1525   1831    118    -89    278       C  
ATOM   1249  O  AARG A 265     -17.055  39.860  23.439  0.46 12.41           O  
ANISOU 1249  O  AARG A 265     1025   1899   1790     15    -75    270       O  
ATOM   1250  O  BARG A 265     -17.051  39.860  23.435  0.54 12.46           O  
ANISOU 1250  O  BARG A 265      965   1986   1782     29    -12    380       O  
ATOM   1251  CB AARG A 265     -14.828  38.819  25.467  0.46 14.99           C  
ANISOU 1251  CB AARG A 265     1432   1923   2341     77   -174    187       C  
ATOM   1252  CB BARG A 265     -14.834  38.832  25.487  0.54 13.56           C  
ANISOU 1252  CB BARG A 265     1232   1832   2088    170   -154    260       C  
ATOM   1253  CG AARG A 265     -13.718  37.832  25.757  0.46 19.36           C  
ANISOU 1253  CG AARG A 265     2046   2391   2921    -17   -248    144       C  
ATOM   1254  CG BARG A 265     -14.079  37.522  25.664  0.54 17.74           C  
ANISOU 1254  CG BARG A 265     2031   2319   2390    -23   -257    109       C  
ATOM   1255  CD AARG A 265     -14.163  36.870  26.826  0.46 23.10           C  
ANISOU 1255  CD AARG A 265     2605   2911   3260     28   -327     82       C  
ATOM   1256  CD BARG A 265     -14.269  36.989  27.082  0.54 21.47           C  
ANISOU 1256  CD BARG A 265     2608   2944   2606    -13   -268    101       C  
ATOM   1257  NE AARG A 265     -15.263  36.055  26.330  0.46 25.78           N  
ANISOU 1257  NE AARG A 265     3049   3321   3425   -411   -385     54       N  
ATOM   1258  NE BARG A 265     -13.465  35.801  27.344  0.54 23.76           N  
ANISOU 1258  NE BARG A 265     3121   3184   2722   -381   -295    -24       N  
ATOM   1259  CZ AARG A 265     -16.061  35.325  27.098  0.46 32.30           C  
ANISOU 1259  CZ AARG A 265     4022   4367   3884     74   -334     15       C  
ATOM   1260  CZ BARG A 265     -13.072  35.425  28.557  0.54 25.74           C  
ANISOU 1260  CZ BARG A 265     3373   3460   2946   -314   -206      2       C  
ATOM   1261  NH1AARG A 265     -15.889  35.313  28.412  0.46 34.07           N1+
ANISOU 1261  NH1AARG A 265     4299   4583   4062   -111   -287     24       N1+
ATOM   1262  NH1BARG A 265     -13.398  36.158  29.615  0.54 26.02           N1+
ANISOU 1262  NH1BARG A 265     3388   3410   3090   -195    -92     88       N1+
ATOM   1263  NH2AARG A 265     -17.035  34.613  26.550  0.46 34.90           N  
ANISOU 1263  NH2AARG A 265     4349   4683   4226   -143   -318      1       N  
ATOM   1264  NH2BARG A 265     -12.341  34.331  28.714  0.54 27.01           N  
ANISOU 1264  NH2BARG A 265     3536   3578   3149   -239   -204     12       N  
ATOM   1265  N   HIS A 266     -15.860  41.622  24.182  1.00 11.25           N  
ANISOU 1265  N   HIS A 266      852   1606   1815    181    -33    177       N  
ATOM   1266  CA  HIS A 266     -16.939  42.564  23.914  1.00 11.27           C  
ANISOU 1266  CA  HIS A 266      835   1492   1955    278    -98      6       C  
ATOM   1267  C   HIS A 266     -17.289  42.575  22.431  1.00 11.69           C  
ANISOU 1267  C   HIS A 266      884   1679   1880    336     32    -96       C  
ATOM   1268  O   HIS A 266     -18.464  42.676  22.062  1.00 11.82           O  
ANISOU 1268  O   HIS A 266      773   1850   1869    230    -46    -77       O  
ATOM   1269  CB  HIS A 266     -16.509  43.948  24.388  1.00 12.97           C  
ANISOU 1269  CB  HIS A 266     1091   1670   2168    675   -350    -31       C  
ATOM   1270  CG  HIS A 266     -17.552  45.002  24.209  1.00 17.19           C  
ANISOU 1270  CG  HIS A 266     1761   2292   2480    162   -532   -431       C  
ATOM   1271  CD2 HIS A 266     -18.756  45.175  24.805  1.00 19.75           C  
ANISOU 1271  CD2 HIS A 266     2069   2845   2589    139   -718   -612       C  
ATOM   1272  ND1 HIS A 266     -17.401  46.055  23.333  1.00 20.01           N  
ANISOU 1272  ND1 HIS A 266     2507   2595   2499    748   -679   -562       N  
ATOM   1273  CE1 HIS A 266     -18.472  46.827  23.391  1.00 16.84           C  
ANISOU 1273  CE1 HIS A 266     1809   2111   2478    339   -964   -665       C  
ATOM   1274  NE2 HIS A 266     -19.306  46.317  24.278  1.00 20.32           N  
ANISOU 1274  NE2 HIS A 266     2302   2733   2687    540  -1022   -647       N  
ATOM   1275  N   LEU A 267     -16.283  42.427  21.569  1.00 10.72           N  
ANISOU 1275  N   LEU A 267      958   1380   1735    248     62    -30       N  
ATOM   1276  CA  LEU A 267     -16.508  42.399  20.130  1.00 11.96           C  
ANISOU 1276  CA  LEU A 267     1172   1673   1699     62     98    169       C  
ATOM   1277  C   LEU A 267     -16.947  41.024  19.632  1.00 11.53           C  
ANISOU 1277  C   LEU A 267      990   1618   1775     77    -29    -41       C  
ATOM   1278  O   LEU A 267     -17.841  40.936  18.784  1.00 13.05           O  
ANISOU 1278  O   LEU A 267     1447   1755   1755    179   -260      3       O  
ATOM   1279  CB  LEU A 267     -15.245  42.856  19.393  1.00 10.91           C  
ANISOU 1279  CB  LEU A 267     1063   1371   1712   -154    147    127       C  
ATOM   1280  CG  LEU A 267     -14.785  44.288  19.660  1.00 11.66           C  
ANISOU 1280  CG  LEU A 267     1087   1532   1812   -265    130    121       C  
ATOM   1281  CD1 LEU A 267     -13.536  44.581  18.843  1.00 12.99           C  
ANISOU 1281  CD1 LEU A 267     1112   1997   1828    232    202    308       C  
ATOM   1282  CD2 LEU A 267     -15.892  45.287  19.342  1.00 12.20           C  
ANISOU 1282  CD2 LEU A 267     1305   1522   1808    280     80   -134       C  
ATOM   1283  N   TYR A 268     -16.334  39.941  20.130  1.00 12.07           N  
ANISOU 1283  N   TYR A 268     1028   1594   1962    247   -104   -291       N  
ATOM   1284  CA  TYR A 268     -16.481  38.628  19.509  1.00 12.06           C  
ANISOU 1284  CA  TYR A 268      926   1551   2107    -25     -3   -227       C  
ATOM   1285  C   TYR A 268     -17.154  37.566  20.367  1.00 14.77           C  
ANISOU 1285  C   TYR A 268     1301   1840   2472    -98   -125   -270       C  
ATOM   1286  O   TYR A 268     -17.491  36.497  19.837  1.00 16.34           O  
ANISOU 1286  O   TYR A 268     1584   1970   2655   -325   -253   -221       O  
ATOM   1287  CB  TYR A 268     -15.124  38.116  18.993  1.00 11.34           C  
ANISOU 1287  CB  TYR A 268      994   1328   1988     10    -33   -223       C  
ATOM   1288  CG  TYR A 268     -14.572  39.009  17.907  1.00 11.03           C  
ANISOU 1288  CG  TYR A 268      938   1459   1793    167   -195   -285       C  
ATOM   1289  CD1 TYR A 268     -15.042  38.909  16.601  1.00 11.94           C  
ANISOU 1289  CD1 TYR A 268     1261   1561   1713    431   -337   -301       C  
ATOM   1290  CD2 TYR A 268     -13.607  39.968  18.186  1.00 10.72           C  
ANISOU 1290  CD2 TYR A 268      783   1562   1727    316    -21   -156       C  
ATOM   1291  CE1 TYR A 268     -14.564  39.733  15.604  1.00 11.61           C  
ANISOU 1291  CE1 TYR A 268     1163   1531   1717     50   -201   -295       C  
ATOM   1292  CE2 TYR A 268     -13.123  40.799  17.193  1.00 11.08           C  
ANISOU 1292  CE2 TYR A 268      808   1690   1710    408    -42    -73       C  
ATOM   1293  CZ  TYR A 268     -13.604  40.678  15.904  1.00 11.28           C  
ANISOU 1293  CZ  TYR A 268     1138   1424   1725     62   -122   -279       C  
ATOM   1294  OH  TYR A 268     -13.131  41.496  14.903  1.00 11.39           O  
ANISOU 1294  OH  TYR A 268      838   1836   1653    153   -129   -321       O  
ATOM   1295  N   GLY A 269     -17.377  37.818  21.650  1.00 14.22           N  
ANISOU 1295  N   GLY A 269     1069   1658   2675   -361    -67    333       N  
ATOM   1296  CA  GLY A 269     -18.071  36.862  22.495  1.00 17.85           C  
ANISOU 1296  CA  GLY A 269     1592   2320   2871   -334     23    592       C  
ATOM   1297  C   GLY A 269     -17.131  35.925  23.223  1.00 23.46           C  
ANISOU 1297  C   GLY A 269     2707   3263   2945    -16   -120    482       C  
ATOM   1298  O   GLY A 269     -17.557  35.109  24.046  1.00 25.88           O  
ANISOU 1298  O   GLY A 269     2928   3820   3083   -264   -306    464       O  
ATOM   1299  OXT GLY A 269     -15.921  35.961  23.005  1.00 23.60           O1-
ANISOU 1299  OXT GLY A 269     2823   3284   2861    169   -239    476       O1-
TER   
END
