# Supplementary material for: Utilizing network pharmacology and molecular docking to explore the underlying mechanism of Guizhi Fuling Wan in treating endometriosis
Source: PeerJ. 2021 Apr 2;9:e11087. doi: 10.7717/peerj.11087 (PMC8020871; doi:10.7717/peerj.11087)
Supplement: Supplemental Information 1 [file peerj-09-11087-s001.zip › Molecular docking/PTGS2-5f19.pdb]

ATOM      1  N   LYS A  33      49.734  59.259  55.287  1.00 62.93           N  
ANISOU    1  N   LYS A  33     4977   8887  10046  -1258  -1221   1023       N  
ATOM      2  CA  LYS A  33      48.690  60.071  55.900  1.00 56.77           C  
ANISOU    2  CA  LYS A  33     4553   8060   8956  -1479  -1330    719       C  
ATOM      3  C   LYS A  33      47.597  60.435  54.900  1.00 51.39           C  
ANISOU    3  C   LYS A  33     4338   6907   8281  -1389  -1054    518       C  
ATOM      4  O   LYS A  33      47.553  61.556  54.392  1.00 52.06           O  
ANISOU    4  O   LYS A  33     4578   6799   8403  -1588   -922    290       O  
ATOM      5  CB  LYS A  33      49.292  61.338  56.511  1.00 63.26           C  
ANISOU    5  CB  LYS A  33     5240   9112   9685  -1928  -1495    476       C  
ATOM      6  CG  LYS A  33      50.520  61.855  55.782  1.00 68.71           C  
ANISOU    6  CG  LYS A  33     5627   9803  10677  -2081  -1375    494       C  
ATOM      7  CD  LYS A  33      51.164  63.005  56.538  1.00 73.28           C  
ANISOU    7  CD  LYS A  33     6143  10596  11103  -2469  -1493    187       C  
ATOM      8  CE  LYS A  33      52.598  63.216  56.090  1.00 78.51           C  
ANISOU    8  CE  LYS A  33     6423  11393  12014  -2553  -1414    262       C  
ATOM      9  NZ  LYS A  33      53.435  62.013  56.361  1.00 82.06           N1+
ANISOU    9  NZ  LYS A  33     6476  12192  12512  -2268  -1534    640       N1+
ATOM     10  N   ASN A  34      46.723  59.474  54.620  1.00 48.14           N  
ANISOU   10  N   ASN A  34     4131   6320   7839  -1094   -963    623       N  
ATOM     11  CA  ASN A  34      45.567  59.705  53.766  1.00 42.59           C  
ANISOU   11  CA  ASN A  34     3838   5259   7085  -1003   -752    457       C  
ATOM     12  C   ASN A  34      44.667  60.768  54.388  1.00 42.05           C  
ANISOU   12  C   ASN A  34     4039   5173   6766  -1214   -833    197       C  
ATOM     13  O   ASN A  34      44.271  60.648  55.546  1.00 44.77           O  
ANISOU   13  O   ASN A  34     4392   5731   6889  -1280  -1041    180       O  
ATOM     14  CB  ASN A  34      44.801  58.395  53.548  1.00 40.98           C  
ANISOU   14  CB  ASN A  34     3761   4932   6876   -706   -684    602       C  
ATOM     15  CG  ASN A  34      43.769  58.487  52.436  1.00 42.83           C  
ANISOU   15  CG  ASN A  34     4342   4851   7081   -606   -460    459       C  
ATOM     16  ND2 ASN A  34      43.723  57.462  51.593  1.00 41.46           N  
ANISOU   16  ND2 ASN A  34     4196   4515   7043   -386   -284    552       N  
ATOM     17  OD1 ASN A  34      43.020  59.459  52.337  1.00 44.53           O  
ANISOU   17  OD1 ASN A  34     4791   4979   7150   -723   -436    269       O  
ATOM     18  N   PRO A  35      44.351  61.824  53.623  1.00 44.71           N  
ANISOU   18  N   PRO A  35     4597   5253   7138  -1305   -644      9       N  
ATOM     19  CA  PRO A  35      43.529  62.929  54.132  1.00 43.10           C  
ANISOU   19  CA  PRO A  35     4659   4965   6750  -1479   -654   -239       C  
ATOM     20  C   PRO A  35      42.100  62.518  54.485  1.00 40.73           C  
ANISOU   20  C   PRO A  35     4618   4631   6228  -1315   -680   -257       C  
ATOM     21  O   PRO A  35      41.386  63.290  55.124  1.00 45.06           O  
ANISOU   21  O   PRO A  35     5361   5158   6603  -1426   -698   -443       O  
ATOM     22  CB  PRO A  35      43.534  63.932  52.972  1.00 45.88           C  
ANISOU   22  CB  PRO A  35     5172   5002   7260  -1512   -381   -327       C  
ATOM     23  CG  PRO A  35      43.862  63.120  51.763  1.00 47.82           C  
ANISOU   23  CG  PRO A  35     5335   5166   7667  -1280   -224   -132       C  
ATOM     24  CD  PRO A  35      44.807  62.066  52.244  1.00 46.81           C  
ANISOU   24  CD  PRO A  35     4865   5296   7626  -1239   -384     43       C  
ATOM     25  N   CYS A  36      41.691  61.321  54.079  1.00 35.80           N  
ANISOU   25  N   CYS A  36     3991   3988   5621  -1066   -657    -78       N  
ATOM     26  CA  CYS A  36      40.349  60.836  54.377  1.00 36.27           C  
ANISOU   26  CA  CYS A  36     4254   4029   5496   -933   -677    -76       C  
ATOM     27  C   CYS A  36      40.328  59.942  55.618  1.00 28.57           C  
ANISOU   27  C   CYS A  36     3147   3319   4387   -918   -892     56       C  
ATOM     28  O   CYS A  36      39.284  59.403  55.980  1.00 32.70           O  
ANISOU   28  O   CYS A  36     3800   3854   4771   -818   -911     95       O  
ATOM     29  CB  CYS A  36      39.775  60.082  53.172  1.00 34.92           C  
ANISOU   29  CB  CYS A  36     4188   3669   5409   -715   -509      7       C  
ATOM     30  SG  CYS A  36      39.400  61.124  51.730  1.00 40.25           S  
ANISOU   30  SG  CYS A  36     5068   4097   6128   -687   -259   -102       S  
ATOM     31  N   CYS A  37      41.478  59.798  56.271  1.00 31.12           N  
ANISOU   31  N   CYS A  37     3192   3884   4748  -1019  -1052    150       N  
ATOM     32  CA  CYS A  37      41.593  58.949  57.458  1.00 37.86           C  
ANISOU   32  CA  CYS A  37     3879   5045   5461   -987  -1265    343       C  
ATOM     33  C   CYS A  37      40.662  59.377  58.593  1.00 38.76           C  
ANISOU   33  C   CYS A  37     4166   5322   5239  -1096  -1378    208       C  
ATOM     34  O   CYS A  37      40.223  58.547  59.388  1.00 33.29           O  
ANISOU   34  O   CYS A  37     3447   4803   4397  -1001  -1480    386       O  
ATOM     35  CB  CYS A  37      43.038  58.930  57.962  1.00 36.11           C  
ANISOU   35  CB  CYS A  37     3287   5129   5304  -1102  -1440    469       C  
ATOM     36  SG  CYS A  37      44.155  57.864  57.016  1.00 41.20           S  
ANISOU   36  SG  CYS A  37     3633   5686   6334   -864  -1324    778       S  
ATOM     37  N   SER A  38      40.358  60.669  58.663  1.00 33.00           N  
ANISOU   37  N   SER A  38     3619   4515   4402  -1286  -1327    -97       N  
ATOM     38  CA  SER A  38      39.493  61.190  59.717  1.00 35.50           C  
ANISOU   38  CA  SER A  38     4121   4966   4403  -1390  -1383   -272       C  
ATOM     39  C   SER A  38      38.019  60.932  59.418  1.00 35.56           C  
ANISOU   39  C   SER A  38     4381   4773   4357  -1194  -1228   -262       C  
ATOM     40  O   SER A  38      37.155  61.190  60.258  1.00 34.24           O  
ANISOU   40  O   SER A  38     4360   4711   3937  -1221  -1238   -361       O  
ATOM     41  CB  SER A  38      39.729  62.689  59.907  1.00 39.32           C  
ANISOU   41  CB  SER A  38     4723   5386   4830  -1665  -1336   -626       C  
ATOM     42  OG  SER A  38      39.402  63.409  58.729  1.00 40.30           O  
ANISOU   42  OG  SER A  38     5032   5106   5173  -1609  -1084   -735       O  
ATOM     43  N   HIS A  39      37.750  60.414  58.222  1.00 32.49           N  
ANISOU   43  N   HIS A  39     4024   4128   4191  -1010  -1083   -148       N  
ATOM     44  CA  HIS A  39      36.390  60.244  57.715  1.00 28.25           C  
ANISOU   44  CA  HIS A  39     3688   3416   3628   -853   -937   -151       C  
ATOM     45  C   HIS A  39      35.594  61.545  57.829  1.00 32.80           C  
ANISOU   45  C   HIS A  39     4490   3891   4082   -912   -817   -392       C  
ATOM     46  O   HIS A  39      34.563  61.585  58.500  1.00 35.18           O  
ANISOU   46  O   HIS A  39     4905   4271   4190   -872   -802   -426       O  
ATOM     47  CB  HIS A  39      35.670  59.119  58.464  1.00 27.12           C  
ANISOU   47  CB  HIS A  39     3521   3431   3354   -756  -1016     34       C  
ATOM     48  CG  HIS A  39      36.524  57.916  58.717  1.00 29.28           C  
ANISOU   48  CG  HIS A  39     3570   3823   3733   -699  -1132    298       C  
ATOM     49  CD2 HIS A  39      37.066  57.432  59.860  1.00 29.72           C  
ANISOU   49  CD2 HIS A  39     3456   4175   3659   -732  -1310    470       C  
ATOM     50  ND1 HIS A  39      36.909  57.052  57.715  1.00 30.57           N  
ANISOU   50  ND1 HIS A  39     3656   3793   4165   -570  -1043    435       N  
ATOM     51  CE1 HIS A  39      37.653  56.089  58.229  1.00 32.44           C  
ANISOU   51  CE1 HIS A  39     3689   4159   4478   -506  -1138    689       C  
ATOM     52  NE2 HIS A  39      37.764  56.296  59.529  1.00 30.22           N  
ANISOU   52  NE2 HIS A  39     3335   4196   3952   -596  -1315    741       N  
ATOM     53  N   PRO A  40      36.066  62.613  57.164  1.00 31.14           N  
ANISOU   53  N   PRO A  40     4342   3485   4005   -991   -699   -542       N  
ATOM     54  CA  PRO A  40      35.497  63.950  57.370  1.00 33.33           C  
ANISOU   54  CA  PRO A  40     4833   3619   4213  -1053   -551   -770       C  
ATOM     55  C   PRO A  40      34.097  64.125  56.786  1.00 30.46           C  
ANISOU   55  C   PRO A  40     4638   3107   3829   -837   -375   -729       C  
ATOM     56  O   PRO A  40      33.347  64.985  57.250  1.00 30.98           O  
ANISOU   56  O   PRO A  40     4872   3104   3796   -824   -252   -871       O  
ATOM     57  CB  PRO A  40      36.495  64.860  56.650  1.00 33.36           C  
ANISOU   57  CB  PRO A  40     4825   3416   4433  -1184   -449   -867       C  
ATOM     58  CG  PRO A  40      37.038  64.011  55.561  1.00 33.29           C  
ANISOU   58  CG  PRO A  40     4663   3378   4608  -1068   -456   -655       C  
ATOM     59  CD  PRO A  40      37.091  62.609  56.105  1.00 30.85           C  
ANISOU   59  CD  PRO A  40     4190   3315   4216  -1001   -647   -482       C  
ATOM     60  N   CYS A  41      33.749  63.321  55.787  1.00 27.47           N  
ANISOU   60  N   CYS A  41     4205   2694   3538   -672   -356   -544       N  
ATOM     61  CA  CYS A  41      32.477  63.484  55.094  1.00 29.58           C  
ANISOU   61  CA  CYS A  41     4577   2882   3780   -484   -216   -483       C  
ATOM     62  C   CYS A  41      31.318  62.862  55.868  1.00 29.88           C  
ANISOU   62  C   CYS A  41     4617   3099   3638   -411   -268   -432       C  
ATOM     63  O   CYS A  41      31.369  61.697  56.260  1.00 31.02           O  
ANISOU   63  O   CYS A  41     4651   3395   3742   -433   -405   -326       O  
ATOM     64  CB  CYS A  41      32.560  62.884  53.690  1.00 32.27           C  
ANISOU   64  CB  CYS A  41     4856   3165   4241   -381   -182   -344       C  
ATOM     65  SG  CYS A  41      33.868  63.610  52.674  1.00 39.14           S  
ANISOU   65  SG  CYS A  41     5716   3838   5318   -444    -74   -364       S  
ATOM     66  N   GLN A  42      30.274  63.658  56.078  1.00 27.44           N  
ANISOU   66  N   GLN A  42     4426   2756   3245   -312   -128   -485       N  
ATOM     67  CA  GLN A  42      29.108  63.223  56.835  1.00 28.06           C  
ANISOU   67  CA  GLN A  42     4497   3011   3154   -239   -135   -436       C  
ATOM     68  C   GLN A  42      27.937  62.895  55.916  1.00 28.92           C  
ANISOU   68  C   GLN A  42     4552   3154   3281    -66    -71   -281       C  
ATOM     69  O   GLN A  42      27.954  63.233  54.732  1.00 24.95           O  
ANISOU   69  O   GLN A  42     4053   2544   2882     17     -2   -228       O  
ATOM     70  CB  GLN A  42      28.690  64.304  57.834  1.00 32.11           C  
ANISOU   70  CB  GLN A  42     5157   3501   3542   -239      0   -611       C  
ATOM     71  CG  GLN A  42      29.829  64.840  58.676  1.00 43.82           C  
ANISOU   71  CG  GLN A  42     6704   4965   4979   -458    -56   -827       C  
ATOM     72  CD  GLN A  42      30.459  63.772  59.543  1.00 49.84           C  
ANISOU   72  CD  GLN A  42     7332   6000   5605   -600   -297   -768       C  
ATOM     73  NE2 GLN A  42      31.785  63.698  59.520  1.00 52.64           N  
ANISOU   73  NE2 GLN A  42     7601   6366   6035   -766   -433   -805       N  
ATOM     74  OE1 GLN A  42      29.763  63.017  60.221  1.00 51.28           O  
ANISOU   74  OE1 GLN A  42     7467   6391   5625   -552   -350   -659       O  
ATOM     75  N   ASN A  43      26.930  62.233  56.480  1.00 31.55           N  
ANISOU   75  N   ASN A  43     4820   3674   3495    -28    -98   -200       N  
ATOM     76  CA  ASN A  43      25.662  61.983  55.800  1.00 26.44           C  
ANISOU   76  CA  ASN A  43     4084   3128   2834    105    -46    -66       C  
ATOM     77  C   ASN A  43      25.817  61.255  54.466  1.00 22.08           C  
ANISOU   77  C   ASN A  43     3444   2571   2375     86   -123     15       C  
ATOM     78  O   ASN A  43      25.163  61.602  53.482  1.00 23.09           O  
ANISOU   78  O   ASN A  43     3532   2742   2501    201    -63     88       O  
ATOM     79  CB  ASN A  43      24.917  63.305  55.594  1.00 27.12           C  
ANISOU   79  CB  ASN A  43     4243   3147   2915    296    156    -71       C  
ATOM     80  CG  ASN A  43      24.630  64.019  56.903  1.00 31.93           C  
ANISOU   80  CG  ASN A  43     4963   3747   3421    321    283   -195       C  
ATOM     81  ND2 ASN A  43      25.034  65.280  56.990  1.00 26.04           N  
ANISOU   81  ND2 ASN A  43     4386   2773   2737    363    449   -336       N  
ATOM     82  OD1 ASN A  43      24.068  63.437  57.832  1.00 31.40           O  
ANISOU   82  OD1 ASN A  43     4844   3869   3219    290    252   -174       O  
ATOM     83  N   ARG A  44      26.693  60.252  54.457  1.00 19.78           N  
ANISOU   83  N   ARG A  44     3118   2245   2152    -50   -244      8       N  
ATOM     84  CA  ARG A  44      26.923  59.377  53.304  1.00 20.81           C  
ANISOU   84  CA  ARG A  44     3188   2351   2366    -95   -293     38       C  
ATOM     85  C   ARG A  44      27.529  60.105  52.101  1.00 23.78           C  
ANISOU   85  C   ARG A  44     3618   2616   2801    -37   -226      7       C  
ATOM     86  O   ARG A  44      27.426  59.638  50.966  1.00 23.82           O  
ANISOU   86  O   ARG A  44     3587   2657   2807    -42   -231     21       O  
ATOM     87  CB  ARG A  44      25.622  58.681  52.892  1.00 26.01           C  
ANISOU   87  CB  ARG A  44     3741   3183   2959   -101   -310    105       C  
ATOM     88  CG  ARG A  44      25.002  57.843  54.000  1.00 30.26           C  
ANISOU   88  CG  ARG A  44     4212   3820   3464   -176   -349    167       C  
ATOM     89  CD  ARG A  44      23.681  57.228  53.566  1.00 39.06           C  
ANISOU   89  CD  ARG A  44     5192   5116   4532   -219   -357    224       C  
ATOM     90  NE  ARG A  44      23.851  56.256  52.490  1.00 43.70           N  
ANISOU   90  NE  ARG A  44     5748   5661   5194   -350   -405    166       N  
ATOM     91  CZ  ARG A  44      22.859  55.542  51.967  1.00 42.75           C  
ANISOU   91  CZ  ARG A  44     5508   5692   5044   -467   -433    163       C  
ATOM     92  NH1 ARG A  44      21.622  55.690  52.422  1.00 41.30           N1+
ANISOU   92  NH1 ARG A  44     5188   5731   4773   -453   -424    256       N1+
ATOM     93  NH2 ARG A  44      23.104  54.680  50.991  1.00 44.31           N  
ANISOU   93  NH2 ARG A  44     5712   5826   5295   -614   -456     51       N  
ATOM     94  N   GLY A  45      28.166  61.244  52.354  1.00 22.70           N  
ANISOU   94  N   GLY A  45     3572   2348   2703     -1   -151    -43       N  
ATOM     95  CA  GLY A  45      28.963  61.904  51.336  1.00 20.99           C  
ANISOU   95  CA  GLY A  45     3407   1993   2576     29    -68    -50       C  
ATOM     96  C   GLY A  45      30.208  61.077  51.073  1.00 22.97           C  
ANISOU   96  C   GLY A  45     3613   2173   2942    -86   -135    -84       C  
ATOM     97  O   GLY A  45      30.624  60.295  51.926  1.00 24.95           O  
ANISOU   97  O   GLY A  45     3810   2445   3226   -176   -237    -99       O  
ATOM     98  N   VAL A  46      30.805  61.241  49.897  1.00 22.48           N  
ANISOU   98  N   VAL A  46     3562   2039   2939    -62    -60    -70       N  
ATOM     99  CA  VAL A  46      31.965  60.436  49.520  1.00 19.47           C  
ANISOU   99  CA  VAL A  46     3125   1590   2683   -136    -79    -94       C  
ATOM    100  C   VAL A  46      33.266  61.229  49.616  1.00 22.55           C  
ANISOU  100  C   VAL A  46     3511   1840   3216   -189    -20   -117       C  
ATOM    101  O   VAL A  46      33.391  62.305  49.030  1.00 21.91           O  
ANISOU  101  O   VAL A  46     3498   1673   3154   -149    107   -100       O  
ATOM    102  CB  VAL A  46      31.826  59.885  48.086  1.00 19.55           C  
ANISOU  102  CB  VAL A  46     3137   1644   2645    -98    -15    -88       C  
ATOM    103  CG1 VAL A  46      32.996  58.964  47.755  1.00 18.96           C  
ANISOU  103  CG1 VAL A  46     3011   1472   2719   -150     10   -126       C  
ATOM    104  CG2 VAL A  46      30.501  59.151  47.922  1.00 18.65           C  
ANISOU  104  CG2 VAL A  46     3006   1699   2383    -99    -82    -93       C  
ATOM    105  N   CYS A  47      34.234  60.690  50.351  1.00 22.66           N  
ANISOU  105  N   CYS A  47     3427   1844   3341   -282   -108   -132       N  
ATOM    106  CA  CYS A  47      35.529  61.346  50.507  1.00 24.73           C  
ANISOU  106  CA  CYS A  47     3627   2024   3744   -374    -81   -157       C  
ATOM    107  C   CYS A  47      36.495  60.940  49.401  1.00 25.46           C  
ANISOU  107  C   CYS A  47     3642   2053   3977   -348     21   -111       C  
ATOM    108  O   CYS A  47      36.600  59.764  49.054  1.00 26.03           O  
ANISOU  108  O   CYS A  47     3658   2146   4084   -295     14    -78       O  
ATOM    109  CB  CYS A  47      36.138  61.026  51.874  1.00 29.10           C  
ANISOU  109  CB  CYS A  47     4063   2677   4318   -489   -246   -169       C  
ATOM    110  SG  CYS A  47      37.635  61.977  52.268  1.00 34.35           S  
ANISOU  110  SG  CYS A  47     4611   3317   5123   -675   -257   -236       S  
ATOM    111  N   MET A  48      37.197  61.924  48.852  1.00 21.86           N  
ANISOU  111  N   MET A  48     3193   1497   3615   -387    149   -113       N  
ATOM    112  CA  MET A  48      38.189  61.680  47.814  1.00 27.65           C  
ANISOU  112  CA  MET A  48     3844   2181   4480   -363    283    -61       C  
ATOM    113  C   MET A  48      39.419  62.546  48.048  1.00 31.51           C  
ANISOU  113  C   MET A  48     4220   2601   5151   -505    331    -64       C  
ATOM    114  O   MET A  48      39.300  63.744  48.294  1.00 33.06           O  
ANISOU  114  O   MET A  48     4503   2702   5356   -594    381   -111       O  
ATOM    115  CB  MET A  48      37.603  61.963  46.429  1.00 29.05           C  
ANISOU  115  CB  MET A  48     4156   2339   4542   -245    453    -21       C  
ATOM    116  CG  MET A  48      38.605  61.845  45.291  1.00 31.28           C  
ANISOU  116  CG  MET A  48     4378   2585   4920   -217    635     28       C  
ATOM    117  SD  MET A  48      37.918  62.309  43.690  1.00 30.81           S  
ANISOU  117  SD  MET A  48     4478   2580   4648    -85    826    104       S  
ATOM    118  CE  MET A  48      37.521  64.034  43.974  1.00 36.48           C  
ANISOU  118  CE  MET A  48     5299   3173   5389    -94    895    198       C  
ATOM    119  N   SER A  49      40.598  61.940  47.973  1.00 25.30           N  
ANISOU  119  N   SER A  49     3229   1852   4531   -533    335    -13       N  
ATOM    120  CA  SER A  49      41.835  62.694  48.127  1.00 27.34           C  
ANISOU  120  CA  SER A  49     3323   2087   4979   -696    377     -6       C  
ATOM    121  C   SER A  49      42.084  63.556  46.896  1.00 28.20           C  
ANISOU  121  C   SER A  49     3513   2051   5152   -682    637     38       C  
ATOM    122  O   SER A  49      41.810  63.139  45.772  1.00 31.85           O  
ANISOU  122  O   SER A  49     4057   2502   5542   -520    784    100       O  
ATOM    123  CB  SER A  49      43.020  61.755  48.363  1.00 28.61           C  
ANISOU  123  CB  SER A  49     3190   2369   5310   -693    317     84       C  
ATOM    124  OG  SER A  49      43.290  60.972  47.214  1.00 37.50           O  
ANISOU  124  OG  SER A  49     4300   3448   6501   -518    503    160       O  
ATOM    125  N   VAL A  50      42.581  64.768  47.117  1.00 32.09           N  
ANISOU  125  N   VAL A  50     3993   2435   5765   -868    704      2       N  
ATOM    126  CA  VAL A  50      43.007  65.641  46.027  1.00 32.05           C  
ANISOU  126  CA  VAL A  50     4032   2274   5870   -880    977     89       C  
ATOM    127  C   VAL A  50      44.396  66.176  46.354  1.00 36.44           C  
ANISOU  127  C   VAL A  50     4347   2814   6687  -1134   1007     76       C  
ATOM    128  O   VAL A  50      44.539  67.179  47.054  1.00 41.43           O  
ANISOU  128  O   VAL A  50     5002   3337   7402  -1368    986    -40       O  
ATOM    129  CB  VAL A  50      42.032  66.816  45.799  1.00 38.39           C  
ANISOU  129  CB  VAL A  50     5109   2883   6594   -850   1109     91       C  
ATOM    130  CG1 VAL A  50      42.480  67.651  44.609  1.00 43.62           C  
ANISOU  130  CG1 VAL A  50     5814   3391   7367   -832   1415    247       C  
ATOM    131  CG2 VAL A  50      40.614  66.304  45.584  1.00 40.74           C  
ANISOU  131  CG2 VAL A  50     5588   3263   6628   -619   1042    114       C  
ATOM    132  N   GLY A  51      45.420  65.497  45.851  1.00 35.11           N  
ANISOU  132  N   GLY A  51     3934   2755   6649  -1097   1071    179       N  
ATOM    133  CA  GLY A  51      46.784  65.789  46.243  1.00 40.61           C  
ANISOU  133  CA  GLY A  51     4313   3521   7595  -1335   1056    189       C  
ATOM    134  C   GLY A  51      47.101  65.064  47.536  1.00 40.11           C  
ANISOU  134  C   GLY A  51     4022   3701   7518  -1416    735    132       C  
ATOM    135  O   GLY A  51      46.274  64.310  48.050  1.00 41.84           O  
ANISOU  135  O   GLY A  51     4350   3996   7553  -1271    563    103       O  
ATOM    136  N   PHE A  52      48.295  65.292  48.070  1.00 43.68           N  
ANISOU  136  N   PHE A  52     3657   5472   7469  -2104     25   -930       N  
ATOM    137  CA  PHE A  52      48.721  64.620  49.291  1.00 47.13           C  
ANISOU  137  CA  PHE A  52     3869   6298   7739  -2084   -233  -1022       C  
ATOM    138  C   PHE A  52      48.096  65.239  50.538  1.00 49.21           C  
ANISOU  138  C   PHE A  52     4256   6589   7853  -2144   -395  -1271       C  
ATOM    139  O   PHE A  52      47.949  64.575  51.564  1.00 47.26           O  
ANISOU  139  O   PHE A  52     3932   6627   7396  -2040   -596  -1329       O  
ATOM    140  CB  PHE A  52      50.248  64.654  49.416  1.00 48.73           C  
ANISOU  140  CB  PHE A  52     3789   6700   8026  -2203   -294  -1004       C  
ATOM    141  CG  PHE A  52      50.967  63.977  48.285  1.00 47.64           C  
ANISOU  141  CG  PHE A  52     3516   6575   8009  -2126   -139   -752       C  
ATOM    142  CD1 PHE A  52      51.229  62.618  48.328  1.00 46.30           C  
ANISOU  142  CD1 PHE A  52     3171   6686   7734  -1924   -205   -584       C  
ATOM    143  CD2 PHE A  52      51.386  64.701  47.181  1.00 48.88           C  
ANISOU  143  CD2 PHE A  52     3746   6461   8366  -2232     90   -673       C  
ATOM    144  CE1 PHE A  52      51.891  61.992  47.289  1.00 43.20           C  
ANISOU  144  CE1 PHE A  52     2678   6296   7439  -1837    -45   -346       C  
ATOM    145  CE2 PHE A  52      52.049  64.081  46.138  1.00 49.65           C  
ANISOU  145  CE2 PHE A  52     3749   6571   8546  -2143    244   -439       C  
ATOM    146  CZ  PHE A  52      52.301  62.724  46.193  1.00 46.42           C  
ANISOU  146  CZ  PHE A  52     3167   6438   8032  -1948    177   -278       C  
ATOM    147  N   ASP A  53      47.716  66.508  50.439  1.00 53.41           N  
ANISOU  147  N   ASP A  53     5005   6815   8475  -2283   -289  -1401       N  
ATOM    148  CA  ASP A  53      47.379  67.295  51.621  1.00 58.65           C  
ANISOU  148  CA  ASP A  53     5780   7482   9023  -2372   -421  -1646       C  
ATOM    149  C   ASP A  53      45.892  67.599  51.797  1.00 51.42           C  
ANISOU  149  C   ASP A  53     5169   6364   8006  -2271   -371  -1714       C  
ATOM    150  O   ASP A  53      45.480  68.060  52.861  1.00 51.17           O  
ANISOU  150  O   ASP A  53     5243   6365   7835  -2294   -485  -1898       O  
ATOM    151  CB  ASP A  53      48.155  68.614  51.589  1.00 71.85           C  
ANISOU  151  CB  ASP A  53     7464   8976  10860  -2615   -346  -1774       C  
ATOM    152  CG  ASP A  53      47.888  69.414  50.329  1.00 84.64           C  
ANISOU  152  CG  ASP A  53     9287  10199  12675  -2651    -55  -1675       C  
ATOM    153  OD1 ASP A  53      48.608  69.209  49.328  1.00 91.16           O  
ANISOU  153  OD1 ASP A  53     9999  10985  13652  -2665     78  -1507       O  
ATOM    154  OD2 ASP A  53      46.957  70.246  50.338  1.00 88.35           O1-
ANISOU  154  OD2 ASP A  53    10041  10398  13131  -2638     50  -1752       O1-
ATOM    155  N   GLN A  54      45.087  67.352  50.770  1.00 41.36           N  
ANISOU  155  N   GLN A  54     4059   4882   6773  -2119   -199  -1534       N  
ATOM    156  CA  GLN A  54      43.682  67.742  50.831  1.00 39.81           C  
ANISOU  156  CA  GLN A  54     4178   4480   6470  -1972   -134  -1543       C  
ATOM    157  C   GLN A  54      42.706  66.651  50.410  1.00 40.61           C  
ANISOU  157  C   GLN A  54     4373   4645   6413  -1663   -128  -1314       C  
ATOM    158  O   GLN A  54      43.082  65.664  49.777  1.00 34.99           O  
ANISOU  158  O   GLN A  54     3536   4056   5704  -1559   -118  -1118       O  
ATOM    159  CB  GLN A  54      43.445  68.985  49.970  1.00 42.68           C  
ANISOU  159  CB  GLN A  54     4756   4438   7021  -2065    109  -1556       C  
ATOM    160  CG  GLN A  54      43.729  70.296  50.684  1.00 54.92           C  
ANISOU  160  CG  GLN A  54     6392   5862   8613  -2266    114  -1783       C  
ATOM    161  CD  GLN A  54      42.744  70.576  51.806  1.00 61.26           C  
ANISOU  161  CD  GLN A  54     7368   6679   9227  -2203     10  -1953       C  
ATOM    162  NE2 GLN A  54      43.111  71.486  52.702  1.00 62.96           N  
ANISOU  162  NE2 GLN A  54     7619   6884   9418  -2354    -52  -2148       N  
ATOM    163  OE1 GLN A  54      41.667  69.979  51.869  1.00 57.95           O  
ANISOU  163  OE1 GLN A  54     7057   6286   8677  -2001    -10  -1894       O  
ATOM    164  N   TYR A  55      41.445  66.854  50.776  1.00 35.26           N  
ANISOU  164  N   TYR A  55     3916   3877   5605  -1526   -124  -1351       N  
ATOM    165  CA  TYR A  55      40.363  65.956  50.401  1.00 35.76           C  
ANISOU  165  CA  TYR A  55     4077   3975   5534  -1259   -106  -1171       C  
ATOM    166  C   TYR A  55      39.198  66.753  49.829  1.00 33.04           C  
ANISOU  166  C   TYR A  55     3995   3348   5209  -1157     42  -1151       C  
ATOM    167  O   TYR A  55      39.138  67.975  49.975  1.00 33.60           O  
ANISOU  167  O   TYR A  55     4200   3205   5361  -1272    123  -1289       O  
ATOM    168  CB  TYR A  55      39.895  65.134  51.604  1.00 33.04           C  
ANISOU  168  CB  TYR A  55     3694   3886   4972  -1147   -271  -1222       C  
ATOM    169  CG  TYR A  55      39.241  65.963  52.688  1.00 32.84           C  
ANISOU  169  CG  TYR A  55     3818   3806   4856  -1181   -318  -1433       C  
ATOM    170  CD1 TYR A  55      39.997  66.544  53.695  1.00 35.45           C  
ANISOU  170  CD1 TYR A  55     4074   4224   5173  -1373   -435  -1658       C  
ATOM    171  CD2 TYR A  55      37.865  66.163  52.704  1.00 34.93           C  
ANISOU  171  CD2 TYR A  55     4290   3939   5041  -1019   -246  -1415       C  
ATOM    172  CE1 TYR A  55      39.403  67.302  54.689  1.00 45.43           C  
ANISOU  172  CE1 TYR A  55     5497   5426   6337  -1401   -469  -1860       C  
ATOM    173  CE2 TYR A  55      37.262  66.922  53.690  1.00 32.87           C  
ANISOU  173  CE2 TYR A  55     4178   3618   4695  -1034   -268  -1599       C  
ATOM    174  CZ  TYR A  55      38.035  67.487  54.681  1.00 35.40           C  
ANISOU  174  CZ  TYR A  55     4452   4007   4992  -1224   -376  -1822       C  
ATOM    175  OH  TYR A  55      37.441  68.241  55.667  1.00 42.70           O  
ANISOU  175  OH  TYR A  55     5548   4862   5815  -1235   -390  -2014       O  
ATOM    176  N   LYS A  56      38.271  66.053  49.188  1.00 29.46           N  
ANISOU  176  N   LYS A  56     3614   2901   4677   -936     81   -984       N  
ATOM    177  CA  LYS A  56      37.060  66.670  48.666  1.00 36.48           C  
ANISOU  177  CA  LYS A  56     4723   3585   5552   -789    196   -950       C  
ATOM    178  C   LYS A  56      35.863  65.772  48.956  1.00 33.16           C  
ANISOU  178  C   LYS A  56     4322   3310   4966   -583    130   -895       C  
ATOM    179  O   LYS A  56      35.901  64.575  48.678  1.00 31.42           O  
ANISOU  179  O   LYS A  56     3990   3255   4692   -504     83   -776       O  
ATOM    180  CB  LYS A  56      37.192  66.927  47.163  1.00 34.98           C  
ANISOU  180  CB  LYS A  56     4603   3211   5477   -734    357   -787       C  
ATOM    181  CG  LYS A  56      35.968  67.554  46.517  1.00 41.86           C  
ANISOU  181  CG  LYS A  56     5692   3896   6315   -543    472   -731       C  
ATOM    182  CD  LYS A  56      35.624  68.888  47.155  1.00 54.71           C  
ANISOU  182  CD  LYS A  56     7490   5324   7973   -602    544   -889       C  
ATOM    183  CE  LYS A  56      34.597  69.644  46.327  1.00 60.96           C  
ANISOU  183  CE  LYS A  56     8504   5906   8754   -395    698   -800       C  
ATOM    184  NZ  LYS A  56      35.145  70.035  44.998  1.00 62.50           N1+
ANISOU  184  NZ  LYS A  56     8768   5916   9063   -378    865   -656       N1+
ATOM    185  N   CYS A  57      34.807  66.347  49.525  1.00 31.15           N  
ANISOU  185  N   CYS A  57     4210   2985   4640   -501    144   -985       N  
ATOM    186  CA  CYS A  57      33.594  65.587  49.810  1.00 28.53           C  
ANISOU  186  CA  CYS A  57     3889   2777   4175   -315    105   -942       C  
ATOM    187  C   CYS A  57      32.566  65.736  48.696  1.00 24.78           C  
ANISOU  187  C   CYS A  57     3511   2194   3710   -133    202   -825       C  
ATOM    188  O   CYS A  57      32.196  66.850  48.325  1.00 34.09           O  
ANISOU  188  O   CYS A  57     4843   3172   4936    -89    305   -842       O  
ATOM    189  CB  CYS A  57      32.979  66.025  51.142  1.00 29.15           C  
ANISOU  189  CB  CYS A  57     4047   2876   4154   -306     64  -1102       C  
ATOM    190  SG  CYS A  57      33.977  65.635  52.602  1.00 31.61           S  
ANISOU  190  SG  CYS A  57     4238   3393   4378   -461    -89  -1246       S  
ATOM    191  N   ASP A  58      32.109  64.604  48.171  1.00 23.07           N  
ANISOU  191  N   ASP A  58     3209   2115   3440    -20    172   -710       N  
ATOM    192  CA  ASP A  58      31.068  64.581  47.149  1.00 25.44           C  
ANISOU  192  CA  ASP A  58     3567   2377   3723    161    227   -615       C  
ATOM    193  C   ASP A  58      29.703  64.463  47.820  1.00 28.39           C  
ANISOU  193  C   ASP A  58     3954   2829   4006    291    207   -672       C  
ATOM    194  O   ASP A  58      29.325  63.391  48.298  1.00 21.15           O  
ANISOU  194  O   ASP A  58     2930   2079   3025    307    151   -673       O  
ATOM    195  CB  ASP A  58      31.293  63.420  46.176  1.00 24.07           C  
ANISOU  195  CB  ASP A  58     3295   2309   3542    196    209   -486       C  
ATOM    196  CG  ASP A  58      30.459  63.539  44.908  1.00 28.95           C  
ANISOU  196  CG  ASP A  58     3977   2882   4141    369    256   -396       C  
ATOM    197  OD1 ASP A  58      29.538  64.382  44.863  1.00 30.49           O  
ANISOU  197  OD1 ASP A  58     4269   3002   4314    493    294   -423       O  
ATOM    198  OD2 ASP A  58      30.724  62.778  43.952  1.00 29.82           O1-
ANISOU  198  OD2 ASP A  58     4045   3042   4245    394    255   -298       O1-
ATOM    199  N   CYS A  59      28.966  65.570  47.847  1.00 26.28           N  
ANISOU  199  N   CYS A  59     3819   2427   3739    389    276   -712       N  
ATOM    200  CA  CYS A  59      27.698  65.633  48.566  1.00 27.44           C  
ANISOU  200  CA  CYS A  59     3980   2633   3811    515    277   -770       C  
ATOM    201  C   CYS A  59      26.496  65.337  47.674  1.00 24.85           C  
ANISOU  201  C   CYS A  59     3609   2380   3453    715    288   -687       C  
ATOM    202  O   CYS A  59      25.361  65.627  48.048  1.00 25.44           O  
ANISOU  202  O   CYS A  59     3698   2483   3486    851    315   -720       O  
ATOM    203  CB  CYS A  59      27.527  67.011  49.211  1.00 30.44           C  
ANISOU  203  CB  CYS A  59     4534   2832   4199    526    356   -869       C  
ATOM    204  SG  CYS A  59      28.900  67.514  50.273  1.00 49.41           S  
ANISOU  204  SG  CYS A  59     6986   5153   6634    272    329  -1015       S  
ATOM    205  N   THR A  60      26.750  64.755  46.505  1.00 23.95           N  
ANISOU  205  N   THR A  60     3437   2310   3354    734    266   -587       N  
ATOM    206  CA  THR A  60      25.696  64.464  45.532  1.00 27.32           C  
ANISOU  206  CA  THR A  60     3812   2830   3737    915    253   -524       C  
ATOM    207  C   THR A  60      24.550  63.642  46.127  1.00 25.25           C  
ANISOU  207  C   THR A  60     3409   2755   3432    965    208   -579       C  
ATOM    208  O   THR A  60      24.759  62.528  46.607  1.00 24.40           O  
ANISOU  208  O   THR A  60     3192   2758   3320    850    170   -603       O  
ATOM    209  CB  THR A  60      26.258  63.707  44.308  1.00 24.54           C  
ANISOU  209  CB  THR A  60     3412   2525   3389    896    221   -429       C  
ATOM    210  CG2 THR A  60      25.160  63.446  43.286  1.00 22.58           C  
ANISOU  210  CG2 THR A  60     3110   2394   3074   1083    186   -390       C  
ATOM    211  OG1 THR A  60      27.301  64.476  43.696  1.00 25.69           O  
ANISOU  211  OG1 THR A  60     3686   2490   3587    858    290   -364       O  
ATOM    212  N   ARG A  61      23.349  64.215  46.094  1.00 28.16           N  
ANISOU  212  N   ARG A  61     3780   3151   3770   1144    233   -593       N  
ATOM    213  CA  ARG A  61      22.121  63.551  46.542  1.00 30.20           C  
ANISOU  213  CA  ARG A  61     3884   3587   4006   1208    211   -644       C  
ATOM    214  C   ARG A  61      22.168  63.050  47.987  1.00 33.47           C  
ANISOU  214  C   ARG A  61     4264   4031   4422   1088    233   -722       C  
ATOM    215  O   ARG A  61      21.525  62.055  48.324  1.00 36.37           O  
ANISOU  215  O   ARG A  61     4488   4543   4790   1066    227   -753       O  
ATOM    216  CB  ARG A  61      21.779  62.386  45.608  1.00 28.08           C  
ANISOU  216  CB  ARG A  61     3454   3489   3728   1202    138   -623       C  
ATOM    217  CG  ARG A  61      21.284  62.821  44.238  1.00 28.16           C  
ANISOU  217  CG  ARG A  61     3465   3539   3695   1384    102   -563       C  
ATOM    218  CD  ARG A  61      20.935  61.627  43.363  1.00 30.56           C  
ANISOU  218  CD  ARG A  61     3610   4024   3976   1358     17   -577       C  
ATOM    219  NE  ARG A  61      22.108  60.820  43.035  1.00 27.70           N  
ANISOU  219  NE  ARG A  61     3284   3612   3630   1189      7   -543       N  
ATOM    220  CZ  ARG A  61      22.909  61.050  41.999  1.00 25.78           C  
ANISOU  220  CZ  ARG A  61     3147   3287   3360   1214      1   -459       C  
ATOM    221  NH1 ARG A  61      22.668  62.069  41.184  1.00 25.48           N1+
ANISOU  221  NH1 ARG A  61     3207   3202   3271   1406      8   -397       N1+
ATOM    222  NH2 ARG A  61      23.954  60.264  41.778  1.00 20.06           N  
ANISOU  222  NH2 ARG A  61     2441   2525   2656   1066      7   -425       N  
ATOM    223  N   THR A  62      22.917  63.744  48.837  1.00 28.73           N  
ANISOU  223  N   THR A  62     3803   3294   3820   1013    266   -761       N  
ATOM    224  CA  THR A  62      22.942  63.422  50.259  1.00 32.01           C  
ANISOU  224  CA  THR A  62     4218   3742   4203    937    285   -838       C  
ATOM    225  C   THR A  62      21.877  64.220  51.004  1.00 36.00           C  
ANISOU  225  C   THR A  62     4782   4217   4680   1078    362   -892       C  
ATOM    226  O   THR A  62      21.497  63.877  52.123  1.00 36.05           O  
ANISOU  226  O   THR A  62     4771   4279   4648   1071    398   -947       O  
ATOM    227  CB  THR A  62      24.315  63.714  50.895  1.00 31.53           C  
ANISOU  227  CB  THR A  62     4262   3584   4133    777    262   -878       C  
ATOM    228  CG2 THR A  62      25.425  62.971  50.163  1.00 30.30           C  
ANISOU  228  CG2 THR A  62     4042   3458   4012    653    202   -811       C  
ATOM    229  OG1 THR A  62      24.571  65.124  50.857  1.00 32.02           O  
ANISOU  229  OG1 THR A  62     4492   3460   4213    799    306   -913       O  
ATOM    230  N   GLY A  63      21.400  65.288  50.373  1.00 31.92           N  
ANISOU  230  N   GLY A  63     4347   3608   4175   1227    403   -864       N  
ATOM    231  CA  GLY A  63      20.469  66.197  51.014  1.00 39.47           C  
ANISOU  231  CA  GLY A  63     5387   4506   5103   1385    496   -903       C  
ATOM    232  C   GLY A  63      21.218  67.199  51.871  1.00 41.11           C  
ANISOU  232  C   GLY A  63     5818   4514   5288   1309    550   -982       C  
ATOM    233  O   GLY A  63      20.624  67.931  52.660  1.00 38.92           O  
ANISOU  233  O   GLY A  63     5651   4163   4972   1408    640  -1037       O  
ATOM    234  N   PHE A  64      22.537  67.221  51.710  1.00 38.37           N  
ANISOU  234  N   PHE A  64     5530   4083   4965   1127    498   -997       N  
ATOM    235  CA  PHE A  64      23.397  68.113  52.476  1.00 38.10           C  
ANISOU  235  CA  PHE A  64     5683   3873   4922   1004    528  -1102       C  
ATOM    236  C   PHE A  64      24.417  68.790  51.566  1.00 40.76           C  
ANISOU  236  C   PHE A  64     6113   4039   5336    912    542  -1071       C  
ATOM    237  O   PHE A  64      24.642  68.353  50.439  1.00 45.61           O  
ANISOU  237  O   PHE A  64     6637   4696   5995    923    508   -963       O  
ATOM    238  CB  PHE A  64      24.115  67.346  53.591  1.00 34.03           C  
ANISOU  238  CB  PHE A  64     5117   3463   4349    833    446  -1188       C  
ATOM    239  CG  PHE A  64      23.207  66.882  54.697  1.00 36.98           C  
ANISOU  239  CG  PHE A  64     5461   3954   4636    922    476  -1231       C  
ATOM    240  CD1 PHE A  64      22.461  65.723  54.563  1.00 35.24           C  
ANISOU  240  CD1 PHE A  64     5059   3915   4415    990    467  -1157       C  
ATOM    241  CD2 PHE A  64      23.109  67.599  55.877  1.00 36.62           C  
ANISOU  241  CD2 PHE A  64     5580   3825   4511    931    527  -1352       C  
ATOM    242  CE1 PHE A  64      21.628  65.295  55.577  1.00 33.16           C  
ANISOU  242  CE1 PHE A  64     4769   3742   4086   1068    527  -1188       C  
ATOM    243  CE2 PHE A  64      22.278  67.175  56.898  1.00 38.70           C  
ANISOU  243  CE2 PHE A  64     5830   4187   4687   1028    577  -1380       C  
ATOM    244  CZ  PHE A  64      21.537  66.022  56.747  1.00 37.72           C  
ANISOU  244  CZ  PHE A  64     5516   4239   4577   1099    585  -1290       C  
ATOM    245  N   TYR A  65      25.026  69.861  52.061  1.00 36.57           N  
ANISOU  245  N   TYR A  65     5769   3305   4822    816    606  -1174       N  
ATOM    246  CA  TYR A  65      26.093  70.535  51.333  1.00 36.88           C  
ANISOU  246  CA  TYR A  65     5898   3157   4956    689    647  -1165       C  
ATOM    247  C   TYR A  65      27.138  71.063  52.306  1.00 39.57           C  
ANISOU  247  C   TYR A  65     6332   3392   5310    450    633  -1340       C  
ATOM    248  O   TYR A  65      27.070  70.796  53.506  1.00 43.36           O  
ANISOU  248  O   TYR A  65     6801   3973   5702    398    568  -1458       O  
ATOM    249  CB  TYR A  65      25.537  71.669  50.467  1.00 37.28           C  
ANISOU  249  CB  TYR A  65     6126   2994   5046    874    809  -1085       C  
ATOM    250  CG  TYR A  65      24.851  72.776  51.235  1.00 39.90           C  
ANISOU  250  CG  TYR A  65     6624   3196   5339    960    915  -1156       C  
ATOM    251  CD1 TYR A  65      23.526  72.655  51.633  1.00 44.13           C  
ANISOU  251  CD1 TYR A  65     7105   3866   5797   1163    921  -1121       C  
ATOM    252  CD2 TYR A  65      25.523  73.951  51.544  1.00 44.33           C  
ANISOU  252  CD2 TYR A  65     7352   3542   5951    816    997  -1238       C  
ATOM    253  CE1 TYR A  65      22.893  73.667  52.330  1.00 47.41           C  
ANISOU  253  CE1 TYR A  65     7642   4193   6178   1231   1011  -1159       C  
ATOM    254  CE2 TYR A  65      24.899  74.969  52.239  1.00 50.24           C  
ANISOU  254  CE2 TYR A  65     8233   4197   6659    883   1084  -1285       C  
ATOM    255  CZ  TYR A  65      23.583  74.823  52.628  1.00 51.04           C  
ANISOU  255  CZ  TYR A  65     8291   4425   6676   1098   1094  -1240       C  
ATOM    256  OH  TYR A  65      22.958  75.835  53.322  1.00 53.70           O  
ANISOU  256  OH  TYR A  65     8766   4663   6972   1170   1195  -1277       O  
ATOM    257  N   GLY A  66      28.105  71.811  51.787  1.00 40.57           N  
ANISOU  257  N   GLY A  66     6548   3322   5545    305    698  -1362       N  
ATOM    258  CA  GLY A  66      29.208  72.291  52.598  1.00 39.04           C  
ANISOU  258  CA  GLY A  66     6403   3045   5384     40    670  -1548       C  
ATOM    259  C   GLY A  66      30.423  71.404  52.417  1.00 41.67           C  
ANISOU  259  C   GLY A  66     6524   3545   5765   -157    529  -1533       C  
ATOM    260  O   GLY A  66      30.339  70.356  51.776  1.00 43.16           O  
ANISOU  260  O   GLY A  66     6548   3906   5944    -78    461  -1382       O  
ATOM    261  N   GLU A  67      31.550  71.820  52.986  1.00 46.03           N  
ANISOU  261  N   GLU A  67     7072   4049   6366   -412    489  -1697       N  
ATOM    262  CA  GLU A  67      32.814  71.110  52.809  1.00 43.21           C  
ANISOU  262  CA  GLU A  67     6502   3845   6069   -601    368  -1686       C  
ATOM    263  C   GLU A  67      32.751  69.663  53.292  1.00 38.42           C  
ANISOU  263  C   GLU A  67     5694   3568   5335   -536    195  -1626       C  
ATOM    264  O   GLU A  67      33.365  68.778  52.697  1.00 31.46           O  
ANISOU  264  O   GLU A  67     4638   2823   4493   -562    135  -1505       O  
ATOM    265  CB  GLU A  67      33.942  71.845  53.538  1.00 46.13           C  
ANISOU  265  CB  GLU A  67     6882   4147   6499   -889    335  -1914       C  
ATOM    266  CG  GLU A  67      35.321  71.246  53.305  1.00 47.33           C  
ANISOU  266  CG  GLU A  67     6793   4456   6736  -1088    224  -1905       C  
ATOM    267  CD  GLU A  67      36.401  71.922  54.124  1.00 57.14           C  
ANISOU  267  CD  GLU A  67     7999   5683   8027  -1383    160  -2160       C  
ATOM    268  OE1 GLU A  67      36.059  72.740  55.004  1.00 61.56           O  
ANISOU  268  OE1 GLU A  67     8720   6163   8507  -1400    163  -2308       O  
ATOM    269  OE2 GLU A  67      37.593  71.633  53.887  1.00 61.34           O1-
ANISOU  269  OE2 GLU A  67     8326   6321   8661  -1566     91  -2169       O1-
ATOM    270  N   ASN A  68      32.007  69.427  54.368  1.00 32.73           N  
ANISOU  270  N   ASN A  68     5016   2959   4462   -440    141  -1702       N  
ATOM    271  CA  ASN A  68      31.921  68.098  54.962  1.00 34.57           C  
ANISOU  271  CA  ASN A  68     5092   3478   4565   -371     10  -1651       C  
ATOM    272  C   ASN A  68      30.539  67.464  54.822  1.00 35.76           C  
ANISOU  272  C   ASN A  68     5254   3688   4645   -132     63  -1525       C  
ATOM    273  O   ASN A  68      30.236  66.476  55.495  1.00 35.32           O  
ANISOU  273  O   ASN A  68     5117   3830   4474    -59      0  -1501       O  
ATOM    274  CB  ASN A  68      32.306  68.159  56.442  1.00 38.81           C  
ANISOU  274  CB  ASN A  68     5643   4140   4962   -459   -103  -1843       C  
ATOM    275  CG  ASN A  68      33.786  68.422  56.652  1.00 50.75           C  
ANISOU  275  CG  ASN A  68     7054   5702   6528   -707   -209  -1971       C  
ATOM    276  ND2 ASN A  68      34.112  69.138  57.724  1.00 70.03           N  
ANISOU  276  ND2 ASN A  68     9580   8136   8892   -830   -270  -2202       N  
ATOM    277  OD1 ASN A  68      34.624  67.987  55.864  1.00 48.68           O  
ANISOU  277  OD1 ASN A  68     6631   5492   6374   -787   -235  -1870       O  
ATOM    278  N   CYS A  69      29.714  68.033  53.945  1.00 32.67           N  
ANISOU  278  N   CYS A  69     4958   3131   4325     -8    186  -1445       N  
ATOM    279  CA  CYS A  69      28.328  67.598  53.766  1.00 32.68           C  
ANISOU  279  CA  CYS A  69     4953   3188   4274    213    239  -1348       C  
ATOM    280  C   CYS A  69      27.560  67.647  55.086  1.00 35.22           C  
ANISOU  280  C   CYS A  69     5348   3565   4468    293    247  -1451       C  
ATOM    281  O   CYS A  69      26.791  66.740  55.401  1.00 36.74           O  
ANISOU  281  O   CYS A  69     5454   3912   4592    409    241  -1393       O  
ATOM    282  CB  CYS A  69      28.270  66.183  53.178  1.00 28.75           C  
ANISOU  282  CB  CYS A  69     4264   2884   3776    257    179  -1204       C  
ATOM    283  SG  CYS A  69      29.117  65.984  51.590  1.00 46.00           S  
ANISOU  283  SG  CYS A  69     6371   5019   6087    194    179  -1068       S  
ATOM    284  N   SER A  70      27.776  68.711  55.853  1.00 35.31           N  
ANISOU  284  N   SER A  70     5529   3438   4449    224    278  -1610       N  
ATOM    285  CA  SER A  70      27.170  68.834  57.175  1.00 39.13           C  
ANISOU  285  CA  SER A  70     6113   3962   4792    294    290  -1725       C  
ATOM    286  C   SER A  70      25.985  69.794  57.187  1.00 40.21           C  
ANISOU  286  C   SER A  70     6426   3923   4928    469    448  -1734       C  
ATOM    287  O   SER A  70      25.082  69.663  58.012  1.00 43.41           O  
ANISOU  287  O   SER A  70     6879   4385   5231    607    495  -1757       O  
ATOM    288  CB  SER A  70      28.213  69.292  58.197  1.00 43.81           C  
ANISOU  288  CB  SER A  70     6782   4551   5312    103    202  -1926       C  
ATOM    289  OG  SER A  70      29.259  68.344  58.314  1.00 50.94           O  
ANISOU  289  OG  SER A  70     7503   5661   6191    -20     51  -1910       O  
ATOM    290  N   THR A  71      25.993  70.761  56.276  1.00 37.91           N  
ANISOU  290  N   THR A  71     6239   3416   4749    480    547  -1704       N  
ATOM    291  CA  THR A  71      24.926  71.752  56.217  1.00 39.75           C  
ANISOU  291  CA  THR A  71     6646   3474   4982    671    710  -1693       C  
ATOM    292  C   THR A  71      23.734  71.223  55.426  1.00 39.40           C  
ANISOU  292  C   THR A  71     6479   3534   4955    913    754  -1513       C  
ATOM    293  O   THR A  71      23.849  70.942  54.235  1.00 39.60           O  
ANISOU  293  O   THR A  71     6401   3583   5062    938    734  -1385       O  
ATOM    294  CB  THR A  71      25.409  73.069  55.586  1.00 42.67           C  
ANISOU  294  CB  THR A  71     7146   3602   5465    597    795  -1692       C  
ATOM    295  CG2 THR A  71      24.417  74.186  55.866  1.00 43.61           C  
ANISOU  295  CG2 THR A  71     7394   3609   5567    757    923  -1667       C  
ATOM    296  OG1 THR A  71      26.687  73.423  56.129  1.00 46.22           O  
ANISOU  296  OG1 THR A  71     7650   3982   5931    329    729  -1861       O  
ATOM    297  N   PRO A  72      22.580  71.086  56.093  1.00 40.41           N  
ANISOU  297  N   PRO A  72     6567   3769   5017   1070    795  -1491       N  
ATOM    298  CA  PRO A  72      21.366  70.549  55.469  1.00 37.66           C  
ANISOU  298  CA  PRO A  72     6055   3564   4691   1275    822  -1343       C  
ATOM    299  C   PRO A  72      20.670  71.548  54.549  1.00 37.78           C  
ANISOU  299  C   PRO A  72     6106   3481   4769   1429    910  -1229       C  
ATOM    300  O   PRO A  72      20.722  72.755  54.788  1.00 39.45           O  
ANISOU  300  O   PRO A  72     6490   3514   4984   1428    994  -1262       O  
ATOM    301  CB  PRO A  72      20.482  70.209  56.671  1.00 40.19           C  
ANISOU  301  CB  PRO A  72     6336   4005   4930   1347    857  -1377       C  
ATOM    302  CG  PRO A  72      20.914  71.159  57.727  1.00 41.84           C  
ANISOU  302  CG  PRO A  72     6747   4071   5077   1257    890  -1512       C  
ATOM    303  CD  PRO A  72      22.384  71.389  57.521  1.00 41.05           C  
ANISOU  303  CD  PRO A  72     6742   3858   4998   1046    813  -1612       C  
ATOM    304  N   GLU A  73      20.029  71.036  53.502  1.00 49.27           N  
ANISOU  304  N   GLU A  73     5377   5502   7842   1634   1282   -836       N  
ATOM    305  CA  GLU A  73      19.257  71.870  52.590  1.00 51.77           C  
ANISOU  305  CA  GLU A  73     5875   5710   8085   1772   1446   -781       C  
ATOM    306  C   GLU A  73      17.903  72.202  53.208  1.00 55.54           C  
ANISOU  306  C   GLU A  73     6470   6150   8481   1946   1501   -680       C  
ATOM    307  O   GLU A  73      17.610  71.788  54.329  1.00 54.50           O  
ANISOU  307  O   GLU A  73     6309   6039   8360   1920   1424   -681       O  
ATOM    308  CB  GLU A  73      19.077  71.173  51.239  1.00 53.55           C  
ANISOU  308  CB  GLU A  73     5977   6018   8352   1889   1407   -748       C  
ATOM    309  CG  GLU A  73      20.378  70.964  50.478  1.00 62.31           C  
ANISOU  309  CG  GLU A  73     7015   7122   9538   1773   1438   -817       C  
ATOM    310  CD  GLU A  73      20.201  70.122  49.228  1.00 67.19           C  
ANISOU  310  CD  GLU A  73     7581   7783  10166   1868   1418   -798       C  
ATOM    311  OE1 GLU A  73      19.176  69.418  49.120  1.00 69.53           O  
ANISOU  311  OE1 GLU A  73     7835   8165  10419   1947   1319   -760       O  
ATOM    312  OE2 GLU A  73      21.091  70.165  48.353  1.00 68.49           O1-
ANISOU  312  OE2 GLU A  73     7761   7898  10364   1827   1518   -830       O1-
ATOM    313  N   PHE A  74      17.086  72.948  52.471  1.00 57.06           N  
ANISOU  313  N   PHE A  74     6793   6305   8581   2158   1654   -567       N  
ATOM    314  CA  PHE A  74      15.791  73.406  52.967  1.00 56.98           C  
ANISOU  314  CA  PHE A  74     6868   6292   8487   2396   1767   -414       C  
ATOM    315  C   PHE A  74      14.875  72.252  53.365  1.00 54.33           C  
ANISOU  315  C   PHE A  74     6239   6178   8226   2448   1582   -364       C  
ATOM    316  O   PHE A  74      14.479  72.138  54.526  1.00 54.77           O  
ANISOU  316  O   PHE A  74     6330   6187   8292   2444   1603   -350       O  
ATOM    317  CB  PHE A  74      15.098  74.275  51.914  1.00 60.59           C  
ANISOU  317  CB  PHE A  74     7441   6764   8818   2693   1948   -242       C  
ATOM    318  N   LEU A  75      14.542  71.401  52.399  1.00 51.38           N  
ANISOU  318  N   LEU A  75     5618   6025   7878   2459   1427   -351       N  
ATOM    319  CA  LEU A  75      13.666  70.261  52.649  1.00 49.66           C  
ANISOU  319  CA  LEU A  75     5146   6018   7705   2422   1283   -334       C  
ATOM    320  C   LEU A  75      14.278  69.296  53.658  1.00 51.69           C  
ANISOU  320  C   LEU A  75     5399   6170   8070   2231   1199   -463       C  
ATOM    321  O   LEU A  75      13.561  68.637  54.409  1.00 57.24           O  
ANISOU  321  O   LEU A  75     6015   6930   8802   2212   1176   -443       O  
ATOM    322  CB  LEU A  75      13.352  69.522  51.345  1.00 50.92           C  
ANISOU  322  CB  LEU A  75     5119   6411   7817   2364   1146   -343       C  
ATOM    323  CG  LEU A  75      12.098  69.955  50.578  1.00 59.12           C  
ANISOU  323  CG  LEU A  75     5986   7768   8709   2557   1134   -159       C  
ATOM    324  CD1 LEU A  75      12.229  71.377  50.051  1.00 60.64           C  
ANISOU  324  CD1 LEU A  75     6375   7873   8791   2842   1308    -18       C  
ATOM    325  CD2 LEU A  75      11.799  68.983  49.445  1.00 62.61           C  
ANISOU  325  CD2 LEU A  75     6250   8478   9061   2369    948   -220       C  
ATOM    326  N   THR A  76      15.605  69.223  53.673  1.00 50.77           N  
ANISOU  326  N   THR A  76     5365   5924   8002   2109   1172   -572       N  
ATOM    327  CA  THR A  76      16.314  68.342  54.594  1.00 51.07           C  
ANISOU  327  CA  THR A  76     5382   5912   8108   1998   1092   -645       C  
ATOM    328  C   THR A  76      16.101  68.763  56.046  1.00 49.11           C  
ANISOU  328  C   THR A  76     5260   5578   7820   2004   1128   -625       C  
ATOM    329  O   THR A  76      15.851  67.922  56.910  1.00 44.64           O  
ANISOU  329  O   THR A  76     4674   5012   7275   1996   1085   -623       O  
ATOM    330  CB  THR A  76      17.822  68.311  54.291  1.00 42.01           C  
ANISOU  330  CB  THR A  76     4223   4736   7005   1905   1060   -717       C  
ATOM    331  CG2 THR A  76      18.534  67.338  55.216  1.00 42.09           C  
ANISOU  331  CG2 THR A  76     4166   4769   7058   1875    974   -730       C  
ATOM    332  OG1 THR A  76      18.028  67.905  52.932  1.00 41.92           O  
ANISOU  332  OG1 THR A  76     4152   4757   7019   1912   1072   -733       O  
ATOM    333  N   ARG A  77      16.198  70.063  56.309  1.00 49.67           N  
ANISOU  333  N   ARG A  77     5527   5539   7806   2009   1248   -613       N  
ATOM    334  CA  ARG A  77      15.947  70.593  57.647  1.00 51.68           C  
ANISOU  334  CA  ARG A  77     5997   5665   7972   1994   1332   -603       C  
ATOM    335  C   ARG A  77      14.522  70.291  58.097  1.00 49.79           C  
ANISOU  335  C   ARG A  77     5724   5449   7744   2169   1413   -487       C  
ATOM    336  O   ARG A  77      14.283  69.987  59.265  1.00 52.55           O  
ANISOU  336  O   ARG A  77     6168   5731   8067   2152   1427   -486       O  
ATOM    337  CB  ARG A  77      16.198  72.102  57.697  1.00 61.08           C  
ANISOU  337  CB  ARG A  77     7506   6671   9030   1950   1534   -617       C  
ATOM    338  CG  ARG A  77      17.659  72.497  57.610  1.00 65.20           C  
ANISOU  338  CG  ARG A  77     8083   7180   9512   1669   1477   -759       C  
ATOM    339  CD  ARG A  77      17.867  73.957  57.985  1.00 67.44           C  
ANISOU  339  CD  ARG A  77     8793   7221   9612   1520   1726   -814       C  
ATOM    340  NE  ARG A  77      19.280  74.330  57.958  1.00 73.18           N  
ANISOU  340  NE  ARG A  77     9532   7990  10281   1151   1666   -973       N  
ATOM    341  CZ  ARG A  77      20.093  74.265  59.008  1.00 76.99           C  
ANISOU  341  CZ  ARG A  77    10027   8572  10653    839   1520  -1084       C  
ATOM    342  NH1 ARG A  77      21.365  74.624  58.888  1.00 76.61           N1+
ANISOU  342  NH1 ARG A  77     9906   8651  10549    475   1458  -1216       N1+
ATOM    343  NH2 ARG A  77      19.636  73.841  60.178  1.00 78.91           N  
ANISOU  343  NH2 ARG A  77    10338   8821  10823    878   1434  -1057       N  
ATOM    344  N   ILE A  78      13.582  70.373  57.160  1.00 44.42           N  
ANISOU  344  N   ILE A  78     4887   4902   7087   2330   1466   -379       N  
ATOM    345  CA  ILE A  78      12.177  70.111  57.452  1.00 50.56           C  
ANISOU  345  CA  ILE A  78     5528   5803   7880   2483   1545   -244       C  
ATOM    346  C   ILE A  78      11.948  68.642  57.800  1.00 48.36           C  
ANISOU  346  C   ILE A  78     5065   5621   7688   2340   1413   -311       C  
ATOM    347  O   ILE A  78      11.290  68.327  58.792  1.00 51.67           O  
ANISOU  347  O   ILE A  78     5512   6002   8118   2363   1496   -270       O  
ATOM    348  CB  ILE A  78      11.272  70.502  56.264  1.00 54.81           C  
ANISOU  348  CB  ILE A  78     5859   6587   8380   2665   1574    -93       C  
ATOM    349  CG1 ILE A  78      11.336  72.011  56.020  1.00 54.64           C  
ANISOU  349  CG1 ILE A  78     6121   6432   8209   2801   1737      5       C  
ATOM    350  CG2 ILE A  78       9.836  70.067  56.516  1.00 56.71           C  
ANISOU  350  CG2 ILE A  78     5836   7081   8631   2746   1597     46       C  
ATOM    351  CD1 ILE A  78      10.369  72.505  54.963  1.00 49.89           C  
ANISOU  351  CD1 ILE A  78     5354   6094   7507   3005   1750    206       C  
ATOM    352  N   LYS A  79      12.498  67.749  56.983  1.00 51.78           N  
ANISOU  352  N   LYS A  79     5371   6136   8167   2195   1260   -410       N  
ATOM    353  CA  LYS A  79      12.369  66.315  57.216  1.00 51.83           C  
ANISOU  353  CA  LYS A  79     5305   6164   8225   2049   1205   -482       C  
ATOM    354  C   LYS A  79      12.993  65.915  58.549  1.00 50.75           C  
ANISOU  354  C   LYS A  79     5362   5830   8090   2039   1218   -521       C  
ATOM    355  O   LYS A  79      12.468  65.055  59.254  1.00 52.52           O  
ANISOU  355  O   LYS A  79     5614   6014   8328   2001   1278   -522       O  
ATOM    356  CB  LYS A  79      13.010  65.527  56.072  1.00 56.03           C  
ANISOU  356  CB  LYS A  79     5779   6739   8769   1921   1109   -578       C  
ATOM    357  CG  LYS A  79      12.309  65.708  54.735  1.00 62.34           C  
ANISOU  357  CG  LYS A  79     6400   7773   9512   1886   1065   -550       C  
ATOM    358  CD  LYS A  79      13.125  65.126  53.593  1.00 64.37           C  
ANISOU  358  CD  LYS A  79     6702   8005   9751   1769   1007   -652       C  
ATOM    359  CE  LYS A  79      12.481  65.429  52.250  1.00 68.34           C  
ANISOU  359  CE  LYS A  79     7066   8760  10141   1733    939   -621       C  
ATOM    360  NZ  LYS A  79      13.327  64.969  51.115  1.00 69.81           N1+
ANISOU  360  NZ  LYS A  79     7368   8873  10286   1630    919   -721       N1+
ATOM    361  N   LEU A  80      14.110  66.551  58.892  1.00 50.12           N  
ANISOU  361  N   LEU A  80     5418   5655   7971   2053   1167   -550       N  
ATOM    362  CA  LEU A  80      14.777  66.301  60.166  1.00 49.24           C  
ANISOU  362  CA  LEU A  80     5469   5440   7802   2042   1132   -567       C  
ATOM    363  C   LEU A  80      13.897  66.699  61.347  1.00 50.67           C  
ANISOU  363  C   LEU A  80     5825   5512   7916   2097   1261   -512       C  
ATOM    364  O   LEU A  80      13.832  65.990  62.350  1.00 51.57           O  
ANISOU  364  O   LEU A  80     6050   5550   7992   2109   1277   -504       O  
ATOM    365  CB  LEU A  80      16.107  67.057  60.234  1.00 48.61           C  
ANISOU  365  CB  LEU A  80     5443   5373   7655   1970   1030   -615       C  
ATOM    366  CG  LEU A  80      17.267  66.515  59.396  1.00 53.95           C  
ANISOU  366  CG  LEU A  80     5947   6158   8394   1942    918   -646       C  
ATOM    367  CD1 LEU A  80      18.462  67.453  59.466  1.00 56.18           C  
ANISOU  367  CD1 LEU A  80     6228   6510   8607   1813    839   -693       C  
ATOM    368  CD2 LEU A  80      17.651  65.118  59.853  1.00 55.72           C  
ANISOU  368  CD2 LEU A  80     6141   6400   8631   2028    879   -607       C  
ATOM    369  N   PHE A  81      13.221  67.836  61.217  1.00 52.79           N  
ANISOU  369  N   PHE A  81     6152   5752   8155   2168   1396   -453       N  
ATOM    370  CA  PHE A  81      12.390  68.364  62.293  1.00 56.15           C  
ANISOU  370  CA  PHE A  81     6788   6039   8506   2260   1591   -377       C  
ATOM    371  C   PHE A  81      11.060  67.624  62.417  1.00 60.07           C  
ANISOU  371  C   PHE A  81     7112   6618   9096   2339   1710   -288       C  
ATOM    372  O   PHE A  81      10.395  67.703  63.450  1.00 65.54           O  
ANISOU  372  O   PHE A  81     7963   7190   9750   2412   1885   -224       O  
ATOM    373  CB  PHE A  81      12.132  69.859  62.079  1.00 59.18           C  
ANISOU  373  CB  PHE A  81     7350   6328   8808   2366   1779   -309       C  
ATOM    374  N   LEU A  82      10.676  66.905  61.366  1.00 57.84           N  
ANISOU  374  N   LEU A  82     6516   6546   8915   2284   1631   -294       N  
ATOM    375  CA  LEU A  82       9.402  66.193  61.357  1.00 58.77           C  
ANISOU  375  CA  LEU A  82     6411   6817   9102   2259   1733   -232       C  
ATOM    376  C   LEU A  82       9.584  64.680  61.453  1.00 64.48           C  
ANISOU  376  C   LEU A  82     7132   7506   9863   2057   1681   -348       C  
ATOM    377  O   LEU A  82       8.625  63.922  61.306  1.00 68.65           O  
ANISOU  377  O   LEU A  82     7485   8166  10434   1922   1764   -348       O  
ATOM    378  CB  LEU A  82       8.605  66.542  60.097  1.00 53.76           C  
ANISOU  378  CB  LEU A  82     5426   6508   8493   2297   1708   -141       C  
ATOM    379  CG  LEU A  82       8.107  67.984  59.996  1.00 53.64           C  
ANISOU  379  CG  LEU A  82     5414   6541   8427   2590   1858     46       C  
ATOM    380  CD1 LEU A  82       7.299  68.183  58.724  1.00 55.80           C  
ANISOU  380  CD1 LEU A  82     5289   7221   8690   2667   1802    175       C  
ATOM    381  CD2 LEU A  82       7.284  68.357  61.221  1.00 51.39           C  
ANISOU  381  CD2 LEU A  82     5273   6144   8108   2714   2088    170       C  
ATOM    382  N   LYS A  83      10.816  64.245  61.700  1.00 64.60           N  
ANISOU  382  N   LYS A  83     7348   7355   9841   2033   1574   -436       N  
ATOM    383  CA  LYS A  83      11.101  62.824  61.874  1.00 65.57           C  
ANISOU  383  CA  LYS A  83     7571   7376   9968   1928   1598   -508       C  
ATOM    384  C   LYS A  83      11.527  62.517  63.307  1.00 65.25           C  
ANISOU  384  C   LYS A  83     7827   7120   9844   2034   1657   -481       C  
ATOM    385  O   LYS A  83      12.489  63.096  63.811  1.00 63.91           O  
ANISOU  385  O   LYS A  83     7781   6911   9589   2134   1535   -465       O  
ATOM    386  CB  LYS A  83      12.186  62.365  60.899  1.00 65.77           C  
ANISOU  386  CB  LYS A  83     7574   7419   9998   1890   1468   -578       C  
ATOM    387  CG  LYS A  83      12.640  60.933  61.120  1.00 70.44           C  
ANISOU  387  CG  LYS A  83     8361   7841  10562   1866   1563   -616       C  
ATOM    388  CD  LYS A  83      13.733  60.536  60.145  1.00 73.62           C  
ANISOU  388  CD  LYS A  83     8758   8246  10969   1889   1495   -648       C  
ATOM    389  CE  LYS A  83      14.217  59.124  60.419  1.00 78.87           C  
ANISOU  389  CE  LYS A  83     9687   8697  11582   1952   1669   -639       C  
ATOM    390  NZ  LYS A  83      15.258  58.703  59.445  1.00 82.46           N1+
ANISOU  390  NZ  LYS A  83    10158   9133  12040   2021   1672   -640       N1+
ATOM    391  N   PRO A  84      10.806  61.596  63.966  1.00 57.47           N  
ANISOU  391  N   PRO A  84     8085   5342   8411    461    721  -1516       N  
ATOM    392  CA  PRO A  84      11.075  61.217  65.357  1.00 55.09           C  
ANISOU  392  CA  PRO A  84     7535   5367   8031    411    759  -1711       C  
ATOM    393  C   PRO A  84      12.263  60.268  65.499  1.00 50.93           C  
ANISOU  393  C   PRO A  84     6846   5146   7358    241    771  -1687       C  
ATOM    394  O   PRO A  84      12.821  59.815  64.499  1.00 51.68           O  
ANISOU  394  O   PRO A  84     6995   5216   7425    172    762  -1536       O  
ATOM    395  CB  PRO A  84       9.778  60.526  65.778  1.00 51.67           C  
ANISOU  395  CB  PRO A  84     6951   5091   7593    647    676  -1670       C  
ATOM    396  CG  PRO A  84       9.273  59.917  64.517  1.00 49.75           C  
ANISOU  396  CG  PRO A  84     6786   4758   7360    762    588  -1412       C  
ATOM    397  CD  PRO A  84       9.645  60.876  63.414  1.00 52.86           C  
ANISOU  397  CD  PRO A  84     7460   4788   7837    698    603  -1331       C  
ATOM    398  N   THR A  85      12.637  59.976  66.740  1.00 47.19           N  
ANISOU  398  N   THR A  85     6169   4971   6788    184    785  -1845       N  
ATOM    399  CA  THR A  85      13.740  59.065  67.024  1.00 46.37           C  
ANISOU  399  CA  THR A  85     5887   5183   6549     73    764  -1834       C  
ATOM    400  C   THR A  85      13.263  57.616  66.968  1.00 45.23           C  
ANISOU  400  C   THR A  85     5627   5226   6331    233    658  -1632       C  
ATOM    401  O   THR A  85      12.080  57.345  67.180  1.00 44.47           O  
ANISOU  401  O   THR A  85     5529   5120   6247    387    619  -1571       O  
ATOM    402  CB  THR A  85      14.362  59.347  68.408  1.00 43.72           C  
ANISOU  402  CB  THR A  85     5388   5113   6112    -54    797  -2075       C  
ATOM    403  CG2 THR A  85      14.711  60.821  68.548  1.00 47.36           C  
ANISOU  403  CG2 THR A  85     5976   5366   6653   -229    922  -2311       C  
ATOM    404  OG1 THR A  85      13.434  58.975  69.436  1.00 45.03           O  
ANISOU  404  OG1 THR A  85     5448   5450   6212     72    752  -2102       O  
ATOM    405  N   PRO A  86      14.180  56.680  66.671  1.00 37.61           N  
ANISOU  405  N   PRO A  86     4564   4429   5298    193    619  -1546       N  
ATOM    406  CA  PRO A  86      13.843  55.251  66.631  1.00 35.36           C  
ANISOU  406  CA  PRO A  86     4195   4289   4950    332    526  -1359       C  
ATOM    407  C   PRO A  86      13.276  54.721  67.949  1.00 39.08           C  
ANISOU  407  C   PRO A  86     4556   4989   5305    404    470  -1374       C  
ATOM    408  O   PRO A  86      12.448  53.811  67.929  1.00 41.21           O  
ANISOU  408  O   PRO A  86     4829   5288   5541    516    420  -1224       O  
ATOM    409  CB  PRO A  86      15.186  54.588  66.315  1.00 33.59           C  
ANISOU  409  CB  PRO A  86     3862   4212   4687    267    503  -1349       C  
ATOM    410  CG  PRO A  86      15.935  55.622  65.559  1.00 35.21           C  
ANISOU  410  CG  PRO A  86     4152   4266   4961     89    605  -1464       C  
ATOM    411  CD  PRO A  86      15.551  56.930  66.191  1.00 36.62           C  
ANISOU  411  CD  PRO A  86     4415   4330   5168     14    672  -1627       C  
ATOM    412  N   ASN A  87      13.713  55.280  69.073  1.00 37.47           N  
ANISOU  412  N   ASN A  87     4261   4955   5020    310    487  -1561       N  
ATOM    413  CA  ASN A  87      13.211  54.850  70.373  1.00 40.74           C  
ANISOU  413  CA  ASN A  87     4581   5612   5284    336    443  -1586       C  
ATOM    414  C   ASN A  87      11.779  55.318  70.614  1.00 44.41           C  
ANISOU  414  C   ASN A  87     5103   5978   5791    396    497  -1640       C  
ATOM    415  O   ASN A  87      11.013  54.657  71.316  1.00 46.10           O  
ANISOU  415  O   ASN A  87     5271   6355   5890    434    470  -1592       O  
ATOM    416  CB  ASN A  87      14.125  55.349  71.493  1.00 45.70           C  
ANISOU  416  CB  ASN A  87     5085   6490   5791    197    445  -1792       C  
ATOM    417  CG  ASN A  87      15.468  54.643  71.506  1.00 49.00           C  
ANISOU  417  CG  ASN A  87     5381   7110   6128    178    351  -1743       C  
ATOM    418  ND2 ASN A  87      16.444  55.240  72.180  1.00 49.53           N  
ANISOU  418  ND2 ASN A  87     5325   7379   6116     37    359  -1950       N  
ATOM    419  OD1 ASN A  87      15.624  53.570  70.922  1.00 46.69           O  
ANISOU  419  OD1 ASN A  87     5092   6802   5848    293    272  -1541       O  
ATOM    420  N   THR A  88      11.423  56.457  70.028  1.00 42.58           N  
ANISOU  420  N   THR A  88     4976   5478   5723    402    574  -1745       N  
ATOM    421  CA  THR A  88      10.053  56.952  70.096  1.00 45.51           C  
ANISOU  421  CA  THR A  88     5384   5730   6176    509    611  -1812       C  
ATOM    422  C   THR A  88       9.138  56.075  69.248  1.00 40.49           C  
ANISOU  422  C   THR A  88     4783   5029   5572    651    555  -1594       C  
ATOM    423  O   THR A  88       8.047  55.699  69.678  1.00 36.87           O  
ANISOU  423  O   THR A  88     4259   4681   5069    719    554  -1604       O  
ATOM    424  CB  THR A  88       9.951  58.413  69.620  1.00 52.63           C  
ANISOU  424  CB  THR A  88     6421   6312   7265    516    683  -1962       C  
ATOM    425  CG2 THR A  88       8.507  58.892  69.667  1.00 50.20           C  
ANISOU  425  CG2 THR A  88     6125   5886   7065    684    696  -2042       C  
ATOM    426  OG1 THR A  88      10.754  59.252  70.461  1.00 58.03           O  
ANISOU  426  OG1 THR A  88     7074   7059   7917    352    757  -2202       O  
ATOM    427  N   VAL A  89       9.597  55.751  68.042  1.00 38.35           N  
ANISOU  427  N   VAL A  89     4604   4602   5366    668    522  -1420       N  
ATOM    428  CA  VAL A  89       8.855  54.882  67.134  1.00 37.91           C  
ANISOU  428  CA  VAL A  89     4581   4494   5329    773    473  -1221       C  
ATOM    429  C   VAL A  89       8.662  53.497  67.746  1.00 41.65           C  
ANISOU  429  C   VAL A  89     4959   5214   5651    766    435  -1116       C  
ATOM    430  O   VAL A  89       7.570  52.929  67.689  1.00 41.58           O  
ANISOU  430  O   VAL A  89     4930   5253   5617    827    427  -1057       O  
ATOM    431  CB  VAL A  89       9.573  54.746  65.773  1.00 35.88           C  
ANISOU  431  CB  VAL A  89     4434   4062   5138    749    458  -1077       C  
ATOM    432  CG1 VAL A  89       8.815  53.797  64.856  1.00 32.90           C  
ANISOU  432  CG1 VAL A  89     4080   3659   4762    835    413   -892       C  
ATOM    433  CG2 VAL A  89       9.735  56.110  65.120  1.00 39.48           C  
ANISOU  433  CG2 VAL A  89     5038   4242   5719    726    497  -1147       C  
ATOM    434  N   HIS A  90       9.728  52.967  68.340  1.00 38.97           N  
ANISOU  434  N   HIS A  90     4569   5033   5206    688    406  -1097       N  
ATOM    435  CA  HIS A  90       9.694  51.649  68.964  1.00 34.65           C  
ANISOU  435  CA  HIS A  90     3978   4682   4505    684    352   -968       C  
ATOM    436  C   HIS A  90       8.705  51.599  70.125  1.00 35.70           C  
ANISOU  436  C   HIS A  90     4057   5000   4508    651    379  -1048       C  
ATOM    437  O   HIS A  90       8.079  50.568  70.371  1.00 31.70           O  
ANISOU  437  O   HIS A  90     3563   4588   3893    642    364   -927       O  
ATOM    438  CB  HIS A  90      11.089  51.253  69.448  1.00 35.36           C  
ANISOU  438  CB  HIS A  90     4012   4912   4511    641    289   -950       C  
ATOM    439  CG  HIS A  90      11.135  49.927  70.140  1.00 37.80           C  
ANISOU  439  CG  HIS A  90     4315   5387   4659    660    206   -793       C  
ATOM    440  CD2 HIS A  90      11.231  48.668  69.650  1.00 38.25           C  
ANISOU  440  CD2 HIS A  90     4430   5389   4713    727    151   -596       C  
ATOM    441  ND1 HIS A  90      11.081  49.800  71.512  1.00 37.81           N  
ANISOU  441  ND1 HIS A  90     4272   5626   4467    597    173   -829       N  
ATOM    442  CE1 HIS A  90      11.142  48.521  71.836  1.00 37.44           C  
ANISOU  442  CE1 HIS A  90     4279   5649   4297    628     89   -633       C  
ATOM    443  NE2 HIS A  90      11.233  47.813  70.725  1.00 40.25           N  
ANISOU  443  NE2 HIS A  90     4698   5814   4780    714     77   -495       N  
ATOM    444  N   TYR A  91       8.570  52.714  70.836  1.00 38.27           N  
ANISOU  444  N   TYR A  91     4328   5374   4838    608    434  -1268       N  
ATOM    445  CA  TYR A  91       7.600  52.807  71.922  1.00 37.26           C  
ANISOU  445  CA  TYR A  91     4128   5440   4590    558    486  -1400       C  
ATOM    446  C   TYR A  91       6.182  52.659  71.383  1.00 33.87           C  
ANISOU  446  C   TYR A  91     3693   4944   4233    639    524  -1392       C  
ATOM    447  O   TYR A  91       5.382  51.893  71.918  1.00 34.78           O  
ANISOU  447  O   TYR A  91     3770   5238   4206    581    546  -1363       O  
ATOM    448  CB  TYR A  91       7.743  54.135  72.668  1.00 38.78           C  
ANISOU  448  CB  TYR A  91     4259   5667   4810    504    554  -1684       C  
ATOM    449  CG  TYR A  91       6.783  54.295  73.829  1.00 40.03           C  
ANISOU  449  CG  TYR A  91     4317   6055   4838    435    627  -1871       C  
ATOM    450  CD1 TYR A  91       5.513  54.831  73.642  1.00 38.91           C  
ANISOU  450  CD1 TYR A  91     4127   5845   4815    524    699  -2023       C  
ATOM    451  CD2 TYR A  91       7.149  53.913  75.113  1.00 41.80           C  
ANISOU  451  CD2 TYR A  91     4485   6588   4808    281    621  -1909       C  
ATOM    452  CE1 TYR A  91       4.635  54.977  74.698  1.00 47.60           C  
ANISOU  452  CE1 TYR A  91     5105   7185   5795    448    785  -2237       C  
ATOM    453  CE2 TYR A  91       6.278  54.058  76.177  1.00 49.47           C  
ANISOU  453  CE2 TYR A  91     5365   7798   5632    180    706  -2098       C  
ATOM    454  CZ  TYR A  91       5.022  54.590  75.964  1.00 52.35           C  
ANISOU  454  CZ  TYR A  91     5663   8097   6129    257    800  -2277       C  
ATOM    455  OH  TYR A  91       4.149  54.736  77.018  1.00 57.57           O  
ANISOU  455  OH  TYR A  91     6204   9024   6644    144    904  -2507       O  
ATOM    456  N   ILE A  92       5.884  53.405  70.323  1.00 33.76           N  
ANISOU  456  N   ILE A  92     3719   4682   4426    760    528  -1420       N  
ATOM    457  CA  ILE A  92       4.561  53.395  69.705  1.00 35.22           C  
ANISOU  457  CA  ILE A  92     3873   4812   4695    870    538  -1430       C  
ATOM    458  C   ILE A  92       4.181  52.009  69.192  1.00 33.64           C  
ANISOU  458  C   ILE A  92     3695   4675   4411    845    509  -1217       C  
ATOM    459  O   ILE A  92       3.046  51.562  69.362  1.00 37.67           O  
ANISOU  459  O   ILE A  92     4127   5323   4861    833    543  -1255       O  
ATOM    460  CB  ILE A  92       4.486  54.401  68.534  1.00 39.24           C  
ANISOU  460  CB  ILE A  92     4464   5019   5426   1019    509  -1440       C  
ATOM    461  CG1 ILE A  92       4.872  55.804  69.006  1.00 41.90           C  
ANISOU  461  CG1 ILE A  92     4821   5235   5865   1030    551  -1656       C  
ATOM    462  CG2 ILE A  92       3.093  54.408  67.918  1.00 42.80           C  
ANISOU  462  CG2 ILE A  92     4855   5452   5956   1162    488  -1458       C  
ATOM    463  CD1 ILE A  92       4.821  56.851  67.914  1.00 41.13           C  
ANISOU  463  CD1 ILE A  92     4859   4795   5974   1166    518  -1646       C  
ATOM    464  N   LEU A  93       5.140  51.331  68.570  1.00 29.88           N  
ANISOU  464  N   LEU A  93     3317   4104   3932    824    458  -1020       N  
ATOM    465  CA  LEU A  93       4.897  50.019  67.980  1.00 33.51           C  
ANISOU  465  CA  LEU A  93     3824   4571   4337    801    437   -827       C  
ATOM    466  C   LEU A  93       4.768  48.926  69.041  1.00 31.99           C  
ANISOU  466  C   LEU A  93     3632   4585   3939    675    453   -764       C  
ATOM    467  O   LEU A  93       4.232  47.853  68.772  1.00 29.24           O  
ANISOU  467  O   LEU A  93     3326   4258   3526    624    465   -644       O  
ATOM    468  CB  LEU A  93       6.019  49.668  66.997  1.00 37.30           C  
ANISOU  468  CB  LEU A  93     4400   4880   4891    825    388   -673       C  
ATOM    469  CG  LEU A  93       6.124  50.541  65.742  1.00 40.01           C  
ANISOU  469  CG  LEU A  93     4793   5008   5400    906    375   -682       C  
ATOM    470  CD1 LEU A  93       7.448  50.319  65.028  1.00 34.12           C  
ANISOU  470  CD1 LEU A  93     4118   4151   4697    878    354   -587       C  
ATOM    471  CD2 LEU A  93       4.963  50.267  64.799  1.00 42.78           C  
ANISOU  471  CD2 LEU A  93     5145   5320   5791    964    368   -631       C  
ATOM    472  N   THR A  94       5.259  49.202  70.245  1.00 35.60           N  
ANISOU  472  N   THR A  94     4058   5190   4277    606    454   -842       N  
ATOM    473  CA  THR A  94       5.213  48.217  71.322  1.00 37.88           C  
ANISOU  473  CA  THR A  94     4382   5675   4333    473    453   -755       C  
ATOM    474  C   THR A  94       4.187  48.584  72.390  1.00 41.51           C  
ANISOU  474  C   THR A  94     4745   6372   4654    359    543   -945       C  
ATOM    475  O   THR A  94       4.129  47.958  73.448  1.00 45.20           O  
ANISOU  475  O   THR A  94     5248   7037   4889    209    554   -900       O  
ATOM    476  CB  THR A  94       6.588  48.046  71.989  1.00 40.25           C  
ANISOU  476  CB  THR A  94     4722   6032   4541    460    364   -678       C  
ATOM    477  CG2 THR A  94       7.584  47.452  71.003  1.00 39.44           C  
ANISOU  477  CG2 THR A  94     4693   5736   4556    564    283   -504       C  
ATOM    478  OG1 THR A  94       7.065  49.320  72.437  1.00 39.89           O  
ANISOU  478  OG1 THR A  94     4580   6039   4537    465    378   -884       O  
ATOM    479  N   HIS A  95       3.380  49.601  72.108  1.00 39.75           N  
ANISOU  479  N   HIS A  95     4404   6130   4570    432    604  -1160       N  
ATOM    480  CA  HIS A  95       2.301  49.992  73.008  1.00 43.67           C  
ANISOU  480  CA  HIS A  95     4766   6859   4968    343    706  -1395       C  
ATOM    481  C   HIS A  95       1.017  50.231  72.223  1.00 38.69           C  
ANISOU  481  C   HIS A  95     4026   6198   4478    440    751  -1510       C  
ATOM    482  O   HIS A  95       0.987  50.039  71.007  1.00 33.19           O  
ANISOU  482  O   HIS A  95     3378   5307   3925    558    694  -1381       O  
ATOM    483  CB  HIS A  95       2.680  51.244  73.802  1.00 47.88           C  
ANISOU  483  CB  HIS A  95     5215   7451   5526    353    736  -1640       C  
ATOM    484  CG  HIS A  95       3.814  51.034  74.759  1.00 46.65           C  
ANISOU  484  CG  HIS A  95     5121   7421   5184    231    692  -1573       C  
ATOM    485  CD2 HIS A  95       3.831  50.897  76.106  1.00 48.28           C  
ANISOU  485  CD2 HIS A  95     5296   7915   5133     49    730  -1655       C  
ATOM    486  ND1 HIS A  95       5.127  50.942  74.348  1.00 43.17           N  
ANISOU  486  ND1 HIS A  95     4772   6833   4800    292    589  -1412       N  
ATOM    487  CE1 HIS A  95       5.904  50.758  75.401  1.00 44.38           C  
ANISOU  487  CE1 HIS A  95     4932   7181   4747    176    548  -1397       C  
ATOM    488  NE2 HIS A  95       5.143  50.727  76.480  1.00 49.28           N  
ANISOU  488  NE2 HIS A  95     5494   8063   5165     23    628  -1529       N  
ATOM    489  N   PHE A  96      -0.032  50.649  72.928  1.00 39.39           N  
ANISOU  489  N   PHE A  96     3948   6507   4512    389    849  -1771       N  
ATOM    490  CA  PHE A  96      -1.344  50.888  72.329  1.00 41.22           C  
ANISOU  490  CA  PHE A  96     4019   6781   4862    491    884  -1929       C  
ATOM    491  C   PHE A  96      -1.833  49.666  71.557  1.00 40.46           C  
ANISOU  491  C   PHE A  96     3973   6695   4707    419    876  -1734       C  
ATOM    492  O   PHE A  96      -2.146  49.759  70.371  1.00 40.78           O  
ANISOU  492  O   PHE A  96     3996   6586   4911    577    811  -1682       O  
ATOM    493  CB  PHE A  96      -1.303  52.107  71.402  1.00 41.83           C  
ANISOU  493  CB  PHE A  96     4067   6594   5232    775    807  -2012       C  
ATOM    494  CG  PHE A  96      -0.503  53.257  71.945  1.00 44.27           C  
ANISOU  494  CG  PHE A  96     4407   6789   5626    833    807  -2146       C  
ATOM    495  CD1 PHE A  96      -1.009  54.054  72.959  1.00 46.26           C  
ANISOU  495  CD1 PHE A  96     4504   7206   5867    818    901  -2472       C  
ATOM    496  CD2 PHE A  96       0.754  53.544  71.438  1.00 43.02           C  
ANISOU  496  CD2 PHE A  96     4420   6371   5555    881    729  -1977       C  
ATOM    497  CE1 PHE A  96      -0.274  55.113  73.459  1.00 45.42           C  
ANISOU  497  CE1 PHE A  96     4432   6988   5838    847    916  -2621       C  
ATOM    498  CE2 PHE A  96       1.493  54.602  71.934  1.00 42.47           C  
ANISOU  498  CE2 PHE A  96     4379   6205   5554    897    746  -2123       C  
ATOM    499  CZ  PHE A  96       0.978  55.387  72.945  1.00 44.98           C  
ANISOU  499  CZ  PHE A  96     4558   6668   5863    879    838  -2442       C  
ATOM    500  N   LYS A  97      -1.892  48.523  72.236  1.00 41.18           N  
ANISOU  500  N   LYS A  97     4142   6955   4549    166    940  -1624       N  
ATOM    501  CA  LYS A  97      -2.245  47.260  71.592  1.00 44.32           C  
ANISOU  501  CA  LYS A  97     4632   7332   4875     53    950  -1433       C  
ATOM    502  C   LYS A  97      -3.638  47.294  70.969  1.00 45.06           C  
ANISOU  502  C   LYS A  97     4524   7565   5031     77   1004  -1613       C  
ATOM    503  O   LYS A  97      -3.856  46.740  69.892  1.00 42.09           O  
ANISOU  503  O   LYS A  97     4183   7085   4724    111    965  -1493       O  
ATOM    504  CB  LYS A  97      -2.157  46.107  72.594  1.00 50.01           C  
ANISOU  504  CB  LYS A  97     5500   8202   5300   -244   1023  -1303       C  
ATOM    505  CG  LYS A  97      -2.230  44.730  71.952  1.00 54.99           C  
ANISOU  505  CG  LYS A  97     6305   8721   5868   -366   1027  -1063       C  
ATOM    506  CD  LYS A  97      -2.221  43.625  72.995  1.00 60.85           C  
ANISOU  506  CD  LYS A  97     7234   9580   6307   -667   1099   -925       C  
ATOM    507  CE  LYS A  97      -2.039  42.261  72.346  1.00 62.76           C  
ANISOU  507  CE  LYS A  97     7711   9614   6521   -758   1087   -657       C  
ATOM    508  NZ  LYS A  97      -3.061  42.002  71.293  1.00 63.89           N1+
ANISOU  508  NZ  LYS A  97     7737   9775   6764   -783   1157   -760       N1+
ATOM    509  N   GLY A  98      -4.575  47.943  71.653  1.00 44.79           N  
ANISOU  509  N   GLY A  98     4258   7791   4969     57   1092  -1925       N  
ATOM    510  CA  GLY A  98      -5.932  48.071  71.155  1.00 43.16           C  
ANISOU  510  CA  GLY A  98     3800   7772   4826    105   1132  -2150       C  
ATOM    511  C   GLY A  98      -5.989  48.858  69.860  1.00 41.21           C  
ANISOU  511  C   GLY A  98     3490   7309   4860    445    986  -2144       C  
ATOM    512  O   GLY A  98      -6.808  48.579  68.986  1.00 46.58           O  
ANISOU  512  O   GLY A  98     4051   8059   5586    494    958  -2174       O  
ATOM    513  N   PHE A  99      -5.108  49.846  69.740  1.00 40.85           N  
ANISOU  513  N   PHE A  99     3534   7005   4981    661    891  -2102       N  
ATOM    514  CA  PHE A  99      -5.012  50.655  68.531  1.00 41.29           C  
ANISOU  514  CA  PHE A  99     3599   6805   5283    967    744  -2051       C  
ATOM    515  C   PHE A  99      -4.520  49.828  67.346  1.00 42.34           C  
ANISOU  515  C   PHE A  99     3912   6757   5417    944    667  -1747       C  
ATOM    516  O   PHE A  99      -5.111  49.863  66.268  1.00 45.72           O  
ANISOU  516  O   PHE A  99     4273   7166   5934   1074    586  -1730       O  
ATOM    517  CB  PHE A  99      -4.082  51.851  68.762  1.00 40.52           C  
ANISOU  517  CB  PHE A  99     3604   6456   5336   1134    690  -2071       C  
ATOM    518  CG  PHE A  99      -3.655  52.544  67.497  1.00 42.54           C  
ANISOU  518  CG  PHE A  99     3982   6382   5801   1380    543  -1927       C  
ATOM    519  CD1 PHE A  99      -4.503  53.434  66.857  1.00 47.20           C  
ANISOU  519  CD1 PHE A  99     4471   6903   6562   1627    443  -2030       C  
ATOM    520  CD2 PHE A  99      -2.401  52.311  66.953  1.00 41.97           C  
ANISOU  520  CD2 PHE A  99     4150   6062   5734   1336    493  -1660       C  
ATOM    521  CE1 PHE A  99      -4.111  54.073  65.695  1.00 48.44           C  
ANISOU  521  CE1 PHE A  99     4784   6748   6873   1823    303  -1861       C  
ATOM    522  CE2 PHE A  99      -2.003  52.946  65.790  1.00 43.90           C  
ANISOU  522  CE2 PHE A  99     4523   6020   6136   1514    376  -1529       C  
ATOM    523  CZ  PHE A  99      -2.859  53.829  65.161  1.00 45.50           C  
ANISOU  523  CZ  PHE A  99     4640   6152   6494   1765    282  -1632       C  
ATOM    524  N   TRP A 100      -3.440  49.081  67.555  1.00 38.67           N  
ANISOU  524  N   TRP A 100     3665   6175   4851    784    687  -1522       N  
ATOM    525  CA  TRP A 100      -2.842  48.288  66.487  1.00 38.30           C  
ANISOU  525  CA  TRP A 100     3792   5944   4817    759    629  -1260       C  
ATOM    526  C   TRP A 100      -3.741  47.131  66.066  1.00 40.46           C  
ANISOU  526  C   TRP A 100     4013   6383   4978    596    687  -1241       C  
ATOM    527  O   TRP A 100      -3.682  46.683  64.923  1.00 31.64           O  
ANISOU  527  O   TRP A 100     2959   5158   3904    619    635  -1110       O  
ATOM    528  CB  TRP A 100      -1.469  47.763  66.915  1.00 30.75           C  
ANISOU  528  CB  TRP A 100     3050   4841   3793    655    633  -1060       C  
ATOM    529  CG  TRP A 100      -0.430  48.841  67.003  1.00 34.37           C  
ANISOU  529  CG  TRP A 100     3572   5113   4374    798    569  -1060       C  
ATOM    530  CD1 TRP A 100       0.194  49.290  68.131  1.00 34.23           C  
ANISOU  530  CD1 TRP A 100     3565   5138   4303    756    596  -1131       C  
ATOM    531  CD2 TRP A 100       0.097  49.616  65.918  1.00 32.59           C  
ANISOU  531  CD2 TRP A 100     3415   4643   4325    971    478   -995       C  
ATOM    532  CE2 TRP A 100       1.041  50.510  66.462  1.00 32.23           C  
ANISOU  532  CE2 TRP A 100     3423   4488   4333   1013    468  -1041       C  
ATOM    533  CE3 TRP A 100      -0.135  49.638  64.539  1.00 37.08           C  
ANISOU  533  CE3 TRP A 100     4014   5087   4987   1070    408   -903       C  
ATOM    534  NE1 TRP A 100       1.082  50.290  67.814  1.00 34.58           N  
ANISOU  534  NE1 TRP A 100     3672   4976   4492    886    536  -1131       N  
ATOM    535  CZ2 TRP A 100       1.751  51.416  65.677  1.00 34.41           C  
ANISOU  535  CZ2 TRP A 100     3798   4518   4759   1131    404   -998       C  
ATOM    536  CZ3 TRP A 100       0.572  50.538  63.761  1.00 38.59           C  
ANISOU  536  CZ3 TRP A 100     4313   5038   5312   1196    333   -842       C  
ATOM    537  CH2 TRP A 100       1.504  51.414  64.332  1.00 37.99           C  
ANISOU  537  CH2 TRP A 100     4303   4838   5292   1218    339   -889       C  
ATOM    538  N   ASN A 101      -4.573  46.654  66.987  1.00 47.73           N  
ANISOU  538  N   ASN A 101     4819   7577   5737    401    807  -1389       N  
ATOM    539  CA  ASN A 101      -5.549  45.621  66.660  1.00 52.74           C  
ANISOU  539  CA  ASN A 101     5385   8403   6252    204    888  -1422       C  
ATOM    540  C   ASN A 101      -6.523  46.106  65.592  1.00 49.89           C  
ANISOU  540  C   ASN A 101     4804   8139   6011    380    811  -1560       C  
ATOM    541  O   ASN A 101      -6.897  45.355  64.691  1.00 50.56           O  
ANISOU  541  O   ASN A 101     4892   8252   6065    297    809  -1498       O  
ATOM    542  CB  ASN A 101      -6.312  45.183  67.911  1.00 59.03           C  
ANISOU  542  CB  ASN A 101     6084   9505   6838    -64   1048  -1594       C  
ATOM    543  CG  ASN A 101      -5.500  44.251  68.792  1.00 65.13           C  
ANISOU  543  CG  ASN A 101     7126  10197   7424   -306   1117  -1390       C  
ATOM    544  ND2 ASN A 101      -5.758  44.291  70.095  1.00 71.10           N  
ANISOU  544  ND2 ASN A 101     7845  11169   8001   -485   1222  -1513       N  
ATOM    545  OD1 ASN A 101      -4.652  43.502  68.306  1.00 63.98           O  
ANISOU  545  OD1 ASN A 101     7218   9803   7289   -325   1071  -1130       O  
ATOM    546  N   VAL A 102      -6.922  47.369  65.697  1.00 47.42           N  
ANISOU  546  N   VAL A 102     4306   7876   5837    631    740  -1752       N  
ATOM    547  CA  VAL A 102      -7.788  47.988  64.701  1.00 46.13           C  
ANISOU  547  CA  VAL A 102     3939   7784   5804    870    620  -1867       C  
ATOM    548  C   VAL A 102      -7.039  48.167  63.385  1.00 43.09           C  
ANISOU  548  C   VAL A 102     3743   7095   5534   1033    469  -1616       C  
ATOM    549  O   VAL A 102      -7.550  47.828  62.316  1.00 41.08           O  
ANISOU  549  O   VAL A 102     3430   6905   5273   1055    401  -1579       O  
ATOM    550  CB  VAL A 102      -8.319  49.353  65.183  1.00 45.61           C  
ANISOU  550  CB  VAL A 102     3659   7785   5884   1142    567  -2130       C  
ATOM    551  CG1 VAL A 102      -8.943  50.126  64.028  1.00 43.11           C  
ANISOU  551  CG1 VAL A 102     3246   7405   5728   1444    368  -2138       C  
ATOM    552  CG2 VAL A 102      -9.318  49.165  66.315  1.00 47.30           C  
ANISOU  552  CG2 VAL A 102     3681   8323   5970    938    691  -2385       C  
ATOM    553  N   VAL A 103      -5.821  48.695  63.477  1.00 34.81           N  
ANISOU  553  N   VAL A 103     2912   5743   4570   1118    427  -1459       N  
ATOM    554  CA  VAL A 103      -4.984  48.929  62.304  1.00 34.57           C  
ANISOU  554  CA  VAL A 103     3077   5425   4631   1234    308  -1232       C  
ATOM    555  C   VAL A 103      -4.707  47.634  61.541  1.00 31.95           C  
ANISOU  555  C   VAL A 103     2865   5081   4194   1031    346  -1056       C  
ATOM    556  O   VAL A 103      -4.802  47.596  60.314  1.00 40.85           O  
ANISOU  556  O   VAL A 103     4019   6157   5346   1093    255   -964       O  
ATOM    557  CB  VAL A 103      -3.641  49.585  62.696  1.00 32.56           C  
ANISOU  557  CB  VAL A 103     3027   4890   4456   1285    298  -1126       C  
ATOM    558  CG1 VAL A 103      -2.683  49.597  61.516  1.00 30.52           C  
ANISOU  558  CG1 VAL A 103     2978   4369   4250   1318    218   -896       C  
ATOM    559  CG2 VAL A 103      -3.872  50.996  63.217  1.00 39.56           C  
ANISOU  559  CG2 VAL A 103     3829   5722   5480   1506    251  -1302       C  
ATOM    560  N   ASN A 104      -4.383  46.573  62.274  1.00 38.85           N  
ANISOU  560  N   ASN A 104     3821   5998   4943    785    478  -1012       N  
ATOM    561  CA  ASN A 104      -4.067  45.284  61.665  1.00 35.65           C  
ANISOU  561  CA  ASN A 104     3554   5537   4455    590    532   -861       C  
ATOM    562  C   ASN A 104      -5.227  44.687  60.876  1.00 38.57           C  
ANISOU  562  C   ASN A 104     3778   6121   4756    498    545   -949       C  
ATOM    563  O   ASN A 104      -5.015  43.884  59.967  1.00 35.85           O  
ANISOU  563  O   ASN A 104     3533   5706   4381    393    555   -842       O  
ATOM    564  CB  ASN A 104      -3.620  44.286  62.735  1.00 32.28           C  
ANISOU  564  CB  ASN A 104     3258   5103   3904    363    659   -801       C  
ATOM    565  CG  ASN A 104      -2.268  44.632  63.329  1.00 34.47           C  
ANISOU  565  CG  ASN A 104     3698   5170   4231    435    628   -679       C  
ATOM    566  ND2 ASN A 104      -2.010  44.148  64.540  1.00 29.24           N  
ANISOU  566  ND2 ASN A 104     3105   4556   3451    296    702   -661       N  
ATOM    567  OD1 ASN A 104      -1.465  45.328  62.707  1.00 27.75           O  
ANISOU  567  OD1 ASN A 104     2908   4132   3503    596    539   -605       O  
ATOM    568  N   ASN A 105      -6.448  45.080  61.222  1.00 42.22           N  
ANISOU  568  N   ASN A 105     3983   6866   5192    533    549  -1171       N  
ATOM    569  CA  ASN A 105      -7.633  44.504  60.598  1.00 43.71           C  
ANISOU  569  CA  ASN A 105     3982   7330   5295    422    569  -1302       C  
ATOM    570  C   ASN A 105      -8.260  45.400  59.535  1.00 47.58           C  
ANISOU  570  C   ASN A 105     4295   7906   5877    693    385  -1362       C  
ATOM    571  O   ASN A 105      -9.340  45.105  59.024  1.00 55.32           O  
ANISOU  571  O   ASN A 105     5056   9173   6789    647    369  -1507       O  
ATOM    572  CB  ASN A 105      -8.673  44.162  61.667  1.00 46.51           C  
ANISOU  572  CB  ASN A 105     4133   8012   5526    232    712  -1541       C  
ATOM    573  CG  ASN A 105      -8.282  42.948  62.485  1.00 52.28           C  
ANISOU  573  CG  ASN A 105     5069   8693   6103   -111    895  -1454       C  
ATOM    574  ND2 ASN A 105      -7.667  43.184  63.639  1.00 50.78           N  
ANISOU  574  ND2 ASN A 105     4988   8412   5895   -123    941  -1414       N  
ATOM    575  OD1 ASN A 105      -8.528  41.810  62.085  1.00 57.88           O  
ANISOU  575  OD1 ASN A 105     5851   9436   6705   -366    989  -1420       O  
ATOM    576  N   ILE A 105A     -7.586  46.496  59.204  1.00 42.26           N  
ANISOU  576  N   ILE A 105A    3722   6987   5346    968    241  -1250       N  
ATOM    577  CA  ILE A 105A     -7.997  47.305  58.065  1.00 43.50           C  
ANISOU  577  CA  ILE A 105A    3802   7150   5576   1227     41  -1229       C  
ATOM    578  C   ILE A 105A     -6.857  47.319  57.041  1.00 44.57           C  
ANISOU  578  C   ILE A 105A    4222   6978   5734   1236    -26   -961       C  
ATOM    579  O   ILE A 105A     -5.898  48.081  57.167  1.00 43.65           O  
ANISOU  579  O   ILE A 105A    4290   6578   5719   1357    -66   -842       O  
ATOM    580  CB  ILE A 105A     -8.414  48.737  58.487  1.00 56.55           C  
ANISOU  580  CB  ILE A 105A    5320   8788   7379   1565    -85  -1360       C  
ATOM    581  CG1 ILE A 105A     -7.388  49.376  59.422  1.00 60.94           C  
ANISOU  581  CG1 ILE A 105A    6057   9065   8032   1610    -28  -1310       C  
ATOM    582  CG2 ILE A 105A     -9.760  48.701  59.194  1.00 58.57           C  
ANISOU  582  CG2 ILE A 105A    5220   9431   7605   1571    -36  -1676       C  
ATOM    583  CD1 ILE A 105A     -7.835  50.713  59.981  1.00 65.47           C  
ANISOU  583  CD1 ILE A 105A    6498   9617   8760   1909   -113  -1487       C  
ATOM    584  N   PRO A 106      -6.964  46.446  56.025  1.00 45.37           N  
ANISOU  584  N   PRO A 106     4350   7159   5730   1076    -20   -893       N  
ATOM    585  CA  PRO A 106      -5.916  46.141  55.042  1.00 46.81           C  
ANISOU  585  CA  PRO A 106     4780   7111   5895    996    -31   -680       C  
ATOM    586  C   PRO A 106      -5.250  47.372  54.434  1.00 46.01           C  
ANISOU  586  C   PRO A 106     4834   6762   5886   1228   -189   -527       C  
ATOM    587  O   PRO A 106      -4.025  47.407  54.332  1.00 44.20           O  
ANISOU  587  O   PRO A 106     4829   6274   5691   1170   -143   -386       O  
ATOM    588  CB  PRO A 106      -6.670  45.355  53.967  1.00 44.94           C  
ANISOU  588  CB  PRO A 106     4438   7112   5526    859    -50   -718       C  
ATOM    589  CG  PRO A 106      -7.780  44.703  54.705  1.00 47.49           C  
ANISOU  589  CG  PRO A 106     4522   7743   5779    722     54   -939       C  
ATOM    590  CD  PRO A 106      -8.202  45.693  55.752  1.00 44.28           C  
ANISOU  590  CD  PRO A 106     3970   7384   5471    940      9  -1062       C  
ATOM    591  N   PHE A 107      -6.050  48.361  54.047  1.00 48.51           N  
ANISOU  591  N   PHE A 107     5035   7157   6240   1483   -373   -562       N  
ATOM    592  CA  PHE A 107      -5.535  49.563  53.400  1.00 52.19           C  
ANISOU  592  CA  PHE A 107     5686   7366   6779   1697   -537   -400       C  
ATOM    593  C   PHE A 107      -4.486  50.273  54.252  1.00 47.83           C  
ANISOU  593  C   PHE A 107     5311   6506   6357   1744   -471   -358       C  
ATOM    594  O   PHE A 107      -3.461  50.723  53.738  1.00 47.92           O  
ANISOU  594  O   PHE A 107     5568   6255   6386   1725   -489   -191       O  
ATOM    595  CB  PHE A 107      -6.680  50.524  53.077  1.00 59.15           C  
ANISOU  595  CB  PHE A 107     6403   8369   7703   2014   -759   -463       C  
ATOM    596  CG  PHE A 107      -6.233  51.794  52.415  1.00 66.55           C  
ANISOU  596  CG  PHE A 107     7574   9003   8709   2242   -942   -275       C  
ATOM    597  CD1 PHE A 107      -6.002  51.833  51.050  1.00 72.16           C  
ANISOU  597  CD1 PHE A 107     8454   9666   9297   2208  -1066    -68       C  
ATOM    598  CD2 PHE A 107      -6.045  52.950  53.156  1.00 70.27           C  
ANISOU  598  CD2 PHE A 107     8115   9229   9354   2467   -981   -308       C  
ATOM    599  CE1 PHE A 107      -5.589  53.001  50.435  1.00 77.97           C  
ANISOU  599  CE1 PHE A 107     9451  10105  10070   2385  -1229    129       C  
ATOM    600  CE2 PHE A 107      -5.632  54.120  52.549  1.00 77.05           C  
ANISOU  600  CE2 PHE A 107     9234   9767  10275   2654  -1138   -127       C  
ATOM    601  CZ  PHE A 107      -5.404  54.146  51.186  1.00 80.22           C  
ANISOU  601  CZ  PHE A 107     9828  10112  10541   2609  -1265    105       C  
ATOM    602  N   LEU A 108      -4.742  50.375  55.552  1.00 42.12           N  
ANISOU  602  N   LEU A 108     4456   5842   5706   1778   -384   -527       N  
ATOM    603  CA  LEU A 108      -3.791  51.015  56.454  1.00 38.33           C  
ANISOU  603  CA  LEU A 108     4115   5118   5332   1800   -315   -522       C  
ATOM    604  C   LEU A 108      -2.614  50.097  56.757  1.00 35.96           C  
ANISOU  604  C   LEU A 108     3953   4735   4975   1540   -154   -439       C  
ATOM    605  O   LEU A 108      -1.471  50.549  56.822  1.00 39.40           O  
ANISOU  605  O   LEU A 108     4573   4934   5462   1519   -130   -348       O  
ATOM    606  CB  LEU A 108      -4.472  51.443  57.756  1.00 44.05           C  
ANISOU  606  CB  LEU A 108     4642   5964   6133   1910   -274   -752       C  
ATOM    607  CG  LEU A 108      -5.417  52.645  57.669  1.00 53.43           C  
ANISOU  607  CG  LEU A 108     5706   7151   7443   2241   -436   -868       C  
ATOM    608  CD1 LEU A 108      -5.560  53.312  59.029  1.00 58.53           C  
ANISOU  608  CD1 LEU A 108     6246   7792   8200   2333   -362  -1089       C  
ATOM    609  CD2 LEU A 108      -4.933  53.644  56.629  1.00 56.33           C  
ANISOU  609  CD2 LEU A 108     6319   7203   7880   2415   -603   -667       C  
ATOM    610  N   ARG A 109      -2.894  48.810  56.940  1.00 31.17           N  
ANISOU  610  N   ARG A 109     3257   4321   4265   1343    -46   -478       N  
ATOM    611  CA  ARG A 109      -1.848  47.836  57.225  1.00 30.73           C  
ANISOU  611  CA  ARG A 109     3330   4179   4165   1132     87   -399       C  
ATOM    612  C   ARG A 109      -0.858  47.740  56.068  1.00 32.50           C  
ANISOU  612  C   ARG A 109     3740   4224   4385   1074     66   -238       C  
ATOM    613  O   ARG A 109       0.345  47.587  56.280  1.00 28.99           O  
ANISOU  613  O   ARG A 109     3425   3621   3969   1000    131   -174       O  
ATOM    614  CB  ARG A 109      -2.448  46.458  57.508  1.00 28.73           C  
ANISOU  614  CB  ARG A 109     2985   4130   3803    932    199   -462       C  
ATOM    615  CG  ARG A 109      -1.418  45.429  57.943  1.00 26.64           C  
ANISOU  615  CG  ARG A 109     2866   3747   3509    755    320   -378       C  
ATOM    616  CD  ARG A 109      -1.977  44.020  57.911  1.00 29.08           C  
ANISOU  616  CD  ARG A 109     3151   4186   3711    541    427   -407       C  
ATOM    617  NE  ARG A 109      -0.968  43.037  58.293  1.00 29.85           N  
ANISOU  617  NE  ARG A 109     3417   4125   3801    414    519   -311       N  
ATOM    618  CZ  ARG A 109      -0.979  41.767  57.905  1.00 34.35           C  
ANISOU  618  CZ  ARG A 109     4064   4670   4317    239    607   -284       C  
ATOM    619  NH1 ARG A 109      -1.947  41.322  57.114  1.00 34.99           N1+
ANISOU  619  NH1 ARG A 109     4059   4904   4331    131    629   -358       N1+
ATOM    620  NH2 ARG A 109      -0.020  40.943  58.301  1.00 32.15           N  
ANISOU  620  NH2 ARG A 109     3945   4213   4057    177    667   -194       N  
ATOM    621  N   ASN A 110      -1.373  47.829  54.846  1.00 28.22           N  
ANISOU  621  N   ASN A 110     3193   3737   3792   1101    -26   -188       N  
ATOM    622  CA  ASN A 110      -0.527  47.799  53.659  1.00 31.59           C  
ANISOU  622  CA  ASN A 110     3791   4029   4183   1021    -42    -51       C  
ATOM    623  C   ASN A 110       0.359  49.034  53.567  1.00 30.56           C  
ANISOU  623  C   ASN A 110     3829   3654   4129   1118    -98     36       C  
ATOM    624  O   ASN A 110       1.545  48.935  53.259  1.00 30.37           O  
ANISOU  624  O   ASN A 110     3946   3488   4105    999    -29    101       O  
ATOM    625  CB  ASN A 110      -1.378  47.678  52.393  1.00 29.18           C  
ANISOU  625  CB  ASN A 110     3440   3877   3771   1019   -145    -18       C  
ATOM    626  CG  ASN A 110      -2.046  46.323  52.266  1.00 29.10           C  
ANISOU  626  CG  ASN A 110     3296   4094   3665    845    -56   -110       C  
ATOM    627  ND2 ASN A 110      -3.122  46.267  51.493  1.00 39.94           N  
ANISOU  627  ND2 ASN A 110     4543   5690   4943    866   -155   -146       N  
ATOM    628  OD1 ASN A 110      -1.597  45.338  52.851  1.00 27.84           O  
ANISOU  628  OD1 ASN A 110     3155   3908   3516    691     95   -150       O  
ATOM    629  N   ALA A 111      -0.229  50.197  53.836  1.00 29.40           N  
ANISOU  629  N   ALA A 111     3663   3457   4051   1327   -214     15       N  
ATOM    630  CA  ALA A 111       0.494  51.463  53.770  1.00 36.12           C  
ANISOU  630  CA  ALA A 111     4702   4043   4979   1412   -265     88       C  
ATOM    631  C   ALA A 111       1.638  51.505  54.778  1.00 33.48           C  
ANISOU  631  C   ALA A 111     4416   3589   4715   1322   -133     34       C  
ATOM    632  O   ALA A 111       2.740  51.951  54.460  1.00 38.28           O  
ANISOU  632  O   ALA A 111     5195   4015   5333   1233    -98    102       O  
ATOM    633  CB  ALA A 111      -0.457  52.629  54.003  1.00 34.05           C  
ANISOU  633  CB  ALA A 111     4400   3732   4806   1683   -412     45       C  
ATOM    634  N   ILE A 112       1.368  51.039  55.994  1.00 29.33           N  
ANISOU  634  N   ILE A 112     3736   3191   4218   1327    -61    -95       N  
ATOM    635  CA  ILE A 112       2.378  51.020  57.046  1.00 29.73           C  
ANISOU  635  CA  ILE A 112     3807   3179   4310   1250     42   -150       C  
ATOM    636  C   ILE A 112       3.502  50.041  56.713  1.00 33.27           C  
ANISOU  636  C   ILE A 112     4317   3617   4707   1067    132    -83       C  
ATOM    637  O   ILE A 112       4.680  50.373  56.840  1.00 35.70           O  
ANISOU  637  O   ILE A 112     4712   3807   5046   1002    177    -76       O  
ATOM    638  CB  ILE A 112       1.766  50.651  58.411  1.00 29.79           C  
ANISOU  638  CB  ILE A 112     3644   3359   4316   1274     93   -290       C  
ATOM    639  CG1 ILE A 112       0.728  51.696  58.825  1.00 33.09           C  
ANISOU  639  CG1 ILE A 112     3969   3796   4808   1470     19   -412       C  
ATOM    640  CG2 ILE A 112       2.854  50.534  59.472  1.00 34.31           C  
ANISOU  640  CG2 ILE A 112     4241   3901   4894   1185    179   -328       C  
ATOM    641  CD1 ILE A 112       0.132  51.454  60.190  1.00 34.61           C  
ANISOU  641  CD1 ILE A 112     3985   4181   4983   1466     88   -584       C  
ATOM    642  N   MET A 113       3.136  48.839  56.277  1.00 27.84           N  
ANISOU  642  N   MET A 113     3575   3057   3947    983    163    -57       N  
ATOM    643  CA  MET A 113       4.129  47.834  55.916  1.00 24.21           C  
ANISOU  643  CA  MET A 113     3163   2574   3461    837    247    -17       C  
ATOM    644  C   MET A 113       4.938  48.275  54.699  1.00 27.25           C  
ANISOU  644  C   MET A 113     3678   2841   3836    768    242     52       C  
ATOM    645  O   MET A 113       6.128  47.985  54.599  1.00 26.37           O  
ANISOU  645  O   MET A 113     3606   2671   3741    674    314     44       O  
ATOM    646  CB  MET A 113       3.468  46.483  55.640  1.00 23.49           C  
ANISOU  646  CB  MET A 113     3010   2614   3303    752    291    -20       C  
ATOM    647  CG  MET A 113       4.466  45.345  55.482  1.00 26.56           C  
ANISOU  647  CG  MET A 113     3445   2952   3696    637    383     -5       C  
ATOM    648  SD  MET A 113       5.412  45.055  56.993  1.00 24.61           S  
ANISOU  648  SD  MET A 113     3189   2664   3500    670    419    -26       S  
ATOM    649  CE  MET A 113       6.733  44.010  56.383  1.00 21.99           C  
ANISOU  649  CE  MET A 113     2908   2238   3208    598    488    -17       C  
ATOM    650  N   SER A 114       4.287  48.972  53.774  1.00 25.05           N  
ANISOU  650  N   SER A 114     3460   2541   3517    811    153    115       N  
ATOM    651  CA  SER A 114       4.982  49.492  52.604  1.00 33.42           C  
ANISOU  651  CA  SER A 114     4678   3491   4529    715    146    198       C  
ATOM    652  C   SER A 114       6.050  50.492  53.027  1.00 33.37           C  
ANISOU  652  C   SER A 114     4777   3314   4589    694    179    184       C  
ATOM    653  O   SER A 114       7.156  50.499  52.486  1.00 31.94           O  
ANISOU  653  O   SER A 114     4677   3079   4381    538    256    187       O  
ATOM    654  CB  SER A 114       4.003  50.148  51.631  1.00 35.43           C  
ANISOU  654  CB  SER A 114     5002   3749   4710    791     10    297       C  
ATOM    655  OG  SER A 114       4.675  50.603  50.469  1.00 39.20           O  
ANISOU  655  OG  SER A 114     5665   4128   5101    659      7    398       O  
ATOM    656  N   TYR A 115       5.718  51.326  54.008  1.00 33.14           N  
ANISOU  656  N   TYR A 115     4730   3219   4642    833    135    139       N  
ATOM    657  CA  TYR A 115       6.642  52.354  54.465  1.00 37.72           C  
ANISOU  657  CA  TYR A 115     5412   3635   5283    799    171    101       C  
ATOM    658  C   TYR A 115       7.867  51.763  55.156  1.00 29.20           C  
ANISOU  658  C   TYR A 115     4248   2621   4226    683    286      4       C  
ATOM    659  O   TYR A 115       8.983  52.238  54.952  1.00 27.87           O  
ANISOU  659  O   TYR A 115     4159   2372   4058    550    350    -24       O  
ATOM    660  CB  TYR A 115       5.944  53.334  55.409  1.00 43.91           C  
ANISOU  660  CB  TYR A 115     6182   4341   6159    977    108     38       C  
ATOM    661  CG  TYR A 115       6.840  54.475  55.833  1.00 48.95           C  
ANISOU  661  CG  TYR A 115     6948   4789   6862    921    154    -18       C  
ATOM    662  CD1 TYR A 115       7.104  55.531  54.970  1.00 51.82           C  
ANISOU  662  CD1 TYR A 115     7553   4919   7218    871    125     74       C  
ATOM    663  CD2 TYR A 115       7.433  54.490  57.088  1.00 48.86           C  
ANISOU  663  CD2 TYR A 115     6831   4835   6899    895    228   -162       C  
ATOM    664  CE1 TYR A 115       7.928  56.573  55.347  1.00 53.49           C  
ANISOU  664  CE1 TYR A 115     7901   4940   7482    779    188      8       C  
ATOM    665  CE2 TYR A 115       8.259  55.528  57.475  1.00 50.87           C  
ANISOU  665  CE2 TYR A 115     7191   4936   7203    813    282   -242       C  
ATOM    666  CZ  TYR A 115       8.503  56.566  56.600  1.00 56.33           C  
ANISOU  666  CZ  TYR A 115     8125   5378   7899    747    271   -165       C  
ATOM    667  OH  TYR A 115       9.324  57.603  56.980  1.00 65.05           O  
ANISOU  667  OH  TYR A 115     9353   6315   9049    629    345   -259       O  
ATOM    668  N   VAL A 116       7.663  50.731  55.971  1.00 32.06           N  
ANISOU  668  N   VAL A 116     4452   3134   4596    729    306    -47       N  
ATOM    669  CA  VAL A 116       8.782  50.124  56.685  1.00 31.80           C  
ANISOU  669  CA  VAL A 116     4334   3167   4580    665    376   -122       C  
ATOM    670  C   VAL A 116       9.703  49.395  55.711  1.00 33.50           C  
ANISOU  670  C   VAL A 116     4561   3399   4770    536    442   -113       C  
ATOM    671  O   VAL A 116      10.874  49.188  56.003  1.00 40.69           O  
ANISOU  671  O   VAL A 116     5413   4342   5705    477    496   -192       O  
ATOM    672  CB  VAL A 116       8.318  49.140  57.796  1.00 36.85           C  
ANISOU  672  CB  VAL A 116     4845   3944   5213    743    369   -146       C  
ATOM    673  CG1 VAL A 116       7.228  49.768  58.653  1.00 27.18           C  
ANISOU  673  CG1 VAL A 116     3583   2748   3996    851    321   -184       C  
ATOM    674  CG2 VAL A 116       7.853  47.817  57.208  1.00 38.44           C  
ANISOU  674  CG2 VAL A 116     5023   4208   5375    719    384    -88       C  
ATOM    675  N   LEU A 117       9.184  49.023  54.545  1.00 27.52           N  
ANISOU  675  N   LEU A 117     3860   2640   3957    491    437    -41       N  
ATOM    676  CA  LEU A 117      10.003  48.336  53.554  1.00 28.86           C  
ANISOU  676  CA  LEU A 117     4033   2837   4095    352    517    -64       C  
ATOM    677  C   LEU A 117      10.862  49.321  52.768  1.00 34.27           C  
ANISOU  677  C   LEU A 117     4834   3444   4741    196    564    -75       C  
ATOM    678  O   LEU A 117      12.061  49.104  52.585  1.00 33.61           O  
ANISOU  678  O   LEU A 117     4701   3401   4669     78    656   -176       O  
ATOM    679  CB  LEU A 117       9.128  47.518  52.599  1.00 23.72           C  
ANISOU  679  CB  LEU A 117     3394   2241   3376    326    509     -6       C  
ATOM    680  CG  LEU A 117       8.523  46.237  53.181  1.00 36.46           C  
ANISOU  680  CG  LEU A 117     4906   3931   5016    400    513    -23       C  
ATOM    681  CD1 LEU A 117       7.812  45.430  52.103  1.00 34.05           C  
ANISOU  681  CD1 LEU A 117     4612   3688   4635    319    532     -3       C  
ATOM    682  CD2 LEU A 117       9.596  45.402  53.865  1.00 22.61           C  
ANISOU  682  CD2 LEU A 117     3073   2179   3340    416    573   -101       C  
ATOM    683  N   THR A 118      10.246  50.408  52.316  1.00 32.23           N  
ANISOU  683  N   THR A 118     4734   3075   4436    194    500     24       N  
ATOM    684  CA  THR A 118      10.930  51.388  51.482  1.00 32.22           C  
ANISOU  684  CA  THR A 118     4909   2967   4367     13    543     51       C  
ATOM    685  C   THR A 118      11.949  52.214  52.267  1.00 34.10           C  
ANISOU  685  C   THR A 118     5152   3137   4667    -54    606    -56       C  
ATOM    686  O   THR A 118      13.049  52.480  51.781  1.00 35.45           O  
ANISOU  686  O   THR A 118     5363   3312   4793   -268    713   -129       O  
ATOM    687  CB  THR A 118       9.924  52.343  50.804  1.00 33.94           C  
ANISOU  687  CB  THR A 118     5334   3046   4516     61    427    217       C  
ATOM    688  CG2 THR A 118       9.062  51.584  49.809  1.00 36.55           C  
ANISOU  688  CG2 THR A 118     5657   3488   4743     70    370    308       C  
ATOM    689  OG1 THR A 118       9.078  52.936  51.797  1.00 35.21           O  
ANISOU  689  OG1 THR A 118     5477   3127   4775    283    327    228       O  
ATOM    690  N   SER A 119      11.585  52.613  53.482  1.00 32.16           N  
ANISOU  690  N   SER A 119     4852   2854   4511    104    552    -91       N  
ATOM    691  CA  SER A 119      12.450  53.472  54.287  1.00 37.68           C  
ANISOU  691  CA  SER A 119     5557   3500   5261     33    607   -209       C  
ATOM    692  C   SER A 119      13.704  52.742  54.776  1.00 38.86           C  
ANISOU  692  C   SER A 119     5501   3833   5431    -46    693   -370       C  
ATOM    693  O   SER A 119      14.788  53.325  54.815  1.00 36.26           O  
ANISOU  693  O   SER A 119     5174   3511   5093   -221    781   -488       O  
ATOM    694  CB  SER A 119      11.676  54.047  55.477  1.00 37.30           C  
ANISOU  694  CB  SER A 119     5488   3390   5294    220    531   -230       C  
ATOM    695  OG  SER A 119      11.123  53.019  56.278  1.00 40.98           O  
ANISOU  695  OG  SER A 119     5764   4021   5786    381    486   -246       O  
ATOM    696  N   ARG A 120      13.559  51.473  55.145  1.00 42.09           N  
ANISOU  696  N   ARG A 120     3757   6656   5577    812   1355  -1146       N  
ATOM    697  CA  ARG A 120      14.701  50.678  55.591  1.00 37.57           C  
ANISOU  697  CA  ARG A 120     3400   6041   4833    548   1301  -1203       C  
ATOM    698  C   ARG A 120      15.655  50.376  54.440  1.00 37.79           C  
ANISOU  698  C   ARG A 120     3511   5977   4870    529   1089  -1064       C  
ATOM    699  O   ARG A 120      16.871  50.509  54.578  1.00 40.06           O  
ANISOU  699  O   ARG A 120     4048   6058   5116    455   1030  -1061       O  
ATOM    700  CB  ARG A 120      14.240  49.362  56.224  1.00 31.52           C  
ANISOU  700  CB  ARG A 120     2597   5484   3894    271   1301  -1212       C  
ATOM    701  CG  ARG A 120      13.452  49.505  57.515  1.00 35.85           C  
ANISOU  701  CG  ARG A 120     3143   6088   4389    222   1474  -1319       C  
ATOM    702  CD  ARG A 120      14.300  49.985  58.674  1.00 40.80           C  
ANISOU  702  CD  ARG A 120     4038   6536   4926    143   1565  -1440       C  
ATOM    703  NE  ARG A 120      13.622  49.752  59.946  1.00 50.62           N  
ANISOU  703  NE  ARG A 120     5292   7880   6060     13   1698  -1528       N  
ATOM    704  CZ  ARG A 120      14.070  50.174  61.123  1.00 52.36           C  
ANISOU  704  CZ  ARG A 120     5713   7997   6185    -72   1791  -1640       C  
ATOM    705  NH1 ARG A 120      15.200  50.863  61.195  1.00 58.14           N1+
ANISOU  705  NH1 ARG A 120     6655   8517   6917    -51   1762  -1677       N1+
ATOM    706  NH2 ARG A 120      13.384  49.910  62.227  1.00 46.50           N  
ANISOU  706  NH2 ARG A 120     4958   7371   5338   -194   1907  -1713       N  
ATOM    707  N   SER A 121      15.095  49.969  53.306  1.00 34.52           N  
ANISOU  707  N   SER A 121     2899   5717   4500    579    962   -930       N  
ATOM    708  CA  SER A 121      15.894  49.537  52.161  1.00 41.20           C  
ANISOU  708  CA  SER A 121     3832   6493   5330    526    757   -785       C  
ATOM    709  C   SER A 121      16.636  50.691  51.492  1.00 37.19           C  
ANISOU  709  C   SER A 121     3445   5738   4948    731    703   -715       C  
ATOM    710  O   SER A 121      17.560  50.470  50.711  1.00 37.53           O  
ANISOU  710  O   SER A 121     3616   5677   4967    675    561   -618       O  
ATOM    711  CB  SER A 121      15.006  48.828  51.136  1.00 44.76           C  
ANISOU  711  CB  SER A 121     4037   7201   5769    500    646   -678       C  
ATOM    712  OG  SER A 121      14.406  47.673  51.695  1.00 47.40           O  
ANISOU  712  OG  SER A 121     4289   7748   5975    265    690   -736       O  
ATOM    713  N   HIS A 122      16.231  51.919  51.799  1.00 39.51           N  
ANISOU  713  N   HIS A 122     3704   5929   5379    965    833   -768       N  
ATOM    714  CA  HIS A 122      16.865  53.102  51.226  1.00 43.18           C  
ANISOU  714  CA  HIS A 122     4301   6131   5974   1159    806   -703       C  
ATOM    715  C   HIS A 122      18.275  53.306  51.778  1.00 41.26           C  
ANISOU  715  C   HIS A 122     4371   5640   5668   1017    812   -774       C  
ATOM    716  O   HIS A 122      19.119  53.931  51.138  1.00 44.43           O  
ANISOU  716  O   HIS A 122     4916   5840   6126   1074    739   -696       O  
ATOM    717  CB  HIS A 122      16.007  54.344  51.488  1.00 56.02           C  
ANISOU  717  CB  HIS A 122     5822   7684   7778   1455    971   -750       C  
ATOM    718  CG  HIS A 122      16.712  55.637  51.213  1.00 64.61           C  
ANISOU  718  CG  HIS A 122     7112   8438   8997   1628    997   -722       C  
ATOM    719  CD2 HIS A 122      17.112  56.206  50.051  1.00 67.10           C  
ANISOU  719  CD2 HIS A 122     7474   8619   9401   1761    869   -546       C  
ATOM    720  ND1 HIS A 122      17.094  56.503  52.214  1.00 69.29           N  
ANISOU  720  ND1 HIS A 122     7907   8790   9629   1653   1180   -892       N  
ATOM    721  CE1 HIS A 122      17.695  57.552  51.681  1.00 71.81           C  
ANISOU  721  CE1 HIS A 122     8397   8831  10058   1783   1155   -823       C  
ATOM    722  NE2 HIS A 122      17.719  57.397  50.370  1.00 69.97           N  
ANISOU  722  NE2 HIS A 122     8068   8650   9867   1864    979   -606       N  
ATOM    723  N   LEU A 123      18.525  52.768  52.967  1.00 37.12           N  
ANISOU  723  N   LEU A 123     3941   5150   5012    816    894   -913       N  
ATOM    724  CA  LEU A 123      19.822  52.915  53.619  1.00 31.00           C  
ANISOU  724  CA  LEU A 123     3434   4191   4154    660    893   -981       C  
ATOM    725  C   LEU A 123      20.874  51.984  53.025  1.00 30.47           C  
ANISOU  725  C   LEU A 123     3452   4131   3994    488    706   -863       C  
ATOM    726  O   LEU A 123      22.061  52.104  53.328  1.00 27.20           O  
ANISOU  726  O   LEU A 123     3229   3580   3527    375    668   -878       O  
ATOM    727  CB  LEU A 123      19.692  52.662  55.123  1.00 30.30           C  
ANISOU  727  CB  LEU A 123     3410   4166   3936    500   1038  -1155       C  
ATOM    728  CG  LEU A 123      19.021  53.780  55.924  1.00 33.61           C  
ANISOU  728  CG  LEU A 123     3833   4504   4434    644   1265  -1324       C  
ATOM    729  CD1 LEU A 123      18.746  53.337  57.352  1.00 31.89           C  
ANISOU  729  CD1 LEU A 123     3652   4415   4051    455   1409  -1492       C  
ATOM    730  CD2 LEU A 123      19.888  55.032  55.904  1.00 36.02           C  
ANISOU  730  CD2 LEU A 123     4359   4505   4822    719   1302  -1371       C  
ATOM    731  N   ILE A 124      20.436  51.060  52.177  1.00 28.04           N  
ANISOU  731  N   ILE A 124     2996   3989   3667    465    597   -752       N  
ATOM    732  CA  ILE A 124      21.343  50.102  51.557  1.00 22.20           C  
ANISOU  732  CA  ILE A 124     2331   3253   2850    317    446   -652       C  
ATOM    733  C   ILE A 124      21.716  50.523  50.138  1.00 24.76           C  
ANISOU  733  C   ILE A 124     2649   3499   3259    434    330   -519       C  
ATOM    734  O   ILE A 124      20.852  50.897  49.347  1.00 23.33           O  
ANISOU  734  O   ILE A 124     2315   3392   3157    587    313   -452       O  
ATOM    735  CB  ILE A 124      20.725  48.688  51.515  1.00 25.32           C  
ANISOU  735  CB  ILE A 124     2613   3861   3146    169    409   -630       C  
ATOM    736  CG1 ILE A 124      20.232  48.279  52.905  1.00 28.18           C  
ANISOU  736  CG1 ILE A 124     2973   4320   3413     46    533   -748       C  
ATOM    737  CG2 ILE A 124      21.726  47.678  50.971  1.00 22.23           C  
ANISOU  737  CG2 ILE A 124     2329   3433   2685     25    283   -545       C  
ATOM    738  CD1 ILE A 124      21.310  48.301  53.968  1.00 27.08           C  
ANISOU  738  CD1 ILE A 124     3044   4058   3185    -81    555   -806       C  
ATOM    739  N   ASP A 125      23.007  50.464  49.823  1.00 24.89           N  
ANISOU  739  N   ASP A 125     2822   3384   3252    357    251   -472       N  
ATOM    740  CA  ASP A 125      23.476  50.734  48.468  1.00 24.81           C  
ANISOU  740  CA  ASP A 125     2823   3313   3291    427    147   -345       C  
ATOM    741  C   ASP A 125      23.216  49.534  47.565  1.00 19.36           C  
ANISOU  741  C   ASP A 125     2038   2787   2531    342     49   -269       C  
ATOM    742  O   ASP A 125      23.715  48.440  47.816  1.00 19.54           O  
ANISOU  742  O   ASP A 125     2115   2843   2467    182     23   -287       O  
ATOM    743  CB  ASP A 125      24.967  51.081  48.467  1.00 26.57           C  
ANISOU  743  CB  ASP A 125     3230   3357   3508    358    114   -333       C  
ATOM    744  CG  ASP A 125      25.265  52.382  49.185  1.00 43.12           C  
ANISOU  744  CG  ASP A 125     5443   5272   5670    419    208   -411       C  
ATOM    745  OD1 ASP A 125      24.492  53.349  49.017  1.00 52.59           O  
ANISOU  745  OD1 ASP A 125     6600   6409   6971    593    273   -411       O  
ATOM    746  OD2 ASP A 125      26.273  52.435  49.920  1.00 46.16           O1-
ANISOU  746  OD2 ASP A 125     5961   5576   6002    290    218   -471       O1-
ATOM    747  N   SER A 126      22.429  49.747  46.516  1.00 19.08           N  
ANISOU  747  N   SER A 126     1866   2851   2531    448     -5   -182       N  
ATOM    748  CA  SER A 126      22.098  48.684  45.573  1.00 17.57           C  
ANISOU  748  CA  SER A 126     1588   2830   2257    348    -96   -123       C  
ATOM    749  C   SER A 126      21.924  49.260  44.171  1.00 20.68           C  
ANISOU  749  C   SER A 126     1922   3258   2678    459   -189     10       C  
ATOM    750  O   SER A 126      21.020  50.065  43.947  1.00 25.80           O  
ANISOU  750  O   SER A 126     2437   3968   3400    627   -190     66       O  
ATOM    751  CB  SER A 126      20.829  47.952  46.011  1.00 25.32           C  
ANISOU  751  CB  SER A 126     2398   4029   3194    287    -61   -178       C  
ATOM    752  OG  SER A 126      20.534  46.876  45.138  1.00 26.60           O  
ANISOU  752  OG  SER A 126     2498   4348   3262    148   -141   -141       O  
ATOM    753  N   PRO A 127      22.781  48.854  43.215  1.00 22.33           N  
ANISOU  753  N   PRO A 127     2225   3433   2825    371   -265     68       N  
ATOM    754  CA  PRO A 127      23.899  47.894  43.255  1.00 21.62           C  
ANISOU  754  CA  PRO A 127     2277   3272   2667    204   -266     24       C  
ATOM    755  C   PRO A 127      24.981  48.221  44.292  1.00 19.74           C  
ANISOU  755  C   PRO A 127     2184   2843   2473    194   -204    -35       C  
ATOM    756  O   PRO A 127      25.144  49.386  44.651  1.00 21.60           O  
ANISOU  756  O   PRO A 127     2460   2959   2788    305   -169    -31       O  
ATOM    757  CB  PRO A 127      24.475  47.983  41.837  1.00 20.78           C  
ANISOU  757  CB  PRO A 127     2216   3159   2520    194   -343    121       C  
ATOM    758  CG  PRO A 127      23.337  48.419  40.997  1.00 21.63           C  
ANISOU  758  CG  PRO A 127     2171   3431   2617    283   -411    212       C  
ATOM    759  CD  PRO A 127      22.563  49.372  41.852  1.00 19.05           C  
ANISOU  759  CD  PRO A 127     1755   3079   2402    453   -359    205       C  
ATOM    760  N   PRO A 128      25.706  47.194  44.770  1.00 15.11           N  
ANISOU  760  N   PRO A 128     1678   2229   1833     57   -190    -83       N  
ATOM    761  CA  PRO A 128      26.687  47.346  45.853  1.00 14.58           C  
ANISOU  761  CA  PRO A 128     1722   2034   1782     23   -150   -129       C  
ATOM    762  C   PRO A 128      27.922  48.143  45.442  1.00 15.17           C  
ANISOU  762  C   PRO A 128     1892   1970   1900     53   -171    -84       C  
ATOM    763  O   PRO A 128      28.189  48.305  44.251  1.00 12.59           O  
ANISOU  763  O   PRO A 128     1567   1640   1577     78   -212    -13       O  
ATOM    764  CB  PRO A 128      27.064  45.901  46.184  1.00 13.17           C  
ANISOU  764  CB  PRO A 128     1583   1885   1537   -113   -152   -149       C  
ATOM    765  CG  PRO A 128      26.859  45.170  44.904  1.00 14.34           C  
ANISOU  765  CG  PRO A 128     1700   2100   1648   -151   -191   -112       C  
ATOM    766  CD  PRO A 128      25.655  45.809  44.269  1.00 15.15           C  
ANISOU  766  CD  PRO A 128     1679   2321   1757    -74   -214    -89       C  
ATOM    767  N   THR A 129      28.669  48.622  46.432  1.00 14.44           N  
ANISOU  767  N   THR A 129     1879   1781   1825     28   -140   -127       N  
ATOM    768  CA  THR A 129      29.833  49.464  46.178  1.00 14.06           C  
ANISOU  768  CA  THR A 129     1916   1612   1815     27   -152    -95       C  
ATOM    769  C   THR A 129      31.139  48.840  46.673  1.00 15.16           C  
ANISOU  769  C   THR A 129     2103   1737   1921    -83   -173    -96       C  
ATOM    770  O   THR A 129      31.800  48.105  45.940  1.00 17.70           O  
ANISOU  770  O   THR A 129     2414   2079   2231   -111   -203    -45       O  
ATOM    771  CB  THR A 129      29.664  50.849  46.834  1.00 17.18           C  
ANISOU  771  CB  THR A 129     2369   1894   2266     83    -96   -146       C  
ATOM    772  CG2 THR A 129      28.557  51.635  46.142  1.00 22.09           C  
ANISOU  772  CG2 THR A 129     2939   2501   2953    236    -78   -106       C  
ATOM    773  OG1 THR A 129      29.328  50.687  48.217  1.00 16.33           O  
ANISOU  773  OG1 THR A 129     2269   1814   2120     34    -44   -247       O  
ATOM    774  N   TYR A 130      31.500  49.129  47.919  1.00 15.13           N  
ANISOU  774  N   TYR A 130     2145   1707   1896   -143   -154   -155       N  
ATOM    775  CA  TYR A 130      32.820  48.783  48.442  1.00 10.57           C  
ANISOU  775  CA  TYR A 130     1595   1133   1289   -240   -192   -136       C  
ATOM    776  C   TYR A 130      32.950  47.333  48.907  1.00 18.98           C  
ANISOU  776  C   TYR A 130     2629   2280   2302   -286   -220   -107       C  
ATOM    777  O   TYR A 130      31.952  46.641  49.118  1.00 15.51           O  
ANISOU  777  O   TYR A 130     2168   1890   1833   -278   -198   -127       O  
ATOM    778  CB  TYR A 130      33.175  49.713  49.607  1.00 11.43           C  
ANISOU  778  CB  TYR A 130     1771   1202   1369   -315   -171   -209       C  
ATOM    779  CG  TYR A 130      32.904  51.175  49.331  1.00 20.30           C  
ANISOU  779  CG  TYR A 130     2960   2200   2552   -268   -117   -254       C  
ATOM    780  CD1 TYR A 130      33.669  51.881  48.414  1.00 17.99           C  
ANISOU  780  CD1 TYR A 130     2699   1824   2313   -267   -130   -199       C  
ATOM    781  CD2 TYR A 130      31.885  51.849  49.993  1.00 21.52           C  
ANISOU  781  CD2 TYR A 130     3150   2311   2715   -222    -38   -348       C  
ATOM    782  CE1 TYR A 130      33.424  53.216  48.156  1.00 20.74           C  
ANISOU  782  CE1 TYR A 130     3133   2026   2723   -223    -74   -223       C  
ATOM    783  CE2 TYR A 130      31.633  53.186  49.743  1.00 20.48           C  
ANISOU  783  CE2 TYR A 130     3094   2029   2658   -155     27   -383       C  
ATOM    784  CZ  TYR A 130      32.405  53.863  48.824  1.00 20.53           C  
ANISOU  784  CZ  TYR A 130     3150   1932   2719   -156      4   -313       C  
ATOM    785  OH  TYR A 130      32.159  55.193  48.572  1.00 17.58           O  
ANISOU  785  OH  TYR A 130     2875   1378   2426    -89     74   -330       O  
ATOM    786  N   ASN A 131      34.194  46.882  49.050  1.00 16.55           N  
ANISOU  786  N   ASN A 131     2314   1984   1990   -332   -265    -50       N  
ATOM    787  CA  ASN A 131      34.497  45.663  49.794  1.00 17.91           C  
ANISOU  787  CA  ASN A 131     2476   2211   2119   -370   -296     -3       C  
ATOM    788  C   ASN A 131      35.791  45.863  50.586  1.00 14.87           C  
ANISOU  788  C   ASN A 131     2078   1864   1707   -440   -357     39       C  
ATOM    789  O   ASN A 131      36.300  46.981  50.666  1.00 17.17           O  
ANISOU  789  O   ASN A 131     2380   2142   2000   -488   -364      4       O  
ATOM    790  CB  ASN A 131      34.575  44.435  48.867  1.00 17.85           C  
ANISOU  790  CB  ASN A 131     2444   2188   2151   -317   -287     54       C  
ATOM    791  CG  ASN A 131      35.663  44.540  47.805  1.00 19.27           C  
ANISOU  791  CG  ASN A 131     2587   2340   2395   -277   -290    100       C  
ATOM    792  ND2 ASN A 131      35.411  43.923  46.655  1.00 13.39           N  
ANISOU  792  ND2 ASN A 131     1841   1569   1677   -232   -250    102       N  
ATOM    793  OD1 ASN A 131      36.716  45.143  48.014  1.00 15.96           O  
ANISOU  793  OD1 ASN A 131     2138   1935   1990   -303   -322    126       O  
ATOM    794  N   ALA A 132      36.321  44.793  51.170  1.00 16.74           N  
ANISOU  794  N   ALA A 132     2292   2151   1918   -453   -403    123       N  
ATOM    795  CA  ALA A 132      37.486  44.904  52.049  1.00 16.07           C  
ANISOU  795  CA  ALA A 132     2170   2148   1790   -525   -484    185       C  
ATOM    796  C   ALA A 132      38.733  45.438  51.343  1.00 18.08           C  
ANISOU  796  C   ALA A 132     2346   2413   2111   -519   -509    220       C  
ATOM    797  O   ALA A 132      39.606  46.028  51.980  1.00 16.78           O  
ANISOU  797  O   ALA A 132     2144   2330   1901   -617   -571    234       O  
ATOM    798  CB  ALA A 132      37.793  43.560  52.681  1.00 16.27           C  
ANISOU  798  CB  ALA A 132     2176   2217   1790   -504   -534    305       C  
ATOM    799  N   ASP A 133      38.819  45.233  50.034  1.00 16.43           N  
ANISOU  799  N   ASP A 133     2110   2140   1995   -427   -458    231       N  
ATOM    800  CA  ASP A 133      40.009  45.631  49.291  1.00 16.97           C  
ANISOU  800  CA  ASP A 133     2094   2229   2124   -425   -463    268       C  
ATOM    801  C   ASP A 133      39.860  46.980  48.596  1.00 19.49           C  
ANISOU  801  C   ASP A 133     2460   2491   2456   -472   -421    193       C  
ATOM    802  O   ASP A 133      40.835  47.517  48.074  1.00 20.78           O  
ANISOU  802  O   ASP A 133     2567   2677   2650   -512   -420    215       O  
ATOM    803  CB  ASP A 133      40.374  44.563  48.256  1.00 21.67           C  
ANISOU  803  CB  ASP A 133     2634   2794   2804   -305   -416    326       C  
ATOM    804  CG  ASP A 133      41.094  43.379  48.870  1.00 25.88           C  
ANISOU  804  CG  ASP A 133     3094   3377   3364   -245   -459    437       C  
ATOM    805  OD1 ASP A 133      41.644  43.529  49.980  1.00 27.05           O  
ANISOU  805  OD1 ASP A 133     3192   3625   3459   -309   -550    495       O  
ATOM    806  OD2 ASP A 133      41.117  42.301  48.241  1.00 27.61           O1-
ANISOU  806  OD2 ASP A 133     3309   3530   3650   -135   -401    471       O1-
ATOM    807  N   TYR A 134      38.650  47.530  48.589  1.00 18.02           N  
ANISOU  807  N   TYR A 134     2370   2229   2246   -465   -382    114       N  
ATOM    808  CA  TYR A 134      38.401  48.763  47.850  1.00 19.12           C  
ANISOU  808  CA  TYR A 134     2568   2284   2412   -475   -337     69       C  
ATOM    809  C   TYR A 134      37.572  49.783  48.628  1.00 21.94           C  
ANISOU  809  C   TYR A 134     3023   2578   2736   -516   -314    -23       C  
ATOM    810  O   TYR A 134      36.380  49.586  48.865  1.00 19.40           O  
ANISOU  810  O   TYR A 134     2734   2238   2402   -455   -284    -66       O  
ATOM    811  CB  TYR A 134      37.720  48.439  46.515  1.00 13.76           C  
ANISOU  811  CB  TYR A 134     1895   1559   1773   -371   -291     86       C  
ATOM    812  CG  TYR A 134      38.623  47.668  45.577  1.00 19.40           C  
ANISOU  812  CG  TYR A 134     2536   2313   2522   -342   -279    149       C  
ATOM    813  CD1 TYR A 134      39.493  48.333  44.719  1.00 16.63           C  
ANISOU  813  CD1 TYR A 134     2166   1957   2197   -379   -256    177       C  
ATOM    814  CD2 TYR A 134      38.627  46.278  45.569  1.00 17.76           C  
ANISOU  814  CD2 TYR A 134     2288   2137   2323   -284   -274    176       C  
ATOM    815  CE1 TYR A 134      40.330  47.636  43.870  1.00 15.52           C  
ANISOU  815  CE1 TYR A 134     1949   1862   2085   -351   -221    220       C  
ATOM    816  CE2 TYR A 134      39.463  45.572  44.722  1.00 17.98           C  
ANISOU  816  CE2 TYR A 134     2256   2183   2394   -242   -236    216       C  
ATOM    817  CZ  TYR A 134      40.312  46.258  43.876  1.00 16.96           C  
ANISOU  817  CZ  TYR A 134     2091   2068   2286   -273   -206    233       C  
ATOM    818  OH  TYR A 134      41.148  45.565  43.031  1.00 15.15           O  
ANISOU  818  OH  TYR A 134     1793   1866   2097   -231   -145    259       O  
ATOM    819  N   GLY A 135      38.224  50.876  49.016  1.00 21.32           N  
ANISOU  819  N   GLY A 135     2990   2467   2643   -629   -314    -62       N  
ATOM    820  CA  GLY A 135      37.567  51.970  49.708  1.00 19.46           C  
ANISOU  820  CA  GLY A 135     2872   2136   2385   -673   -264   -168       C  
ATOM    821  C   GLY A 135      37.070  53.017  48.730  1.00 18.81           C  
ANISOU  821  C   GLY A 135     2869   1897   2381   -601   -197   -175       C  
ATOM    822  O   GLY A 135      36.609  54.090  49.117  1.00 24.39           O  
ANISOU  822  O   GLY A 135     3689   2478   3101   -616   -135   -256       O  
ATOM    823  N   TYR A 136      37.178  52.695  47.446  1.00 15.95           N  
ANISOU  823  N   TYR A 136     2456   1536   2067   -521   -205    -83       N  
ATOM    824  CA  TYR A 136      36.646  53.536  46.384  1.00 15.23           C  
ANISOU  824  CA  TYR A 136     2431   1321   2036   -437   -161    -48       C  
ATOM    825  C   TYR A 136      35.877  52.660  45.406  1.00 16.33           C  
ANISOU  825  C   TYR A 136     2498   1524   2183   -306   -176     18       C  
ATOM    826  O   TYR A 136      36.085  51.447  45.364  1.00 17.39           O  
ANISOU  826  O   TYR A 136     2547   1773   2288   -305   -207     37       O  
ATOM    827  CB  TYR A 136      37.771  54.291  45.670  1.00 16.08           C  
ANISOU  827  CB  TYR A 136     2574   1373   2162   -536   -153      3       C  
ATOM    828  CG  TYR A 136      38.891  53.398  45.184  1.00 20.11           C  
ANISOU  828  CG  TYR A 136     2965   2025   2652   -591   -192     67       C  
ATOM    829  CD1 TYR A 136      39.980  53.113  46.000  1.00 19.88           C  
ANISOU  829  CD1 TYR A 136     2865   2100   2591   -717   -232     48       C  
ATOM    830  CD2 TYR A 136      38.859  52.837  43.913  1.00 20.07           C  
ANISOU  830  CD2 TYR A 136     2910   2061   2656   -515   -186    144       C  
ATOM    831  CE1 TYR A 136      41.004  52.295  45.561  1.00 23.41           C  
ANISOU  831  CE1 TYR A 136     3178   2676   3040   -734   -256    113       C  
ATOM    832  CE2 TYR A 136      39.878  52.017  43.467  1.00 21.09           C  
ANISOU  832  CE2 TYR A 136     2930   2306   2778   -548   -193    186       C  
ATOM    833  CZ  TYR A 136      40.947  51.750  44.294  1.00 21.38           C  
ANISOU  833  CZ  TYR A 136     2882   2433   2808   -643   -224    174       C  
ATOM    834  OH  TYR A 136      41.964  50.935  43.851  1.00 18.81           O  
ANISOU  834  OH  TYR A 136     2426   2224   2496   -645   -220    223       O  
ATOM    835  N   LYS A 137      34.985  53.263  44.626  1.00 13.68           N  
ANISOU  835  N   LYS A 137     2200   1113   1885   -199   -153     57       N  
ATOM    836  CA  LYS A 137      34.234  52.505  43.634  1.00 16.89           C  
ANISOU  836  CA  LYS A 137     2536   1606   2276   -105   -178    118       C  
ATOM    837  C   LYS A 137      35.175  51.960  42.569  1.00 16.02           C  
ANISOU  837  C   LYS A 137     2394   1558   2135   -160   -194    185       C  
ATOM    838  O   LYS A 137      36.063  52.666  42.097  1.00 15.29           O  
ANISOU  838  O   LYS A 137     2348   1409   2052   -224   -179    227       O  
ATOM    839  CB  LYS A 137      33.147  53.362  42.979  1.00 20.37           C  
ANISOU  839  CB  LYS A 137     3006   1977   2755     21   -168    174       C  
ATOM    840  CG  LYS A 137      31.831  53.428  43.742  1.00 23.72           C  
ANISOU  840  CG  LYS A 137     3396   2409   3209    126   -146    114       C  
ATOM    841  CD  LYS A 137      31.872  54.477  44.833  1.00 30.91           C  
ANISOU  841  CD  LYS A 137     4403   3170   4172    122    -77     27       C  
ATOM    842  CE  LYS A 137      30.485  54.749  45.390  1.00 26.05           C  
ANISOU  842  CE  LYS A 137     3749   2547   3601    259    -27    -25       C  
ATOM    843  NZ  LYS A 137      30.508  55.875  46.358  1.00 21.65           N1+
ANISOU  843  NZ  LYS A 137     3313   1814   3098    261     68   -125       N1+
ATOM    844  N   SER A 138      34.975  50.699  42.203  1.00 14.90           N  
ANISOU  844  N   SER A 138     2180   1529   1953   -146   -209    186       N  
ATOM    845  CA  SER A 138      35.772  50.062  41.162  1.00 18.55           C  
ANISOU  845  CA  SER A 138     2614   2051   2384   -186   -198    226       C  
ATOM    846  C   SER A 138      35.002  48.895  40.566  1.00 13.66           C  
ANISOU  846  C   SER A 138     1954   1522   1714   -153   -203    215       C  
ATOM    847  O   SER A 138      34.110  48.345  41.212  1.00 12.61           O  
ANISOU  847  O   SER A 138     1797   1420   1576   -124   -218    171       O  
ATOM    848  CB  SER A 138      37.110  49.575  41.719  1.00 20.60           C  
ANISOU  848  CB  SER A 138     2830   2334   2662   -256   -185    206       C  
ATOM    849  OG  SER A 138      36.931  48.417  42.517  1.00 24.13           O  
ANISOU  849  OG  SER A 138     3232   2831   3108   -237   -198    165       O  
ATOM    850  N   TRP A 139      35.346  48.508  39.342  1.00 15.65           N  
ANISOU  850  N   TRP A 139     2206   1823   1916   -180   -180    245       N  
ATOM    851  CA  TRP A 139      34.634  47.412  38.697  1.00 14.35           C  
ANISOU  851  CA  TRP A 139     2024   1743   1685   -184   -175    216       C  
ATOM    852  C   TRP A 139      34.909  46.095  39.404  1.00 13.11           C  
ANISOU  852  C   TRP A 139     1844   1586   1551   -196   -143    147       C  
ATOM    853  O   TRP A 139      34.059  45.204  39.421  1.00 13.98           O  
ANISOU  853  O   TRP A 139     1951   1736   1623   -206   -144    104       O  
ATOM    854  CB  TRP A 139      35.007  47.280  37.219  1.00 17.91           C  
ANISOU  854  CB  TRP A 139     2499   2249   2056   -233   -142    246       C  
ATOM    855  CG  TRP A 139      34.038  46.391  36.521  1.00 14.47           C  
ANISOU  855  CG  TRP A 139     2062   1910   1527   -263   -150    211       C  
ATOM    856  CD1 TRP A 139      34.187  45.063  36.244  1.00 11.44           C  
ANISOU  856  CD1 TRP A 139     1690   1551   1106   -315    -89    128       C  
ATOM    857  CD2 TRP A 139      32.732  46.754  36.066  1.00 13.34           C  
ANISOU  857  CD2 TRP A 139     1900   1854   1315   -249   -225    255       C  
ATOM    858  CE2 TRP A 139      32.150  45.604  35.499  1.00 13.66           C  
ANISOU  858  CE2 TRP A 139     1937   1995   1259   -327   -213    189       C  
ATOM    859  CE3 TRP A 139      32.002  47.947  36.071  1.00 12.56           C  
ANISOU  859  CE3 TRP A 139     1782   1756   1233   -174   -297    350       C  
ATOM    860  NE1 TRP A 139      33.057  44.583  35.619  1.00 14.98           N  
ANISOU  860  NE1 TRP A 139     2142   2101   1450   -368   -120    104       N  
ATOM    861  CZ2 TRP A 139      30.870  45.612  34.946  1.00 15.28           C  
ANISOU  861  CZ2 TRP A 139     2099   2339   1369   -352   -288    217       C  
ATOM    862  CZ3 TRP A 139      30.740  47.953  35.513  1.00 13.85           C  
ANISOU  862  CZ3 TRP A 139     1893   2049   1319   -162   -368    393       C  
ATOM    863  CH2 TRP A 139      30.184  46.794  34.960  1.00 16.47           C  
ANISOU  863  CH2 TRP A 139     2200   2518   1540   -260   -372    328       C  
ATOM    864  N   GLU A 140      36.100  45.975  39.980  1.00  9.83           N  
ANISOU  864  N   GLU A 140     1410   1131   1196   -200   -118    148       N  
ATOM    865  CA  GLU A 140      36.481  44.764  40.695  1.00 21.90           C  
ANISOU  865  CA  GLU A 140     2917   2646   2759   -188    -94    117       C  
ATOM    866  C   GLU A 140      35.584  44.549  41.911  1.00 19.72           C  
ANISOU  866  C   GLU A 140     2646   2363   2484   -180   -139     95       C  
ATOM    867  O   GLU A 140      35.145  43.433  42.176  1.00 21.70           O  
ANISOU  867  O   GLU A 140     2911   2609   2724   -185   -121     67       O  
ATOM    868  CB  GLU A 140      37.951  44.827  41.121  1.00 20.60           C  
ANISOU  868  CB  GLU A 140     2697   2471   2660   -183    -79    150       C  
ATOM    869  CG  GLU A 140      38.420  43.618  41.919  1.00 23.57           C  
ANISOU  869  CG  GLU A 140     3041   2830   3085   -143    -66    154       C  
ATOM    870  CD  GLU A 140      38.519  42.354  41.082  1.00 25.14           C  
ANISOU  870  CD  GLU A 140     3264   2998   3291   -110     25    121       C  
ATOM    871  OE1 GLU A 140      38.628  42.461  39.841  1.00 24.80           O  
ANISOU  871  OE1 GLU A 140     3239   2973   3212   -132     87     92       O  
ATOM    872  OE2 GLU A 140      38.493  41.252  41.669  1.00 22.57           O1-
ANISOU  872  OE2 GLU A 140     2953   2620   3001    -70     42    123       O1-
ATOM    873  N   ALA A 141      35.305  45.627  42.638  1.00 16.97           N  
ANISOU  873  N   ALA A 141     2297   2005   2146   -178   -183    102       N  
ATOM    874  CA  ALA A 141      34.459  45.559  43.827  1.00 15.01           C  
ANISOU  874  CA  ALA A 141     2053   1764   1888   -179   -207     70       C  
ATOM    875  C   ALA A 141      33.011  45.227  43.475  1.00 17.51           C  
ANISOU  875  C   ALA A 141     2365   2128   2162   -171   -205     39       C  
ATOM    876  O   ALA A 141      32.334  44.506  44.210  1.00 14.63           O  
ANISOU  876  O   ALA A 141     1996   1788   1774   -194   -200      7       O  
ATOM    877  CB  ALA A 141      34.525  46.870  44.599  1.00 12.66           C  
ANISOU  877  CB  ALA A 141     1770   1432   1606   -184   -228     61       C  
ATOM    878  N   PHE A 142      32.535  45.754  42.351  1.00 15.86           N  
ANISOU  878  N   PHE A 142     2148   1948   1931   -149   -212     59       N  
ATOM    879  CA  PHE A 142      31.169  45.486  41.921  1.00 14.44           C  
ANISOU  879  CA  PHE A 142     1931   1854   1701   -150   -226     43       C  
ATOM    880  C   PHE A 142      30.990  44.075  41.370  1.00 15.55           C  
ANISOU  880  C   PHE A 142     2084   2038   1784   -224   -200      6       C  
ATOM    881  O   PHE A 142      30.016  43.395  41.691  1.00 19.38           O  
ANISOU  881  O   PHE A 142     2547   2582   2234   -270   -198    -34       O  
ATOM    882  CB  PHE A 142      30.720  46.490  40.856  1.00 12.57           C  
ANISOU  882  CB  PHE A 142     1675   1654   1448   -102   -260    102       C  
ATOM    883  CG  PHE A 142      29.527  46.024  40.070  1.00 14.71           C  
ANISOU  883  CG  PHE A 142     1888   2060   1641   -126   -291    104       C  
ATOM    884  CD1 PHE A 142      28.269  45.992  40.652  1.00 14.20           C  
ANISOU  884  CD1 PHE A 142     1741   2078   1576   -104   -308     81       C  
ATOM    885  CD2 PHE A 142      29.668  45.584  38.764  1.00 16.55           C  
ANISOU  885  CD2 PHE A 142     2139   2358   1790   -190   -298    121       C  
ATOM    886  CE1 PHE A 142      27.169  45.546  39.942  1.00 16.06           C  
ANISOU  886  CE1 PHE A 142     1897   2472   1733   -148   -347     85       C  
ATOM    887  CE2 PHE A 142      28.571  45.136  38.046  1.00 17.91           C  
ANISOU  887  CE2 PHE A 142     2255   2683   1868   -245   -338    118       C  
ATOM    888  CZ  PHE A 142      27.319  45.119  38.638  1.00 19.74           C  
ANISOU  888  CZ  PHE A 142     2386   3010   2104   -226   -370    105       C  
ATOM    889  N   SER A 143      31.932  43.639  40.541  1.00 16.16           N  
ANISOU  889  N   SER A 143     2204   2082   1853   -248   -164     10       N  
ATOM    890  CA  SER A 143      31.734  42.439  39.732  1.00 16.45           C  
ANISOU  890  CA  SER A 143     2278   2146   1827   -325   -120    -41       C  
ATOM    891  C   SER A 143      32.154  41.143  40.418  1.00 18.64           C  
ANISOU  891  C   SER A 143     2607   2332   2141   -348    -59    -82       C  
ATOM    892  O   SER A 143      31.672  40.069  40.064  1.00 19.23           O  
ANISOU  892  O   SER A 143     2732   2406   2168   -428    -15   -141       O  
ATOM    893  CB  SER A 143      32.490  42.572  38.407  1.00 15.70           C  
ANISOU  893  CB  SER A 143     2215   2059   1693   -341    -85    -31       C  
ATOM    894  OG  SER A 143      33.890  42.620  38.624  1.00 15.16           O  
ANISOU  894  OG  SER A 143     2156   1902   1701   -294    -37    -12       O  
ATOM    895  N   ASN A 144      33.050  41.236  41.394  1.00 16.77           N  
ANISOU  895  N   ASN A 144     2366   2019   1985   -287    -59    -43       N  
ATOM    896  CA  ASN A 144      33.595  40.036  42.022  1.00 14.81           C  
ANISOU  896  CA  ASN A 144     2166   1678   1785   -281    -10    -44       C  
ATOM    897  C   ASN A 144      32.717  39.542  43.170  1.00 10.04           C  
ANISOU  897  C   ASN A 144     1580   1074   1162   -324    -32    -48       C  
ATOM    898  O   ASN A 144      32.765  40.069  44.281  1.00 15.10           O  
ANISOU  898  O   ASN A 144     2189   1730   1817   -301    -80    -10       O  
ATOM    899  CB  ASN A 144      35.022  40.303  42.508  1.00 15.39           C  
ANISOU  899  CB  ASN A 144     2203   1704   1942   -199    -14     22       C  
ATOM    900  CG  ASN A 144      35.771  39.032  42.867  1.00 17.82           C  
ANISOU  900  CG  ASN A 144     2546   1909   2315   -154     43     47       C  
ATOM    901  ND2 ASN A 144      37.073  39.027  42.606  1.00 18.98           N  
ANISOU  901  ND2 ASN A 144     2644   2032   2536    -76     76     88       N  
ATOM    902  OD1 ASN A 144      35.192  38.069  43.368  1.00 15.46           O  
ANISOU  902  OD1 ASN A 144     2316   1552   2007   -185     63     39       O  
ATOM    903  N   LEU A 145      31.934  38.504  42.893  1.00 13.45           N  
ANISOU  903  N   LEU A 145     2072   1490   1548   -409     14   -101       N  
ATOM    904  CA  LEU A 145      30.953  37.985  43.842  1.00 14.46           C  
ANISOU  904  CA  LEU A 145     2219   1636   1639   -486      8   -111       C  
ATOM    905  C   LEU A 145      31.576  37.224  45.013  1.00 17.07           C  
ANISOU  905  C   LEU A 145     2611   1855   2018   -460     22    -46       C  
ATOM    906  O   LEU A 145      30.883  36.882  45.971  1.00 14.60           O  
ANISOU  906  O   LEU A 145     2320   1559   1667   -527     16    -35       O  
ATOM    907  CB  LEU A 145      29.961  37.072  43.115  1.00 15.29           C  
ANISOU  907  CB  LEU A 145     2376   1762   1671   -621     57   -192       C  
ATOM    908  CG  LEU A 145      29.197  37.683  41.939  1.00 20.89           C  
ANISOU  908  CG  LEU A 145     3015   2620   2302   -671     25   -241       C  
ATOM    909  CD1 LEU A 145      28.337  36.631  41.243  1.00 21.31           C  
ANISOU  909  CD1 LEU A 145     3128   2704   2265   -842     73   -329       C  
ATOM    910  CD2 LEU A 145      28.348  38.856  42.403  1.00 22.10           C  
ANISOU  910  CD2 LEU A 145     3039   2919   2440   -634    -54   -214       C  
ATOM    911  N   SER A 146      32.876  36.954  44.938  1.00 14.72           N  
ANISOU  911  N   SER A 146     2332   1459   1800   -363     41     10       N  
ATOM    912  CA  SER A 146      33.547  36.201  45.995  1.00 15.57           C  
ANISOU  912  CA  SER A 146     2486   1471   1960   -316     40    106       C  
ATOM    913  C   SER A 146      33.730  37.033  47.265  1.00 17.13           C  
ANISOU  913  C   SER A 146     2617   1759   2134   -302    -54    175       C  
ATOM    914  O   SER A 146      33.983  36.486  48.334  1.00 14.88           O  
ANISOU  914  O   SER A 146     2369   1440   1847   -300    -79    263       O  
ATOM    915  CB  SER A 146      34.904  35.683  45.509  1.00 17.78           C  
ANISOU  915  CB  SER A 146     2771   1639   2344   -193     90    154       C  
ATOM    916  OG  SER A 146      34.738  34.687  44.514  1.00 20.34           O  
ANISOU  916  OG  SER A 146     3197   1846   2686   -217    205     79       O  
ATOM    917  N   TYR A 147      33.599  38.351  47.140  1.00 10.75           N  
ANISOU  917  N   TYR A 147     1725   1057   1300   -300   -102    136       N  
ATOM    918  CA  TYR A 147      33.686  39.252  48.288  1.00 12.27           C  
ANISOU  918  CA  TYR A 147     1875   1331   1457   -313   -172    164       C  
ATOM    919  C   TYR A 147      32.335  39.460  48.965  1.00 14.23           C  
ANISOU  919  C   TYR A 147     2134   1651   1621   -401   -166    106       C  
ATOM    920  O   TYR A 147      31.302  39.495  48.299  1.00 13.73           O  
ANISOU  920  O   TYR A 147     2058   1621   1536   -436   -131     34       O  
ATOM    921  CB  TYR A 147      34.203  40.632  47.870  1.00 14.11           C  
ANISOU  921  CB  TYR A 147     2035   1614   1712   -275   -205    141       C  
ATOM    922  CG  TYR A 147      35.658  40.740  47.483  1.00 14.48           C  
ANISOU  922  CG  TYR A 147     2034   1637   1829   -208   -219    201       C  
ATOM    923  CD1 TYR A 147      36.066  40.530  46.173  1.00 19.32           C  
ANISOU  923  CD1 TYR A 147     2638   2210   2494   -161   -165    184       C  
ATOM    924  CD2 TYR A 147      36.618  41.113  48.417  1.00 17.22           C  
ANISOU  924  CD2 TYR A 147     2335   2030   2178   -208   -286    269       C  
ATOM    925  CE1 TYR A 147      37.394  40.655  45.809  1.00 19.54           C  
ANISOU  925  CE1 TYR A 147     2601   2237   2587   -102   -161    233       C  
ATOM    926  CE2 TYR A 147      37.950  41.239  48.062  1.00 22.56           C  
ANISOU  926  CE2 TYR A 147     2934   2718   2920   -155   -300    327       C  
ATOM    927  CZ  TYR A 147      38.331  41.009  46.756  1.00 23.30           C  
ANISOU  927  CZ  TYR A 147     3009   2766   3078    -96   -230    308       C  
ATOM    928  OH  TYR A 147      39.654  41.133  46.393  1.00 25.53           O  
ANISOU  928  OH  TYR A 147     3195   3077   3428    -45   -227    360       O  
ATOM    929  N   TYR A 148      32.349  39.623  50.284  1.00 16.37           N  
ANISOU  929  N   TYR A 148     2416   1966   1836   -444   -200    139       N  
ATOM    930  CA  TYR A 148      31.252  40.314  50.949  1.00 12.29           C  
ANISOU  930  CA  TYR A 148     1881   1542   1245   -508   -184     62       C  
ATOM    931  C   TYR A 148      31.343  41.778  50.538  1.00 11.49           C  
ANISOU  931  C   TYR A 148     1719   1470   1175   -452   -196      1       C  
ATOM    932  O   TYR A 148      32.445  42.304  50.383  1.00 13.00           O  
ANISOU  932  O   TYR A 148     1899   1634   1408   -411   -237     36       O  
ATOM    933  CB  TYR A 148      31.334  40.199  52.474  1.00 11.66           C  
ANISOU  933  CB  TYR A 148     1843   1513   1075   -584   -207    101       C  
ATOM    934  CG  TYR A 148      31.034  38.836  53.051  1.00 12.51           C  
ANISOU  934  CG  TYR A 148     2030   1590   1133   -657   -188    174       C  
ATOM    935  CD1 TYR A 148      29.746  38.322  53.039  1.00 12.83           C  
ANISOU  935  CD1 TYR A 148     2089   1659   1127   -745   -118    116       C  
ATOM    936  CD2 TYR A 148      32.037  38.079  53.645  1.00 21.10           C  
ANISOU  936  CD2 TYR A 148     3171   2627   2219   -643   -242    313       C  
ATOM    937  CE1 TYR A 148      29.468  37.078  53.581  1.00 17.70           C  
ANISOU  937  CE1 TYR A 148     2801   2232   1694   -837    -91    186       C  
ATOM    938  CE2 TYR A 148      31.770  36.839  54.191  1.00 18.96           C  
ANISOU  938  CE2 TYR A 148     2996   2301   1906   -705   -221    401       C  
ATOM    939  CZ  TYR A 148      30.484  36.344  54.157  1.00 19.87           C  
ANISOU  939  CZ  TYR A 148     3155   2424   1972   -812   -140    333       C  
ATOM    940  OH  TYR A 148      30.212  35.109  54.700  1.00 15.84           O  
ANISOU  940  OH  TYR A 148     2761   1841   1416   -896   -110    423       O  
ATOM    941  N   THR A 149      30.209  42.446  50.363  1.00 12.92           N  
ANISOU  941  N   THR A 149     1858   1705   1344   -450   -158    -82       N  
ATOM    942  CA  THR A 149      30.248  43.882  50.108  1.00 13.88           C  
ANISOU  942  CA  THR A 149     1946   1823   1504   -385   -159   -128       C  
ATOM    943  C   THR A 149      30.392  44.605  51.446  1.00 13.36           C  
ANISOU  943  C   THR A 149     1914   1778   1386   -432   -150   -171       C  
ATOM    944  O   THR A 149      30.423  43.966  52.496  1.00 13.93           O  
ANISOU  944  O   THR A 149     2023   1891   1377   -516   -153   -155       O  
ATOM    945  CB  THR A 149      28.995  44.378  49.345  1.00 15.42           C  
ANISOU  945  CB  THR A 149     2070   2064   1724   -331   -124   -179       C  
ATOM    946  CG2 THR A 149      27.763  44.374  50.243  1.00 11.17           C  
ANISOU  946  CG2 THR A 149     1494   1616   1134   -369    -65   -247       C  
ATOM    947  OG1 THR A 149      29.224  45.704  48.849  1.00 14.08           O  
ANISOU  947  OG1 THR A 149     1889   1845   1614   -244   -129   -188       O  
ATOM    948  N   ARG A 150      30.496  45.930  51.413  1.00 12.72           N  
ANISOU  948  N   ARG A 150     1835   1659   1338   -390   -135   -225       N  
ATOM    949  CA  ARG A 150      30.711  46.703  52.631  1.00 15.64           C  
ANISOU  949  CA  ARG A 150     2260   2036   1648   -456   -113   -292       C  
ATOM    950  C   ARG A 150      29.801  47.924  52.721  1.00 18.69           C  
ANISOU  950  C   ARG A 150     2644   2388   2067   -394    -25   -402       C  
ATOM    951  O   ARG A 150      29.710  48.709  51.780  1.00 20.51           O  
ANISOU  951  O   ARG A 150     2859   2542   2392   -293    -16   -397       O  
ATOM    952  CB  ARG A 150      32.177  47.141  52.726  1.00 18.85           C  
ANISOU  952  CB  ARG A 150     2703   2403   2056   -502   -179   -252       C  
ATOM    953  CG  ARG A 150      33.129  46.038  53.152  1.00 17.89           C  
ANISOU  953  CG  ARG A 150     2575   2336   1885   -565   -260   -146       C  
ATOM    954  CD  ARG A 150      33.041  45.775  54.647  1.00 17.30           C  
ANISOU  954  CD  ARG A 150     2547   2350   1675   -684   -269   -162       C  
ATOM    955  NE  ARG A 150      33.774  46.777  55.417  1.00 13.69           N  
ANISOU  955  NE  ARG A 150     2132   1916   1153   -783   -292   -215       N  
ATOM    956  CZ  ARG A 150      35.076  46.711  55.671  1.00 18.27           C  
ANISOU  956  CZ  ARG A 150     2691   2546   1704   -848   -391   -133       C  
ATOM    957  NH1 ARG A 150      35.791  45.692  55.212  1.00 16.55           N1+
ANISOU  957  NH1 ARG A 150     2407   2345   1537   -789   -463     10       N1+
ATOM    958  NH2 ARG A 150      35.666  47.662  56.384  1.00 17.76           N  
ANISOU  958  NH2 ARG A 150     2668   2518   1561   -974   -410   -200       N  
ATOM    959  N   ALA A 151      29.135  48.076  53.863  1.00 22.00           N  
ANISOU  959  N   ALA A 151     3087   2861   2411   -451     48   -495       N  
ATOM    960  CA  ALA A 151      28.278  49.232  54.112  1.00 18.17           C  
ANISOU  960  CA  ALA A 151     2605   2334   1965   -378    161   -615       C  
ATOM    961  C   ALA A 151      29.121  50.493  54.281  1.00 18.94           C  
ANISOU  961  C   ALA A 151     2806   2300   2088   -394    175   -671       C  
ATOM    962  O   ALA A 151      28.695  51.589  53.920  1.00 19.03           O  
ANISOU  962  O   ALA A 151     2837   2199   2196   -283    250   -728       O  
ATOM    963  CB  ALA A 151      27.416  49.002  55.338  1.00 15.89           C  
ANISOU  963  CB  ALA A 151     2317   2148   1574   -453    257   -714       C  
ATOM    964  N   LEU A 152      30.311  50.324  54.848  1.00 15.30           N  
ANISOU  964  N   LEU A 152     2413   1857   1542   -537    102   -648       N  
ATOM    965  CA  LEU A 152      31.292  51.402  54.932  1.00 15.94           C  
ANISOU  965  CA  LEU A 152     2588   1833   1633   -600     95   -690       C  
ATOM    966  C   LEU A 152      32.627  50.922  54.375  1.00 14.96           C  
ANISOU  966  C   LEU A 152     2435   1734   1516   -653    -37   -560       C  
ATOM    967  O   LEU A 152      33.027  49.781  54.613  1.00 18.09           O  
ANISOU  967  O   LEU A 152     2780   2243   1851   -701   -118   -468       O  
ATOM    968  CB  LEU A 152      31.462  51.888  56.376  1.00 17.50           C  
ANISOU  968  CB  LEU A 152     2892   2063   1694   -764    150   -824       C  
ATOM    969  CG  LEU A 152      30.435  52.880  56.932  1.00 20.03           C  
ANISOU  969  CG  LEU A 152     3284   2299   2027   -721    322  -1001       C  
ATOM    970  CD1 LEU A 152      30.737  53.204  58.389  1.00 20.79           C  
ANISOU  970  CD1 LEU A 152     3453   2462   1983   -883    357  -1079       C  
ATOM    971  CD2 LEU A 152      30.409  54.156  56.102  1.00 21.93           C  
ANISOU  971  CD2 LEU A 152     3582   2326   2424   -597    389  -1037       C  
ATOM    972  N   PRO A 153      33.319  51.790  53.623  1.00 18.96           N  
ANISOU  972  N   PRO A 153     2974   2129   2103   -638    -47   -545       N  
ATOM    973  CA  PRO A 153      34.633  51.437  53.077  1.00 20.52           C  
ANISOU  973  CA  PRO A 153     3125   2362   2311   -691   -152   -432       C  
ATOM    974  C   PRO A 153      35.636  51.158  54.190  1.00 20.97           C  
ANISOU  974  C   PRO A 153     3186   2541   2241   -870   -229   -428       C  
ATOM    975  O   PRO A 153      35.499  51.710  55.282  1.00 17.50           O  
ANISOU  975  O   PRO A 153     2830   2116   1702   -989   -190   -540       O  
ATOM    976  CB  PRO A 153      35.029  52.682  52.275  1.00 23.39           C  
ANISOU  976  CB  PRO A 153     3549   2574   2763   -678   -117   -449       C  
ATOM    977  CG  PRO A 153      34.247  53.793  52.891  1.00 28.07           C  
ANISOU  977  CG  PRO A 153     4261   3046   3360   -676     -1   -593       C  
ATOM    978  CD  PRO A 153      32.942  53.177  53.301  1.00 23.64           C  
ANISOU  978  CD  PRO A 153     3653   2548   2780   -577     50   -630       C  
ATOM    979  N   PRO A 154      36.629  50.300  53.922  1.00 20.13           N  
ANISOU  979  N   PRO A 154     2983   2530   2134   -885   -333   -297       N  
ATOM    980  CA  PRO A 154      37.627  49.986  54.947  1.00 20.35           C  
ANISOU  980  CA  PRO A 154     2983   2706   2044  -1037   -429   -255       C  
ATOM    981  C   PRO A 154      38.459  51.207  55.312  1.00 26.16           C  
ANISOU  981  C   PRO A 154     3752   3429   2756  -1151   -410   -313       C  
ATOM    982  O   PRO A 154      38.599  52.122  54.501  1.00 28.42           O  
ANISOU  982  O   PRO A 154     4080   3592   3127  -1145   -364   -357       O  
ATOM    983  CB  PRO A 154      38.492  48.910  54.282  1.00 21.80           C  
ANISOU  983  CB  PRO A 154     3033   2960   2290   -961   -519    -89       C  
ATOM    984  CG  PRO A 154      38.315  49.136  52.818  1.00 24.76           C  
ANISOU  984  CG  PRO A 154     3391   3211   2804   -831   -460    -80       C  
ATOM    985  CD  PRO A 154      36.899  49.604  52.652  1.00 21.51           C  
ANISOU  985  CD  PRO A 154     3068   2689   2415   -758   -360   -182       C  
ATOM    986  N   VAL A 155      38.984  51.223  56.531  1.00 28.55           N  
ANISOU  986  N   VAL A 155     4050   3856   2940  -1264   -442   -307       N  
ATOM    987  CA  VAL A 155      39.908  52.266  56.943  1.00 28.61           C  
ANISOU  987  CA  VAL A 155     4082   3885   2905  -1401   -438   -351       C  
ATOM    988  C   VAL A 155      41.162  52.172  56.080  1.00 29.89           C  
ANISOU  988  C   VAL A 155     4125   4096   3134  -1409   -517   -245       C  
ATOM    989  O   VAL A 155      41.728  51.089  55.931  1.00 25.68           O  
ANISOU  989  O   VAL A 155     3462   3683   2613  -1360   -612   -108       O  
ATOM    990  CB  VAL A 155      40.277  52.143  58.436  1.00 27.19           C  
ANISOU  990  CB  VAL A 155     3905   3861   2565  -1537   -473   -345       C  
ATOM    991  CG1 VAL A 155      41.329  53.176  58.820  1.00 32.98           C  
ANISOU  991  CG1 VAL A 155     4654   4636   3241  -1702   -478   -385       C  
ATOM    992  CG2 VAL A 155      39.035  52.289  59.305  1.00 27.22           C  
ANISOU  992  CG2 VAL A 155     4022   3823   2497  -1544   -374   -460       C  
ATOM    993  N   PRO A 156      41.581  53.303  55.485  1.00 33.97           N  
ANISOU  993  N   PRO A 156     4689   4514   3706  -1465   -467   -305       N  
ATOM    994  CA  PRO A 156      42.784  53.351  54.644  1.00 34.33           C  
ANISOU  994  CA  PRO A 156     4622   4612   3811  -1493   -519   -218       C  
ATOM    995  C   PRO A 156      44.015  52.781  55.345  1.00 32.00           C  
ANISOU  995  C   PRO A 156     4179   4544   3435  -1576   -629   -112       C  
ATOM    996  O   PRO A 156      44.111  52.837  56.571  1.00 32.11           O  
ANISOU  996  O   PRO A 156     4220   4656   3324  -1674   -653   -133       O  
ATOM    997  CB  PRO A 156      42.955  54.847  54.365  1.00 37.66           C  
ANISOU  997  CB  PRO A 156     5163   4894   4254  -1591   -431   -322       C  
ATOM    998  CG  PRO A 156      41.572  55.394  54.452  1.00 37.59           C  
ANISOU  998  CG  PRO A 156     5316   4692   4272  -1518   -323   -439       C  
ATOM    999  CD  PRO A 156      40.892  54.604  55.535  1.00 34.37           C  
ANISOU  999  CD  PRO A 156     4906   4382   3773  -1494   -344   -454       C  
ATOM   1000  N   ASP A 157      44.940  52.236  54.561  1.00 54.36           N  
ANISOU 1000  N   ASP A 157     7672   7340   5642  -1559   1440   1044       N  
ATOM   1001  CA  ASP A 157      46.102  51.533  55.097  1.00 64.41           C  
ANISOU 1001  CA  ASP A 157     8592   8725   7155  -1400   1716   1162       C  
ATOM   1002  C   ASP A 157      47.033  52.445  55.894  1.00 62.73           C  
ANISOU 1002  C   ASP A 157     7973   8609   7254  -1527   1521   1400       C  
ATOM   1003  O   ASP A 157      47.594  52.036  56.910  1.00 56.70           O  
ANISOU 1003  O   ASP A 157     6888   7922   6735  -1439   1482   1473       O  
ATOM   1004  CB  ASP A 157      46.883  50.870  53.961  1.00 77.04           C  
ANISOU 1004  CB  ASP A 157    10262  10372   8636  -1312   2265   1252       C  
ATOM   1005  CG  ASP A 157      45.996  50.045  53.048  1.00 83.20           C  
ANISOU 1005  CG  ASP A 157    11538  11037   9038  -1263   2447   1009       C  
ATOM   1006  OD1 ASP A 157      45.435  50.615  52.089  1.00 85.60           O  
ANISOU 1006  OD1 ASP A 157    12156  11303   9066  -1436   2336    981       O  
ATOM   1007  OD2 ASP A 157      45.861  48.826  53.290  1.00 84.15           O1-
ANISOU 1007  OD2 ASP A 157    11717  11096   9161  -1050   2640    854       O1-
ATOM   1008  N   ASP A 158      47.194  53.678  55.428  1.00 65.35           N  
ANISOU 1008  N   ASP A 158     8331   8931   7569  -1764   1374   1542       N  
ATOM   1009  CA  ASP A 158      48.130  54.609  56.048  1.00 66.07           C  
ANISOU 1009  CA  ASP A 158     8075   9095   7935  -1949   1183   1789       C  
ATOM   1010  C   ASP A 158      47.431  55.663  56.904  1.00 55.52           C  
ANISOU 1010  C   ASP A 158     6834   7618   6642  -2124    683   1678       C  
ATOM   1011  O   ASP A 158      47.437  56.849  56.573  1.00 55.14           O  
ANISOU 1011  O   ASP A 158     6861   7488   6601  -2348    505   1778       O  
ATOM   1012  CB  ASP A 158      48.982  55.286  54.973  1.00 74.12           C  
ANISOU 1012  CB  ASP A 158     9024  10189   8950  -2113   1401   2069       C  
ATOM   1013  CG  ASP A 158      48.319  55.266  53.610  1.00 79.92           C  
ANISOU 1013  CG  ASP A 158    10175  10858   9334  -2122   1598   1978       C  
ATOM   1014  OD1 ASP A 158      47.073  55.207  53.554  1.00 79.82           O  
ANISOU 1014  OD1 ASP A 158    10500  10710   9116  -2100   1393   1732       O  
ATOM   1015  OD2 ASP A 158      49.045  55.305  52.594  1.00 83.93           O1-
ANISOU 1015  OD2 ASP A 158    10669  11457   9765  -2167   1957   2174       O1-
ATOM   1016  N   CYS A 159      46.840  55.220  58.008  1.00 45.87           N  
ANISOU 1016  N   CYS A 159     5625   6351   5454  -2014    487   1476       N  
ATOM   1017  CA  CYS A 159      46.185  56.120  58.952  1.00 43.51           C  
ANISOU 1017  CA  CYS A 159     5439   5899   5193  -2144     80   1341       C  
ATOM   1018  C   CYS A 159      46.903  56.104  60.301  1.00 47.55           C  
ANISOU 1018  C   CYS A 159     5683   6494   5889  -2227   -113   1406       C  
ATOM   1019  O   CYS A 159      47.487  55.089  60.677  1.00 50.24           O  
ANISOU 1019  O   CYS A 159     5775   6997   6317  -2092     36   1488       O  
ATOM   1020  CB  CYS A 159      44.714  55.731  59.129  1.00 36.36           C  
ANISOU 1020  CB  CYS A 159     4827   4856   4131  -1976     -2   1046       C  
ATOM   1021  SG  CYS A 159      43.693  55.993  57.660  1.00 39.19           S  
ANISOU 1021  SG  CYS A 159     5528   5096   4266  -1973     68   1006       S  
ATOM   1022  N   PRO A 160      46.869  57.236  61.026  1.00 40.48           N  
ANISOU 1022  N   PRO A 160     4858   5472   5051  -2465   -450   1384       N  
ATOM   1023  CA  PRO A 160      47.466  57.353  62.362  1.00 44.17           C  
ANISOU 1023  CA  PRO A 160     5159   5997   5627  -2624   -707   1429       C  
ATOM   1024  C   PRO A 160      47.038  56.239  63.319  1.00 46.74           C  
ANISOU 1024  C   PRO A 160     5462   6397   5899  -2417   -706   1265       C  
ATOM   1025  O   PRO A 160      47.887  55.628  63.967  1.00 51.42           O  
ANISOU 1025  O   PRO A 160     5754   7178   6607  -2439   -730   1441       O  
ATOM   1026  CB  PRO A 160      46.953  58.709  62.850  1.00 45.14           C  
ANISOU 1026  CB  PRO A 160     5577   5859   5714  -2856  -1021   1282       C  
ATOM   1027  CG  PRO A 160      46.783  59.500  61.607  1.00 45.25           C  
ANISOU 1027  CG  PRO A 160     5716   5751   5727  -2911   -933   1365       C  
ATOM   1028  CD  PRO A 160      46.331  58.524  60.552  1.00 40.88           C  
ANISOU 1028  CD  PRO A 160     5172   5297   5064  -2628   -605   1343       C  
ATOM   1029  N   THR A 161      45.736  55.983  63.400  1.00 44.34           N  
ANISOU 1029  N   THR A 161     5449   5952   5445  -2227   -685    971       N  
ATOM   1030  CA  THR A 161      45.208  54.942  64.277  1.00 44.61           C  
ANISOU 1030  CA  THR A 161     5488   6043   5418  -2033   -676    814       C  
ATOM   1031  C   THR A 161      44.517  53.854  63.453  1.00 47.58           C  
ANISOU 1031  C   THR A 161     5928   6434   5716  -1738   -388    721       C  
ATOM   1032  O   THR A 161      44.158  54.090  62.299  1.00 47.40           O  
ANISOU 1032  O   THR A 161     6045   6336   5627  -1709   -256    714       O  
ATOM   1033  CB  THR A 161      44.220  55.531  65.306  1.00 43.40           C  
ANISOU 1033  CB  THR A 161     5626   5706   5158  -2080   -906    547       C  
ATOM   1034  CG2 THR A 161      44.881  56.648  66.101  1.00 43.21           C  
ANISOU 1034  CG2 THR A 161     5636   5619   5162  -2416  -1193    599       C  
ATOM   1035  OG1 THR A 161      43.066  56.043  64.630  1.00 44.26           O  
ANISOU 1035  OG1 THR A 161     6007   5604   5205  -1983   -857    383       O  
ATOM   1036  N   PRO A 162      44.344  52.650  64.033  1.00 47.20           N  
ANISOU 1036  N   PRO A 162     5797   6476   5660  -1548   -306    666       N  
ATOM   1037  CA  PRO A 162      43.667  51.558  63.320  1.00 41.93           C  
ANISOU 1037  CA  PRO A 162     5231   5792   4908  -1301    -52    561       C  
ATOM   1038  C   PRO A 162      42.260  51.908  62.832  1.00 34.09           C  
ANISOU 1038  C   PRO A 162     4563   4625   3766  -1260   -105    351       C  
ATOM   1039  O   PRO A 162      41.788  51.310  61.866  1.00 29.58           O  
ANISOU 1039  O   PRO A 162     4120   4025   3095  -1154     73    308       O  
ATOM   1040  CB  PRO A 162      43.604  50.447  64.371  1.00 42.45           C  
ANISOU 1040  CB  PRO A 162     5178   5942   5009  -1156    -57    528       C  
ATOM   1041  CG  PRO A 162      44.780  50.696  65.236  1.00 44.57           C  
ANISOU 1041  CG  PRO A 162     5158   6354   5424  -1311   -206    746       C  
ATOM   1042  CD  PRO A 162      44.919  52.190  65.311  1.00 46.77           C  
ANISOU 1042  CD  PRO A 162     5534   6554   5681  -1585   -444    747       C  
ATOM   1043  N   LEU A 163      41.605  52.860  63.488  1.00 30.00           N  
ANISOU 1043  N   LEU A 163     4180   3980   3238  -1352   -340    236       N  
ATOM   1044  CA  LEU A 163      40.243  53.234  63.118  1.00 28.56           C  
ANISOU 1044  CA  LEU A 163     4242   3627   2985  -1293   -394     93       C  
ATOM   1045  C   LEU A 163      40.195  54.523  62.305  1.00 30.27           C  
ANISOU 1045  C   LEU A 163     4573   3707   3222  -1443   -474    167       C  
ATOM   1046  O   LEU A 163      39.132  54.933  61.839  1.00 29.05           O  
ANISOU 1046  O   LEU A 163     4585   3407   3046  -1406   -529    120       O  
ATOM   1047  CB  LEU A 163      39.377  53.375  64.369  1.00 28.86           C  
ANISOU 1047  CB  LEU A 163     4365   3576   3026  -1234   -530    -81       C  
ATOM   1048  CG  LEU A 163      39.138  52.066  65.122  1.00 26.96           C  
ANISOU 1048  CG  LEU A 163     4044   3452   2748  -1076   -461   -150       C  
ATOM   1049  CD1 LEU A 163      38.394  52.324  66.411  1.00 32.53           C  
ANISOU 1049  CD1 LEU A 163     4846   4083   3433  -1048   -571   -304       C  
ATOM   1050  CD2 LEU A 163      38.371  51.089  64.248  1.00 23.02           C  
ANISOU 1050  CD2 LEU A 163     3602   2952   2191   -924   -323   -173       C  
ATOM   1051  N   GLY A 164      41.350  55.157  62.138  1.00 34.35           N  
ANISOU 1051  N   GLY A 164     4976   4273   3804  -1622   -492    324       N  
ATOM   1052  CA  GLY A 164      41.436  56.393  61.385  1.00 31.12           C  
ANISOU 1052  CA  GLY A 164     4662   3733   3428  -1790   -570    429       C  
ATOM   1053  C   GLY A 164      42.358  57.400  62.040  1.00 35.45           C  
ANISOU 1053  C   GLY A 164     5138   4240   4090  -2023   -734    510       C  
ATOM   1054  O   GLY A 164      43.556  57.426  61.765  1.00 37.25           O  
ANISOU 1054  O   GLY A 164     5165   4612   4376  -2160   -685    711       O  
ATOM   1055  N   VAL A 165      41.795  58.235  62.908  1.00 35.85           N  
ANISOU 1055  N   VAL A 165     5362   4082   4177  -2079   -918    360       N  
ATOM   1056  CA  VAL A 165      42.580  59.203  63.664  1.00 40.66           C  
ANISOU 1056  CA  VAL A 165     5986   4608   4856  -2345  -1110    392       C  
ATOM   1057  C   VAL A 165      42.264  59.106  65.154  1.00 43.00           C  
ANISOU 1057  C   VAL A 165     6399   4848   5092  -2343  -1226    176       C  
ATOM   1058  O   VAL A 165      43.046  59.552  65.995  1.00 43.04           O  
ANISOU 1058  O   VAL A 165     6404   4856   5092  -2582  -1399    195       O  
ATOM   1059  CB  VAL A 165      42.325  60.650  63.185  1.00 44.89           C  
ANISOU 1059  CB  VAL A 165     6726   4854   5477  -2496  -1217    423       C  
ATOM   1060  CG1 VAL A 165      42.859  60.852  61.772  1.00 38.27           C  
ANISOU 1060  CG1 VAL A 165     5772   4098   4671  -2575  -1129    684       C  
ATOM   1061  CG2 VAL A 165      40.841  60.986  63.262  1.00 36.35           C  
ANISOU 1061  CG2 VAL A 165     5892   3509   4409  -2295  -1201    235       C  
ATOM   1062  N   LYS A 166      41.117  58.514  65.474  1.00 41.34           N  
ANISOU 1062  N   LYS A 166     6294   4594   4819  -2089  -1133    -13       N  
ATOM   1063  CA  LYS A 166      40.665  58.409  66.858  1.00 43.34           C  
ANISOU 1063  CA  LYS A 166     6696   4786   4984  -2061  -1192   -229       C  
ATOM   1064  C   LYS A 166      41.212  57.170  67.558  1.00 42.90           C  
ANISOU 1064  C   LYS A 166     6435   5021   4846  -2030  -1186   -191       C  
ATOM   1065  O   LYS A 166      41.496  56.157  66.921  1.00 41.74           O  
ANISOU 1065  O   LYS A 166     6054   5079   4728  -1899  -1058    -56       O  
ATOM   1066  CB  LYS A 166      39.135  58.399  66.921  1.00 41.51           C  
ANISOU 1066  CB  LYS A 166     6644   4368   4760  -1798  -1074   -412       C  
ATOM   1067  CG  LYS A 166      38.493  59.750  66.662  1.00 46.65           C  
ANISOU 1067  CG  LYS A 166     7530   4669   5527  -1813  -1091   -467       C  
ATOM   1068  CD  LYS A 166      39.066  60.810  67.590  1.00 50.32           C  
ANISOU 1068  CD  LYS A 166     8130   5015   5974  -1959  -1159   -541       C  
ATOM   1069  CE  LYS A 166      38.301  62.119  67.481  1.00 54.02           C  
ANISOU 1069  CE  LYS A 166     8827   5116   6582  -1897  -1109   -619       C  
ATOM   1070  NZ  LYS A 166      36.902  61.985  67.973  1.00 56.35           N1+
ANISOU 1070  NZ  LYS A 166     9255   5239   6917  -1626   -942   -796       N1+
ATOM   1071  N   GLY A 167      41.349  57.261  68.877  1.00 43.88           N  
ANISOU 1071  N   GLY A 167     6661   5147   4865  -2123  -1296   -298       N  
ATOM   1072  CA  GLY A 167      41.807  56.144  69.682  1.00 41.36           C  
ANISOU 1072  CA  GLY A 167     6168   5084   4463  -2125  -1336   -241       C  
ATOM   1073  C   GLY A 167      43.315  56.075  69.812  1.00 43.12           C  
ANISOU 1073  C   GLY A 167     6125   5515   4744  -2374  -1498     31       C  
ATOM   1074  O   GLY A 167      44.034  56.941  69.315  1.00 48.07           O  
ANISOU 1074  O   GLY A 167     6711   6089   5464  -2554  -1572    167       O  
ATOM   1075  N   LYS A 168      43.793  55.037  70.490  1.00 43.26           N  
ANISOU 1075  N   LYS A 168     5933   5774   4732  -2374  -1551    149       N  
ATOM   1076  CA  LYS A 168      45.224  54.824  70.654  1.00 46.67           C  
ANISOU 1076  CA  LYS A 168     6028   6429   5274  -2570  -1693    480       C  
ATOM   1077  C   LYS A 168      45.812  54.218  69.385  1.00 47.74           C  
ANISOU 1077  C   LYS A 168     5804   6702   5631  -2430  -1485    727       C  
ATOM   1078  O   LYS A 168      45.077  53.781  68.500  1.00 49.33           O  
ANISOU 1078  O   LYS A 168     6061   6835   5846  -2147  -1220    615       O  
ATOM   1079  CB  LYS A 168      45.500  53.920  71.856  1.00 51.38           C  
ANISOU 1079  CB  LYS A 168     6517   7211   5792  -2555  -1786    564       C  
ATOM   1080  CG  LYS A 168      44.837  54.385  73.143  1.00 59.01           C  
ANISOU 1080  CG  LYS A 168     7870   8028   6523  -2568  -1837    312       C  
ATOM   1081  CD  LYS A 168      45.050  53.383  74.268  1.00 61.67           C  
ANISOU 1081  CD  LYS A 168     8103   8556   6772  -2561  -1915    417       C  
ATOM   1082  CE  LYS A 168      44.119  53.662  75.436  1.00 61.93           C  
ANISOU 1082  CE  LYS A 168     8522   8447   6563  -2524  -1878    133       C  
ATOM   1083  NZ  LYS A 168      44.210  52.614  76.490  1.00 60.93           N1+
ANISOU 1083  NZ  LYS A 168     8310   8505   6337  -2514  -1938    236       N1+
ATOM   1084  N   LYS A 169      47.138  54.191  69.303  1.00 49.30           N  
ANISOU 1084  N   LYS A 169     5646   7084   6001  -2609  -1575   1076       N  
ATOM   1085  CA  LYS A 169      47.825  53.688  68.118  1.00 53.75           C  
ANISOU 1085  CA  LYS A 169     5872   7761   6788  -2448  -1297   1332       C  
ATOM   1086  C   LYS A 169      47.622  52.183  67.959  1.00 52.69           C  
ANISOU 1086  C   LYS A 169     5571   7734   6716  -2085  -1014   1357       C  
ATOM   1087  O   LYS A 169      47.754  51.639  66.862  1.00 54.85           O  
ANISOU 1087  O   LYS A 169     5729   8018   7093  -1863   -680   1427       O  
ATOM   1088  CB  LYS A 169      49.320  54.013  68.190  1.00 60.66           C  
ANISOU 1088  CB  LYS A 169     6351   8818   7879  -2726  -1453   1750       C  
ATOM   1089  CG  LYS A 169      49.636  55.385  68.773  1.00 67.86           C  
ANISOU 1089  CG  LYS A 169     7516   9595   8673  -3019  -1766   1702       C  
ATOM   1090  CD  LYS A 169      49.008  56.507  67.959  1.00 71.53           C  
ANISOU 1090  CD  LYS A 169     8294   9813   9071  -3086  -1722   1493       C  
ATOM   1091  CE  LYS A 169      49.646  56.623  66.586  1.00 73.70           C  
ANISOU 1091  CE  LYS A 169     8298  10154   9549  -3075  -1501   1748       C  
ATOM   1092  NZ  LYS A 169      49.079  57.761  65.810  1.00 71.37           N1+
ANISOU 1092  NZ  LYS A 169     8314   9615   9188  -3156  -1489   1589       N1+
ATOM   1093  N   GLN A 170      47.301  51.518  69.063  1.00 50.15           N  
ANISOU 1093  N   GLN A 170     5272   7473   6309  -2043  -1141   1295       N  
ATOM   1094  CA  GLN A 170      47.080  50.078  69.060  1.00 50.69           C  
ANISOU 1094  CA  GLN A 170     5203   7614   6444  -1721   -906   1323       C  
ATOM   1095  C   GLN A 170      45.757  49.734  69.739  1.00 45.26           C  
ANISOU 1095  C   GLN A 170     4844   6824   5529  -1603   -944    996       C  
ATOM   1096  O   GLN A 170      45.453  50.246  70.816  1.00 46.06           O  
ANISOU 1096  O   GLN A 170     5130   6912   5457  -1797  -1211    882       O  
ATOM   1097  CB  GLN A 170      48.240  49.362  69.757  1.00 63.66           C  
ANISOU 1097  CB  GLN A 170     6406   9484   8297  -1768  -1004   1717       C  
ATOM   1098  CG  GLN A 170      48.173  47.845  69.705  1.00 70.60           C  
ANISOU 1098  CG  GLN A 170     7104  10408   9312  -1421   -732   1802       C  
ATOM   1099  CD  GLN A 170      49.301  47.190  70.480  1.00 80.67           C  
ANISOU 1099  CD  GLN A 170     7916  11899  10836  -1468   -863   2244       C  
ATOM   1100  NE2 GLN A 170      49.476  45.888  70.287  1.00 80.63           N  
ANISOU 1100  NE2 GLN A 170     7686  11907  11042  -1144   -573   2396       N  
ATOM   1101  OE1 GLN A 170      50.008  47.849  71.244  1.00 87.49           O  
ANISOU 1101  OE1 GLN A 170     8630  12902  11709  -1806  -1231   2465       O  
ATOM   1102  N   LEU A 171      44.968  48.876  69.100  1.00 40.89           N  
ANISOU 1102  N   LEU A 171     4382   6190   4966  -1303   -666    850       N  
ATOM   1103  CA  LEU A 171      43.688  48.454  69.659  1.00 35.66           C  
ANISOU 1103  CA  LEU A 171     3978   5441   4130  -1177   -673    587       C  
ATOM   1104  C   LEU A 171      43.897  47.512  70.841  1.00 36.38           C  
ANISOU 1104  C   LEU A 171     3918   5677   4229  -1150   -774    712       C  
ATOM   1105  O   LEU A 171      44.895  46.793  70.892  1.00 39.69           O  
ANISOU 1105  O   LEU A 171     4002   6234   4845  -1107   -732   1008       O  
ATOM   1106  CB  LEU A 171      42.830  47.786  68.580  1.00 36.43           C  
ANISOU 1106  CB  LEU A 171     4205   5415   4221   -918   -388    437       C  
ATOM   1107  CG  LEU A 171      42.136  48.758  67.622  1.00 38.89           C  
ANISOU 1107  CG  LEU A 171     4766   5564   4446   -958   -358    264       C  
ATOM   1108  CD1 LEU A 171      41.399  48.016  66.519  1.00 39.72           C  
ANISOU 1108  CD1 LEU A 171     4996   5576   4520   -761   -119    167       C  
ATOM   1109  CD2 LEU A 171      41.182  49.665  68.387  1.00 40.09           C  
ANISOU 1109  CD2 LEU A 171     5169   5604   4459  -1056   -554     54       C  
ATOM   1110  N   PRO A 172      42.957  47.518  71.802  1.00 36.52           N  
ANISOU 1110  N   PRO A 172     4169   5660   4046  -1171   -892    514       N  
ATOM   1111  CA  PRO A 172      43.089  46.663  72.986  1.00 35.26           C  
ANISOU 1111  CA  PRO A 172     3903   5646   3848  -1176  -1009    640       C  
ATOM   1112  C   PRO A 172      43.081  45.179  72.637  1.00 32.45           C  
ANISOU 1112  C   PRO A 172     3348   5314   3669   -888   -778    768       C  
ATOM   1113  O   PRO A 172      42.519  44.792  71.613  1.00 27.61           O  
ANISOU 1113  O   PRO A 172     2817   4566   3108   -681   -525    638       O  
ATOM   1114  CB  PRO A 172      41.861  47.034  73.828  1.00 29.60           C  
ANISOU 1114  CB  PRO A 172     3542   4843   2861  -1213  -1079    347       C  
ATOM   1115  CG  PRO A 172      40.891  47.610  72.859  1.00 27.76           C  
ANISOU 1115  CG  PRO A 172     3527   4404   2617  -1092   -909     94       C  
ATOM   1116  CD  PRO A 172      41.721  48.319  71.836  1.00 35.35           C  
ANISOU 1116  CD  PRO A 172     4384   5335   3713  -1179   -899    193       C  
ATOM   1117  N   ASP A 173      43.711  44.369  73.483  1.00 31.15           N  
ANISOU 1117  N   ASP A 173     2942   5305   3589   -897   -880   1033       N  
ATOM   1118  CA  ASP A 173      43.778  42.926  73.283  1.00 35.71           C  
ANISOU 1118  CA  ASP A 173     3327   5873   4366   -623   -664   1185       C  
ATOM   1119  C   ASP A 173      42.379  42.330  73.170  1.00 32.73           C  
ANISOU 1119  C   ASP A 173     3227   5350   3860   -443   -510    905       C  
ATOM   1120  O   ASP A 173      41.547  42.509  74.061  1.00 27.60           O  
ANISOU 1120  O   ASP A 173     2775   4720   2991   -526   -650    758       O  
ATOM   1121  CB  ASP A 173      44.553  42.270  74.428  1.00 40.82           C  
ANISOU 1121  CB  ASP A 173     3691   6713   5106   -698   -866   1539       C  
ATOM   1122  CG  ASP A 173      44.631  40.765  74.294  1.00 49.32           C  
ANISOU 1122  CG  ASP A 173     4569   7743   6426   -402   -637   1719       C  
ATOM   1123  OD1 ASP A 173      43.784  40.073  74.893  1.00 54.84           O  
ANISOU 1123  OD1 ASP A 173     5414   8413   7011   -328   -644   1626       O  
ATOM   1124  OD2 ASP A 173      45.541  40.272  73.594  1.00 57.49           O1-
ANISOU 1124  OD2 ASP A 173     5308   8755   7782   -239   -427   1963       O1-
ATOM   1125  N   SER A 174      42.124  41.631  72.067  1.00 33.16           N  
ANISOU 1125  N   SER A 174     3306   5253   4042   -215   -216    839       N  
ATOM   1126  CA  SER A 174      40.791  41.110  71.777  1.00 32.46           C  
ANISOU 1126  CA  SER A 174     3475   5013   3844    -87    -94    593       C  
ATOM   1127  C   SER A 174      40.309  40.128  72.841  1.00 29.37           C  
ANISOU 1127  C   SER A 174     3061   4666   3431    -28   -155    661       C  
ATOM   1128  O   SER A 174      39.117  40.060  73.132  1.00 28.18           O  
ANISOU 1128  O   SER A 174     3115   4463   3129    -21   -177    477       O  
ATOM   1129  CB  SER A 174      40.765  40.442  70.400  1.00 29.19           C  
ANISOU 1129  CB  SER A 174     3120   4424   3547     96    213    538       C  
ATOM   1130  OG  SER A 174      41.714  39.393  70.320  1.00 36.51           O  
ANISOU 1130  OG  SER A 174     3809   5342   4721    258    397    782       O  
ATOM   1131  N   ASN A 175      41.236  39.371  73.419  1.00 27.25           N  
ANISOU 1131  N   ASN A 175     2519   4498   3337     15   -182    963       N  
ATOM   1132  CA  ASN A 175      40.882  38.411  74.458  1.00 35.59           C  
ANISOU 1132  CA  ASN A 175     3533   5606   4383     57   -255   1083       C  
ATOM   1133  C   ASN A 175      40.493  39.106  75.762  1.00 37.37           C  
ANISOU 1133  C   ASN A 175     3870   6001   4327   -173   -541   1042       C  
ATOM   1134  O   ASN A 175      39.645  38.612  76.504  1.00 29.76           O  
ANISOU 1134  O   ASN A 175     3021   5052   3234   -161   -569    996       O  
ATOM   1135  CB  ASN A 175      42.032  37.433  74.705  1.00 36.72           C  
ANISOU 1135  CB  ASN A 175     3324   5800   4827    170   -214   1473       C  
ATOM   1136  CG  ASN A 175      41.671  36.350  75.703  1.00 46.09           C  
ANISOU 1136  CG  ASN A 175     4464   7017   6029    225   -281   1633       C  
ATOM   1137  ND2 ASN A 175      42.258  36.419  76.892  1.00 47.34           N  
ANISOU 1137  ND2 ASN A 175     4440   7399   6147     60   -562   1915       N  
ATOM   1138  OD1 ASN A 175      40.876  35.458  75.406  1.00 50.46           O  
ANISOU 1138  OD1 ASN A 175     5156   7396   6621    385   -102   1522       O  
ATOM   1139  N   GLU A 176      41.112  40.252  76.034  1.00 28.89           N  
ANISOU 1139  N   GLU A 176     2788   5043   3146   -395   -736   1056       N  
ATOM   1140  CA  GLU A 176      40.764  41.038  77.214  1.00 35.82           C  
ANISOU 1140  CA  GLU A 176     3864   6040   3704   -643   -979    964       C  
ATOM   1141  C   GLU A 176      39.361  41.623  77.080  1.00 30.21           C  
ANISOU 1141  C   GLU A 176     3498   5193   2789   -609   -866    590       C  
ATOM   1142  O   GLU A 176      38.616  41.694  78.055  1.00 27.57           O  
ANISOU 1142  O   GLU A 176     3352   4903   2220   -679   -916    492       O  
ATOM   1143  CB  GLU A 176      41.782  42.156  77.446  1.00 37.19           C  
ANISOU 1143  CB  GLU A 176     3990   6326   3815   -924  -1221   1055       C  
ATOM   1144  CG  GLU A 176      43.070  41.699  78.114  1.00 52.04           C  
ANISOU 1144  CG  GLU A 176     5531   8416   5826  -1060  -1452   1491       C  
ATOM   1145  CD  GLU A 176      44.025  42.846  78.388  1.00 60.76           C  
ANISOU 1145  CD  GLU A 176     6617   9608   6861  -1389  -1714   1581       C  
ATOM   1146  OE1 GLU A 176      45.098  42.601  78.981  1.00 65.51           O  
ANISOU 1146  OE1 GLU A 176     6995  10300   7595  -1513  -1850   1910       O  
ATOM   1147  OE2 GLU A 176      43.703  43.992  78.008  1.00 58.61           O1-
ANISOU 1147  OE2 GLU A 176     6597   9232   6440  -1502  -1715   1300       O1-
ATOM   1148  N   ILE A 177      39.010  42.039  75.867  1.00 25.48           N  
ANISOU 1148  N   ILE A 177     2966   4429   2285   -501   -703    411       N  
ATOM   1149  CA  ILE A 177      37.674  42.555  75.593  1.00 27.50           C  
ANISOU 1149  CA  ILE A 177     3480   4543   2425   -443   -595    122       C  
ATOM   1150  C   ILE A 177      36.619  41.483  75.844  1.00 27.13           C  
ANISOU 1150  C   ILE A 177     3460   4464   2383   -286   -476    106       C  
ATOM   1151  O   ILE A 177      35.611  41.732  76.506  1.00 25.71           O  
ANISOU 1151  O   ILE A 177     3445   4278   2047   -297   -455    -24       O  
ATOM   1152  CB  ILE A 177      37.548  43.063  74.143  1.00 27.35           C  
ANISOU 1152  CB  ILE A 177     3498   4368   2527   -370   -473      4       C  
ATOM   1153  CG1 ILE A 177      38.466  44.263  73.916  1.00 23.32           C  
ANISOU 1153  CG1 ILE A 177     2983   3875   2003   -546   -590     13       C  
ATOM   1154  CG2 ILE A 177      36.105  43.438  73.828  1.00 25.54           C  
ANISOU 1154  CG2 ILE A 177     3472   3997   2235   -294   -381   -217       C  
ATOM   1155  CD1 ILE A 177      38.404  44.814  72.515  1.00 22.30           C  
ANISOU 1155  CD1 ILE A 177     2895   3607   1970   -499   -481    -72       C  
ATOM   1156  N   VAL A 178      36.863  40.286  75.318  1.00 30.44           N  
ANISOU 1156  N   VAL A 178     3723   4846   2997   -141   -376    249       N  
ATOM   1157  CA  VAL A 178      35.945  39.168  75.494  1.00 26.86           C  
ANISOU 1157  CA  VAL A 178     3287   4339   2577    -18   -279    263       C  
ATOM   1158  C   VAL A 178      35.766  38.808  76.970  1.00 23.03           C  
ANISOU 1158  C   VAL A 178     2794   4010   1945    -89   -382    376       C  
ATOM   1159  O   VAL A 178      34.644  38.606  77.435  1.00 26.21           O  
ANISOU 1159  O   VAL A 178     3306   4402   2250    -63   -327    299       O  
ATOM   1160  CB  VAL A 178      36.429  37.925  74.724  1.00 21.99           C  
ANISOU 1160  CB  VAL A 178     2540   3617   2198    134   -145    403       C  
ATOM   1161  CG1 VAL A 178      35.524  36.735  75.005  1.00 25.77           C  
ANISOU 1161  CG1 VAL A 178     3052   4023   2715    223    -77    439       C  
ATOM   1162  CG2 VAL A 178      36.482  38.214  73.229  1.00 26.13           C  
ANISOU 1162  CG2 VAL A 178     3144   3981   2804    187    -10    269       C  
ATOM   1163  N   GLU A 179      36.873  38.744  77.703  1.00 24.97           N  
ANISOU 1163  N   GLU A 179     2903   4412   2172   -195   -537    589       N  
ATOM   1164  CA  GLU A 179      36.841  38.337  79.107  1.00 26.73           C  
ANISOU 1164  CA  GLU A 179     3126   4805   2224   -300   -667    744       C  
ATOM   1165  C   GLU A 179      36.177  39.364  80.024  1.00 29.03           C  
ANISOU 1165  C   GLU A 179     3691   5171   2169   -469   -722    545       C  
ATOM   1166  O   GLU A 179      35.398  39.002  80.905  1.00 34.51           O  
ANISOU 1166  O   GLU A 179     4493   5927   2694   -480   -683    543       O  
ATOM   1167  CB  GLU A 179      38.259  38.057  79.609  1.00 29.22           C  
ANISOU 1167  CB  GLU A 179     3204   5281   2619   -408   -867   1076       C  
ATOM   1168  CG  GLU A 179      38.862  36.770  79.084  1.00 39.60           C  
ANISOU 1168  CG  GLU A 179     4236   6521   4290   -205   -768   1344       C  
ATOM   1169  CD  GLU A 179      40.248  36.515  79.638  1.00 52.27           C  
ANISOU 1169  CD  GLU A 179     5538   8293   6027   -298   -970   1742       C  
ATOM   1170  OE1 GLU A 179      40.855  37.460  80.185  1.00 58.09           O  
ANISOU 1170  OE1 GLU A 179     6285   9199   6586   -551  -1211   1790       O  
ATOM   1171  OE2 GLU A 179      40.730  35.368  79.529  1.00 57.17           O1-
ANISOU 1171  OE2 GLU A 179     5912   8864   6947   -127   -893   2028       O1-
ATOM   1172  N   LYS A 180      36.493  40.639  79.825  1.00 28.05           N  
ANISOU 1172  N   LYS A 180     3696   5024   1939   -598   -787    381       N  
ATOM   1173  CA  LYS A 180      36.026  41.681  80.735  1.00 31.97           C  
ANISOU 1173  CA  LYS A 180     4501   5549   2098   -771   -818    181       C  
ATOM   1174  C   LYS A 180      34.597  42.132  80.442  1.00 30.55           C  
ANISOU 1174  C   LYS A 180     4508   5203   1894   -619   -570    -91       C  
ATOM   1175  O   LYS A 180      33.892  42.592  81.339  1.00 33.09           O  
ANISOU 1175  O   LYS A 180     5060   5506   2006   -654   -477   -227       O  
ATOM   1176  CB  LYS A 180      36.961  42.893  80.681  1.00 31.79           C  
ANISOU 1176  CB  LYS A 180     4553   5486   2040   -963   -970    118       C  
ATOM   1177  CG  LYS A 180      38.394  42.615  81.113  1.00 39.65           C  
ANISOU 1177  CG  LYS A 180     5339   6630   3097  -1142  -1220    417       C  
ATOM   1178  CD  LYS A 180      39.241  43.878  81.023  1.00 41.77           C  
ANISOU 1178  CD  LYS A 180     5681   6833   3358  -1344  -1350    356       C  
ATOM   1179  CE  LYS A 180      40.719  43.584  81.231  1.00 45.54           C  
ANISOU 1179  CE  LYS A 180     5871   7462   3969  -1517  -1589    709       C  
ATOM   1180  NZ  LYS A 180      41.005  43.046  82.588  1.00 48.53           N1+
ANISOU 1180  NZ  LYS A 180     6258   7960   4221  -1661  -1720    890       N1+
ATOM   1181  N   LEU A 181      34.167  41.996  79.192  1.00 27.89           N  
ANISOU 1181  N   LEU A 181     4060   4715   1821   -433   -446   -145       N  
ATOM   1182  CA  LEU A 181      32.903  42.589  78.768  1.00 29.23           C  
ANISOU 1182  CA  LEU A 181     4357   4725   2024   -310   -258   -350       C  
ATOM   1183  C   LEU A 181      31.869  41.591  78.248  1.00 25.69           C  
ANISOU 1183  C   LEU A 181     3780   4219   1763   -126   -124   -289       C  
ATOM   1184  O   LEU A 181      30.668  41.804  78.410  1.00 29.09           O  
ANISOU 1184  O   LEU A 181     4273   4587   2192    -41     27   -369       O  
ATOM   1185  CB  LEU A 181      33.168  43.641  77.687  1.00 32.50           C  
ANISOU 1185  CB  LEU A 181     4805   4992   2550   -316   -274   -475       C  
ATOM   1186  CG  LEU A 181      34.045  44.824  78.101  1.00 36.68           C  
ANISOU 1186  CG  LEU A 181     5497   5528   2912   -523   -406   -560       C  
ATOM   1187  CD1 LEU A 181      34.431  45.658  76.892  1.00 35.07           C  
ANISOU 1187  CD1 LEU A 181     5270   5188   2869   -528   -434   -618       C  
ATOM   1188  CD2 LEU A 181      33.329  45.677  79.134  1.00 36.15           C  
ANISOU 1188  CD2 LEU A 181     5696   5381   2658   -546   -299   -737       C  
ATOM   1189  N   LEU A 182      32.327  40.510  77.626  1.00 21.59           N  
ANISOU 1189  N   LEU A 182     3084   3702   1419    -72   -168   -134       N  
ATOM   1190  CA  LEU A 182      31.425  39.664  76.849  1.00 24.76           C  
ANISOU 1190  CA  LEU A 182     3410   3995   2004     54    -75   -102       C  
ATOM   1191  C   LEU A 182      31.116  38.302  77.469  1.00 30.37           C  
ANISOU 1191  C   LEU A 182     4031   4763   2744     91    -53     70       C  
ATOM   1192  O   LEU A 182      30.032  37.760  77.256  1.00 33.16           O  
ANISOU 1192  O   LEU A 182     4363   5049   3187    151     23     91       O  
ATOM   1193  CB  LEU A 182      31.998  39.457  75.443  1.00 19.78           C  
ANISOU 1193  CB  LEU A 182     2726   3244   1545     88    -91   -102       C  
ATOM   1194  CG  LEU A 182      32.165  40.725  74.604  1.00 23.53           C  
ANISOU 1194  CG  LEU A 182     3280   3639   2020     52   -108   -244       C  
ATOM   1195  CD1 LEU A 182      32.688  40.394  73.212  1.00 23.81           C  
ANISOU 1195  CD1 LEU A 182     3292   3570   2187     76    -89   -231       C  
ATOM   1196  CD2 LEU A 182      30.851  41.482  74.521  1.00 25.01           C  
ANISOU 1196  CD2 LEU A 182     3550   3747   2205     84    -50   -355       C  
ATOM   1197  N   LEU A 183      32.059  37.747  78.224  1.00 28.98           N  
ANISOU 1197  N   LEU A 183     3786   4711   2514     41   -140    230       N  
ATOM   1198  CA  LEU A 183      31.899  36.396  78.760  1.00 24.94           C  
ANISOU 1198  CA  LEU A 183     3178   4234   2065     78   -133    434       C  
ATOM   1199  C   LEU A 183      30.779  36.286  79.793  1.00 26.68           C  
ANISOU 1199  C   LEU A 183     3461   4543   2131     56    -59    450       C  
ATOM   1200  O   LEU A 183      30.643  37.130  80.681  1.00 26.31           O  
ANISOU 1200  O   LEU A 183     3543   4614   1841    -25    -44    367       O  
ATOM   1201  CB  LEU A 183      33.211  35.905  79.374  1.00 28.63           C  
ANISOU 1201  CB  LEU A 183     3524   4823   2532     26   -264    659       C  
ATOM   1202  CG  LEU A 183      34.287  35.446  78.388  1.00 33.12           C  
ANISOU 1202  CG  LEU A 183     3948   5281   3355    111   -262    752       C  
ATOM   1203  CD1 LEU A 183      35.435  34.775  79.125  1.00 28.30           C  
ANISOU 1203  CD1 LEU A 183     3146   4792   2816     87   -381   1065       C  
ATOM   1204  CD2 LEU A 183      33.696  34.511  77.341  1.00 32.35           C  
ANISOU 1204  CD2 LEU A 183     3867   4955   3471    247   -114    713       C  
ATOM   1205  N   ARG A 184      29.989  35.224  79.668  1.00 23.68           N  
ANISOU 1205  N   ARG A 184     3011   4095   1892    119      6    559       N  
ATOM   1206  CA  ARG A 184      28.866  34.967  80.561  1.00 28.58           C  
ANISOU 1206  CA  ARG A 184     3646   4798   2417    108    106    623       C  
ATOM   1207  C   ARG A 184      29.319  34.540  81.953  1.00 34.24           C  
ANISOU 1207  C   ARG A 184     4374   5711   2925     21     55    803       C  
ATOM   1208  O   ARG A 184      30.054  33.564  82.107  1.00 33.70           O  
ANISOU 1208  O   ARG A 184     4202   5655   2948     13    -53   1016       O  
ATOM   1209  CB  ARG A 184      27.957  33.892  79.958  1.00 24.21           C  
ANISOU 1209  CB  ARG A 184     2998   4105   2096    159    149    726       C  
ATOM   1210  CG  ARG A 184      26.882  33.359  80.891  1.00 25.70           C  
ANISOU 1210  CG  ARG A 184     3142   4386   2237    140    248    875       C  
ATOM   1211  CD  ARG A 184      26.078  32.261  80.204  1.00 25.55           C  
ANISOU 1211  CD  ARG A 184     3028   4207   2472    142    239    997       C  
ATOM   1212  NE  ARG A 184      25.346  32.766  79.044  1.00 25.54           N  
ANISOU 1212  NE  ARG A 184     3022   4067   2613    153    241    868       N  
ATOM   1213  CZ  ARG A 184      24.826  32.000  78.089  1.00 30.17           C  
ANISOU 1213  CZ  ARG A 184     3588   4474   3400    103    169    920       C  
ATOM   1214  NH1 ARG A 184      24.174  32.552  77.074  1.00 28.03           N1+
ANISOU 1214  NH1 ARG A 184     3318   4108   3223     75    130    832       N1+
ATOM   1215  NH2 ARG A 184      24.958  30.682  78.144  1.00 25.07           N  
ANISOU 1215  NH2 ARG A 184     2941   3730   2856     61    123   1073       N  
ATOM   1216  N   ARG A 185      28.885  35.285  82.963  1.00 30.39           N  
ANISOU 1216  N   ARG A 185     4030   5364   2152    -46    143    728       N  
ATOM   1217  CA  ARG A 185      29.074  34.870  84.347  1.00 37.87           C  
ANISOU 1217  CA  ARG A 185     5040   6514   2836   -164    111    905       C  
ATOM   1218  C   ARG A 185      27.889  34.003  84.747  1.00 40.72           C  
ANISOU 1218  C   ARG A 185     5328   6889   3255   -115    268   1053       C  
ATOM   1219  O   ARG A 185      28.025  32.797  84.944  1.00 50.46           O  
ANISOU 1219  O   ARG A 185     6434   8133   4604   -125    189   1308       O  
ATOM   1220  CB  ARG A 185      29.206  36.076  85.282  1.00 37.70           C  
ANISOU 1220  CB  ARG A 185     5286   6623   2417   -296    153    733       C  
ATOM   1221  CG  ARG A 185      30.611  36.660  85.390  1.00 33.30           C  
ANISOU 1221  CG  ARG A 185     4802   6131   1720   -454    -94    714       C  
ATOM   1222  CD  ARG A 185      31.073  37.316  84.095  1.00 30.78           C  
ANISOU 1222  CD  ARG A 185     4412   5644   1638   -375   -143    548       C  
ATOM   1223  NE  ARG A 185      32.302  38.084  84.284  1.00 33.08           N  
ANISOU 1223  NE  ARG A 185     4786   5999   1784   -550   -355    519       N  
ATOM   1224  CZ  ARG A 185      32.999  38.640  83.299  1.00 32.37           C  
ANISOU 1224  CZ  ARG A 185     4623   5814   1860   -534   -441    439       C  
ATOM   1225  NH1 ARG A 185      34.103  39.323  83.571  1.00 31.79           N1+
ANISOU 1225  NH1 ARG A 185     4598   5775   1706   -708   -636    442       N1+
ATOM   1226  NH2 ARG A 185      32.595  38.513  82.042  1.00 29.79           N  
ANISOU 1226  NH2 ARG A 185     4172   5307   1840   -345   -326    357       N  
ATOM   1227  N   LYS A 186      26.724  34.630  84.850  1.00 34.53           N  
ANISOU 1227  N   LYS A 186     4607   6090   2424    -55    504    917       N  
ATOM   1228  CA  LYS A 186      25.477  33.915  85.082  1.00 33.97           C  
ANISOU 1228  CA  LYS A 186     4415   6024   2467     -1    676   1072       C  
ATOM   1229  C   LYS A 186      24.576  34.066  83.860  1.00 33.04           C  
ANISOU 1229  C   LYS A 186     4150   5717   2686    116    740    998       C  
ATOM   1230  O   LYS A 186      24.515  35.140  83.260  1.00 30.01           O  
ANISOU 1230  O   LYS A 186     3822   5248   2333    176    785    784       O  
ATOM   1231  CB  LYS A 186      24.778  34.436  86.339  1.00 37.78           C  
ANISOU 1231  CB  LYS A 186     5058   6669   2628    -30    939   1049       C  
ATOM   1232  CG  LYS A 186      23.488  33.709  86.687  1.00 44.46           C  
ANISOU 1232  CG  LYS A 186     5747   7553   3594     20   1149   1256       C  
ATOM   1233  CD  LYS A 186      22.945  34.160  88.035  1.00 51.56           C  
ANISOU 1233  CD  LYS A 186     6842   8591   4156    -15   1436   1226       C  
ATOM   1234  CE  LYS A 186      21.666  33.419  88.394  1.00 54.23           C  
ANISOU 1234  CE  LYS A 186     6989   8951   4664     28   1646   1448       C  
ATOM   1235  NZ  LYS A 186      21.170  33.796  89.748  1.00 60.32           N1+
ANISOU 1235  NZ  LYS A 186     7986   9785   5148    -27   1924   1377       N1+
ATOM   1236  N   PHE A 187      23.891  32.988  83.490  1.00 27.18           N  
ANISOU 1236  N   PHE A 187     3078   5620   1630  -1012   -312    609       N  
ATOM   1237  CA  PHE A 187      23.030  32.988  82.310  1.00 29.07           C  
ANISOU 1237  CA  PHE A 187     3367   5727   1951   -891   -264    548       C  
ATOM   1238  C   PHE A 187      21.942  34.054  82.396  1.00 28.49           C  
ANISOU 1238  C   PHE A 187     3404   5639   1781   -855   -189    327       C  
ATOM   1239  O   PHE A 187      21.146  34.069  83.334  1.00 30.38           O  
ANISOU 1239  O   PHE A 187     3634   5985   1924   -872   -139    277       O  
ATOM   1240  CB  PHE A 187      22.392  31.610  82.111  1.00 29.28           C  
ANISOU 1240  CB  PHE A 187     3298   5754   2074   -829   -243    703       C  
ATOM   1241  CG  PHE A 187      21.437  31.544  80.950  1.00 26.96           C  
ANISOU 1241  CG  PHE A 187     3044   5344   1857   -718   -190    651       C  
ATOM   1242  CD1 PHE A 187      21.903  31.617  79.647  1.00 29.60           C  
ANISOU 1242  CD1 PHE A 187     3408   5536   2302   -657   -212    662       C  
ATOM   1243  CD2 PHE A 187      20.076  31.398  81.160  1.00 32.02           C  
ANISOU 1243  CD2 PHE A 187     3679   6029   2458   -677   -116    595       C  
ATOM   1244  CE1 PHE A 187      21.029  31.555  78.575  1.00 25.92           C  
ANISOU 1244  CE1 PHE A 187     2971   4949   1930   -556   -161    608       C  
ATOM   1245  CE2 PHE A 187      19.196  31.333  80.092  1.00 33.01           C  
ANISOU 1245  CE2 PHE A 187     3826   6065   2653   -581    -64    554       C  
ATOM   1246  CZ  PHE A 187      19.675  31.412  78.798  1.00 30.12           C  
ANISOU 1246  CZ  PHE A 187     3492   5520   2431   -517    -88    552       C  
ATOM   1247  N   ILE A 188      21.923  34.947  81.413  1.00 26.47           N  
ANISOU 1247  N   ILE A 188     3250   5249   1557   -800   -179    194       N  
ATOM   1248  CA  ILE A 188      20.896  35.978  81.330  1.00 25.14           C  
ANISOU 1248  CA  ILE A 188     3189   5033   1329   -736   -101    -20       C  
ATOM   1249  C   ILE A 188      19.891  35.629  80.237  1.00 30.73           C  
ANISOU 1249  C   ILE A 188     3884   5665   2128   -608    -48    -29       C  
ATOM   1250  O   ILE A 188      20.192  35.747  79.050  1.00 30.01           O  
ANISOU 1250  O   ILE A 188     3818   5414   2171   -549    -71    -28       O  
ATOM   1251  CB  ILE A 188      21.502  37.365  81.048  1.00 35.22           C  
ANISOU 1251  CB  ILE A 188     4604   6197   2581   -764   -122   -183       C  
ATOM   1252  CG1 ILE A 188      22.530  37.723  82.124  1.00 34.97           C  
ANISOU 1252  CG1 ILE A 188     4580   6250   2455   -905   -176   -169       C  
ATOM   1253  CG2 ILE A 188      20.406  38.419  80.975  1.00 25.88           C  
ANISOU 1253  CG2 ILE A 188     3536   4937   1361   -675    -32   -403       C  
ATOM   1254  CD1 ILE A 188      23.263  39.022  81.865  1.00 35.37           C  
ANISOU 1254  CD1 ILE A 188     4763   6185   2490   -956   -207   -304       C  
ATOM   1255  N   PRO A 189      18.692  35.188  80.641  1.00 27.17           N  
ANISOU 1255  N   PRO A 189     3378   5293   1651   -557     26    -34       N  
ATOM   1256  CA  PRO A 189      17.645  34.771  79.702  1.00 24.05           C  
ANISOU 1256  CA  PRO A 189     2945   4821   1371   -436     81    -28       C  
ATOM   1257  C   PRO A 189      17.032  35.945  78.945  1.00 25.65           C  
ANISOU 1257  C   PRO A 189     3243   4869   1634   -321    133   -222       C  
ATOM   1258  O   PRO A 189      16.970  37.056  79.471  1.00 28.97           O  
ANISOU 1258  O   PRO A 189     3760   5304   1945   -327    165   -389       O  
ATOM   1259  CB  PRO A 189      16.606  34.111  80.611  1.00 26.08           C  
ANISOU 1259  CB  PRO A 189     3116   5249   1545   -445    142     16       C  
ATOM   1260  CG  PRO A 189      16.786  34.786  81.924  1.00 26.81           C  
ANISOU 1260  CG  PRO A 189     3250   5433   1505   -517    150    -76       C  
ATOM   1261  CD  PRO A 189      18.255  35.073  82.044  1.00 25.77           C  
ANISOU 1261  CD  PRO A 189     3164   5266   1360   -613     60    -41       C  
ATOM   1262  N   ASP A 190      16.587  35.690  77.719  1.00 28.49           N  
ANISOU 1262  N   ASP A 190     3581   5079   2166   -220    141   -198       N  
ATOM   1263  CA  ASP A 190      15.921  36.704  76.912  1.00 28.15           C  
ANISOU 1263  CA  ASP A 190     3609   4891   2194   -100    186   -349       C  
ATOM   1264  C   ASP A 190      14.553  37.060  77.488  1.00 28.47           C  
ANISOU 1264  C   ASP A 190     3630   5033   2155    -20    286   -457       C  
ATOM   1265  O   ASP A 190      13.700  36.188  77.655  1.00 25.32           O  
ANISOU 1265  O   ASP A 190     3121   4744   1756     -4    324   -375       O  
ATOM   1266  CB  ASP A 190      15.773  36.221  75.467  1.00 27.68           C  
ANISOU 1266  CB  ASP A 190     3515   4677   2324    -28    164   -275       C  
ATOM   1267  CG  ASP A 190      14.910  37.143  74.629  1.00 32.22           C  
ANISOU 1267  CG  ASP A 190     4139   5130   2975    103    209   -400       C  
ATOM   1268  OD1 ASP A 190      14.974  38.372  74.834  1.00 31.66           O  
ANISOU 1268  OD1 ASP A 190     4173   5000   2855    135    227   -546       O  
ATOM   1269  OD2 ASP A 190      14.163  36.637  73.766  1.00 32.94           O1-
ANISOU 1269  OD2 ASP A 190     4164   5180   3173    171    224   -349       O1-
ATOM   1270  N   PRO A 191      14.342  38.350  77.795  1.00 34.11           N  
ANISOU 1270  N   PRO A 191     4451   5709   2802     30    333   -642       N  
ATOM   1271  CA  PRO A 191      13.061  38.839  78.321  1.00 31.68           C  
ANISOU 1271  CA  PRO A 191     4128   5487   2421    132    443   -766       C  
ATOM   1272  C   PRO A 191      11.920  38.761  77.305  1.00 29.93           C  
ANISOU 1272  C   PRO A 191     3838   5194   2340    282    486   -756       C  
ATOM   1273  O   PRO A 191      10.758  38.876  77.691  1.00 29.44           O  
ANISOU 1273  O   PRO A 191     3715   5241   2231    369    578   -813       O  
ATOM   1274  CB  PRO A 191      13.363  40.297  78.684  1.00 35.95           C  
ANISOU 1274  CB  PRO A 191     4830   5939   2889    151    471   -968       C  
ATOM   1275  CG  PRO A 191      14.549  40.662  77.854  1.00 41.46           C  
ANISOU 1275  CG  PRO A 191     5621   6448   3684     99    374   -945       C  
ATOM   1276  CD  PRO A 191      15.363  39.411  77.757  1.00 35.29           C  
ANISOU 1276  CD  PRO A 191     4743   5736   2928    -17    288   -745       C  
ATOM   1277  N   GLN A 192      12.246  38.579  76.028  1.00 29.02           N  
ANISOU 1277  N   GLN A 192     3725   4914   2386    307    423   -683       N  
ATOM   1278  CA  GLN A 192      11.218  38.381  75.011  1.00 29.70           C  
ANISOU 1278  CA  GLN A 192     3734   4952   2598    424    449   -649       C  
ATOM   1279  C   GLN A 192      10.878  36.900  74.892  1.00 31.79           C  
ANISOU 1279  C   GLN A 192     3860   5326   2892    361    432   -480       C  
ATOM   1280  O   GLN A 192       9.975  36.515  74.150  1.00 32.55           O  
ANISOU 1280  O   GLN A 192     3873   5423   3072    424    450   -433       O  
ATOM   1281  CB  GLN A 192      11.664  38.941  73.657  1.00 28.82           C  
ANISOU 1281  CB  GLN A 192     3697   4618   2633    476    392   -658       C  
ATOM   1282  CG  GLN A 192      11.583  40.458  73.564  1.00 32.36           C  
ANISOU 1282  CG  GLN A 192     4273   4935   3086    576    423   -821       C  
ATOM   1283  CD  GLN A 192      12.059  40.991  72.226  1.00 31.69           C  
ANISOU 1283  CD  GLN A 192     4261   4639   3142    612    360   -810       C  
ATOM   1284  NE2 GLN A 192      11.427  40.539  71.148  1.00 36.26           N  
ANISOU 1284  NE2 GLN A 192     4754   5190   3833    674    348   -726       N  
ATOM   1285  OE1 GLN A 192      12.980  41.804  72.163  1.00 23.48           O  
ANISOU 1285  OE1 GLN A 192     3352   3470   2098    571    320   -873       O  
ATOM   1286  N   GLY A 193      11.615  36.075  75.628  1.00 29.70           N  
ANISOU 1286  N   GLY A 193     3575   5154   2557    230    395   -384       N  
ATOM   1287  CA  GLY A 193      11.322  34.657  75.718  1.00 27.89           C  
ANISOU 1287  CA  GLY A 193     3229   5026   2343    159    384   -221       C  
ATOM   1288  C   GLY A 193      11.662  33.832  74.491  1.00 25.09           C  
ANISOU 1288  C   GLY A 193     2853   4533   2146    142    323   -105       C  
ATOM   1289  O   GLY A 193      11.041  32.796  74.259  1.00 27.34           O  
ANISOU 1289  O   GLY A 193     3048   4867   2474    115    330      0       O  
ATOM   1290  N   SER A 194      12.640  34.278  73.708  1.00 21.25           N  
ANISOU 1290  N   SER A 194     2452   3880   1743    149    266   -127       N  
ATOM   1291  CA  SER A 194      13.093  33.508  72.550  1.00 23.27           C  
ANISOU 1291  CA  SER A 194     2697   4006   2138    129    214    -28       C  
ATOM   1292  C   SER A 194      13.581  32.135  72.997  1.00 25.76           C  
ANISOU 1292  C   SER A 194     2954   4379   2453     28    187    129       C  
ATOM   1293  O   SER A 194      14.226  32.010  74.038  1.00 25.13           O  
ANISOU 1293  O   SER A 194     2877   4391   2279    -40    171    168       O  
ATOM   1294  CB  SER A 194      14.210  34.239  71.800  1.00 24.50           C  
ANISOU 1294  CB  SER A 194     2950   4001   2357    138    160    -73       C  
ATOM   1295  OG  SER A 194      13.808  35.537  71.402  1.00 27.39           O  
ANISOU 1295  OG  SER A 194     3383   4294   2730    229    181   -208       O  
ATOM   1296  N   ASN A 195      13.272  31.108  72.214  1.00 22.85           N  
ANISOU 1296  N   ASN A 195     2538   3956   2189     14    180    222       N  
ATOM   1297  CA  ASN A 195      13.681  29.754  72.568  1.00 20.59           C  
ANISOU 1297  CA  ASN A 195     2207   3694   1924    -72    159    378       C  
ATOM   1298  C   ASN A 195      14.746  29.199  71.627  1.00 21.60           C  
ANISOU 1298  C   ASN A 195     2371   3658   2179    -82    112    443       C  
ATOM   1299  O   ASN A 195      15.269  29.917  70.771  1.00 16.10           O  
ANISOU 1299  O   ASN A 195     1732   2848   1538    -37     91    369       O  
ATOM   1300  CB  ASN A 195      12.466  28.821  72.597  1.00 18.80           C  
ANISOU 1300  CB  ASN A 195     1899   3541   1703   -101    197    445       C  
ATOM   1301  CG  ASN A 195      11.675  28.841  71.301  1.00 17.48           C  
ANISOU 1301  CG  ASN A 195     1724   3284   1633    -55    209    400       C  
ATOM   1302  ND2 ASN A 195      10.410  28.439  71.378  1.00 17.20           N  
ANISOU 1302  ND2 ASN A 195     1611   3351   1574    -71    247    420       N  
ATOM   1303  OD1 ASN A 195      12.189  29.210  70.247  1.00 17.12           O  
ANISOU 1303  OD1 ASN A 195     1735   3094   1675    -14    182    354       O  
ATOM   1304  N   MET A 196      15.057  27.917  71.789  1.00 18.37           N  
ANISOU 1304  N   MET A 196     1927   3235   1817   -140    100    585       N  
ATOM   1305  CA  MET A 196      16.070  27.270  70.965  1.00 19.76           C  
ANISOU 1305  CA  MET A 196     2130   3259   2118   -139     70    653       C  
ATOM   1306  C   MET A 196      15.592  27.054  69.535  1.00 17.94           C  
ANISOU 1306  C   MET A 196     1923   2895   2000   -109     85    605       C  
ATOM   1307  O   MET A 196      16.401  26.996  68.612  1.00 20.80           O  
ANISOU 1307  O   MET A 196     2324   3127   2451    -86     68    598       O  
ATOM   1308  CB  MET A 196      16.491  25.936  71.581  1.00 18.26           C  
ANISOU 1308  CB  MET A 196     1902   3081   1955   -197     59    823       C  
ATOM   1309  CG  MET A 196      17.374  26.067  72.812  1.00 20.18           C  
ANISOU 1309  CG  MET A 196     2123   3440   2104   -231     25    899       C  
ATOM   1310  SD  MET A 196      18.947  26.874  72.452  1.00 34.86           S  
ANISOU 1310  SD  MET A 196     4023   5237   3986   -199    -25    865       S  
ATOM   1311  CE  MET A 196      18.641  28.524  73.065  1.00 16.15           C  
ANISOU 1311  CE  MET A 196     1691   2985   1458   -201    -25    698       C  
ATOM   1312  N   MET A 197      14.281  26.928  69.354  1.00 14.98           N  
ANISOU 1312  N   MET A 197     1515   2566   1610   -116    117    576       N  
ATOM   1313  CA  MET A 197      13.723  26.829  68.012  1.00 17.57           C  
ANISOU 1313  CA  MET A 197     1859   2795   2022   -101    126    525       C  
ATOM   1314  C   MET A 197      14.047  28.101  67.242  1.00 15.10           C  
ANISOU 1314  C   MET A 197     1594   2425   1718    -28    110    408       C  
ATOM   1315  O   MET A 197      14.328  28.057  66.049  1.00 14.88           O  
ANISOU 1315  O   MET A 197     1603   2280   1771    -17     99    382       O  
ATOM   1316  CB  MET A 197      12.213  26.590  68.056  1.00 19.24           C  
ANISOU 1316  CB  MET A 197     2008   3106   2198   -127    157    520       C  
ATOM   1317  CG  MET A 197      11.830  25.195  68.524  1.00 23.79           C  
ANISOU 1317  CG  MET A 197     2546   3706   2786   -221    170    643       C  
ATOM   1318  SD  MET A 197      12.384  23.904  67.394  1.00 21.59           S  
ANISOU 1318  SD  MET A 197     2327   3222   2654   -271    162    703       S  
ATOM   1319  CE  MET A 197      11.320  24.202  65.983  1.00 25.66           C  
ANISOU 1319  CE  MET A 197     2840   3714   3197   -276    168    604       C  
ATOM   1320  N   PHE A 198      14.020  29.231  67.942  1.00 15.14           N  
ANISOU 1320  N   PHE A 198     1607   2510   1635     14    110    338       N  
ATOM   1321  CA  PHE A 198      14.390  30.507  67.344  1.00 16.58           C  
ANISOU 1321  CA  PHE A 198     1849   2627   1823     76     91    235       C  
ATOM   1322  C   PHE A 198      15.890  30.589  67.067  1.00 17.73           C  
ANISOU 1322  C   PHE A 198     2047   2678   2010     61     52    255       C  
ATOM   1323  O   PHE A 198      16.305  30.989  65.979  1.00 18.49           O  
ANISOU 1323  O   PHE A 198     2186   2670   2168     84     34    216       O  
ATOM   1324  CB  PHE A 198      13.970  31.671  68.244  1.00 17.63           C  
ANISOU 1324  CB  PHE A 198     1992   2856   1853    122    109    147       C  
ATOM   1325  CG  PHE A 198      14.492  32.999  67.783  1.00 24.14           C  
ANISOU 1325  CG  PHE A 198     2896   3594   2682    175     87     48       C  
ATOM   1326  CD1 PHE A 198      13.814  33.723  66.819  1.00 26.56           C  
ANISOU 1326  CD1 PHE A 198     3219   3840   3033    245     91    -18       C  
ATOM   1327  CD2 PHE A 198      15.670  33.515  68.300  1.00 23.45           C  
ANISOU 1327  CD2 PHE A 198     2867   3488   2554    145     56     33       C  
ATOM   1328  CE1 PHE A 198      14.296  34.942  66.386  1.00 26.85           C  
ANISOU 1328  CE1 PHE A 198     3338   3783   3079    288     68    -96       C  
ATOM   1329  CE2 PHE A 198      16.155  34.728  67.867  1.00 26.40           C  
ANISOU 1329  CE2 PHE A 198     3324   3775   2934    175     32    -53       C  
ATOM   1330  CZ  PHE A 198      15.469  35.440  66.909  1.00 26.45           C  
ANISOU 1330  CZ  PHE A 198     3355   3705   2991    249     39   -116       C  
ATOM   1331  N   ALA A 199      16.694  30.218  68.060  1.00 20.77           N  
ANISOU 1331  N   ALA A 199     2421   3117   2353     19     38    325       N  
ATOM   1332  CA  ALA A 199      18.147  30.332  67.959  1.00 18.57           C  
ANISOU 1332  CA  ALA A 199     2171   2784   2099      4      0    357       C  
ATOM   1333  C   ALA A 199      18.694  29.506  66.801  1.00 19.45           C  
ANISOU 1333  C   ALA A 199     2284   2771   2333      8     -1    408       C  
ATOM   1334  O   ALA A 199      19.554  29.965  66.050  1.00 16.75           O  
ANISOU 1334  O   ALA A 199     1977   2356   2031     21    -22    381       O  
ATOM   1335  CB  ALA A 199      18.804  29.909  69.263  1.00 19.72           C  
ANISOU 1335  CB  ALA A 199     2282   3035   2176    -47    -18    450       C  
ATOM   1336  N   PHE A 200      18.186  28.288  66.652  1.00 15.76           N  
ANISOU 1336  N   PHE A 200     1785   2281   1921     -9     26    477       N  
ATOM   1337  CA  PHE A 200      18.675  27.407  65.601  1.00 18.01           C  
ANISOU 1337  CA  PHE A 200     2082   2440   2320     -5     38    515       C  
ATOM   1338  C   PHE A 200      18.092  27.764  64.239  1.00 16.84           C  
ANISOU 1338  C   PHE A 200     1970   2216   2214     12     50    421       C  
ATOM   1339  O   PHE A 200      18.740  27.557  63.214  1.00 14.71           O  
ANISOU 1339  O   PHE A 200     1727   1848   2014     21     54    410       O  
ATOM   1340  CB  PHE A 200      18.379  25.946  65.943  1.00 16.16           C  
ANISOU 1340  CB  PHE A 200     1819   2186   2135    -39     64    622       C  
ATOM   1341  CG  PHE A 200      19.310  25.372  66.973  1.00 21.58           C  
ANISOU 1341  CG  PHE A 200     2472   2911   2818    -48     48    748       C  
ATOM   1342  CD1 PHE A 200      20.675  25.317  66.733  1.00 21.50           C  
ANISOU 1342  CD1 PHE A 200     2461   2849   2860    -16     32    791       C  
ATOM   1343  CD2 PHE A 200      18.826  24.887  68.175  1.00 22.91           C  
ANISOU 1343  CD2 PHE A 200     2598   3181   2924    -90     47    833       C  
ATOM   1344  CE1 PHE A 200      21.538  24.794  67.675  1.00 20.45           C  
ANISOU 1344  CE1 PHE A 200     2282   2765   2724    -20     12    924       C  
ATOM   1345  CE2 PHE A 200      19.686  24.358  69.120  1.00 26.87           C  
ANISOU 1345  CE2 PHE A 200     3063   3729   3418   -102     25    967       C  
ATOM   1346  CZ  PHE A 200      21.042  24.312  68.868  1.00 21.62           C  
ANISOU 1346  CZ  PHE A 200     2392   3011   2811    -63      5   1016       C  
ATOM   1347  N   PHE A 201      16.875  28.302  64.225  1.00 14.09           N  
ANISOU 1347  N   PHE A 201     1612   1925   1816     17     56    359       N  
ATOM   1348  CA  PHE A 201      16.284  28.770  62.978  1.00 11.19           C  
ANISOU 1348  CA  PHE A 201     1268   1509   1475     33     56    282       C  
ATOM   1349  C   PHE A 201      17.123  29.904  62.408  1.00 18.34           C  
ANISOU 1349  C   PHE A 201     2222   2367   2381     69     27    224       C  
ATOM   1350  O   PHE A 201      17.366  29.963  61.202  1.00 18.88           O  
ANISOU 1350  O   PHE A 201     2318   2359   2496     68     23    196       O  
ATOM   1351  CB  PHE A 201      14.841  29.235  63.181  1.00 11.10           C  
ANISOU 1351  CB  PHE A 201     1220   1589   1408     47     65    241       C  
ATOM   1352  CG  PHE A 201      14.139  29.610  61.902  1.00 18.80           C  
ANISOU 1352  CG  PHE A 201     2201   2533   2408     59     59    186       C  
ATOM   1353  CD1 PHE A 201      14.213  30.902  61.405  1.00 22.27           C  
ANISOU 1353  CD1 PHE A 201     2672   2953   2835    117     35    121       C  
ATOM   1354  CD2 PHE A 201      13.406  28.670  61.199  1.00 20.35           C  
ANISOU 1354  CD2 PHE A 201     2373   2720   2637      3     73    208       C  
ATOM   1355  CE1 PHE A 201      13.570  31.248  60.228  1.00 26.33           C  
ANISOU 1355  CE1 PHE A 201     3186   3451   3370    126     23     90       C  
ATOM   1356  CE2 PHE A 201      12.759  29.010  60.021  1.00 21.64           C  
ANISOU 1356  CE2 PHE A 201     2535   2876   2810      1     60    166       C  
ATOM   1357  CZ  PHE A 201      12.841  30.300  59.536  1.00 23.83           C  
ANISOU 1357  CZ  PHE A 201     2834   3146   3075     67     33    114       C  
ATOM   1358  N   ALA A 202      17.560  30.802  63.286  1.00 15.73           N  
ANISOU 1358  N   ALA A 202     1904   2085   1989     87      6    205       N  
ATOM   1359  CA  ALA A 202      18.368  31.944  62.881  1.00 20.37           C  
ANISOU 1359  CA  ALA A 202     2544   2628   2568    103    -26    154       C  
ATOM   1360  C   ALA A 202      19.711  31.488  62.323  1.00 20.86           C  
ANISOU 1360  C   ALA A 202     2612   2627   2685     80    -36    201       C  
ATOM   1361  O   ALA A 202      20.183  32.015  61.317  1.00 19.43           O  
ANISOU 1361  O   ALA A 202     2465   2385   2531     82    -51    168       O  
ATOM   1362  CB  ALA A 202      18.572  32.890  64.053  1.00 23.43           C  
ANISOU 1362  CB  ALA A 202     2953   3081   2869    108    -44    121       C  
ATOM   1363  N   GLN A 203      20.319  30.502  62.973  1.00 16.32           N  
ANISOU 1363  N   GLN A 203     1998   2074   2127     61    -26    286       N  
ATOM   1364  CA  GLN A 203      21.603  29.991  62.517  1.00 19.22           C  
ANISOU 1364  CA  GLN A 203     2356   2393   2555     56    -25    341       C  
ATOM   1365  C   GLN A 203      21.449  29.265  61.186  1.00 15.64           C  
ANISOU 1365  C   GLN A 203     1915   1845   2183     65     11    325       C  
ATOM   1366  O   GLN A 203      22.231  29.479  60.264  1.00 16.62           O  
ANISOU 1366  O   GLN A 203     2055   1922   2340     69     12    307       O  
ATOM   1367  CB  GLN A 203      22.224  29.058  63.558  1.00 25.29           C  
ANISOU 1367  CB  GLN A 203     3073   3207   3331     48    -22    452       C  
ATOM   1368  CG  GLN A 203      23.671  28.695  63.254  1.00 27.59           C  
ANISOU 1368  CG  GLN A 203     3335   3471   3676     60    -24    519       C  
ATOM   1369  CD  GLN A 203      24.237  27.663  64.211  1.00 32.57           C  
ANISOU 1369  CD  GLN A 203     3904   4139   4330     66    -21    652       C  
ATOM   1370  NE2 GLN A 203      25.548  27.453  64.145  1.00 32.71           N  
ANISOU 1370  NE2 GLN A 203     3878   4165   4386     86    -28    726       N  
ATOM   1371  OE1 GLN A 203      23.507  27.061  64.998  1.00 32.16           O  
ANISOU 1371  OE1 GLN A 203     3839   4119   4262     54    -12    697       O  
ATOM   1372  N   HIS A 204      20.430  28.416  61.091  1.00 16.39           N  
ANISOU 1372  N   HIS A 204     2004   1922   2303     55     42    330       N  
ATOM   1373  CA  HIS A 204      20.152  27.678  59.863  1.00 18.26           C  
ANISOU 1373  CA  HIS A 204     2263   2072   2603     43     77    302       C  
ATOM   1374  C   HIS A 204      19.846  28.621  58.699  1.00 19.48           C  
ANISOU 1374  C   HIS A 204     2451   2213   2736     40     61    217       C  
ATOM   1375  O   HIS A 204      20.407  28.483  57.611  1.00 16.76           O  
ANISOU 1375  O   HIS A 204     2129   1811   2427     34     77    192       O  
ATOM   1376  CB  HIS A 204      18.984  26.710  60.075  1.00 17.04           C  
ANISOU 1376  CB  HIS A 204     2098   1916   2460      9    103    321       C  
ATOM   1377  CG  HIS A 204      18.746  25.783  58.923  1.00 13.85           C  
ANISOU 1377  CG  HIS A 204     1728   1418   2118    -23    143    293       C  
ATOM   1378  CD2 HIS A 204      19.332  24.610  58.587  1.00 15.47           C  
ANISOU 1378  CD2 HIS A 204     1956   1520   2402    -27    189    324       C  
ATOM   1379  ND1 HIS A 204      17.792  26.023  57.958  1.00 13.50           N  
ANISOU 1379  ND1 HIS A 204     1700   1378   2050    -61    139    224       N  
ATOM   1380  CE1 HIS A 204      17.804  25.042  57.074  1.00 14.92           C  
ANISOU 1380  CE1 HIS A 204     1918   1470   2282   -102    179    203       C  
ATOM   1381  NE2 HIS A 204      18.730  24.171  57.433  1.00 17.99           N  
ANISOU 1381  NE2 HIS A 204     2317   1781   2738    -76    215    257       N  
ATOM   1382  N   PHE A 205      18.965  29.586  58.938  1.00 13.13           N  
ANISOU 1382  N   PHE A 205     1648   1467   1874     48     31    177       N  
ATOM   1383  CA  PHE A 205      18.534  30.501  57.890  1.00 13.99           C  
ANISOU 1383  CA  PHE A 205     1784   1566   1966     51      8    115       C  
ATOM   1384  C   PHE A 205      19.657  31.412  57.390  1.00 16.74           C  
ANISOU 1384  C   PHE A 205     2166   1884   2310     58    -18     99       C  
ATOM   1385  O   PHE A 205      19.823  31.582  56.184  1.00 16.66           O  
ANISOU 1385  O   PHE A 205     2179   1839   2313     41    -19     73       O  
ATOM   1386  CB  PHE A 205      17.357  31.348  58.379  1.00 12.73           C  
ANISOU 1386  CB  PHE A 205     1612   1472   1754     81    -13     87       C  
ATOM   1387  CG  PHE A 205      17.055  32.529  57.503  1.00 15.15           C  
ANISOU 1387  CG  PHE A 205     1947   1765   2045    104    -45     41       C  
ATOM   1388  CD1 PHE A 205      16.492  32.355  56.247  1.00 17.06           C  
ANISOU 1388  CD1 PHE A 205     2187   1996   2301     79    -48     29       C  
ATOM   1389  CD2 PHE A 205      17.325  33.817  57.940  1.00 18.31           C  
ANISOU 1389  CD2 PHE A 205     2382   2161   2414    144    -76     15       C  
ATOM   1390  CE1 PHE A 205      16.210  33.442  55.439  1.00 12.67           C  
ANISOU 1390  CE1 PHE A 205     1653   1433   1730    100    -85      7       C  
ATOM   1391  CE2 PHE A 205      17.045  34.911  57.139  1.00 14.71           C  
ANISOU 1391  CE2 PHE A 205     1960   1675   1954    170   -108    -13       C  
ATOM   1392  CZ  PHE A 205      16.487  34.722  55.885  1.00 14.76           C  
ANISOU 1392  CZ  PHE A 205     1953   1677   1976    152   -114     -9       C  
ATOM   1393  N   THR A 206      20.427  31.991  58.309  1.00 14.92           N  
ANISOU 1393  N   THR A 206     1938   1677   2053     69    -40    117       N  
ATOM   1394  CA  THR A 206      21.441  32.974  57.925  1.00 17.69           C  
ANISOU 1394  CA  THR A 206     2322   2009   2390     58    -73    106       C  
ATOM   1395  C   THR A 206      22.693  32.343  57.327  1.00 16.92           C  
ANISOU 1395  C   THR A 206     2206   1888   2335     39    -51    142       C  
ATOM   1396  O   THR A 206      23.458  33.012  56.633  1.00 17.31           O  
ANISOU 1396  O   THR A 206     2274   1926   2377     18    -70    134       O  
ATOM   1397  CB  THR A 206      21.877  33.852  59.118  1.00 20.61           C  
ANISOU 1397  CB  THR A 206     2707   2419   2706     56   -108    106       C  
ATOM   1398  CG2 THR A 206      20.707  34.671  59.638  1.00 22.38           C  
ANISOU 1398  CG2 THR A 206     2959   2658   2885     89   -120     52       C  
ATOM   1399  OG1 THR A 206      22.401  33.026  60.167  1.00 17.83           O  
ANISOU 1399  OG1 THR A 206     2307   2115   2351     48    -95    168       O  
ATOM   1400  N   HIS A 207      22.906  31.060  57.589  1.00 15.32           N  
ANISOU 1400  N   HIS A 207     1965   1679   2179     50     -8    187       N  
ATOM   1401  CA  HIS A 207      24.112  30.403  57.105  1.00 17.37           C  
ANISOU 1401  CA  HIS A 207     2197   1914   2487     55     25    225       C  
ATOM   1402  C   HIS A 207      23.958  29.884  55.678  1.00 21.09           C  
ANISOU 1402  C   HIS A 207     2691   2327   2994     46     70    179       C  
ATOM   1403  O   HIS A 207      24.766  29.080  55.213  1.00 21.17           O  
ANISOU 1403  O   HIS A 207     2683   2307   3056     63    120    196       O  
ATOM   1404  CB  HIS A 207      24.518  29.274  58.050  1.00 20.87           C  
ANISOU 1404  CB  HIS A 207     2592   2364   2973     82     53    305       C  
ATOM   1405  CG  HIS A 207      25.235  29.752  59.274  1.00 30.47           C  
ANISOU 1405  CG  HIS A 207     3771   3659   4147     78      9    367       C  
ATOM   1406  CD2 HIS A 207      24.966  30.774  60.121  1.00 34.90           C  
ANISOU 1406  CD2 HIS A 207     4349   4281   4629     51    -44    349       C  
ATOM   1407  ND1 HIS A 207      26.399  29.172  59.732  1.00 34.90           N  
ANISOU 1407  ND1 HIS A 207     4271   4250   4742     98     18    459       N  
ATOM   1408  CE1 HIS A 207      26.808  29.808  60.815  1.00 36.12           C  
ANISOU 1408  CE1 HIS A 207     4400   4493   4829     70    -35    499       C  
ATOM   1409  NE2 HIS A 207      25.956  30.784  61.073  1.00 38.91           N  
ANISOU 1409  NE2 HIS A 207     4809   4861   5113     38    -70    425       N  
ATOM   1410  N   GLN A 208      22.930  30.357  54.981  1.00 18.11           N  
ANISOU 1410  N   GLN A 208     2351   1943   2586     22     53    120       N  
ATOM   1411  CA  GLN A 208      22.847  30.133  53.544  1.00 14.87           C  
ANISOU 1411  CA  GLN A 208     1966   1502   2182     -7     82     72       C  
ATOM   1412  C   GLN A 208      23.469  31.318  52.807  1.00 17.17           C  
ANISOU 1412  C   GLN A 208     2273   1817   2433    -29     45     59       C  
ATOM   1413  O   GLN A 208      23.844  31.200  51.641  1.00 18.98           O  
ANISOU 1413  O   GLN A 208     2513   2040   2657    -57     72     32       O  
ATOM   1414  CB  GLN A 208      21.399  29.913  53.097  1.00 12.89           C  
ANISOU 1414  CB  GLN A 208     1735   1248   1914    -35     79     31       C  
ATOM   1415  CG  GLN A 208      20.555  31.173  53.030  1.00 15.21           C  
ANISOU 1415  CG  GLN A 208     2041   1585   2155    -37     16     17       C  
ATOM   1416  CD  GLN A 208      19.102  30.876  52.704  1.00 20.31           C  
ANISOU 1416  CD  GLN A 208     2680   2253   2784    -60     12     -5       C  
ATOM   1417  NE2 GLN A 208      18.234  30.998  53.704  1.00  8.77           N  
ANISOU 1417  NE2 GLN A 208     1193    828   1313    -31     -4     11       N  
ATOM   1418  OE1 GLN A 208      18.765  30.533  51.570  1.00 14.77           O  
ANISOU 1418  OE1 GLN A 208     1991   1549   2070   -110     24    -35       O  
ATOM   1419  N   PHE A 209      23.585  32.460  53.485  1.00 13.67           N  
ANISOU 1419  N   PHE A 209     1839   1402   1955    -26    -13     77       N  
ATOM   1420  CA  PHE A 209      24.255  33.609  52.879  1.00 14.27           C  
ANISOU 1420  CA  PHE A 209     1937   1488   1996    -59    -53     77       C  
ATOM   1421  C   PHE A 209      25.445  34.117  53.701  1.00 18.38           C  
ANISOU 1421  C   PHE A 209     2440   2039   2506    -69    -78    121       C  
ATOM   1422  O   PHE A 209      26.267  34.880  53.190  1.00 19.09           O  
ANISOU 1422  O   PHE A 209     2538   2144   2570   -112   -103    133       O  
ATOM   1423  CB  PHE A 209      23.261  34.752  52.613  1.00 17.21           C  
ANISOU 1423  CB  PHE A 209     2358   1848   2331    -65   -108     53       C  
ATOM   1424  CG  PHE A 209      22.330  35.057  53.757  1.00 18.99           C  
ANISOU 1424  CG  PHE A 209     2592   2075   2550    -22   -131     44       C  
ATOM   1425  CD1 PHE A 209      22.738  35.863  54.806  1.00 18.03           C  
ANISOU 1425  CD1 PHE A 209     2491   1955   2405    -16   -165     50       C  
ATOM   1426  CD2 PHE A 209      21.030  34.576  53.754  1.00 19.96           C  
ANISOU 1426  CD2 PHE A 209     2700   2205   2678      3   -117     26       C  
ATOM   1427  CE1 PHE A 209      21.876  36.160  55.847  1.00 19.39           C  
ANISOU 1427  CE1 PHE A 209     2672   2135   2560     25   -174     30       C  
ATOM   1428  CE2 PHE A 209      20.161  34.868  54.793  1.00 20.01           C  
ANISOU 1428  CE2 PHE A 209     2702   2229   2671     47   -128     17       C  
ATOM   1429  CZ  PHE A 209      20.584  35.664  55.840  1.00 14.69           C  
ANISOU 1429  CZ  PHE A 209     2053   1555   1974     63   -153     14       C  
ATOM   1430  N   PHE A 210      25.546  33.694  54.959  1.00 14.77           N  
ANISOU 1430  N   PHE A 210     1952   1601   2058    -42    -76    151       N  
ATOM   1431  CA  PHE A 210      26.769  33.906  55.733  1.00 15.88           C  
ANISOU 1431  CA  PHE A 210     2056   1794   2186    -60    -97    206       C  
ATOM   1432  C   PHE A 210      27.621  32.646  55.647  1.00 19.33           C  
ANISOU 1432  C   PHE A 210     2419   2248   2679    -27    -37    258       C  
ATOM   1433  O   PHE A 210      27.497  31.742  56.475  1.00 24.27           O  
ANISOU 1433  O   PHE A 210     3008   2876   3336     12    -14    297       O  
ATOM   1434  CB  PHE A 210      26.467  34.244  57.197  1.00 15.55           C  
ANISOU 1434  CB  PHE A 210     2021   1781   2107    -59   -134    216       C  
ATOM   1435  CG  PHE A 210      25.737  35.543  57.386  1.00 14.36           C  
ANISOU 1435  CG  PHE A 210     1947   1603   1905    -77   -183    158       C  
ATOM   1436  CD1 PHE A 210      25.912  36.593  56.497  1.00 14.30           C  
ANISOU 1436  CD1 PHE A 210     1994   1559   1882   -114   -216    133       C  
ATOM   1437  CD2 PHE A 210      24.872  35.714  58.453  1.00 13.63           C  
ANISOU 1437  CD2 PHE A 210     1874   1520   1782    -52   -192    132       C  
ATOM   1438  CE1 PHE A 210      25.237  37.787  56.671  1.00 12.97           C  
ANISOU 1438  CE1 PHE A 210     1905   1343   1681   -116   -257     85       C  
ATOM   1439  CE2 PHE A 210      24.193  36.902  58.631  1.00 14.56           C  
ANISOU 1439  CE2 PHE A 210     2066   1603   1862    -49   -225     72       C  
ATOM   1440  CZ  PHE A 210      24.376  37.941  57.742  1.00 12.86           C  
ANISOU 1440  CZ  PHE A 210     1911   1331   1644    -76   -258     49       C  
ATOM   1441  N   LYS A 211      28.471  32.584  54.627  1.00 16.32           N  
ANISOU 1441  N   LYS A 211     2014   1876   2310    -39     -8    263       N  
ATOM   1442  CA  LYS A 211      29.274  31.399  54.359  1.00 16.88           C  
ANISOU 1442  CA  LYS A 211     2018   1952   2444     11     65    301       C  
ATOM   1443  C   LYS A 211      30.726  31.799  54.119  1.00 16.44           C  
ANISOU 1443  C   LYS A 211     1897   1978   2373    -13     62    354       C  
ATOM   1444  O   LYS A 211      31.239  31.688  53.008  1.00 19.49           O  
ANISOU 1444  O   LYS A 211     2267   2373   2765    -16    108    334       O  
ATOM   1445  CB  LYS A 211      28.715  30.636  53.153  1.00 18.50           C  
ANISOU 1445  CB  LYS A 211     2257   2090   2683     29    135    234       C  
ATOM   1446  CG  LYS A 211      27.347  30.018  53.400  1.00 22.11           C  
ANISOU 1446  CG  LYS A 211     2761   2480   3159     44    145    196       C  
ATOM   1447  CD  LYS A 211      26.700  29.539  52.107  1.00 27.42           C  
ANISOU 1447  CD  LYS A 211     3481   3101   3837     26    194    117       C  
ATOM   1448  CE  LYS A 211      27.582  28.546  51.374  1.00 27.56           C  
ANISOU 1448  CE  LYS A 211     3474   3092   3905     61    285    107       C  
ATOM   1449  NZ  LYS A 211      27.002  28.155  50.058  1.00 28.09           N1+
ANISOU 1449  NZ  LYS A 211     3597   3121   3956     22    333     16       N1+
ATOM   1450  N   THR A 212      31.373  32.282  55.152  1.00 20.09           N  
ANISOU 1450  N   THR A 212     2315   2512   2805    -38      6    422       N  
ATOM   1451  CA  THR A 212      32.724  32.751  55.088  1.00 20.57           C  
ANISOU 1451  CA  THR A 212     2304   2674   2837    -83    -15    485       C  
ATOM   1452  C   THR A 212      33.747  31.721  54.616  1.00 20.65           C  
ANISOU 1452  C   THR A 212     2211   2723   2913     -9     68    538       C  
ATOM   1453  O   THR A 212      33.829  30.653  55.131  1.00 23.71           O  
ANISOU 1453  O   THR A 212     2549   3092   3369     77    113    586       O  
ATOM   1454  CB  THR A 212      33.165  33.385  56.410  1.00 28.00           C  
ANISOU 1454  CB  THR A 212     3214   3696   3730   -131    -91    552       C  
ATOM   1455  CG2 THR A 212      34.531  33.959  56.283  1.00 22.33           C  
ANISOU 1455  CG2 THR A 212     2438   3088   2957   -217   -134    607       C  
ATOM   1456  OG1 THR A 212      32.238  34.402  56.798  1.00 43.05           O  
ANISOU 1456  OG1 THR A 212     5222   5551   5584   -173   -149    489       O  
ATOM   1457  N   ASP A 213      34.512  32.083  53.615  1.00 19.20           N  
ANISOU 1457  N   ASP A 213     1995   2592   2710    -41     93    533       N  
ATOM   1458  CA  ASP A 213      35.559  31.202  53.104  1.00 19.92           C  
ANISOU 1458  CA  ASP A 213     1978   2736   2857     35    181    579       C  
ATOM   1459  C   ASP A 213      36.838  31.429  53.903  1.00 21.67           C  
ANISOU 1459  C   ASP A 213     2071   3100   3062     18    142    703       C  
ATOM   1460  O   ASP A 213      37.750  32.112  53.444  1.00 23.35           O  
ANISOU 1460  O   ASP A 213     2225   3421   3224    -50    126    735       O  
ATOM   1461  CB  ASP A 213      35.793  31.458  51.612  1.00 23.49           C  
ANISOU 1461  CB  ASP A 213     2444   3200   3281      4    234    515       C  
ATOM   1462  CG  ASP A 213      36.670  30.399  50.958  1.00 31.99           C  
ANISOU 1462  CG  ASP A 213     3426   4308   4421    105    354    530       C  
ATOM   1463  OD1 ASP A 213      37.213  29.533  51.678  1.00 34.13           O  
ANISOU 1463  OD1 ASP A 213     3609   4593   4766    204    390    607       O  
ATOM   1464  OD2 ASP A 213      36.819  30.441  49.718  1.00 31.05           O1-
ANISOU 1464  OD2 ASP A 213     3319   4203   4277     88    416    466       O1-
ATOM   1465  N   HIS A 214      36.895  30.840  55.097  1.00 28.68           N  
ANISOU 1465  N   HIS A 214     2911   4001   3987     71    123    782       N  
ATOM   1466  CA  HIS A 214      37.958  31.116  56.064  1.00 32.43           C  
ANISOU 1466  CA  HIS A 214     3267   4626   4429     36     62    909       C  
ATOM   1467  C   HIS A 214      39.365  30.761  55.582  1.00 38.35           C  
ANISOU 1467  C   HIS A 214     3859   5504   5209     84    118    998       C  
ATOM   1468  O   HIS A 214      40.340  31.386  56.000  1.00 39.59           O  
ANISOU 1468  O   HIS A 214     3918   5818   5306      5     56   1090       O  
ATOM   1469  CB  HIS A 214      37.671  30.381  57.375  1.00 34.09           C  
ANISOU 1469  CB  HIS A 214     3451   4826   4675     95     40    985       C  
ATOM   1470  CG  HIS A 214      36.460  30.884  58.096  1.00 35.16           C  
ANISOU 1470  CG  HIS A 214     3713   4889   4758     32    -26    918       C  
ATOM   1471  CD2 HIS A 214      36.248  32.025  58.793  1.00 33.97           C  
ANISOU 1471  CD2 HIS A 214     3618   4785   4505    -90   -123    897       C  
ATOM   1472  ND1 HIS A 214      35.274  30.183  58.141  1.00 37.30           N  
ANISOU 1472  ND1 HIS A 214     4067   5024   5079     96     13    857       N  
ATOM   1473  CE1 HIS A 214      34.386  30.868  58.839  1.00 39.65           C  
ANISOU 1473  CE1 HIS A 214     4453   5303   5309     26    -54    808       C  
ATOM   1474  NE2 HIS A 214      34.952  31.990  59.246  1.00 36.90           N  
ANISOU 1474  NE2 HIS A 214     4096   5055   4869    -82   -133    825       N  
ATOM   1475  N   LYS A 215      39.474  29.762  54.711  1.00 41.98           N  
ANISOU 1475  N   LYS A 215     4293   5902   5757    209    237    970       N  
ATOM   1476  CA  LYS A 215      40.773  29.379  54.161  1.00 46.83           C  
ANISOU 1476  CA  LYS A 215     4753   6635   6404    277    311   1042       C  
ATOM   1477  C   LYS A 215      41.305  30.467  53.236  1.00 46.37           C  
ANISOU 1477  C   LYS A 215     4683   6681   6253    154    293   1009       C  
ATOM   1478  O   LYS A 215      42.493  30.504  52.912  1.00 49.02           O  
ANISOU 1478  O   LYS A 215     4874   7170   6580    162    325   1086       O  
ATOM   1479  CB  LYS A 215      40.673  28.051  53.407  1.00 53.92           C  
ANISOU 1479  CB  LYS A 215     5651   7417   7418    445    457    993       C  
ATOM   1480  CG  LYS A 215      41.283  26.865  54.138  1.00 60.30           C  
ANISOU 1480  CG  LYS A 215     6348   8228   8335    602    507   1115       C  
ATOM   1481  CD  LYS A 215      42.771  27.072  54.374  1.00 67.90           C  
ANISOU 1481  CD  LYS A 215     7181   9369   9250    590    477   1226       C  
ATOM   1482  CE  LYS A 215      43.449  25.786  54.819  1.00 69.41           C  
ANISOU 1482  CE  LYS A 215     7326   9521   9525    738    534   1306       C  
ATOM   1483  NZ  LYS A 215      42.814  25.203  56.032  1.00 68.75           N1+
ANISOU 1483  NZ  LYS A 215     7291   9349   9481    762    487   1369       N1+
ATOM   1484  N   ARG A 216      40.409  31.354  52.821  1.00 37.79           N  
ANISOU 1484  N   ARG A 216     3745   5516   5097     40    240    903       N  
ATOM   1485  CA  ARG A 216      40.736  32.414  51.882  1.00 28.91           C  
ANISOU 1485  CA  ARG A 216     2638   4461   3884    -87    218    870       C  
ATOM   1486  C   ARG A 216      40.862  33.757  52.595  1.00 28.41           C  
ANISOU 1486  C   ARG A 216     2606   4463   3724   -256     79    911       C  
ATOM   1487  O   ARG A 216      41.676  34.597  52.220  1.00 25.79           O  
ANISOU 1487  O   ARG A 216     2223   4254   3321   -372     44    954       O  
ATOM   1488  CB  ARG A 216      39.665  32.484  50.796  1.00 31.08           C  
ANISOU 1488  CB  ARG A 216     3059   4599   4150    -97    257    731       C  
ATOM   1489  CG  ARG A 216      40.042  33.281  49.563  1.00 33.01           C  
ANISOU 1489  CG  ARG A 216     3309   4915   4317   -198    267    701       C  
ATOM   1490  CD  ARG A 216      38.910  33.213  48.555  1.00 27.69           C  
ANISOU 1490  CD  ARG A 216     2772   4113   3635   -200    303    575       C  
ATOM   1491  NE  ARG A 216      39.347  33.506  47.195  1.00 30.88           N  
ANISOU 1491  NE  ARG A 216     3159   4595   3980   -255    357    544       N  
ATOM   1492  CZ  ARG A 216      38.577  33.353  46.123  1.00 31.20           C  
ANISOU 1492  CZ  ARG A 216     3291   4565   3998   -261    404    443       C  
ATOM   1493  NH1 ARG A 216      39.048  33.639  44.917  1.00 32.37           N1+
ANISOU 1493  NH1 ARG A 216     3414   4807   4076   -322    452    424       N1+
ATOM   1494  NH2 ARG A 216      37.335  32.910  46.260  1.00 28.06           N  
ANISOU 1494  NH2 ARG A 216     3004   4019   3638   -217    402    365       N  
ATOM   1495  N   GLY A 217      40.051  33.941  53.633  1.00 31.87           N  
ANISOU 1495  N   GLY A 217     3133   4819   4157   -274      6    896       N  
ATOM   1496  CA  GLY A 217      40.025  35.184  54.383  1.00 28.39           C  
ANISOU 1496  CA  GLY A 217     2752   4410   3626   -428   -118    909       C  
ATOM   1497  C   GLY A 217      38.599  35.563  54.739  1.00 22.92           C  
ANISOU 1497  C   GLY A 217     2230   3553   2924   -439   -160    808       C  
ATOM   1498  O   GLY A 217      37.667  35.207  54.020  1.00 18.12           O  
ANISOU 1498  O   GLY A 217     1703   2823   2357   -373   -106    721       O  
ATOM   1499  N   PRO A 218      38.423  36.293  55.853  1.00 19.92           N  
ANISOU 1499  N   PRO A 218     1902   3181   2484   -527   -254    816       N  
ATOM   1500  CA  PRO A 218      37.089  36.694  56.320  1.00 21.68           C  
ANISOU 1500  CA  PRO A 218     2278   3265   2696   -529   -290    721       C  
ATOM   1501  C   PRO A 218      36.368  37.628  55.345  1.00 20.42           C  
ANISOU 1501  C   PRO A 218     2252   2994   2514   -582   -304    629       C  
ATOM   1502  O   PRO A 218      35.154  37.808  55.448  1.00 18.49           O  
ANISOU 1502  O   PRO A 218     2120   2626   2279   -548   -311    549       O  
ATOM   1503  CB  PRO A 218      37.381  37.408  57.646  1.00 21.86           C  
ANISOU 1503  CB  PRO A 218     2313   3354   2638   -635   -383    754       C  
ATOM   1504  CG  PRO A 218      38.809  37.833  57.550  1.00 22.13           C  
ANISOU 1504  CG  PRO A 218     2240   3547   2623   -744   -420    848       C  
ATOM   1505  CD  PRO A 218      39.490  36.763  56.752  1.00 23.67           C  
ANISOU 1505  CD  PRO A 218     2291   3811   2893   -633   -329    914       C  
ATOM   1506  N   ALA A 219      37.112  38.203  54.405  1.00 16.34           N  
ANISOU 1506  N   ALA A 219     1712   2528   1967   -662   -308    653       N  
ATOM   1507  CA  ALA A 219      36.550  39.128  53.430  1.00 14.08           C  
ANISOU 1507  CA  ALA A 219     1544   2150   1656   -723   -329    592       C  
ATOM   1508  C   ALA A 219      35.786  38.410  52.321  1.00 16.03           C  
ANISOU 1508  C   ALA A 219     1809   2326   1956   -622   -249    535       C  
ATOM   1509  O   ALA A 219      35.105  39.047  51.517  1.00 16.93           O  
ANISOU 1509  O   ALA A 219     2020   2359   2054   -653   -265    488       O  
ATOM   1510  CB  ALA A 219      37.657  39.984  52.829  1.00 15.01           C  
ANISOU 1510  CB  ALA A 219     1627   2362   1713   -862   -366    651       C  
ATOM   1511  N   PHE A 220      35.896  37.086  52.280  1.00 17.58           N  
ANISOU 1511  N   PHE A 220     1916   2550   2213   -505   -164    544       N  
ATOM   1512  CA  PHE A 220      35.347  36.319  51.166  1.00 19.96           C  
ANISOU 1512  CA  PHE A 220     2229   2800   2556   -428    -79    486       C  
ATOM   1513  C   PHE A 220      34.229  35.362  51.574  1.00 20.70           C  
ANISOU 1513  C   PHE A 220     2361   2792   2711   -318    -40    432       C  
ATOM   1514  O   PHE A 220      34.218  34.840  52.689  1.00 17.25           O  
ANISOU 1514  O   PHE A 220     1891   2358   2305   -267    -46    464       O  
ATOM   1515  CB  PHE A 220      36.466  35.539  50.472  1.00 18.80           C  
ANISOU 1515  CB  PHE A 220     1955   2760   2429   -389      9    527       C  
ATOM   1516  CG  PHE A 220      37.570  36.410  49.941  1.00 15.72           C  
ANISOU 1516  CG  PHE A 220     1511   2492   1972   -504    -19    586       C  
ATOM   1517  CD1 PHE A 220      37.467  36.993  48.687  1.00 17.98           C  
ANISOU 1517  CD1 PHE A 220     1843   2779   2207   -575    -13    555       C  
ATOM   1518  CD2 PHE A 220      38.707  36.648  50.695  1.00 15.46           C  
ANISOU 1518  CD2 PHE A 220     1373   2584   1917   -552    -57    682       C  
ATOM   1519  CE1 PHE A 220      38.480  37.796  48.195  1.00 19.16           C  
ANISOU 1519  CE1 PHE A 220     1942   3047   2291   -694    -40    618       C  
ATOM   1520  CE2 PHE A 220      39.726  37.452  50.207  1.00 18.33           C  
ANISOU 1520  CE2 PHE A 220     1680   3072   2213   -675    -85    742       C  
ATOM   1521  CZ  PHE A 220      39.610  38.026  48.955  1.00 19.76           C  
ANISOU 1521  CZ  PHE A 220     1913   3246   2348   -747    -75    710       C  
ATOM   1522  N   THR A 221      33.297  35.132  50.651  1.00 17.82           N  
ANISOU 1522  N   THR A 221     2064   2352   2356   -295     -4    359       N  
ATOM   1523  CA  THR A 221      32.153  34.260  50.899  1.00 16.26           C  
ANISOU 1523  CA  THR A 221     1907   2062   2208   -213     30    305       C  
ATOM   1524  C   THR A 221      32.059  33.123  49.887  1.00 20.68           C  
ANISOU 1524  C   THR A 221     2450   2600   2807   -156    132    257       C  
ATOM   1525  O   THR A 221      32.502  33.254  48.743  1.00 19.88           O  
ANISOU 1525  O   THR A 221     2338   2541   2673   -192    169    238       O  
ATOM   1526  CB  THR A 221      30.824  35.046  50.870  1.00 13.90           C  
ANISOU 1526  CB  THR A 221     1717   1684   1879   -243    -32    252       C  
ATOM   1527  CG2 THR A 221      30.634  35.731  49.526  1.00 16.49           C  
ANISOU 1527  CG2 THR A 221     2092   2011   2161   -307    -42    225       C  
ATOM   1528  OG1 THR A 221      29.731  34.147  51.088  1.00 19.08           O  
ANISOU 1528  OG1 THR A 221     2397   2273   2579   -175      3    208       O  
ATOM   1529  N   ASN A 222      31.478  32.008  50.320  1.00 17.56           N  
ANISOU 1529  N   ASN A 222     2059   2138   2475    -77    180    236       N  
ATOM   1530  CA  ASN A 222      31.192  30.888  49.432  1.00 20.55           C  
ANISOU 1530  CA  ASN A 222     2451   2465   2891    -31    277    171       C  
ATOM   1531  C   ASN A 222      29.756  30.939  48.909  1.00 16.63           C  
ANISOU 1531  C   ASN A 222     2048   1902   2370    -67    259     94       C  
ATOM   1532  O   ASN A 222      29.374  30.148  48.047  1.00 17.75           O  
ANISOU 1532  O   ASN A 222     2220   2004   2520    -62    328     26       O  
ATOM   1533  CB  ASN A 222      31.435  29.555  50.148  1.00 20.42           C  
ANISOU 1533  CB  ASN A 222     2390   2401   2966     70    344    200       C  
ATOM   1534  CG  ASN A 222      32.910  29.238  50.316  1.00 22.17           C  
ANISOU 1534  CG  ASN A 222     2501   2698   3223    126    391    274       C  
ATOM   1535  ND2 ASN A 222      33.258  28.608  51.434  1.00 24.73           N  
ANISOU 1535  ND2 ASN A 222     2767   3017   3612    198    393    355       N  
ATOM   1536  OD1 ASN A 222      33.724  29.551  49.453  1.00 21.77           O  
ANISOU 1536  OD1 ASN A 222     2410   2722   3140    103    424    268       O  
ATOM   1537  N   GLY A 223      28.961  31.865  49.437  1.00 14.32           N  
ANISOU 1537  N   GLY A 223     1799   1599   2042   -104    169    104       N  
ATOM   1538  CA  GLY A 223      27.578  32.010  49.015  1.00 15.49           C  
ANISOU 1538  CA  GLY A 223     2015   1703   2165   -131    143     50       C  
ATOM   1539  C   GLY A 223      27.440  33.009  47.883  1.00 17.59           C  
ANISOU 1539  C   GLY A 223     2317   2005   2361   -205    104     34       C  
ATOM   1540  O   GLY A 223      27.074  34.162  48.107  1.00 15.36           O  
ANISOU 1540  O   GLY A 223     2067   1723   2046   -234     24     59       O  
ATOM   1541  N   LEU A 224      27.730  32.561  46.663  1.00 16.87           N  
ANISOU 1541  N   LEU A 224     2225   1941   2245   -235    165     -7       N  
ATOM   1542  CA  LEU A 224      27.782  33.451  45.506  1.00 14.64           C  
ANISOU 1542  CA  LEU A 224     1965   1713   1886   -315    133     -7       C  
ATOM   1543  C   LEU A 224      26.399  33.934  45.069  1.00 16.21           C  
ANISOU 1543  C   LEU A 224     2220   1894   2046   -352     73    -23       C  
ATOM   1544  O   LEU A 224      26.287  34.855  44.263  1.00 15.38           O  
ANISOU 1544  O   LEU A 224     2138   1826   1879   -416     23      1       O  
ATOM   1545  CB  LEU A 224      28.481  32.755  44.333  1.00 19.06           C  
ANISOU 1545  CB  LEU A 224     2503   2323   2417   -339    227    -53       C  
ATOM   1546  CG  LEU A 224      29.892  32.229  44.603  1.00 25.07           C  
ANISOU 1546  CG  LEU A 224     3190   3118   3218   -288    301    -32       C  
ATOM   1547  CD1 LEU A 224      30.512  31.670  43.330  1.00 26.11           C  
ANISOU 1547  CD1 LEU A 224     3304   3309   3309   -310    401    -89       C  
ATOM   1548  CD2 LEU A 224      30.773  33.315  45.204  1.00 22.78           C  
ANISOU 1548  CD2 LEU A 224     2858   2883   2915   -312    233     57       C  
ATOM   1549  N   GLY A 225      25.353  33.310  45.601  1.00 14.98           N  
ANISOU 1549  N   GLY A 225     2078   1688   1925   -314     75    -52       N  
ATOM   1550  CA  GLY A 225      23.991  33.730  45.318  1.00 17.99           C  
ANISOU 1550  CA  GLY A 225     2491   2069   2275   -338     16    -55       C  
ATOM   1551  C   GLY A 225      23.621  34.975  46.104  1.00 16.31           C  
ANISOU 1551  C   GLY A 225     2294   1834   2070   -309    -72      0       C  
ATOM   1552  O   GLY A 225      22.700  35.705  45.733  1.00 14.16           O  
ANISOU 1552  O   GLY A 225     2043   1569   1769   -322   -132     19       O  
ATOM   1553  N   HIS A 226      24.346  35.200  47.198  1.00 12.86           N  
ANISOU 1553  N   HIS A 226     1845   1371   1670   -269    -77     25       N  
ATOM   1554  CA  HIS A 226      24.196  36.392  48.031  1.00 13.73           C  
ANISOU 1554  CA  HIS A 226     1983   1450   1782   -248   -150     61       C  
ATOM   1555  C   HIS A 226      22.763  36.656  48.489  1.00 14.43           C  
ANISOU 1555  C   HIS A 226     2090   1512   1881   -200   -186     52       C  
ATOM   1556  O   HIS A 226      22.271  37.778  48.395  1.00 15.91           O  
ANISOU 1556  O   HIS A 226     2314   1675   2054   -193   -246     76       O  
ATOM   1557  CB  HIS A 226      24.732  37.621  47.292  1.00 17.12           C  
ANISOU 1557  CB  HIS A 226     2447   1888   2170   -309   -203    102       C  
ATOM   1558  CG  HIS A 226      26.227  37.711  47.282  1.00 14.57           C  
ANISOU 1558  CG  HIS A 226     2100   1599   1837   -353   -185    127       C  
ATOM   1559  CD2 HIS A 226      27.143  37.230  46.409  1.00 11.30           C  
ANISOU 1559  CD2 HIS A 226     1646   1248   1399   -398   -132    128       C  
ATOM   1560  ND1 HIS A 226      26.940  38.350  48.273  1.00 12.51           N  
ANISOU 1560  ND1 HIS A 226     1846   1321   1585   -358   -219    156       N  
ATOM   1561  CE1 HIS A 226      28.232  38.262  48.010  1.00 16.55           C  
ANISOU 1561  CE1 HIS A 226     2314   1893   2080   -407   -196    185       C  
ATOM   1562  NE2 HIS A 226      28.382  37.590  46.883  1.00 13.88           N  
ANISOU 1562  NE2 HIS A 226     1945   1604   1724   -424   -139    168       N  
ATOM   1563  N   GLY A 227      22.101  35.622  48.998  1.00 11.47           N  
ANISOU 1563  N   GLY A 227     1686   1140   1533   -164   -146     24       N  
ATOM   1564  CA  GLY A 227      20.747  35.783  49.494  1.00 15.95           C  
ANISOU 1564  CA  GLY A 227     2251   1704   2105   -119   -172     19       C  
ATOM   1565  C   GLY A 227      20.015  34.486  49.771  1.00 21.54           C  
ANISOU 1565  C   GLY A 227     2921   2429   2832   -111   -124     -6       C  
ATOM   1566  O   GLY A 227      20.629  33.447  50.021  1.00 19.53           O  
ANISOU 1566  O   GLY A 227     2653   2162   2605   -118    -69    -19       O  
ATOM   1567  N   VAL A 228      18.689  34.555  49.720  1.00 25.01           N  
ANISOU 1567  N   VAL A 228     3344   2898   3260    -97   -146     -6       N  
ATOM   1568  CA  VAL A 228      17.838  33.414  50.030  1.00 20.99           C  
ANISOU 1568  CA  VAL A 228     2800   2413   2763   -105   -110    -23       C  
ATOM   1569  C   VAL A 228      17.600  32.547  48.792  1.00 18.87           C  
ANISOU 1569  C   VAL A 228     2532   2167   2470   -187    -84    -50       C  
ATOM   1570  O   VAL A 228      16.552  32.636  48.153  1.00 18.03           O  
ANISOU 1570  O   VAL A 228     2405   2117   2328   -221   -114    -45       O  
ATOM   1571  CB  VAL A 228      16.482  33.876  50.604  1.00 18.57           C  
ANISOU 1571  CB  VAL A 228     2458   2151   2448    -56   -143     -6       C  
ATOM   1572  CG1 VAL A 228      15.737  32.707  51.226  1.00 16.81           C  
ANISOU 1572  CG1 VAL A 228     2193   1957   2236    -70   -105    -12       C  
ATOM   1573  CG2 VAL A 228      16.696  34.974  51.639  1.00  9.30           C  
ANISOU 1573  CG2 VAL A 228     1301    949   1283     23   -169      5       C  
ATOM   1574  N   ASP A 229      18.581  31.714  48.455  1.00 13.22           N  
ANISOU 1574  N   ASP A 229     1838   1414   1772   -220    -27    -80       N  
ATOM   1575  CA  ASP A 229      18.453  30.802  47.324  1.00 14.13           C  
ANISOU 1575  CA  ASP A 229     1970   1537   1861   -302     13   -128       C  
ATOM   1576  C   ASP A 229      18.249  29.369  47.799  1.00 14.72           C  
ANISOU 1576  C   ASP A 229     2050   1564   1979   -318     76   -158       C  
ATOM   1577  O   ASP A 229      18.079  28.458  46.990  1.00 14.53           O  
ANISOU 1577  O   ASP A 229     2055   1527   1940   -391    119   -211       O  
ATOM   1578  CB  ASP A 229      19.684  30.888  46.411  1.00 17.93           C  
ANISOU 1578  CB  ASP A 229     2480   2009   2325   -329     46   -152       C  
ATOM   1579  CG  ASP A 229      20.995  30.715  47.161  1.00 18.11           C  
ANISOU 1579  CG  ASP A 229     2497   1978   2404   -268     87   -139       C  
ATOM   1580  OD1 ASP A 229      20.982  30.230  48.312  1.00 19.64           O  
ANISOU 1580  OD1 ASP A 229     2675   2134   2652   -217    102   -119       O  
ATOM   1581  OD2 ASP A 229      22.050  31.059  46.586  1.00 24.56           O1-
ANISOU 1581  OD2 ASP A 229     3319   2807   3205   -278    103   -139       O1-
ATOM   1582  N   LEU A 230      18.280  29.193  49.118  1.00 16.75           N  
ANISOU 1582  N   LEU A 230     2287   1792   2287   -254     80   -123       N  
ATOM   1583  CA  LEU A 230      18.138  27.888  49.763  1.00 14.47           C  
ANISOU 1583  CA  LEU A 230     2002   1448   2049   -261    133   -127       C  
ATOM   1584  C   LEU A 230      19.226  26.914  49.317  1.00 16.98           C  
ANISOU 1584  C   LEU A 230     2359   1681   2411   -265    212   -164       C  
ATOM   1585  O   LEU A 230      18.991  25.709  49.208  1.00 13.84           O  
ANISOU 1585  O   LEU A 230     1994   1219   2045   -305    266   -194       O  
ATOM   1586  CB  LEU A 230      16.749  27.300  49.497  1.00 13.75           C  
ANISOU 1586  CB  LEU A 230     1904   1391   1928   -340    124   -144       C  
ATOM   1587  CG  LEU A 230      15.656  27.629  50.520  1.00 16.11           C  
ANISOU 1587  CG  LEU A 230     2147   1757   2218   -314     81    -94       C  
ATOM   1588  CD1 LEU A 230      15.477  29.128  50.706  1.00 16.77           C  
ANISOU 1588  CD1 LEU A 230     2197   1906   2269   -247     18    -64       C  
ATOM   1589  CD2 LEU A 230      14.344  26.991  50.106  1.00 17.04           C  
ANISOU 1589  CD2 LEU A 230     2247   1927   2300   -410     73   -105       C  
ATOM   1590  N   ASN A 231      20.422  27.443  49.074  1.00 17.62           N  
ANISOU 1590  N   ASN A 231     2438   1759   2497   -224    222   -159       N  
ATOM   1591  CA  ASN A 231      21.569  26.609  48.735  1.00 18.16           C  
ANISOU 1591  CA  ASN A 231     2526   1760   2614   -201    304   -185       C  
ATOM   1592  C   ASN A 231      21.973  25.720  49.907  1.00 18.43           C  
ANISOU 1592  C   ASN A 231     2545   1723   2734   -135    342   -135       C  
ATOM   1593  O   ASN A 231      22.620  24.691  49.719  1.00 13.08           O  
ANISOU 1593  O   ASN A 231     1889    962   2117   -109    421   -154       O  
ATOM   1594  CB  ASN A 231      22.760  27.469  48.301  1.00 18.00           C  
ANISOU 1594  CB  ASN A 231     2485   1782   2573   -173    300   -173       C  
ATOM   1595  CG  ASN A 231      23.397  28.214  49.460  1.00 19.59           C  
ANISOU 1595  CG  ASN A 231     2639   2009   2795   -108    255    -94       C  
ATOM   1596  ND2 ASN A 231      23.026  29.479  49.626  1.00 15.59           N  
ANISOU 1596  ND2 ASN A 231     2126   1559   2237   -120    175    -71       N  
ATOM   1597  OD1 ASN A 231      24.216  27.661  50.194  1.00 20.68           O  
ANISOU 1597  OD1 ASN A 231     2749   2116   2993    -49    290    -53       O  
ATOM   1598  N   HIS A 232      21.581  26.112  51.117  1.00 15.52           N  
ANISOU 1598  N   HIS A 232     2140   1387   2370   -105    288    -68       N  
ATOM   1599  CA  HIS A 232      21.888  25.310  52.297  1.00 17.03           C  
ANISOU 1599  CA  HIS A 232     2311   1530   2631    -53    312     -2       C  
ATOM   1600  C   HIS A 232      21.030  24.047  52.331  1.00 15.48           C  
ANISOU 1600  C   HIS A 232     2155   1257   2472    -98    352    -18       C  
ATOM   1601  O   HIS A 232      21.218  23.178  53.183  1.00 21.01           O  
ANISOU 1601  O   HIS A 232     2850   1896   3238    -65    380     41       O  
ATOM   1602  CB  HIS A 232      21.710  26.126  53.588  1.00 14.96           C  
ANISOU 1602  CB  HIS A 232     2001   1341   2342    -22    245     67       C  
ATOM   1603  CG  HIS A 232      20.314  26.617  53.826  1.00 21.79           C  
ANISOU 1603  CG  HIS A 232     2863   2264   3152    -62    194     54       C  
ATOM   1604  CD2 HIS A 232      19.682  26.965  54.972  1.00 16.58           C  
ANISOU 1604  CD2 HIS A 232     2171   1660   2467    -48    156     96       C  
ATOM   1605  ND1 HIS A 232      19.399  26.810  52.813  1.00 23.81           N  
ANISOU 1605  ND1 HIS A 232     3142   2540   3365   -121    182     -5       N  
ATOM   1606  CE1 HIS A 232      18.264  27.251  53.324  1.00 21.26           C  
ANISOU 1606  CE1 HIS A 232     2793   2283   3004   -132    139      8       C  
ATOM   1607  NE2 HIS A 232      18.410  27.354  54.633  1.00 19.79           N  
ANISOU 1607  NE2 HIS A 232     2575   2118   2826    -85    127     62       N  
ATOM   1608  N   ILE A 233      20.102  23.945  51.384  1.00 17.03           N  
ANISOU 1608  N   ILE A 233     2390   1460   2623   -183    351    -90       N  
ATOM   1609  CA  ILE A 233      19.301  22.738  51.199  1.00 12.43           C  
ANISOU 1609  CA  ILE A 233     1857    801   2064   -256    390   -121       C  
ATOM   1610  C   ILE A 233      19.713  22.006  49.924  1.00 14.92           C  
ANISOU 1610  C   ILE A 233     2246   1030   2391   -296    466   -217       C  
ATOM   1611  O   ILE A 233      19.899  20.789  49.925  1.00 18.66           O  
ANISOU 1611  O   ILE A 233     2779   1376   2937   -300    537   -236       O  
ATOM   1612  CB  ILE A 233      17.794  23.065  51.121  1.00 13.66           C  
ANISOU 1612  CB  ILE A 233     1996   1046   2147   -346    331   -130       C  
ATOM   1613  CG1 ILE A 233      17.330  23.786  52.387  1.00 18.15           C  
ANISOU 1613  CG1 ILE A 233     2494   1705   2699   -299    270    -49       C  
ATOM   1614  CG2 ILE A 233      16.980  21.799  50.883  1.00 13.55           C  
ANISOU 1614  CG2 ILE A 233     2037    961   2150   -448    367   -162       C  
ATOM   1615  CD1 ILE A 233      15.910  24.314  52.305  1.00 20.32           C  
ANISOU 1615  CD1 ILE A 233     2729   2091   2900   -359    213    -51       C  
ATOM   1616  N   TYR A 234      19.860  22.761  48.838  1.00 14.15           N  
ANISOU 1616  N   TYR A 234     2017   1240   2117    228    171   -161       N  
ATOM   1617  CA  TYR A 234      20.030  22.179  47.510  1.00 16.48           C  
ANISOU 1617  CA  TYR A 234     2284   1529   2449    211    160   -209       C  
ATOM   1618  C   TYR A 234      21.476  22.166  47.024  1.00 21.83           C  
ANISOU 1618  C   TYR A 234     2974   2206   3116    179    168   -222       C  
ATOM   1619  O   TYR A 234      21.802  21.475  46.060  1.00 22.80           O  
ANISOU 1619  O   TYR A 234     3072   2323   3268    174    181   -267       O  
ATOM   1620  CB  TYR A 234      19.163  22.931  46.495  1.00 12.26           C  
ANISOU 1620  CB  TYR A 234     1781   1013   1863    235    131   -241       C  
ATOM   1621  CG  TYR A 234      17.693  22.938  46.841  1.00 14.87           C  
ANISOU 1621  CG  TYR A 234     2062   1371   2218    277    123   -225       C  
ATOM   1622  CD1 TYR A 234      16.931  21.781  46.740  1.00 13.13           C  
ANISOU 1622  CD1 TYR A 234     1749   1162   2079    250    117   -231       C  
ATOM   1623  CD2 TYR A 234      17.066  24.101  47.265  1.00 16.04           C  
ANISOU 1623  CD2 TYR A 234     2252   1532   2312    345    126   -202       C  
ATOM   1624  CE1 TYR A 234      15.586  21.782  47.055  1.00 18.01           C  
ANISOU 1624  CE1 TYR A 234     2287   1831   2725    275    113   -204       C  
ATOM   1625  CE2 TYR A 234      15.723  24.112  47.582  1.00 19.85           C  
ANISOU 1625  CE2 TYR A 234     2658   2061   2822    402    134   -183       C  
ATOM   1626  CZ  TYR A 234      14.987  22.950  47.474  1.00 20.67           C  
ANISOU 1626  CZ  TYR A 234     2640   2204   3009    360    127   -178       C  
ATOM   1627  OH  TYR A 234      13.650  22.960  47.786  1.00 20.39           O  
ANISOU 1627  OH  TYR A 234     2499   2240   3009    403    139   -147       O  
ATOM   1628  N   GLY A 235      22.338  22.931  47.683  1.00 19.92           N  
ANISOU 1628  N   GLY A 235     2767   1975   2828    155    164   -184       N  
ATOM   1629  CA  GLY A 235      23.730  23.003  47.278  1.00 19.66           C  
ANISOU 1629  CA  GLY A 235     2714   1968   2789    114    174   -180       C  
ATOM   1630  C   GLY A 235      24.045  24.271  46.507  1.00 19.52           C  
ANISOU 1630  C   GLY A 235     2775   1963   2678     70    168   -188       C  
ATOM   1631  O   GLY A 235      23.190  24.815  45.806  1.00 18.24           O  
ANISOU 1631  O   GLY A 235     2677   1784   2468     90    157   -212       O  
ATOM   1632  N   GLU A 236      25.283  24.735  46.630  1.00 20.71           N  
ANISOU 1632  N   GLU A 236     2915   2148   2805      3    167   -156       N  
ATOM   1633  CA  GLU A 236      25.714  25.977  45.999  1.00 20.91           C  
ANISOU 1633  CA  GLU A 236     3024   2178   2743    -70    161   -144       C  
ATOM   1634  C   GLU A 236      25.861  25.828  44.483  1.00 24.01           C  
ANISOU 1634  C   GLU A 236     3407   2606   3108    -73    207   -176       C  
ATOM   1635  O   GLU A 236      25.630  26.778  43.734  1.00 28.76           O  
ANISOU 1635  O   GLU A 236     4110   3191   3625   -106    198   -168       O  
ATOM   1636  CB  GLU A 236      27.034  26.448  46.620  1.00 21.41           C  
ANISOU 1636  CB  GLU A 236     3057   2282   2795   -170    141    -91       C  
ATOM   1637  CG  GLU A 236      27.590  27.743  46.047  1.00 26.45           C  
ANISOU 1637  CG  GLU A 236     3786   2917   3348   -282    131    -64       C  
ATOM   1638  CD  GLU A 236      26.789  28.966  46.455  1.00 27.69           C  
ANISOU 1638  CD  GLU A 236     4127   2965   3428   -292     79    -65       C  
ATOM   1639  OE1 GLU A 236      26.103  28.919  47.498  1.00 25.31           O  
ANISOU 1639  OE1 GLU A 236     3867   2617   3133   -232     51    -81       O  
ATOM   1640  OE2 GLU A 236      26.849  29.980  45.728  1.00 31.41           O1-
ANISOU 1640  OE2 GLU A 236     4710   3394   3830   -352     74    -47       O1-
ATOM   1641  N   THR A 237      26.243  24.635  44.033  1.00 20.81           N  
ANISOU 1641  N   THR A 237     2899   2243   2767    -33    259   -211       N  
ATOM   1642  CA  THR A 237      26.442  24.387  42.605  1.00 20.98           C  
ANISOU 1642  CA  THR A 237     2921   2306   2743    -32    317   -258       C  
ATOM   1643  C   THR A 237      25.558  23.257  42.081  1.00 24.83           C  
ANISOU 1643  C   THR A 237     3404   2763   3269     45    325   -336       C  
ATOM   1644  O   THR A 237      25.014  22.469  42.857  1.00 23.96           O  
ANISOU 1644  O   THR A 237     3255   2603   3246     92    300   -344       O  
ATOM   1645  CB  THR A 237      27.910  24.034  42.289  1.00 18.44           C  
ANISOU 1645  CB  THR A 237     2489   2073   2444    -58    396   -248       C  
ATOM   1646  CG2 THR A 237      28.857  25.047  42.916  1.00 17.27           C  
ANISOU 1646  CG2 THR A 237     2320   1967   2276   -163    372   -162       C  
ATOM   1647  OG1 THR A 237      28.206  22.725  42.786  1.00 22.48           O  
ANISOU 1647  OG1 THR A 237     2891   2578   3075     25    420   -271       O  
ATOM   1648  N   LEU A 238      25.428  23.181  40.759  1.00 24.30           N  
ANISOU 1648  N   LEU A 238     3384   2725   3124     41    357   -391       N  
ATOM   1649  CA  LEU A 238      24.629  22.139  40.124  1.00 14.89           C  
ANISOU 1649  CA  LEU A 238     2207   1503   1948     88    352   -479       C  
ATOM   1650  C   LEU A 238      25.230  20.761  40.371  1.00 19.47           C  
ANISOU 1650  C   LEU A 238     2704   2055   2638    144    411   -530       C  
ATOM   1651  O   LEU A 238      24.504  19.785  40.567  1.00 22.09           O  
ANISOU 1651  O   LEU A 238     3036   2315   3044    177    383   -576       O  
ATOM   1652  CB  LEU A 238      24.505  22.392  38.619  1.00 16.88           C  
ANISOU 1652  CB  LEU A 238     2546   1804   2064     61    370   -529       C  
ATOM   1653  CG  LEU A 238      23.701  21.350  37.836  1.00 20.17           C  
ANISOU 1653  CG  LEU A 238     3001   2194   2470     85    350   -636       C  
ATOM   1654  CD1 LEU A 238      22.231  21.393  38.235  1.00 24.54           C  
ANISOU 1654  CD1 LEU A 238     3564   2702   3057     86    234   -620       C  
ATOM   1655  CD2 LEU A 238      23.864  21.536  36.335  1.00 22.46           C  
ANISOU 1655  CD2 LEU A 238     3385   2552   2598     54    384   -691       C  
ATOM   1656  N   ALA A 239      26.558  20.690  40.362  1.00 18.16           N  
ANISOU 1656  N   ALA A 239     2465   1944   2490    155    492   -514       N  
ATOM   1657  CA  ALA A 239      27.266  19.433  40.577  1.00 25.81           C  
ANISOU 1657  CA  ALA A 239     3348   2886   3572    238    556   -552       C  
ATOM   1658  C   ALA A 239      26.899  18.814  41.922  1.00 25.46           C  
ANISOU 1658  C   ALA A 239     3260   2757   3658    272    492   -502       C  
ATOM   1659  O   ALA A 239      26.695  17.603  42.023  1.00 16.39           O  
ANISOU 1659  O   ALA A 239     2108   1518   2600    335    502   -549       O  
ATOM   1660  CB  ALA A 239      28.772  19.650  40.486  1.00 29.12           C  
ANISOU 1660  CB  ALA A 239     3657   3409   3997    247    646   -513       C  
ATOM   1661  N   ARG A 240      26.808  19.653  42.950  1.00 19.24           N  
ANISOU 1661  N   ARG A 240     2457   1988   2867    223    428   -407       N  
ATOM   1662  CA  ARG A 240      26.445  19.185  44.283  1.00 19.76           C  
ANISOU 1662  CA  ARG A 240     2492   1993   3023    244    372   -347       C  
ATOM   1663  C   ARG A 240      24.954  18.866  44.363  1.00 19.75           C  
ANISOU 1663  C   ARG A 240     2559   1916   3028    235    324   -377       C  
ATOM   1664  O   ARG A 240      24.552  17.910  45.025  1.00 18.62           O  
ANISOU 1664  O   ARG A 240     2399   1700   2977    261    307   -362       O  
ATOM   1665  CB  ARG A 240      26.823  20.227  45.341  1.00 22.20           C  
ANISOU 1665  CB  ARG A 240     2784   2352   3299    188    323   -251       C  
ATOM   1666  CG  ARG A 240      26.496  19.817  46.777  1.00 19.31           C  
ANISOU 1666  CG  ARG A 240     2401   1943   2994    202    268   -183       C  
ATOM   1667  CD  ARG A 240      27.056  20.825  47.771  1.00 16.90           C  
ANISOU 1667  CD  ARG A 240     2093   1694   2634    140    218   -105       C  
ATOM   1668  NE  ARG A 240      26.757  20.478  49.160  1.00 14.29           N  
ANISOU 1668  NE  ARG A 240     1763   1337   2328    149    168    -38       N  
ATOM   1669  CZ  ARG A 240      27.521  19.699  49.919  1.00 17.23           C  
ANISOU 1669  CZ  ARG A 240     2054   1719   2772    180    145     30       C  
ATOM   1670  NH1 ARG A 240      28.631  19.167  49.424  1.00 17.28           N1+
ANISOU 1670  NH1 ARG A 240     1955   1761   2850    224    173     35       N1+
ATOM   1671  NH2 ARG A 240      27.174  19.443  51.173  1.00 16.27           N  
ANISOU 1671  NH2 ARG A 240     1956   1579   2647    178     97     99       N  
ATOM   1672  N   GLN A 241      24.141  19.669  43.681  1.00 16.78           N  
ANISOU 1672  N   GLN A 241     2253   1565   2559    196    298   -406       N  
ATOM   1673  CA  GLN A 241      22.696  19.462  43.660  1.00 16.44           C  
ANISOU 1673  CA  GLN A 241     2243   1483   2521    185    247   -427       C  
ATOM   1674  C   GLN A 241      22.340  18.100  43.078  1.00 19.08           C  
ANISOU 1674  C   GLN A 241     2583   1747   2920    194    254   -506       C  
ATOM   1675  O   GLN A 241      21.457  17.410  43.588  1.00 19.55           O  
ANISOU 1675  O   GLN A 241     2627   1749   3050    179    219   -496       O  
ATOM   1676  CB  GLN A 241      22.005  20.564  42.855  1.00 14.48           C  
ANISOU 1676  CB  GLN A 241     2060   1283   2160    158    211   -439       C  
ATOM   1677  CG  GLN A 241      20.506  20.352  42.684  1.00 15.74           C  
ANISOU 1677  CG  GLN A 241     2222   1431   2329    151    149   -457       C  
ATOM   1678  CD  GLN A 241      19.896  21.283  41.651  1.00 19.53           C  
ANISOU 1678  CD  GLN A 241     2762   1961   2698    142    101   -470       C  
ATOM   1679  NE2 GLN A 241      19.912  22.579  41.939  1.00 21.42           N  
ANISOU 1679  NE2 GLN A 241     3039   2222   2877    159     89   -408       N  
ATOM   1680  OE1 GLN A 241      19.412  20.840  40.608  1.00 23.66           O  
ANISOU 1680  OE1 GLN A 241     3309   2496   3184    119     67   -533       O  
ATOM   1681  N   ARG A 242      23.036  17.720  42.011  1.00 17.60           N  
ANISOU 1681  N   ARG A 242     2423   1562   2702    213    306   -588       N  
ATOM   1682  CA  ARG A 242      22.796  16.441  41.354  1.00 24.28           C  
ANISOU 1682  CA  ARG A 242     3311   2322   3595    224    318   -689       C  
ATOM   1683  C   ARG A 242      23.118  15.267  42.274  1.00 28.77           C  
ANISOU 1683  C   ARG A 242     3840   2779   4310    270    335   -662       C  
ATOM   1684  O   ARG A 242      22.520  14.198  42.157  1.00 33.91           O  
ANISOU 1684  O   ARG A 242     4536   3320   5030    253    313   -714       O  
ATOM   1685  CB  ARG A 242      23.614  16.341  40.063  1.00 21.69           C  
ANISOU 1685  CB  ARG A 242     3032   2026   3184    252    394   -789       C  
ATOM   1686  CG  ARG A 242      23.099  17.224  38.935  1.00 23.92           C  
ANISOU 1686  CG  ARG A 242     3388   2395   3305    194    363   -826       C  
ATOM   1687  CD  ARG A 242      23.878  16.995  37.648  1.00 34.04           C  
ANISOU 1687  CD  ARG A 242     4734   3715   4486    218    454   -931       C  
ATOM   1688  NE  ARG A 242      23.272  17.680  36.508  1.00 37.41           N  
ANISOU 1688  NE  ARG A 242     5255   4217   4744    154    409   -966       N  
ATOM   1689  CZ  ARG A 242      23.781  17.681  35.281  1.00 38.17           C  
ANISOU 1689  CZ  ARG A 242     5430   4372   4700    154    481  -1050       C  
ATOM   1690  NH1 ARG A 242      24.911  17.034  35.029  1.00 37.60           N1+
ANISOU 1690  NH1 ARG A 242     5343   4296   4648    226    617  -1117       N1+
ATOM   1691  NH2 ARG A 242      23.163  18.331  34.304  1.00 42.37           N  
ANISOU 1691  NH2 ARG A 242     6057   4975   5067     90    420  -1062       N  
ATOM   1692  N   LYS A 243      24.060  15.469  43.189  1.00 24.57           N  
ANISOU 1692  N   LYS A 243     3235   2274   3828    318    362   -572       N  
ATOM   1693  CA  LYS A 243      24.422  14.427  44.145  1.00 24.13           C  
ANISOU 1693  CA  LYS A 243     3143   2120   3906    372    366   -517       C  
ATOM   1694  C   LYS A 243      23.339  14.239  45.204  1.00 21.17           C  
ANISOU 1694  C   LYS A 243     2768   1699   3576    312    299   -437       C  
ATOM   1695  O   LYS A 243      23.225  13.170  45.803  1.00 22.69           O  
ANISOU 1695  O   LYS A 243     2969   1778   3875    327    290   -401       O  
ATOM   1696  CB  LYS A 243      25.756  14.755  44.820  1.00 22.32           C  
ANISOU 1696  CB  LYS A 243     2819   1959   3703    434    395   -432       C  
ATOM   1697  CG  LYS A 243      26.948  14.776  43.873  1.00 26.01           C  
ANISOU 1697  CG  LYS A 243     3248   2485   4149    503    482   -495       C  
ATOM   1698  CD  LYS A 243      28.240  15.068  44.626  1.00 29.42           C  
ANISOU 1698  CD  LYS A 243     3551   3004   4624    551    494   -392       C  
ATOM   1699  CE  LYS A 243      29.440  15.064  43.688  1.00 32.51           C  
ANISOU 1699  CE  LYS A 243     3870   3478   5004    623    600   -445       C  
ATOM   1700  NZ  LYS A 243      30.721  15.246  44.426  1.00 33.52           N1+
ANISOU 1700  NZ  LYS A 243     3838   3706   5194    667    601   -334       N1+
ATOM   1701  N   LEU A 244      22.548  15.282  45.431  1.00 18.76           N  
ANISOU 1701  N   LEU A 244     2458   1480   3188    251    261   -402       N  
ATOM   1702  CA  LEU A 244      21.537  15.258  46.484  1.00 18.93           C  
ANISOU 1702  CA  LEU A 244     2463   1494   3235    203    221   -320       C  
ATOM   1703  C   LEU A 244      20.142  14.917  45.966  1.00 18.03           C  
ANISOU 1703  C   LEU A 244     2366   1355   3129    131    185   -368       C  
ATOM   1704  O   LEU A 244      19.262  14.553  46.743  1.00 24.95           O  
ANISOU 1704  O   LEU A 244     3214   2214   4053     83    166   -304       O  
ATOM   1705  CB  LEU A 244      21.501  16.608  47.204  1.00 18.00           C  
ANISOU 1705  CB  LEU A 244     2326   1484   3028    197    211   -252       C  
ATOM   1706  CG  LEU A 244      22.774  17.009  47.952  1.00 20.39           C  
ANISOU 1706  CG  LEU A 244     2604   1825   3318    232    221   -187       C  
ATOM   1707  CD1 LEU A 244      22.634  18.403  48.546  1.00 22.11           C  
ANISOU 1707  CD1 LEU A 244     2842   2127   3432    207    202   -146       C  
ATOM   1708  CD2 LEU A 244      23.108  15.988  49.035  1.00 16.71           C  
ANISOU 1708  CD2 LEU A 244     2111   1296   2943    254    213   -101       C  
ATOM   1709  N   ARG A 245      19.938  15.038  44.658  1.00 20.13           N  
ANISOU 1709  N   ARG A 245     2673   1636   3341    115    172   -473       N  
ATOM   1710  CA  ARG A 245      18.618  14.811  44.073  1.00 16.03           C  
ANISOU 1710  CA  ARG A 245     2157   1119   2815     35    113   -517       C  
ATOM   1711  C   ARG A 245      18.359  13.342  43.752  1.00 20.72           C  
ANISOU 1711  C   ARG A 245     2798   1573   3502    -20     96   -579       C  
ATOM   1712  O   ARG A 245      19.280  12.583  43.447  1.00 19.94           O  
ANISOU 1712  O   ARG A 245     2761   1371   3443     30    138   -637       O  
ATOM   1713  CB  ARG A 245      18.443  15.651  42.805  1.00 15.98           C  
ANISOU 1713  CB  ARG A 245     2188   1198   2687     30     84   -592       C  
ATOM   1714  CG  ARG A 245      18.142  17.116  43.068  1.00 15.06           C  
ANISOU 1714  CG  ARG A 245     2037   1197   2487     58     70   -524       C  
ATOM   1715  CD  ARG A 245      18.035  17.896  41.769  1.00 20.47           C  
ANISOU 1715  CD  ARG A 245     2777   1952   3050     56     35   -581       C  
ATOM   1716  NE  ARG A 245      17.003  17.372  40.878  1.00 16.30           N  
ANISOU 1716  NE  ARG A 245     2255   1430   2508    -12    -45   -645       N  
ATOM   1717  CZ  ARG A 245      16.794  17.816  39.643  1.00 24.64           C  
ANISOU 1717  CZ  ARG A 245     3370   2544   3447    -29    -97   -699       C  
ATOM   1718  NH1 ARG A 245      17.547  18.793  39.156  1.00 16.47           N1+
ANISOU 1718  NH1 ARG A 245     2395   1559   2305     17    -63   -690       N1+
ATOM   1719  NH2 ARG A 245      15.835  17.286  38.893  1.00 24.32           N  
ANISOU 1719  NH2 ARG A 245     3333   2517   3391   -106   -189   -755       N  
ATOM   1720  N   LEU A 246      17.089  12.957  43.819  1.00 19.89           N  
ANISOU 1720  N   LEU A 246     2661   1462   3434   -124     35   -566       N  
ATOM   1721  CA  LEU A 246      16.668  11.587  43.558  1.00 21.37           C  
ANISOU 1721  CA  LEU A 246     2903   1503   3712   -215      1   -619       C  
ATOM   1722  C   LEU A 246      16.377  11.379  42.076  1.00 21.19           C  
ANISOU 1722  C   LEU A 246     2962   1469   3618   -271    -56   -768       C  
ATOM   1723  O   LEU A 246      16.473  10.262  41.565  1.00 22.22           O  
ANISOU 1723  O   LEU A 246     3199   1449   3796   -317    -69   -865       O  
ATOM   1724  CB  LEU A 246      15.428  11.252  44.393  1.00 27.96           C  
ANISOU 1724  CB  LEU A 246     3649   2351   4622   -330    -38   -518       C  
ATOM   1725  CG  LEU A 246      14.912   9.814  44.384  1.00 31.55           C  
ANISOU 1725  CG  LEU A 246     4158   2640   5190   -461    -78   -537       C  
ATOM   1726  CD1 LEU A 246      15.934   8.880  45.013  1.00 28.47           C  
ANISOU 1726  CD1 LEU A 246     3858   2066   4894   -394    -19   -507       C  
ATOM   1727  CD2 LEU A 246      13.577   9.722  45.107  1.00 32.75           C  
ANISOU 1727  CD2 LEU A 246     4184   2863   5395   -594   -112   -425       C  
ATOM   1728  N   PHE A 247      16.024  12.472  41.402  1.00 21.24           N  
ANISOU 1728  N   PHE A 247     2937   1630   3505   -264    -93   -786       N  
ATOM   1729  CA  PHE A 247      15.621  12.458  39.996  1.00 26.30           C  
ANISOU 1729  CA  PHE A 247     3650   2300   4043   -326   -167   -909       C  
ATOM   1730  C   PHE A 247      14.401  11.568  39.783  1.00 30.82           C  
ANISOU 1730  C   PHE A 247     4212   2824   4674   -490   -275   -939       C  
ATOM   1731  O   PHE A 247      14.237  10.937  38.738  1.00 33.18           O  
ANISOU 1731  O   PHE A 247     4622   3062   4924   -570   -336  -1070       O  
ATOM   1732  CB  PHE A 247      16.788  12.030  39.105  1.00 27.38           C  
ANISOU 1732  CB  PHE A 247     3931   2351   4120   -260   -101  -1042       C  
ATOM   1733  CG  PHE A 247      17.943  12.989  39.141  1.00 28.89           C  
ANISOU 1733  CG  PHE A 247     4112   2625   4242   -129     -5  -1009       C  
ATOM   1734  CD1 PHE A 247      17.891  14.180  38.436  1.00 29.52           C  
ANISOU 1734  CD1 PHE A 247     4189   2851   4176   -115    -26  -1004       C  
ATOM   1735  CD2 PHE A 247      19.070  12.711  39.895  1.00 28.46           C  
ANISOU 1735  CD2 PHE A 247     4042   2503   4268    -28     95   -970       C  
ATOM   1736  CE1 PHE A 247      18.949  15.074  38.475  1.00 26.01           C  
ANISOU 1736  CE1 PHE A 247     3737   2475   3669    -23     59   -965       C  
ATOM   1737  CE2 PHE A 247      20.131  13.599  39.937  1.00 25.90           C  
ANISOU 1737  CE2 PHE A 247     3689   2268   3884     66    171   -932       C  
ATOM   1738  CZ  PHE A 247      20.070  14.781  39.225  1.00 25.05           C  
ANISOU 1738  CZ  PHE A 247     3588   2298   3633     58    157   -932       C  
ATOM   1739  N   LYS A 248      13.543  11.542  40.798  1.00 30.82           N  
ANISOU 1739  N   LYS A 248     4079   2861   4772   -548   -295   -815       N  
ATOM   1740  CA  LYS A 248      12.232  10.917  40.717  1.00 32.44           C  
ANISOU 1740  CA  LYS A 248     4215   3073   5036   -723   -401   -805       C  
ATOM   1741  C   LYS A 248      11.218  11.831  41.397  1.00 28.70           C  
ANISOU 1741  C   LYS A 248     3541   2790   4575   -722   -420   -665       C  
ATOM   1742  O   LYS A 248      11.383  12.180  42.566  1.00 26.82           O  
ANISOU 1742  O   LYS A 248     3228   2577   4385   -646   -331   -552       O  
ATOM   1743  CB  LYS A 248      12.238   9.534  41.373  1.00 39.73           C  
ANISOU 1743  CB  LYS A 248     5191   3800   6103   -821   -381   -791       C  
ATOM   1744  CG  LYS A 248      10.866   8.881  41.477  1.00 45.64           C  
ANISOU 1744  CG  LYS A 248     5848   4560   6933  -1034   -483   -751       C  
ATOM   1745  CD  LYS A 248      10.349   8.439  40.119  1.00 52.20           C  
ANISOU 1745  CD  LYS A 248     6764   5370   7700  -1175   -620   -898       C  
ATOM   1746  CE  LYS A 248       8.934   7.884  40.220  1.00 59.45           C  
ANISOU 1746  CE  LYS A 248     7555   6332   8700  -1410   -739   -844       C  
ATOM   1747  NZ  LYS A 248       8.840   6.750  41.182  1.00 62.06           N1+
ANISOU 1747  NZ  LYS A 248     7911   6486   9184  -1523   -693   -769       N1+
ATOM   1748  N   ASP A 249      10.191  12.231  40.650  1.00 24.48           N  
ANISOU 1748  N   ASP A 249     2920   2392   3987   -794   -538   -677       N  
ATOM   1749  CA  ASP A 249       9.109  13.074  41.163  1.00 24.48           C  
ANISOU 1749  CA  ASP A 249     2710   2585   4006   -777   -562   -552       C  
ATOM   1750  C   ASP A 249       9.599  14.415  41.717  1.00 22.64           C  
ANISOU 1750  C   ASP A 249     2450   2437   3713   -578   -468   -482       C  
ATOM   1751  O   ASP A 249       8.923  15.038  42.537  1.00 23.99           O  
ANISOU 1751  O   ASP A 249     2469   2725   3919   -525   -432   -372       O  
ATOM   1752  CB  ASP A 249       8.322  12.328  42.244  1.00 27.76           C  
ANISOU 1752  CB  ASP A 249     2990   2994   4563   -894   -535   -448       C  
ATOM   1753  CG  ASP A 249       7.702  11.043  41.734  1.00 36.74           C  
ANISOU 1753  CG  ASP A 249     4148   4042   5769  -1124   -643   -504       C  
ATOM   1754  OD1 ASP A 249       7.475  10.937  40.510  1.00 39.14           O  
ANISOU 1754  OD1 ASP A 249     4512   4359   6000  -1199   -770   -613       O  
ATOM   1755  OD2 ASP A 249       7.440  10.140  42.557  1.00 40.94           O1-
ANISOU 1755  OD2 ASP A 249     4649   4486   6419  -1241   -605   -438       O1-
ATOM   1756  N   GLY A 250      10.772  14.851  41.268  1.00 21.46           N  
ANISOU 1756  N   GLY A 250     2451   2229   3473   -473   -424   -547       N  
ATOM   1757  CA  GLY A 250      11.327  16.132  41.672  1.00 19.93           C  
ANISOU 1757  CA  GLY A 250     2264   2095   3215   -311   -350   -493       C  
ATOM   1758  C   GLY A 250      11.969  16.135  43.049  1.00 21.61           C  
ANISOU 1758  C   GLY A 250     2473   2251   3486   -246   -226   -422       C  
ATOM   1759  O   GLY A 250      12.402  17.179  43.538  1.00 17.71           O  
ANISOU 1759  O   GLY A 250     1990   1798   2941   -130   -168   -376       O  
ATOM   1760  N   LYS A 251      12.055  14.962  43.666  1.00 19.25           N  
ANISOU 1760  N   LYS A 251     2177   1850   3288   -328   -195   -410       N  
ATOM   1761  CA  LYS A 251      12.427  14.867  45.074  1.00 18.59           C  
ANISOU 1761  CA  LYS A 251     2072   1733   3257   -287    -96   -317       C  
ATOM   1762  C   LYS A 251      13.931  14.875  45.348  1.00 21.36           C  
ANISOU 1762  C   LYS A 251     2542   1988   3586   -202    -29   -336       C  
ATOM   1763  O   LYS A 251      14.751  14.635  44.460  1.00 20.65           O  
ANISOU 1763  O   LYS A 251     2551   1829   3467   -186    -40   -429       O  
ATOM   1764  CB  LYS A 251      11.810  13.606  45.682  1.00 19.83           C  
ANISOU 1764  CB  LYS A 251     2179   1823   3532   -421    -96   -266       C  
ATOM   1765  CG  LYS A 251      10.298  13.683  45.806  1.00 27.44           C  
ANISOU 1765  CG  LYS A 251     2971   2922   4533   -509   -137   -203       C  
ATOM   1766  CD  LYS A 251       9.701  12.396  46.338  1.00 27.05           C  
ANISOU 1766  CD  LYS A 251     2875   2801   4600   -677   -140   -145       C  
ATOM   1767  CE  LYS A 251       8.185  12.504  46.411  1.00 27.35           C  
ANISOU 1767  CE  LYS A 251     2706   3006   4679   -776   -178    -75       C  
ATOM   1768  NZ  LYS A 251       7.545  11.229  46.839  1.00 32.28           N1+
ANISOU 1768  NZ  LYS A 251     3282   3564   5420   -980   -189    -12       N1+
ATOM   1769  N   MET A 252      14.271  15.167  46.599  1.00 18.23           N  
ANISOU 1769  N   MET A 252     2127   1604   3197   -147     42   -245       N  
ATOM   1770  CA  MET A 252      15.640  15.085  47.087  1.00 18.89           C  
ANISOU 1770  CA  MET A 252     2289   1612   3275    -80     93   -234       C  
ATOM   1771  C   MET A 252      15.864  13.723  47.728  1.00 19.72           C  
ANISOU 1771  C   MET A 252     2416   1590   3488   -134    109   -189       C  
ATOM   1772  O   MET A 252      14.940  13.155  48.312  1.00 17.73           O  
ANISOU 1772  O   MET A 252     2107   1335   3294   -219    108   -121       O  
ATOM   1773  CB  MET A 252      15.919  16.201  48.095  1.00 16.13           C  
ANISOU 1773  CB  MET A 252     1927   1346   2855     -2    140   -161       C  
ATOM   1774  CG  MET A 252      15.905  17.597  47.497  1.00 15.74           C  
ANISOU 1774  CG  MET A 252     1895   1382   2704     63    126   -201       C  
ATOM   1775  SD  MET A 252      17.471  18.007  46.711  1.00 24.55           S  
ANISOU 1775  SD  MET A 252     3107   2460   3761    108    129   -266       S  
ATOM   1776  CE  MET A 252      18.477  18.354  48.156  1.00 17.07           C  
ANISOU 1776  CE  MET A 252     2178   1510   2797    147    174   -183       C  
ATOM   1777  N   LYS A 253      17.082  13.201  47.619  1.00 18.91           N  
ANISOU 1777  N   LYS A 253     2388   1383   3413    -82    126   -216       N  
ATOM   1778  CA  LYS A 253      17.400  11.899  48.199  1.00 24.42           C  
ANISOU 1778  CA  LYS A 253     3125   1933   4220   -106    135   -166       C  
ATOM   1779  C   LYS A 253      17.201  11.910  49.706  1.00 23.48           C  
ANISOU 1779  C   LYS A 253     2965   1848   4108   -118    164    -15       C  
ATOM   1780  O   LYS A 253      17.416  12.928  50.368  1.00 20.57           O  
ANISOU 1780  O   LYS A 253     2567   1595   3652    -64    189     33       O  
ATOM   1781  CB  LYS A 253      18.835  11.483  47.864  1.00 27.44           C  
ANISOU 1781  CB  LYS A 253     3575   2218   4631     -6    156   -212       C  
ATOM   1782  CG  LYS A 253      19.058  11.149  46.400  1.00 33.69           C  
ANISOU 1782  CG  LYS A 253     4434   2949   5419      3    148   -367       C  
ATOM   1783  CD  LYS A 253      20.498  10.734  46.124  1.00 36.88           C  
ANISOU 1783  CD  LYS A 253     4883   3278   5853    126    194   -408       C  
ATOM   1784  CE  LYS A 253      20.836   9.404  46.778  1.00 42.72           C  
ANISOU 1784  CE  LYS A 253     5670   3887   6676    148    190   -338       C  
ATOM   1785  NZ  LYS A 253      22.156   8.884  46.320  1.00 49.86           N1+
ANISOU 1785  NZ  LYS A 253     6611   4758   7575    280    227   -383       N1+
ATOM   1786  N   TYR A 254      16.780  10.770  50.239  1.00 23.14           N  
ANISOU 1786  N   TYR A 254     2938   1696   4159   -198    161     58       N  
ATOM   1787  CA  TYR A 254      16.545  10.630  51.666  1.00 19.40           C  
ANISOU 1787  CA  TYR A 254     2440   1251   3681   -226    194    213       C  
ATOM   1788  C   TYR A 254      16.657   9.169  52.070  1.00 23.77           C  
ANISOU 1788  C   TYR A 254     3062   1617   4354   -285    181    291       C  
ATOM   1789  O   TYR A 254      16.686   8.280  51.219  1.00 24.42           O  
ANISOU 1789  O   TYR A 254     3209   1543   4528   -320    148    212       O  
ATOM   1790  CB  TYR A 254      15.168  11.179  52.047  1.00 19.54           C  
ANISOU 1790  CB  TYR A 254     2356   1417   3652   -308    222    258       C  
ATOM   1791  CG  TYR A 254      14.007  10.382  51.486  1.00 21.44           C  
ANISOU 1791  CG  TYR A 254     2553   1614   3980   -455    191    241       C  
ATOM   1792  CD1 TYR A 254      13.524  10.627  50.208  1.00 22.43           C  
ANISOU 1792  CD1 TYR A 254     2650   1768   4105   -484    137    115       C  
ATOM   1793  CD2 TYR A 254      13.392   9.388  52.239  1.00 29.23           C  
ANISOU 1793  CD2 TYR A 254     3530   2536   5041   -583    208    361       C  
ATOM   1794  CE1 TYR A 254      12.466   9.904  49.692  1.00 22.84           C  
ANISOU 1794  CE1 TYR A 254     2657   1791   4231   -639     88     98       C  
ATOM   1795  CE2 TYR A 254      12.332   8.658  51.731  1.00 29.19           C  
ANISOU 1795  CE2 TYR A 254     3479   2492   5119   -748    170    350       C  
ATOM   1796  CZ  TYR A 254      11.874   8.921  50.457  1.00 30.36           C  
ANISOU 1796  CZ  TYR A 254     3592   2676   5269   -778    104    214       C  
ATOM   1797  OH  TYR A 254      10.819   8.201  49.943  1.00 38.12           O  
ANISOU 1797  OH  TYR A 254     4523   3631   6329   -962     45    201       O  
ATOM   1798  N   GLN A 255      16.723   8.927  53.372  1.00 21.46           N  
ANISOU 1798  N   GLN A 255     2775   1330   4050   -297    207    448       N  
ATOM   1799  CA  GLN A 255      16.676   7.568  53.888  1.00 27.55           C  
ANISOU 1799  CA  GLN A 255     3619   1921   4929   -368    194    557       C  
ATOM   1800  C   GLN A 255      15.606   7.458  54.965  1.00 24.10           C  
ANISOU 1800  C   GLN A 255     3132   1567   4460   -499    239    708       C  
ATOM   1801  O   GLN A 255      15.200   8.458  55.558  1.00 24.35           O  
ANISOU 1801  O   GLN A 255     3084   1797   4372   -486    289    740       O  
ATOM   1802  CB  GLN A 255      18.038   7.142  54.441  1.00 24.70           C  
ANISOU 1802  CB  GLN A 255     3335   1457   4595   -241    173    632       C  
ATOM   1803  CG  GLN A 255      18.557   8.007  55.574  1.00 25.65           C  
ANISOU 1803  CG  GLN A 255     3421   1739   4586   -173    188    735       C  
ATOM   1804  CD  GLN A 255      19.831   7.455  56.185  1.00 24.77           C  
ANISOU 1804  CD  GLN A 255     3367   1536   4509    -63    144    835       C  
ATOM   1805  NE2 GLN A 255      20.819   8.320  56.382  1.00 22.43           N  
ANISOU 1805  NE2 GLN A 255     3034   1356   4132     44    124    823       N  
ATOM   1806  OE1 GLN A 255      19.928   6.262  56.470  1.00 27.76           O  
ANISOU 1806  OE1 GLN A 255     3821   1793   4932    -76    115    897       O  
ATOM   1807  N   ILE A 256      15.140   6.238  55.199  1.00 25.95           N  
ANISOU 1807  N   ILE A 256     3419   1643   4799   -627    228    799       N  
ATOM   1808  CA  ILE A 256      14.163   5.982  56.246  1.00 27.22           C  
ANISOU 1808  CA  ILE A 256     3534   1880   4929   -769    281    962       C  
ATOM   1809  C   ILE A 256      14.838   5.369  57.467  1.00 28.28           C  
ANISOU 1809  C   ILE A 256     3773   1965   5008   -728    280   1118       C  
ATOM   1810  O   ILE A 256      15.418   4.287  57.390  1.00 29.44           O  
ANISOU 1810  O   ILE A 256     4045   1939   5202   -703    223   1120       O  
ATOM   1811  CB  ILE A 256      13.044   5.044  55.760  1.00 36.34           C  
ANISOU 1811  CB  ILE A 256     4681   2973   6156   -958    259    942       C  
ATOM   1812  CG1 ILE A 256      12.317   5.657  54.561  1.00 34.86           C  
ANISOU 1812  CG1 ILE A 256     4376   2857   6012  -1010    238    796       C  
ATOM   1813  CG2 ILE A 256      12.070   4.747  56.890  1.00 30.60           C  
ANISOU 1813  CG2 ILE A 256     3897   2346   5383  -1107    328   1117       C  
ATOM   1814  CD1 ILE A 256      11.645   6.975  54.863  1.00 34.32           C  
ANISOU 1814  CD1 ILE A 256     4141   3071   5827   -972    306    798       C  
ATOM   1815  N   ILE A 257      14.773   6.078  58.588  1.00 27.94           N  
ANISOU 1815  N   ILE A 257     3686   2077   4852   -715    344   1247       N  
ATOM   1816  CA  ILE A 257      15.294   5.571  59.851  1.00 29.13           C  
ANISOU 1816  CA  ILE A 257     3933   2215   4920   -695    337   1409       C  
ATOM   1817  C   ILE A 257      14.194   5.604  60.903  1.00 30.42           C  
ANISOU 1817  C   ILE A 257     4050   2524   4984   -836    435   1553       C  
ATOM   1818  O   ILE A 257      13.611   6.658  61.161  1.00 30.21           O  
ANISOU 1818  O   ILE A 257     3914   2691   4872   -842    526   1560       O  
ATOM   1819  CB  ILE A 257      16.505   6.387  60.347  1.00 28.86           C  
ANISOU 1819  CB  ILE A 257     3924   2248   4794   -532    310   1432       C  
ATOM   1820  CG1 ILE A 257      17.597   6.444  59.275  1.00 27.76           C  
ANISOU 1820  CG1 ILE A 257     3801   2002   4746   -389    233   1282       C  
ATOM   1821  CG2 ILE A 257      17.046   5.795  61.642  1.00 29.41           C  
ANISOU 1821  CG2 ILE A 257     4096   2308   4772   -520    280   1602       C  
ATOM   1822  CD1 ILE A 257      18.810   7.263  59.683  1.00 29.13           C  
ANISOU 1822  CD1 ILE A 257     3975   2262   4832   -244    193   1294       C  
ATOM   1823  N   ASP A 258      13.913   4.447  61.495  1.00 32.61           N  
ANISOU 1823  N   ASP A 258     4413   2710   5267   -940    428   1664       N  
ATOM   1824  CA  ASP A 258      12.837   4.303  62.474  1.00 38.48           C  
ANISOU 1824  CA  ASP A 258     5117   3587   5916  -1089    530   1799       C  
ATOM   1825  C   ASP A 258      11.505   4.800  61.913  1.00 38.46           C  
ANISOU 1825  C   ASP A 258     4934   3730   5947  -1203    611   1735       C  
ATOM   1826  O   ASP A 258      10.692   5.374  62.636  1.00 39.33           O  
ANISOU 1826  O   ASP A 258     4943   4053   5946  -1254    730   1805       O  
ATOM   1827  CB  ASP A 258      13.179   5.046  63.769  1.00 44.98           C  
ANISOU 1827  CB  ASP A 258     5964   4582   6543  -1022    589   1915       C  
ATOM   1828  CG  ASP A 258      14.420   4.495  64.447  1.00 60.91           C  
ANISOU 1828  CG  ASP A 258     8144   6483   8517   -926    495   2002       C  
ATOM   1829  OD1 ASP A 258      14.661   3.272  64.351  1.00 70.35           O  
ANISOU 1829  OD1 ASP A 258     9443   7479   9808   -956    432   2040       O  
ATOM   1830  OD2 ASP A 258      15.156   5.285  65.076  1.00 64.97           O1-
ANISOU 1830  OD2 ASP A 258     8684   7104   8897   -818    482   2033       O1-
ATOM   1831  N   GLY A 259      11.299   4.583  60.618  1.00 33.65           N  
ANISOU 1831  N   GLY A 259     4285   3019   5483  -1233    547   1595       N  
ATOM   1832  CA  GLY A 259      10.050   4.934  59.965  1.00 33.93           C  
ANISOU 1832  CA  GLY A 259     4140   3183   5567  -1347    591   1530       C  
ATOM   1833  C   GLY A 259       9.915   6.393  59.566  1.00 31.79           C  
ANISOU 1833  C   GLY A 259     3718   3097   5265  -1237    641   1448       C  
ATOM   1834  O   GLY A 259       8.851   6.815  59.116  1.00 34.13           O  
ANISOU 1834  O   GLY A 259     3838   3541   5590  -1306    683   1406       O  
ATOM   1835  N   GLU A 260      10.985   7.167  59.724  1.00 29.98           N  
ANISOU 1835  N   GLU A 260     3563   2876   4952  -1051    627   1399       N  
ATOM   1836  CA  GLU A 260      10.938   8.592  59.404  1.00 29.90           C  
ANISOU 1836  CA  GLU A 260     3468   3054   4839   -904    657   1258       C  
ATOM   1837  C   GLU A 260      11.994   9.004  58.384  1.00 27.41           C  
ANISOU 1837  C   GLU A 260     3223   2638   4555   -762    553   1090       C  
ATOM   1838  O   GLU A 260      12.990   8.311  58.185  1.00 28.18           O  
ANISOU 1838  O   GLU A 260     3442   2546   4720   -731    475   1092       O  
ATOM   1839  CB  GLU A 260      11.096   9.429  60.674  1.00 31.05           C  
ANISOU 1839  CB  GLU A 260     3637   3371   4790   -815    755   1330       C  
ATOM   1840  CG  GLU A 260      10.003   9.199  61.703  1.00 42.04           C  
ANISOU 1840  CG  GLU A 260     4947   4911   6116   -937    893   1487       C  
ATOM   1841  CD  GLU A 260       9.802  10.395  62.609  1.00 51.91           C  
ANISOU 1841  CD  GLU A 260     6177   6386   7160   -822   1016   1479       C  
ATOM   1842  OE1 GLU A 260      10.411  10.429  63.699  1.00 53.01           O  
ANISOU 1842  OE1 GLU A 260     6446   6542   7153   -792   1043   1572       O  
ATOM   1843  OE2 GLU A 260       9.035  11.304  62.227  1.00 55.44           O1-
ANISOU 1843  OE2 GLU A 260     6490   6990   7588   -757   1082   1379       O1-
ATOM   1844  N   MET A 261      11.765  10.149  57.749  1.00 24.89           N  
ANISOU 1844  N   MET A 261     2824   2450   4185   -668    561    954       N  
ATOM   1845  CA  MET A 261      12.637  10.641  56.691  1.00 23.19           C  
ANISOU 1845  CA  MET A 261     2658   2166   3986   -551    477    797       C  
ATOM   1846  C   MET A 261      13.823  11.419  57.254  1.00 25.97           C  
ANISOU 1846  C   MET A 261     3103   2544   4220   -408    473    788       C  
ATOM   1847  O   MET A 261      13.652  12.346  58.044  1.00 24.35           O  
ANISOU 1847  O   MET A 261     2888   2486   3879   -354    539    809       O  
ATOM   1848  CB  MET A 261      11.842  11.519  55.720  1.00 22.56           C  
ANISOU 1848  CB  MET A 261     2461   2208   3902   -526    474    672       C  
ATOM   1849  CG  MET A 261      12.626  11.995  54.509  1.00 32.41           C  
ANISOU 1849  CG  MET A 261     3761   3392   5159   -430    392    518       C  
ATOM   1850  SD  MET A 261      11.588  12.900  53.343  1.00 34.28           S  
ANISOU 1850  SD  MET A 261     3870   3764   5392   -415    367    402       S  
ATOM   1851  CE  MET A 261      10.235  11.742  53.152  1.00 29.09           C  
ANISOU 1851  CE  MET A 261     3090   3104   4860   -620    352    464       C  
ATOM   1852  N   TYR A 262      15.024  11.027  56.841  1.00 21.40           N  
ANISOU 1852  N   TYR A 262     2614   1822   3693   -350    395    752       N  
ATOM   1853  CA  TYR A 262      16.249  11.714  57.239  1.00 20.42           C  
ANISOU 1853  CA  TYR A 262     2557   1724   3476   -232    369    742       C  
ATOM   1854  C   TYR A 262      17.119  11.978  56.012  1.00 25.17           C  
ANISOU 1854  C   TYR A 262     3173   2262   4130   -152    306    602       C  
ATOM   1855  O   TYR A 262      16.907  11.368  54.964  1.00 19.42           O  
ANISOU 1855  O   TYR A 262     2434   1434   3511   -183    279    527       O  
ATOM   1856  CB  TYR A 262      17.015  10.887  58.277  1.00 21.44           C  
ANISOU 1856  CB  TYR A 262     2768   1773   3605   -236    342    892       C  
ATOM   1857  CG  TYR A 262      16.381  10.891  59.648  1.00 28.35           C  
ANISOU 1857  CG  TYR A 262     3654   2751   4367   -300    412   1037       C  
ATOM   1858  CD1 TYR A 262      16.621  11.928  60.540  1.00 22.24           C  
ANISOU 1858  CD1 TYR A 262     2912   2126   3413   -247    441   1049       C  
ATOM   1859  CD2 TYR A 262      15.545   9.859  60.052  1.00 28.23           C  
ANISOU 1859  CD2 TYR A 262     3630   2682   4414   -425    452   1161       C  
ATOM   1860  CE1 TYR A 262      16.046  11.935  61.798  1.00 23.51           C  
ANISOU 1860  CE1 TYR A 262     3097   2390   3444   -301    519   1173       C  
ATOM   1861  CE2 TYR A 262      14.966   9.859  61.305  1.00 26.81           C  
ANISOU 1861  CE2 TYR A 262     3459   2614   4114   -490    533   1302       C  
ATOM   1862  CZ  TYR A 262      15.219  10.899  62.174  1.00 25.10           C  
ANISOU 1862  CZ  TYR A 262     3277   2556   3705   -420    572   1304       C  
ATOM   1863  OH  TYR A 262      14.642  10.902  63.424  1.00 31.73           O  
ANISOU 1863  OH  TYR A 262     4140   3516   4401   -479    666   1436       O  
ATOM   1864  N   PRO A 263      18.092  12.900  56.129  1.00 26.37           N  
ANISOU 1864  N   PRO A 263     3352   2475   4194    -60    284    565       N  
ATOM   1865  CA  PRO A 263      19.009  13.128  55.008  1.00 17.39           C  
ANISOU 1865  CA  PRO A 263     2219   1291   3100      9    239    450       C  
ATOM   1866  C   PRO A 263      19.822  11.884  54.668  1.00 19.43           C  
ANISOU 1866  C   PRO A 263     2506   1388   3488     35    200    469       C  
ATOM   1867  O   PRO A 263      20.014  11.028  55.533  1.00 21.82           O  
ANISOU 1867  O   PRO A 263     2842   1620   3830     23    187    595       O  
ATOM   1868  CB  PRO A 263      19.920  14.251  55.520  1.00 20.34           C  
ANISOU 1868  CB  PRO A 263     2613   1763   3351     69    221    450       C  
ATOM   1869  CG  PRO A 263      19.111  14.949  56.557  1.00 20.14           C  
ANISOU 1869  CG  PRO A 263     2602   1850   3201     39    269    501       C  
ATOM   1870  CD  PRO A 263      18.312  13.868  57.220  1.00 22.13           C  
ANISOU 1870  CD  PRO A 263     2845   2063   3501    -31    304    612       C  
ATOM   1871  N   PRO A 264      20.286  11.778  53.413  1.00 20.01           N  
ANISOU 1871  N   PRO A 264     2578   1402   3624     80    187    347       N  
ATOM   1872  CA  PRO A 264      21.164  10.676  53.013  1.00 22.28           C  
ANISOU 1872  CA  PRO A 264     2900   1534   4033    142    166    342       C  
ATOM   1873  C   PRO A 264      22.565  10.865  53.581  1.00 21.83           C  
ANISOU 1873  C   PRO A 264     2821   1511   3961    244    138    409       C  
ATOM   1874  O   PRO A 264      22.850  11.913  54.161  1.00 19.03           O  
ANISOU 1874  O   PRO A 264     2439   1300   3492    243    126    440       O  
ATOM   1875  CB  PRO A 264      21.166  10.768  51.487  1.00 22.26           C  
ANISOU 1875  CB  PRO A 264     2901   1502   4055    160    178    173       C  
ATOM   1876  CG  PRO A 264      20.940  12.215  51.214  1.00 20.99           C  
ANISOU 1876  CG  PRO A 264     2699   1511   3767    150    188    117       C  
ATOM   1877  CD  PRO A 264      20.010  12.697  52.295  1.00 23.59           C  
ANISOU 1877  CD  PRO A 264     3007   1929   4026     85    197    210       C  
ATOM   1878  N   THR A 265      23.424   9.867  53.415  1.00 24.28           N  
ANISOU 1878  N   THR A 265     3146   1690   4387    332    122    431       N  
ATOM   1879  CA  THR A 265      24.777   9.930  53.956  1.00 25.04           C  
ANISOU 1879  CA  THR A 265     3192   1830   4491    437     83    513       C  
ATOM   1880  C   THR A 265      25.771  10.445  52.925  1.00 23.70           C  
ANISOU 1880  C   THR A 265     2954   1723   4328    524    107    398       C  
ATOM   1881  O   THR A 265      25.441  10.594  51.748  1.00 23.99           O  
ANISOU 1881  O   THR A 265     3007   1743   4365    513    156    254       O  
ATOM   1882  CB  THR A 265      25.254   8.551  54.447  1.00 22.31           C  
ANISOU 1882  CB  THR A 265     2887   1351   4240    504     49    612       C  
ATOM   1883  CG2 THR A 265      24.290   7.986  55.480  1.00 22.99           C  
ANISOU 1883  CG2 THR A 265     3047   1378   4309    402     32    742       C  
ATOM   1884  OG1 THR A 265      25.339   7.653  53.334  1.00 23.17           O  
ANISOU 1884  OG1 THR A 265     3042   1349   4411    551     81    482       O  
ATOM   1885  N   VAL A 266      26.991  10.713  53.378  1.00 25.14           N  
ANISOU 1885  N   VAL A 266     3054   1992   4506    600     69    471       N  
ATOM   1886  CA  VAL A 266      28.071  11.118  52.487  1.00 28.26           C  
ANISOU 1886  CA  VAL A 266     3356   2463   4918    682    100    389       C  
ATOM   1887  C   VAL A 266      28.471   9.955  51.583  1.00 28.76           C  
ANISOU 1887  C   VAL A 266     3435   2395   5098    800    153    311       C  
ATOM   1888  O   VAL A 266      28.720  10.139  50.393  1.00 29.42           O  
ANISOU 1888  O   VAL A 266     3505   2503   5169    830    222    174       O  
ATOM   1889  CB  VAL A 266      29.299  11.612  53.282  1.00 26.24           C  
ANISOU 1889  CB  VAL A 266     2985   2350   4636    719     31    505       C  
ATOM   1890  CG1 VAL A 266      30.518  11.748  52.376  1.00 25.66           C  
ANISOU 1890  CG1 VAL A 266     2783   2349   4618    819     76    444       C  
ATOM   1891  CG2 VAL A 266      28.985  12.933  53.968  1.00 23.49           C  
ANISOU 1891  CG2 VAL A 266     2652   2151   4123    584    -15    530       C  
ATOM   1892  N   LYS A 267      28.517   8.757  52.155  1.00 29.13           N  
ANISOU 1892  N   LYS A 267     3537   2331   5199    844    117    387       N  
ATOM   1893  CA  LYS A 267      28.867   7.556  51.402  1.00 33.88           C  
ANISOU 1893  CA  LYS A 267     4197   2816   5860    945    154    306       C  
ATOM   1894  C   LYS A 267      27.904   7.322  50.239  1.00 36.07           C  
ANISOU 1894  C   LYS A 267     4588   3013   6104    874    209    140       C  
ATOM   1895  O   LYS A 267      28.317   6.931  49.146  1.00 38.06           O  
ANISOU 1895  O   LYS A 267     4866   3235   6359    951    264     14       O  
ATOM   1896  CB  LYS A 267      28.881   6.336  52.327  1.00 35.94           C  
ANISOU 1896  CB  LYS A 267     4531   2944   6181    986     95    429       C  
ATOM   1897  CG  LYS A 267      29.243   5.032  51.635  1.00 39.06           C  
ANISOU 1897  CG  LYS A 267     5014   3184   6642   1106    124    351       C  
ATOM   1898  N   ASP A 268      26.622   7.576  50.480  1.00 33.45           N  
ANISOU 1898  N   ASP A 268     4319   2658   5733    727    189    145       N  
ATOM   1899  CA  ASP A 268      25.589   7.355  49.473  1.00 33.60           C  
ANISOU 1899  CA  ASP A 268     4434   2612   5721    637    215      9       C  
ATOM   1900  C   ASP A 268      25.636   8.403  48.362  1.00 33.99           C  
ANISOU 1900  C   ASP A 268     4442   2780   5692    624    263   -123       C  
ATOM   1901  O   ASP A 268      25.548   8.068  47.181  1.00 32.18           O  
ANISOU 1901  O   ASP A 268     4279   2513   5435    635    297   -260       O  
ATOM   1902  CB  ASP A 268      24.205   7.347  50.131  1.00 33.86           C  
ANISOU 1902  CB  ASP A 268     4511   2607   5748    484    179     73       C  
ATOM   1903  CG  ASP A 268      23.084   7.065  49.144  1.00 46.31           C  
ANISOU 1903  CG  ASP A 268     6168   4120   7308    376    185    -53       C  
ATOM   1904  OD1 ASP A 268      23.351   6.454  48.088  1.00 60.19           O  
ANISOU 1904  OD1 ASP A 268     8000   5805   9064    422    203   -176       O  
ATOM   1905  OD2 ASP A 268      21.929   7.450  49.429  1.00 43.08           O1-
ANISOU 1905  OD2 ASP A 268     5746   3737   6887    246    169    -25       O1-
ATOM   1906  N   THR A 269      25.783   9.668  48.742  1.00 31.43           N  
ANISOU 1906  N   THR A 269     4025   2592   5324    600    262    -79       N  
ATOM   1907  CA  THR A 269      25.699  10.768  47.785  1.00 28.05           C  
ANISOU 1907  CA  THR A 269     3573   2270   4815    569    301   -186       C  
ATOM   1908  C   THR A 269      27.044  11.183  47.198  1.00 27.05           C  
ANISOU 1908  C   THR A 269     3362   2233   4682    673    359   -224       C  
ATOM   1909  O   THR A 269      27.090  11.799  46.132  1.00 28.79           O  
ANISOU 1909  O   THR A 269     3589   2519   4832    659    411   -333       O  
ATOM   1910  CB  THR A 269      25.067  12.014  48.430  1.00 28.51           C  
ANISOU 1910  CB  THR A 269     3598   2432   4802    476    270   -127       C  
ATOM   1911  CG2 THR A 269      23.653  11.714  48.896  1.00 29.35           C  
ANISOU 1911  CG2 THR A 269     3761   2479   4913    373    236    -96       C  
ATOM   1912  OG1 THR A 269      25.860  12.425  49.551  1.00 24.78           O  
ANISOU 1912  OG1 THR A 269     3054   2043   4319    504    237      2       O  
ATOM   1913  N   GLN A 270      28.125  10.858  47.904  1.00 23.27           N  
ANISOU 1913  N   GLN A 270     2797   1768   4277    773    351   -126       N  
ATOM   1914  CA  GLN A 270      29.469  11.323  47.557  1.00 26.17           C  
ANISOU 1914  CA  GLN A 270     3032   2250   4660    868    404   -127       C  
ATOM   1915  C   GLN A 270      29.539  12.850  47.547  1.00 30.98           C  
ANISOU 1915  C   GLN A 270     3585   3037   5148    762    393   -114       C  
ATOM   1916  O   GLN A 270      30.350  13.440  46.835  1.00 37.19           O  
ANISOU 1916  O   GLN A 270     4294   3944   5892    777    452   -155       O  
ATOM   1917  CB  GLN A 270      29.915  10.758  46.204  1.00 32.29           C  
ANISOU 1917  CB  GLN A 270     3841   3015   5412    947    494   -268       C  
ATOM   1918  CG  GLN A 270      30.103   9.251  46.196  1.00 35.15           C  
ANISOU 1918  CG  GLN A 270     4278   3239   5838   1051    488   -279       C  
ATOM   1919  CD  GLN A 270      31.259   8.807  47.072  1.00 44.34           C  
ANISOU 1919  CD  GLN A 270     5321   4427   7100   1181    462   -153       C  
ATOM   1920  NE2 GLN A 270      31.017   7.806  47.912  1.00 47.19           N  
ANISOU 1920  NE2 GLN A 270     5751   4653   7524   1209    393    -70       N  
ATOM   1921  OE1 GLN A 270      32.357   9.361  46.998  1.00 47.04           O  
ANISOU 1921  OE1 GLN A 270     5502   4914   7457   1250    501   -121       O  
ATOM   1922  N   ALA A 271      28.679  13.481  48.341  1.00 31.06           N  
ANISOU 1922  N   ALA A 271     3646   3069   5086    645    319    -54       N  
ATOM   1923  CA  ALA A 271      28.687  14.932  48.490  1.00 28.73           C  
ANISOU 1923  CA  ALA A 271     3335   2919   4663    540    291    -35       C  
ATOM   1924  C   ALA A 271      29.502  15.328  49.717  1.00 27.61           C  
ANISOU 1924  C   ALA A 271     3108   2868   4515    526    217    100       C  
ATOM   1925  O   ALA A 271      29.249  14.846  50.820  1.00 29.65           O  
ANISOU 1925  O   ALA A 271     3385   3078   4802    531    155    194       O  
ATOM   1926  CB  ALA A 271      27.268  15.468  48.594  1.00 23.71           C  
ANISOU 1926  CB  ALA A 271     2808   2259   3943    440    264    -63       C  
ATOM   1927  N   GLU A 272      30.480  16.205  49.511  1.00 33.01           N  
ANISOU 1927  N   GLU A 272     3739   3644   5160    655   1189      8       N  
ATOM   1928  CA  GLU A 272      31.403  16.610  50.567  1.00 33.78           C  
ANISOU 1928  CA  GLU A 272     3538   3841   5457    495   1183    206       C  
ATOM   1929  C   GLU A 272      30.702  17.245  51.766  1.00 24.35           C  
ANISOU 1929  C   GLU A 272     2360   2584   4309    243    954    263       C  
ATOM   1930  O   GLU A 272      29.809  18.077  51.614  1.00 26.57           O  
ANISOU 1930  O   GLU A 272     2812   2839   4443    131    894    225       O  
ATOM   1931  CB  GLU A 272      32.443  17.587  50.011  1.00 47.05           C  
ANISOU 1931  CB  GLU A 272     5046   5717   7112    447   1417    379       C  
ATOM   1932  CG  GLU A 272      31.832  18.744  49.237  1.00 59.60           C  
ANISOU 1932  CG  GLU A 272     6846   7327   8472    337   1473    393       C  
ATOM   1933  CD  GLU A 272      32.802  19.884  49.005  1.00 68.06           C  
ANISOU 1933  CD  GLU A 272     7717   8551   9591    180   1635    645       C  
ATOM   1934  OE1 GLU A 272      34.018  19.687  49.211  1.00 70.89           O  
ANISOU 1934  OE1 GLU A 272     7742   9036  10155    199   1761    803       O  
ATOM   1935  OE2 GLU A 272      32.341  20.980  48.620  1.00 68.84           O1-
ANISOU 1935  OE2 GLU A 272     7978   8629   9549     31   1615    701       O1-
ATOM   1936  N   MET A 273      31.116  16.831  52.959  1.00 23.82           N  
ANISOU 1936  N   MET A 273     2127   2498   4424    193    823    347       N  
ATOM   1937  CA  MET A 273      30.656  17.432  54.206  1.00 23.48           C  
ANISOU 1937  CA  MET A 273     2096   2436   4388      9    623    415       C  
ATOM   1938  C   MET A 273      31.845  17.620  55.145  1.00 31.62           C  
ANISOU 1938  C   MET A 273     2889   3527   5598    -55    538    563       C  
ATOM   1939  O   MET A 273      32.833  16.891  55.054  1.00 32.44           O  
ANISOU 1939  O   MET A 273     2798   3659   5869     59    603    609       O  
ATOM   1940  CB  MET A 273      29.586  16.567  54.880  1.00 18.90           C  
ANISOU 1940  CB  MET A 273     1633   1743   3807     29    487    365       C  
ATOM   1941  CG  MET A 273      28.270  16.447  54.114  1.00 17.96           C  
ANISOU 1941  CG  MET A 273     1720   1540   3566     53    493    228       C  
ATOM   1942  SD  MET A 273      27.275  17.954  54.108  1.00 21.09           S  
ANISOU 1942  SD  MET A 273     2261   1991   3762    -84    449    194       S  
ATOM   1943  CE  MET A 273      26.984  18.195  55.859  1.00 15.66           C  
ANISOU 1943  CE  MET A 273     1517   1355   3076   -175    298    309       C  
ATOM   1944  N   ILE A 274      31.754  18.597  56.042  1.00 27.27           N  
ANISOU 1944  N   ILE A 274     2360   2986   5016   -212    364    623       N  
ATOM   1945  CA  ILE A 274      32.802  18.802  57.033  1.00 25.70           C  
ANISOU 1945  CA  ILE A 274     1970   2806   4988   -274    195    746       C  
ATOM   1946  C   ILE A 274      32.493  18.015  58.301  1.00 29.81           C  
ANISOU 1946  C   ILE A 274     2551   3277   5500   -216     15    757       C  
ATOM   1947  O   ILE A 274      31.548  18.328  59.026  1.00 30.81           O  
ANISOU 1947  O   ILE A 274     2870   3390   5445   -246    -95    727       O  
ATOM   1948  CB  ILE A 274      32.980  20.292  57.381  1.00 27.54           C  
ANISOU 1948  CB  ILE A 274     2228   3035   5201   -456     27    796       C  
ATOM   1949  CG1 ILE A 274      33.351  21.089  56.127  1.00 32.05           C  
ANISOU 1949  CG1 ILE A 274     2730   3648   5799   -542    210    851       C  
ATOM   1950  CG2 ILE A 274      34.048  20.463  58.454  1.00 27.66           C  
ANISOU 1950  CG2 ILE A 274     2062   3033   5414   -515   -227    904       C  
ATOM   1951  CD1 ILE A 274      33.508  22.572  56.363  1.00 36.93           C  
ANISOU 1951  CD1 ILE A 274     3427   4217   6389   -718      9    895       C  
ATOM   1952  N   TYR A 275      33.290  16.981  58.552  1.00 30.60           N  
ANISOU 1952  N   TYR A 275     2484   3359   5783   -110      1    814       N  
ATOM   1953  CA  TYR A 275      33.145  16.160  59.747  1.00 29.77           C  
ANISOU 1953  CA  TYR A 275     2435   3196   5681    -50   -175    870       C  
ATOM   1954  C   TYR A 275      34.505  15.794  60.335  1.00 31.14           C  
ANISOU 1954  C   TYR A 275     2375   3366   6090      1   -326    969       C  
ATOM   1955  O   TYR A 275      35.444  15.494  59.598  1.00 27.12           O  
ANISOU 1955  O   TYR A 275     1627   2889   5789     73   -209    979       O  
ATOM   1956  CB  TYR A 275      32.364  14.879  59.438  1.00 28.27           C  
ANISOU 1956  CB  TYR A 275     2347   2914   5479     58    -78    833       C  
ATOM   1957  CG  TYR A 275      30.863  15.049  59.330  1.00 27.17           C  
ANISOU 1957  CG  TYR A 275     2424   2759   5139      0    -23    779       C  
ATOM   1958  CD1 TYR A 275      30.088  15.301  60.455  1.00 20.47           C  
ANISOU 1958  CD1 TYR A 275     1704   1947   4126    -51   -128    854       C  
ATOM   1959  CD2 TYR A 275      30.217  14.923  58.105  1.00 25.88           C  
ANISOU 1959  CD2 TYR A 275     2330   2554   4947     24    129    657       C  
ATOM   1960  CE1 TYR A 275      28.712  15.445  60.359  1.00 22.13           C  
ANISOU 1960  CE1 TYR A 275     2049   2171   4186    -89    -57    825       C  
ATOM   1961  CE2 TYR A 275      28.846  15.064  58.001  1.00 18.85           C  
ANISOU 1961  CE2 TYR A 275     1595   1643   3923    -31    147    613       C  
ATOM   1962  CZ  TYR A 275      28.099  15.325  59.129  1.00 19.80           C  
ANISOU 1962  CZ  TYR A 275     1783   1818   3922    -93     66    706       C  
ATOM   1963  OH  TYR A 275      26.734  15.463  59.021  1.00 21.35           O  
ANISOU 1963  OH  TYR A 275     2073   2021   4016   -133    106    680       O  
ATOM   1964  N   PRO A 276      34.614  15.820  61.671  1.00 31.96           N  
ANISOU 1964  N   PRO A 276     2549   3444   6149     -8   -589   1044       N  
ATOM   1965  CA  PRO A 276      35.812  15.340  62.364  1.00 32.33           C  
ANISOU 1965  CA  PRO A 276     2405   3460   6419     62   -797   1136       C  
ATOM   1966  C   PRO A 276      35.933  13.824  62.227  1.00 32.53           C  
ANISOU 1966  C   PRO A 276     2387   3405   6569    233   -732   1159       C  
ATOM   1967  O   PRO A 276      34.930  13.169  61.946  1.00 31.08           O  
ANISOU 1967  O   PRO A 276     2383   3161   6264    266   -603   1127       O  
ATOM   1968  CB  PRO A 276      35.571  15.759  63.819  1.00 31.55           C  
ANISOU 1968  CB  PRO A 276     2515   3345   6127     39  -1101   1185       C  
ATOM   1969  CG  PRO A 276      34.098  15.850  63.943  1.00 29.15           C  
ANISOU 1969  CG  PRO A 276     2504   3070   5502     26   -972   1148       C  
ATOM   1970  CD  PRO A 276      33.608  16.342  62.611  1.00 28.45           C  
ANISOU 1970  CD  PRO A 276     2381   3014   5415    -52   -710   1041       C  
ATOM   1971  N   PRO A 277      37.145  13.276  62.411  1.00 33.94           N  
ANISOU 1971  N   PRO A 277     2389   3565   6941    317   -820   1183       N  
ATOM   1972  CA  PRO A 277      37.389  11.840  62.225  1.00 34.93           C  
ANISOU 1972  CA  PRO A 277     2512   3599   7161    488   -776   1163       C  
ATOM   1973  C   PRO A 277      36.534  10.934  63.113  1.00 35.94           C  
ANISOU 1973  C   PRO A 277     2890   3594   7173    523   -912   1246       C  
ATOM   1974  O   PRO A 277      36.254   9.803  62.719  1.00 39.92           O  
ANISOU 1974  O   PRO A 277     3464   3981   7722    622   -847   1215       O  
ATOM   1975  CB  PRO A 277      38.872  11.690  62.588  1.00 37.58           C  
ANISOU 1975  CB  PRO A 277     2640   3964   7676    543   -910   1182       C  
ATOM   1976  CG  PRO A 277      39.458  13.029  62.336  1.00 40.13           C  
ANISOU 1976  CG  PRO A 277     2794   4403   8050    394   -890   1192       C  
ATOM   1977  CD  PRO A 277      38.388  14.009  62.709  1.00 34.13           C  
ANISOU 1977  CD  PRO A 277     2229   3645   7096    243   -960   1208       C  
ATOM   1978  N   GLN A 278      36.124  11.419  64.281  1.00 33.64           N  
ANISOU 1978  N   GLN A 278     2755   3321   6705    445  -1099   1354       N  
ATOM   1979  CA  GLN A 278      35.433  10.567  65.247  1.00 34.97           C  
ANISOU 1979  CA  GLN A 278     3164   3405   6717    470  -1198   1485       C  
ATOM   1980  C   GLN A 278      33.958  10.340  64.913  1.00 34.50           C  
ANISOU 1980  C   GLN A 278     3270   3309   6530    411  -1021   1532       C  
ATOM   1981  O   GLN A 278      33.277   9.577  65.597  1.00 40.29           O  
ANISOU 1981  O   GLN A 278     4177   3985   7148    396  -1045   1670       O  
ATOM   1982  CB  GLN A 278      35.555  11.150  66.659  1.00 39.74           C  
ANISOU 1982  CB  GLN A 278     3920   4077   7101    454  -1439   1579       C  
ATOM   1983  CG  GLN A 278      34.947  12.533  66.833  1.00 44.16           C  
ANISOU 1983  CG  GLN A 278     4574   4757   7448    372  -1451   1558       C  
ATOM   1984  CD  GLN A 278      35.939  13.649  66.566  1.00 50.17           C  
ANISOU 1984  CD  GLN A 278     5149   5566   8348    309  -1574   1439       C  
ATOM   1985  NE2 GLN A 278      35.644  14.836  67.082  1.00 51.90           N  
ANISOU 1985  NE2 GLN A 278     5513   5849   8359    257  -1718   1403       N  
ATOM   1986  OE1 GLN A 278      36.961  13.445  65.911  1.00 50.63           O  
ANISOU 1986  OE1 GLN A 278     4948   5602   8688    309  -1536   1383       O  
ATOM   1987  N   VAL A 279      33.463  10.997  63.869  1.00 30.78           N  
ANISOU 1987  N   VAL A 279     2751   2891   6053    350   -823   1405       N  
ATOM   1988  CA  VAL A 279      32.083  10.792  63.436  1.00 29.84           C  
ANISOU 1988  CA  VAL A 279     2775   2742   5821    272   -653   1399       C  
ATOM   1989  C   VAL A 279      31.990   9.601  62.485  1.00 31.78           C  
ANISOU 1989  C   VAL A 279     2991   2791   6293    350   -600   1340       C  
ATOM   1990  O   VAL A 279      32.541   9.640  61.384  1.00 31.25           O  
ANISOU 1990  O   VAL A 279     2810   2716   6349    437   -504   1167       O  
ATOM   1991  CB  VAL A 279      31.509  12.044  62.742  1.00 28.59           C  
ANISOU 1991  CB  VAL A 279     2633   2722   5506    172   -491   1252       C  
ATOM   1992  CG1 VAL A 279      30.091  11.779  62.255  1.00 25.70           C  
ANISOU 1992  CG1 VAL A 279     2380   2315   5069    104   -350   1240       C  
ATOM   1993  CG2 VAL A 279      31.538  13.235  63.686  1.00 28.83           C  
ANISOU 1993  CG2 VAL A 279     2740   2905   5308    122   -594   1279       C  
ATOM   1994  N   PRO A 280      31.294   8.534  62.911  1.00 31.38           N  
ANISOU 1994  N   PRO A 280     3067   2623   6234    307   -650   1449       N  
ATOM   1995  CA  PRO A 280      31.152   7.325  62.088  1.00 31.95           C  
ANISOU 1995  CA  PRO A 280     3169   2507   6463    358   -663   1341       C  
ATOM   1996  C   PRO A 280      30.414   7.599  60.778  1.00 31.59           C  
ANISOU 1996  C   PRO A 280     3147   2430   6427    341   -526   1159       C  
ATOM   1997  O   PRO A 280      29.650   8.560  60.693  1.00 32.28           O  
ANISOU 1997  O   PRO A 280     3249   2622   6395    237   -417   1170       O  
ATOM   1998  CB  PRO A 280      30.349   6.375  62.987  1.00 32.22           C  
ANISOU 1998  CB  PRO A 280     3323   2457   6462    251   -754   1544       C  
ATOM   1999  CG  PRO A 280      29.675   7.255  63.981  1.00 36.98           C  
ANISOU 1999  CG  PRO A 280     3967   3249   6836    141   -685   1730       C  
ATOM   2000  CD  PRO A 280      30.601   8.409  64.204  1.00 34.45           C  
ANISOU 2000  CD  PRO A 280     3583   3070   6438    216   -701   1680       C  
ATOM   2001  N   GLU A 281      30.650   6.756  59.777  1.00 31.89           N  
ANISOU 2001  N   GLU A 281     3218   2322   6576    466   -552    979       N  
ATOM   2002  CA  GLU A 281      30.127   6.966  58.429  1.00 33.65           C  
ANISOU 2002  CA  GLU A 281     3504   2511   6769    507   -454    765       C  
ATOM   2003  C   GLU A 281      28.607   7.101  58.367  1.00 36.45           C  
ANISOU 2003  C   GLU A 281     3948   2843   7059    317   -455    806       C  
ATOM   2004  O   GLU A 281      28.086   7.920  57.609  1.00 31.05           O  
ANISOU 2004  O   GLU A 281     3289   2221   6286    293   -347    688       O  
ATOM   2005  CB  GLU A 281      30.570   5.822  57.513  1.00 38.05           C  
ANISOU 2005  CB  GLU A 281     4151   2904   7403    711   -536    574       C  
ATOM   2006  CG  GLU A 281      32.065   5.793  57.235  1.00 43.67           C  
ANISOU 2006  CG  GLU A 281     4743   3697   8153    955   -471    482       C  
ATOM   2007  N   HIS A 282      27.897   6.306  59.160  1.00 29.68           N  
ANISOU 2007  N   HIS A 282     3118   1912   6247    186   -573    983       N  
ATOM   2008  CA  HIS A 282      26.439   6.302  59.101  1.00 33.07           C  
ANISOU 2008  CA  HIS A 282     3567   2343   6654     18   -576   1040       C  
ATOM   2009  C   HIS A 282      25.837   7.539  59.768  1.00 33.37           C  
ANISOU 2009  C   HIS A 282     3542   2613   6523    -95   -419   1168       C  
ATOM   2010  O   HIS A 282      24.639   7.793  59.648  1.00 34.81           O  
ANISOU 2010  O   HIS A 282     3707   2850   6668   -202   -382   1192       O  
ATOM   2011  CB  HIS A 282      25.877   5.030  59.743  1.00 40.25           C  
ANISOU 2011  CB  HIS A 282     4484   3116   7693    -81   -733   1222       C  
ATOM   2012  CG  HIS A 282      25.860   5.057  61.239  1.00 35.82           C  
ANISOU 2012  CG  HIS A 282     3871   2679   7060   -169   -694   1521       C  
ATOM   2013  CD2 HIS A 282      24.872   5.363  62.113  1.00 33.68           C  
ANISOU 2013  CD2 HIS A 282     3544   2564   6689   -305   -599   1749       C  
ATOM   2014  ND1 HIS A 282      26.958   4.727  62.004  1.00 36.36           N  
ANISOU 2014  ND1 HIS A 282     3960   2728   7127    -83   -755   1611       N  
ATOM   2015  CE1 HIS A 282      26.650   4.835  63.284  1.00 34.65           C  
ANISOU 2015  CE1 HIS A 282     3736   2642   6787   -168   -711   1878       C  
ATOM   2016  NE2 HIS A 282      25.389   5.219  63.377  1.00 37.90           N  
ANISOU 2016  NE2 HIS A 282     4100   3172   7128   -295   -596   1970       N  
ATOM   2017  N   LEU A 283      26.668   8.310  60.464  1.00 28.21           N  
ANISOU 2017  N   LEU A 283     2856   2094   5769    -52   -350   1242       N  
ATOM   2018  CA  LEU A 283      26.208   9.541  61.098  1.00 25.41           C  
ANISOU 2018  CA  LEU A 283     2489   1953   5213   -121   -228   1336       C  
ATOM   2019  C   LEU A 283      26.673  10.773  60.327  1.00 27.72           C  
ANISOU 2019  C   LEU A 283     2780   2320   5432    -74   -136   1147       C  
ATOM   2020  O   LEU A 283      26.479  11.905  60.771  1.00 29.14           O  
ANISOU 2020  O   LEU A 283     2974   2707   5390   -109    -66   1143       O  
ATOM   2021  CB  LEU A 283      26.689   9.615  62.548  1.00 28.99           C  
ANISOU 2021  CB  LEU A 283     2953   2515   5549   -110   -261   1566       C  
ATOM   2022  CG  LEU A 283      26.052   8.612  63.514  1.00 33.65           C  
ANISOU 2022  CG  LEU A 283     3559   3099   6127   -176   -298   1801       C  
ATOM   2023  CD1 LEU A 283      26.485   8.891  64.945  1.00 33.67           C  
ANISOU 2023  CD1 LEU A 283     3627   3245   5919   -130   -315   2014       C  
ATOM   2024  CD2 LEU A 283      24.535   8.631  63.394  1.00 37.81           C  
ANISOU 2024  CD2 LEU A 283     4044   3698   6626   -289   -194   1856       C  
ATOM   2025  N   ARG A 284      27.288  10.548  59.171  1.00 23.59           N  
ANISOU 2025  N   ARG A 284     2254   1689   5019     28   -134    946       N  
ATOM   2026  CA  ARG A 284      27.734  11.646  58.323  1.00 21.42           C  
ANISOU 2026  CA  ARG A 284     1973   1550   4615     67    -18    754       C  
ATOM   2027  C   ARG A 284      26.667  11.986  57.290  1.00 25.65           C  
ANISOU 2027  C   ARG A 284     2602   2051   5091     31     35    607       C  
ATOM   2028  O   ARG A 284      26.755  11.580  56.131  1.00 25.21           O  
ANISOU 2028  O   ARG A 284     2610   1874   5095    136     39    440       O  
ATOM   2029  CB  ARG A 284      29.057  11.301  57.635  1.00 22.52           C  
ANISOU 2029  CB  ARG A 284     2039   1654   4865    232      7    647       C  
ATOM   2030  CG  ARG A 284      30.186  11.013  58.606  1.00 34.15           C  
ANISOU 2030  CG  ARG A 284     3387   3157   6432    281    -79    780       C  
ATOM   2031  CD  ARG A 284      31.542  11.028  57.923  1.00 33.99           C  
ANISOU 2031  CD  ARG A 284     3216   3187   6512    440     -5    686       C  
ATOM   2032  NE  ARG A 284      32.621  10.778  58.873  1.00 34.19           N  
ANISOU 2032  NE  ARG A 284     3090   3235   6665    487   -129    812       N  
ATOM   2033  CZ  ARG A 284      33.911  10.946  58.603  1.00 36.08           C  
ANISOU 2033  CZ  ARG A 284     3113   3567   7030    596    -84    793       C  
ATOM   2034  NH1 ARG A 284      34.291  11.374  57.407  1.00 36.72           N1+
ANISOU 2034  NH1 ARG A 284     3108   3750   7095    673    128    677       N1+
ATOM   2035  NH2 ARG A 284      34.822  10.692  59.532  1.00 38.58           N  
ANISOU 2035  NH2 ARG A 284     3294   3887   7478    631   -248    906       N  
ATOM   2036  N   PHE A 285      25.654  12.729  57.728  1.00 22.58           N  
ANISOU 2036  N   PHE A 285     2235   1774   4570    -84     62    660       N  
ATOM   2037  CA  PHE A 285      24.552  13.128  56.860  1.00 18.62           C  
ANISOU 2037  CA  PHE A 285     1805   1247   4023   -121     79    533       C  
ATOM   2038  C   PHE A 285      25.000  14.158  55.834  1.00 18.81           C  
ANISOU 2038  C   PHE A 285     1904   1348   3894    -64    164    344       C  
ATOM   2039  O   PHE A 285      25.814  15.031  56.133  1.00 20.27           O  
ANISOU 2039  O   PHE A 285     2058   1674   3970    -69    223    363       O  
ATOM   2040  CB  PHE A 285      23.396  13.690  57.688  1.00 19.81           C  
ANISOU 2040  CB  PHE A 285     1921   1532   4075   -223    103    652       C  
ATOM   2041  CG  PHE A 285      22.772  12.689  58.611  1.00 27.15           C  
ANISOU 2041  CG  PHE A 285     2763   2425   5126   -288     60    881       C  
ATOM   2042  CD1 PHE A 285      21.772  11.844  58.162  1.00 25.87           C  
ANISOU 2042  CD1 PHE A 285     2571   2157   5101   -329    -29    874       C  
ATOM   2043  CD2 PHE A 285      23.184  12.590  59.929  1.00 28.92           C  
ANISOU 2043  CD2 PHE A 285     2952   2755   5282   -292     86   1096       C  
ATOM   2044  CE1 PHE A 285      21.193  10.917  59.009  1.00 33.52           C  
ANISOU 2044  CE1 PHE A 285     3448   3129   6160   -393    -67   1094       C  
ATOM   2045  CE2 PHE A 285      22.609  11.667  60.781  1.00 32.77           C  
ANISOU 2045  CE2 PHE A 285     3380   3257   5815   -334     64   1310       C  
ATOM   2046  CZ  PHE A 285      21.612  10.829  60.320  1.00 31.89           C  
ANISOU 2046  CZ  PHE A 285     3212   3043   5863   -395     -2   1316       C  
ATOM   2047  N   ALA A 286      24.463  14.053  54.624  1.00 20.00           N  
ANISOU 2047  N   ALA A 286     2164   1391   4045    -14    145    179       N  
ATOM   2048  CA  ALA A 286      24.791  14.996  53.564  1.00 18.04           C  
ANISOU 2048  CA  ALA A 286     2021   1213   3621     46    237     32       C  
ATOM   2049  C   ALA A 286      23.621  15.933  53.283  1.00 21.18           C  
ANISOU 2049  C   ALA A 286     2507   1647   3892    -22    202    -35       C  
ATOM   2050  O   ALA A 286      22.525  15.489  52.936  1.00 19.81           O  
ANISOU 2050  O   ALA A 286     2375   1353   3798    -32     90    -95       O  
ATOM   2051  CB  ALA A 286      25.194  14.254  52.298  1.00 18.65           C  
ANISOU 2051  CB  ALA A 286     2211   1158   3718    222    246   -127       C  
ATOM   2052  N   VAL A 287      23.861  17.230  53.447  1.00 18.61           N  
ANISOU 2052  N   VAL A 287     2202   1467   3401    -69    265    -22       N  
ATOM   2053  CA  VAL A 287      22.862  18.244  53.134  1.00 18.58           C  
ANISOU 2053  CA  VAL A 287     2303   1494   3264    -99    219   -102       C  
ATOM   2054  C   VAL A 287      23.486  19.334  52.268  1.00 23.61           C  
ANISOU 2054  C   VAL A 287     3069   2172   3731    -84    286   -159       C  
ATOM   2055  O   VAL A 287      24.671  19.268  51.934  1.00 20.54           O  
ANISOU 2055  O   VAL A 287     2647   1813   3343    -58    396   -114       O  
ATOM   2056  CB  VAL A 287      22.257  18.872  54.410  1.00 20.38           C  
ANISOU 2056  CB  VAL A 287     2456   1843   3444   -162    184    -12       C  
ATOM   2057  CG1 VAL A 287      21.334  17.881  55.114  1.00 14.39           C  
ANISOU 2057  CG1 VAL A 287     1566   1065   2835   -185    150     85       C  
ATOM   2058  CG2 VAL A 287      23.357  19.360  55.345  1.00 16.05           C  
ANISOU 2058  CG2 VAL A 287     1857   1397   2844   -191    209     91       C  
ATOM   2059  N   GLY A 288      22.682  20.329  51.906  1.00 24.23           N  
ANISOU 2059  N   GLY A 288     3275   2252   3678    -97    220   -235       N  
ATOM   2060  CA  GLY A 288      23.129  21.400  51.034  1.00 19.89           C  
ANISOU 2060  CA  GLY A 288     2879   1712   2967   -100    261   -257       C  
ATOM   2061  C   GLY A 288      24.320  22.166  51.577  1.00 14.83           C  
ANISOU 2061  C   GLY A 288     2156   1150   2327   -196    317   -117       C  
ATOM   2062  O   GLY A 288      25.271  22.443  50.847  1.00 19.60           O  
ANISOU 2062  O   GLY A 288     2773   1777   2899   -208    437    -47       O  
ATOM   2063  N   GLN A 289      24.271  22.502  52.863  1.00 14.77           N  
ANISOU 2063  N   GLN A 289     2062   1190   2360   -255    223    -65       N  
ATOM   2064  CA  GLN A 289      25.343  23.261  53.498  1.00 16.89           C  
ANISOU 2064  CA  GLN A 289     2263   1493   2661   -353    184     51       C  
ATOM   2065  C   GLN A 289      26.359  22.336  54.165  1.00 21.86           C  
ANISOU 2065  C   GLN A 289     2685   2169   3451   -358    238    157       C  
ATOM   2066  O   GLN A 289      26.013  21.538  55.039  1.00 15.15           O  
ANISOU 2066  O   GLN A 289     1769   1341   2647   -313    205    163       O  
ATOM   2067  CB  GLN A 289      24.773  24.245  54.524  1.00 13.89           C  
ANISOU 2067  CB  GLN A 289     1967   1118   2194   -365     -7     12       C  
ATOM   2068  CG  GLN A 289      25.248  25.688  54.358  1.00 16.02           C  
ANISOU 2068  CG  GLN A 289     2354   1313   2421   -461   -142     40       C  
ATOM   2069  CD  GLN A 289      26.651  25.929  54.893  1.00 20.58           C  
ANISOU 2069  CD  GLN A 289     2792   1879   3147   -584   -205    187       C  
ATOM   2070  NE2 GLN A 289      26.927  27.168  55.281  1.00 21.24           N  
ANISOU 2070  NE2 GLN A 289     2975   1864   3230   -670   -435    203       N  
ATOM   2071  OE1 GLN A 289      27.473  25.016  54.961  1.00 26.32           O  
ANISOU 2071  OE1 GLN A 289     3322   2666   4013   -595    -82    279       O  
ATOM   2072  N   GLU A 290      27.618  22.482  53.760  1.00 16.00           N  
ANISOU 2072  N   GLU A 290     1828   1447   2804   -413    322    267       N  
ATOM   2073  CA  GLU A 290      28.694  21.574  54.149  1.00 21.62           C  
ANISOU 2073  CA  GLU A 290     2318   2203   3694   -389    386    363       C  
ATOM   2074  C   GLU A 290      28.978  21.529  55.652  1.00 24.16           C  
ANISOU 2074  C   GLU A 290     2552   2533   4093   -426    201    420       C  
ATOM   2075  O   GLU A 290      29.535  20.551  56.146  1.00 23.46           O  
ANISOU 2075  O   GLU A 290     2319   2460   4133   -371    212    475       O  
ATOM   2076  CB  GLU A 290      29.984  21.952  53.408  1.00 21.55           C  
ANISOU 2076  CB  GLU A 290     2156   2247   3787   -444    524    498       C  
ATOM   2077  CG  GLU A 290      29.836  22.061  51.895  1.00 38.66           C  
ANISOU 2077  CG  GLU A 290     4437   4437   5816   -376    737    473       C  
ATOM   2078  CD  GLU A 290      29.230  23.384  51.451  1.00 49.86           C  
ANISOU 2078  CD  GLU A 290     6065   5799   7082   -485    660    471       C  
ATOM   2079  OE1 GLU A 290      29.065  24.282  52.305  1.00 52.40           O  
ANISOU 2079  OE1 GLU A 290     6421   6058   7432   -613    438    489       O  
ATOM   2080  OE2 GLU A 290      28.915  23.527  50.250  1.00 54.55           O1-
ANISOU 2080  OE2 GLU A 290     6819   6398   7511   -417    796    441       O1-
ATOM   2081  N   VAL A 291      28.599  22.577  56.378  1.00 21.92           N  
ANISOU 2081  N   VAL A 291     2387   2229   3711   -488     10    398       N  
ATOM   2082  CA  VAL A 291      28.936  22.663  57.797  1.00 24.24           C  
ANISOU 2082  CA  VAL A 291     2656   2533   4023   -488   -196    438       C  
ATOM   2083  C   VAL A 291      27.782  22.313  58.733  1.00 24.08           C  
ANISOU 2083  C   VAL A 291     2764   2561   3824   -373   -241    375       C  
ATOM   2084  O   VAL A 291      27.946  22.344  59.950  1.00 22.10           O  
ANISOU 2084  O   VAL A 291     2543   2340   3513   -326   -397    406       O  
ATOM   2085  CB  VAL A 291      29.432  24.076  58.174  1.00 28.53           C  
ANISOU 2085  CB  VAL A 291     3263   3004   4572   -598   -441    452       C  
ATOM   2086  CG1 VAL A 291      30.539  24.523  57.232  1.00 34.20           C  
ANISOU 2086  CG1 VAL A 291     3813   3685   5497   -751   -377    581       C  
ATOM   2087  CG2 VAL A 291      28.277  25.066  58.161  1.00 26.60           C  
ANISOU 2087  CG2 VAL A 291     3279   2723   4106   -560   -537    317       C  
ATOM   2088  N   PHE A 292      26.624  21.966  58.181  1.00 19.93           N  
ANISOU 2088  N   PHE A 292     2307   2052   3214   -319   -107    303       N  
ATOM   2089  CA  PHE A 292      25.434  21.779  59.010  1.00 14.97           C  
ANISOU 2089  CA  PHE A 292     1754   1502   2434   -221   -116    281       C  
ATOM   2090  C   PHE A 292      25.466  20.496  59.843  1.00 15.81           C  
ANISOU 2090  C   PHE A 292     1756   1653   2599   -177    -68    410       C  
ATOM   2091  O   PHE A 292      24.553  20.237  60.625  1.00 21.09           O  
ANISOU 2091  O   PHE A 292     2451   2413   3148   -102    -39    459       O  
ATOM   2092  CB  PHE A 292      24.173  21.810  58.145  1.00 15.93           C  
ANISOU 2092  CB  PHE A 292     1930   1616   2508   -195    -20    185       C  
ATOM   2093  CG  PHE A 292      23.707  23.200  57.809  1.00 20.29           C  
ANISOU 2093  CG  PHE A 292     2643   2149   2916   -181   -116     61       C  
ATOM   2094  CD1 PHE A 292      24.439  24.306  58.214  1.00 21.58           C  
ANISOU 2094  CD1 PHE A 292     2903   2272   3023   -212   -290     45       C  
ATOM   2095  CD2 PHE A 292      22.529  23.402  57.111  1.00 21.46           C  
ANISOU 2095  CD2 PHE A 292     2852   2289   3012   -136    -80    -39       C  
ATOM   2096  CE1 PHE A 292      24.013  25.588  57.913  1.00 22.50           C  
ANISOU 2096  CE1 PHE A 292     3197   2327   3026   -196   -422    -67       C  
ATOM   2097  CE2 PHE A 292      22.097  24.681  56.808  1.00 13.48           C  
ANISOU 2097  CE2 PHE A 292     2006   1241   1873   -102   -196   -156       C  
ATOM   2098  CZ  PHE A 292      22.838  25.773  57.209  1.00 17.79           C  
ANISOU 2098  CZ  PHE A 292     2671   1732   2355   -130   -365   -169       C  
ATOM   2099  N   GLY A 293      26.520  19.703  59.683  1.00 19.25           N  
ANISOU 2099  N   GLY A 293     2065   2028   3220   -211    -54    487       N  
ATOM   2100  CA  GLY A 293      26.717  18.533  60.521  1.00 20.79           C  
ANISOU 2100  CA  GLY A 293     2185   2229   3484   -169    -59    624       C  
ATOM   2101  C   GLY A 293      27.361  18.910  61.844  1.00 28.89           C  
ANISOU 2101  C   GLY A 293     3257   3314   4407   -127   -235    694       C  
ATOM   2102  O   GLY A 293      27.518  18.073  62.733  1.00 33.90           O  
ANISOU 2102  O   GLY A 293     3874   3965   5042    -75   -270    828       O  
ATOM   2103  N   LEU A 294      27.727  20.182  61.971  1.00 32.15           N  
ANISOU 2103  N   LEU A 294     3754   3732   4729   -146   -381    606       N  
ATOM   2104  CA  LEU A 294      28.393  20.692  63.167  1.00 37.20           C  
ANISOU 2104  CA  LEU A 294     4477   4387   5271    -95   -631    629       C  
ATOM   2105  C   LEU A 294      27.494  20.646  64.399  1.00 30.88           C  
ANISOU 2105  C   LEU A 294     3856   3716   4161     67   -651    661       C  
ATOM   2106  O   LEU A 294      27.948  20.322  65.495  1.00 24.72           O  
ANISOU 2106  O   LEU A 294     3137   2967   3289    155   -791    749       O  
ATOM   2107  CB  LEU A 294      28.874  22.127  62.925  1.00 40.66           C  
ANISOU 2107  CB  LEU A 294     4986   4750   5712   -166   -830    517       C  
ATOM   2108  CG  LEU A 294      29.386  22.961  64.103  1.00 46.19           C  
ANISOU 2108  CG  LEU A 294     5846   5416   6288   -102  -1182    477       C  
ATOM   2109  CD1 LEU A 294      30.682  22.403  64.669  1.00 48.81           C  
ANISOU 2109  CD1 LEU A 294     6035   5694   6819   -132  -1365    588       C  
ATOM   2110  CD2 LEU A 294      29.561  24.417  63.689  1.00 44.84           C  
ANISOU 2110  CD2 LEU A 294     5774   5121   6140   -192  -1386    360       C  
ATOM   2111  N   VAL A 295      26.221  20.981  64.211  1.00 26.87           N  
ANISOU 2111  N   VAL A 295     3427   3299   3482    126   -505    600       N  
ATOM   2112  CA  VAL A 295      25.273  21.070  65.317  1.00 33.32           C  
ANISOU 2112  CA  VAL A 295     4391   4294   3976    314   -464    638       C  
ATOM   2113  C   VAL A 295      23.988  20.304  65.006  1.00 27.63           C  
ANISOU 2113  C   VAL A 295     3550   3676   3272    312   -175    743       C  
ATOM   2114  O   VAL A 295      23.402  20.484  63.940  1.00 24.23           O  
ANISOU 2114  O   VAL A 295     3044   3197   2966    233    -79    652       O  
ATOM   2115  CB  VAL A 295      24.909  22.540  65.632  1.00 43.90           C  
ANISOU 2115  CB  VAL A 295     5955   5671   5052    454   -624    440       C  
ATOM   2116  CG1 VAL A 295      24.131  22.627  66.929  1.00 49.00           C  
ANISOU 2116  CG1 VAL A 295     6774   6537   5308    723   -585    477       C  
ATOM   2117  CG2 VAL A 295      26.158  23.405  65.709  1.00 52.06           C  
ANISOU 2117  CG2 VAL A 295     7083   6532   6164    393   -967    333       C  
ATOM   2118  N   PRO A 296      23.548  19.444  65.940  1.00 24.21           N  
ANISOU 2118  N   PRO A 296     2843   3225   3130    325   -224   1016       N  
ATOM   2119  CA  PRO A 296      22.298  18.693  65.774  1.00 24.44           C  
ANISOU 2119  CA  PRO A 296     2961   3118   3208    317   -149   1038       C  
ATOM   2120  C   PRO A 296      21.088  19.602  65.549  1.00 23.08           C  
ANISOU 2120  C   PRO A 296     2821   2928   3021    216   -107    976       C  
ATOM   2121  O   PRO A 296      20.141  19.200  64.877  1.00 23.69           O  
ANISOU 2121  O   PRO A 296     2929   2912   3160    184    -47    963       O  
ATOM   2122  CB  PRO A 296      22.170  17.932  67.097  1.00 26.27           C  
ANISOU 2122  CB  PRO A 296     3255   3346   3379    371   -161   1149       C  
ATOM   2123  CG  PRO A 296      23.569  17.791  67.581  1.00 26.82           C  
ANISOU 2123  CG  PRO A 296     3264   3516   3410    460   -238   1185       C  
ATOM   2124  CD  PRO A 296      24.259  19.060  67.172  1.00 26.38           C  
ANISOU 2124  CD  PRO A 296     3114   3577   3332    397   -285   1099       C  
ATOM   2125  N   GLY A 297      21.130  20.809  66.105  1.00 23.76           N  
ANISOU 2125  N   GLY A 297     2907   3101   3020    173   -146    936       N  
ATOM   2126  CA  GLY A 297      20.068  21.780  65.910  1.00 19.49           C  
ANISOU 2126  CA  GLY A 297     2404   2550   2449    110   -115    869       C  
ATOM   2127  C   GLY A 297      19.950  22.229  64.464  1.00 20.04           C  
ANISOU 2127  C   GLY A 297     2445   2574   2598     61    -93    786       C  
ATOM   2128  O   GLY A 297      18.853  22.501  63.977  1.00 20.45           O  
ANISOU 2128  O   GLY A 297     2523   2584   2664     29    -43    748       O  
ATOM   2129  N   LEU A 298      21.086  22.309  63.776  1.00 18.17           N  
ANISOU 2129  N   LEU A 298     2141   2363   2400     58   -130    766       N  
ATOM   2130  CA  LEU A 298      21.094  22.672  62.362  1.00 22.44           C  
ANISOU 2130  CA  LEU A 298     2648   2873   3004     17   -107    699       C  
ATOM   2131  C   LEU A 298      20.599  21.514  61.506  1.00 21.48           C  
ANISOU 2131  C   LEU A 298     2530   2660   2972     57    -41    705       C  
ATOM   2132  O   LEU A 298      19.868  21.713  60.536  1.00 21.62           O  
ANISOU 2132  O   LEU A 298     2560   2625   3029     20     -2    651       O  
ATOM   2133  CB  LEU A 298      22.498  23.089  61.915  1.00 21.72           C  
ANISOU 2133  CB  LEU A 298     2468   2871   2914     -1   -160    692       C  
ATOM   2134  CG  LEU A 298      23.046  24.386  62.510  1.00 20.99           C  
ANISOU 2134  CG  LEU A 298     2379   2855   2740    -83   -246    675       C  
ATOM   2135  CD1 LEU A 298      24.476  24.620  62.046  1.00 19.64           C  
ANISOU 2135  CD1 LEU A 298     2089   2797   2576   -119   -297    694       C  
ATOM   2136  CD2 LEU A 298      22.156  25.556  62.131  1.00 14.26           C  
ANISOU 2136  CD2 LEU A 298     1612   1942   1863   -158   -244    604       C  
ATOM   2137  N   MET A 299      21.005  20.303  61.874  1.00 17.60           N  
ANISOU 2137  N   MET A 299     2040   2141   2507    134    -40    770       N  
ATOM   2138  CA  MET A 299      20.611  19.108  61.139  1.00 19.49           C  
ANISOU 2138  CA  MET A 299     2316   2265   2826    174      2    775       C  
ATOM   2139  C   MET A 299      19.120  18.834  61.322  1.00 19.06           C  
ANISOU 2139  C   MET A 299     2330   2128   2785    111     44    791       C  
ATOM   2140  O   MET A 299      18.491  18.200  60.475  1.00 18.31           O  
ANISOU 2140  O   MET A 299     2269   1935   2755     92     72    768       O  
ATOM   2141  CB  MET A 299      21.443  17.902  61.589  1.00 20.22           C  
ANISOU 2141  CB  MET A 299     2421   2331   2930    287    -21    846       C  
ATOM   2142  CG  MET A 299      21.337  16.690  60.672  1.00 27.93           C  
ANISOU 2142  CG  MET A 299     3456   3174   3984    351      2    832       C  
ATOM   2143  SD  MET A 299      21.751  17.064  58.956  1.00 30.56           S  
ANISOU 2143  SD  MET A 299     3729   3531   4353    369     25    721       S  
ATOM   2144  CE  MET A 299      23.489  17.479  59.103  1.00 22.36           C  
ANISOU 2144  CE  MET A 299     2553   2680   3263    462    -11    739       C  
ATOM   2145  N   MET A 300      18.561  19.323  62.426  1.00 18.37           N  
ANISOU 2145  N   MET A 300     2259   2096   2627     78     45    830       N  
ATOM   2146  CA  MET A 300      17.125  19.218  62.664  1.00 21.87           C  
ANISOU 2146  CA  MET A 300     2733   2514   3062     17     92    855       C  
ATOM   2147  C   MET A 300      16.347  19.995  61.608  1.00 20.09           C  
ANISOU 2147  C   MET A 300     2486   2288   2858    -37    117    765       C  
ATOM   2148  O   MET A 300      15.459  19.450  60.955  1.00 15.39           O  
ANISOU 2148  O   MET A 300     1899   1630   2319    -84    148    762       O  
ATOM   2149  CB  MET A 300      16.759  19.733  64.058  1.00 19.85           C  
ANISOU 2149  CB  MET A 300     2489   2354   2698     21     93    907       C  
ATOM   2150  CG  MET A 300      15.265  19.665  64.358  1.00 17.26           C  
ANISOU 2150  CG  MET A 300     2165   2048   2344    -31    152    945       C  
ATOM   2151  SD  MET A 300      14.752  20.675  65.764  1.00 24.94           S  
ANISOU 2151  SD  MET A 300     3146   3172   3159      4    164    964       S  
ATOM   2152  CE  MET A 300      15.064  22.316  65.124  1.00 21.39           C  
ANISOU 2152  CE  MET A 300     2701   2750   2675     21    122    819       C  
ATOM   2153  N   TYR A 301      16.689  21.271  61.444  1.00 20.20           N  
ANISOU 2153  N   TYR A 301     2482   2369   2826    -38     94    697       N  
ATOM   2154  CA  TYR A 301      16.027  22.115  60.455  1.00 22.78           C  
ANISOU 2154  CA  TYR A 301     2801   2695   3161    -75    110    615       C  
ATOM   2155  C   TYR A 301      16.340  21.663  59.034  1.00 19.92           C  
ANISOU 2155  C   TYR A 301     2419   2266   2883    -83    116    569       C  
ATOM   2156  O   TYR A 301      15.512  21.814  58.135  1.00 19.31           O  
ANISOU 2156  O   TYR A 301     2340   2163   2832   -116    139    522       O  
ATOM   2157  CB  TYR A 301      16.423  23.582  60.641  1.00 18.76           C  
ANISOU 2157  CB  TYR A 301     2306   2245   2576    -76     68    561       C  
ATOM   2158  CG  TYR A 301      15.559  24.312  61.645  1.00 17.17           C  
ANISOU 2158  CG  TYR A 301     2148   2101   2277    -55     73    563       C  
ATOM   2159  CD1 TYR A 301      14.200  24.480  61.422  1.00 18.90           C  
ANISOU 2159  CD1 TYR A 301     2364   2337   2482    -52    122    548       C  
ATOM   2160  CD2 TYR A 301      16.103  24.841  62.808  1.00 18.22           C  
ANISOU 2160  CD2 TYR A 301     2320   2286   2318    -28     26    576       C  
ATOM   2161  CE1 TYR A 301      13.402  25.147  62.331  1.00 19.43           C  
ANISOU 2161  CE1 TYR A 301     2461   2480   2442     -3    135    548       C  
ATOM   2162  CE2 TYR A 301      15.312  25.510  63.726  1.00 21.00           C  
ANISOU 2162  CE2 TYR A 301     2724   2695   2561     17     32    567       C  
ATOM   2163  CZ  TYR A 301      13.961  25.661  63.481  1.00 20.47           C  
ANISOU 2163  CZ  TYR A 301     2648   2653   2476     39     92    553       C  
ATOM   2164  OH  TYR A 301      13.164  26.329  64.384  1.00 18.27           O  
ANISOU 2164  OH  TYR A 301     2413   2456   2073    113    106    543       O  
ATOM   2165  N   ALA A 302      17.535  21.113  58.835  1.00 15.70           N  
ANISOU 2165  N   ALA A 302     1867   1719   2379    -40     94    580       N  
ATOM   2166  CA  ALA A 302      17.908  20.556  57.541  1.00 16.52           C  
ANISOU 2166  CA  ALA A 302     1960   1771   2546    -17    105    536       C  
ATOM   2167  C   ALA A 302      16.986  19.392  57.195  1.00 17.24           C  
ANISOU 2167  C   ALA A 302     2103   1751   2698    -30    127    546       C  
ATOM   2168  O   ALA A 302      16.542  19.251  56.057  1.00 19.26           O  
ANISOU 2168  O   ALA A 302     2370   1958   2991    -50    138    486       O  
ATOM   2169  CB  ALA A 302      19.361  20.105  57.547  1.00 18.89           C  
ANISOU 2169  CB  ALA A 302     2222   2104   2850     62     82    557       C  
ATOM   2170  N   THR A 303      16.694  18.568  58.196  1.00 13.52           N  
ANISOU 2170  N   THR A 303     1670   1238   2230    -30    126    628       N  
ATOM   2171  CA  THR A 303      15.807  17.424  58.022  1.00 14.19           C  
ANISOU 2171  CA  THR A 303     1815   1205   2370    -75    133    659       C  
ATOM   2172  C   THR A 303      14.380  17.883  57.743  1.00 15.86           C  
ANISOU 2172  C   THR A 303     2004   1445   2579   -175    158    641       C  
ATOM   2173  O   THR A 303      13.717  17.362  56.848  1.00 20.25           O  
ANISOU 2173  O   THR A 303     2583   1925   3186   -228    154    608       O  
ATOM   2174  CB  THR A 303      15.822  16.508  59.266  1.00 21.13           C  
ANISOU 2174  CB  THR A 303     2744   2041   3241    -68    124    775       C  
ATOM   2175  CG2 THR A 303      14.844  15.353  59.098  1.00 16.15           C  
ANISOU 2175  CG2 THR A 303     2187   1279   2669   -151    122    823       C  
ATOM   2176  OG1 THR A 303      17.142  15.983  59.452  1.00 19.85           O  
ANISOU 2176  OG1 THR A 303     2605   1854   3082     47     94    792       O  
ATOM   2177  N   ILE A 304      13.922  18.871  58.505  1.00 16.21           N  
ANISOU 2177  N   ILE A 304     2001   1604   2553   -191    178    659       N  
ATOM   2178  CA  ILE A 304      12.581  19.419  58.346  1.00 15.96           C  
ANISOU 2178  CA  ILE A 304     1928   1636   2499   -253    205    646       C  
ATOM   2179  C   ILE A 304      12.359  20.021  56.957  1.00 16.66           C  
ANISOU 2179  C   ILE A 304     2001   1720   2611   -261    199    543       C  
ATOM   2180  O   ILE A 304      11.342  19.751  56.317  1.00 16.15           O  
ANISOU 2180  O   ILE A 304     1918   1644   2574   -324    205    529       O  
ATOM   2181  CB  ILE A 304      12.292  20.486  59.420  1.00 20.37           C  
ANISOU 2181  CB  ILE A 304     2459   2325   2957   -222    224    667       C  
ATOM   2182  CG1 ILE A 304      12.197  19.827  60.799  1.00 19.55           C  
ANISOU 2182  CG1 ILE A 304     2365   2248   2815   -225    240    781       C  
ATOM   2183  CG2 ILE A 304      11.003  21.231  59.113  1.00 18.88           C  
ANISOU 2183  CG2 ILE A 304     2221   2222   2730   -243    252    635       C  
ATOM   2184  CD1 ILE A 304      12.034  20.805  61.941  1.00 16.88           C  
ANISOU 2184  CD1 ILE A 304     2016   2039   2357   -170    254    796       C  
ATOM   2185  N   TRP A 305      13.307  20.825  56.486  1.00 15.23           N  
ANISOU 2185  N   TRP A 305     1821   1554   2410   -208    184    480       N  
ATOM   2186  CA  TRP A 305      13.176  21.455  55.174  1.00 16.79           C  
ANISOU 2186  CA  TRP A 305     2009   1753   2616   -212    179    394       C  
ATOM   2187  C   TRP A 305      13.302  20.444  54.041  1.00 14.68           C  
ANISOU 2187  C   TRP A 305     1768   1392   2418   -220    170    357       C  
ATOM   2188  O   TRP A 305      12.701  20.612  52.979  1.00 15.54           O  
ANISOU 2188  O   TRP A 305     1872   1494   2537   -246    167    298       O  
ATOM   2189  CB  TRP A 305      14.212  22.567  55.005  1.00 18.47           C  
ANISOU 2189  CB  TRP A 305     2222   2011   2787   -174    162    357       C  
ATOM   2190  CG  TRP A 305      13.798  23.849  55.657  1.00 20.44           C  
ANISOU 2190  CG  TRP A 305     2479   2328   2958   -170    155    352       C  
ATOM   2191  CD1 TRP A 305      14.329  24.409  56.783  1.00 15.05           C  
ANISOU 2191  CD1 TRP A 305     1815   1685   2216   -149    134    381       C  
ATOM   2192  CD2 TRP A 305      12.748  24.724  55.230  1.00 16.95           C  
ANISOU 2192  CD2 TRP A 305     2043   1919   2479   -169    161    310       C  
ATOM   2193  CE2 TRP A 305      12.706  25.800  56.139  1.00 15.81           C  
ANISOU 2193  CE2 TRP A 305     1937   1821   2251   -135    144    310       C  
ATOM   2194  CE3 TRP A 305      11.842  24.705  54.165  1.00 12.90           C  
ANISOU 2194  CE3 TRP A 305     1512   1402   1987   -185    171    269       C  
ATOM   2195  NE1 TRP A 305      13.681  25.584  57.077  1.00 12.66           N  
ANISOU 2195  NE1 TRP A 305     1547   1423   1839   -132    125    351       N  
ATOM   2196  CZ2 TRP A 305      11.795  26.846  56.016  1.00 17.15           C  
ANISOU 2196  CZ2 TRP A 305     2134   2026   2356    -96    140    271       C  
ATOM   2197  CZ3 TRP A 305      10.939  25.744  54.044  1.00 12.43           C  
ANISOU 2197  CZ3 TRP A 305     1461   1396   1868   -155    169    239       C  
ATOM   2198  CH2 TRP A 305      10.921  26.800  54.964  1.00 15.12           C  
ANISOU 2198  CH2 TRP A 305     1847   1775   2124   -102    156    239       C  
ATOM   2199  N   LEU A 306      14.085  19.397  54.273  1.00 16.82           N  
ANISOU 2199  N   LEU A 306     2076   1589   2726   -185    159    387       N  
ATOM   2200  CA  LEU A 306      14.199  18.298  53.323  1.00 16.92           C  
ANISOU 2200  CA  LEU A 306     2146   1490   2794   -172    142    348       C  
ATOM   2201  C   LEU A 306      12.845  17.621  53.139  1.00 19.11           C  
ANISOU 2201  C   LEU A 306     2450   1701   3109   -274    127    359       C  
ATOM   2202  O   LEU A 306      12.402  17.385  52.012  1.00 19.34           O  
ANISOU 2202  O   LEU A 306     2504   1684   3160   -301    107    290       O  
ATOM   2203  CB  LEU A 306      15.239  17.283  53.797  1.00 20.22           C  
ANISOU 2203  CB  LEU A 306     2615   1835   3233    -92    127    388       C  
ATOM   2204  CG  LEU A 306      15.519  16.116  52.851  1.00 28.03           C  
ANISOU 2204  CG  LEU A 306     3695   2690   4265    -38    101    337       C  
ATOM   2205  CD1 LEU A 306      16.282  16.603  51.632  1.00 28.94           C  
ANISOU 2205  CD1 LEU A 306     3779   2864   4352     44    115    245       C  
ATOM   2206  CD2 LEU A 306      16.279  15.013  53.563  1.00 29.95           C  
ANISOU 2206  CD2 LEU A 306     4012   2842   4527     46     80    396       C  
ATOM   2207  N   ARG A 307      12.193  17.314  54.258  1.00 19.33           N  
ANISOU 2207  N   ARG A 307     2468   1739   3136   -338    135    452       N  
ATOM   2208  CA  ARG A 307      10.864  16.714  54.248  1.00 20.03           C  
ANISOU 2208  CA  ARG A 307     2555   1800   3255   -464    122    492       C  
ATOM   2209  C   ARG A 307       9.849  17.613  53.543  1.00 21.29           C  
ANISOU 2209  C   ARG A 307     2634   2067   3389   -509    131    438       C  
ATOM   2210  O   ARG A 307       8.983  17.131  52.813  1.00 17.73           O  
ANISOU 2210  O   ARG A 307     2185   1582   2971   -598    100    416       O  
ATOM   2211  CB  ARG A 307      10.397  16.425  55.675  1.00 22.80           C  
ANISOU 2211  CB  ARG A 307     2882   2193   3586   -519    145    620       C  
ATOM   2212  CG  ARG A 307      11.237  15.391  56.411  1.00 16.06           C  
ANISOU 2212  CG  ARG A 307     2122   1222   2758   -484    127    693       C  
ATOM   2213  CD  ARG A 307      10.775  15.233  57.850  1.00 16.72           C  
ANISOU 2213  CD  ARG A 307     2179   1381   2791   -529    154    816       C  
ATOM   2214  NE  ARG A 307      11.574  14.252  58.580  1.00 19.69           N  
ANISOU 2214  NE  ARG A 307     2654   1655   3172   -483    132    882       N  
ATOM   2215  CZ  ARG A 307      11.397  13.949  59.862  1.00 22.88           C  
ANISOU 2215  CZ  ARG A 307     3062   2109   3524   -502    150    988       C  
ATOM   2216  NH1 ARG A 307      10.446  14.552  60.563  1.00 18.40           N1+
ANISOU 2216  NH1 ARG A 307     2399   1702   2892   -560    197   1038       N1+
ATOM   2217  NH2 ARG A 307      12.169  13.043  60.445  1.00 19.29           N  
ANISOU 2217  NH2 ARG A 307     2708   1551   3072   -449    122   1045       N  
ATOM   2218  N   GLU A 308       9.966  18.920  53.764  1.00 15.78           N  
ANISOU 2218  N   GLU A 308     1875   1494   2627   -444    163    416       N  
ATOM   2219  CA  GLU A 308       9.042  19.885  53.174  1.00 13.37           C  
ANISOU 2219  CA  GLU A 308     1504   1293   2284   -454    170    369       C  
ATOM   2220  C   GLU A 308       9.163  19.930  51.652  1.00 15.01           C  
ANISOU 2220  C   GLU A 308     1740   1451   2513   -446    139    269       C  
ATOM   2221  O   GLU A 308       8.166  20.096  50.951  1.00 19.76           O  
ANISOU 2221  O   GLU A 308     2301   2098   3109   -493    123    238       O  
ATOM   2222  CB  GLU A 308       9.276  21.280  53.767  1.00 11.94           C  
ANISOU 2222  CB  GLU A 308     1296   1219   2023   -370    197    362       C  
ATOM   2223  CG  GLU A 308       8.437  22.394  53.137  1.00 15.18           C  
ANISOU 2223  CG  GLU A 308     1663   1724   2382   -344    198    308       C  
ATOM   2224  CD  GLU A 308       6.938  22.210  53.338  1.00 23.79           C  
ANISOU 2224  CD  GLU A 308     2663   2918   3456   -398    211    351       C  
ATOM   2225  OE1 GLU A 308       6.529  21.400  54.197  1.00 25.99           O  
ANISOU 2225  OE1 GLU A 308     2908   3218   3750   -462    228    438       O  
ATOM   2226  OE2 GLU A 308       6.160  22.886  52.632  1.00 26.94           O1-
ANISOU 2226  OE2 GLU A 308     3020   3393   3823   -376    202    306       O1-
ATOM   2227  N   HIS A 309      10.383  19.780  51.145  1.00 14.52           N  
ANISOU 2227  N   HIS A 309     1738   1314   2463   -381    132    223       N  
ATOM   2228  CA  HIS A 309      10.597  19.746  49.703  1.00 18.64           C  
ANISOU 2228  CA  HIS A 309     2293   1797   2990   -358    110    131       C  
ATOM   2229  C   HIS A 309       9.863  18.562  49.084  1.00 16.21           C  
ANISOU 2229  C   HIS A 309     2031   1395   2733   -437     64    108       C  
ATOM   2230  O   HIS A 309       9.108  18.720  48.128  1.00 17.82           O  
ANISOU 2230  O   HIS A 309     2222   1623   2928   -475     36     53       O  
ATOM   2231  CB  HIS A 309      12.087  19.667  49.365  1.00 17.46           C  
ANISOU 2231  CB  HIS A 309     2186   1613   2836   -264    120    101       C  
ATOM   2232  CG  HIS A 309      12.361  19.493  47.902  1.00 17.83           C  
ANISOU 2232  CG  HIS A 309     2271   1630   2872   -226    105     11       C  
ATOM   2233  CD2 HIS A 309      12.490  18.376  47.146  1.00 18.36           C  
ANISOU 2233  CD2 HIS A 309     2417   1592   2965   -205     75    -43       C  
ATOM   2234  ND1 HIS A 309      12.522  20.558  47.042  1.00 11.51           N  
ANISOU 2234  ND1 HIS A 309     1443    913   2019   -197    119    -33       N  
ATOM   2235  CE1 HIS A 309      12.744  20.105  45.821  1.00 23.75           C  
ANISOU 2235  CE1 HIS A 309     3037   2430   3557   -159    106   -106       C  
ATOM   2236  NE2 HIS A 309      12.729  18.784  45.856  1.00 17.88           N  
ANISOU 2236  NE2 HIS A 309     2363   1571   2859   -156     77   -122       N  
ATOM   2237  N   ASN A 310      10.093  17.377  49.640  1.00 15.54           N  
ANISOU 2237  N   ASN A 310     2012   1195   2698   -465     45    154       N  
ATOM   2238  CA  ASN A 310       9.469  16.163  49.134  1.00 18.29           C  
ANISOU 2238  CA  ASN A 310     2438   1416   3097   -557    -18    137       C  
ATOM   2239  C   ASN A 310       7.954  16.173  49.333  1.00 19.59           C  
ANISOU 2239  C   ASN A 310     2522   1651   3270   -709    -38    187       C  
ATOM   2240  O   ASN A 310       7.221  15.534  48.581  1.00 19.37           O  
ANISOU 2240  O   ASN A 310     2528   1563   3269   -809   -102    152       O  
ATOM   2241  CB  ASN A 310      10.080  14.930  49.804  1.00 22.43           C  
ANISOU 2241  CB  ASN A 310     3072   1784   3666   -548    -39    190       C  
ATOM   2242  CG  ASN A 310      11.539  14.726  49.433  1.00 26.09           C  
ANISOU 2242  CG  ASN A 310     3610   2185   4116   -382    -29    131       C  
ATOM   2243  ND2 ASN A 310      12.241  13.911  50.214  1.00 25.04           N  
ANISOU 2243  ND2 ASN A 310     3553   1955   4008   -330    -35    189       N  
ATOM   2244  OD1 ASN A 310      12.026  15.287  48.451  1.00 21.28           O  
ANISOU 2244  OD1 ASN A 310     2986   1630   3469   -297    -15     43       O  
ATOM   2245  N   ARG A 311       7.493  16.900  50.346  1.00 18.11           N  
ANISOU 2245  N   ARG A 311     2226   1604   3051   -723     13    269       N  
ATOM   2246  CA  ARG A 311       6.060  17.049  50.581  1.00 22.49           C  
ANISOU 2246  CA  ARG A 311     2668   2283   3595   -842      9    326       C  
ATOM   2247  C   ARG A 311       5.425  17.874  49.466  1.00 15.64           C  
ANISOU 2247  C   ARG A 311     1736   1515   2690   -824     -9    240       C  
ATOM   2248  O   ARG A 311       4.381  17.509  48.928  1.00 16.61           O  
ANISOU 2248  O   ARG A 311     1813   1672   2827   -938    -59    237       O  
ATOM   2249  CB  ARG A 311       5.792  17.707  51.938  1.00 21.84           C  
ANISOU 2249  CB  ARG A 311     2488   2347   3463   -816     77    424       C  
ATOM   2250  CG  ARG A 311       4.328  17.652  52.369  1.00 24.33           C  
ANISOU 2250  CG  ARG A 311     2675   2817   3754   -928     86    504       C  
ATOM   2251  CD  ARG A 311       4.061  18.540  53.575  1.00 18.89           C  
ANISOU 2251  CD  ARG A 311     1884   2304   2990   -859    161    581       C  
ATOM   2252  NE  ARG A 311       4.184  19.958  53.244  1.00 18.38           N  
ANISOU 2252  NE  ARG A 311     1793   2334   2855   -710    185    498       N  
ATOM   2253  CZ  ARG A 311       3.204  20.690  52.726  1.00 21.83           C  
ANISOU 2253  CZ  ARG A 311     2132   2916   3245   -687    183    468       C  
ATOM   2254  NH1 ARG A 311       3.403  21.974  52.454  1.00 24.96           N1+
ANISOU 2254  NH1 ARG A 311     2540   3366   3577   -543    197    396       N1+
ATOM   2255  NH2 ARG A 311       2.023  20.139  52.477  1.00 24.18           N  
ANISOU 2255  NH2 ARG A 311     2322   3307   3558   -813    161    515       N  
ATOM   2256  N   VAL A 312       6.068  18.985  49.122  1.00 14.38           N  
ANISOU 2256  N   VAL A 312     1577   1405   2481   -689     25    178       N  
ATOM   2257  CA  VAL A 312       5.566  19.866  48.072  1.00 22.01           C  
ANISOU 2257  CA  VAL A 312     2501   2460   3401   -651      9    104       C  
ATOM   2258  C   VAL A 312       5.589  19.157  46.717  1.00 24.37           C  
ANISOU 2258  C   VAL A 312     2874   2660   3726   -691    -58     16       C  
ATOM   2259  O   VAL A 312       4.697  19.354  45.891  1.00 23.38           O  
ANISOU 2259  O   VAL A 312     2702   2604   3579   -731   -101    -24       O  
ATOM   2260  CB  VAL A 312       6.382  21.176  48.005  1.00 18.54           C  
ANISOU 2260  CB  VAL A 312     2078   2064   2902   -512     51     69       C  
ATOM   2261  CG1 VAL A 312       5.978  22.008  46.796  1.00 19.01           C  
ANISOU 2261  CG1 VAL A 312     2126   2186   2913   -470     27     -4       C  
ATOM   2262  CG2 VAL A 312       6.187  21.979  49.282  1.00 15.70           C  
ANISOU 2262  CG2 VAL A 312     1661   1806   2498   -467    100    138       C  
ATOM   2263  N   CYS A 313       6.602  18.320  46.503  1.00 21.57           N  
ANISOU 2263  N   CYS A 313     2638   2149   3408   -667    -71    -17       N  
ATOM   2264  CA  CYS A 313       6.676  17.494  45.301  1.00 21.48           C  
ANISOU 2264  CA  CYS A 313     2726   2023   3411   -688   -139   -109       C  
ATOM   2265  C   CYS A 313       5.437  16.609  45.155  1.00 20.64           C  
ANISOU 2265  C   CYS A 313     2610   1887   3344   -861   -220    -92       C  
ATOM   2266  O   CYS A 313       4.908  16.447  44.056  1.00 23.05           O  
ANISOU 2266  O   CYS A 313     2937   2188   3634   -903   -288   -170       O  
ATOM   2267  CB  CYS A 313       7.936  16.625  45.320  1.00 15.82           C  
ANISOU 2267  CB  CYS A 313     2144   1146   2721   -612   -138   -136       C  
ATOM   2268  SG  CYS A 313       9.468  17.505  44.951  1.00 20.04           S  
ANISOU 2268  SG  CYS A 313     2686   1729   3197   -424    -66   -181       S  
ATOM   2269  N   ASP A 314       4.979  16.043  46.268  1.00 20.34           N  
ANISOU 2269  N   ASP A 314     2538   1837   3352   -971   -217     16       N  
ATOM   2270  CA  ASP A 314       3.778  15.210  46.270  1.00 22.63           C  
ANISOU 2270  CA  ASP A 314     2801   2142   3656  -1135   -271     50       C  
ATOM   2271  C   ASP A 314       2.536  16.023  45.918  1.00 21.60           C  
ANISOU 2271  C   ASP A 314     2501   2216   3491  -1195   -287     60       C  
ATOM   2272  O   ASP A 314       1.668  15.558  45.179  1.00 22.16           O  
ANISOU 2272  O   ASP A 314     2557   2305   3558  -1289   -357     22       O  
ATOM   2273  CB  ASP A 314       3.594  14.533  47.630  1.00 29.96           C  
ANISOU 2273  CB  ASP A 314     3718   3066   4600  -1193   -227    168       C  
ATOM   2274  CG  ASP A 314       4.574  13.400  47.853  1.00 34.42           C  
ANISOU 2274  CG  ASP A 314     4463   3419   5198  -1157   -240    160       C  
ATOM   2275  OD1 ASP A 314       4.983  12.768  46.857  1.00 37.17           O  
ANISOU 2275  OD1 ASP A 314     4944   3621   5556  -1131   -300     61       O  
ATOM   2276  OD2 ASP A 314       4.934  13.139  49.020  1.00 33.48           O1-
ANISOU 2276  OD2 ASP A 314     4353   3283   5083  -1143   -192    250       O1-
ATOM   2277  N   VAL A 315       2.458  17.238  46.451  1.00 22.81           N  
ANISOU 2277  N   VAL A 315     2529   2532   3606  -1114   -219    105       N  
ATOM   2278  CA  VAL A 315       1.347  18.133  46.151  1.00 26.31           C  
ANISOU 2278  CA  VAL A 315     2812   3192   3991  -1111   -220    110       C  
ATOM   2279  C   VAL A 315       1.327  18.504  44.669  1.00 25.11           C  
ANISOU 2279  C   VAL A 315     2701   3036   3803  -1056   -277    -13       C  
ATOM   2280  O   VAL A 315       0.293  18.404  44.010  1.00 28.01           O  
ANISOU 2280  O   VAL A 315     2989   3497   4156  -1146   -347    -28       O  
ATOM   2281  CB  VAL A 315       1.415  19.425  46.995  1.00 29.09           C  
ANISOU 2281  CB  VAL A 315     3075   3700   4279   -961   -123    154       C  
ATOM   2282  CG1 VAL A 315       0.257  20.348  46.648  1.00 27.16           C  
ANISOU 2282  CG1 VAL A 315     2679   3677   3964   -923   -129    153       C  
ATOM   2283  CG2 VAL A 315       1.409  19.095  48.481  1.00 25.86           C  
ANISOU 2283  CG2 VAL A 315     2625   3317   3886  -1002    -64    274       C  
ATOM   2284  N   LEU A 316       2.478  18.921  44.150  1.00 20.29           N  
ANISOU 2284  N   LEU A 316     2207   2332   3171   -914   -249    -92       N  
ATOM   2285  CA  LEU A 316       2.587  19.339  42.753  1.00 17.60           C  
ANISOU 2285  CA  LEU A 316     1914   1994   2779   -845   -289   -200       C  
ATOM   2286  C   LEU A 316       2.331  18.196  41.778  1.00 18.31           C  
ANISOU 2286  C   LEU A 316     2093   1970   2895   -956   -395   -275       C  
ATOM   2287  O   LEU A 316       1.732  18.397  40.723  1.00 22.44           O  
ANISOU 2287  O   LEU A 316     2597   2557   3371   -967   -460   -341       O  
ATOM   2288  CB  LEU A 316       3.968  19.945  42.486  1.00 15.61           C  
ANISOU 2288  CB  LEU A 316     1761   1675   2494   -687   -228   -248       C  
ATOM   2289  CG  LEU A 316       4.217  21.330  43.086  1.00 16.79           C  
ANISOU 2289  CG  LEU A 316     1852   1931   2595   -572   -151   -202       C  
ATOM   2290  CD1 LEU A 316       5.658  21.758  42.864  1.00 16.04           C  
ANISOU 2290  CD1 LEU A 316     1852   1764   2479   -462   -102   -232       C  
ATOM   2291  CD2 LEU A 316       3.259  22.338  42.477  1.00 23.16           C  
ANISOU 2291  CD2 LEU A 316     2579   2888   3331   -530   -173   -217       C  
ATOM   2292  N   LYS A 317       2.788  16.999  42.129  1.00 22.49           N  
ANISOU 2292  N   LYS A 317     2735   2321   3490  -1031   -422   -269       N  
ATOM   2293  CA  LYS A 317       2.584  15.839  41.270  1.00 27.92           C  
ANISOU 2293  CA  LYS A 317     3547   2862   4200  -1136   -538   -348       C  
ATOM   2294  C   LYS A 317       1.100  15.495  41.164  1.00 32.33           C  
ANISOU 2294  C   LYS A 317     3991   3532   4759  -1299   -603   -312       C  
ATOM   2295  O   LYS A 317       0.625  15.073  40.110  1.00 32.25           O  
ANISOU 2295  O   LYS A 317     4027   3504   4723  -1345   -690   -397       O  
ATOM   2296  CB  LYS A 317       3.371  14.633  41.784  1.00 28.00           C  
ANISOU 2296  CB  LYS A 317     3712   2670   4258  -1132   -525   -339       C  
ATOM   2297  CG  LYS A 317       3.329  13.447  40.839  1.00 34.57           C  
ANISOU 2297  CG  LYS A 317     4701   3357   5079  -1160   -607   -436       C  
ATOM   2298  CD  LYS A 317       4.272  12.342  41.271  1.00 36.09           C  
ANISOU 2298  CD  LYS A 317     5059   3351   5302  -1102   -590   -435       C  
ATOM   2299  CE  LYS A 317       4.369  11.281  40.190  1.00 42.67           C  
ANISOU 2299  CE  LYS A 317     6066   4038   6109  -1088   -674   -551       C  
ATOM   2300  NZ  LYS A 317       4.856  11.865  38.908  1.00 39.66           N1+
ANISOU 2300  NZ  LYS A 317     5736   3686   5648   -955   -689   -681       N1+
ATOM   2301  N   GLN A 318       0.375  15.686  42.263  1.00 29.08           N  
ANISOU 2301  N   GLN A 318     3425   3254   4369  -1365   -552   -187       N  
ATOM   2302  CA  GLN A 318      -1.066  15.468  42.280  1.00 33.12           C  
ANISOU 2302  CA  GLN A 318     3793   3914   4877  -1492   -594   -136       C  
ATOM   2303  C   GLN A 318      -1.771  16.501  41.404  1.00 33.14           C  
ANISOU 2303  C   GLN A 318     3667   4110   4814  -1459   -636   -178       C  
ATOM   2304  O   GLN A 318      -2.819  16.225  40.822  1.00 31.13           O  
ANISOU 2304  O   GLN A 318     3340   3943   4546  -1547   -712   -191       O  
ATOM   2305  CB  GLN A 318      -1.599  15.528  43.716  1.00 36.77           C  
ANISOU 2305  CB  GLN A 318     4120   4496   5356  -1533   -514     10       C  
ATOM   2306  CG  GLN A 318      -3.099  15.302  43.842  1.00 47.84           C  
ANISOU 2306  CG  GLN A 318     5360   6072   6747  -1656   -547     81       C  
ATOM   2307  CD  GLN A 318      -3.530  13.941  43.329  1.00 58.95           C  
ANISOU 2307  CD  GLN A 318     6863   7343   8193  -1813   -645     55       C  
ATOM   2308  NE2 GLN A 318      -4.683  13.894  42.672  1.00 57.28           N  
ANISOU 2308  NE2 GLN A 318     6543   7260   7960  -1906   -722     48       N  
ATOM   2309  OE1 GLN A 318      -2.831  12.944  43.515  1.00 66.95           O  
ANISOU 2309  OE1 GLN A 318     8048   8138   9250  -1845   -657     42       O  
ATOM   2310  N   GLU A 319      -1.182  17.688  41.309  1.00 24.52           N  
ANISOU 2310  N   GLU A 319     2552   3088   3677  -1329   -592   -197       N  
ATOM   2311  CA  GLU A 319      -1.748  18.760  40.501  1.00 26.32           C  
ANISOU 2311  CA  GLU A 319     2683   3498   3819  -1225   -604   -241       C  
ATOM   2312  C   GLU A 319      -1.313  18.656  39.043  1.00 31.09           C  
ANISOU 2312  C   GLU A 319     3431   4003   4380  -1173   -676   -378       C  
ATOM   2313  O   GLU A 319      -2.072  18.999  38.134  1.00 31.19           O  
ANISOU 2313  O   GLU A 319     3380   4140   4332  -1176   -748   -422       O  
ATOM   2314  CB  GLU A 319      -1.348  20.119  41.074  1.00 29.04           C  
ANISOU 2314  CB  GLU A 319     2978   3943   4111  -1023   -485   -205       C  
ATOM   2315  CG  GLU A 319      -2.208  20.558  42.243  1.00 42.48           C  
ANISOU 2315  CG  GLU A 319     4493   5842   5805  -1033   -429    -86       C  
ATOM   2316  CD  GLU A 319      -3.470  21.273  41.798  1.00 56.55           C  
ANISOU 2316  CD  GLU A 319     6099   7873   7513  -1001   -467    -74       C  
ATOM   2317  OE1 GLU A 319      -3.437  21.933  40.737  1.00 59.81           O  
ANISOU 2317  OE1 GLU A 319     6554   8307   7863   -893   -503   -154       O  
ATOM   2318  OE2 GLU A 319      -4.495  21.175  42.506  1.00 64.05           O1-
ANISOU 2318  OE2 GLU A 319     6862   9013   8459  -1078   -461     23       O1-
ATOM   2319  N   HIS A 320      -0.094  18.174  38.825  1.00 26.47           N  
ANISOU 2319  N   HIS A 320     3033   3210   3813  -1113   -655   -443       N  
ATOM   2320  CA  HIS A 320       0.446  18.054  37.476  1.00 25.49           C  
ANISOU 2320  CA  HIS A 320     3054   3000   3632  -1037   -707   -574       C  
ATOM   2321  C   HIS A 320       0.992  16.658  37.197  1.00 24.55           C  
ANISOU 2321  C   HIS A 320     3124   2647   3557  -1112   -776   -646       C  
ATOM   2322  O   HIS A 320       2.200  16.437  37.283  1.00 26.25           O  
ANISOU 2322  O   HIS A 320     3469   2726   3778   -998   -716   -679       O  
ATOM   2323  CB  HIS A 320       1.550  19.087  37.253  1.00 24.16           C  
ANISOU 2323  CB  HIS A 320     2935   2842   3403   -827   -600   -595       C  
ATOM   2324  CG  HIS A 320       1.101  20.502  37.434  1.00 22.69           C  
ANISOU 2324  CG  HIS A 320     2616   2844   3162   -734   -545   -537       C  
ATOM   2325  CD2 HIS A 320       1.196  21.339  38.494  1.00 23.82           C  
ANISOU 2325  CD2 HIS A 320     2678   3058   3316   -670   -454   -447       C  
ATOM   2326  ND1 HIS A 320       0.471  21.215  36.437  1.00 24.89           N  
ANISOU 2326  ND1 HIS A 320     2852   3251   3354   -682   -594   -576       N  
ATOM   2327  CE1 HIS A 320       0.193  22.430  36.878  1.00 26.36           C  
ANISOU 2327  CE1 HIS A 320     2944   3570   3503   -583   -535   -510       C  
ATOM   2328  NE2 HIS A 320       0.623  22.531  38.122  1.00 26.14           N  
ANISOU 2328  NE2 HIS A 320     2896   3507   3531   -575   -451   -437       N  
ATOM   2329  N   PRO A 321       0.105  15.711  36.851  1.00 26.64           N  
ANISOU 2329  N   PRO A 321     3399   2883   3841  -1269   -880   -668       N  
ATOM   2330  CA  PRO A 321       0.529  14.349  36.505  1.00 26.70           C  
ANISOU 2330  CA  PRO A 321     3596   2683   3866  -1289   -914   -737       C  
ATOM   2331  C   PRO A 321       1.389  14.317  35.244  1.00 30.34           C  
ANISOU 2331  C   PRO A 321     4229   3058   4239  -1142   -938   -882       C  
ATOM   2332  O   PRO A 321       2.102  13.342  35.007  1.00 35.95           O  
ANISOU 2332  O   PRO A 321     5115   3595   4950  -1091   -940   -941       O  
ATOM   2333  CB  PRO A 321      -0.798  13.610  36.272  1.00 28.00           C  
ANISOU 2333  CB  PRO A 321     3694   2893   4051  -1466  -1009   -724       C  
ATOM   2334  CG  PRO A 321      -1.839  14.451  36.924  1.00 35.32           C  
ANISOU 2334  CG  PRO A 321     4376   4049   4994  -1535   -989   -611       C  
ATOM   2335  CD  PRO A 321      -1.358  15.861  36.800  1.00 32.25           C  
ANISOU 2335  CD  PRO A 321     3927   3779   4548  -1393   -937   -618       C  
ATOM   2336  N   GLU A 322       1.318  15.383  34.453  1.00 26.98           N  
ANISOU 2336  N   GLU A 322     3753   2766   3731  -1060   -953   -931       N  
ATOM   2337  CA  GLU A 322       2.033  15.462  33.184  1.00 29.91           C  
ANISOU 2337  CA  GLU A 322     4267   3102   3995   -907   -966  -1061       C  
ATOM   2338  C   GLU A 322       3.463  15.983  33.341  1.00 29.48           C  
ANISOU 2338  C   GLU A 322     4273   3010   3918   -709   -850  -1070       C  
ATOM   2339  O   GLU A 322       4.276  15.857  32.427  1.00 28.55           O  
ANISOU 2339  O   GLU A 322     4286   2851   3713   -565   -838  -1170       O  
ATOM   2340  CB  GLU A 322       1.265  16.353  32.200  1.00 25.24           C  
ANISOU 2340  CB  GLU A 322     3591   2692   3310   -895  -1032  -1102       C  
ATOM   2341  CG  GLU A 322       1.410  17.855  32.440  1.00 23.66           C  
ANISOU 2341  CG  GLU A 322     3244   2672   3072   -768   -917  -1021       C  
ATOM   2342  CD  GLU A 322       0.615  18.362  33.635  1.00 28.24           C  
ANISOU 2342  CD  GLU A 322     3631   3369   3730   -857   -880   -884       C  
ATOM   2343  OE1 GLU A 322      -0.117  17.566  34.258  1.00 28.91           O  
ANISOU 2343  OE1 GLU A 322     3668   3422   3897  -1036   -946   -843       O  
ATOM   2344  OE2 GLU A 322       0.721  19.568  33.947  1.00 26.18           O1-
ANISOU 2344  OE2 GLU A 322     3272   3236   3440   -746   -786   -815       O1-
ATOM   2345  N   TRP A 323       3.769  16.563  34.497  1.00 22.00           N  
ANISOU 2345  N   TRP A 323     3214   2112   3034   -690   -738   -950       N  
ATOM   2346  CA  TRP A 323       5.089  17.147  34.728  1.00 20.58           C  
ANISOU 2346  CA  TRP A 323     3050   1942   2830   -517   -605   -925       C  
ATOM   2347  C   TRP A 323       6.179  16.093  34.894  1.00 26.89           C  
ANISOU 2347  C   TRP A 323     4004   2560   3652   -444   -590   -973       C  
ATOM   2348  O   TRP A 323       5.935  15.008  35.419  1.00 26.39           O  
ANISOU 2348  O   TRP A 323     4019   2341   3667   -547   -656   -973       O  
ATOM   2349  CB  TRP A 323       5.065  18.048  35.964  1.00 19.04           C  
ANISOU 2349  CB  TRP A 323     2703   1841   2690   -527   -509   -789       C  
ATOM   2350  CG  TRP A 323       4.553  19.430  35.709  1.00 20.19           C  
ANISOU 2350  CG  TRP A 323     2727   2169   2774   -488   -479   -748       C  
ATOM   2351  CD1 TRP A 323       3.954  19.892  34.571  1.00 20.89           C  
ANISOU 2351  CD1 TRP A 323     2808   2355   2775   -468   -536   -804       C  
ATOM   2352  CD2 TRP A 323       4.602  20.539  36.614  1.00 19.40           C  
ANISOU 2352  CD2 TRP A 323     2517   2166   2687   -451   -393   -645       C  
ATOM   2353  CE2 TRP A 323       4.012  21.640  35.961  1.00 19.70           C  
ANISOU 2353  CE2 TRP A 323     2496   2344   2646   -403   -404   -642       C  
ATOM   2354  CE3 TRP A 323       5.083  20.706  37.916  1.00 17.81           C  
ANISOU 2354  CE3 TRP A 323     2276   1940   2549   -448   -317   -558       C  
ATOM   2355  NE1 TRP A 323       3.625  21.219  34.716  1.00 17.83           N  
ANISOU 2355  NE1 TRP A 323     2314   2112   2348   -414   -490   -735       N  
ATOM   2356  CZ2 TRP A 323       3.894  22.890  36.566  1.00 17.98           C  
ANISOU 2356  CZ2 TRP A 323     2198   2223   2411   -346   -345   -561       C  
ATOM   2357  CZ3 TRP A 323       4.965  21.947  38.514  1.00 16.11           C  
ANISOU 2357  CZ3 TRP A 323     1976   1831   2314   -399   -259   -483       C  
ATOM   2358  CH2 TRP A 323       4.375  23.022  37.840  1.00 17.30           C  
ANISOU 2358  CH2 TRP A 323     2086   2102   2386   -346   -274   -487       C  
ATOM   2359  N   GLY A 324       7.386  16.429  34.445  1.00 27.44           N  
ANISOU 2359  N   GLY A 324     4117   2659   3650   -265   -503  -1004       N  
ATOM   2360  CA  GLY A 324       8.541  15.572  34.635  1.00 24.49           C  
ANISOU 2360  CA  GLY A 324     3866   2156   3284   -150   -470  -1040       C  
ATOM   2361  C   GLY A 324       9.302  15.928  35.898  1.00 23.94           C  
ANISOU 2361  C   GLY A 324     3707   2107   3282   -119   -365   -922       C  
ATOM   2362  O   GLY A 324       8.988  16.918  36.563  1.00 18.46           O  
ANISOU 2362  O   GLY A 324     2870   1527   2618   -177   -314   -822       O  
ATOM   2363  N   ASP A 325      10.309  15.122  36.223  1.00 21.75           N  
ANISOU 2363  N   ASP A 325     3524   1721   3020    -13   -339   -939       N  
ATOM   2364  CA  ASP A 325      11.096  15.297  37.441  1.00 24.99           C  
ANISOU 2364  CA  ASP A 325     3862   2141   3490     22   -254   -832       C  
ATOM   2365  C   ASP A 325      11.726  16.682  37.571  1.00 22.58           C  
ANISOU 2365  C   ASP A 325     3406   2029   3143     78   -145   -757       C  
ATOM   2366  O   ASP A 325      11.708  17.276  38.648  1.00 22.39           O  
ANISOU 2366  O   ASP A 325     3280   2051   3176     18   -103   -652       O  
ATOM   2367  CB  ASP A 325      12.193  14.232  37.510  1.00 20.77           C  
ANISOU 2367  CB  ASP A 325     3459   1484   2949    175   -247   -878       C  
ATOM   2368  CG  ASP A 325      13.253  14.554  38.547  1.00 25.35           C  
ANISOU 2368  CG  ASP A 325     3946   2126   3559    253   -150   -777       C  
ATOM   2369  OD1 ASP A 325      12.999  14.325  39.749  1.00 23.39           O  
ANISOU 2369  OD1 ASP A 325     3674   1809   3403    160   -159   -689       O  
ATOM   2370  OD2 ASP A 325      14.343  15.030  38.161  1.00 22.97           O1-
ANISOU 2370  OD2 ASP A 325     3590   1956   3182    401    -68   -779       O1-
ATOM   2371  N   GLU A 326      12.279  17.196  36.477  1.00 23.47           N  
ANISOU 2371  N   GLU A 326     3517   2253   3148    187   -106   -807       N  
ATOM   2372  CA  GLU A 326      12.997  18.466  36.520  1.00 17.36           C  
ANISOU 2372  CA  GLU A 326     2620   1649   2327    227    -10   -728       C  
ATOM   2373  C   GLU A 326      12.080  19.634  36.880  1.00 22.54           C  
ANISOU 2373  C   GLU A 326     3180   2378   3007    102    -16   -655       C  
ATOM   2374  O   GLU A 326      12.438  20.467  37.711  1.00 18.82           O  
ANISOU 2374  O   GLU A 326     2623   1967   2561     78     37   -560       O  
ATOM   2375  CB  GLU A 326      13.695  18.737  35.183  1.00 22.53           C  
ANISOU 2375  CB  GLU A 326     3295   2417   2848    356     32   -786       C  
ATOM   2376  CG  GLU A 326      14.514  20.025  35.149  1.00 21.09           C  
ANISOU 2376  CG  GLU A 326     2993   2411   2610    375    125   -690       C  
ATOM   2377  CD  GLU A 326      15.756  19.971  36.028  1.00 24.36           C  
ANISOU 2377  CD  GLU A 326     3338   2865   3055    431    196   -615       C  
ATOM   2378  OE1 GLU A 326      16.139  18.866  36.469  1.00 25.43           O  
ANISOU 2378  OE1 GLU A 326     3526   2905   3230    505    184   -650       O  
ATOM   2379  OE2 GLU A 326      16.353  21.040  36.276  1.00 24.34           O1-
ANISOU 2379  OE2 GLU A 326     3231   2986   3030    399    255   -518       O1-
ATOM   2380  N   GLN A 327      10.900  19.694  36.267  1.00 20.38           N  
ANISOU 2380  N   GLN A 327     2925   2100   2717     32    -87   -702       N  
ATOM   2381  CA  GLN A 327       9.973  20.790  36.543  1.00 19.75           C  
ANISOU 2381  CA  GLN A 327     2757   2101   2645    -52    -96   -640       C  
ATOM   2382  C   GLN A 327       9.419  20.698  37.961  1.00 21.45           C  
ANISOU 2382  C   GLN A 327     2912   2273   2964   -147   -103   -564       C  
ATOM   2383  O   GLN A 327       9.218  21.716  38.625  1.00 17.65           O  
ANISOU 2383  O   GLN A 327     2354   1863   2489   -168    -70   -487       O  
ATOM   2384  CB  GLN A 327       8.822  20.815  35.529  1.00 20.33           C  
ANISOU 2384  CB  GLN A 327     2851   2205   2670    -93   -178   -707       C  
ATOM   2385  CG  GLN A 327       7.930  22.051  35.658  1.00 15.10           C  
ANISOU 2385  CG  GLN A 327     2099   1650   1990   -134   -184   -645       C  
ATOM   2386  CD  GLN A 327       7.072  22.295  34.430  1.00 15.86           C  
ANISOU 2386  CD  GLN A 327     2210   1814   2003   -132   -254   -707       C  
ATOM   2387  NE2 GLN A 327       6.480  23.483  34.348  1.00 20.56           N  
ANISOU 2387  NE2 GLN A 327     2744   2510   2556   -122   -254   -656       N  
ATOM   2388  OE1 GLN A 327       6.949  21.433  33.564  1.00 17.49           O  
ANISOU 2388  OE1 GLN A 327     2492   1978   2175   -129   -314   -802       O  
ATOM   2389  N   LEU A 328       9.178  19.475  38.421  1.00 22.17           N  
ANISOU 2389  N   LEU A 328     3052   2244   3126   -200   -148   -584       N  
ATOM   2390  CA  LEU A 328       8.699  19.255  39.782  1.00 17.85           C  
ANISOU 2390  CA  LEU A 328     2452   1663   2669   -293   -149   -501       C  
ATOM   2391  C   LEU A 328       9.726  19.721  40.812  1.00 14.74           C  
ANISOU 2391  C   LEU A 328     2019   1289   2294   -236    -67   -422       C  
ATOM   2392  O   LEU A 328       9.370  20.355  41.804  1.00 15.32           O  
ANISOU 2392  O   LEU A 328     2016   1414   2392   -279    -43   -343       O  
ATOM   2393  CB  LEU A 328       8.362  17.778  40.003  1.00 21.29           C  
ANISOU 2393  CB  LEU A 328     2974   1946   3171   -369   -218   -528       C  
ATOM   2394  CG  LEU A 328       7.055  17.276  39.383  1.00 24.96           C  
ANISOU 2394  CG  LEU A 328     3453   2390   3641   -494   -322   -576       C  
ATOM   2395  CD1 LEU A 328       6.997  15.760  39.424  1.00 22.88           C  
ANISOU 2395  CD1 LEU A 328     3327   1935   3432   -564   -404   -616       C  
ATOM   2396  CD2 LEU A 328       5.859  17.878  40.103  1.00 21.39           C  
ANISOU 2396  CD2 LEU A 328     2854   2055   3216   -609   -327   -488       C  
ATOM   2397  N   PHE A 329      10.998  19.413  40.573  1.00 14.48           N  
ANISOU 2397  N   PHE A 329     2034   1228   2238   -133    -28   -445       N  
ATOM   2398  CA  PHE A 329      12.060  19.849  41.475  1.00 16.12           C  
ANISOU 2398  CA  PHE A 329     2194   1474   2456    -84     39   -370       C  
ATOM   2399  C   PHE A 329      12.178  21.367  41.523  1.00 16.11           C  
ANISOU 2399  C   PHE A 329     2117   1596   2407    -89     79   -319       C  
ATOM   2400  O   PHE A 329      12.220  21.960  42.600  1.00 17.12           O  
ANISOU 2400  O   PHE A 329     2196   1750   2560   -120     99   -246       O  
ATOM   2401  CB  PHE A 329      13.411  19.256  41.070  1.00 16.78           C  
ANISOU 2401  CB  PHE A 329     2322   1544   2509     42     73   -403       C  
ATOM   2402  CG  PHE A 329      14.581  19.903  41.769  1.00 18.71           C  
ANISOU 2402  CG  PHE A 329     2490   1877   2744     88    137   -325       C  
ATOM   2403  CD1 PHE A 329      14.901  19.558  43.070  1.00 15.46           C  
ANISOU 2403  CD1 PHE A 329     2060   1423   2393     76    143   -259       C  
ATOM   2404  CD2 PHE A 329      15.346  20.866  41.130  1.00 19.68           C  
ANISOU 2404  CD2 PHE A 329     2557   2131   2791    127    185   -310       C  
ATOM   2405  CE1 PHE A 329      15.966  20.154  43.720  1.00 15.35           C  
ANISOU 2405  CE1 PHE A 329     1971   1498   2365    107    187   -190       C  
ATOM   2406  CE2 PHE A 329      16.411  21.468  41.777  1.00 17.22           C  
ANISOU 2406  CE2 PHE A 329     2167   1906   2470    140    230   -232       C  
ATOM   2407  CZ  PHE A 329      16.723  21.109  43.074  1.00 15.01           C  
ANISOU 2407  CZ  PHE A 329     1867   1585   2252    131    227   -177       C  
ATOM   2408  N   GLN A 330      12.243  21.989  40.350  1.00 14.14           N  
ANISOU 2408  N   GLN A 330     1875   1416   2081    -55     84   -358       N  
ATOM   2409  CA  GLN A 330      12.477  23.428  40.264  1.00 18.64           C  
ANISOU 2409  CA  GLN A 330     2404   2082   2597    -59    114   -305       C  
ATOM   2410  C   GLN A 330      11.311  24.236  40.830  1.00 18.40           C  
ANISOU 2410  C   GLN A 330     2348   2064   2580   -119     85   -272       C  
ATOM   2411  O   GLN A 330      11.517  25.272  41.464  1.00 16.55           O  
ANISOU 2411  O   GLN A 330     2096   1861   2332   -129    102   -212       O  
ATOM   2412  CB  GLN A 330      12.746  23.837  38.812  1.00 17.24           C  
ANISOU 2412  CB  GLN A 330     2253   1974   2325    -11    124   -345       C  
ATOM   2413  CG  GLN A 330      13.968  23.171  38.188  1.00 16.22           C  
ANISOU 2413  CG  GLN A 330     2135   1874   2154     77    168   -375       C  
ATOM   2414  CD  GLN A 330      15.284  23.670  38.766  1.00 16.37           C  
ANISOU 2414  CD  GLN A 330     2089   1965   2166     90    228   -291       C  
ATOM   2415  NE2 GLN A 330      16.374  22.993  38.422  1.00 15.86           N  
ANISOU 2415  NE2 GLN A 330     2009   1949   2069    183    271   -307       N  
ATOM   2416  OE1 GLN A 330      15.321  24.656  39.502  1.00 15.66           O  
ANISOU 2416  OE1 GLN A 330     1965   1894   2092     20    230   -215       O  
ATOM   2417  N   THR A 331      10.090  23.759  40.606  1.00 18.57           N  
ANISOU 2417  N   THR A 331     2369   2067   2620   -155     35   -312       N  
ATOM   2418  CA  THR A 331       8.901  24.464  41.071  1.00 15.83           C  
ANISOU 2418  CA  THR A 331     1977   1766   2272   -187     10   -282       C  
ATOM   2419  C   THR A 331       8.784  24.381  42.589  1.00 16.20           C  
ANISOU 2419  C   THR A 331     1983   1798   2375   -218     30   -218       C  
ATOM   2420  O   THR A 331       8.400  25.348  43.248  1.00 14.78           O  
ANISOU 2420  O   THR A 331     1779   1667   2172   -203     38   -175       O  
ATOM   2421  CB  THR A 331       7.618  23.900  40.432  1.00 14.15           C  
ANISOU 2421  CB  THR A 331     1745   1570   2061   -230    -53   -333       C  
ATOM   2422  CG2 THR A 331       6.427  24.793  40.750  1.00 14.94           C  
ANISOU 2422  CG2 THR A 331     1778   1764   2135   -230    -73   -299       C  
ATOM   2423  OG1 THR A 331       7.787  23.818  39.011  1.00 15.13           O  
ANISOU 2423  OG1 THR A 331     1921   1703   2124   -196    -77   -403       O  
ATOM   2424  N   SER A 332       9.122  23.216  43.136  1.00 16.04           N  
ANISOU 2424  N   SER A 332     1969   1705   2419   -250     34   -212       N  
ATOM   2425  CA  SER A 332       9.125  23.017  44.581  1.00 16.66           C  
ANISOU 2425  CA  SER A 332     2016   1769   2544   -277     55   -144       C  
ATOM   2426  C   SER A 332      10.137  23.934  45.263  1.00 15.62           C  
ANISOU 2426  C   SER A 332     1890   1659   2386   -231     94    -99       C  
ATOM   2427  O   SER A 332       9.864  24.484  46.329  1.00 14.25           O  
ANISOU 2427  O   SER A 332     1692   1517   2206   -233    105    -50       O  
ATOM   2428  CB  SER A 332       9.426  21.556  44.924  1.00 18.38           C  
ANISOU 2428  CB  SER A 332     2268   1886   2830   -313     44   -141       C  
ATOM   2429  OG  SER A 332       8.441  20.693  44.378  1.00 23.09           O  
ANISOU 2429  OG  SER A 332     2874   2447   3454   -386    -10   -177       O  
ATOM   2430  N   ARG A 333      11.302  24.097  44.640  1.00 15.14           N  
ANISOU 2430  N   ARG A 333     1859   1592   2302   -192    112   -116       N  
ATOM   2431  CA  ARG A 333      12.337  24.972  45.183  1.00 16.68           C  
ANISOU 2431  CA  ARG A 333     2052   1815   2470   -176    136    -69       C  
ATOM   2432  C   ARG A 333      11.848  26.415  45.283  1.00 16.25           C  
ANISOU 2432  C   ARG A 333     2015   1800   2360   -178    122    -51       C  
ATOM   2433  O   ARG A 333      12.079  27.084  46.288  1.00 16.33           O  
ANISOU 2433  O   ARG A 333     2035   1813   2358   -182    119    -10       O  
ATOM   2434  CB  ARG A 333      13.610  24.908  44.332  1.00 10.14           C  
ANISOU 2434  CB  ARG A 333     1228   1011   1614   -143    160    -80       C  
ATOM   2435  CG  ARG A 333      14.689  25.895  44.774  1.00 12.42           C  
ANISOU 2435  CG  ARG A 333     1500   1348   1869   -159    173    -20       C  
ATOM   2436  CD  ARG A 333      16.029  25.620  44.102  1.00 17.11           C  
ANISOU 2436  CD  ARG A 333     2059   2002   2438   -129    206    -12       C  
ATOM   2437  NE  ARG A 333      17.104  26.389  44.726  1.00 14.13           N  
ANISOU 2437  NE  ARG A 333     1644   1682   2041   -171    209     60       N  
ATOM   2438  CZ  ARG A 333      18.396  26.222  44.465  1.00 17.39           C  
ANISOU 2438  CZ  ARG A 333     1991   2186   2432   -154    238     93       C  
ATOM   2439  NH1 ARG A 333      18.787  25.312  43.584  1.00 17.02           N1+
ANISOU 2439  NH1 ARG A 333     1918   2177   2370    -68    276     54       N1+
ATOM   2440  NH2 ARG A 333      19.300  26.967  45.087  1.00 21.39           N  
ANISOU 2440  NH2 ARG A 333     2454   2751   2920   -219    225    165       N  
ATOM   2441  N   LEU A 334      11.171  26.887  44.239  1.00 15.99           N  
ANISOU 2441  N   LEU A 334     2000   1790   2284   -165    103    -87       N  
ATOM   2442  CA  LEU A 334      10.628  28.245  44.225  1.00 14.90           C  
ANISOU 2442  CA  LEU A 334     1901   1674   2085   -143     81    -74       C  
ATOM   2443  C   LEU A 334       9.582  28.434  45.321  1.00 11.10           C  
ANISOU 2443  C   LEU A 334     1399   1212   1608   -121     71    -59       C  
ATOM   2444  O   LEU A 334       9.526  29.483  45.964  1.00 14.76           O  
ANISOU 2444  O   LEU A 334     1910   1672   2026    -88     58    -38       O  
ATOM   2445  CB  LEU A 334      10.020  28.569  42.857  1.00 14.46           C  
ANISOU 2445  CB  LEU A 334     1866   1648   1980   -119     59   -112       C  
ATOM   2446  CG  LEU A 334      10.995  28.659  41.680  1.00 18.57           C  
ANISOU 2446  CG  LEU A 334     2416   2178   2463   -125     74   -118       C  
ATOM   2447  CD1 LEU A 334      10.265  29.068  40.408  1.00 16.69           C  
ANISOU 2447  CD1 LEU A 334     2208   1975   2160    -93     47   -151       C  
ATOM   2448  CD2 LEU A 334      12.128  29.632  41.988  1.00 19.57           C  
ANISOU 2448  CD2 LEU A 334     2582   2296   2558   -156     85    -55       C  
ATOM   2449  N   ILE A 335       8.760  27.412  45.531  1.00 10.93           N  
ANISOU 2449  N   ILE A 335     1310   1211   1632   -140     74    -70       N  
ATOM   2450  CA  ILE A 335       7.749  27.438  46.582  1.00 11.67           C  
ANISOU 2450  CA  ILE A 335     1354   1358   1723   -125     77    -42       C  
ATOM   2451  C   ILE A 335       8.394  27.514  47.969  1.00  9.86           C  
ANISOU 2451  C   ILE A 335     1139   1106   1500   -122    100      4       C  
ATOM   2452  O   ILE A 335       7.962  28.292  48.819  1.00 13.71           O  
ANISOU 2452  O   ILE A 335     1639   1632   1937    -67    101     22       O  
ATOM   2453  CB  ILE A 335       6.827  26.203  46.491  1.00 13.68           C  
ANISOU 2453  CB  ILE A 335     1525   1644   2030   -185     71    -43       C  
ATOM   2454  CG1 ILE A 335       5.958  26.290  45.232  1.00 15.81           C  
ANISOU 2454  CG1 ILE A 335     1771   1962   2274   -182     33    -91       C  
ATOM   2455  CG2 ILE A 335       5.947  26.086  47.730  1.00 11.04           C  
ANISOU 2455  CG2 ILE A 335     1117   1387   1692   -186     90     11       C  
ATOM   2456  CD1 ILE A 335       5.089  25.076  44.996  1.00 14.77           C  
ANISOU 2456  CD1 ILE A 335     1566   1852   2193   -272      5    -96       C  
ATOM   2457  N   LEU A 336       9.438  26.721  48.190  1.00 13.19           N  
ANISOU 2457  N   LEU A 336     1565   1470   1974   -166    115     20       N  
ATOM   2458  CA  LEU A 336      10.128  26.725  49.479  1.00 12.61           C  
ANISOU 2458  CA  LEU A 336     1503   1383   1904   -166    128     65       C  
ATOM   2459  C   LEU A 336      10.808  28.067  49.755  1.00 14.80           C  
ANISOU 2459  C   LEU A 336     1852   1650   2120   -138    108     68       C  
ATOM   2460  O   LEU A 336      10.869  28.511  50.900  1.00 13.67           O  
ANISOU 2460  O   LEU A 336     1735   1515   1943   -115    102     92       O  
ATOM   2461  CB  LEU A 336      11.150  25.589  49.544  1.00 11.20           C  
ANISOU 2461  CB  LEU A 336     1315   1152   1790   -200    141     81       C  
ATOM   2462  CG  LEU A 336      10.659  24.324  50.254  1.00 15.32           C  
ANISOU 2462  CG  LEU A 336     1799   1656   2364   -233    153    118       C  
ATOM   2463  CD1 LEU A 336       9.492  23.692  49.506  1.00 15.03           C  
ANISOU 2463  CD1 LEU A 336     1731   1625   2354   -274    141     93       C  
ATOM   2464  CD2 LEU A 336      11.794  23.326  50.439  1.00 15.30           C  
ANISOU 2464  CD2 LEU A 336     1814   1589   2411   -234    158    136       C  
ATOM   2465  N   ILE A 337      11.313  28.708  48.705  1.00 15.70           N  
ANISOU 2465  N   ILE A 337     2524   1717   1726   -168    236    292       N  
ATOM   2466  CA  ILE A 337      11.861  30.054  48.831  1.00 14.17           C  
ANISOU 2466  CA  ILE A 337     2165   1638   1582   -110    210    323       C  
ATOM   2467  C   ILE A 337      10.762  31.015  49.286  1.00 16.33           C  
ANISOU 2467  C   ILE A 337     2322   1969   1913   -209    196    321       C  
ATOM   2468  O   ILE A 337      10.982  31.863  50.151  1.00 14.82           O  
ANISOU 2468  O   ILE A 337     2053   1820   1756   -182    189    345       O  
ATOM   2469  CB  ILE A 337      12.484  30.541  47.503  1.00 13.31           C  
ANISOU 2469  CB  ILE A 337     1993   1598   1466    -59    194    317       C
[truncated: 1,049,919 more chars]
