# Supplementary material for: Utilizing network pharmacology and molecular docking to explore the underlying mechanism of Guizhi Fuling Wan in treating endometriosis
Source: PeerJ. 2021 Apr 2;9:e11087. doi: 10.7717/peerj.11087 (PMC8020871; doi:10.7717/peerj.11087)
Supplement: Supplemental Information 1 [file peerj-09-11087-s001.zip › Molecular docking/Pachymic acid.pdbqt]

REMARK  9 active torsions:
REMARK  status: ('A' for Active; 'I' for Inactive)
REMARK    1  A    between atoms: C2_2  and  C3_3 
REMARK    2  A    between atoms: C2_2  and  C41_36 
REMARK    3  A    between atoms: C3_3  and  C4_4 
REMARK    4  A    between atoms: C4_4  and  C5_5 
REMARK    5  A    between atoms: C5_5  and  C7_6 
REMARK    6  A    between atoms: C5_5  and  C10_9 
REMARK    7  A    between atoms: C12_10  and  O14_11 
REMARK    8  A    between atoms: C28_25  and  O30_26 
REMARK    9  A    between atoms: O30_26  and  C31_27 
ROOT
ATOM      1  C10 ZIN A   1      -3.244  -1.929  -2.947  0.00  0.00     0.038 C 
ATOM      2  C12 ZIN A   1      -1.944  -2.674  -3.349  0.00  0.00     0.125 C 
ATOM      3  C15 ZIN A   1      -2.367  -4.101  -3.796  0.00  0.00     0.046 C 
ATOM      4  C16 ZIN A   1      -3.876  -3.966  -4.025  0.00  0.00    -0.010 C 
ATOM      5  C17 ZIN A   1      -4.102  -3.299  -5.387  0.00  0.00     0.021 C 
ATOM      6  C18 ZIN A   1      -4.685  -5.227  -3.959  0.00  0.00    -0.068 C 
ATOM      7  C19 ZIN A   1      -5.905  -5.178  -3.491  0.00  0.00    -0.068 C 
ATOM      8  C20 ZIN A   1      -6.576  -3.929  -2.967  0.00  0.00     0.036 C 
ATOM      9  C21 ZIN A   1      -5.738  -2.655  -3.103  0.00  0.00     0.015 C 
ATOM     10  C22 ZIN A   1      -4.294  -3.037  -2.862  0.00  0.00    -0.026 C 
ATOM     11  C23 ZIN A   1      -4.148  -3.746  -1.508  0.00  0.00     0.016 C 
ATOM     12  C24 ZIN A   1      -6.757  -6.438  -3.411  0.00  0.00    -0.016 C 
ATOM     13  C25 ZIN A   1      -6.649  -6.946  -1.973  0.00  0.00     0.020 C 
ATOM     14  C26 ZIN A   1      -8.217  -6.095  -3.698  0.00  0.00     0.016 C 
ATOM     15  C27 ZIN A   1      -9.056  -7.373  -3.651  0.00  0.00     0.034 C 
ATOM     16  C28 ZIN A   1      -8.584  -8.363  -4.707  0.00  0.00     0.140 C 
ATOM     17  C34 ZIN A   1      -7.097  -8.697  -4.576  0.00  0.00    -0.016 C 
ATOM     18  C35 ZIN A   1      -6.884  -9.709  -3.451  0.00  0.00     0.018 C 
ATOM     19  C36 ZIN A   1      -6.682  -9.392  -5.897  0.00  0.00     0.018 C 
ATOM     20  C37 ZIN A   1      -6.253  -7.454  -4.415  0.00  0.00     0.008 C 
ATOM     21  C39 ZIN A   1      -4.784  -7.749  -4.115  0.00  0.00     0.011 C 
ATOM     22  C40 ZIN A   1      -4.003  -6.479  -4.452  0.00  0.00     0.036 C 
ENDROOT
BRANCH   1  23
ATOM     23  C5  ZIN A   1      -3.070  -1.270  -1.576  0.00  0.00     0.094 C 
BRANCH  23  24
ATOM     24  C7  ZIN A   1      -4.360  -0.605  -1.171  0.00  0.00     0.177 C 
ATOM     25  O9  ZIN A   1      -4.880  -0.883  -0.104  0.00  0.00    -0.648 OA
ATOM     26  O8  ZIN A   1      -4.883   0.211  -1.910  0.00  0.00    -0.648 OA
ENDBRANCH  23  24
BRANCH  23  27
ATOM     27  C4  ZIN A   1      -1.957  -0.222  -1.652  0.00  0.00     0.020 C 
BRANCH  27  28
ATOM     28  C3  ZIN A   1      -1.704   0.354  -0.257  0.00  0.00     0.034 C 
BRANCH  28  29
ATOM     29  C2  ZIN A   1      -0.530   1.297  -0.309  0.00  0.00    -0.086 C 
ATOM     30  C1  ZIN A   1      -0.729   2.583  -0.463  0.00  0.00     0.014 C 
BRANCH  29  31
ATOM     31  C41 ZIN A   1       0.873   0.762  -0.185  0.00  0.00     0.005 C 
ATOM     32  C43 ZIN A   1       1.143  -0.228  -1.320  0.00  0.00     0.014 C 
ATOM     33  C42 ZIN A   1       1.030   0.050   1.161  0.00  0.00     0.014 C 
ENDBRANCH  29  31
ENDBRANCH  28  29
ENDBRANCH  27  28
ENDBRANCH  23  27
ENDBRANCH   1  23
BRANCH   2  34
ATOM     34  O14 ZIN A   1      -1.294  -1.988  -4.420  0.00  0.00    -0.395 OA
ATOM     35  H50 ZIN A   1      -0.474  -2.408  -4.715  0.00  0.00     0.210 HD
ENDBRANCH   2  34
BRANCH  16  36
ATOM     36  O30 ZIN A   1      -9.357  -9.592  -4.589  0.00  0.00    -0.316 OA
BRANCH  36  37
ATOM     37  C31 ZIN A   1     -10.488  -9.672  -5.307  0.00  0.00     0.255 C 
ATOM     38  O33 ZIN A   1     -10.823  -8.749  -6.011  0.00  0.00    -0.266 OA
ATOM     39  C32 ZIN A   1     -11.340 -10.913  -5.236  0.00  0.00     0.126 C 
ENDBRANCH  36  37
ENDBRANCH  16  36
TORSDOF 9
