# Supplementary material for: Utilizing network pharmacology and molecular docking to explore the underlying mechanism of Guizhi Fuling Wan in treating endometriosis
Source: PeerJ. 2021 Apr 2;9:e11087. doi: 10.7717/peerj.11087 (PMC8020871; doi:10.7717/peerj.11087)
Supplement: Supplemental Information 1 [file peerj-09-11087-s001.zip › Molecular docking/TNF-2az5.pdb]

ATOM      1  N   ASP A  10     -10.930  52.525  30.233  1.00 42.43           N  
ATOM      2  CA  ASP A  10     -10.865  51.738  31.506  1.00 49.81           C  
ATOM      3  C   ASP A  10     -11.282  52.545  32.742  1.00 49.56           C  
ATOM      4  O   ASP A  10     -11.595  51.975  33.796  1.00 50.97           O  
ATOM      5  CB  ASP A  10      -9.448  51.199  31.711  1.00 54.52           C  
ATOM      6  N   LYS A  11     -11.269  53.869  32.594  1.00 46.60           N  
ATOM      7  CA  LYS A  11     -11.475  54.807  33.686  1.00 38.51           C  
ATOM      8  C   LYS A  11     -12.949  54.972  34.012  1.00 38.18           C  
ATOM      9  O   LYS A  11     -13.758  55.171  33.113  1.00 42.55           O  
ATOM     10  CB  LYS A  11     -10.867  56.161  33.318  1.00 45.02           C  
ATOM     11  CG  LYS A  11      -9.373  56.242  33.538  1.00 47.76           C  
ATOM     12  CD  LYS A  11      -8.764  57.412  32.818  1.00 51.61           C  
ATOM     13  CE  LYS A  11      -7.246  57.377  32.919  1.00 58.90           C  
ATOM     14  NZ  LYS A  11      -6.595  58.276  31.908  1.00 62.34           N1+
ATOM     15  N   PRO A  12     -13.305  54.876  35.306  1.00 32.38           N  
ATOM     16  CA  PRO A  12     -14.678  55.017  35.793  1.00 34.47           C  
ATOM     17  C   PRO A  12     -15.357  56.296  35.312  1.00 38.37           C  
ATOM     18  O   PRO A  12     -14.739  57.368  35.293  1.00 32.64           O  
ATOM     19  CB  PRO A  12     -14.503  55.029  37.320  1.00 32.44           C  
ATOM     20  CG  PRO A  12     -13.290  54.195  37.535  1.00 32.90           C  
ATOM     21  CD  PRO A  12     -12.370  54.580  36.405  1.00 28.83           C  
ATOM     22  N   VAL A  13     -16.615  56.166  34.910  1.00 36.76           N  
ATOM     23  CA  VAL A  13     -17.392  57.295  34.432  1.00 37.42           C  
ATOM     24  C   VAL A  13     -18.863  57.037  34.715  1.00 39.80           C  
ATOM     25  O   VAL A  13     -19.318  55.892  34.653  1.00 43.08           O  
ATOM     26  CB  VAL A  13     -17.149  57.568  32.913  1.00 38.44           C  
ATOM     27  CG1 VAL A  13     -17.492  56.344  32.070  1.00 37.82           C  
ATOM     28  CG2 VAL A  13     -17.936  58.793  32.437  1.00 39.51           C  
ATOM     29  N   ALA A  14     -19.594  58.103  35.025  1.00 37.27           N  
ATOM     30  CA  ALA A  14     -21.030  58.030  35.237  1.00 35.51           C  
ATOM     31  C   ALA A  14     -21.702  59.317  34.792  1.00 36.36           C  
ATOM     32  O   ALA A  14     -21.088  60.393  34.759  1.00 31.11           O  
ATOM     33  CB  ALA A  14     -21.349  57.749  36.691  1.00 38.52           C  
ATOM     34  N   HIS A  15     -22.960  59.182  34.400  1.00 35.72           N  
ATOM     35  CA  HIS A  15     -23.799  60.313  34.087  1.00 38.75           C  
ATOM     36  C   HIS A  15     -25.217  59.815  34.221  1.00 41.47           C  
ATOM     37  O   HIS A  15     -25.741  59.137  33.329  1.00 43.02           O  
ATOM     38  CB  HIS A  15     -23.522  60.839  32.679  1.00 34.83           C  
ATOM     39  CG  HIS A  15     -24.422  61.957  32.263  1.00 38.10           C  
ATOM     40  CD2 HIS A  15     -25.688  61.949  31.778  1.00 36.16           C  
ATOM     41  ND1 HIS A  15     -24.034  63.281  32.304  1.00 40.02           N  
ATOM     42  CE1 HIS A  15     -25.022  64.039  31.860  1.00 38.60           C  
ATOM     43  NE2 HIS A  15     -26.040  63.255  31.544  1.00 40.41           N  
ATOM     44  N   VAL A  16     -25.810  60.134  35.361  1.00 40.34           N  
ATOM     45  CA  VAL A  16     -27.168  59.736  35.671  1.00 41.06           C  
ATOM     46  C   VAL A  16     -28.091  60.958  35.586  1.00 45.98           C  
ATOM     47  O   VAL A  16     -27.686  62.085  35.902  1.00 41.02           O  
ATOM     48  CB  VAL A  16     -27.259  59.028  37.044  1.00 38.53           C  
ATOM     49  CG1 VAL A  16     -26.505  57.698  37.003  1.00 39.32           C  
ATOM     50  CG2 VAL A  16     -26.707  59.909  38.165  1.00 32.57           C  
ATOM     51  N   VAL A  17     -29.316  60.715  35.126  1.00 43.68           N  
ATOM     52  CA  VAL A  17     -30.321  61.751  34.918  1.00 43.26           C  
ATOM     53  C   VAL A  17     -31.481  61.543  35.884  1.00 40.48           C  
ATOM     54  O   VAL A  17     -31.728  60.423  36.331  1.00 39.93           O  
ATOM     55  CB  VAL A  17     -30.837  61.781  33.448  1.00 44.05           C  
ATOM     56  CG1 VAL A  17     -29.680  62.001  32.471  1.00 32.82           C  
ATOM     57  CG2 VAL A  17     -31.587  60.500  33.092  1.00 47.32           C  
ATOM     58  N   ALA A  18     -32.180  62.626  36.202  1.00 36.69           N  
ATOM     59  CA  ALA A  18     -33.250  62.598  37.190  1.00 38.22           C  
ATOM     60  C   ALA A  18     -34.500  61.889  36.643  1.00 38.30           C  
ATOM     61  O   ALA A  18     -34.774  61.909  35.444  1.00 40.67           O  
ATOM     62  CB  ALA A  18     -33.593  64.006  37.630  1.00 35.16           C  
ATOM     63  N   ASN A  19     -35.243  61.255  37.531  1.00 42.51           N  
ATOM     64  CA  ASN A  19     -36.513  60.632  37.159  1.00 42.91           C  
ATOM     65  C   ASN A  19     -37.624  61.680  37.130  1.00 39.71           C  
ATOM     66  O   ASN A  19     -37.958  62.248  38.169  1.00 41.74           O  
ATOM     67  CB  ASN A  19     -36.841  59.527  38.157  1.00 44.08           C  
ATOM     68  CG  ASN A  19     -38.142  58.798  37.841  1.00 47.01           C  
ATOM     69  ND2 ASN A  19     -38.467  57.820  38.678  1.00 45.54           N  
ATOM     70  OD1 ASN A  19     -38.845  59.103  36.863  1.00 44.25           O  
ATOM     71  N   PRO A  20     -38.200  61.948  35.945  1.00 44.07           N  
ATOM     72  CA  PRO A  20     -39.264  62.957  35.864  1.00 48.27           C  
ATOM     73  C   PRO A  20     -40.584  62.533  36.531  1.00 51.72           C  
ATOM     74  O   PRO A  20     -41.524  63.331  36.573  1.00 55.09           O  
ATOM     75  CB  PRO A  20     -39.468  63.158  34.350  1.00 48.16           C  
ATOM     76  CG  PRO A  20     -38.400  62.361  33.663  1.00 47.41           C  
ATOM     77  CD  PRO A  20     -37.925  61.330  34.635  1.00 48.13           C  
ATOM     78  N   GLN A  21     -40.644  61.306  37.056  1.00 52.20           N  
ATOM     79  CA  GLN A  21     -41.867  60.779  37.665  1.00 54.30           C  
ATOM     80  C   GLN A  21     -41.730  60.497  39.168  1.00 56.42           C  
ATOM     81  O   GLN A  21     -42.620  59.891  39.770  1.00 58.74           O  
ATOM     82  CB  GLN A  21     -42.349  59.507  36.943  1.00 55.45           C  
ATOM     83  CG  GLN A  21     -42.017  59.405  35.448  1.00 58.24           C  
ATOM     84  CD  GLN A  21     -42.762  60.395  34.575  1.00 59.70           C  
ATOM     85  NE2 GLN A  21     -42.208  60.671  33.401  1.00 60.86           N  
ATOM     86  OE1 GLN A  21     -43.821  60.901  34.942  1.00 62.88           O  
ATOM     87  N   ALA A  22     -40.631  60.929  39.780  1.00 55.10           N  
ATOM     88  CA  ALA A  22     -40.453  60.714  41.222  1.00 56.60           C  
ATOM     89  C   ALA A  22     -41.301  61.712  42.015  1.00 56.56           C  
ATOM     90  O   ALA A  22     -41.585  62.810  41.529  1.00 56.80           O  
ATOM     91  CB  ALA A  22     -38.981  60.798  41.612  1.00 54.03           C  
ATOM     92  N   GLU A  23     -41.716  61.316  43.220  1.00 54.72           N  
ATOM     93  CA  GLU A  23     -42.570  62.151  44.074  1.00 53.89           C  
ATOM     94  C   GLU A  23     -41.792  62.813  45.199  1.00 48.26           C  
ATOM     95  O   GLU A  23     -41.262  62.124  46.085  1.00 50.69           O  
ATOM     96  CB  GLU A  23     -43.720  61.322  44.688  1.00 59.44           C  
ATOM     97  CG  GLU A  23     -44.733  60.748  43.689  1.00 66.79           C  
ATOM     98  CD  GLU A  23     -45.731  61.777  43.159  1.00 71.83           C  
ATOM     99  OE1 GLU A  23     -45.738  62.933  43.644  1.00 72.19           O  
ATOM    100  OE2 GLU A  23     -46.519  61.418  42.252  1.00 74.51           O1-
ATOM    101  N   GLY A  24     -41.739  64.145  45.168  1.00 44.50           N  
ATOM    102  CA  GLY A  24     -41.140  64.946  46.252  1.00 41.35           C  
ATOM    103  C   GLY A  24     -39.672  64.640  46.520  1.00 40.22           C  
ATOM    104  O   GLY A  24     -39.188  64.725  47.666  1.00 37.34           O  
ATOM    105  N   GLN A  25     -38.965  64.276  45.461  1.00 38.43           N  
ATOM    106  CA  GLN A  25     -37.550  63.907  45.568  1.00 42.30           C  
ATOM    107  C   GLN A  25     -36.786  64.073  44.255  1.00 37.79           C  
ATOM    108  O   GLN A  25     -37.346  63.936  43.167  1.00 40.10           O  
ATOM    109  CB  GLN A  25     -37.415  62.462  46.051  1.00 42.23           C  
ATOM    110  CG  GLN A  25     -38.083  61.443  45.139  1.00 45.19           C  
ATOM    111  CD  GLN A  25     -38.364  60.128  45.840  1.00 51.73           C  
ATOM    112  NE2 GLN A  25     -39.620  59.675  45.768  1.00 47.36           N  
ATOM    113  OE1 GLN A  25     -37.465  59.518  46.433  1.00 52.86           O  
ATOM    114  N   LEU A  26     -35.496  64.363  44.368  1.00 39.85           N  
ATOM    115  CA  LEU A  26     -34.612  64.287  43.214  1.00 41.06           C  
ATOM    116  C   LEU A  26     -34.028  62.872  43.185  1.00 42.20           C  
ATOM    117  O   LEU A  26     -33.295  62.477  44.099  1.00 46.20           O  
ATOM    118  CB  LEU A  26     -33.520  65.360  43.318  1.00 37.68           C  
ATOM    119  CG  LEU A  26     -32.375  65.424  42.309  1.00 35.22           C  
ATOM    120  CD1 LEU A  26     -32.869  65.686  40.886  1.00 35.56           C  
ATOM    121  CD2 LEU A  26     -31.373  66.497  42.786  1.00 36.88           C  
ATOM    122  N   GLN A  27     -34.379  62.115  42.150  1.00 44.77           N  
ATOM    123  CA  GLN A  27     -34.027  60.690  42.054  1.00 45.96           C  
ATOM    124  C   GLN A  27     -33.301  60.385  40.748  1.00 40.54           C  
ATOM    125  O   GLN A  27     -33.830  60.647  39.667  1.00 37.50           O  
ATOM    126  CB  GLN A  27     -35.290  59.816  42.213  1.00 47.32           C  
ATOM    127  CG  GLN A  27     -35.235  58.447  41.536  1.00 49.33           C  
ATOM    128  CD  GLN A  27     -36.504  57.629  41.762  1.00 50.72           C  
ATOM    129  NE2 GLN A  27     -36.631  57.062  42.959  1.00 50.51           N  
ATOM    130  OE1 GLN A  27     -37.365  57.521  40.872  1.00 46.48           O  
ATOM    131  N   TRP A  28     -32.089  59.831  40.855  1.00 38.88           N  
ATOM    132  CA  TRP A  28     -31.273  59.520  39.675  1.00 37.60           C  
ATOM    133  C   TRP A  28     -31.631  58.172  39.039  1.00 40.95           C  
ATOM    134  O   TRP A  28     -31.708  57.148  39.729  1.00 39.23           O  
ATOM    135  CB  TRP A  28     -29.771  59.596  40.024  1.00 34.45           C  
ATOM    136  CG  TRP A  28     -29.429  60.909  40.689  1.00 30.23           C  
ATOM    137  CD1 TRP A  28     -29.111  61.105  41.999  1.00 30.56           C  
ATOM    138  CD2 TRP A  28     -29.455  62.202  40.085  1.00 29.44           C  
ATOM    139  CE2 TRP A  28     -29.116  63.136  41.087  1.00 31.02           C  
ATOM    140  CE3 TRP A  28     -29.710  62.661  38.792  1.00 28.16           C  
ATOM    141  NE1 TRP A  28     -28.903  62.434  42.245  1.00 31.40           N  
ATOM    142  CZ2 TRP A  28     -29.030  64.510  40.838  1.00 29.75           C  
ATOM    143  CZ3 TRP A  28     -29.629  64.032  38.546  1.00 32.52           C  
ATOM    144  CH2 TRP A  28     -29.292  64.936  39.567  1.00 28.34           C  
ATOM    145  N   LEU A  29     -31.865  58.195  37.729  1.00 44.18           N  
ATOM    146  CA  LEU A  29     -32.122  56.984  36.944  1.00 49.29           C  
ATOM    147  C   LEU A  29     -30.820  56.315  36.538  1.00 50.17           C  
ATOM    148  O   LEU A  29     -29.844  56.994  36.205  1.00 43.24           O  
ATOM    149  CB  LEU A  29     -32.896  57.304  35.655  1.00 47.94           C  
ATOM    150  CG  LEU A  29     -34.378  57.696  35.671  1.00 50.19           C  
ATOM    151  CD1 LEU A  29     -34.820  58.171  34.289  1.00 48.25           C  
ATOM    152  CD2 LEU A  29     -35.251  56.549  36.143  1.00 52.37           C  
ATOM    153  N   ASN A  30     -30.832  54.982  36.549  1.00 55.37           N  
ATOM    154  CA  ASN A  30     -29.755  54.173  35.975  1.00 60.76           C  
ATOM    155  C   ASN A  30     -29.896  54.048  34.456  1.00 60.72           C  
ATOM    156  O   ASN A  30     -29.863  52.949  33.900  1.00 64.29           O  
ATOM    157  CB  ASN A  30     -29.680  52.787  36.647  1.00 64.52           C  
ATOM    158  CG  ASN A  30     -30.992  52.000  36.558  1.00 69.52           C  
ATOM    159  ND2 ASN A  30     -30.943  50.740  36.981  1.00 69.66           N  
ATOM    160  OD1 ASN A  30     -32.031  52.513  36.119  1.00 71.22           O  
ATOM    161  N   LEU A  36     -23.985  57.389  31.148  1.00 51.62           N  
ATOM    162  CA  LEU A  36     -23.758  55.970  31.398  1.00 49.84           C  
ATOM    163  C   LEU A  36     -23.498  55.647  32.875  1.00 50.84           C  
ATOM    164  O   LEU A  36     -23.682  56.497  33.761  1.00 47.76           O  
ATOM    165  CB  LEU A  36     -22.607  55.457  30.517  1.00 50.28           C  
ATOM    166  CG  LEU A  36     -21.187  55.971  30.772  1.00 47.29           C  
ATOM    167  CD1 LEU A  36     -20.233  55.190  29.909  1.00 51.15           C  
ATOM    168  CD2 LEU A  36     -21.050  57.457  30.515  1.00 40.86           C  
ATOM    169  N   LEU A  37     -23.097  54.399  33.126  1.00 46.29           N  
ATOM    170  CA  LEU A  37     -22.670  53.950  34.435  1.00 50.08           C  
ATOM    171  C   LEU A  37     -21.672  52.818  34.204  1.00 53.10           C  
ATOM    172  O   LEU A  37     -22.039  51.634  34.202  1.00 55.33           O  
ATOM    173  CB  LEU A  37     -23.872  53.487  35.253  1.00 52.38           C  
ATOM    174  CG  LEU A  37     -23.779  53.446  36.781  1.00 54.74           C  
ATOM    175  CD1 LEU A  37     -23.560  54.829  37.391  1.00 52.24           C  
ATOM    176  CD2 LEU A  37     -25.043  52.822  37.341  1.00 55.08           C  
ATOM    177  N   ALA A  38     -20.410  53.182  33.983  1.00 46.94           N  
ATOM    178  CA  ALA A  38     -19.442  52.216  33.474  1.00 44.05           C  
ATOM    179  C   ALA A  38     -18.134  52.119  34.252  1.00 44.82           C  
ATOM    180  O   ALA A  38     -17.831  52.959  35.107  1.00 41.07           O  
ATOM    181  CB  ALA A  38     -19.159  52.487  32.014  1.00 43.25           C  
ATOM    182  N   ASN A  39     -17.375  51.068  33.934  1.00 40.86           N  
ATOM    183  CA  ASN A  39     -16.051  50.823  34.491  1.00 38.64           C  
ATOM    184  C   ASN A  39     -16.020  50.819  36.015  1.00 38.90           C  
ATOM    185  O   ASN A  39     -15.012  51.154  36.630  1.00 39.95           O  
ATOM    186  CB  ASN A  39     -15.025  51.792  33.891  1.00 43.30           C  
ATOM    187  CG  ASN A  39     -14.884  51.625  32.386  1.00 49.09           C  
ATOM    188  ND2 ASN A  39     -14.749  52.737  31.677  1.00 48.11           N  
ATOM    189  OD1 ASN A  39     -14.900  50.502  31.868  1.00 51.85           O  
ATOM    190  N   GLY A  40     -17.142  50.434  36.615  1.00 37.60           N  
ATOM    191  CA  GLY A  40     -17.181  50.161  38.041  1.00 35.32           C  
ATOM    192  C   GLY A  40     -18.003  51.124  38.862  1.00 33.53           C  
ATOM    193  O   GLY A  40     -18.228  50.886  40.050  1.00 32.68           O  
ATOM    194  N   VAL A  41     -18.441  52.225  38.256  1.00 33.79           N  
ATOM    195  CA  VAL A  41     -19.303  53.162  38.989  1.00 37.61           C  
ATOM    196  C   VAL A  41     -20.666  52.488  39.204  1.00 38.80           C  
ATOM    197  O   VAL A  41     -21.193  51.865  38.284  1.00 37.43           O  
ATOM    198  CB  VAL A  41     -19.496  54.503  38.252  1.00 36.96           C  
ATOM    199  CG1 VAL A  41     -20.207  55.486  39.157  1.00 35.87           C  
ATOM    200  CG2 VAL A  41     -18.145  55.087  37.814  1.00 37.05           C  
ATOM    201  N   GLU A  42     -21.193  52.597  40.422  1.00 36.70           N  
ATOM    202  CA  GLU A  42     -22.513  52.077  40.785  1.00 49.20           C  
ATOM    203  C   GLU A  42     -23.419  53.208  41.272  1.00 45.48           C  
ATOM    204  O   GLU A  42     -22.942  54.200  41.822  1.00 41.96           O  
ATOM    205  CB  GLU A  42     -22.386  51.040  41.913  1.00 49.54           C  
ATOM    206  CG  GLU A  42     -21.759  49.701  41.506  1.00 57.08           C  
ATOM    207  CD  GLU A  42     -21.527  48.760  42.694  1.00 58.63           C  
ATOM    208  OE1 GLU A  42     -21.899  49.120  43.840  1.00 59.24           O  
ATOM    209  OE2 GLU A  42     -20.973  47.652  42.477  1.00 63.00           O1-
ATOM    210  N   LEU A  43     -24.727  53.042  41.080  1.00 49.87           N  
ATOM    211  CA  LEU A  43     -25.729  53.910  41.703  1.00 46.95           C  
ATOM    212  C   LEU A  43     -26.444  53.120  42.799  1.00 48.74           C  
ATOM    213  O   LEU A  43     -27.110  52.121  42.522  1.00 48.33           O  
ATOM    214  CB  LEU A  43     -26.727  54.419  40.655  1.00 45.78           C  
ATOM    215  CG  LEU A  43     -27.798  55.434  41.077  1.00 44.10           C  
ATOM    216  CD1 LEU A  43     -27.245  56.846  41.262  1.00 39.18           C  
ATOM    217  CD2 LEU A  43     -28.912  55.436  40.050  1.00 44.32           C  
ATOM    218  N   ARG A  44     -26.298  53.566  44.044  1.00 51.46           N  
ATOM    219  CA  ARG A  44     -26.828  52.827  45.178  1.00 55.16           C  
ATOM    220  C   ARG A  44     -27.298  53.783  46.274  1.00 55.01           C  
ATOM    221  O   ARG A  44     -26.508  54.597  46.776  1.00 56.41           O  
ATOM    222  CB  ARG A  44     -25.758  51.859  45.714  1.00 58.10           C  
ATOM    223  CG  ARG A  44     -26.219  50.412  45.786  1.00 66.75           C  
ATOM    224  CD  ARG A  44     -25.872  49.621  44.517  1.00 70.39           C  
ATOM    225  NE  ARG A  44     -24.685  48.784  44.711  1.00 73.85           N  
ATOM    226  CZ  ARG A  44     -24.700  47.549  45.219  1.00 74.90           C  
ATOM    227  NH1 ARG A  44     -25.845  46.979  45.588  1.00 75.07           N1+
ATOM    228  NH2 ARG A  44     -23.563  46.879  45.364  1.00 73.21           N  
ATOM    229  N   ASP A  45     -28.579  53.664  46.644  1.00 48.83           N  
ATOM    230  CA  ASP A  45     -29.242  54.560  47.606  1.00 44.80           C  
ATOM    231  C   ASP A  45     -29.215  56.031  47.112  1.00 40.09           C  
ATOM    232  O   ASP A  45     -28.998  56.960  47.892  1.00 39.58           O  
ATOM    233  CB  ASP A  45     -28.641  54.398  49.019  1.00 49.69           C  
ATOM    234  CG  ASP A  45     -29.591  54.853  50.147  1.00 57.04           C  
ATOM    235  OD1 ASP A  45     -29.110  54.992  51.298  1.00 56.86           O  
ATOM    236  OD2 ASP A  45     -30.804  55.067  49.906  1.00 59.00           O1-
ATOM    237  N   ASN A  46     -29.446  56.206  45.810  1.00 32.75           N  
ATOM    238  CA  ASN A  46     -29.491  57.525  45.155  1.00 39.46           C  
ATOM    239  C   ASN A  46     -28.123  58.228  45.092  1.00 40.65           C  
ATOM    240  O   ASN A  46     -28.053  59.450  44.958  1.00 43.18           O  
ATOM    241  CB  ASN A  46     -30.531  58.427  45.834  1.00 34.34           C  
ATOM    242  CG  ASN A  46     -31.170  59.422  44.885  1.00 32.82           C  
ATOM    243  ND2 ASN A  46     -31.487  60.604  45.413  1.00 34.47           N  
ATOM    244  OD1 ASN A  46     -31.406  59.135  43.709  1.00 32.84           O  
ATOM    245  N   GLN A  47     -27.051  57.442  45.183  1.00 38.18           N  
ATOM    246  CA  GLN A  47     -25.690  57.961  45.307  1.00 38.72           C  
ATOM    247  C   GLN A  47     -24.758  57.256  44.356  1.00 38.24           C  
ATOM    248  O   GLN A  47     -24.904  56.062  44.123  1.00 37.08           O  
ATOM    249  CB  GLN A  47     -25.171  57.740  46.718  1.00 40.49           C  
ATOM    250  CG  GLN A  47     -25.961  58.445  47.809  1.00 43.47           C  
ATOM    251  CD  GLN A  47     -25.513  58.019  49.186  1.00 46.01           C  
ATOM    252  NE2 GLN A  47     -25.802  56.774  49.555  1.00 50.52           N  
ATOM    253  OE1 GLN A  47     -24.899  58.788  49.900  1.00 45.00           O  
ATOM    254  N   LEU A  48     -23.791  57.983  43.802  1.00 40.12           N  
ATOM    255  CA  LEU A  48     -22.779  57.352  42.950  1.00 34.38           C  
ATOM    256  C   LEU A  48     -21.696  56.781  43.844  1.00 33.30           C  
ATOM    257  O   LEU A  48     -21.294  57.405  44.819  1.00 39.02           O  
ATOM    258  CB  LEU A  48     -22.196  58.341  41.928  1.00 37.79           C  
ATOM    259  CG  LEU A  48     -23.092  58.903  40.807  1.00 36.73           C  
ATOM    260  CD1 LEU A  48     -22.380  60.020  40.041  1.00 34.69           C  
ATOM    261  CD2 LEU A  48     -23.554  57.821  39.827  1.00 34.73           C  
ATOM    262  N   VAL A  49     -21.245  55.578  43.537  1.00 32.44           N  
ATOM    263  CA  VAL A  49     -20.237  54.935  44.360  1.00 29.42           C  
ATOM    264  C   VAL A  49     -18.999  54.781  43.507  1.00 30.77           C  
ATOM    265  O   VAL A  49     -19.072  54.272  42.384  1.00 26.04           O  
ATOM    266  CB  VAL A  49     -20.698  53.542  44.911  1.00 37.36           C  
ATOM    267  CG1 VAL A  49     -19.656  52.954  45.895  1.00 32.41           C  
ATOM    268  CG2 VAL A  49     -22.074  53.637  45.573  1.00 39.53           C  
ATOM    269  N   VAL A  50     -17.869  55.233  44.042  1.00 32.61           N  
ATOM    270  CA  VAL A  50     -16.613  55.233  43.297  1.00 37.23           C  
ATOM    271  C   VAL A  50     -15.917  53.868  43.454  1.00 36.51           C  
ATOM    272  O   VAL A  50     -15.809  53.349  44.568  1.00 33.87           O  
ATOM    273  CB  VAL A  50     -15.687  56.452  43.673  1.00 37.92           C  
ATOM    274  CG1 VAL A  50     -16.511  57.674  44.089  1.00 40.00           C  
ATOM    275  CG2 VAL A  50     -14.728  56.114  44.759  1.00 39.33           C  
ATOM    276  N   PRO A  51     -15.495  53.261  42.329  1.00 37.36           N  
ATOM    277  CA  PRO A  51     -14.886  51.924  42.371  1.00 39.83           C  
ATOM    278  C   PRO A  51     -13.391  51.890  42.680  1.00 40.87           C  
ATOM    279  O   PRO A  51     -12.866  50.826  43.028  1.00 40.48           O  
ATOM    280  CB  PRO A  51     -15.145  51.382  40.973  1.00 41.86           C  
ATOM    281  CG  PRO A  51     -15.223  52.591  40.105  1.00 42.57           C  
ATOM    282  CD  PRO A  51     -15.627  53.764  40.953  1.00 39.69           C  
ATOM    283  N   SER A  52     -12.714  53.030  42.557  1.00 38.22           N  
ATOM    284  CA  SER A  52     -11.284  53.107  42.860  1.00 38.86           C  
ATOM    285  C   SER A  52     -10.835  54.497  43.297  1.00 40.86           C  
ATOM    286  O   SER A  52     -11.461  55.512  42.959  1.00 35.59           O  
ATOM    287  CB  SER A  52     -10.426  52.604  41.687  1.00 39.79           C  
ATOM    288  OG  SER A  52     -10.884  53.110  40.450  1.00 40.62           O  
ATOM    289  N   GLU A  53      -9.769  54.510  44.092  1.00 38.93           N  
ATOM    290  CA  GLU A  53      -9.085  55.723  44.497  1.00 42.02           C  
ATOM    291  C   GLU A  53      -8.624  56.481  43.253  1.00 38.63           C  
ATOM    292  O   GLU A  53      -8.241  55.874  42.244  1.00 40.58           O  
ATOM    293  CB  GLU A  53      -7.877  55.360  45.356  1.00 49.16           C  
ATOM    294  CG  GLU A  53      -7.259  56.517  46.114  1.00 59.35           C  
ATOM    295  CD  GLU A  53      -5.740  56.440  46.166  1.00 66.39           C  
ATOM    296  OE1 GLU A  53      -5.127  56.077  45.130  1.00 69.68           O  
ATOM    297  OE2 GLU A  53      -5.162  56.747  47.237  1.00 65.79           O1-
ATOM    298  N   GLY A  54      -8.672  57.806  43.318  1.00 36.60           N  
ATOM    299  CA  GLY A  54      -8.221  58.629  42.198  1.00 33.18           C  
ATOM    300  C   GLY A  54      -8.861  60.004  42.152  1.00 31.96           C  
ATOM    301  O   GLY A  54      -9.713  60.357  42.992  1.00 27.93           O  
ATOM    302  N   LEU A  55      -8.421  60.778  41.166  1.00 27.76           N  
ATOM    303  CA  LEU A  55      -8.919  62.114  40.905  1.00 27.84           C  
ATOM    304  C   LEU A  55     -10.148  61.989  40.035  1.00 28.18           C  
ATOM    305  O   LEU A  55     -10.122  61.330  38.990  1.00 27.19           O  
ATOM    306  CB  LEU A  55      -7.864  62.939  40.160  1.00 30.72           C  
ATOM    307  CG  LEU A  55      -6.497  63.108  40.820  1.00 38.17           C  
ATOM    308  CD1 LEU A  55      -5.552  63.883  39.898  1.00 40.18           C  
ATOM    309  CD2 LEU A  55      -6.639  63.803  42.158  1.00 34.55           C  
ATOM    310  N   TYR A  56     -11.223  62.630  40.471  1.00 27.59           N  
ATOM    311  CA  TYR A  56     -12.473  62.602  39.733  1.00 30.06           C  
ATOM    312  C   TYR A  56     -12.938  64.017  39.468  1.00 30.79           C  
ATOM    313  O   TYR A  56     -12.888  64.861  40.357  1.00 26.22           O  
ATOM    314  CB  TYR A  56     -13.545  61.850  40.526  1.00 27.24           C  
ATOM    315  CG  TYR A  56     -13.331  60.346  40.608  1.00 27.91           C  
ATOM    316  CD1 TYR A  56     -12.410  59.786  41.507  1.00 25.90           C  
ATOM    317  CD2 TYR A  56     -14.072  59.484  39.798  1.00 27.60           C  
ATOM    318  CE1 TYR A  56     -12.225  58.368  41.569  1.00 28.22           C  
ATOM    319  CE2 TYR A  56     -13.895  58.104  39.848  1.00 25.88           C  
ATOM    320  CZ  TYR A  56     -12.978  57.554  40.727  1.00 26.22           C  
ATOM    321  OH  TYR A  56     -12.833  56.187  40.739  1.00 30.29           O  
ATOM    322  N   LEU A  57     -13.342  64.266  38.227  1.00 27.81           N  
ATOM    323  CA  LEU A  57     -14.175  65.410  37.887  1.00 33.11           C  
ATOM    324  C   LEU A  57     -15.588  65.057  38.335  1.00 29.96           C  
ATOM    325  O   LEU A  57     -16.079  63.985  38.031  1.00 29.82           O  
ATOM    326  CB  LEU A  57     -14.188  65.629  36.375  1.00 36.51           C  
ATOM    327  CG  LEU A  57     -13.255  66.647  35.726  1.00 42.43           C  
ATOM    328  CD1 LEU A  57     -13.016  66.288  34.283  1.00 43.35           C  
ATOM    329  CD2 LEU A  57     -13.919  68.007  35.812  1.00 47.96           C  
ATOM    330  N   ILE A  58     -16.230  65.949  39.074  1.00 26.90           N  
ATOM    331  CA  ILE A  58     -17.609  65.735  39.499  1.00 24.45           C  
ATOM    332  C   ILE A  58     -18.407  66.925  39.000  1.00 21.48           C  
ATOM    333  O   ILE A  58     -17.953  68.064  39.100  1.00 24.63           O  
ATOM    334  CB  ILE A  58     -17.700  65.603  41.058  1.00 25.24           C  
ATOM    335  CG1 ILE A  58     -16.845  64.419  41.531  1.00 28.90           C  
ATOM    336  CG2 ILE A  58     -19.153  65.495  41.524  1.00 24.79           C  
ATOM    337  CD1 ILE A  58     -16.620  64.366  43.027  1.00 29.91           C  
ATOM    338  N   TYR A  59     -19.596  66.662  38.470  1.00 21.33           N  
ATOM    339  CA  TYR A  59     -20.428  67.708  37.906  1.00 24.76           C  
ATOM    340  C   TYR A  59     -21.893  67.361  38.002  1.00 25.86           C  
ATOM    341  O   TYR A  59     -22.277  66.177  38.075  1.00 23.27           O  
ATOM    342  CB  TYR A  59     -20.082  67.972  36.426  1.00 23.76           C  
ATOM    343  CG  TYR A  59     -20.447  66.823  35.523  1.00 29.19           C  
ATOM    344  CD1 TYR A  59     -21.741  66.703  35.004  1.00 26.15           C  
ATOM    345  CD2 TYR A  59     -19.503  65.847  35.177  1.00 25.38           C  
ATOM    346  CE1 TYR A  59     -22.085  65.637  34.158  1.00 28.93           C  
ATOM    347  CE2 TYR A  59     -19.844  64.781  34.338  1.00 25.94           C  
ATOM    348  CZ  TYR A  59     -21.141  64.685  33.837  1.00 27.51           C  
ATOM    349  OH  TYR A  59     -21.496  63.645  33.002  1.00 29.86           O  
ATOM    350  N   SER A  60     -22.710  68.411  37.968  1.00 25.30           N  
ATOM    351  CA  SER A  60     -24.150  68.261  37.972  1.00 26.36           C  
ATOM    352  C   SER A  60     -24.824  69.521  37.475  1.00 31.14           C  
ATOM    353  O   SER A  60     -24.238  70.618  37.502  1.00 24.95           O  
ATOM    354  CB  SER A  60     -24.653  67.940  39.374  1.00 25.86           C  
ATOM    355  OG  SER A  60     -24.447  69.044  40.230  1.00 29.62           O  
ATOM    356  N   GLN A  61     -26.065  69.349  37.032  1.00 29.52           N  
ATOM    357  CA  GLN A  61     -26.924  70.463  36.672  1.00 29.50           C  
ATOM    358  C   GLN A  61     -28.340  70.101  37.079  1.00 32.32           C  
ATOM    359  O   GLN A  61     -28.805  68.990  36.802  1.00 30.07           O  
ATOM    360  CB  GLN A  61     -26.900  70.706  35.166  1.00 24.37           C  
ATOM    361  CG  GLN A  61     -27.928  71.773  34.700  1.00 27.04           C  
ATOM    362  CD  GLN A  61     -27.851  72.012  33.219  1.00 32.58           C  
ATOM    363  NE2 GLN A  61     -28.649  71.265  32.467  1.00 30.84           N  
ATOM    364  OE1 GLN A  61     -27.067  72.847  32.746  1.00 35.94           O  
ATOM    365  N   VAL A  62     -29.006  71.037  37.745  1.00 32.70           N  
ATOM    366  CA  VAL A  62     -30.430  70.920  38.062  1.00 34.31           C  
ATOM    367  C   VAL A  62     -31.135  72.144  37.497  1.00 37.57           C  
ATOM    368  O   VAL A  62     -30.615  73.252  37.594  1.00 41.54           O  
ATOM    369  CB  VAL A  62     -30.688  70.824  39.596  1.00 29.13           C  
ATOM    370  CG1 VAL A  62     -30.035  69.594  40.173  1.00 30.22           C  
ATOM    371  CG2 VAL A  62     -30.192  72.053  40.324  1.00 30.77           C  
ATOM    372  N   LEU A  63     -32.297  71.946  36.879  1.00 38.89           N  
ATOM    373  CA  LEU A  63     -33.091  73.070  36.370  1.00 39.20           C  
ATOM    374  C   LEU A  63     -34.331  73.279  37.235  1.00 40.68           C  
ATOM    375  O   LEU A  63     -35.051  72.319  37.533  1.00 40.82           O  
ATOM    376  CB  LEU A  63     -33.468  72.870  34.894  1.00 38.86           C  
ATOM    377  CG  LEU A  63     -32.329  72.617  33.902  1.00 40.22           C  
ATOM    378  CD1 LEU A  63     -32.874  72.481  32.490  1.00 41.50           C  
ATOM    379  CD2 LEU A  63     -31.269  73.711  33.959  1.00 39.13           C  
ATOM    380  N   PHE A  64     -34.542  74.518  37.679  1.00 35.89           N  
ATOM    381  CA  PHE A  64     -35.727  74.863  38.468  1.00 37.14           C  
ATOM    382  C   PHE A  64     -36.605  75.807  37.670  1.00 42.38           C  
ATOM    383  O   PHE A  64     -36.105  76.628  36.895  1.00 45.15           O  
ATOM    384  CB  PHE A  64     -35.364  75.570  39.771  1.00 30.72           C  
ATOM    385  CG  PHE A  64     -34.534  74.748  40.726  1.00 32.56           C  
ATOM    386  CD1 PHE A  64     -35.128  73.839  41.586  1.00 30.01           C  
ATOM    387  CD2 PHE A  64     -33.160  74.947  40.815  1.00 33.85           C  
ATOM    388  CE1 PHE A  64     -34.368  73.114  42.495  1.00 35.27           C  
ATOM    389  CE2 PHE A  64     -32.397  74.242  41.722  1.00 33.87           C  
ATOM    390  CZ  PHE A  64     -33.001  73.312  42.568  1.00 33.38           C  
ATOM    391  N   LYS A  65     -37.916  75.715  37.869  1.00 44.43           N  
ATOM    392  CA  LYS A  65     -38.816  76.693  37.255  1.00 49.15           C  
ATOM    393  C   LYS A  65     -40.056  76.916  38.113  1.00 50.20           C  
ATOM    394  O   LYS A  65     -40.456  76.047  38.882  1.00 47.06           O  
ATOM    395  CB  LYS A  65     -39.151  76.330  35.791  1.00 51.26           C  
ATOM    396  CG  LYS A  65     -40.571  75.846  35.495  1.00 55.20           C  
ATOM    397  CD  LYS A  65     -40.735  74.352  35.690  1.00 55.12           C  
ATOM    398  CE  LYS A  65     -41.865  73.821  34.826  1.00 55.83           C  
ATOM    399  NZ  LYS A  65     -42.066  72.359  35.011  1.00 58.04           N1+
ATOM    400  N   GLY A  66     -40.632  78.106  37.992  1.00 53.89           N  
ATOM    401  CA  GLY A  66     -41.815  78.471  38.748  1.00 55.92           C  
ATOM    402  C   GLY A  66     -42.626  79.501  38.001  1.00 59.62           C  
ATOM    403  O   GLY A  66     -42.150  80.104  37.032  1.00 57.53           O  
ATOM    404  N   GLN A  67     -43.856  79.703  38.463  1.00 67.18           N  
ATOM    405  CA  GLN A  67     -44.800  80.601  37.803  1.00 71.60           C  
ATOM    406  C   GLN A  67     -45.085  81.794  38.707  1.00 71.76           C  
ATOM    407  O   GLN A  67     -45.716  81.654  39.757  1.00 74.22           O  
ATOM    408  CB  GLN A  67     -46.083  79.844  37.418  1.00 72.14           C  
ATOM    409  CG  GLN A  67     -45.825  78.673  36.454  1.00 73.27           C  
ATOM    410  CD  GLN A  67     -47.093  77.989  35.978  1.00 73.59           C  
ATOM    411  NE2 GLN A  67     -47.501  78.295  34.750  1.00 73.95           N  
ATOM    412  OE1 GLN A  67     -47.690  77.183  36.696  1.00 74.68           O  
ATOM    413  N   GLY A  68     -44.582  82.961  38.309  1.00 72.03           N  
ATOM    414  CA  GLY A  68     -44.699  84.173  39.118  1.00 69.86           C  
ATOM    415  C   GLY A  68     -43.968  84.070  40.446  1.00 67.65           C  
ATOM    416  O   GLY A  68     -43.300  83.074  40.723  1.00 64.12           O  
ATOM    417  N   CYS A  69     -44.105  85.101  41.276  1.00 69.87           N  
ATOM    418  CA  CYS A  69     -43.375  85.167  42.541  1.00 70.07           C  
ATOM    419  C   CYS A  69     -44.289  85.397  43.745  1.00 71.11           C  
ATOM    420  O   CYS A  69     -45.008  86.396  43.794  1.00 73.68           O  
ATOM    421  CB  CYS A  69     -42.283  86.235  42.463  1.00 67.63           C  
ATOM    422  SG  CYS A  69     -40.926  85.752  41.372  1.00 67.66           S  
ATOM    423  N   PRO A  70     -44.252  84.472  44.725  1.00 70.82           N  
ATOM    424  CA  PRO A  70     -45.172  84.473  45.866  1.00 72.07           C  
ATOM    425  C   PRO A  70     -44.803  85.471  46.970  1.00 72.19           C  
ATOM    426  O   PRO A  70     -44.026  86.397  46.737  1.00 70.83           O  
ATOM    427  CB  PRO A  70     -45.071  83.034  46.387  1.00 72.39           C  
ATOM    428  CG  PRO A  70     -43.684  82.609  46.043  1.00 71.63           C  
ATOM    429  CD  PRO A  70     -43.299  83.344  44.786  1.00 71.18           C  
ATOM    430  N   SER A  71     -45.381  85.273  48.154  1.00 73.48           N  
ATOM    431  CA  SER A  71     -45.107  86.101  49.329  1.00 74.98           C  
ATOM    432  C   SER A  71     -44.006  85.472  50.190  1.00 73.42           C  
ATOM    433  O   SER A  71     -43.230  86.183  50.835  1.00 73.77           O  
ATOM    434  CB  SER A  71     -46.389  86.317  50.150  1.00 77.48           C  
ATOM    435  OG  SER A  71     -46.155  87.123  51.298  1.00 78.69           O  
ATOM    436  N   THR A  72     -43.952  84.141  50.206  1.00 70.61           N  
ATOM    437  CA  THR A  72     -42.828  83.425  50.807  1.00 68.04           C  
ATOM    438  C   THR A  72     -41.620  83.505  49.867  1.00 64.98           C  
ATOM    439  O   THR A  72     -41.744  83.285  48.658  1.00 63.74           O  
ATOM    440  CB  THR A  72     -43.180  81.948  51.156  1.00 68.67           C  
ATOM    441  CG2 THR A  72     -43.520  81.130  49.904  1.00 69.18           C  
ATOM    442  OG1 THR A  72     -42.076  81.335  51.838  1.00 69.85           O  
ATOM    443  N   HIS A  73     -40.460  83.838  50.422  1.00 61.56           N  
ATOM    444  CA  HIS A  73     -39.261  84.044  49.608  1.00 58.28           C  
ATOM    445  C   HIS A  73     -38.584  82.722  49.215  1.00 50.37           C  
ATOM    446  O   HIS A  73     -38.099  81.986  50.065  1.00 50.83           O  
ATOM    447  CB  HIS A  73     -38.289  84.983  50.324  1.00 60.03           C  
ATOM    448  CG  HIS A  73     -37.128  85.402  49.481  1.00 63.16           C  
ATOM    449  CD2 HIS A  73     -35.795  85.241  49.657  1.00 62.84           C  
ATOM    450  ND1 HIS A  73     -37.281  86.081  48.291  1.00 62.87           N  
ATOM    451  CE1 HIS A  73     -36.090  86.319  47.770  1.00 62.47           C  
ATOM    452  NE2 HIS A  73     -35.172  85.818  48.577  1.00 63.52           N  
ATOM    453  N   VAL A  74     -38.573  82.435  47.919  1.00 44.23           N  
ATOM    454  CA  VAL A  74     -38.036  81.185  47.379  1.00 42.99           C  
ATOM    455  C   VAL A  74     -36.502  81.147  47.365  1.00 42.07           C  
ATOM    456  O   VAL A  74     -35.866  81.925  46.646  1.00 39.36           O  
ATOM    457  CB  VAL A  74     -38.572  80.929  45.936  1.00 45.47           C  
ATOM    458  CG1 VAL A  74     -38.124  79.566  45.416  1.00 41.68           C  
ATOM    459  CG2 VAL A  74     -40.102  81.051  45.887  1.00 46.43           C  
ATOM    460  N   LEU A  75     -35.917  80.258  48.173  1.00 40.86           N  
ATOM    461  CA  LEU A  75     -34.495  79.927  48.042  1.00 39.60           C  
ATOM    462  C   LEU A  75     -34.326  78.530  47.430  1.00 42.88           C  
ATOM    463  O   LEU A  75     -34.937  77.551  47.892  1.00 44.50           O  
ATOM    464  CB  LEU A  75     -33.743  80.039  49.368  1.00 37.46           C  
ATOM    465  CG  LEU A  75     -33.469  81.413  50.002  1.00 39.63           C  
ATOM    466  CD1 LEU A  75     -32.412  81.246  51.074  1.00 40.07           C  
ATOM    467  CD2 LEU A  75     -33.050  82.533  49.004  1.00 34.33           C  
ATOM    468  N   LEU A  76     -33.527  78.453  46.368  1.00 33.39           N  
ATOM    469  CA  LEU A  76     -33.225  77.177  45.706  1.00 31.88           C  
ATOM    470  C   LEU A  76     -31.778  76.789  45.990  1.00 33.38           C  
ATOM    471  O   LEU A  76     -30.867  77.543  45.662  1.00 29.75           O  
ATOM    472  CB  LEU A  76     -33.434  77.303  44.198  1.00 30.94           C  
ATOM    473  CG  LEU A  76     -34.755  77.884  43.703  1.00 33.54           C  
ATOM    474  CD1 LEU A  76     -34.683  78.130  42.207  1.00 33.96           C  
ATOM    475  CD2 LEU A  76     -35.912  76.935  44.043  1.00 37.36           C  
ATOM    476  N   THR A  77     -31.563  75.633  46.610  1.00 31.34           N  
ATOM    477  CA  THR A  77     -30.198  75.159  46.901  1.00 31.75           C  
ATOM    478  C   THR A  77     -29.902  73.863  46.163  1.00 32.47           C  
ATOM    479  O   THR A  77     -30.807  73.066  45.908  1.00 28.84           O  
ATOM    480  CB  THR A  77     -29.953  74.914  48.409  1.00 32.94           C  
ATOM    481  CG2 THR A  77     -30.454  76.084  49.250  1.00 30.04           C  
ATOM    482  OG1 THR A  77     -30.610  73.702  48.815  1.00 36.86           O  
ATOM    483  N   HIS A  78     -28.631  73.670  45.806  1.00 28.99           N  
ATOM    484  CA  HIS A  78     -28.165  72.436  45.190  1.00 26.29           C  
ATOM    485  C   HIS A  78     -26.748  72.157  45.681  1.00 30.39           C  
ATOM    486  O   HIS A  78     -25.899  73.045  45.642  1.00 25.65           O  
ATOM    487  CB  HIS A  78     -28.241  72.537  43.673  1.00 27.93           C  
ATOM    488  CG  HIS A  78     -27.743  71.324  42.954  1.00 31.23           C  
ATOM    489  CD2 HIS A  78     -27.790  70.009  43.273  1.00 27.28           C  
ATOM    490  ND1 HIS A  78     -27.077  71.403  41.751  1.00 31.91           N  
ATOM    491  CE1 HIS A  78     -26.770  70.187  41.341  1.00 32.72           C  
ATOM    492  NE2 HIS A  78     -27.190  69.323  42.247  1.00 33.81           N  
ATOM    493  N   THR A  79     -26.521  70.941  46.190  1.00 31.25           N  
ATOM    494  CA  THR A  79     -25.217  70.536  46.700  1.00 32.86           C  
ATOM    495  C   THR A  79     -24.848  69.098  46.373  1.00 34.32           C  
ATOM    496  O   THR A  79     -25.702  68.207  46.353  1.00 35.22           O  
ATOM    497  CB  THR A  79     -25.038  70.758  48.241  1.00 36.85           C  
ATOM    498  CG2 THR A  79     -26.101  71.653  48.834  1.00 22.41           C  
ATOM    499  OG1 THR A  79     -24.979  69.508  48.930  1.00 46.69           O  
ATOM    500  N   ILE A  80     -23.556  68.900  46.122  1.00 31.09           N  
ATOM    501  CA  ILE A  80     -22.962  67.586  45.986  1.00 28.36           C  
ATOM    502  C   ILE A  80     -22.160  67.299  47.236  1.00 25.70           C  
ATOM    503  O   ILE A  80     -21.355  68.141  47.662  1.00 28.61           O  
ATOM    504  CB  ILE A  80     -22.058  67.473  44.731  1.00 26.40           C  
ATOM    505  CG1 ILE A  80     -22.921  67.598  43.472  1.00 27.19           C  
ATOM    506  CG2 ILE A  80     -21.280  66.121  44.730  1.00 22.29           C  
ATOM    507  CD1 ILE A  80     -22.178  67.744  42.176  1.00 26.58           C  
ATOM    508  N   SER A  81     -22.402  66.119  47.820  1.00 25.67           N  
ATOM    509  CA  SER A  81     -21.739  65.673  49.051  1.00 30.70           C  
ATOM    510  C   SER A  81     -20.901  64.420  48.847  1.00 24.69           C  
ATOM    511  O   SER A  81     -21.213  63.578  48.017  1.00 31.13           O  
ATOM    512  CB  SER A  81     -22.772  65.400  50.162  1.00 35.99           C  
ATOM    513  OG  SER A  81     -23.084  66.583  50.877  1.00 44.29           O  
ATOM    514  N   ARG A  82     -19.833  64.314  49.627  1.00 27.53           N  
ATOM    515  CA  ARG A  82     -18.984  63.145  49.621  1.00 29.32           C  
ATOM    516  C   ARG A  82     -19.250  62.389  50.896  1.00 37.68           C  
ATOM    517  O   ARG A  82     -19.040  62.916  51.994  1.00 29.54           O  
ATOM    518  CB  ARG A  82     -17.523  63.550  49.607  1.00 33.46           C  
ATOM    519  CG  ARG A  82     -16.557  62.387  49.599  1.00 29.98           C  
ATOM    520  CD  ARG A  82     -15.168  62.894  49.823  1.00 34.01           C  
ATOM    521  NE  ARG A  82     -14.199  61.812  49.729  1.00 37.49           N  
ATOM    522  CZ  ARG A  82     -13.001  61.838  50.289  1.00 42.21           C  
ATOM    523  NH1 ARG A  82     -12.615  62.894  51.002  1.00 41.11           N1+
ATOM    524  NH2 ARG A  82     -12.201  60.792  50.151  1.00 43.48           N  
ATOM    525  N   ILE A  83     -19.723  61.157  50.734  1.00 40.80           N  
ATOM    526  CA  ILE A  83     -19.844  60.232  51.841  1.00 43.66           C  
ATOM    527  C   ILE A  83     -18.644  59.308  51.786  1.00 43.53           C  
ATOM    528  O   ILE A  83     -18.601  58.356  50.988  1.00 40.61           O  
ATOM    529  CB  ILE A  83     -21.168  59.428  51.807  1.00 45.28           C  
ATOM    530  CG1 ILE A  83     -22.354  60.390  51.677  1.00 46.25           C  
ATOM    531  CG2 ILE A  83     -21.280  58.533  53.063  1.00 49.94           C  
ATOM    532  CD1 ILE A  83     -23.688  59.775  51.950  1.00 53.66           C  
ATOM    533  N   ALA A  84     -17.661  59.654  52.609  1.00 42.66           N  
ATOM    534  CA  ALA A  84     -16.471  58.869  52.834  1.00 48.39           C  
ATOM    535  C   ALA A  84     -16.833  57.761  53.810  1.00 57.06           C  
ATOM    536  O   ALA A  84     -17.021  58.005  55.008  1.00 58.31           O  
ATOM    537  CB  ALA A  84     -15.360  59.755  53.394  1.00 48.27           C  
ATOM    538  N   VAL A  85     -16.938  56.544  53.282  1.00 62.68           N  
ATOM    539  CA  VAL A  85     -17.486  55.407  54.019  1.00 68.04           C  
ATOM    540  C   VAL A  85     -16.596  54.918  55.172  1.00 70.81           C  
ATOM    541  O   VAL A  85     -17.076  54.739  56.299  1.00 73.00           O  
ATOM    542  CB  VAL A  85     -17.835  54.247  53.059  1.00 69.16           C  
ATOM    543  CG1 VAL A  85     -18.450  53.070  53.823  1.00 69.82           C  
ATOM    544  CG2 VAL A  85     -18.790  54.743  51.982  1.00 68.17           C  
ATOM    545  N   SER A  86     -15.310  54.715  54.895  1.00 70.93           N  
ATOM    546  CA  SER A  86     -14.389  54.208  55.917  1.00 71.19           C  
ATOM    547  C   SER A  86     -13.858  55.295  56.861  1.00 69.32           C  
ATOM    548  O   SER A  86     -13.582  55.022  58.037  1.00 66.60           O  
ATOM    549  CB  SER A  86     -13.249  53.404  55.284  1.00 70.57           C  
ATOM    550  OG  SER A  86     -13.617  52.045  55.126  1.00 69.82           O  
ATOM    551  N   TYR A  87     -13.730  56.521  56.354  1.00 67.13           N  
ATOM    552  CA  TYR A  87     -13.371  57.662  57.202  1.00 66.76           C  
ATOM    553  C   TYR A  87     -14.574  58.188  58.009  1.00 66.62           C  
ATOM    554  O   TYR A  87     -14.414  59.038  58.895  1.00 69.57           O  
ATOM    555  CB  TYR A  87     -12.720  58.775  56.378  1.00 66.58           C  
ATOM    556  N   GLN A  88     -15.767  57.686  57.674  1.00 65.63           N  
ATOM    557  CA  GLN A  88     -17.006  57.852  58.462  1.00 64.70           C  
ATOM    558  C   GLN A  88     -17.580  59.284  58.539  1.00 64.42           C  
ATOM    559  O   GLN A  88     -18.614  59.518  59.186  1.00 63.52           O  
ATOM    560  CB  GLN A  88     -16.833  57.242  59.861  1.00 63.83           C  
ATOM    561  CG  GLN A  88     -18.131  56.888  60.577  1.00 63.75           C  
ATOM    562  CD  GLN A  88     -17.910  56.062  61.840  1.00 65.97           C  
ATOM    563  NE2 GLN A  88     -18.964  55.915  62.633  1.00 65.67           N  
ATOM    564  OE1 GLN A  88     -16.810  55.561  62.097  1.00 65.97           O  
ATOM    565  N   THR A  89     -16.928  60.233  57.871  1.00 61.94           N  
ATOM    566  CA  THR A  89     -17.426  61.616  57.834  1.00 60.00           C  
ATOM    567  C   THR A  89     -18.106  61.953  56.502  1.00 54.51           C  
ATOM    568  O   THR A  89     -17.960  61.219  55.528  1.00 54.43           O  
ATOM    569  CB  THR A  89     -16.317  62.656  58.187  1.00 59.99           C  
ATOM    570  CG2 THR A  89     -15.264  62.739  57.082  1.00 59.29           C  
ATOM    571  OG1 THR A  89     -16.914  63.947  58.406  1.00 59.50           O  
ATOM    572  N   LYS A  90     -18.849  63.060  56.483  1.00 53.24           N  
ATOM    573  CA  LYS A  90     -19.584  63.516  55.297  1.00 55.66           C  
ATOM    574  C   LYS A  90     -19.560  65.049  55.152  1.00 58.93           C  
ATOM    575  O   LYS A  90     -20.026  65.775  56.039  1.00 62.10           O  
ATOM    576  CB  LYS A  90     -21.030  63.007  55.322  1.00 50.34           C  
ATOM    577  CG  LYS A  90     -21.878  63.519  54.181  1.00 51.42           C  
ATOM    578  CD  LYS A  90     -23.352  63.459  54.517  1.00 53.39           C  
ATOM    579  CE  LYS A  90     -24.156  64.285  53.530  1.00 53.46           C  
ATOM    580  NZ  LYS A  90     -25.627  64.151  53.743  1.00 55.51           N1+
ATOM    581  N   VAL A  91     -19.039  65.529  54.025  1.00 55.32           N  
ATOM    582  CA  VAL A  91     -18.896  66.968  53.799  1.00 52.78           C  
ATOM    583  C   VAL A  91     -19.403  67.395  52.413  1.00 46.48           C  
ATOM    584  O   VAL A  91     -19.421  66.590  51.476  1.00 44.82           O  
ATOM    585  CB  VAL A  91     -17.425  67.414  54.040  1.00 59.32           C  
ATOM    586  CG1 VAL A  91     -16.494  66.812  52.996  1.00 58.92           C  
ATOM    587  CG2 VAL A  91     -17.296  68.949  54.114  1.00 64.34           C  
ATOM    588  N   ASN A  92     -19.856  68.647  52.308  1.00 43.94           N  
ATOM    589  CA  ASN A  92     -20.212  69.241  51.026  1.00 39.00           C  
ATOM    590  C   ASN A  92     -18.959  69.386  50.189  1.00 30.23           C  
ATOM    591  O   ASN A  92     -17.989  69.975  50.638  1.00 32.10           O  
ATOM    592  CB  ASN A  92     -20.767  70.659  51.197  1.00 42.04           C  
ATOM    593  CG  ASN A  92     -22.149  70.709  51.831  1.00 48.57           C  
ATOM    594  ND2 ASN A  92     -22.590  71.931  52.143  1.00 47.83           N  
ATOM    595  OD1 ASN A  92     -22.819  69.689  52.029  1.00 48.93           O  
ATOM    596  N   LEU A  93     -19.003  68.897  48.958  1.00 30.52           N  
ATOM    597  CA  LEU A  93     -17.953  69.185  47.994  1.00 25.54           C  
ATOM    598  C   LEU A  93     -18.234  70.501  47.263  1.00 26.12           C  
ATOM    599  O   LEU A  93     -17.364  71.350  47.120  1.00 23.68           O  
ATOM    600  CB  LEU A  93     -17.844  68.044  46.997  1.00 25.21           C  
ATOM    601  CG  LEU A  93     -17.473  66.692  47.616  1.00 27.73           C  
ATOM    602  CD1 LEU A  93     -17.125  65.695  46.514  1.00 22.84           C  
ATOM    603  CD2 LEU A  93     -16.325  66.822  48.607  1.00 25.88           C  
ATOM    604  N   LEU A  94     -19.467  70.650  46.805  1.00 24.37           N  
ATOM    605  CA  LEU A  94     -19.872  71.754  45.951  1.00 25.61           C  
ATOM    606  C   LEU A  94     -21.281  72.174  46.310  1.00 30.66           C  
ATOM    607  O   LEU A  94     -22.162  71.322  46.409  1.00 29.97           O  
ATOM    608  CB  LEU A  94     -19.887  71.291  44.495  1.00 19.15           C  
ATOM    609  CG  LEU A  94     -18.573  70.719  43.991  1.00 19.69           C  
ATOM    610  CD1 LEU A  94     -18.821  69.765  42.840  1.00 18.00           C  
ATOM    611  CD2 LEU A  94     -17.667  71.914  43.614  1.00 20.21           C  
ATOM    612  N   SER A  95     -21.498  73.479  46.461  1.00 31.83           N  
ATOM    613  CA  SER A  95     -22.827  73.988  46.736  1.00 28.84           C  
ATOM    614  C   SER A  95     -23.105  75.352  46.116  1.00 28.78           C  
ATOM    615  O   SER A  95     -22.201  76.188  46.017  1.00 26.73           O  
ATOM    616  CB  SER A  95     -23.054  74.051  48.254  1.00 29.51           C  
ATOM    617  OG  SER A  95     -24.422  74.261  48.525  1.00 34.81           O  
ATOM    618  N   ALA A  96     -24.360  75.578  45.709  1.00 22.70           N  
ATOM    619  CA  ALA A  96     -24.794  76.912  45.272  1.00 24.83           C  
ATOM    620  C   ALA A  96     -26.256  77.151  45.556  1.00 29.16           C  
ATOM    621  O   ALA A  96     -27.033  76.201  45.759  1.00 28.99           O  
ATOM    622  CB  ALA A  96     -24.514  77.143  43.795  1.00 18.32           C  
ATOM    623  N   ILE A  97     -26.626  78.427  45.549  1.00 29.71           N  
ATOM    624  CA  ILE A  97     -27.954  78.859  45.978  1.00 29.30           C  
ATOM    625  C   ILE A  97     -28.417  79.935  45.019  1.00 30.15           C  
ATOM    626  O   ILE A  97     -27.619  80.764  44.575  1.00 25.93           O  
ATOM    627  CB  ILE A  97     -27.908  79.434  47.421  1.00 30.38           C  
ATOM    628  CG1 ILE A  97     -27.358  78.400  48.408  1.00 32.62           C  
ATOM    629  CG2 ILE A  97     -29.286  79.954  47.867  1.00 35.34           C  
ATOM    630  CD1 ILE A  97     -27.139  78.955  49.837  1.00 27.23           C  
ATOM    631  N   LYS A  98     -29.700  79.915  44.682  1.00 29.30           N  
ATOM    632  CA  LYS A  98     -30.284  80.975  43.883  1.00 30.94           C  
ATOM    633  C   LYS A  98     -31.598  81.476  44.470  1.00 32.70           C  
ATOM    634  O   LYS A  98     -32.360  80.720  45.085  1.00 31.35           O  
ATOM    635  CB  LYS A  98     -30.460  80.533  42.419  1.00 27.36           C  
ATOM    636  CG  LYS A  98     -29.174  80.632  41.627  1.00 29.56           C  
ATOM    637  CD  LYS A  98     -29.410  80.529  40.137  1.00 27.72           C  
ATOM    638  CE  LYS A  98     -28.112  80.663  39.409  1.00 29.51           C  
ATOM    639  NZ  LYS A  98     -28.292  80.361  37.981  1.00 32.75           N1+
ATOM    640  N   SER A  99     -31.856  82.757  44.260  1.00 31.29           N  
ATOM    641  CA  SER A  99     -33.072  83.388  44.726  1.00 33.95           C  
ATOM    642  C   SER A  99     -33.801  83.901  43.511  1.00 34.77           C  
ATOM    643  O   SER A  99     -33.535  85.016  43.065  1.00 37.58           O  
ATOM    644  CB  SER A  99     -32.739  84.537  45.672  1.00 36.47           C  
ATOM    645  OG  SER A  99     -31.831  85.446  45.070  1.00 37.27           O  
ATOM    646  N   PRO A 100     -34.734  83.096  42.969  1.00 33.77           N  
ATOM    647  CA  PRO A 100     -35.344  83.435  41.680  1.00 39.06           C  
ATOM    648  C   PRO A 100     -36.240  84.668  41.717  1.00 40.04           C  
ATOM    649  O   PRO A 100     -36.514  85.246  40.661  1.00 42.52           O  
ATOM    650  CB  PRO A 100     -36.173  82.193  41.346  1.00 38.40           C  
ATOM    651  CG  PRO A 100     -36.520  81.605  42.681  1.00 36.88           C  
ATOM    652  CD  PRO A 100     -35.292  81.847  43.529  1.00 38.33           C  
ATOM    653  N   CYS A 101     -36.681  85.071  42.908  1.00 37.56           N  
ATOM    654  CA  CYS A 101     -37.540  86.245  43.036  1.00 45.06           C  
ATOM    655  C   CYS A 101     -36.910  87.358  43.876  1.00 48.38           C  
ATOM    656  O   CYS A 101     -36.739  87.223  45.091  1.00 50.15           O  
ATOM    657  CB  CYS A 101     -38.901  85.838  43.600  1.00 50.81           C  
ATOM    658  SG  CYS A 101     -39.737  84.617  42.585  1.00 55.50           S  
ATOM    659  N   PRO A 113     -43.290  83.856  34.950  1.00 75.29           N  
ATOM    660  CA  PRO A 113     -42.633  82.577  34.665  1.00 71.53           C  
ATOM    661  C   PRO A 113     -41.106  82.692  34.709  1.00 66.58           C  
ATOM    662  O   PRO A 113     -40.501  83.260  33.794  1.00 64.06           O  
ATOM    663  CB  PRO A 113     -43.115  82.247  33.247  1.00 73.24           C  
ATOM    664  CG  PRO A 113     -43.381  83.577  32.618  1.00 74.75           C  
ATOM    665  CD  PRO A 113     -43.776  84.525  33.728  1.00 75.11           C  
ATOM    666  N   TRP A 114     -40.500  82.165  35.773  1.00 63.49           N  
ATOM    667  CA  TRP A 114     -39.036  82.204  35.939  1.00 57.84           C  
ATOM    668  C   TRP A 114     -38.382  80.847  35.726  1.00 58.54           C  
ATOM    669  O   TRP A 114     -39.012  79.802  35.934  1.00 56.98           O  
ATOM    670  CB  TRP A 114     -38.626  82.777  37.305  1.00 49.82           C  
ATOM    671  CG  TRP A 114     -39.214  82.079  38.511  1.00 48.39           C  
ATOM    672  CD1 TRP A 114     -40.345  82.435  39.183  1.00 46.30           C  
ATOM    673  CD2 TRP A 114     -38.688  80.927  39.197  1.00 47.36           C  
ATOM    674  CE2 TRP A 114     -39.559  80.647  40.269  1.00 47.09           C  
ATOM    675  CE3 TRP A 114     -37.566  80.103  39.004  1.00 48.16           C  
ATOM    676  NE1 TRP A 114     -40.563  81.580  40.234  1.00 47.21           N  
ATOM    677  CZ2 TRP A 114     -39.351  79.574  41.151  1.00 49.68           C  
ATOM    678  CZ3 TRP A 114     -37.356  79.039  39.877  1.00 47.26           C  
ATOM    679  CH2 TRP A 114     -38.245  78.782  40.938  1.00 48.34           C  
ATOM    680  N   TYR A 115     -37.113  80.888  35.313  1.00 57.55           N  
ATOM    681  CA  TYR A 115     -36.308  79.701  35.050  1.00 54.82           C  
ATOM    682  C   TYR A 115     -34.907  79.912  35.624  1.00 52.87           C  
ATOM    683  O   TYR A 115     -34.274  80.948  35.375  1.00 49.23           O  
ATOM    684  CB  TYR A 115     -36.235  79.433  33.542  1.00 60.88           C  
ATOM    685  CG  TYR A 115     -37.591  79.356  32.859  1.00 63.67           C  
ATOM    686  CD1 TYR A 115     -38.237  80.512  32.409  1.00 64.60           C  
ATOM    687  CD2 TYR A 115     -38.227  78.130  32.664  1.00 64.95           C  
ATOM    688  CE1 TYR A 115     -39.490  80.449  31.793  1.00 65.33           C  
ATOM    689  CE2 TYR A 115     -39.478  78.052  32.043  1.00 66.52           C  
ATOM    690  CZ  TYR A 115     -40.104  79.217  31.610  1.00 65.48           C  
ATOM    691  OH  TYR A 115     -41.339  79.148  30.994  1.00 63.96           O  
ATOM    692  N   GLU A 116     -34.433  78.948  36.413  1.00 47.50           N  
ATOM    693  CA  GLU A 116     -33.085  79.017  36.974  1.00 42.29           C  
ATOM    694  C   GLU A 116     -32.382  77.668  36.913  1.00 41.19           C  
ATOM    695  O   GLU A 116     -32.939  76.655  37.346  1.00 36.59           O  
ATOM    696  CB  GLU A 116     -33.090  79.521  38.417  1.00 44.97           C  
ATOM    697  CG  GLU A 116     -33.628  80.948  38.627  1.00 51.54           C  
ATOM    698  CD  GLU A 116     -32.670  82.068  38.212  1.00 52.33           C  
ATOM    699  OE1 GLU A 116     -31.673  81.819  37.501  1.00 50.69           O  
ATOM    700  OE2 GLU A 116     -32.937  83.222  38.600  1.00 55.63           O1-
ATOM    701  N   PRO A 117     -31.166  77.646  36.340  1.00 38.53           N  
ATOM    702  CA  PRO A 117     -30.278  76.493  36.507  1.00 36.64           C  
ATOM    703  C   PRO A 117     -29.340  76.684  37.681  1.00 36.02           C  
ATOM    704  O   PRO A 117     -29.091  77.820  38.098  1.00 37.55           O  
ATOM    705  CB  PRO A 117     -29.461  76.495  35.221  1.00 32.42           C  
ATOM    706  CG  PRO A 117     -29.490  77.941  34.739  1.00 37.52           C  
ATOM    707  CD  PRO A 117     -30.569  78.685  35.478  1.00 34.57           C  
ATOM    708  N   ILE A 118     -28.848  75.575  38.225  1.00 36.06           N  
ATOM    709  CA  ILE A 118     -27.713  75.598  39.141  1.00 30.92           C  
ATOM    710  C   ILE A 118     -26.743  74.515  38.687  1.00 29.99           C  
ATOM    711  O   ILE A 118     -27.133  73.360  38.595  1.00 27.26           O  
ATOM    712  CB  ILE A 118     -28.117  75.346  40.610  1.00 27.82           C  
ATOM    713  CG1 ILE A 118     -29.203  76.333  41.053  1.00 29.95           C  
ATOM    714  CG2 ILE A 118     -26.886  75.483  41.527  1.00 25.71           C  
ATOM    715  CD1 ILE A 118     -29.472  76.333  42.517  1.00 22.96           C  
ATOM    716  N   TYR A 119     -25.499  74.908  38.402  1.00 26.49           N  
ATOM    717  CA  TYR A 119     -24.412  74.012  37.973  1.00 28.37           C  
ATOM    718  C   TYR A 119     -23.435  73.825  39.126  1.00 29.59           C  
ATOM    719  O   TYR A 119     -23.281  74.713  39.960  1.00 29.16           O  
ATOM    720  CB  TYR A 119     -23.617  74.651  36.818  1.00 37.59           C  
ATOM    721  CG  TYR A 119     -24.458  75.478  35.884  1.00 37.44           C  
ATOM    722  CD1 TYR A 119     -24.348  76.872  35.844  1.00 37.39           C  
ATOM    723  CD2 TYR A 119     -25.381  74.862  35.052  1.00 38.16           C  
ATOM    724  CE1 TYR A 119     -25.149  77.624  34.982  1.00 33.65           C  
ATOM    725  CE2 TYR A 119     -26.171  75.587  34.204  1.00 38.72           C  
ATOM    726  CZ  TYR A 119     -26.058  76.955  34.167  1.00 39.22           C  
ATOM    727  OH  TYR A 119     -26.882  77.613  33.283  1.00 43.87           O  
ATOM    728  N   LEU A 120     -22.759  72.680  39.166  1.00 29.60           N  
ATOM    729  CA  LEU A 120     -21.696  72.459  40.147  1.00 25.24           C  
ATOM    730  C   LEU A 120     -20.620  71.672  39.452  1.00 24.61           C  
ATOM    731  O   LEU A 120     -20.919  70.848  38.578  1.00 21.46           O  
ATOM    732  CB  LEU A 120     -22.210  71.677  41.358  1.00 26.85           C  
ATOM    733  CG  LEU A 120     -23.299  72.312  42.236  1.00 29.63           C  
ATOM    734  CD1 LEU A 120     -23.777  71.336  43.315  1.00 24.57           C  
ATOM    735  CD2 LEU A 120     -22.826  73.614  42.862  1.00 24.09           C  
ATOM    736  N   GLY A 121     -19.364  71.919  39.819  1.00 23.56           N  
ATOM    737  CA  GLY A 121     -18.286  71.131  39.242  1.00 20.55           C  
ATOM    738  C   GLY A 121     -16.917  71.423  39.760  1.00 19.48           C  
ATOM    739  O   GLY A 121     -16.575  72.570  40.038  1.00 18.93           O  
ATOM    740  N   GLY A 122     -16.114  70.372  39.869  1.00 17.65           N  
ATOM    741  CA  GLY A 122     -14.738  70.527  40.305  1.00 15.77           C  
ATOM    742  C   GLY A 122     -14.019  69.202  40.298  1.00 16.86           C  
ATOM    743  O   GLY A 122     -14.630  68.152  40.025  1.00 20.65           O  
ATOM    744  N   VAL A 123     -12.715  69.251  40.562  1.00 20.54           N  
ATOM    745  CA  VAL A 123     -11.913  68.039  40.656  1.00 24.50           C  
ATOM    746  C   VAL A 123     -11.621  67.688  42.117  1.00 24.17           C  
ATOM    747  O   VAL A 123     -11.293  68.549  42.924  1.00 26.52           O  
ATOM    748  CB  VAL A 123     -10.613  68.083  39.812  1.00 23.73           C  
ATOM    749  CG1 VAL A 123      -9.787  69.349  40.123  1.00 25.72           C  
ATOM    750  CG2 VAL A 123      -9.777  66.824  40.059  1.00 25.34           C  
ATOM    751  N   PHE A 124     -11.762  66.405  42.427  1.00 22.38           N  
ATOM    752  CA  PHE A 124     -11.675  65.898  43.777  1.00 25.63           C  
ATOM    753  C   PHE A 124     -10.920  64.584  43.775  1.00 30.08           C  
ATOM    754  O   PHE A 124     -10.995  63.825  42.805  1.00 34.26           O  
ATOM    755  CB  PHE A 124     -13.084  65.706  44.338  1.00 26.23           C  
ATOM    756  CG  PHE A 124     -13.867  66.985  44.403  1.00 26.16           C  
ATOM    757  CD1 PHE A 124     -14.643  67.404  43.322  1.00 26.39           C  
ATOM    758  CD2 PHE A 124     -13.749  67.816  45.501  1.00 21.05           C  
ATOM    759  CE1 PHE A 124     -15.331  68.616  43.376  1.00 23.20           C  
ATOM    760  CE2 PHE A 124     -14.421  69.025  45.552  1.00 23.04           C  
ATOM    761  CZ  PHE A 124     -15.209  69.416  44.511  1.00 24.36           C  
ATOM    762  N   GLN A 125     -10.162  64.363  44.847  1.00 29.89           N  
ATOM    763  CA  GLN A 125      -9.500  63.101  45.129  1.00 28.82           C  
ATOM    764  C   GLN A 125     -10.466  62.271  45.977  1.00 29.95           C  
ATOM    765  O   GLN A 125     -10.895  62.699  47.057  1.00 33.82           O  
ATOM    766  CB  GLN A 125      -8.192  63.342  45.886  1.00 31.79           C  
ATOM    767  CG  GLN A 125      -7.559  62.076  46.522  1.00 39.72           C  
ATOM    768  CD  GLN A 125      -6.998  61.085  45.495  1.00 43.88           C  
ATOM    769  NE2 GLN A 125      -7.176  59.788  45.753  1.00 42.05           N  
ATOM    770  OE1 GLN A 125      -6.395  61.483  44.499  1.00 47.79           O  
ATOM    771  N   LEU A 126     -10.829  61.100  45.472  1.00 28.82           N  
ATOM    772  CA  LEU A 126     -11.773  60.237  46.167  1.00 36.18           C  
ATOM    773  C   LEU A 126     -11.131  58.900  46.509  1.00 37.83           C  
ATOM    774  O   LEU A 126     -10.105  58.528  45.933  1.00 35.69           O  
ATOM    775  CB  LEU A 126     -13.058  60.058  45.336  1.00 36.39           C  
ATOM    776  CG  LEU A 126     -13.779  61.358  44.928  1.00 27.71           C  
ATOM    777  CD1 LEU A 126     -14.865  61.078  43.913  1.00 28.03           C  
ATOM    778  CD2 LEU A 126     -14.319  62.110  46.155  1.00 30.92           C  
ATOM    779  N   GLU A 127     -11.717  58.207  47.480  1.00 42.82           N  
ATOM    780  CA  GLU A 127     -11.223  56.907  47.924  1.00 40.23           C  
ATOM    781  C   GLU A 127     -12.196  55.843  47.459  1.00 38.34           C  
ATOM    782  O   GLU A 127     -13.365  56.138  47.187  1.00 34.55           O  
ATOM    783  CB  GLU A 127     -11.061  56.866  49.447  1.00 44.59           C  
ATOM    784  CG  GLU A 127     -10.072  57.884  50.016  1.00 50.38           C  
ATOM    785  CD  GLU A 127      -8.660  57.752  49.443  1.00 56.38           C  
ATOM    786  OE1 GLU A 127      -8.186  56.607  49.232  1.00 56.34           O  
ATOM    787  OE2 GLU A 127      -8.023  58.804  49.206  1.00 56.09           O1-
ATOM    788  N   LYS A 128     -11.705  54.611  47.326  1.00 35.77           N  
ATOM    789  CA  LYS A 128     -12.538  53.491  46.901  1.00 38.07           C  
ATOM    790  C   LYS A 128     -13.761  53.352  47.796  1.00 37.21           C  
ATOM    791  O   LYS A 128     -13.657  53.402  49.031  1.00 36.48           O  
ATOM    792  CB  LYS A 128     -11.736  52.184  46.913  1.00 41.09           C  
ATOM    793  CG  LYS A 128     -12.514  50.973  46.419  1.00 45.71           C  
ATOM    794  CD  LYS A 128     -11.652  49.708  46.386  1.00 45.73           C  
ATOM    795  CE  LYS A 128     -12.529  48.457  46.287  1.00 50.78           C  
ATOM    796  NZ  LYS A 128     -13.264  48.363  44.983  1.00 52.38           N1+
ATOM    797  N   GLY A 129     -14.921  53.176  47.178  1.00 37.31           N  
ATOM    798  CA  GLY A 129     -16.146  53.014  47.945  1.00 40.93           C  
ATOM    799  C   GLY A 129     -16.766  54.296  48.471  1.00 43.20           C  
ATOM    800  O   GLY A 129     -17.812  54.246  49.108  1.00 45.41           O  
ATOM    801  N   ASP A 130     -16.140  55.449  48.212  1.00 42.67           N  
ATOM    802  CA  ASP A 130     -16.784  56.742  48.500  1.00 35.49           C  
ATOM    803  C   ASP A 130     -18.101  56.836  47.749  1.00 35.75           C  
ATOM    804  O   ASP A 130     -18.252  56.296  46.637  1.00 33.66           O  
ATOM    805  CB  ASP A 130     -15.887  57.911  48.110  1.00 35.69           C  
ATOM    806  CG  ASP A 130     -14.844  58.236  49.164  1.00 38.53           C  
ATOM    807  OD1 ASP A 130     -14.744  57.525  50.192  1.00 41.68           O  
ATOM    808  OD2 ASP A 130     -14.106  59.216  48.960  1.00 37.46           O1-
ATOM    809  N   ARG A 131     -19.064  57.504  48.369  1.00 34.89           N  
ATOM    810  CA  ARG A 131     -20.391  57.636  47.806  1.00 36.93           C  
ATOM    811  C   ARG A 131     -20.653  59.115  47.588  1.00 35.94           C  
ATOM    812  O   ARG A 131     -20.266  59.951  48.406  1.00 33.66           O  
ATOM    813  CB  ARG A 131     -21.446  57.074  48.772  1.00 40.91           C  
ATOM    814  CG  ARG A 131     -21.194  55.650  49.288  1.00 45.03           C  
ATOM    815  CD  ARG A 131     -22.135  55.333  50.468  1.00 47.96           C  
ATOM    816  NE  ARG A 131     -22.522  53.925  50.518  1.00 54.45           N  
ATOM    817  CZ  ARG A 131     -23.638  53.421  49.985  1.00 62.86           C  
ATOM    818  NH1 ARG A 131     -24.512  54.205  49.355  1.00 63.40           N1+
ATOM    819  NH2 ARG A 131     -23.889  52.119  50.087  1.00 62.53           N  
ATOM    820  N   LEU A 132     -21.332  59.444  46.500  1.00 33.95           N  
ATOM    821  CA  LEU A 132     -21.533  60.839  46.174  1.00 34.02           C  
ATOM    822  C   LEU A 132     -23.009  61.117  46.009  1.00 29.36           C  
ATOM    823  O   LEU A 132     -23.674  60.431  45.246  1.00 32.90           O  
ATOM    824  CB  LEU A 132     -20.783  61.205  44.881  1.00 31.87           C  
ATOM    825  CG  LEU A 132     -19.247  61.083  44.875  1.00 31.90           C  
ATOM    826  CD1 LEU A 132     -18.728  61.151  43.463  1.00 32.24           C  
ATOM    827  CD2 LEU A 132     -18.584  62.146  45.736  1.00 30.86           C  
ATOM    828  N   SER A 133     -23.504  62.144  46.686  1.00 27.54           N  
ATOM    829  CA  SER A 133     -24.895  62.569  46.477  1.00 32.68           C  
ATOM    830  C   SER A 133     -25.007  63.959  45.869  1.00 32.88           C  
ATOM    831  O   SER A 133     -24.180  64.838  46.139  1.00 36.59           O  
ATOM    832  CB  SER A 133     -25.723  62.472  47.769  1.00 36.31           C  
ATOM    833  OG  SER A 133     -25.094  63.144  48.844  1.00 43.81           O  
ATOM    834  N   ALA A 134     -26.001  64.123  45.002  1.00 25.70           N  
ATOM    835  CA  ALA A 134     -26.386  65.419  44.485  1.00 29.10           C  
ATOM    836  C   ALA A 134     -27.835  65.670  44.906  1.00 33.63           C  
ATOM    837  O   ALA A 134     -28.741  64.973  44.458  1.00 35.21           O  
ATOM    838  CB  ALA A 134     -26.251  65.449  42.969  1.00 21.34           C  
ATOM    839  N   GLU A 135     -28.027  66.670  45.761  1.00 34.18           N  
ATOM    840  CA  GLU A 135     -29.292  66.940  46.407  1.00 34.75           C  
ATOM    841  C   GLU A 135     -29.722  68.385  46.170  1.00 36.87           C  
ATOM    842  O   GLU A 135     -28.881  69.272  45.921  1.00 28.11           O  
ATOM    843  CB  GLU A 135     -29.153  66.693  47.912  1.00 41.37           C  
ATOM    844  CG  GLU A 135     -28.923  65.216  48.289  1.00 41.77           C  
ATOM    845  CD  GLU A 135     -28.612  65.002  49.760  1.00 47.20           C  
ATOM    846  OE1 GLU A 135     -28.417  65.987  50.508  1.00 52.03           O  
ATOM    847  OE2 GLU A 135     -28.565  63.827  50.177  1.00 57.37           O1-
ATOM    848  N   ILE A 136     -31.036  68.602  46.243  1.00 34.15           N  
ATOM    849  CA  ILE A 136     -31.662  69.937  46.241  1.00 32.16           C  
ATOM    850  C   ILE A 136     -32.613  70.097  47.449  1.00 35.80           C  
ATOM    851  O   ILE A 136     -32.866  69.146  48.212  1.00 33.72           O  
ATOM    852  CB  ILE A 136     -32.465  70.182  44.947  1.00 29.91           C  
ATOM    853  CG1 ILE A 136     -33.561  69.118  44.823  1.00 31.18           C  
ATOM    854  CG2 ILE A 136     -31.552  70.149  43.723  1.00 28.19           C  
ATOM    855  CD1 ILE A 136     -34.585  69.383  43.755  1.00 30.25           C  
ATOM    856  N   ASN A 137     -33.134  71.304  47.627  1.00 35.42           N  
ATOM    857  CA  ASN A 137     -34.030  71.573  48.739  1.00 36.60           C  
ATOM    858  C   ASN A 137     -35.490  71.612  48.318  1.00 33.22           C  
ATOM    859  O   ASN A 137     -36.365  71.389  49.139  1.00 46.32           O  
ATOM    860  CB  ASN A 137     -33.645  72.865  49.458  1.00 32.73           C  
ATOM    861  CG  ASN A 137     -33.884  74.097  48.610  1.00 33.18           C  
ATOM    862  ND2 ASN A 137     -34.110  75.227  49.267  1.00 28.05           N  
ATOM    863  OD1 ASN A 137     -33.868  74.035  47.380  1.00 34.23           O  
ATOM    864  N   ARG A 138     -35.740  71.869  47.036  1.00 35.55           N  
ATOM    865  CA  ARG A 138     -37.099  72.103  46.529  1.00 35.26           C  
ATOM    866  C   ARG A 138     -37.422  71.296  45.266  1.00 35.26           C  
ATOM    867  O   ARG A 138     -37.482  71.853  44.165  1.00 37.21           O  
ATOM    868  CB  ARG A 138     -37.342  73.608  46.296  1.00 36.19           C  
ATOM    869  CG  ARG A 138     -37.478  74.435  47.586  1.00 35.19           C  
ATOM    870  CD  ARG A 138     -38.717  74.027  48.420  1.00 38.18           C  
ATOM    871  NE  ARG A 138     -39.959  74.295  47.700  1.00 34.13           N  
ATOM    872  CZ  ARG A 138     -40.859  75.214  48.053  1.00 40.59           C  
ATOM    873  NH1 ARG A 138     -40.687  75.949  49.154  1.00 35.84           N1+
ATOM    874  NH2 ARG A 138     -41.955  75.383  47.307  1.00 36.77           N  
ATOM    875  N   PRO A 139     -37.648  69.972  45.428  1.00 34.06           N  
ATOM    876  CA  PRO A 139     -37.936  69.082  44.295  1.00 36.57           C  
ATOM    877  C   PRO A 139     -39.183  69.500  43.515  1.00 33.30           C  
ATOM    878  O   PRO A 139     -39.263  69.252  42.318  1.00 33.11           O  
ATOM    879  CB  PRO A 139     -38.128  67.706  44.959  1.00 34.28           C  
ATOM    880  CG  PRO A 139     -38.443  68.021  46.394  1.00 34.49           C  
ATOM    881  CD  PRO A 139     -37.649  69.246  46.710  1.00 31.53           C  
ATOM    882  N   ASP A 140     -40.120  70.157  44.193  1.00 36.70           N  
ATOM    883  CA  ASP A 140     -41.362  70.626  43.575  1.00 44.81           C  
ATOM    884  C   ASP A 140     -41.135  71.683  42.500  1.00 46.60           C  
ATOM    885  O   ASP A 140     -41.995  71.892  41.640  1.00 47.25           O  
ATOM    886  CB  ASP A 140     -42.359  71.133  44.636  1.00 46.28           C  
ATOM    887  CG  ASP A 140     -41.811  72.278  45.466  1.00 48.07           C  
ATOM    888  OD1 ASP A 140     -40.804  72.082  46.186  1.00 52.25           O  
ATOM    889  OD2 ASP A 140     -42.404  73.374  45.414  1.00 45.36           O1-
ATOM    890  N   TYR A 141     -39.976  72.343  42.544  1.00 47.56           N  
ATOM    891  CA  TYR A 141     -39.644  73.358  41.546  1.00 45.04           C  
ATOM    892  C   TYR A 141     -38.888  72.776  40.360  1.00 43.72           C  
ATOM    893  O   TYR A 141     -38.649  73.480  39.380  1.00 44.32           O  
ATOM    894  CB  TYR A 141     -38.867  74.532  42.162  1.00 45.59           C  
ATOM    895  CG  TYR A 141     -39.727  75.521  42.920  1.00 45.32           C  
ATOM    896  CD1 TYR A 141     -39.485  75.799  44.258  1.00 43.72           C  
ATOM    897  CD2 TYR A 141     -40.790  76.175  42.294  1.00 47.69           C  
ATOM    898  CE1 TYR A 141     -40.273  76.709  44.959  1.00 44.97           C  
ATOM    899  CE2 TYR A 141     -41.589  77.083  42.988  1.00 46.66           C  
ATOM    900  CZ  TYR A 141     -41.327  77.338  44.319  1.00 46.69           C  
ATOM    901  OH  TYR A 141     -42.114  78.240  45.001  1.00 48.17           O  
ATOM    902  N   LEU A 142     -38.527  71.495  40.436  1.00 40.96           N  
ATOM    903  CA  LEU A 142     -37.728  70.888  39.369  1.00 42.61           C  
ATOM    904  C   LEU A 142     -38.415  71.069  38.031  1.00 42.73           C  
ATOM    905  O   LEU A 142     -39.648  70.965  37.932  1.00 39.15           O  
ATOM    906  CB  LEU A 142     -37.463  69.397  39.619  1.00 43.57           C  
ATOM    907  CG  LEU A 142     -36.350  68.981  40.583  1.00 41.13           C  
ATOM    908  CD1 LEU A 142     -36.440  67.485  40.849  1.00 41.93           C  
ATOM    909  CD2 LEU A 142     -34.965  69.358  40.055  1.00 39.36           C  
ATOM    910  N   ASP A 143     -37.602  71.339  37.016  1.00 44.09           N  
ATOM    911  CA  ASP A 143     -38.065  71.586  35.663  1.00 46.88           C  
ATOM    912  C   ASP A 143     -37.658  70.445  34.727  1.00 50.09           C  
ATOM    913  O   ASP A 143     -36.508  70.376  34.256  1.00 48.02           O  
ATOM    914  CB  ASP A 143     -37.504  72.917  35.154  1.00 49.54           C  
ATOM    915  CG  ASP A 143     -37.990  73.257  33.763  1.00 52.88           C  
ATOM    916  OD1 ASP A 143     -38.891  72.546  33.276  1.00 52.20           O  
ATOM    917  OD2 ASP A 143     -37.482  74.234  33.159  1.00 54.51           O1-
ATOM    918  N   PHE A 144     -38.620  69.568  34.449  1.00 53.63           N  
ATOM    919  CA  PHE A 144     -38.411  68.423  33.561  1.00 55.51           C  
ATOM    920  C   PHE A 144     -38.855  68.697  32.125  1.00 58.24           C  
ATOM    921  O   PHE A 144     -39.005  67.757  31.340  1.00 58.61           O  
ATOM    922  CB  PHE A 144     -39.135  67.179  34.098  1.00 52.71           C  
ATOM    923  CG  PHE A 144     -38.627  66.700  35.430  1.00 49.41           C  
ATOM    924  CD1 PHE A 144     -39.401  66.852  36.575  1.00 51.58           C  
ATOM    925  CD2 PHE A 144     -37.389  66.087  35.539  1.00 51.76           C  
ATOM    926  CE1 PHE A 144     -38.949  66.406  37.812  1.00 51.42           C  
ATOM    927  CE2 PHE A 144     -36.921  65.637  36.771  1.00 50.91           C  
ATOM    928  CZ  PHE A 144     -37.704  65.799  37.910  1.00 53.16           C  
ATOM    929  N   ALA A 145     -39.057  69.973  31.779  1.00 60.06           N  
ATOM    930  CA  ALA A 145     -39.513  70.350  30.432  1.00 63.07           C  
ATOM    931  C   ALA A 145     -38.573  69.843  29.343  1.00 65.07           C  
ATOM    932  O   ALA A 145     -39.028  69.329  28.322  1.00 67.57           O  
ATOM    933  CB  ALA A 145     -39.710  71.864  30.311  1.00 63.03           C  
ATOM    934  N   GLU A 146     -37.270  70.004  29.565  1.00 66.10           N  
ATOM    935  CA  GLU A 146     -36.249  69.420  28.696  1.00 67.77           C  
ATOM    936  C   GLU A 146     -35.728  68.144  29.352  1.00 68.45           C  
ATOM    937  O   GLU A 146     -35.183  68.180  30.462  1.00 69.72           O  
ATOM    938  CB  GLU A 146     -35.116  70.412  28.436  1.00 67.09           C  
ATOM    939  N   SER A 147     -35.912  67.021  28.663  1.00 69.95           N  
ATOM    940  CA  SER A 147     -35.701  65.687  29.242  1.00 70.01           C  
ATOM    941  C   SER A 147     -34.289  65.421  29.787  1.00 68.40           C  
ATOM    942  O   SER A 147     -34.134  65.066  30.960  1.00 70.15           O  
ATOM    943  CB  SER A 147     -36.127  64.590  28.250  1.00 72.14           C  
ATOM    944  OG  SER A 147     -35.608  64.827  26.949  1.00 72.38           O  
ATOM    945  N   GLY A 148     -33.266  65.600  28.953  1.00 64.39           N  
ATOM    946  CA  GLY A 148     -31.897  65.292  29.371  1.00 63.89           C  
ATOM    947  C   GLY A 148     -31.121  66.494  29.886  1.00 62.81           C  
ATOM    948  O   GLY A 148     -30.072  66.828  29.330  1.00 61.18           O  
ATOM    949  N   GLN A 149     -31.626  67.141  30.946  1.00 55.33           N  
ATOM    950  CA  GLN A 149     -31.028  68.397  31.428  1.00 46.98           C  
ATOM    951  C   GLN A 149     -30.859  68.519  32.946  1.00 41.72           C  
ATOM    952  O   GLN A 149     -30.272  69.483  33.433  1.00 40.70           O  
ATOM    953  CB  GLN A 149     -31.781  69.610  30.858  1.00 45.70           C  
ATOM    954  CG  GLN A 149     -31.495  69.882  29.377  1.00 47.23           C  
ATOM    955  CD  GLN A 149     -30.004  70.058  29.082  1.00 49.50           C  
ATOM    956  NE2 GLN A 149     -29.497  69.284  28.135  1.00 46.11           N  
ATOM    957  OE1 GLN A 149     -29.323  70.879  29.704  1.00 48.50           O  
ATOM    958  N   VAL A 150     -31.394  67.553  33.683  1.00 35.99           N  
ATOM    959  CA  VAL A 150     -31.120  67.409  35.101  1.00 36.97           C  
ATOM    960  C   VAL A 150     -30.258  66.150  35.227  1.00 39.81           C  
ATOM    961  O   VAL A 150     -30.723  65.035  34.949  1.00 37.53           O  
ATOM    962  CB  VAL A 150     -32.405  67.283  35.949  1.00 32.53           C  
ATOM    963  CG1 VAL A 150     -32.066  67.297  37.441  1.00 32.59           C  
ATOM    964  CG2 VAL A 150     -33.393  68.397  35.603  1.00 36.50           C  
ATOM    965  N   TYR A 151     -29.004  66.349  35.631  1.00 36.55           N  
ATOM    966  CA  TYR A 151     -27.988  65.299  35.613  1.00 31.12           C  
ATOM    967  C   TYR A 151     -26.882  65.492  36.659  1.00 33.92           C  
ATOM    968  O   TYR A 151     -26.721  66.569  37.258  1.00 28.10           O  
ATOM    969  CB  TYR A 151     -27.370  65.127  34.213  1.00 31.97           C  
ATOM    970  CG  TYR A 151     -26.780  66.384  33.601  1.00 32.63           C  
ATOM    971  CD1 TYR A 151     -25.567  66.927  34.070  1.00 33.36           C  
ATOM    972  CD2 TYR A 151     -27.420  67.019  32.540  1.00 28.17           C  
ATOM    973  CE1 TYR A 151     -25.030  68.086  33.509  1.00 32.64           C  
ATOM    974  CE2 TYR A 151     -26.895  68.180  31.968  1.00 32.07           C  
ATOM    975  CZ  TYR A 151     -25.700  68.700  32.452  1.00 31.43           C  
ATOM    976  OH  TYR A 151     -25.189  69.837  31.889  1.00 32.91           O  
ATOM    977  N   PHE A 152     -26.124  64.419  36.850  1.00 30.25           N  
ATOM    978  CA  PHE A 152     -25.126  64.301  37.887  1.00 27.35           C  
ATOM    979  C   PHE A 152     -24.165  63.282  37.315  1.00 32.54           C  
ATOM    980  O   PHE A 152     -24.585  62.232  36.812  1.00 31.28           O  
ATOM    981  CB  PHE A 152     -25.813  63.786  39.142  1.00 32.70           C  
ATOM    982  CG  PHE A 152     -24.898  63.449  40.276  1.00 29.04           C  
ATOM    983  CD1 PHE A 152     -23.737  64.179  40.522  1.00 28.38           C  
ATOM    984  CD2 PHE A 152     -25.255  62.430  41.158  1.00 27.37           C  
ATOM    985  CE1 PHE A 152     -22.910  63.861  41.604  1.00 26.74           C  
ATOM    986  CE2 PHE A 152     -24.455  62.113  42.251  1.00 25.59           C  
ATOM    987  CZ  PHE A 152     -23.266  62.830  42.470  1.00 29.30           C  
ATOM    988  N   GLY A 153     -22.877  63.600  37.351  1.00 31.58           N  
ATOM    989  CA  GLY A 153     -21.891  62.727  36.765  1.00 29.43           C  
ATOM    990  C   GLY A 153     -20.525  62.854  37.377  1.00 30.98           C  
ATOM    991  O   GLY A 153     -20.236  63.827  38.086  1.00 26.64           O  
ATOM    992  N   ILE A 154     -19.698  61.840  37.105  1.00 30.39           N  
ATOM    993  CA  ILE A 154     -18.283  61.826  37.474  1.00 33.74           C  
ATOM    994  C   ILE A 154     -17.449  61.264  36.333  1.00 32.47           C  
ATOM    995  O   ILE A 154     -17.946  60.506  35.505  1.00 40.83           O  
ATOM    996  CB  ILE A 154     -17.984  61.048  38.779  1.00 32.36           C  
ATOM    997  CG1 ILE A 154     -18.391  59.568  38.668  1.00 34.11           C  
ATOM    998  CG2 ILE A 154     -18.655  61.717  39.966  1.00 35.11           C  
ATOM    999  CD1 ILE A 154     -17.854  58.698  39.782  1.00 32.56           C  
ATOM   1000  N   ILE A 155     -16.189  61.675  36.287  1.00 29.84           N  
ATOM   1001  CA  ILE A 155     -15.254  61.265  35.250  1.00 32.77           C  
ATOM   1002  C   ILE A 155     -13.926  61.135  35.966  1.00 28.87           C  
ATOM   1003  O   ILE A 155     -13.356  62.148  36.383  1.00 31.10           O  
ATOM   1004  CB  ILE A 155     -15.097  62.353  34.124  1.00 34.83           C  
ATOM   1005  CG1 ILE A 155     -16.446  62.734  33.489  1.00 34.55           C  
ATOM   1006  CG2 ILE A 155     -14.085  61.920  33.050  1.00 35.26           C  
ATOM   1007  CD1 ILE A 155     -16.337  63.863  32.469  1.00 35.98           C  
ATOM   1008  N   ALA A 156     -13.440  59.901  36.111  1.00 24.36           N  
ATOM   1009  CA  ALA A 156     -12.115  59.647  36.685  1.00 29.00           C  
ATOM   1010  C   ALA A 156     -11.078  60.222  35.732  1.00 29.64           C  
ATOM   1011  O   ALA A 156     -11.182  60.032  34.524  1.00 26.18           O  
ATOM   1012  CB  ALA A 156     -11.884  58.144  36.863  1.00 23.01           C  
ATOM   1013  N   LEU A 157     -10.102  60.946  36.267  1.00 34.71           N  
ATOM   1014  CA  LEU A 157      -8.972  61.401  35.457  1.00 39.77           C  
ATOM   1015  C   LEU A 157      -7.844  60.368  35.518  1.00 44.31           C  
ATOM   1016  CB  LEU A 157      -8.469  62.766  35.930  1.00 40.56           C  
ATOM   1017  CG  LEU A 157      -9.463  63.937  35.905  1.00 40.38           C  
ATOM   1018  CD1 LEU A 157      -8.895  65.079  36.708  1.00 39.58           C  
ATOM   1019  CD2 LEU A 157      -9.762  64.382  34.482  1.00 41.41           C  
ATOM   1020  OXT LEU A 157      -7.018  60.310  34.611  1.00 48.53           O1-
TER   
ATOM   1021  N   ASP B  10      -0.951  61.660  36.599  1.00 50.91           N  
ATOM   1022  CA  ASP B  10       0.254  62.412  36.137  1.00 50.38           C  
ATOM   1023  C   ASP B  10      -0.007  63.915  36.113  1.00 45.32           C  
ATOM   1024  O   ASP B  10       0.837  64.705  36.522  1.00 48.82           O  
ATOM   1025  CB  ASP B  10       0.668  61.937  34.736  1.00 52.52           C  
ATOM   1026  N   LYS B  11      -1.193  64.295  35.647  1.00 42.67           N  
ATOM   1027  CA  LYS B  11      -1.478  65.676  35.276  1.00 37.38           C  
ATOM   1028  C   LYS B  11      -1.610  66.610  36.476  1.00 32.87           C  
ATOM   1029  O   LYS B  11      -2.206  66.248  37.488  1.00 32.49           O  
ATOM   1030  CB  LYS B  11      -2.719  65.740  34.375  1.00 48.42           C  
ATOM   1031  CG  LYS B  11      -2.503  65.164  32.955  1.00 51.17           C  
ATOM   1032  CD  LYS B  11      -1.799  66.165  32.016  1.00 54.00           C  
ATOM   1033  CE  LYS B  11      -1.401  65.535  30.680  1.00 56.39           C  
ATOM   1034  NZ  LYS B  11      -2.562  64.999  29.905  1.00 59.97           N1+
ATOM   1035  N   PRO B  12      -1.024  67.817  36.374  1.00 31.04           N  
ATOM   1036  CA  PRO B  12      -1.240  68.797  37.425  1.00 31.15           C  
ATOM   1037  C   PRO B  12      -2.728  69.146  37.544  1.00 27.72           C  
ATOM   1038  O   PRO B  12      -3.423  69.288  36.530  1.00 27.83           O  
ATOM   1039  CB  PRO B  12      -0.437  70.009  36.953  1.00 25.83           C  
ATOM   1040  CG  PRO B  12       0.559  69.465  36.020  1.00 29.63           C  
ATOM   1041  CD  PRO B  12      -0.145  68.340  35.319  1.00 31.17           C  
ATOM   1042  N   VAL B  13      -3.191  69.249  38.782  1.00 25.74           N  
ATOM   1043  CA  VAL B  13      -4.575  69.565  39.090  1.00 27.68           C  
ATOM   1044  C   VAL B  13      -4.612  70.283  40.420  1.00 26.18           C  
ATOM   1045  O   VAL B  13      -3.774  70.027  41.283  1.00 24.68           O  
ATOM   1046  CB  VAL B  13      -5.449  68.262  39.148  1.00 32.78           C  
ATOM   1047  CG1 VAL B  13      -5.052  67.369  40.316  1.00 37.00           C  
ATOM   1048  CG2 VAL B  13      -6.861  68.600  39.268  1.00 33.37           C  
ATOM   1049  N   ALA B  14      -5.578  71.185  40.579  1.00 24.91           N  
ATOM   1050  CA  ALA B  14      -5.836  71.841  41.861  1.00 21.68           C  
ATOM   1051  C   ALA B  14      -7.309  72.154  41.967  1.00 17.39           C  
ATOM   1052  O   ALA B  14      -7.989  72.337  40.961  1.00 17.46           O  
ATOM   1053  CB  ALA B  14      -5.043  73.159  41.984  1.00 16.11           C  
ATOM   1054  N   HIS B  15      -7.773  72.279  43.205  1.00 20.32           N  
ATOM   1055  CA  HIS B  15      -9.114  72.750  43.516  1.00 21.16           C  
ATOM   1056  C   HIS B  15      -9.024  73.347  44.920  1.00 22.97           C  
ATOM   1057  O   HIS B  15      -8.785  72.632  45.873  1.00 21.83           O  
ATOM   1058  CB  HIS B  15     -10.113  71.592  43.479  1.00 18.88           C  
ATOM   1059  CG  HIS B  15     -11.517  72.000  43.821  1.00 20.71           C  
ATOM   1060  CD2 HIS B  15     -12.117  72.226  45.015  1.00 22.24           C  
ATOM   1061  ND1 HIS B  15     -12.480  72.232  42.863  1.00 25.31           N  
ATOM   1062  CE1 HIS B  15     -13.613  72.585  43.451  1.00 24.28           C  
ATOM   1063  NE2 HIS B  15     -13.418  72.595  44.757  1.00 19.77           N  
ATOM   1064  N   VAL B  16      -9.159  74.659  45.035  1.00 21.16           N  
ATOM   1065  CA  VAL B  16      -8.963  75.327  46.321  1.00 22.49           C  
ATOM   1066  C   VAL B  16     -10.247  76.058  46.653  1.00 25.35           C  
ATOM   1067  O   VAL B  16     -11.089  76.285  45.767  1.00 21.96           O  
ATOM   1068  CB  VAL B  16      -7.722  76.259  46.325  1.00 24.52           C  
ATOM   1069  CG1 VAL B  16      -6.440  75.419  46.100  1.00 23.83           C  
ATOM   1070  CG2 VAL B  16      -7.856  77.363  45.281  1.00 19.40           C  
ATOM   1071  N   VAL B  17     -10.420  76.377  47.929  1.00 23.50           N  
ATOM   1072  CA  VAL B  17     -11.710  76.831  48.442  1.00 24.44           C  
ATOM   1073  C   VAL B  17     -11.482  78.011  49.335  1.00 22.93           C  
ATOM   1074  O   VAL B  17     -10.379  78.196  49.839  1.00 28.96           O  
ATOM   1075  CB  VAL B  17     -12.448  75.702  49.200  1.00 26.41           C  
ATOM   1076  CG1 VAL B  17     -12.559  74.476  48.303  1.00 22.74           C  
ATOM   1077  CG2 VAL B  17     -11.733  75.358  50.512  1.00 23.97           C  
ATOM   1078  N   ALA B  18     -12.496  78.847  49.499  1.00 19.04           N  
ATOM   1079  CA  ALA B  18     -12.298  80.067  50.264  1.00 18.88           C  
ATOM   1080  C   ALA B  18     -12.169  79.719  51.753  1.00 26.33           C  
ATOM   1081  O   ALA B  18     -12.761  78.747  52.236  1.00 23.85           O  
ATOM   1082  CB  ALA B  18     -13.457  81.045  50.032  1.00 16.04           C  
ATOM   1083  N   ASN B  19     -11.382  80.524  52.457  1.00 24.65           N  
ATOM   1084  CA  ASN B  19     -11.185  80.403  53.888  1.00 25.52           C  
ATOM   1085  C   ASN B  19     -12.356  81.082  54.585  1.00 25.33           C  
ATOM   1086  O   ASN B  19     -12.470  82.313  54.520  1.00 27.30           O  
ATOM   1087  CB  ASN B  19      -9.873  81.103  54.279  1.00 25.92           C  
ATOM   1088  CG  ASN B  19      -9.561  80.990  55.769  1.00 27.80           C  
ATOM   1089  ND2 ASN B  19      -8.382  81.466  56.181  1.00 25.00           N  
ATOM   1090  OD1 ASN B  19     -10.359  80.459  56.528  1.00 25.16           O  
ATOM   1091  N   PRO B  20     -13.223  80.304  55.266  1.00 33.51           N  
ATOM   1092  CA  PRO B  20     -14.385  80.930  55.928  1.00 33.26           C  
ATOM   1093  C   PRO B  20     -14.003  81.758  57.154  1.00 40.49           C  
ATOM   1094  O   PRO B  20     -14.847  82.453  57.726  1.00 44.45           O  
ATOM   1095  CB  PRO B  20     -15.248  79.737  56.335  1.00 30.50           C  
ATOM   1096  CG  PRO B  20     -14.304  78.592  56.446  1.00 34.31           C  
ATOM   1097  CD  PRO B  20     -13.176  78.842  55.484  1.00 32.75           C  
ATOM   1098  N   GLN B  21     -12.736  81.702  57.547  1.00 42.59           N  
ATOM   1099  CA  GLN B  21     -12.291  82.458  58.715  1.00 41.29           C  
ATOM   1100  C   GLN B  21     -11.588  83.730  58.315  1.00 40.82           C  
ATOM   1101  O   GLN B  21     -11.171  84.491  59.176  1.00 45.37           O  
ATOM   1102  CB  GLN B  21     -11.382  81.616  59.617  1.00 40.87           C  
ATOM   1103  CG  GLN B  21     -11.996  80.313  60.081  1.00 41.47           C  
ATOM   1104  CD  GLN B  21     -13.245  80.484  60.937  1.00 44.73           C  
ATOM   1105  NE2 GLN B  21     -14.068  79.433  60.981  1.00 44.43           N  
ATOM   1106  OE1 GLN B  21     -13.467  81.533  61.562  1.00 44.49           O  
ATOM   1107  N   ALA B  22     -11.458  83.972  57.010  1.00 36.52           N  
ATOM   1108  CA  ALA B  22     -10.826  85.199  56.533  1.00 36.48           C  
ATOM   1109  C   ALA B  22     -11.858  86.263  56.129  1.00 45.24           C  
ATOM   1110  O   ALA B  22     -12.358  86.265  54.999  1.00 47.31           O  
ATOM   1111  CB  ALA B  22      -9.874  84.901  55.370  1.00 32.98           C  
ATOM   1112  N   GLU B  23     -12.155  87.174  57.054  1.00 50.84           N  
ATOM   1113  CA  GLU B  23     -13.113  88.265  56.813  1.00 51.36           C  
ATOM   1114  C   GLU B  23     -12.526  89.381  55.942  1.00 51.32           C  
ATOM   1115  O   GLU B  23     -11.355  89.758  56.082  1.00 51.29           O  
ATOM   1116  CB  GLU B  23     -13.621  88.837  58.143  1.00 56.79           C  
ATOM   1117  N   GLY B  24     -13.338  89.895  55.023  1.00 53.76           N  
ATOM   1118  CA  GLY B  24     -12.912  91.006  54.168  1.00 50.89           C  
ATOM   1119  C   GLY B  24     -11.907  90.596  53.110  1.00 48.81           C  
ATOM   1120  O   GLY B  24     -11.212  91.443  52.515  1.00 51.03           O  
ATOM   1121  N   GLN B  25     -11.808  89.293  52.875  1.00 44.84           N  
ATOM   1122  CA  GLN B  25     -10.976  88.815  51.788  1.00 42.37           C  
ATOM   1123  C   GLN B  25     -11.450  87.487  51.240  1.00 38.45           C  
ATOM   1124  O   GLN B  25     -12.266  86.788  51.867  1.00 36.80           O  
ATOM   1125  CB  GLN B  25      -9.491  88.767  52.192  1.00 44.62           C  
ATOM   1126  CG  GLN B  25      -9.137  87.706  53.190  1.00 47.88           C  
ATOM   1127  CD  GLN B  25      -7.901  88.054  53.993  1.00 51.98           C  
ATOM   1128  NE2 GLN B  25      -8.088  88.323  55.282  1.00 51.80           N  
ATOM   1129  OE1 GLN B  25      -6.791  88.074  53.468  1.00 54.82           O  
ATOM   1130  N   LEU B  26     -10.926  87.167  50.057  1.00 28.32           N  
ATOM   1131  CA  LEU B  26     -11.109  85.892  49.420  1.00 26.99           C  
ATOM   1132  C   LEU B  26      -9.744  85.211  49.422  1.00 28.02           C  
ATOM   1133  O   LEU B  26      -8.908  85.453  48.543  1.00 28.91           O  
ATOM   1134  CB  LEU B  26     -11.624  86.064  47.977  1.00 26.76           C  
ATOM   1135  CG  LEU B  26     -11.758  84.817  47.080  1.00 30.83           C  
ATOM   1136  CD1 LEU B  26     -12.484  83.688  47.774  1.00 25.91           C  
ATOM   1137  CD2 LEU B  26     -12.450  85.152  45.768  1.00 27.74           C  
ATOM   1138  N   GLN B  27      -9.547  84.359  50.417  1.00 25.15           N  
ATOM   1139  CA  GLN B  27      -8.297  83.663  50.656  1.00 27.22           C  
ATOM   1140  C   GLN B  27      -8.517  82.187  50.403  1.00 23.02           C  
ATOM   1141  O   GLN B  27      -9.374  81.562  51.027  1.00 24.67           O  
ATOM   1142  CB  GLN B  27      -7.860  83.898  52.101  1.00 29.47           C  
ATOM   1143  CG  GLN B  27      -6.496  83.325  52.501  1.00 34.75           C  
ATOM   1144  CD  GLN B  27      -6.156  83.651  53.972  1.00 37.09           C  
ATOM   1145  NE2 GLN B  27      -5.837  84.907  54.244  1.00 39.23           N  
ATOM   1146  OE1 GLN B  27      -6.206  82.785  54.838  1.00 41.44           O  
ATOM   1147  N   TRP B  28      -7.752  81.645  49.463  1.00 23.53           N  
ATOM   1148  CA  TRP B  28      -7.882  80.266  49.033  1.00 23.67           C  
ATOM   1149  C   TRP B  28      -7.103  79.339  49.945  1.00 26.34           C  
ATOM   1150  O   TRP B  28      -6.032  79.713  50.430  1.00 23.60           O  
ATOM   1151  CB  TRP B  28      -7.321  80.135  47.608  1.00 22.82           C  
ATOM   1152  CG  TRP B  28      -8.069  80.996  46.646  1.00 21.42           C  
ATOM   1153  CD1 TRP B  28      -7.637  82.142  46.067  1.00 18.40           C  
ATOM   1154  CD2 TRP B  28      -9.427  80.814  46.224  1.00 22.20           C  
ATOM   1155  CE2 TRP B  28      -9.737  81.879  45.355  1.00 20.35           C  
ATOM   1156  CE3 TRP B  28     -10.412  79.846  46.495  1.00 21.01           C  
ATOM   1157  NE1 TRP B  28      -8.626  82.683  45.281  1.00 20.07           N  
ATOM   1158  CZ2 TRP B  28     -10.977  81.999  44.733  1.00 19.64           C  
ATOM   1159  CZ3 TRP B  28     -11.653  79.970  45.871  1.00 20.78           C  
ATOM   1160  CH2 TRP B  28     -11.928  81.048  45.020  1.00 18.41           C  
ATOM   1161  N   LEU B  29      -7.609  78.114  50.098  1.00 25.95           N  
ATOM   1162  CA  LEU B  29      -6.990  77.091  50.921  1.00 30.35           C  
ATOM   1163  C   LEU B  29      -6.888  75.762  50.198  1.00 29.14           C  
ATOM   1164  O   LEU B  29      -7.824  75.337  49.521  1.00 27.58           O  
ATOM   1165  CB  LEU B  29      -7.832  76.837  52.175  1.00 30.32           C  
ATOM   1166  CG  LEU B  29      -8.227  77.930  53.148  1.00 33.01           C  
ATOM   1167  CD1 LEU B  29      -8.993  77.245  54.286  1.00 30.45           C  
ATOM   1168  CD2 LEU B  29      -7.015  78.729  53.654  1.00 30.03           C  
ATOM   1169  N   ASN B  30      -5.764  75.086  50.376  1.00 30.50           N  
ATOM   1170  CA  ASN B  30      -5.663  73.687  49.973  1.00 36.74           C  
ATOM   1171  C   ASN B  30      -5.772  72.741  51.172  1.00 38.99           C  
ATOM   1172  O   ASN B  30      -6.073  71.562  50.999  1.00 36.71           O  
ATOM   1173  CB  ASN B  30      -4.350  73.422  49.246  1.00 33.61           C  
ATOM   1174  CG  ASN B  30      -3.129  73.628  50.141  1.00 36.80           C  
ATOM   1175  ND2 ASN B  30      -2.350  72.560  50.339  1.00 37.06           N  
ATOM   1176  OD1 ASN B  30      -2.875  74.736  50.623  1.00 39.16           O  
ATOM   1177  N   ARG B  31      -5.499  73.266  52.369  1.00 34.91           N  
ATOM   1178  CA  ARG B  31      -5.399  72.441  53.580  1.00 44.19           C  
ATOM   1179  C   ARG B  31      -6.759  72.232  54.233  1.00 49.75           C  
ATOM   1180  O   ARG B  31      -6.913  72.344  55.455  1.00 50.26           O  
ATOM   1181  CB  ARG B  31      -4.386  73.023  54.583  1.00 38.25           C  
ATOM   1182  CG  ARG B  31      -2.964  72.570  54.342  1.00 44.63           C  
ATOM   1183  CD  ARG B  31      -1.981  73.206  55.316  1.00 53.65           C  
ATOM   1184  NE  ARG B  31      -0.607  72.770  55.036  1.00 66.32           N  
ATOM   1185  CZ  ARG B  31       0.499  73.370  55.486  1.00 70.67           C  
ATOM   1186  NH1 ARG B  31       0.425  74.455  56.257  1.00 68.74           N1+
ATOM   1187  NH2 ARG B  31       1.691  72.878  55.159  1.00 70.44           N  
ATOM   1188  N   ARG B  32      -7.745  71.947  53.391  1.00 50.28           N  
ATOM   1189  CA  ARG B  32      -9.052  71.533  53.840  1.00 52.31           C  
ATOM   1190  C   ARG B  32      -9.346  70.179  53.235  1.00 53.51           C  
ATOM   1191  O   ARG B  32      -8.805  69.832  52.180  1.00 54.20           O  
ATOM   1192  CB  ARG B  32     -10.122  72.561  53.467  1.00 53.42           C  
ATOM   1193  CG  ARG B  32     -10.350  73.580  54.571  1.00 57.67           C  
ATOM   1194  CD  ARG B  32     -11.751  74.144  54.549  1.00 61.59           C  
ATOM   1195  NE  ARG B  32     -12.255  74.389  55.901  1.00 68.31           N  
ATOM   1196  CZ  ARG B  32     -13.523  74.686  56.194  1.00 73.86           C  
ATOM   1197  NH1 ARG B  32     -14.431  74.787  55.229  1.00 74.03           N1+
ATOM   1198  NH2 ARG B  32     -13.890  74.879  57.459  1.00 76.33           N  
ATOM   1199  N   ALA B  33     -10.163  69.397  53.935  1.00 54.97           N  
ATOM   1200  CA  ALA B  33     -10.671  68.147  53.400  1.00 52.94           C  
ATOM   1201  C   ALA B  33     -11.406  68.496  52.117  1.00 49.02           C  
ATOM   1202  O   ALA B  33     -12.268  69.376  52.111  1.00 52.72           O  
ATOM   1203  CB  ALA B  33     -11.612  67.475  54.395  1.00 52.91           C  
ATOM   1204  N   ASN B  34     -11.042  67.826  51.032  1.00 44.28           N  
ATOM   1205  CA  ASN B  34     -11.655  68.083  49.717  1.00 47.62           C  
ATOM   1206  C   ASN B  34     -11.244  69.389  49.011  1.00 40.12           C  
ATOM   1207  O   ASN B  34     -11.975  69.938  48.188  1.00 37.35           O  
ATOM   1208  CB  ASN B  34     -13.169  67.933  49.822  1.00 46.57           C  
ATOM   1209  CG  ASN B  34     -13.557  66.642  50.511  1.00 49.47           C  
ATOM   1210  ND2 ASN B  34     -13.978  66.748  51.761  1.00 51.92           N  
ATOM   1211  OD1 ASN B  34     -13.448  65.562  49.936  1.00 44.49           O  
ATOM   1212  N   ALA B  35     -10.072  69.890  49.361  1.00 38.86           N  
ATOM   1213  CA  ALA B  35      -9.379  70.844  48.516  1.00 34.35           C  
ATOM   1214  C   ALA B  35      -8.172  70.060  48.079  1.00 34.53           C  
ATOM   1215  O   ALA B  35      -7.798  69.096  48.741  1.00 32.27           O  
ATOM   1216  CB  ALA B  35      -8.978  72.067  49.281  1.00 37.52           C  
ATOM   1217  N   LEU B  36      -7.565  70.452  46.967  1.00 33.10           N  
ATOM   1218  CA  LEU B  36      -6.570  69.610  46.333  1.00 32.49           C  
ATOM   1219  C   LEU B  36      -5.447  70.434  45.707  1.00 30.92           C  
ATOM   1220  O   LEU B  36      -5.700  71.433  45.031  1.00 28.37           O  
ATOM   1221  CB  LEU B  36      -7.261  68.780  45.239  1.00 32.58           C  
ATOM   1222  CG  LEU B  36      -6.470  67.876  44.302  1.00 31.97           C  
ATOM   1223  CD1 LEU B  36      -5.735  66.793  45.101  1.00 32.13           C  
ATOM   1224  CD2 LEU B  36      -7.430  67.250  43.297  1.00 34.48           C  
ATOM   1225  N   LEU B  37      -4.214  70.003  45.940  1.00 28.34           N  
ATOM   1226  CA  LEU B  37      -3.091  70.356  45.087  1.00 29.35           C  
ATOM   1227  C   LEU B  37      -2.374  69.058  44.768  1.00 32.41           C  
ATOM   1228  O   LEU B  37      -1.886  68.380  45.670  1.00 34.80           O  
ATOM   1229  CB  LEU B  37      -2.135  71.318  45.786  1.00 30.28           C  
ATOM   1230  CG  LEU B  37      -2.662  72.694  46.200  1.00 28.40           C  
ATOM   1231  CD1 LEU B  37      -1.690  73.339  47.134  1.00 27.06           C  
ATOM   1232  CD2 LEU B  37      -2.937  73.580  44.987  1.00 27.84           C  
ATOM   1233  N   ALA B  38      -2.302  68.693  43.496  1.00 29.42           N  
ATOM   1234  CA  ALA B  38      -1.598  67.451  43.142  1.00 30.55           C  
ATOM   1235  C   ALA B  38      -0.684  67.627  41.937  1.00 29.63           C  
ATOM   1236  O   ALA B  38      -0.934  68.468  41.087  1.00 23.73           O  
ATOM   1237  CB  ALA B  38      -2.592  66.331  42.888  1.00 29.69           C  
ATOM   1238  N   ASN B  39       0.376  66.820  41.880  1.00 29.19           N  
ATOM   1239  CA  ASN B  39       1.270  66.755  40.724  1.00 27.76           C  
ATOM   1240  C   ASN B  39       1.952  68.072  40.348  1.00 31.19           C  
ATOM   1241  O   ASN B  39       2.156  68.375  39.175  1.00 29.62           O  
ATOM   1242  CB  ASN B  39       0.549  66.102  39.531  1.00 32.20           C  
ATOM   1243  CG  ASN B  39      -0.147  64.801  39.922  1.00 34.70           C  
ATOM   1244  ND2 ASN B  39      -1.375  64.587  39.441  1.00 30.96           N  
ATOM   1245  OD1 ASN B  39       0.415  64.010  40.667  1.00 38.30           O  
ATOM   1246  N   GLY B  40       2.296  68.859  41.362  1.00 28.23           N  
ATOM   1247  CA  GLY B  40       3.132  70.022  41.156  1.00 26.34           C  
ATOM   1248  C   GLY B  40       2.495  71.387  41.280  1.00 24.58           C  
ATOM   1249  O   GLY B  40       3.214  72.378  41.390  1.00 28.56           O  
ATOM   1250  N   VAL B  41       1.165  71.471  41.221  1.00 20.45           N  
ATOM   1251  CA  VAL B  41       0.516  72.782  41.423  1.00 21.81           C  
ATOM   1252  C   VAL B  41       0.764  73.207  42.886  1.00 26.16           C  
ATOM   1253  O   VAL B  41       0.676  72.386  43.799  1.00 23.14           O  
ATOM   1254  CB  VAL B  41      -1.000  72.768  41.127  1.00 18.26           C  
ATOM   1255  CG1 VAL B  41      -1.549  74.187  41.121  1.00 18.43           C  
ATOM   1256  CG2 VAL B  41      -1.324  72.088  39.771  1.00 16.10           C  
ATOM   1257  N   GLU B  42       1.124  74.469  43.084  1.00 26.71           N  
ATOM   1258  CA  GLU B  42       1.339  74.998  44.406  1.00 30.55           C  
ATOM   1259  C   GLU B  42       0.376  76.148  44.576  1.00 30.65           C  
ATOM   1260  O   GLU B  42      -0.147  76.676  43.599  1.00 26.59           O  
ATOM   1261  CB  GLU B  42       2.766  75.532  44.545  1.00 33.28           C  
ATOM   1262  CG  GLU B  42       3.878  74.496  44.411  1.00 41.87           C  
ATOM   1263  CD  GLU B  42       5.239  75.147  44.130  1.00 46.29           C  
ATOM   1264  OE1 GLU B  42       5.577  75.368  42.938  1.00 56.46           O  
ATOM   1265  OE2 GLU B  42       5.969  75.446  45.097  1.00 49.24           O1-
ATOM   1266  N   LEU B  43       0.152  76.533  45.825  1.00 31.75           N  
ATOM   1267  CA  LEU B  43      -0.588  77.724  46.147  1.00 30.59           C  
ATOM   1268  C   LEU B  43       0.341  78.621  46.957  1.00 32.64           C  
ATOM   1269  O   LEU B  43       0.835  78.227  48.013  1.00 33.42           O  
ATOM   1270  CB  LEU B  43      -1.850  77.353  46.917  1.00 31.79           C  
ATOM   1271  CG  LEU B  43      -2.664  78.443  47.607  1.00 35.41           C  
ATOM   1272  CD1 LEU B  43      -3.394  79.327  46.611  1.00 31.79           C  
ATOM   1273  CD2 LEU B  43      -3.643  77.779  48.558  1.00 31.92           C  
ATOM   1274  N   ARG B  44       0.594  79.820  46.444  1.00 24.91           N  
ATOM   1275  CA  ARG B  44       1.562  80.713  47.044  1.00 31.34           C  
ATOM   1276  C   ARG B  44       1.138  82.140  46.804  1.00 28.02           C  
ATOM   1277  O   ARG B  44       0.774  82.502  45.694  1.00 29.31           O  
ATOM   1278  CB  ARG B  44       2.977  80.445  46.503  1.00 32.86           C  
ATOM   1279  CG  ARG B  44       4.042  81.360  47.123  1.00 44.20           C  
ATOM   1280  CD  ARG B  44       5.460  80.845  46.912  1.00 44.75           C  
ATOM   1281  NE  ARG B  44       5.745  79.705  47.787  1.00 50.86           N  
ATOM   1282  CZ  ARG B  44       5.789  78.437  47.383  1.00 51.67           C  
ATOM   1283  NH1 ARG B  44       5.586  78.141  46.102  1.00 47.75           N1+
ATOM   1284  NH2 ARG B  44       6.048  77.469  48.259  1.00 48.24           N  
ATOM   1285  N   ASP B  45       1.154  82.943  47.867  1.00 32.11           N  
ATOM   1286  CA  ASP B  45       0.662  84.318  47.816  1.00 31.75           C  
ATOM   1287  C   ASP B  45      -0.762  84.339  47.274  1.00 25.79           C  
ATOM   1288  O   ASP B  45      -1.110  85.239  46.521  1.00 25.22           O  
ATOM   1289  CB  ASP B  45       1.551  85.255  46.959  1.00 37.00           C  
ATOM   1290  CG  ASP B  45       3.040  85.182  47.319  1.00 47.53           C  
ATOM   1291  OD1 ASP B  45       3.388  84.918  48.492  1.00 48.50           O  
ATOM   1292  OD2 ASP B  45       3.875  85.394  46.407  1.00 52.02           O1-
ATOM   1293  N   ASN B  46      -1.562  83.331  47.646  1.00 19.88           N  
ATOM   1294  CA  ASN B  46      -2.982  83.286  47.295  1.00 25.16           C  
ATOM   1295  C   ASN B  46      -3.230  82.960  45.799  1.00 21.28           C  
ATOM   1296  O   ASN B  46      -4.325  83.129  45.307  1.00 22.80           O  
ATOM   1297  CB  ASN B  46      -3.682  84.596  47.665  1.00 21.12           C  
ATOM   1298  CG  ASN B  46      -5.162  84.401  47.908  1.00 23.81           C  
ATOM   1299  ND2 ASN B  46      -5.974  85.371  47.507  1.00 21.75           N  
ATOM   1300  OD1 ASN B  46      -5.563  83.389  48.456  1.00 25.08           O  
ATOM   1301  N   GLN B  47      -2.210  82.440  45.125  1.00 20.71           N  
ATOM   1302  CA  GLN B  47      -2.288  82.176  43.683  1.00 19.56           C  
ATOM   1303  C   GLN B  47      -1.938  80.727  43.415  1.00 22.04           C  
ATOM   1304  O   GLN B  47      -1.109  80.145  44.127  1.00 19.55           O  
ATOM   1305  CB  GLN B  47      -1.322  83.100  42.946  1.00 18.85           C  
ATOM   1306  CG  GLN B  47      -1.757  84.563  42.915  1.00 23.16           C  
ATOM   1307  CD  GLN B  47      -0.576  85.548  42.770  1.00 38.48           C  
ATOM   1308  NE2 GLN B  47       0.025  85.927  43.890  1.00 41.54           N  
ATOM   1309  OE1 GLN B  47      -0.227  85.959  41.669  1.00 39.75           O  
ATOM   1310  N   LEU B  48      -2.566  80.136  42.400  1.00 18.63           N  
ATOM   1311  CA  LEU B  48      -2.136  78.833  41.943  1.00 23.58           C  
ATOM   1312  C   LEU B  48      -0.938  78.979  41.005  1.00 27.43           C  
ATOM   1313  O   LEU B  48      -0.940  79.812  40.102  1.00 25.14           O  
ATOM   1314  CB  LEU B  48      -3.272  78.068  41.280  1.00 23.49           C  
ATOM   1315  CG  LEU B  48      -4.479  77.756  42.180  1.00 23.22           C  
ATOM   1316  CD1 LEU B  48      -5.587  77.130  41.331  1.00 23.22           C  
ATOM   1317  CD2 LEU B  48      -4.090  76.825  43.358  1.00 19.14           C  
ATOM   1318  N   VAL B  49       0.080  78.164  41.236  1.00 24.26           N  
ATOM   1319  CA  VAL B  49       1.330  78.260  40.482  1.00 27.36           C  
ATOM   1320  C   VAL B  49       1.418  77.019  39.630  1.00 26.39           C  
ATOM   1321  O   VAL B  49       1.361  75.908  40.145  1.00 21.43           O  
ATOM   1322  CB  VAL B  49       2.555  78.387  41.430  1.00 26.91           C  
ATOM   1323  CG1 VAL B  49       3.872  78.451  40.635  1.00 21.60           C  
ATOM   1324  CG2 VAL B  49       2.402  79.631  42.333  1.00 25.19           C  
ATOM   1325  N   VAL B  50       1.507  77.201  38.315  1.00 27.40           N  
ATOM   1326  CA  VAL B  50       1.492  76.054  37.426  1.00 23.25           C  
ATOM   1327  C   VAL B  50       2.898  75.461  37.342  1.00 23.14           C  
ATOM   1328  O   VAL B  50       3.877  76.202  37.255  1.00 20.13           O  
ATOM   1329  CB  VAL B  50       0.768  76.344  36.046  1.00 31.49           C  
ATOM   1330  CG1 VAL B  50      -0.068  77.633  36.105  1.00 31.96           C  
ATOM   1331  CG2 VAL B  50       1.695  76.346  34.869  1.00 30.51           C  
ATOM   1332  N   PRO B  51       3.010  74.125  37.454  1.00 23.39           N  
ATOM   1333  CA  PRO B  51       4.336  73.501  37.528  1.00 25.54           C  
ATOM   1334  C   PRO B  51       4.987  73.241  36.171  1.00 27.33           C  
ATOM   1335  O   PRO B  51       6.208  73.090  36.110  1.00 27.60           O  
ATOM   1336  CB  PRO B  51       4.034  72.162  38.182  1.00 24.60           C  
ATOM   1337  CG  PRO B  51       2.679  71.830  37.619  1.00 23.56           C  
ATOM   1338  CD  PRO B  51       1.937  73.125  37.589  1.00 20.37           C  
ATOM   1339  N   SER B  52       4.181  73.166  35.111  1.00 30.73           N  
ATOM   1340  CA  SER B  52       4.680  72.862  33.761  1.00 29.70           C  
ATOM   1341  C   SER B  52       3.805  73.447  32.645  1.00 32.86           C  
ATOM   1342  O   SER B  52       2.576  73.609  32.783  1.00 32.47           O  
ATOM   1343  CB  SER B  52       4.808  71.346  33.576  1.00 32.84           C  
ATOM   1344  OG  SER B  52       3.579  70.703  33.872  1.00 33.64           O  
ATOM   1345  N   GLU B  53       4.465  73.772  31.540  1.00 33.17           N  
ATOM   1346  CA  GLU B  53       3.823  74.276  30.335  1.00 30.84           C  
ATOM   1347  C   GLU B  53       2.699  73.311  29.940  1.00 28.69           C  
ATOM   1348  O   GLU B  53       2.842  72.101  30.059  1.00 22.91           O  
ATOM   1349  CB  GLU B  53       4.877  74.310  29.228  1.00 34.98           C  
ATOM   1350  CG  GLU B  53       4.528  75.169  28.023  1.00 45.05           C  
ATOM   1351  CD  GLU B  53       5.700  75.295  27.049  1.00 48.21           C  
ATOM   1352  OE1 GLU B  53       6.413  74.277  26.835  1.00 50.75           O  
ATOM   1353  OE2 GLU B  53       5.906  76.410  26.509  1.00 53.55           O1-
ATOM   1354  N   GLY B  54       1.578  73.833  29.466  1.00 25.37           N  
ATOM   1355  CA  GLY B  54       0.530  72.925  29.013  1.00 26.60           C  
ATOM   1356  C   GLY B  54      -0.785  73.608  28.763  1.00 22.63           C  
ATOM   1357  O   GLY B  54      -0.891  74.823  28.910  1.00 20.46           O  
ATOM   1358  N   LEU B  55      -1.789  72.812  28.395  1.00 19.39           N  
ATOM   1359  CA  LEU B  55      -3.142  73.322  28.227  1.00 25.18           C  
ATOM   1360  C   LEU B  55      -3.953  72.992  29.476  1.00 26.92           C  
ATOM   1361  O   LEU B  55      -3.963  71.843  29.927  1.00 29.06           O  
ATOM   1362  CB  LEU B  55      -3.790  72.737  26.967  1.00 28.44           C  
ATOM   1363  CG  LEU B  55      -5.067  73.387  26.451  1.00 25.66           C  
ATOM   1364  CD1 LEU B  55      -4.774  74.794  25.879  1.00 23.03           C  
ATOM   1365  CD2 LEU B  55      -5.707  72.446  25.395  1.00 23.06           C  
ATOM   1366  N   TYR B  56      -4.610  74.006  30.041  1.00 23.70           N  
ATOM   1367  CA  TYR B  56      -5.276  73.870  31.343  1.00 20.27           C  
ATOM   1368  C   TYR B  56      -6.701  74.370  31.275  1.00 21.60           C  
ATOM   1369  O   TYR B  56      -6.950  75.494  30.850  1.00 21.14           O  
ATOM   1370  CB  TYR B  56      -4.562  74.665  32.433  1.00 17.78           C  
ATOM   1371  CG  TYR B  56      -3.231  74.083  32.908  1.00 23.31           C  
ATOM   1372  CD1 TYR B  56      -2.062  74.291  32.180  1.00 23.81           C  
ATOM   1373  CD2 TYR B  56      -3.145  73.363  34.097  1.00 16.60           C  
ATOM   1374  CE1 TYR B  56      -0.841  73.790  32.602  1.00 28.07           C  
ATOM   1375  CE2 TYR B  56      -1.919  72.844  34.530  1.00 26.08           C  
ATOM   1376  CZ  TYR B  56      -0.776  73.061  33.769  1.00 23.62           C  
ATOM   1377  OH  TYR B  56       0.439  72.582  34.179  1.00 22.90           O  
ATOM   1378  N   LEU B  57      -7.628  73.515  31.689  1.00 19.64           N  
ATOM   1379  CA  LEU B  57      -9.010  73.923  31.955  1.00 17.58           C  
ATOM   1380  C   LEU B  57      -8.980  74.673  33.297  1.00 17.76           C  
ATOM   1381  O   LEU B  57      -8.488  74.130  34.275  1.00 17.33           O  
ATOM   1382  CB  LEU B  57      -9.869  72.636  32.085  1.00 19.07           C  
ATOM   1383  CG  LEU B  57     -11.413  72.747  32.046  1.00 28.55           C  
ATOM   1384  CD1 LEU B  57     -12.076  71.369  32.135  1.00 31.46           C  
ATOM   1385  CD2 LEU B  57     -11.943  73.614  33.132  1.00 22.72           C  
ATOM   1386  N   ILE B  58      -9.489  75.906  33.344  1.00 16.17           N  
ATOM   1387  CA  ILE B  58      -9.494  76.689  34.578  1.00 19.48           C  
ATOM   1388  C   ILE B  58     -10.942  77.076  34.887  1.00 21.29           C  
ATOM   1389  O   ILE B  58     -11.676  77.450  33.998  1.00 19.36           O  
ATOM   1390  CB  ILE B  58      -8.647  77.976  34.412  1.00 22.25           C  
ATOM   1391  CG1 ILE B  58      -7.248  77.649  33.895  1.00 21.32           C  
ATOM   1392  CG2 ILE B  58      -8.533  78.733  35.745  1.00 23.13           C  
ATOM   1393  CD1 ILE B  58      -6.390  78.916  33.650  1.00 22.16           C  
ATOM   1394  N   TYR B  59     -11.363  76.992  36.143  1.00 20.15           N  
ATOM   1395  CA  TYR B  59     -12.767  77.235  36.469  1.00 14.89           C  
ATOM   1396  C   TYR B  59     -12.838  77.797  37.888  1.00 22.92           C  
ATOM   1397  O   TYR B  59     -11.939  77.551  38.716  1.00 16.69           O  
ATOM   1398  CB  TYR B  59     -13.580  75.923  36.393  1.00 15.24           C  
ATOM   1399  CG  TYR B  59     -13.123  74.893  37.424  1.00 20.34           C  
ATOM   1400  CD1 TYR B  59     -13.662  74.890  38.716  1.00 21.89           C  
ATOM   1401  CD2 TYR B  59     -12.116  73.963  37.129  1.00 16.64           C  
ATOM   1402  CE1 TYR B  59     -13.232  73.986  39.673  1.00 20.20           C  
ATOM   1403  CE2 TYR B  59     -11.681  73.039  38.092  1.00 18.04           C  
ATOM   1404  CZ  TYR B  59     -12.258  73.057  39.357  1.00 18.87           C  
ATOM   1405  OH  TYR B  59     -11.852  72.162  40.320  1.00 20.18           O  
ATOM   1406  N   SER B  60     -13.906  78.534  38.174  1.00 14.72           N  
ATOM   1407  CA  SER B  60     -14.171  78.976  39.547  1.00 24.41           C  
ATOM   1408  C   SER B  60     -15.666  79.172  39.718  1.00 23.10           C  
ATOM   1409  O   SER B  60     -16.395  79.357  38.743  1.00 16.91           O  
ATOM   1410  CB  SER B  60     -13.477  80.310  39.837  1.00 22.62           C  
ATOM   1411  OG  SER B  60     -13.837  81.232  38.813  1.00 26.52           O  
ATOM   1412  N   GLN B  61     -16.105  79.155  40.968  1.00 20.24           N  
ATOM   1413  CA  GLN B  61     -17.437  79.588  41.325  1.00 18.41           C  
ATOM   1414  C   GLN B  61     -17.298  80.450  42.566  1.00 17.17           C  
ATOM   1415  O   GLN B  61     -16.571  80.095  43.480  1.00 18.42           O  
ATOM   1416  CB  GLN B  61     -18.311  78.371  41.650  1.00 19.53           C  
ATOM   1417  CG  GLN B  61     -19.761  78.699  42.088  1.00 15.38           C  
ATOM   1418  CD  GLN B  61     -20.431  77.520  42.808  1.00 19.88           C  
ATOM   1419  NE2 GLN B  61     -20.724  77.695  44.092  1.00 18.74           N  
ATOM   1420  OE1 GLN B  61     -20.661  76.466  42.215  1.00 20.71           O  
ATOM   1421  N   VAL B  62     -17.969  81.591  42.578  1.00 17.70           N  
ATOM   1422  CA  VAL B  62     -18.085  82.397  43.779  1.00 20.52           C  
ATOM   1423  C   VAL B  62     -19.571  82.613  44.077  1.00 22.04           C  
ATOM   1424  O   VAL B  62     -20.354  82.927  43.195  1.00 27.82           O  
ATOM   1425  CB  VAL B  62     -17.315  83.758  43.692  1.00 21.97           C  
ATOM   1426  CG1 VAL B  62     -15.823  83.499  43.505  1.00 17.98           C  
ATOM   1427  CG2 VAL B  62     -17.849  84.606  42.572  1.00 30.40           C  
ATOM   1428  N   LEU B  63     -19.947  82.435  45.327  1.00 27.74           N  
ATOM   1429  CA  LEU B  63     -21.314  82.727  45.741  1.00 29.24           C  
ATOM   1430  C   LEU B  63     -21.414  84.044  46.490  1.00 27.44           C  
ATOM   1431  O   LEU B  63     -20.911  84.190  47.608  1.00 29.22           O  
ATOM   1432  CB  LEU B  63     -21.906  81.575  46.575  1.00 24.75           C  
ATOM   1433  CG  LEU B  63     -23.392  81.762  46.923  1.00 28.68           C  
ATOM   1434  CD1 LEU B  63     -24.275  81.690  45.677  1.00 25.16           C  
ATOM   1435  CD2 LEU B  63     -23.844  80.747  48.008  1.00 27.37           C  
ATOM   1436  N   PHE B  64     -22.079  85.011  45.880  1.00 26.94           N  
ATOM   1437  CA  PHE B  64     -22.342  86.260  46.570  1.00 22.92           C  
ATOM   1438  C   PHE B  64     -23.728  86.209  47.184  1.00 29.02           C  
ATOM   1439  O   PHE B  64     -24.650  85.614  46.613  1.00 29.43           O  
ATOM   1440  CB  PHE B  64     -22.280  87.462  45.633  1.00 26.10           C  
ATOM   1441  CG  PHE B  64     -20.913  87.741  45.061  1.00 26.29           C  
ATOM   1442  CD1 PHE B  64     -19.993  88.512  45.761  1.00 25.82           C  
ATOM   1443  CD2 PHE B  64     -20.573  87.279  43.788  1.00 31.66           C  
ATOM   1444  CE1 PHE B  64     -18.729  88.803  45.214  1.00 29.24           C  
ATOM   1445  CE2 PHE B  64     -19.309  87.569  43.228  1.00 29.21           C  
ATOM   1446  CZ  PHE B  64     -18.389  88.327  43.953  1.00 27.10           C  
ATOM   1447  N   LYS B  65     -23.855  86.854  48.342  1.00 27.11           N  
ATOM   1448  CA  LYS B  65     -25.117  86.955  49.065  1.00 33.15           C  
ATOM   1449  C   LYS B  65     -25.233  88.312  49.727  1.00 30.20           C  
ATOM   1450  O   LYS B  65     -24.341  88.715  50.471  1.00 28.05           O  
ATOM   1451  CB  LYS B  65     -25.189  85.894  50.170  1.00 34.24           C  
ATOM   1452  CG  LYS B  65     -26.521  85.878  50.920  1.00 40.33           C  
ATOM   1453  CD  LYS B  65     -26.426  85.084  52.197  1.00 45.26           C  
ATOM   1454  CE  LYS B  65     -27.772  85.039  52.922  1.00 53.01           C  
ATOM   1455  NZ  LYS B  65     -27.683  84.199  54.167  1.00 57.60           N1+
ATOM   1456  N   GLY B  66     -26.343  88.998  49.488  1.00 31.89           N  
ATOM   1457  CA  GLY B  66     -26.652  90.196  50.264  1.00 39.53           C  
ATOM   1458  C   GLY B  66     -28.019  90.181  50.920  1.00 41.67           C  
ATOM   1459  O   GLY B  66     -28.902  89.410  50.533  1.00 41.97           O  
ATOM   1460  N   GLN B  67     -28.181  91.042  51.921  1.00 45.29           N  
ATOM   1461  CA  GLN B  67     -29.443  91.194  52.634  1.00 51.31           C  
ATOM   1462  C   GLN B  67     -30.119  92.486  52.182  1.00 51.22           C  
ATOM   1463  O   GLN B  67     -29.834  93.569  52.697  1.00 53.81           O  
ATOM   1464  CB  GLN B  67     -29.213  91.185  54.153  1.00 50.17           C  
ATOM   1465  CG  GLN B  67     -29.326  89.801  54.800  1.00 54.70           C  
ATOM   1466  CD  GLN B  67     -28.735  89.730  56.214  1.00 57.95           C  
ATOM   1467  NE2 GLN B  67     -28.238  88.552  56.578  1.00 60.40           N  
ATOM   1468  OE1 GLN B  67     -28.741  90.712  56.972  1.00 61.62           O  
ATOM   1469  N   GLY B  68     -30.996  92.367  51.192  1.00 49.79           N  
ATOM   1470  CA  GLY B  68     -31.704  93.517  50.655  1.00 46.92           C  
ATOM   1471  C   GLY B  68     -30.881  94.370  49.705  1.00 47.30           C  
ATOM   1472  O   GLY B  68     -29.661  94.196  49.572  1.00 44.15           O  
ATOM   1473  N   CYS B  69     -31.569  95.297  49.043  1.00 45.97           N  
ATOM   1474  CA  CYS B  69     -30.951  96.201  48.088  1.00 47.19           C  
ATOM   1475  C   CYS B  69     -31.014  97.659  48.544  1.00 51.88           C  
ATOM   1476  O   CYS B  69     -31.991  98.354  48.266  1.00 52.48           O  
ATOM   1477  CB  CYS B  69     -31.604  96.017  46.725  1.00 43.15           C  
ATOM   1478  SG  CYS B  69     -31.181  94.434  46.001  1.00 44.92           S  
ATOM   1479  N   PRO B  70     -29.964  98.130  49.251  1.00 58.87           N  
ATOM   1480  CA  PRO B  70     -29.919  99.535  49.666  1.00 59.10           C  
ATOM   1481  C   PRO B  70     -29.750 100.473  48.471  1.00 57.95           C  
ATOM   1482  O   PRO B  70     -30.115 101.649  48.545  1.00 57.48           O  
ATOM   1483  CB  PRO B  70     -28.674  99.599  50.557  1.00 59.92           C  
ATOM   1484  CG  PRO B  70     -27.809  98.470  50.099  1.00 61.67           C  
ATOM   1485  CD  PRO B  70     -28.769  97.385  49.698  1.00 61.29           C  
ATOM   1486  N   SER B  71     -29.206  99.935  47.382  1.00 52.57           N  
ATOM   1487  CA  SER B  71     -28.863 100.715  46.212  1.00 47.62           C  
ATOM   1488  C   SER B  71     -28.935  99.845  44.962  1.00 44.73           C  
ATOM   1489  O   SER B  71     -28.712  98.643  45.029  1.00 43.66           O  
ATOM   1490  CB  SER B  71     -27.450 101.284  46.385  1.00 49.03           C  
ATOM   1491  OG  SER B  71     -26.885 101.636  45.143  1.00 49.11           O  
ATOM   1492  N   THR B  72     -29.240 100.463  43.827  1.00 40.14           N  
ATOM   1493  CA  THR B  72     -29.214  99.779  42.538  1.00 40.10           C  
ATOM   1494  C   THR B  72     -27.787  99.743  41.971  1.00 38.16           C  
ATOM   1495  O   THR B  72     -27.541  99.139  40.933  1.00 35.87           O  
ATOM   1496  CB  THR B  72     -30.112 100.492  41.513  1.00 45.31           C  
ATOM   1497  CG2 THR B  72     -31.589 100.386  41.900  1.00 45.94           C  
ATOM   1498  OG1 THR B  72     -29.736 101.878  41.434  1.00 48.39           O  
ATOM   1499  N   HIS B  73     -26.851 100.382  42.667  1.00 34.47           N  
ATOM   1500  CA  HIS B  73     -25.490 100.526  42.152  1.00 34.12           C  
ATOM   1501  C   HIS B  73     -24.547  99.408  42.577  1.00 32.90           C  
ATOM   1502  O   HIS B  73     -23.387  99.400  42.155  1.00 24.81           O  
ATOM   1503  CB  HIS B  73     -24.918 101.896  42.509  1.00 34.52           C  
ATOM   1504  CG  HIS B  73     -25.800 103.030  42.089  1.00 38.74           C  
ATOM   1505  CD2 HIS B  73     -26.365 104.031  42.804  1.00 37.97           C  
ATOM   1506  ND1 HIS B  73     -26.205 103.215  40.782  1.00 43.96           N  
ATOM   1507  CE1 HIS B  73     -26.988 104.278  40.712  1.00 43.34           C  
ATOM   1508  NE2 HIS B  73     -27.093 104.796  41.923  1.00 40.24           N  
ATOM   1509  N   VAL B  74     -25.030  98.457  43.393  1.00 28.85           N  
ATOM   1510  CA  VAL B  74     -24.196  97.300  43.735  1.00 31.26           C  
ATOM   1511  C   VAL B  74     -23.665  96.657  42.442  1.00 30.07           C  
ATOM   1512  O   VAL B  74     -24.407  96.461  41.472  1.00 28.70           O  
ATOM   1513  CB  VAL B  74     -24.921  96.224  44.571  1.00 32.84           C  
ATOM   1514  CG1 VAL B  74     -23.934  95.115  44.937  1.00 32.07           C  
ATOM   1515  CG2 VAL B  74     -25.534  96.824  45.833  1.00 33.86           C  
ATOM   1516  N   LEU B  75     -22.378  96.344  42.453  1.00 29.44           N  
ATOM   1517  CA  LEU B  75     -21.681  95.779  41.310  1.00 29.47           C  
ATOM   1518  C   LEU B  75     -20.795  94.670  41.849  1.00 26.31           C  
ATOM   1519  O   LEU B  75     -20.002  94.899  42.760  1.00 33.51           O  
ATOM   1520  CB  LEU B  75     -20.821  96.878  40.672  1.00 32.19           C  
ATOM   1521  CG  LEU B  75     -20.448  96.870  39.186  1.00 40.10           C  
ATOM   1522  CD1 LEU B  75     -20.141  98.300  38.719  1.00 43.07           C  
ATOM   1523  CD2 LEU B  75     -19.262  96.003  38.936  1.00 39.54           C  
ATOM   1524  N   LEU B  76     -20.946  93.467  41.311  1.00 24.91           N  
ATOM   1525  CA  LEU B  76     -20.120  92.331  41.723  1.00 22.25           C  
ATOM   1526  C   LEU B  76     -19.237  91.925  40.571  1.00 24.22           C  
ATOM   1527  O   LEU B  76     -19.714  91.782  39.440  1.00 28.27           O  
ATOM   1528  CB  LEU B  76     -20.991  91.144  42.146  1.00 22.18           C  
ATOM   1529  CG  LEU B  76     -22.164  91.408  43.112  1.00 25.56           C  
ATOM   1530  CD1 LEU B  76     -23.140  90.239  43.076  1.00 22.79           C  
ATOM   1531  CD2 LEU B  76     -21.634  91.618  44.516  1.00 23.22           C  
ATOM   1532  N   THR B  77     -17.948  91.754  40.836  1.00 23.04           N  
ATOM   1533  CA  THR B  77     -17.066  91.267  39.789  1.00 22.94           C  
ATOM   1534  C   THR B  77     -16.331  90.037  40.240  1.00 23.18           C  
ATOM   1535  O   THR B  77     -16.017  89.865  41.415  1.00 19.32           O  
ATOM   1536  CB  THR B  77     -16.017  92.311  39.384  1.00 23.59           C  
ATOM   1537  CG2 THR B  77     -16.698  93.601  38.955  1.00 22.06           C  
ATOM   1538  OG1 THR B  77     -15.162  92.559  40.508  1.00 23.17           O  
ATOM   1539  N   HIS B  78     -16.048  89.169  39.288  1.00 17.52           N  
ATOM   1540  CA  HIS B  78     -15.196  88.043  39.551  1.00 15.65           C  
ATOM   1541  C   HIS B  78     -14.282  87.835  38.360  1.00 20.26           C  
ATOM   1542  O   HIS B  78     -14.738  87.884  37.223  1.00 18.70           O  
ATOM   1543  CB  HIS B  78     -16.035  86.783  39.816  1.00 16.78           C  
ATOM   1544  CG  HIS B  78     -15.203  85.591  40.168  1.00 15.70           C  
ATOM   1545  CD2 HIS B  78     -14.008  85.505  40.797  1.00 14.78           C  
ATOM   1546  ND1 HIS B  78     -15.544  84.306  39.809  1.00 18.06           N  
ATOM   1547  CE1 HIS B  78     -14.605  83.474  40.221  1.00 15.19           C  
ATOM   1548  NE2 HIS B  78     -13.664  84.174  40.829  1.00 22.05           N  
ATOM   1549  N   THR B  79     -12.993  87.631  38.618  1.00 20.96           N  
ATOM   1550  CA  THR B  79     -12.040  87.484  37.532  1.00 24.85           C  
ATOM   1551  C   THR B  79     -11.052  86.409  37.844  1.00 23.46           C  
ATOM   1552  O   THR B  79     -10.781  86.103  39.018  1.00 18.93           O  
ATOM   1553  CB  THR B  79     -11.202  88.766  37.297  1.00 27.70           C  
ATOM   1554  CG2 THR B  79     -12.093  89.960  36.941  1.00 24.19           C  
ATOM   1555  OG1 THR B  79     -10.431  89.040  38.475  1.00 21.39           O  
ATOM   1556  N   ILE B  80     -10.499  85.839  36.782  1.00 16.06           N  
ATOM   1557  CA  ILE B  80      -9.320  84.963  36.906  1.00 17.39           C  
ATOM   1558  C   ILE B  80      -8.260  85.550  36.011  1.00 23.07           C  
ATOM   1559  O   ILE B  80      -8.529  85.815  34.832  1.00 26.25           O  
ATOM   1560  CB  ILE B  80      -9.593  83.507  36.498  1.00 14.92           C  
ATOM   1561  CG1 ILE B  80     -10.679  82.895  37.392  1.00 17.38           C  
ATOM   1562  CG2 ILE B  80      -8.276  82.640  36.564  1.00 16.21           C  
ATOM   1563  CD1 ILE B  80     -11.029  81.479  37.008  1.00 13.77           C  
ATOM   1564  N   SER B  81      -7.075  85.759  36.570  1.00 23.46           N  
ATOM   1565  CA  SER B  81      -5.973  86.404  35.847  1.00 24.29           C  
ATOM   1566  C   SER B  81      -4.782  85.516  35.885  1.00 22.86           C  
ATOM   1567  O   SER B  81      -4.694  84.654  36.743  1.00 23.73           O  
ATOM   1568  CB  SER B  81      -5.607  87.751  36.473  1.00 24.24           C  
ATOM   1569  OG  SER B  81      -6.698  88.635  36.347  1.00 36.89           O  
ATOM   1570  N   ARG B  82      -3.866  85.764  34.953  1.00 21.09           N  
ATOM   1571  CA  ARG B  82      -2.622  85.033  34.788  1.00 21.72           C  
ATOM   1572  C   ARG B  82      -1.472  86.028  34.920  1.00 24.84           C  
ATOM   1573  O   ARG B  82      -1.526  87.120  34.349  1.00 23.48           O  
ATOM   1574  CB  ARG B  82      -2.603  84.410  33.374  1.00 28.12           C  
ATOM   1575  CG  ARG B  82      -1.265  83.916  32.875  1.00 31.28           C  
ATOM   1576  CD  ARG B  82      -1.320  83.511  31.392  1.00 29.17           C  
ATOM   1577  NE  ARG B  82      -0.126  82.736  31.079  1.00 42.84           N  
ATOM   1578  CZ  ARG B  82       0.861  83.127  30.272  1.00 46.11           C  
ATOM   1579  NH1 ARG B  82       0.797  84.284  29.623  1.00 49.73           N1+
ATOM   1580  NH2 ARG B  82       1.909  82.335  30.096  1.00 43.44           N  
ATOM   1581  N   ILE B  83      -0.446  85.665  35.683  1.00 27.85           N  
ATOM   1582  CA  ILE B  83       0.798  86.436  35.667  1.00 30.74           C  
ATOM   1583  C   ILE B  83       1.919  85.501  35.235  1.00 29.82           C  
ATOM   1584  O   ILE B  83       2.149  84.465  35.863  1.00 30.71           O  
ATOM   1585  CB  ILE B  83       1.109  87.127  37.012  1.00 32.31           C  
ATOM   1586  CG1 ILE B  83       0.038  88.187  37.320  1.00 31.33           C  
ATOM   1587  CG2 ILE B  83       2.459  87.873  36.931  1.00 34.38           C  
ATOM   1588  CD1 ILE B  83       0.135  88.825  38.685  1.00 30.26           C  
ATOM   1589  N   ALA B  84       2.566  85.851  34.127  1.00 28.47           N  
ATOM   1590  CA  ALA B  84       3.613  85.030  33.541  1.00 26.42           C  
ATOM   1591  C   ALA B  84       4.966  85.565  33.986  1.00 25.75           C  
ATOM   1592  O   ALA B  84       5.167  86.788  34.127  1.00 24.37           O  
ATOM   1593  CB  ALA B  84       3.508  85.048  32.034  1.00 32.20           C  
ATOM   1594  N   VAL B  85       5.897  84.651  34.202  1.00 27.70           N  
ATOM   1595  CA  VAL B  85       7.201  85.021  34.739  1.00 28.44           C  
ATOM   1596  C   VAL B  85       7.881  86.030  33.830  1.00 31.36           C  
ATOM   1597  O   VAL B  85       8.462  86.990  34.318  1.00 27.88           O  
ATOM   1598  CB  VAL B  85       8.104  83.775  34.970  1.00 29.87           C  
ATOM   1599  CG1 VAL B  85       9.574  84.174  35.295  1.00 26.32           C  
ATOM   1600  CG2 VAL B  85       7.530  82.912  36.086  1.00 27.58           C  
ATOM   1601  N   SER B  86       7.784  85.817  32.512  1.00 34.01           N  
ATOM   1602  CA  SER B  86       8.521  86.625  31.528  1.00 38.20           C  
ATOM   1603  C   SER B  86       7.781  87.882  31.094  1.00 40.64           C  
ATOM   1604  O   SER B  86       8.264  88.619  30.235  1.00 39.80           O  
ATOM   1605  CB  SER B  86       8.807  85.797  30.282  1.00 41.91           C  
ATOM   1606  OG  SER B  86       7.588  85.555  29.601  1.00 47.14           O  
ATOM   1607  N   TYR B  87       6.606  88.112  31.668  1.00 42.97           N  
ATOM   1608  CA  TYR B  87       5.741  89.209  31.249  1.00 49.89           C  
ATOM   1609  C   TYR B  87       5.463  90.134  32.427  1.00 49.36           C  
ATOM   1610  O   TYR B  87       5.500  91.356  32.284  1.00 53.68           O  
ATOM   1611  CB  TYR B  87       4.427  88.656  30.681  1.00 55.76           C  
ATOM   1612  CG  TYR B  87       3.830  89.464  29.548  1.00 61.73           C  
ATOM   1613  CD1 TYR B  87       4.478  89.557  28.309  1.00 61.09           C  
ATOM   1614  CD2 TYR B  87       2.598  90.116  29.700  1.00 64.17           C  
ATOM   1615  CE1 TYR B  87       3.924  90.294  27.260  1.00 61.99           C  
ATOM   1616  CE2 TYR B  87       2.034  90.858  28.651  1.00 63.15           C  
ATOM   1617  CZ  TYR B  87       2.705  90.943  27.436  1.00 59.96           C  
ATOM   1618  OH  TYR B  87       2.163  91.669  26.397  1.00 57.61           O  
ATOM   1619  N   GLN B  88       5.193  89.533  33.587  1.00 45.91           N  
ATOM   1620  CA  GLN B  88       4.891  90.258  34.833  1.00 48.14           C  
ATOM   1621  C   GLN B  88       3.654  91.180  34.791  1.00 46.27           C  
ATOM   1622  O   GLN B  88       3.237  91.683  35.829  1.00 50.54           O  
ATOM   1623  CB  GLN B  88       6.131  91.000  35.367  1.00 45.49           C  
ATOM   1624  CG  GLN B  88       7.273  90.066  35.789  1.00 45.15           C  
ATOM   1625  CD  GLN B  88       6.915  89.219  37.011  1.00 43.82           C  
ATOM   1626  NE2 GLN B  88       7.029  87.894  36.887  1.00 41.18           N  
ATOM   1627  OE1 GLN B  88       6.541  89.755  38.048  1.00 45.10           O  
ATOM   1628  N   THR B  89       3.071  91.399  33.611  1.00 42.67           N  
ATOM   1629  CA  THR B  89       1.800  92.133  33.539  1.00 44.19           C  
ATOM   1630  C   THR B  89       0.640  91.174  33.909  1.00 45.69           C  
ATOM   1631  O   THR B  89       0.647  89.997  33.551  1.00 46.60           O  
ATOM   1632  CB  THR B  89       1.554  92.883  32.170  1.00 47.94           C  
ATOM   1633  CG2 THR B  89       2.871  93.313  31.474  1.00 43.39           C  
ATOM   1634  OG1 THR B  89       0.784  92.075  31.276  1.00 54.98           O  
ATOM   1635  N   LYS B  90      -0.323  91.672  34.670  1.00 42.71           N  
ATOM   1636  CA  LYS B  90      -1.461  90.867  35.082  1.00 41.16           C  
ATOM   1637  C   LYS B  90      -2.465  90.881  33.962  1.00 40.91           C  
ATOM   1638  O   LYS B  90      -2.990  91.942  33.614  1.00 44.30           O  
ATOM   1639  CB  LYS B  90      -2.083  91.457  36.340  1.00 38.95           C  
ATOM   1640  CG  LYS B  90      -3.376  90.818  36.776  1.00 41.52           C  
ATOM   1641  CD  LYS B  90      -3.934  91.587  37.950  1.00 43.63           C  
ATOM   1642  CE  LYS B  90      -5.201  90.969  38.484  1.00 45.80           C  
ATOM   1643  NZ  LYS B  90      -5.508  91.522  39.841  1.00 47.21           N1+
ATOM   1644  N   VAL B  91      -2.740  89.718  33.390  1.00 38.82           N  
ATOM   1645  CA  VAL B  91      -3.659  89.677  32.252  1.00 40.11           C  
ATOM   1646  C   VAL B  91      -4.885  88.828  32.549  1.00 36.91           C  
ATOM   1647  O   VAL B  91      -4.770  87.665  32.936  1.00 41.96           O  
ATOM   1648  CB  VAL B  91      -2.959  89.226  30.943  1.00 40.37           C  
ATOM   1649  CG1 VAL B  91      -3.096  87.729  30.710  1.00 37.41           C  
ATOM   1650  CG2 VAL B  91      -3.513  89.998  29.755  1.00 44.73           C  
ATOM   1651  N   ASN B  92      -6.052  89.425  32.372  1.00 33.82           N  
ATOM   1652  CA  ASN B  92      -7.296  88.722  32.602  1.00 34.65           C  
ATOM   1653  C   ASN B  92      -7.559  87.590  31.611  1.00 34.52           C  
ATOM   1654  O   ASN B  92      -7.409  87.751  30.392  1.00 34.04           O  
ATOM   1655  CB  ASN B  92      -8.461  89.691  32.581  1.00 34.80           C  
ATOM   1656  CG  ASN B  92      -9.767  89.009  32.893  1.00 37.32           C  
ATOM   1657  ND2 ASN B  92     -10.607  88.848  31.881  1.00 33.27           N  
ATOM   1658  OD1 ASN B  92     -10.006  88.603  34.029  1.00 40.36           O  
ATOM   1659  N   LEU B  93      -7.964  86.443  32.145  1.00 28.02           N  
ATOM   1660  CA  LEU B  93      -8.327  85.321  31.307  1.00 24.76           C  
ATOM   1661  C   LEU B  93      -9.834  85.259  31.222  1.00 24.96           C  
ATOM   1662  O   LEU B  93     -10.395  85.115  30.146  1.00 16.54           O  
ATOM   1663  CB  LEU B  93      -7.750  84.009  31.865  1.00 20.98           C  
ATOM   1664  CG  LEU B  93      -6.228  83.868  31.980  1.00 21.72           C  
ATOM   1665  CD1 LEU B  93      -5.918  82.476  32.500  1.00 18.31           C  
ATOM   1666  CD2 LEU B  93      -5.536  84.121  30.621  1.00 19.44           C  
ATOM   1667  N   LEU B  94     -10.481  85.387  32.374  1.00 14.84           N  
ATOM   1668  CA  LEU B  94     -11.927  85.298  32.485  1.00 17.92           C  
ATOM   1669  C   LEU B  94     -12.437  86.359  33.437  1.00 19.17           C  
ATOM   1670  O   LEU B  94     -11.814  86.644  34.464  1.00 17.70           O  
ATOM   1671  CB  LEU B  94     -12.337  83.908  33.024  1.00 20.69           C  
ATOM   1672  CG  LEU B  94     -11.944  82.673  32.183  1.00 20.48           C  
ATOM   1673  CD1 LEU B  94     -11.841  81.404  33.037  1.00 16.17           C  
ATOM   1674  CD2 LEU B  94     -12.920  82.518  31.043  1.00 23.52           C  
ATOM   1675  N   SER B  95     -13.599  86.906  33.127  1.00 17.19           N  
ATOM   1676  CA  SER B  95     -14.232  87.891  34.008  1.00 24.53           C  
ATOM   1677  C   SER B  95     -15.734  87.834  33.823  1.00 24.61           C  
ATOM   1678  O   SER B  95     -16.218  87.537  32.740  1.00 21.03           O  
ATOM   1679  CB  SER B  95     -13.771  89.296  33.648  1.00 23.95           C  
ATOM   1680  OG  SER B  95     -14.306  89.651  32.381  1.00 25.63           O  
ATOM   1681  N   ALA B  96     -16.457  88.152  34.886  1.00 20.22           N  
ATOM   1682  CA  ALA B  96     -17.883  88.427  34.818  1.00 20.35           C  
ATOM   1683  C   ALA B  96     -18.249  89.546  35.783  1.00 25.39           C  
ATOM   1684  O   ALA B  96     -17.559  89.796  36.799  1.00 25.43           O  
ATOM   1685  CB  ALA B  96     -18.722  87.148  35.110  1.00 18.14           C  
ATOM   1686  N   ILE B  97     -19.335  90.220  35.448  1.00 23.11           N  
ATOM   1687  CA  ILE B  97     -19.879  91.308  36.251  1.00 28.95           C  
ATOM   1688  C   ILE B  97     -21.363  91.027  36.436  1.00 30.61           C  
ATOM   1689  O   ILE B  97     -22.014  90.569  35.493  1.00 29.96           O  
ATOM   1690  CB  ILE B  97     -19.693  92.658  35.517  1.00 30.15           C  
ATOM   1691  CG1 ILE B  97     -18.213  93.031  35.475  1.00 28.89           C  
ATOM   1692  CG2 ILE B  97     -20.538  93.774  36.141  1.00 34.56           C  
ATOM   1693  CD1 ILE B  97     -17.942  94.355  34.733  1.00 35.77           C  
ATOM   1694  N   LYS B  98     -21.882  91.292  37.642  1.00 26.72           N  
ATOM   1695  CA  LYS B  98     -23.313  91.161  37.946  1.00 28.49           C  
ATOM   1696  C   LYS B  98     -23.826  92.400  38.687  1.00 29.51           C  
ATOM   1697  O   LYS B  98     -23.129  92.950  39.541  1.00 26.53           O  
ATOM   1698  CB  LYS B  98     -23.572  89.920  38.822  1.00 32.89           C  
ATOM   1699  CG  LYS B  98     -24.095  88.676  38.101  1.00 43.67           C  
ATOM   1700  CD  LYS B  98     -23.009  87.954  37.332  1.00 52.06           C  
ATOM   1701  CE  LYS B  98     -23.421  86.530  36.961  1.00 55.03           C  
ATOM   1702  NZ  LYS B  98     -24.519  86.486  35.955  1.00 57.10           N1+
ATOM   1703  N   SER B  99     -25.032  92.847  38.346  1.00 30.02           N  
ATOM   1704  CA  SER B  99     -25.716  93.867  39.137  1.00 27.16           C  
ATOM   1705  C   SER B  99     -26.931  93.205  39.807  1.00 27.61           C  
ATOM   1706  O   SER B  99     -27.958  93.056  39.160  1.00 28.71           O  
ATOM   1707  CB  SER B  99     -26.157  95.012  38.235  1.00 35.05           C  
ATOM   1708  OG  SER B  99     -25.050  95.583  37.544  1.00 38.35           O  
ATOM   1709  N   PRO B 100     -26.795  92.769  41.086  1.00 25.62           N  
ATOM   1710  CA  PRO B 100     -27.849  91.994  41.784  1.00 28.41           C  
ATOM   1711  C   PRO B 100     -29.128  92.765  42.076  1.00 36.04           C  
ATOM   1712  O   PRO B 100     -30.197  92.151  42.175  1.00 40.07           O  
ATOM   1713  CB  PRO B 100     -27.194  91.618  43.115  1.00 24.14           C  
ATOM   1714  CG  PRO B 100     -26.139  92.713  43.335  1.00 22.92           C  
ATOM   1715  CD  PRO B 100     -25.601  92.954  41.943  1.00 24.64           C  
ATOM   1716  N   CYS B 101     -29.011  94.089  42.200  1.00 33.69           N  
ATOM   1717  CA  CYS B 101     -30.097  94.942  42.667  1.00 36.18           C  
ATOM   1718  C   CYS B 101     -30.663  95.843  41.573  1.00 37.22           C  
ATOM   1719  O   CYS B 101     -30.097  96.885  41.240  1.00 36.71           O  
ATOM   1720  CB  CYS B 101     -29.613  95.778  43.849  1.00 35.26           C  
ATOM   1721  SG  CYS B 101     -29.274  94.756  45.285  1.00 38.14           S  
ATOM   1722  N   GLN B 102     -31.787  95.434  41.011  1.00 42.51           N  
ATOM   1723  CA  GLN B 102     -32.441  96.254  39.998  1.00 52.08           C  
ATOM   1724  C   GLN B 102     -33.326  97.342  40.625  1.00 52.12           C  
ATOM   1725  O   GLN B 102     -33.621  98.346  39.981  1.00 54.31           O  
ATOM   1726  CB  GLN B 102     -33.211  95.384  39.001  1.00 55.12           C  
ATOM   1727  CG  GLN B 102     -32.461  95.111  37.682  1.00 63.95           C  
ATOM   1728  CD  GLN B 102     -31.004  94.662  37.868  1.00 68.59           C  
ATOM   1729  NE2 GLN B 102     -30.811  93.504  38.496  1.00 68.45           N  
ATOM   1730  OE1 GLN B 102     -30.069  95.356  37.449  1.00 69.68           O  
ATOM   1731  N   ARG B 103     -33.705  97.158  41.889  1.00 53.46           N  
ATOM   1732  CA  ARG B 103     -34.583  98.108  42.576  1.00 54.94           C  
ATOM   1733  C   ARG B 103     -34.138  98.401  44.010  1.00 56.98           C  
ATOM   1734  O   ARG B 103     -33.529  97.556  44.675  1.00 56.36           O  
ATOM   1735  CB  ARG B 103     -36.030  97.602  42.555  1.00 56.09           C  
ATOM   1736  N   LYS B 112     -35.107  91.301  52.014  1.00 54.31           N  
ATOM   1737  CA  LYS B 112     -35.034  89.952  51.436  1.00 59.90           C  
ATOM   1738  C   LYS B 112     -33.640  89.607  50.861  1.00 56.12           C  
ATOM   1739  O   LYS B 112     -33.036  90.420  50.145  1.00 55.79           O  
ATOM   1740  CB  LYS B 112     -36.125  89.754  50.370  1.00 64.46           C  
ATOM   1741  CG  LYS B 112     -36.249  90.903  49.353  1.00 69.66           C  
ATOM   1742  CD  LYS B 112     -36.477  90.400  47.922  1.00 73.27           C  
ATOM   1743  CE  LYS B 112     -35.203  89.783  47.309  1.00 76.38           C  
ATOM   1744  NZ  LYS B 112     -34.042  90.730  47.205  1.00 76.31           N1+
ATOM   1745  N   PRO B 113     -33.135  88.392  51.151  1.00 51.25           N  
ATOM   1746  CA  PRO B 113     -31.781  88.045  50.704  1.00 50.02           C  
ATOM   1747  C   PRO B 113     -31.702  87.747  49.206  1.00 47.69           C  
ATOM   1748  O   PRO B 113     -32.567  87.042  48.665  1.00 47.12           O  
ATOM   1749  CB  PRO B 113     -31.464  86.780  51.500  1.00 53.06           C  
ATOM   1750  CG  PRO B 113     -32.801  86.146  51.739  1.00 54.73           C  
ATOM   1751  CD  PRO B 113     -33.783  87.281  51.874  1.00 52.69           C  
ATOM   1752  N   TRP B 114     -30.686  88.294  48.540  1.00 42.17           N  
ATOM   1753  CA  TRP B 114     -30.399  87.904  47.159  1.00 33.76           C  
ATOM   1754  C   TRP B 114     -29.165  87.030  47.111  1.00 31.96           C  
ATOM   1755  O   TRP B 114     -28.279  87.142  47.954  1.00 29.03           O  
ATOM   1756  CB  TRP B 114     -30.240  89.105  46.227  1.00 30.13           C  
ATOM   1757  CG  TRP B 114     -29.248  90.135  46.698  1.00 26.71           C  
ATOM   1758  CD1 TRP B 114     -29.534  91.271  47.397  1.00 26.21           C  
ATOM   1759  CD2 TRP B 114     -27.817  90.117  46.522  1.00 28.05           C  
ATOM   1760  CE2 TRP B 114     -27.311  91.284  47.129  1.00 32.25           C  
ATOM   1761  CE3 TRP B 114     -26.917  89.229  45.907  1.00 29.32           C  
ATOM   1762  NE1 TRP B 114     -28.380  91.965  47.661  1.00 30.22           N  
ATOM   1763  CZ2 TRP B 114     -25.942  91.594  47.139  1.00 30.72           C  
ATOM   1764  CZ3 TRP B 114     -25.554  89.530  45.920  1.00 25.79           C  
ATOM   1765  CH2 TRP B 114     -25.079  90.701  46.538  1.00 28.21           C  
ATOM   1766  N   TYR B 115     -29.128  86.152  46.111  1.00 36.12           N  
ATOM   1767  CA  TYR B 115     -27.974  85.312  45.840  1.00 32.30           C  
ATOM   1768  C   TYR B 115     -27.531  85.442  44.385  1.00 28.99           C  
ATOM   1769  O   TYR B 115     -28.361  85.477  43.478  1.00 30.94           O  
ATOM   1770  CB  TYR B 115     -28.320  83.869  46.120  1.00 29.48           C  
ATOM   1771  CG  TYR B 115     -28.304  83.490  47.577  1.00 33.41           C  
ATOM   1772  CD1 TYR B 115     -29.458  83.597  48.366  1.00 33.84           C  
ATOM   1773  CD2 TYR B 115     -27.145  82.993  48.162  1.00 28.14           C  
ATOM   1774  CE1 TYR B 115     -29.439  83.219  49.712  1.00 33.00           C  
ATOM   1775  CE2 TYR B 115     -27.128  82.599  49.475  1.00 33.46           C  
ATOM   1776  CZ  TYR B 115     -28.274  82.717  50.244  1.00 33.10           C  
ATOM   1777  OH  TYR B 115     -28.221  82.331  51.554  1.00 36.05           O  
ATOM   1778  N   GLU B 116     -26.220  85.498  44.168  1.00 25.94           N  
ATOM   1779  CA  GLU B 116     -25.662  85.557  42.814  1.00 27.97           C  
ATOM   1780  C   GLU B 116     -24.407  84.709  42.774  1.00 29.14           C  
ATOM   1781  O   GLU B 116     -23.344  85.158  43.188  1.00 28.91           O  
ATOM   1782  CB  GLU B 116     -25.306  86.999  42.403  1.00 32.73           C  
ATOM   1783  CG  GLU B 116     -26.482  87.941  42.265  1.00 36.14           C  
ATOM   1784  CD  GLU B 116     -27.240  87.815  40.942  1.00 40.97           C  
ATOM   1785  OE1 GLU B 116     -26.856  87.021  40.045  1.00 41.18           O  
ATOM   1786  OE2 GLU B 116     -28.237  88.539  40.804  1.00 43.50           O1-
ATOM   1787  N   PRO B 117     -24.537  83.457  42.320  1.00 26.04           N  
ATOM   1788  CA  PRO B 117     -23.342  82.683  42.029  1.00 27.60           C  
ATOM   1789  C   PRO B 117     -22.738  83.202  40.727  1.00 26.85           C  
ATOM   1790  O   PRO B 117     -23.478  83.514  39.791  1.00 32.63           O  
ATOM   1791  CB  PRO B 117     -23.854  81.242  41.871  1.00 24.59           C  
ATOM   1792  CG  PRO B 117     -25.337  81.331  41.770  1.00 26.65           C  
ATOM   1793  CD  PRO B 117     -25.788  82.734  42.060  1.00 24.89           C  
ATOM   1794  N   ILE B 118     -21.418  83.362  40.693  1.00 26.64           N  
ATOM   1795  CA  ILE B 118     -20.712  83.729  39.448  1.00 25.06           C  
ATOM   1796  C   ILE B 118     -19.806  82.553  39.096  1.00 26.23           C  
ATOM   1797  O   ILE B 118     -19.069  82.062  39.944  1.00 21.78           O  
ATOM   1798  CB  ILE B 118     -19.869  85.050  39.550  1.00 26.15           C  
ATOM   1799  CG1 ILE B 118     -20.758  86.274  39.750  1.00 28.25           C  
ATOM   1800  CG2 ILE B 118     -19.032  85.265  38.261  1.00 25.01           C  
ATOM   1801  CD1 ILE B 118     -19.984  87.631  39.614  1.00 27.84           C  
ATOM   1802  N   TYR B 119     -19.909  82.086  37.856  1.00 25.90           N  
ATOM   1803  CA  TYR B 119     -19.129  80.961  37.372  1.00 25.73           C  
ATOM   1804  C   TYR B 119     -18.167  81.402  36.264  1.00 22.52           C  
ATOM   1805  O   TYR B 119     -18.574  82.100  35.353  1.00 20.89           O  
ATOM   1806  CB  TYR B 119     -20.058  79.942  36.749  1.00 23.10           C  
ATOM   1807  CG  TYR B 119     -21.085  79.327  37.646  1.00 25.43           C  
ATOM   1808  CD1 TYR B 119     -22.377  79.879  37.735  1.00 27.46           C  
ATOM   1809  CD2 TYR B 119     -20.798  78.173  38.373  1.00 21.90           C  
ATOM   1810  CE1 TYR B 119     -23.347  79.296  38.534  1.00 27.84           C  
ATOM   1811  CE2 TYR B 119     -21.761  77.588  39.192  1.00 28.36           C  
ATOM   1812  CZ  TYR B 119     -23.039  78.164  39.259  1.00 24.98           C  
ATOM   1813  OH  TYR B 119     -24.002  77.576  40.023  1.00 27.05           O  
ATOM   1814  N   LEU B 120     -16.909  80.995  36.348  1.00 20.94           N  
ATOM   1815  CA  LEU B 120     -15.941  81.222  35.268  1.00 19.58           C  
ATOM   1816  C   LEU B 120     -15.310  79.906  34.834  1.00 23.64           C  
ATOM   1817  O   LEU B 120     -15.038  79.054  35.667  1.00 20.83           O  
ATOM   1818  CB  LEU B 120     -14.855  82.184  35.722  1.00 20.64           C  
ATOM   1819  CG  LEU B 120     -15.366  83.587  36.034  1.00 22.12           C  
ATOM   1820  CD1 LEU B 120     -14.281  84.413  36.676  1.00 20.66           C  
ATOM   1821  CD2 LEU B 120     -15.923  84.236  34.727  1.00 22.25           C  
ATOM   1822  N   GLY B 121     -15.090  79.741  33.531  1.00 16.26           N  
ATOM   1823  CA  GLY B 121     -14.521  78.511  33.021  1.00 23.50           C  
ATOM   1824  C   GLY B 121     -13.994  78.728  31.628  1.00 21.25           C  
ATOM   1825  O   GLY B 121     -14.612  79.433  30.848  1.00 17.14           O  
ATOM   1826  N   GLY B 122     -12.825  78.157  31.341  1.00 21.26           N  
ATOM   1827  CA  GLY B 122     -12.188  78.301  30.030  1.00 20.65           C  
ATOM   1828  C   GLY B 122     -10.966  77.398  29.971  1.00 21.94           C  
ATOM   1829  O   GLY B 122     -10.626  76.735  30.950  1.00 25.51           O  
ATOM   1830  N   VAL B 123     -10.296  77.374  28.827  1.00 19.14           N  
ATOM   1831  CA  VAL B 123      -9.188  76.440  28.598  1.00 19.54           C  
ATOM   1832  C   VAL B 123      -8.061  77.230  27.935  1.00 20.99           C  
ATOM   1833  O   VAL B 123      -8.236  77.742  26.835  1.00 19.52           O  
ATOM   1834  CB  VAL B 123      -9.615  75.266  27.697  1.00 17.17           C  
ATOM   1835  CG1 VAL B 123      -8.428  74.446  27.251  1.00 20.02           C  
ATOM   1836  CG2 VAL B 123     -10.668  74.379  28.396  1.00 16.13           C  
ATOM   1837  N   PHE B 124      -6.913  77.290  28.611  1.00 16.33           N  
ATOM   1838  CA  PHE B 124      -5.840  78.229  28.300  1.00 20.87           C  
ATOM   1839  C   PHE B 124      -4.478  77.576  28.234  1.00 22.51           C  
ATOM   1840  O   PHE B 124      -4.232  76.598  28.948  1.00 17.83           O  
ATOM   1841  CB  PHE B 124      -5.804  79.338  29.358  1.00 19.90           C  
ATOM   1842  CG  PHE B 124      -7.089  80.107  29.452  1.00 20.83           C  
ATOM   1843  CD1 PHE B 124      -8.076  79.719  30.349  1.00 24.24           C  
ATOM   1844  CD2 PHE B 124      -7.338  81.171  28.599  1.00 20.91           C  
ATOM   1845  CE1 PHE B 124      -9.291  80.405  30.416  1.00 21.11           C  
ATOM   1846  CE2 PHE B 124      -8.555  81.857  28.664  1.00 23.87           C  
ATOM   1847  CZ  PHE B 124      -9.515  81.470  29.583  1.00 21.64           C  
ATOM   1848  N   GLN B 125      -3.617  78.111  27.350  1.00 20.96           N  
ATOM   1849  CA  GLN B 125      -2.204  77.717  27.287  1.00 22.09           C  
ATOM   1850  C   GLN B 125      -1.424  78.469  28.335  1.00 21.62           C  
ATOM   1851  O   GLN B 125      -1.422  79.703  28.373  1.00 22.63           O  
ATOM   1852  CB  GLN B 125      -1.587  77.951  25.904  1.00 24.94           C  
ATOM   1853  CG  GLN B 125      -2.048  76.911  24.917  1.00 25.54           C  
ATOM   1854  CD  GLN B 125      -1.396  77.019  23.541  1.00 32.05           C  
ATOM   1855  NE2 GLN B 125      -1.516  75.936  22.766  1.00 29.85           N  
ATOM   1856  OE1 GLN B 125      -0.797  78.048  23.177  1.00 21.92           O  
ATOM   1857  N   LEU B 126      -0.771  77.702  29.194  1.00 19.42           N  
ATOM   1858  CA  LEU B 126      -0.107  78.243  30.361  1.00 21.70           C  
ATOM   1859  C   LEU B 126       1.333  77.775  30.327  1.00 21.24           C  
ATOM   1860  O   LEU B 126       1.629  76.719  29.774  1.00 24.17           O  
ATOM   1861  CB  LEU B 126      -0.787  77.736  31.642  1.00 16.62           C  
ATOM   1862  CG  LEU B 126      -2.258  78.060  31.907  1.00 18.23           C  
ATOM   1863  CD1 LEU B 126      -2.591  77.583  33.322  1.00 22.25           C  
ATOM   1864  CD2 LEU B 126      -2.518  79.575  31.771  1.00 18.27           C  
ATOM   1865  N   GLU B 127       2.207  78.544  30.950  1.00 16.86           N  
ATOM   1866  CA  GLU B 127       3.640  78.225  31.008  1.00 14.07           C  
ATOM   1867  C   GLU B 127       4.049  77.864  32.403  1.00 21.87           C  
ATOM   1868  O   GLU B 127       3.426  78.298  33.378  1.00 24.26           O  
ATOM   1869  CB  GLU B 127       4.452  79.464  30.620  1.00 20.57           C  
ATOM   1870  CG  GLU B 127       3.977  80.152  29.347  1.00 36.37           C  
ATOM   1871  CD  GLU B 127       4.875  79.926  28.170  1.00 49.48           C  
ATOM   1872  OE1 GLU B 127       5.993  80.495  28.173  1.00 56.01           O  
ATOM   1873  OE2 GLU B 127       4.454  79.210  27.230  1.00 54.01           O1-
ATOM   1874  N   LYS B 128       5.154  77.137  32.500  1.00 23.99           N  
ATOM   1875  CA  LYS B 128       5.788  76.886  33.770  1.00 24.30           C  
ATOM   1876  C   LYS B 128       5.882  78.191  34.557  1.00 21.69           C  
ATOM   1877  O   LYS B 128       6.318  79.227  34.037  1.00 24.31           O  
ATOM   1878  CB  LYS B 128       7.178  76.308  33.537  1.00 26.52           C  
ATOM   1879  CG  LYS B 128       7.857  75.765  34.749  1.00 31.54           C  
ATOM   1880  CD  LYS B 128       9.117  75.013  34.314  1.00 36.53           C  
ATOM   1881  CE  LYS B 128       9.878  74.514  35.529  1.00 41.47           C  
ATOM   1882  NZ  LYS B 128      11.132  73.810  35.129  1.00 42.71           N1+
ATOM   1883  N   GLY B 129       5.431  78.140  35.810  1.00 20.80           N  
ATOM   1884  CA  GLY B 129       5.579  79.264  36.720  1.00 24.01           C  
ATOM   1885  C   GLY B 129       4.482  80.303  36.655  1.00 24.36           C  
ATOM   1886  O   GLY B 129       4.488  81.246  37.444  1.00 21.61           O  
ATOM   1887  N   ASP B 130       3.556  80.175  35.704  1.00 21.72           N  
ATOM   1888  CA  ASP B 130       2.456  81.135  35.648  1.00 19.95           C  
ATOM   1889  C   ASP B 130       1.763  81.120  37.001  1.00 21.51           C  
ATOM   1890  O   ASP B 130       1.636  80.061  37.624  1.00 19.83           O  
ATOM   1891  CB  ASP B 130       1.421  80.755  34.607  1.00 23.60           C  
ATOM   1892  CG  ASP B 130       1.851  81.101  33.188  1.00 25.34           C  
ATOM   1893  OD1 ASP B 130       2.960  81.641  32.962  1.00 22.07           O  
ATOM   1894  OD2 ASP B 130       1.058  80.808  32.288  1.00 30.74           O1-
ATOM   1895  N   ARG B 131       1.280  82.285  37.402  1.00 22.97           N  
ATOM   1896  CA  ARG B 131       0.517  82.456  38.638  1.00 27.63           C  
ATOM   1897  C   ARG B 131      -0.915  82.835  38.289  1.00 24.46           C  
ATOM   1898  O   ARG B 131      -1.148  83.812  37.578  1.00 28.44           O  
ATOM   1899  CB  ARG B 131       1.137  83.566  39.481  1.00 29.91           C  
ATOM   1900  CG  ARG B 131       2.466  83.202  40.134  1.00 37.60           C  
ATOM   1901  CD  ARG B 131       3.360  84.451  40.277  1.00 40.67           C  
ATOM   1902  NE  ARG B 131       2.621  85.582  40.823  1.00 47.73           N  
ATOM   1903  CZ  ARG B 131       3.063  86.836  40.888  1.00 49.03           C  
ATOM   1904  NH1 ARG B 131       4.275  87.170  40.439  1.00 41.22           N1+
ATOM   1905  NH2 ARG B 131       2.271  87.764  41.413  1.00 51.19           N  
ATOM   1906  N   LEU B 132      -1.866  82.047  38.780  1.00 20.55           N  
ATOM   1907  CA  LEU B 132      -3.291  82.262  38.519  1.00 19.49           C  
ATOM   1908  C   LEU B 132      -3.979  82.835  39.733  1.00 26.90           C  
ATOM   1909  O   LEU B 132      -3.883  82.264  40.829  1.00 18.42           O  
ATOM   1910  CB  LEU B 132      -3.943  80.937  38.119  1.00 25.83           C  
ATOM   1911  CG  LEU B 132      -3.300  80.272  36.889  1.00 29.29           C  
ATOM   1912  CD1 LEU B 132      -3.780  78.845  36.711  1.00 26.86           C  
ATOM   1913  CD2 LEU B 132      -3.564  81.107  35.626  1.00 24.88           C  
ATOM   1914  N   SER B 133      -4.639  83.971  39.531  1.00 24.65           N  
ATOM   1915  CA  SER B 133      -5.381  84.658  40.582  1.00 30.58           C  
ATOM   1916  C   SER B 133      -6.870  84.555  40.314  1.00 27.02           C  
ATOM   1917  O   SER B 133      -7.296  84.720  39.184  1.00 27.48           O  
ATOM   1918  CB  SER B 133      -5.029  86.143  40.619  1.00 30.84           C  
ATOM   1919  OG  SER B 133      -3.837  86.377  41.336  1.00 44.22           O  
ATOM   1920  N   ALA B 134      -7.658  84.320  41.356  1.00 18.19           N  
ATOM   1921  CA  ALA B 134      -9.117  84.399  41.212  1.00 20.11           C  
ATOM   1922  C   ALA B 134      -9.646  85.374  42.235  1.00 22.37           C  
ATOM   1923  O   ALA B 134      -9.547  85.120  43.423  1.00 20.31           O  
ATOM   1924  CB  ALA B 134      -9.757  83.053  41.366  1.00 15.77           C  
ATOM   1925  N   GLU B 135     -10.184  86.499  41.781  1.00 22.79           N  
ATOM   1926  CA  GLU B 135     -10.474  87.591  42.712  1.00 24.62           C  
ATOM   1927  C   GLU B 135     -11.872  88.099  42.522  1.00 22.73           C  
ATOM   1928  O   GLU B 135     -12.481  87.875  41.479  1.00 20.52           O  
ATOM   1929  CB  GLU B 135      -9.519  88.758  42.478  1.00 26.39           C  
ATOM   1930  CG  GLU B 135      -8.043  88.390  42.498  1.00 34.06           C  
ATOM   1931  CD  GLU B 135      -7.197  89.493  41.910  1.00 41.18           C  
ATOM   1932  OE1 GLU B 135      -6.844  89.394  40.714  1.00 48.38           O  
ATOM   1933  OE2 GLU B 135      -6.921  90.472  42.622  1.00 40.28           O1-
ATOM   1934  N   ILE B 136     -12.341  88.846  43.511  1.00 21.04           N  
ATOM   1935  CA  ILE B 136     -13.657  89.485  43.493  1.00 19.97           C  
ATOM   1936  C   ILE B 136     -13.480  90.929  43.990  1.00 22.32           C  
ATOM   1937  O   ILE B 136     -12.449  91.249  44.576  1.00 23.68           O  
ATOM   1938  CB  ILE B 136     -14.658  88.704  44.404  1.00 21.03           C  
ATOM   1939  CG1 ILE B 136     -14.064  88.544  45.823  1.00 18.54           C  
ATOM   1940  CG2 ILE B 136     -14.948  87.320  43.804  1.00 19.68           C  
ATOM   1941  CD1 ILE B 136     -15.036  88.137  46.895  1.00 23.42           C  
ATOM   1942  N   ASN B 137     -14.465  91.800  43.747  1.00 22.19           N  
ATOM   1943  CA  ASN B 137     -14.404  93.181  44.242  1.00 24.61           C  
ATOM   1944  C   ASN B 137     -15.107  93.406  45.599  1.00 25.93           C  
ATOM   1945  O   ASN B 137     -14.863  94.423  46.253  1.00 23.32           O  
ATOM   1946  CB  ASN B 137     -15.035  94.135  43.223  1.00 18.53           C  
ATOM   1947  CG  ASN B 137     -16.520  93.896  43.044  1.00 18.95           C  
ATOM   1948  ND2 ASN B 137     -17.245  94.930  42.635  1.00 16.91           N  
ATOM   1949  OD1 ASN B 137     -17.019  92.792  43.299  1.00 24.22           O  
ATOM   1950  N   ARG B 138     -16.003  92.492  45.983  1.00 23.46           N  
ATOM   1951  CA  ARG B 138     -16.857  92.692  47.182  1.00 31.54           C  
ATOM   1952  C   ARG B 138     -16.848  91.484  48.120  1.00 28.28           C  
ATOM   1953  O   ARG B 138     -17.842  90.751  48.194  1.00 26.34           O  
ATOM   1954  CB  ARG B 138     -18.310  93.008  46.798  1.00 34.84           C  
ATOM   1955  CG  ARG B 138     -18.542  94.339  46.070  1.00 38.36           C  
ATOM   1956  CD  ARG B 138     -18.173  95.536  46.935  1.00 37.21           C  
ATOM   1957  NE  ARG B 138     -18.955  95.641  48.168  1.00 32.40           N  
ATOM   1958  CZ  ARG B 138     -20.095  96.318  48.283  1.00 31.58           C  
ATOM   1959  NH1 ARG B 138     -20.631  96.950  47.240  1.00 30.80           N1+
ATOM   1960  NH2 ARG B 138     -20.711  96.363  49.451  1.00 30.68           N  
ATOM   1961  N   PRO B 139     -15.734  91.280  48.845  1.00 29.97           N  
ATOM   1962  CA  PRO B 139     -15.628  90.195  49.833  1.00 31.41           C  
ATOM   1963  C   PRO B 139     -16.628  90.291  50.990  1.00 33.55           C  
ATOM   1964  O   PRO B 139     -16.874  89.296  51.676  1.00 33.39           O  
ATOM   1965  CB  PRO B 139     -14.171  90.300  50.313  1.00 30.24           C  
ATOM   1966  CG  PRO B 139     -13.791  91.747  50.023  1.00 28.30           C  
ATOM   1967  CD  PRO B 139     -14.476  92.048  48.741  1.00 26.44           C  
ATOM   1968  N   ASP B 140     -17.224  91.462  51.190  1.00 36.32           N  
ATOM   1969  CA  ASP B 140     -18.323  91.580  52.139  1.00 37.88           C  
ATOM   1970  C   ASP B 140     -19.606  90.885  51.658  1.00 38.93           C  
ATOM   1971  O   ASP B 140     -20.431  90.517  52.473  1.00 34.84           O  
ATOM   1972  CB  ASP B 140     -18.595  93.036  52.539  1.00 40.86           C  
ATOM   1973  CG  ASP B 140     -18.827  93.932  51.361  1.00 47.06           C  
ATOM   1974  OD1 ASP B 140     -17.996  93.917  50.423  1.00 49.16           O  
ATOM   1975  OD2 ASP B 140     -19.836  94.668  51.374  1.00 50.07           O1-
ATOM   1976  N   TYR B 141     -19.764  90.678  50.348  1.00 33.65           N  
ATOM   1977  CA  TYR B 141     -20.920  89.916  49.860  1.00 30.61           C  
ATOM   1978  C   TYR B 141     -20.612  88.428  49.679  1.00 27.79           C  
ATOM   1979  O   TYR B 141     -21.466  87.652  49.246  1.00 28.31           O  
ATOM   1980  CB  TYR B 141     -21.489  90.521  48.572  1.00 34.17           C  
ATOM   1981  CG  TYR B 141     -22.315  91.770  48.791  1.00 33.75           C  
ATOM   1982  CD1 TYR B 141     -22.030  92.943  48.108  1.00 33.80           C  
ATOM   1983  CD2 TYR B 141     -23.375  91.778  49.687  1.00 37.11           C  
ATOM   1984  CE1 TYR B 141     -22.779  94.095  48.307  1.00 35.27           C  
ATOM   1985  CE2 TYR B 141     -24.138  92.926  49.894  1.00 38.59           C  
ATOM   1986  CZ  TYR B 141     -23.837  94.074  49.202  1.00 37.79           C  
ATOM   1987  OH  TYR B 141     -24.588  95.206  49.406  1.00 39.88           O  
ATOM   1988  N   LEU B 142     -19.403  88.017  50.045  1.00 31.06           N  
ATOM   1989  CA  LEU B 142     -18.996  86.639  49.806  1.00 34.73           C  
ATOM   1990  C   LEU B 142     -19.741  85.727  50.761  1.00 37.02           C  
ATOM   1991  O   LEU B 142     -19.850  86.019  51.950  1.00 36.91           O  
ATOM   1992  CB  LEU B 142     -17.474  86.480  49.948  1.00 37.51           C  
ATOM   1993  CG  LEU B 142     -16.722  85.374  49.200  1.00 39.64           C  
ATOM   1994  CD1 LEU B 142     -16.742  84.086  49.979  1.00 47.91           C  
ATOM   1995  CD2 LEU B 142     -17.280  85.156  47.793  1.00 42.12           C  
ATOM   1996  N   ASP B 143     -20.290  84.639  50.230  1.00 36.19           N  
ATOM   1997  CA  ASP B 143     -21.015  83.693  51.057  1.00 36.21           C  
ATOM   1998  C   ASP B 143     -20.250  82.377  51.109  1.00 41.61           C  
ATOM   1999  O   ASP B 143     -20.399  81.524  50.240  1.00 43.18           O  
ATOM   2000  CB  ASP B 143     -22.427  83.491  50.524  1.00 37.90           C  
ATOM   2001  CG  ASP B 143     -23.277  82.571  51.411  1.00 43.57           C  
ATOM   2002  OD1 ASP B 143     -22.946  82.363  52.594  1.00 42.41           O  
ATOM   2003  OD2 ASP B 143     -24.299  82.058  50.916  1.00 49.52           O1-
ATOM   2004  N   PHE B 144     -19.406  82.240  52.119  1.00 39.65           N  
ATOM   2005  CA  PHE B 144     -18.757  80.972  52.421  1.00 48.36           C  
ATOM   2006  C   PHE B 144     -19.270  80.370  53.742  1.00 49.98           C  
ATOM   2007  O   PHE B 144     -18.516  79.678  54.441  1.00 51.64           O  
ATOM   2008  CB  PHE B 144     -17.220  81.123  52.456  1.00 47.27           C  
ATOM   2009  CG  PHE B 144     -16.727  82.319  53.241  1.00 45.66           C  
ATOM   2010  CD1 PHE B 144     -17.298  82.667  54.463  1.00 46.29           C  
ATOM   2011  CD2 PHE B 144     -15.664  83.073  52.765  1.00 43.38           C  
ATOM   2012  CE1 PHE B 144     -16.835  83.758  55.187  1.00 49.39           C  
ATOM   2013  CE2 PHE B 144     -15.188  84.169  53.475  1.00 50.49           C  
ATOM   2014  CZ  PHE B 144     -15.775  84.517  54.691  1.00 51.35           C  
ATOM   2015  N   ALA B 145     -20.541  80.630  54.071  1.00 50.34           N  
ATOM   2016  CA  ALA B 145     -21.165  80.104  55.306  1.00 53.48           C  
ATOM   2017  C   ALA B 145     -21.145  78.581  55.339  1.00 54.58           C  
ATOM   2018  O   ALA B 145     -20.780  77.973  56.350  1.00 59.24           O  
ATOM   2019  CB  ALA B 145     -22.601  80.615  55.461  1.00 51.40           C  
ATOM   2020  N   GLU B 146     -21.556  77.979  54.227  1.00 52.40           N  
ATOM   2021  CA  GLU B 146     -21.472  76.539  54.036  1.00 46.98           C  
ATOM   2022  C   GLU B 146     -20.304  76.237  53.107  1.00 43.13           C  
ATOM   2023  O   GLU B 146     -19.912  77.080  52.294  1.00 42.36           O  
ATOM   2024  CB  GLU B 146     -22.783  75.997  53.456  1.00 47.06           C  
ATOM   2025  N   SER B 147     -19.746  75.039  53.248  1.00 40.36           N  
ATOM   2026  CA  SER B 147     -18.667  74.566  52.398  1.00 36.49           C  
ATOM   2027  C   SER B 147     -19.143  74.289  50.965  1.00 31.74           C  
ATOM   2028  O   SER B 147     -20.315  73.939  50.722  1.00 25.18           O  
ATOM   2029  CB  SER B 147     -18.028  73.303  52.999  1.00 42.69           C  
ATOM   2030  OG  SER B 147     -17.255  73.600  54.158  1.00 45.43           O  
ATOM   2031  N   GLY B 148     -18.215  74.439  50.023  1.00 25.83           N  
ATOM   2032  CA  GLY B 148     -18.463  74.106  48.604  1.00 20.93           C  
ATOM   2033  C   GLY B 148     -18.989  75.239  47.746  1.00 23.25           C  
ATOM   2034  O   GLY B 148     -19.233  75.061  46.533  1.00 22.46           O  
ATOM   2035  N   GLN B 149     -19.162  76.407  48.363  1.00 19.74           N  
ATOM   2036  CA  GLN B 149     -19.782  77.552  47.682  1.00 27.30           C  
ATOM   2037  C   GLN B 149     -18.804  78.490  46.950  1.00 25.77           C  
ATOM   2038  O   GLN B 149     -19.215  79.265  46.102  1.00 23.13           O  
ATOM   2039  CB  GLN B 149     -20.654  78.348  48.665  1.00 27.24           C  
ATOM   2040  CG  GLN B 149     -21.779  77.524  49.269  1.00 27.40           C  
ATOM   2041  CD  GLN B 149     -22.636  78.289  50.304  1.00 32.04           C  
ATOM   2042  NE2 GLN B 149     -22.154  79.444  50.780  1.00 28.57           N  
ATOM   2043  OE1 GLN B 149     -23.717  77.838  50.648  1.00 27.95           O  
ATOM   2044  N   VAL B 150     -17.527  78.460  47.320  1.00 26.99           N  
ATOM   2045  CA  VAL B 150     -16.529  79.309  46.667  1.00 23.67           C  
ATOM   2046  C   VAL B 150     -15.316  78.457  46.387  1.00 24.64           C  
ATOM   2047  O   VAL B 150     -14.698  77.938  47.303  1.00 19.33           O  
ATOM   2048  CB  VAL B 150     -16.098  80.523  47.539  1.00 27.06           C  
ATOM   2049  CG1 VAL B 150     -15.184  81.470  46.743  1.00 22.08           C  
ATOM   2050  CG2 VAL B 150     -17.321  81.279  48.108  1.00 27.68           C  
ATOM   2051  N   TYR B 151     -14.984  78.293  45.111  1.00 20.38           N  
ATOM   2052  CA  TYR B 151     -13.856  77.459  44.749  1.00 23.34           C  
ATOM   2053  C   TYR B 151     -13.223  77.881  43.427  1.00 22.30           C  
ATOM   2054  O   TYR B 151     -13.830  78.635  42.655  1.00 20.01           O  
ATOM   2055  CB  TYR B 151     -14.271  75.994  44.686  1.00 21.09           C  
ATOM   2056  CG  TYR B 151     -15.472  75.708  43.806  1.00 19.27           C  
ATOM   2057  CD1 TYR B 151     -15.314  75.496  42.440  1.00 20.82           C  
ATOM   2058  CD2 TYR B 151     -16.757  75.612  44.348  1.00 16.08           C  
ATOM   2059  CE1 TYR B 151     -16.394  75.202  41.620  1.00 21.14           C  
ATOM   2060  CE2 TYR B 151     -17.860  75.334  43.535  1.00 17.03           C  
ATOM   2061  CZ  TYR B 151     -17.661  75.108  42.164  1.00 20.76           C  
ATOM   2062  OH  TYR B 151     -18.717  74.822  41.326  1.00 19.17           O  
ATOM   2063  N   PHE B 152     -12.021  77.361  43.201  1.00 22.41           N  
ATOM   2064  CA  PHE B 152     -11.106  77.786  42.132  1.00 21.34           C  
ATOM   2065  C   PHE B 152     -10.237  76.585  41.815  1.00 22.93           C  
ATOM   2066  O   PHE B 152      -9.613  76.046  42.703  1.00 21.63           O  
ATOM   2067  CB  PHE B 152     -10.234  78.905  42.684  1.00 19.11           C  
ATOM   2068  CG  PHE B 152      -9.158  79.396  41.765  1.00 16.10           C  
ATOM   2069  CD1 PHE B 152      -9.302  79.358  40.369  1.00 16.37           C  
ATOM   2070  CD2 PHE B 152      -8.002  79.991  42.316  1.00 18.07           C  
ATOM   2071  CE1 PHE B 152      -8.292  79.867  39.533  1.00 21.02           C  
ATOM   2072  CE2 PHE B 152      -6.994  80.502  41.494  1.00 19.37           C  
ATOM   2073  CZ  PHE B 152      -7.150  80.435  40.086  1.00 19.03           C  
ATOM   2074  N   GLY B 153     -10.184  76.165  40.548  1.00 20.71           N  
ATOM   2075  CA  GLY B 153      -9.377  75.006  40.189  1.00 18.56           C  
ATOM   2076  C   GLY B 153      -8.844  75.019  38.772  1.00 22.39           C  
ATOM   2077  O   GLY B 153      -9.263  75.838  37.943  1.00 16.70           O  
ATOM   2078  N   ILE B 154      -7.889  74.125  38.517  1.00 24.29           N  
ATOM   2079  CA  ILE B 154      -7.286  73.951  37.200  1.00 24.22           C  
ATOM   2080  C   ILE B 154      -7.046  72.458  36.953  1.00 26.61           C  
ATOM   2081  O   ILE B 154      -6.801  71.696  37.885  1.00 22.07           O  
ATOM   2082  CB  ILE B 154      -5.937  74.730  37.065  1.00 23.74           C  
ATOM   2083  CG1 ILE B 154      -4.805  74.063  37.867  1.00 22.57           C  
ATOM   2084  CG2 ILE B 154      -6.096  76.148  37.510  1.00 26.30           C  
ATOM   2085  CD1 ILE B 154      -3.477  74.782  37.776  1.00 25.38           C  
ATOM   2086  N   ILE B 155      -7.115  72.048  35.695  1.00 21.60           N  
ATOM   2087  CA  ILE B 155      -6.858  70.668  35.334  1.00 21.20           C  
ATOM   2088  C   ILE B 155      -6.025  70.692  34.085  1.00 22.80           C  
ATOM   2089  O   ILE B 155      -6.492  71.178  33.052  1.00 22.63           O  
ATOM   2090  CB  ILE B 155      -8.170  69.897  35.001  1.00 22.31           C  
ATOM   2091  CG1 ILE B 155      -9.208  70.088  36.108  1.00 24.55           C  
ATOM   2092  CG2 ILE B 155      -7.856  68.442  34.801  1.00 19.06           C  
ATOM   2093  CD1 ILE B 155     -10.622  69.650  35.771  1.00 23.77           C  
ATOM   2094  N   ALA B 156      -4.805  70.161  34.168  1.00 22.50           N  
ATOM   2095  CA  ALA B 156      -3.978  70.025  32.983  1.00 22.22           C  
ATOM   2096  C   ALA B 156      -4.585  69.027  32.039  1.00 26.59           C  
ATOM   2097  O   ALA B 156      -4.999  67.924  32.456  1.00 22.50           O  
ATOM   2098  CB  ALA B 156      -2.571  69.605  33.341  1.00 21.39           C  
ATOM   2099  N   LEU B 157      -4.631  69.413  30.765  1.00 23.15           N  
ATOM   2100  CA  LEU B 157      -5.202  68.566  29.728  1.00 30.83           C  
ATOM   2101  C   LEU B 157      -4.112  67.876  28.912  1.00 31.96           C  
ATOM   2102  CB  LEU B 157      -6.145  69.364  28.804  1.00 27.89           C  
ATOM   2103  CG  LEU B 157      -7.324  70.106  29.444  1.00 28.65           C  
ATOM   2104  CD1 LEU B 157      -8.062  70.910  28.402  1.00 27.73           C  
ATOM   2105  CD2 LEU B 157      -8.300  69.158  30.175  1.00 29.22           C  
ATOM   2106  OXT LEU B 157      -4.476  67.135  28.001  1.00 40.55           O1-
TER   
ATOM   2107  N   ASP C  10     -31.798  64.350  23.436  1.00 49.70           N  
ATOM   2108  CA  ASP C  10     -32.299  63.575  22.249  1.00 53.45           C  
ATOM   2109  C   ASP C  10     -31.544  63.961  20.967  1.00 52.34           C  
ATOM   2110  O   ASP C  10     -31.911  63.556  19.854  1.00 52.44           O  
ATOM   2111  CB  ASP C  10     -33.810  63.763  22.077  1.00 56.28           C  
ATOM   2112  N   LYS C  11     -30.491  64.756  21.154  1.00 48.97           N  
ATOM   2113  CA  LYS C  11     -29.546  65.110  20.108  1.00 42.26           C  
ATOM   2114  C   LYS C  11     -28.630  63.931  19.793  1.00 41.85           C  
ATOM   2115  O   LYS C  11     -28.045  63.330  20.707  1.00 42.74           O  
ATOM   2116  CB  LYS C  11     -28.703  66.302  20.553  1.00 46.33           C  
ATOM   2117  CG  LYS C  11     -29.343  67.648  20.273  1.00 50.71           C  
ATOM   2118  CD  LYS C  11     -28.538  68.787  20.862  1.00 53.70           C  
ATOM   2119  CE  LYS C  11     -29.331  70.092  20.792  1.00 61.16           C  
ATOM   2120  NZ  LYS C  11     -28.618  71.245  21.430  1.00 63.03           N1+
ATOM   2121  N   PRO C  12     -28.493  63.603  18.497  1.00 34.64           N  
ATOM   2122  CA  PRO C  12     -27.669  62.503  18.000  1.00 36.53           C  
ATOM   2123  C   PRO C  12     -26.229  62.577  18.481  1.00 38.02           C  
ATOM   2124  O   PRO C  12     -25.607  63.643  18.416  1.00 34.94           O  
ATOM   2125  CB  PRO C  12     -27.733  62.697  16.487  1.00 33.40           C  
ATOM   2126  CG  PRO C  12     -29.072  63.311  16.279  1.00 36.75           C  
ATOM   2127  CD  PRO C  12     -29.167  64.302  17.390  1.00 31.24           C  
ATOM   2128  N   VAL C  13     -25.721  61.456  18.980  1.00 36.07           N  
ATOM   2129  CA  VAL C  13     -24.345  61.367  19.437  1.00 35.74           C  
ATOM   2130  C   VAL C  13     -23.812  59.978  19.101  1.00 41.27           C  
ATOM   2131  O   VAL C  13     -24.576  59.014  19.057  1.00 43.96           O  
ATOM   2132  CB  VAL C  13     -24.204  61.692  20.972  1.00 39.75           C  
ATOM   2133  CG1 VAL C  13     -25.184  60.882  21.812  1.00 39.96           C  
ATOM   2134  CG2 VAL C  13     -22.767  61.465  21.454  1.00 36.92           C  
ATOM   2135  N   ALA C  14     -22.506  59.883  18.863  1.00 39.16           N  
ATOM   2136  CA  ALA C  14     -21.867  58.605  18.568  1.00 37.57           C  
ATOM   2137  C   ALA C  14     -20.428  58.602  19.039  1.00 37.61           C  
ATOM   2138  O   ALA C  14     -19.748  59.641  19.040  1.00 30.80           O  
ATOM   2139  CB  ALA C  14     -21.921  58.308  17.077  1.00 38.29           C  
ATOM   2140  N   HIS C  15     -19.975  57.426  19.453  1.00 34.54           N  
ATOM   2141  CA  HIS C  15     -18.585  57.214  19.790  1.00 39.47           C  
ATOM   2142  C   HIS C  15     -18.280  55.754  19.570  1.00 42.73           C  
ATOM   2143  O   HIS C  15     -18.611  54.907  20.406  1.00 40.36           O  
ATOM   2144  CB  HIS C  15     -18.285  57.611  21.232  1.00 40.12           C  
ATOM   2145  CG  HIS C  15     -16.845  57.455  21.609  1.00 42.30           C  
ATOM   2146  CD2 HIS C  15     -16.169  56.404  22.134  1.00 41.32           C  
ATOM   2147  ND1 HIS C  15     -15.921  58.468  21.457  1.00 43.61           N  
ATOM   2148  CE1 HIS C  15     -14.741  58.051  21.884  1.00 44.42           C  
ATOM   2149  NE2 HIS C  15     -14.863  56.801  22.296  1.00 44.73           N  
ATOM   2150  N   VAL C  16     -17.677  55.466  18.422  1.00 42.16           N  
ATOM   2151  CA  VAL C  16     -17.301  54.101  18.083  1.00 41.81           C  
ATOM   2152  C   VAL C  16     -15.797  53.909  18.315  1.00 44.14           C  
ATOM   2153  O   VAL C  16     -15.018  54.854  18.166  1.00 39.43           O  
ATOM   2154  CB  VAL C  16     -17.726  53.712  16.641  1.00 39.65           C  
ATOM   2155  CG1 VAL C  16     -19.236  53.583  16.544  1.00 40.67           C  
ATOM   2156  CG2 VAL C  16     -17.218  54.713  15.603  1.00 34.68           C  
ATOM   2157  N   VAL C  17     -15.413  52.698  18.719  1.00 42.63           N  
ATOM   2158  CA  VAL C  17     -14.008  52.327  18.926  1.00 42.70           C  
ATOM   2159  C   VAL C  17     -13.603  51.216  17.953  1.00 42.30           C  
ATOM   2160  O   VAL C  17     -14.449  50.434  17.501  1.00 42.09           O  
ATOM   2161  CB  VAL C  17     -13.695  51.920  20.399  1.00 44.29           C  
ATOM   2162  CG1 VAL C  17     -14.038  53.056  21.366  1.00 36.86           C  
ATOM   2163  CG2 VAL C  17     -14.427  50.639  20.797  1.00 46.10           C  
ATOM   2164  N   ALA C  18     -12.313  51.152  17.635  1.00 40.42           N  
ATOM   2165  CA  ALA C  18     -11.802  50.241  16.606  1.00 40.38           C  
ATOM   2166  C   ALA C  18     -11.733  48.791  17.088  1.00 42.72           C  
ATOM   2167  O   ALA C  18     -11.398  48.517  18.237  1.00 45.79           O  
ATOM   2168  CB  ALA C  18     -10.440  50.695  16.127  1.00 36.45           C  
ATOM   2169  N   ASN C  19     -12.060  47.868  16.199  1.00 46.15           N  
ATOM   2170  CA  ASN C  19     -11.916  46.451  16.502  1.00 47.08           C  
ATOM   2171  C   ASN C  19     -10.452  46.036  16.358  1.00 43.80           C  
ATOM   2172  O   ASN C  19      -9.923  45.981  15.236  1.00 44.10           O  
ATOM   2173  CB  ASN C  19     -12.816  45.623  15.590  1.00 46.33           C  
ATOM   2174  CG  ASN C  19     -12.665  44.121  15.804  1.00 47.58           C  
ATOM   2175  ND2 ASN C  19     -13.258  43.356  14.898  1.00 46.71           N  
ATOM   2176  OD1 ASN C  19     -12.027  43.652  16.762  1.00 45.60           O  
ATOM   2177  N   PRO C  20      -9.798  45.741  17.492  1.00 38.74           N  
ATOM   2178  CA  PRO C  20      -8.382  45.367  17.518  1.00 44.99           C  
ATOM   2179  C   PRO C  20      -8.129  44.014  16.840  1.00 49.35           C  
ATOM   2180  O   PRO C  20      -6.992  43.708  16.479  1.00 50.29           O  
ATOM   2181  CB  PRO C  20      -8.071  45.276  19.015  1.00 40.40           C  
ATOM   2182  CG  PRO C  20      -9.400  44.988  19.656  1.00 42.44           C  
ATOM   2183  CD  PRO C  20     -10.403  45.710  18.837  1.00 43.98           C  
ATOM   2184  N   GLN C  21      -9.199  43.240  16.653  1.00 50.10           N  
ATOM   2185  CA  GLN C  21      -9.112  41.881  16.149  1.00 53.78           C  
ATOM   2186  C   GLN C  21      -9.510  41.805  14.676  1.00 55.30           C  
ATOM   2187  O   GLN C  21      -9.734  40.715  14.149  1.00 59.55           O  
ATOM   2188  CB  GLN C  21      -9.995  40.943  16.991  1.00 54.71           C  
ATOM   2189  CG  GLN C  21     -10.094  41.308  18.483  1.00 57.04           C  
ATOM   2190  CD  GLN C  21      -9.190  40.481  19.374  1.00 56.85           C  
ATOM   2191  NE2 GLN C  21      -9.596  39.245  19.639  1.00 57.14           N  
ATOM   2192  OE1 GLN C  21      -8.147  40.951  19.835  1.00 57.08           O  
ATOM   2193  N   ALA C  22      -9.604  42.955  14.011  1.00 54.58           N  
ATOM   2194  CA  ALA C  22      -9.932  42.981  12.578  1.00 53.09           C  
ATOM   2195  C   ALA C  22      -8.662  42.822  11.744  1.00 55.47           C  
ATOM   2196  O   ALA C  22      -7.578  43.215  12.181  1.00 55.29           O  
ATOM   2197  CB  ALA C  22     -10.676  44.267  12.202  1.00 47.69           C  
ATOM   2198  N   GLU C  23      -8.803  42.249  10.547  1.00 54.07           N  
ATOM   2199  CA  GLU C  23      -7.652  41.901   9.710  1.00 55.14           C  
ATOM   2200  C   GLU C  23      -7.424  42.899   8.583  1.00 51.22           C  
ATOM   2201  O   GLU C  23      -8.251  43.012   7.660  1.00 49.60           O  
ATOM   2202  CB  GLU C  23      -7.794  40.478   9.138  1.00 56.04           C  
ATOM   2203  CG  GLU C  23      -6.449  39.767   8.950  1.00 60.27           C  
ATOM   2204  CD  GLU C  23      -6.553  38.372   8.317  1.00 61.18           C  
ATOM   2205  OE1 GLU C  23      -7.678  37.877   8.053  1.00 59.51           O  
ATOM   2206  OE2 GLU C  23      -5.482  37.771   8.064  1.00 64.38           O1-
ATOM   2207  N   GLY C  24      -6.297  43.613   8.666  1.00 47.22           N  
ATOM   2208  CA  GLY C  24      -5.888  44.582   7.639  1.00 45.52           C  
ATOM   2209  C   GLY C  24      -6.920  45.669   7.373  1.00 44.69           C  
ATOM   2210  O   GLY C  24      -7.085  46.126   6.229  1.00 43.85           O  
ATOM   2211  N   GLN C  25      -7.632  46.064   8.424  1.00 46.00           N  
ATOM   2212  CA  GLN C  25      -8.708  47.066   8.319  1.00 47.92           C  
ATOM   2213  C   GLN C  25      -8.793  47.916   9.578  1.00 43.24           C  
ATOM   2214  O   GLN C  25      -8.562  47.429  10.682  1.00 40.65           O  
ATOM   2215  CB  GLN C  25     -10.071  46.388   8.154  1.00 50.07           C  
ATOM   2216  CG  GLN C  25     -10.230  45.478   6.964  1.00 57.50           C  
ATOM   2217  CD  GLN C  25     -11.383  44.511   7.140  1.00 59.88           C  
ATOM   2218  NE2 GLN C  25     -11.061  43.248   7.443  1.00 58.16           N  
ATOM   2219  OE1 GLN C  25     -12.548  44.890   7.006  1.00 59.56           O  
ATOM   2220  N   LEU C  26      -9.151  49.184   9.413  1.00 43.52           N  
ATOM   2221  CA  LEU C  26      -9.669  49.957  10.531  1.00 40.38           C  
ATOM   2222  C   LEU C  26     -11.188  49.744  10.542  1.00 41.09           C  
ATOM   2223  O   LEU C  26     -11.896  50.258   9.671  1.00 39.91           O  
ATOM   2224  CB  LEU C  26      -9.292  51.440  10.380  1.00 37.70           C  
ATOM   2225  CG  LEU C  26      -9.851  52.514  11.316  1.00 35.35           C  
ATOM   2226  CD1 LEU C  26      -9.562  52.224  12.805  1.00 35.72           C  
ATOM   2227  CD2 LEU C  26      -9.331  53.909  10.881  1.00 34.11           C  
ATOM   2228  N   GLN C  27     -11.670  48.969  11.513  1.00 42.86           N  
ATOM   2229  CA  GLN C  27     -13.083  48.571  11.588  1.00 44.81           C  
ATOM   2230  C   GLN C  27     -13.724  49.065  12.883  1.00 40.50           C  
ATOM   2231  O   GLN C  27     -13.205  48.805  13.969  1.00 38.50           O  
ATOM   2232  CB  GLN C  27     -13.219  47.041  11.470  1.00 46.32           C  
ATOM   2233  CG  GLN C  27     -14.556  46.479  11.965  1.00 50.28           C  
ATOM   2234  CD  GLN C  27     -14.609  44.962  11.901  1.00 50.92           C  
ATOM   2235  NE2 GLN C  27     -14.905  44.429  10.715  1.00 51.93           N  
ATOM   2236  OE1 GLN C  27     -14.364  44.277  12.904  1.00 48.46           O  
ATOM   2237  N   TRP C  28     -14.854  49.767  12.771  1.00 38.22           N  
ATOM   2238  CA  TRP C  28     -15.511  50.331  13.960  1.00 36.38           C  
ATOM   2239  C   TRP C  28     -16.507  49.378  14.627  1.00 39.57           C  
ATOM   2240  O   TRP C  28     -17.346  48.778  13.959  1.00 41.97           O  
ATOM   2241  CB  TRP C  28     -16.161  51.691  13.636  1.00 33.71           C  
ATOM   2242  CG  TRP C  28     -15.180  52.647  13.002  1.00 28.67           C  
ATOM   2243  CD1 TRP C  28     -15.140  53.027  11.696  1.00 30.19           C  
ATOM   2244  CD2 TRP C  28     -14.055  53.262  13.633  1.00 28.72           C  
ATOM   2245  CE2 TRP C  28     -13.395  54.031  12.651  1.00 27.22           C  
ATOM   2246  CE3 TRP C  28     -13.559  53.269  14.943  1.00 30.36           C  
ATOM   2247  NE1 TRP C  28     -14.081  53.869  11.477  1.00 29.41           N  
ATOM   2248  CZ2 TRP C  28     -12.253  54.803  12.934  1.00 28.08           C  
ATOM   2249  CZ3 TRP C  28     -12.415  54.024  15.218  1.00 30.07           C  
ATOM   2250  CH2 TRP C  28     -11.780  54.780  14.214  1.00 27.66           C  
ATOM   2251  N   LEU C  29     -16.381  49.237  15.943  1.00 41.20           N  
ATOM   2252  CA  LEU C  29     -17.301  48.443  16.751  1.00 47.90           C  
ATOM   2253  C   LEU C  29     -18.513  49.269  17.146  1.00 47.88           C  
ATOM   2254  O   LEU C  29     -18.377  50.426  17.565  1.00 40.56           O  
ATOM   2255  CB  LEU C  29     -16.634  47.963  18.060  1.00 47.43           C  
ATOM   2256  CG  LEU C  29     -15.456  46.980  18.079  1.00 50.87           C  
ATOM   2257  CD1 LEU C  29     -14.704  47.038  19.405  1.00 47.61           C  
ATOM   2258  CD2 LEU C  29     -15.920  45.561  17.786  1.00 52.97           C  
ATOM   2259  N   ASN C  30     -19.686  48.651  17.031  1.00 53.62           N  
ATOM   2260  CA  ASN C  30     -20.880  49.107  17.742  1.00 59.14           C  
ATOM   2261  C   ASN C  30     -20.787  48.718  19.219  1.00 57.08           C  
ATOM   2262  O   ASN C  30     -21.787  48.389  19.853  1.00 59.45           O  
ATOM   2263  CB  ASN C  30     -22.166  48.555  17.103  1.00 62.46           C  
ATOM   2264  CG  ASN C  30     -22.144  47.040  16.928  1.00 67.82           C  
ATOM   2265  ND2 ASN C  30     -22.408  46.586  15.702  1.00 68.15           N  
ATOM   2266  OD1 ASN C  30     -21.904  46.286  17.878  1.00 68.50           O  
ATOM   2267  N   LEU C  36     -21.072  53.688  22.117  1.00 50.59           N  
ATOM   2268  CA  LEU C  36     -22.179  54.653  22.121  1.00 47.60           C  
ATOM   2269  C   LEU C  36     -22.649  54.992  20.706  1.00 49.61           C  
ATOM   2270  O   LEU C  36     -21.844  55.372  19.845  1.00 48.15           O  
ATOM   2271  CB  LEU C  36     -21.811  55.933  22.884  1.00 48.24           C  
ATOM   2272  CG  LEU C  36     -22.869  57.057  22.878  1.00 46.58           C  
ATOM   2273  CD1 LEU C  36     -24.101  56.686  23.696  1.00 44.48           C  
ATOM   2274  CD2 LEU C  36     -22.290  58.349  23.366  1.00 43.38           C  
ATOM   2275  N   LEU C  37     -23.959  54.855  20.487  1.00 44.26           N  
ATOM   2276  CA  LEU C  37     -24.572  55.043  19.184  1.00 49.44           C  
ATOM   2277  C   LEU C  37     -26.039  55.393  19.420  1.00 52.92           C  
ATOM   2278  O   LEU C  37     -26.910  54.519  19.393  1.00 55.24           O  
ATOM   2279  CB  LEU C  37     -24.437  53.756  18.367  1.00 50.70           C  
ATOM   2280  CG  LEU C  37     -24.337  53.782  16.841  1.00 54.14           C  
ATOM   2281  CD1 LEU C  37     -23.114  54.545  16.365  1.00 54.70           C  
ATOM   2282  CD2 LEU C  37     -24.304  52.352  16.325  1.00 52.69           C  
ATOM   2283  N   ALA C  38     -26.305  56.677  19.659  1.00 49.64           N  
ATOM   2284  CA  ALA C  38     -27.564  57.082  20.284  1.00 46.43           C  
ATOM   2285  C   ALA C  38     -28.335  58.172  19.550  1.00 46.03           C  
ATOM   2286  O   ALA C  38     -27.754  58.970  18.812  1.00 43.97           O  
ATOM   2287  CB  ALA C  38     -27.316  57.495  21.736  1.00 41.61           C  
ATOM   2288  N   ASN C  39     -29.651  58.192  19.789  1.00 43.14           N  
ATOM   2289  CA  ASN C  39     -30.586  59.154  19.201  1.00 38.05           C  
ATOM   2290  C   ASN C  39     -30.576  59.165  17.678  1.00 36.46           C  
ATOM   2291  O   ASN C  39     -30.660  60.214  17.044  1.00 37.23           O  
ATOM   2292  CB  ASN C  39     -30.355  60.551  19.769  1.00 44.22           C  
ATOM   2293  CG  ASN C  39     -30.482  60.587  21.269  1.00 45.07           C  
ATOM   2294  ND2 ASN C  39     -29.598  61.331  21.918  1.00 45.60           N  
ATOM   2295  OD1 ASN C  39     -31.369  59.954  21.843  1.00 47.05           O  
ATOM   2296  N   GLY C  40     -30.457  57.982  17.092  1.00 36.09           N  
ATOM   2297  CA  GLY C  40     -30.672  57.842  15.662  1.00 34.18           C  
ATOM   2298  C   GLY C  40     -29.431  57.656  14.826  1.00 32.25           C  
ATOM   2299  O   GLY C  40     -29.533  57.326  13.642  1.00 35.35           O  
ATOM   2300  N   VAL C  41     -28.259  57.877  15.416  1.00 33.28           N  
ATOM   2301  CA  VAL C  41     -27.006  57.598  14.712  1.00 37.59           C  
ATOM   2302  C   VAL C  41     -26.902  56.081  14.544  1.00 40.69           C  
ATOM   2303  O   VAL C  41     -27.136  55.335  15.492  1.00 40.54           O  
ATOM   2304  CB  VAL C  41     -25.763  58.122  15.469  1.00 36.73           C  
ATOM   2305  CG1 VAL C  41     -24.484  57.770  14.714  1.00 36.35           C  
ATOM   2306  CG2 VAL C  41     -25.854  59.635  15.686  1.00 38.60           C  
ATOM   2307  N   GLU C  42     -26.590  55.647  13.329  1.00 42.21           N  
ATOM   2308  CA  GLU C  42     -26.340  54.241  13.033  1.00 49.66           C  
ATOM   2309  C   GLU C  42     -24.888  54.036  12.602  1.00 44.43           C  
ATOM   2310  O   GLU C  42     -24.250  54.946  12.060  1.00 39.85           O  
ATOM   2311  CB  GLU C  42     -27.273  53.762  11.911  1.00 51.15           C  
ATOM   2312  CG  GLU C  42     -28.720  53.513  12.357  1.00 59.70           C  
ATOM   2313  CD  GLU C  42     -29.682  53.226  11.204  1.00 60.47           C  
ATOM   2314  OE1 GLU C  42     -29.246  53.204  10.024  1.00 62.12           O  
ATOM   2315  OE2 GLU C  42     -30.890  53.024  11.488  1.00 64.94           O1-
ATOM   2316  N   LEU C  43     -24.375  52.834  12.842  1.00 48.77           N  
ATOM   2317  CA  LEU C  43     -23.137  52.384  12.214  1.00 46.93           C  
ATOM   2318  C   LEU C  43     -23.459  51.339  11.145  1.00 47.93           C  
ATOM   2319  O   LEU C  43     -23.873  50.224  11.464  1.00 47.36           O  
ATOM   2320  CB  LEU C  43     -22.188  51.807  13.265  1.00 48.74           C  
ATOM   2321  CG  LEU C  43     -20.829  51.286  12.798  1.00 47.22           C  
ATOM   2322  CD1 LEU C  43     -19.882  52.426  12.434  1.00 45.01           C  
ATOM   2323  CD2 LEU C  43     -20.232  50.440  13.891  1.00 47.62           C  
ATOM   2324  N   ARG C  44     -23.278  51.708   9.879  1.00 50.76           N  
ATOM   2325  CA  ARG C  44     -23.526  50.801   8.760  1.00 52.20           C  
ATOM   2326  C   ARG C  44     -22.404  50.909   7.736  1.00 52.59           C  
ATOM   2327  O   ARG C  44     -21.993  52.021   7.384  1.00 52.70           O  
ATOM   2328  CB  ARG C  44     -24.877  51.112   8.094  1.00 53.82           C  
ATOM   2329  CG  ARG C  44     -26.092  50.693   8.916  1.00 61.88           C  
ATOM   2330  CD  ARG C  44     -27.285  50.391   8.024  1.00 66.78           C  
ATOM   2331  NE  ARG C  44     -28.451  49.931   8.783  1.00 69.95           N  
ATOM   2332  CZ  ARG C  44     -29.544  49.393   8.240  1.00 71.27           C  
ATOM   2333  NH1 ARG C  44     -29.635  49.229   6.922  1.00 71.93           N1+
ATOM   2334  NH2 ARG C  44     -30.548  49.007   9.017  1.00 70.76           N  
ATOM   2335  N   ASP C  45     -21.924  49.756   7.253  1.00 48.65           N  
ATOM   2336  CA  ASP C  45     -20.846  49.696   6.256  1.00 44.33           C  
ATOM   2337  C   ASP C  45     -19.570  50.379   6.771  1.00 39.99           C  
ATOM   2338  O   ASP C  45     -18.868  51.041   6.003  1.00 36.91           O  
ATOM   2339  CB  ASP C  45     -21.287  50.356   4.946  1.00 50.37           C  
ATOM   2340  CG  ASP C  45     -21.496  49.361   3.817  1.00 60.96           C  
ATOM   2341  OD1 ASP C  45     -20.808  49.513   2.774  1.00 60.86           O  
ATOM   2342  OD2 ASP C  45     -22.347  48.445   3.962  1.00 62.81           O1-
ATOM   2343  N   ASN C  46     -19.301  50.228   8.069  1.00 35.51           N  
ATOM   2344  CA  ASN C  46     -18.154  50.861   8.741  1.00 39.10           C  
ATOM   2345  C   ASN C  46     -18.215  52.400   8.770  1.00 39.27           C  
ATOM   2346  O   ASN C  46     -17.189  53.058   8.938  1.00 37.48           O  
ATOM   2347  CB  ASN C  46     -16.837  50.413   8.089  1.00 36.57           C  
ATOM   2348  CG  ASN C  46     -15.672  50.432   9.044  1.00 32.95           C  
ATOM   2349  ND2 ASN C  46     -14.511  50.845   8.543  1.00 38.37           N  
ATOM   2350  OD1 ASN C  46     -15.796  50.061  10.210  1.00 33.40           O  
ATOM   2351  N   GLN C  47     -19.413  52.952   8.589  1.00 36.86           N  
ATOM   2352  CA  GLN C  47     -19.618  54.401   8.460  1.00 39.90           C  
ATOM   2353  C   GLN C  47     -20.707  54.869   9.401  1.00 40.48           C  
ATOM   2354  O   GLN C  47     -21.662  54.134   9.657  1.00 38.64           O  
ATOM   2355  CB  GLN C  47     -20.000  54.758   7.026  1.00 41.22           C  
ATOM   2356  CG  GLN C  47     -18.841  54.656   6.053  1.00 45.33           C  
ATOM   2357  CD  GLN C  47     -19.276  54.439   4.616  1.00 47.69           C  
ATOM   2358  NE2 GLN C  47     -18.976  53.257   4.094  1.00 55.33           N  
ATOM   2359  OE1 GLN C  47     -19.849  55.318   3.976  1.00 41.33           O  
ATOM   2360  N   LEU C  48     -20.570  56.083   9.929  1.00 40.02           N  
ATOM   2361  CA  LEU C  48     -21.615  56.641  10.794  1.00 36.43           C  
ATOM   2362  C   LEU C  48     -22.662  57.273   9.911  1.00 35.12           C  
ATOM   2363  O   LEU C  48     -22.333  57.966   8.955  1.00 39.33           O  
ATOM   2364  CB  LEU C  48     -21.056  57.651  11.811  1.00 40.17           C  
ATOM   2365  CG  LEU C  48     -20.161  57.132  12.947  1.00 39.41           C  
ATOM   2366  CD1 LEU C  48     -19.580  58.284  13.779  1.00 39.17           C  
ATOM   2367  CD2 LEU C  48     -20.905  56.167  13.849  1.00 38.18           C  
ATOM   2368  N   VAL C  49     -23.926  56.994  10.196  1.00 31.51           N  
ATOM   2369  CA  VAL C  49     -24.996  57.544   9.393  1.00 29.99           C  
ATOM   2370  C   VAL C  49     -25.704  58.575  10.251  1.00 29.74           C  
ATOM   2371  O   VAL C  49     -26.056  58.299  11.398  1.00 30.84           O  
ATOM   2372  CB  VAL C  49     -25.995  56.452   8.872  1.00 39.09           C  
ATOM   2373  CG1 VAL C  49     -26.947  57.043   7.812  1.00 36.03           C  
ATOM   2374  CG2 VAL C  49     -25.244  55.234   8.298  1.00 39.16           C  
ATOM   2375  N   VAL C  50     -25.886  59.769   9.699  1.00 33.87           N  
ATOM   2376  CA  VAL C  50     -26.485  60.867  10.459  1.00 37.01           C  
ATOM   2377  C   VAL C  50     -28.016  60.842  10.316  1.00 34.94           C  
ATOM   2378  O   VAL C  50     -28.529  60.766   9.200  1.00 33.55           O  
ATOM   2379  CB  VAL C  50     -25.839  62.271  10.131  1.00 35.11           C  
ATOM   2380  CG1 VAL C  50     -24.390  62.131   9.655  1.00 33.74           C  
ATOM   2381  CG2 VAL C  50     -26.628  63.045   9.124  1.00 38.52           C  
ATOM   2382  N   PRO C  51     -28.742  60.851  11.451  1.00 36.24           N  
ATOM   2383  CA  PRO C  51     -30.216  60.749  11.432  1.00 39.38           C  
ATOM   2384  C   PRO C  51     -30.989  62.030  11.104  1.00 40.72           C  
ATOM   2385  O   PRO C  51     -32.185  61.953  10.796  1.00 37.26           O  
ATOM   2386  CB  PRO C  51     -30.550  60.290  12.846  1.00 37.94           C  
ATOM   2387  CG  PRO C  51     -29.447  60.852  13.678  1.00 38.89           C  
ATOM   2388  CD  PRO C  51     -28.211  60.886  12.823  1.00 38.41           C  
ATOM   2389  N   SER C  52     -30.327  63.186  11.179  1.00 40.58           N  
ATOM   2390  CA  SER C  52     -30.984  64.468  10.884  1.00 41.06           C  
ATOM   2391  C   SER C  52     -30.018  65.554  10.443  1.00 41.95           C  
ATOM   2392  O   SER C  52     -28.855  65.561  10.845  1.00 42.03           O  
ATOM   2393  CB  SER C  52     -31.831  64.961  12.074  1.00 43.44           C  
ATOM   2394  OG  SER C  52     -31.238  64.649  13.322  1.00 42.74           O  
ATOM   2395  N   GLU C  53     -30.514  66.451   9.591  1.00 40.85           N  
ATOM   2396  CA  GLU C  53     -29.791  67.648   9.163  1.00 39.38           C  
ATOM   2397  C   GLU C  53     -29.401  68.468  10.409  1.00 36.44           C  
ATOM   2398  O   GLU C  53     -30.139  68.496  11.394  1.00 37.95           O  
ATOM   2399  CB  GLU C  53     -30.675  68.454   8.199  1.00 42.55           C  
ATOM   2400  CG  GLU C  53     -30.215  69.859   7.837  1.00 54.45           C  
ATOM   2401  CD  GLU C  53     -30.563  70.902   8.898  1.00 59.59           C  
ATOM   2402  OE1 GLU C  53     -29.662  71.690   9.265  1.00 61.17           O  
ATOM   2403  OE2 GLU C  53     -31.726  70.925   9.372  1.00 59.67           O1-
ATOM   2404  N   GLY C  54     -28.230  69.102  10.370  1.00 32.47           N  
ATOM   2405  CA  GLY C  54     -27.783  69.944  11.473  1.00 31.78           C  
ATOM   2406  C   GLY C  54     -26.275  70.080  11.576  1.00 29.49           C  
ATOM   2407  O   GLY C  54     -25.523  69.584  10.728  1.00 24.96           O  
ATOM   2408  N   LEU C  55     -25.840  70.745  12.642  1.00 24.48           N  
ATOM   2409  CA  LEU C  55     -24.429  71.001  12.865  1.00 25.09           C  
ATOM   2410  C   LEU C  55     -23.878  69.900  13.745  1.00 27.49           C  
ATOM   2411  O   LEU C  55     -24.427  69.587  14.819  1.00 30.82           O  
ATOM   2412  CB  LEU C  55     -24.218  72.385  13.496  1.00 28.05           C  
ATOM   2413  CG  LEU C  55     -24.680  73.652  12.768  1.00 34.37           C  
ATOM   2414  CD1 LEU C  55     -24.631  74.870  13.692  1.00 31.67           C  
ATOM   2415  CD2 LEU C  55     -23.834  73.909  11.540  1.00 37.03           C  
ATOM   2416  N   TYR C  56     -22.795  69.290  13.286  1.00 29.56           N  
ATOM   2417  CA  TYR C  56     -22.194  68.205  14.038  1.00 27.93           C  
ATOM   2418  C   TYR C  56     -20.735  68.525  14.281  1.00 30.65           C  
ATOM   2419  O   TYR C  56     -20.048  68.980  13.378  1.00 29.25           O  
ATOM   2420  CB  TYR C  56     -22.318  66.874  13.280  1.00 26.76           C  
ATOM   2421  CG  TYR C  56     -23.733  66.290  13.193  1.00 26.95           C  
ATOM   2422  CD1 TYR C  56     -24.667  66.779  12.261  1.00 28.48           C  
ATOM   2423  CD2 TYR C  56     -24.122  65.229  14.017  1.00 24.76           C  
ATOM   2424  CE1 TYR C  56     -25.988  66.225  12.175  1.00 29.02           C  
ATOM   2425  CE2 TYR C  56     -25.423  64.682  13.943  1.00 24.25           C  
ATOM   2426  CZ  TYR C  56     -26.343  65.190  13.024  1.00 28.17           C  
ATOM   2427  OH  TYR C  56     -27.611  64.643  12.943  1.00 31.72           O  
ATOM   2428  N   LEU C  57     -20.292  68.307  15.517  1.00 25.83           N  
ATOM   2429  CA  LEU C  57     -18.880  68.138  15.816  1.00 31.07           C  
ATOM   2430  C   LEU C  57     -18.499  66.721  15.423  1.00 30.81           C  
ATOM   2431  O   LEU C  57     -19.167  65.763  15.820  1.00 30.53           O  
ATOM   2432  CB  LEU C  57     -18.635  68.279  17.315  1.00 30.81           C  
ATOM   2433  CG  LEU C  57     -18.267  69.642  17.876  1.00 38.80           C  
ATOM   2434  CD1 LEU C  57     -18.519  69.653  19.377  1.00 37.99           C  
ATOM   2435  CD2 LEU C  57     -16.799  69.859  17.567  1.00 44.37           C  
ATOM   2436  N   ILE C  58     -17.425  66.597  14.657  1.00 24.46           N  
ATOM   2437  CA  ILE C  58     -16.910  65.296  14.245  1.00 25.64           C  
ATOM   2438  C   ILE C  58     -15.487  65.212  14.762  1.00 22.35           C  
ATOM   2439  O   ILE C  58     -14.728  66.176  14.661  1.00 27.12           O  
ATOM   2440  CB  ILE C  58     -16.941  65.156  12.694  1.00 29.65           C  
ATOM   2441  CG1 ILE C  58     -18.379  65.336  12.176  1.00 31.08           C  
ATOM   2442  CG2 ILE C  58     -16.304  63.835  12.244  1.00 30.35           C  
ATOM   2443  CD1 ILE C  58     -18.500  65.515  10.676  1.00 31.21           C  
ATOM   2444  N   TYR C  59     -15.126  64.064  15.325  1.00 20.64           N  
ATOM   2445  CA  TYR C  59     -13.781  63.849  15.826  1.00 22.57           C  
ATOM   2446  C   TYR C  59     -13.360  62.389  15.711  1.00 25.65           C  
ATOM   2447  O   TYR C  59     -14.202  61.474  15.673  1.00 22.98           O  
ATOM   2448  CB  TYR C  59     -13.687  64.271  17.302  1.00 23.81           C  
ATOM   2449  CG  TYR C  59     -14.525  63.399  18.189  1.00 28.71           C  
ATOM   2450  CD1 TYR C  59     -13.981  62.256  18.790  1.00 24.82           C  
ATOM   2451  CD2 TYR C  59     -15.874  63.698  18.430  1.00 23.44           C  
ATOM   2452  CE1 TYR C  59     -14.749  61.440  19.597  1.00 25.48           C  
ATOM   2453  CE2 TYR C  59     -16.641  62.887  19.258  1.00 26.54           C  
ATOM   2454  CZ  TYR C  59     -16.071  61.755  19.821  1.00 25.84           C  
ATOM   2455  OH  TYR C  59     -16.809  60.940  20.630  1.00 28.65           O  
ATOM   2456  N   SER C  60     -12.043  62.186  15.687  1.00 25.03           N  
ATOM   2457  CA  SER C  60     -11.453  60.858  15.726  1.00 26.91           C  
ATOM   2458  C   SER C  60     -10.024  60.910  16.238  1.00 28.18           C  
ATOM   2459  O   SER C  60      -9.361  61.956  16.158  1.00 23.39           O  
ATOM   2460  CB  SER C  60     -11.465  60.234  14.336  1.00 26.21           C  
ATOM   2461  OG  SER C  60     -10.586  60.944  13.497  1.00 31.98           O  
ATOM   2462  N   GLN C  61      -9.560  59.769  16.754  1.00 28.35           N  
ATOM   2463  CA  GLN C  61      -8.156  59.568  17.105  1.00 27.58           C  
ATOM   2464  C   GLN C  61      -7.794  58.159  16.668  1.00 30.27           C  
ATOM   2465  O   GLN C  61      -8.534  57.215  16.932  1.00 30.24           O  
ATOM   2466  CB  GLN C  61      -7.932  59.720  18.619  1.00 22.87           C  
ATOM   2467  CG  GLN C  61      -6.456  59.518  19.099  1.00 24.03           C  
ATOM   2468  CD  GLN C  61      -6.329  59.667  20.603  1.00 33.15           C  
ATOM   2469  NE2 GLN C  61      -6.589  58.588  21.326  1.00 31.29           N  
ATOM   2470  OE1 GLN C  61      -6.055  60.756  21.112  1.00 38.83           O  
ATOM   2471  N   VAL C  62      -6.672  58.032  15.969  1.00 30.90           N  
ATOM   2472  CA  VAL C  62      -6.077  56.735  15.673  1.00 32.41           C  
ATOM   2473  C   VAL C  62      -4.658  56.773  16.218  1.00 33.99           C  
ATOM   2474  O   VAL C  62      -3.968  57.795  16.099  1.00 36.54           O  
ATOM   2475  CB  VAL C  62      -6.018  56.459  14.155  1.00 27.84           C  
ATOM   2476  CG1 VAL C  62      -7.408  56.412  13.562  1.00 29.17           C  
ATOM   2477  CG2 VAL C  62      -5.190  57.504  13.469  1.00 27.80           C  
ATOM   2478  N   LEU C  63      -4.223  55.677  16.826  1.00 38.55           N  
ATOM   2479  CA  LEU C  63      -2.843  55.575  17.308  1.00 38.28           C  
ATOM   2480  C   LEU C  63      -2.041  54.616  16.441  1.00 38.11           C  
ATOM   2481  O   LEU C  63      -2.526  53.531  16.082  1.00 34.75           O  
ATOM   2482  CB  LEU C  63      -2.790  55.147  18.775  1.00 39.22           C  
ATOM   2483  CG  LEU C  63      -3.541  55.982  19.812  1.00 42.36           C  
ATOM   2484  CD1 LEU C  63      -3.424  55.314  21.170  1.00 43.19           C  
ATOM   2485  CD2 LEU C  63      -3.043  57.427  19.874  1.00 42.21           C  
ATOM   2486  N   PHE C  64      -0.826  55.035  16.085  1.00 34.21           N  
ATOM   2487  CA  PHE C  64       0.086  54.200  15.311  1.00 34.44           C  
ATOM   2488  C   PHE C  64       1.357  53.954  16.099  1.00 38.89           C  
ATOM   2489  O   PHE C  64       1.876  54.858  16.764  1.00 40.14           O  
ATOM   2490  CB  PHE C  64       0.497  54.864  14.001  1.00 31.08           C  
ATOM   2491  CG  PHE C  64      -0.644  55.198  13.073  1.00 29.21           C  
ATOM   2492  CD1 PHE C  64      -1.148  54.251  12.197  1.00 29.42           C  
ATOM   2493  CD2 PHE C  64      -1.157  56.491  13.026  1.00 33.31           C  
ATOM   2494  CE1 PHE C  64      -2.173  54.572  11.318  1.00 31.83           C  
ATOM   2495  CE2 PHE C  64      -2.173  56.835  12.137  1.00 34.42           C  
ATOM   2496  CZ  PHE C  64      -2.686  55.872  11.283  1.00 33.37           C  
ATOM   2497  N   LYS C  65       1.882  52.739  16.003  1.00 41.70           N  
ATOM   2498  CA  LYS C  65       3.176  52.453  16.606  1.00 49.20           C  
ATOM   2499  C   LYS C  65       4.017  51.560  15.689  1.00 51.34           C  
ATOM   2500  O   LYS C  65       3.484  50.833  14.852  1.00 48.76           O  
ATOM   2501  CB  LYS C  65       3.036  51.922  18.051  1.00 52.16           C  
ATOM   2502  CG  LYS C  65       3.385  50.458  18.297  1.00 56.46           C  
ATOM   2503  CD  LYS C  65       2.186  49.540  18.144  1.00 58.43           C  
ATOM   2504  CE  LYS C  65       2.417  48.237  18.891  1.00 60.34           C  
ATOM   2505  NZ  LYS C  65       1.376  47.217  18.591  1.00 61.12           N1+
ATOM   2506  N   GLY C  66       5.334  51.672  15.821  1.00 52.87           N  
ATOM   2507  CA  GLY C  66       6.254  50.913  14.993  1.00 52.67           C  
ATOM   2508  C   GLY C  66       7.534  50.624  15.739  1.00 58.11           C  
ATOM   2509  O   GLY C  66       7.857  51.290  16.736  1.00 51.89           O  
ATOM   2510  N   GLN C  67       8.260  49.622  15.250  1.00 64.48           N  
ATOM   2511  CA  GLN C  67       9.511  49.197  15.869  1.00 70.02           C  
ATOM   2512  C   GLN C  67      10.668  49.635  14.980  1.00 69.91           C  
ATOM   2513  O   GLN C  67      10.853  49.104  13.880  1.00 73.07           O  
ATOM   2514  CB  GLN C  67       9.509  47.676  16.114  1.00 72.33           C  
ATOM   2515  CG  GLN C  67       8.297  47.188  16.933  1.00 74.97           C  
ATOM   2516  CD  GLN C  67       8.549  45.887  17.684  1.00 76.84           C  
ATOM   2517  NE2 GLN C  67       8.616  44.777  16.951  1.00 77.02           N  
ATOM   2518  OE1 GLN C  67       8.682  45.884  18.910  1.00 76.75           O  
ATOM   2519  N   GLY C  68      11.417  50.633  15.446  1.00 67.99           N  
ATOM   2520  CA  GLY C  68      12.523  51.204  14.672  1.00 68.65           C  
ATOM   2521  C   GLY C  68      12.115  51.765  13.318  1.00 67.42           C  
ATOM   2522  O   GLY C  68      10.926  51.842  12.995  1.00 66.76           O  
ATOM   2523  N   CYS C  69      13.103  52.148  12.515  1.00 67.88           N  
ATOM   2524  CA  CYS C  69      12.831  52.800  11.233  1.00 66.14           C  
ATOM   2525  C   CYS C  69      13.446  52.067  10.041  1.00 68.17           C  
ATOM   2526  O   CYS C  69      14.664  51.898   9.981  1.00 71.21           O  
ATOM   2527  CB  CYS C  69      13.285  54.257  11.278  1.00 63.21           C  
ATOM   2528  SG  CYS C  69      12.204  55.278  12.292  1.00 60.75           S  
ATOM   2529  N   PRO C  70      12.601  51.652   9.079  1.00 68.35           N  
ATOM   2530  CA  PRO C  70      13.017  50.813   7.955  1.00 69.20           C  
ATOM   2531  C   PRO C  70      13.731  51.584   6.842  1.00 69.02           C  
ATOM   2532  O   PRO C  70      14.337  52.624   7.101  1.00 66.32           O  
ATOM   2533  CB  PRO C  70      11.689  50.244   7.449  1.00 70.81           C  
ATOM   2534  CG  PRO C  70      10.699  51.323   7.742  1.00 69.87           C  
ATOM   2535  CD  PRO C  70      11.161  51.979   9.016  1.00 68.67           C  
ATOM   2536  N   SER C  71      13.645  51.060   5.618  1.00 71.00           N  
ATOM   2537  CA  SER C  71      14.309  51.632   4.445  1.00 74.89           C  
ATOM   2538  C   SER C  71      13.312  52.300   3.495  1.00 74.67           C  
ATOM   2539  O   SER C  71      13.630  53.303   2.848  1.00 75.90           O  
ATOM   2540  CB  SER C  71      15.117  50.554   3.701  1.00 76.39           C  
ATOM   2541  OG  SER C  71      14.267  49.545   3.174  1.00 76.31           O  
ATOM   2542  N   THR C  72      12.116  51.723   3.398  1.00 72.76           N  
ATOM   2543  CA  THR C  72      10.999  52.376   2.724  1.00 71.44           C  
ATOM   2544  C   THR C  72      10.401  53.399   3.694  1.00 68.04           C  
ATOM   2545  O   THR C  72      10.126  53.081   4.862  1.00 68.62           O  
ATOM   2546  CB  THR C  72       9.930  51.360   2.209  1.00 73.24           C  
ATOM   2547  CG2 THR C  72       9.343  50.515   3.352  1.00 72.76           C  
ATOM   2548  OG1 THR C  72       8.871  52.059   1.536  1.00 73.60           O  
ATOM   2549  N   HIS C  73      10.228  54.629   3.219  1.00 62.12           N  
ATOM   2550  CA  HIS C  73       9.825  55.726   4.095  1.00 57.73           C  
ATOM   2551  C   HIS C  73       8.333  55.685   4.430  1.00 51.31           C  
ATOM   2552  O   HIS C  73       7.490  55.716   3.537  1.00 52.57           O  
ATOM   2553  CB  HIS C  73      10.216  57.074   3.495  1.00 59.55           C  
ATOM   2554  CG  HIS C  73      10.087  58.214   4.453  1.00 63.08           C  
ATOM   2555  CD2 HIS C  73      10.690  58.449   5.643  1.00 63.87           C  
ATOM   2556  ND1 HIS C  73       9.236  59.276   4.235  1.00 62.81           N  
ATOM   2557  CE1 HIS C  73       9.330  60.123   5.246  1.00 64.73           C  
ATOM   2558  NE2 HIS C  73      10.208  59.647   6.111  1.00 64.91           N  
ATOM   2559  N   VAL C  74       8.031  55.619   5.724  1.00 44.29           N  
ATOM   2560  CA  VAL C  74       6.666  55.403   6.208  1.00 45.86           C  
ATOM   2561  C   VAL C  74       5.853  56.685   6.375  1.00 45.12           C  
ATOM   2562  O   VAL C  74       6.189  57.537   7.216  1.00 42.51           O  
ATOM   2563  CB  VAL C  74       6.660  54.661   7.555  1.00 47.61           C  
ATOM   2564  CG1 VAL C  74       5.239  54.295   7.943  1.00 47.21           C  
ATOM   2565  CG2 VAL C  74       7.540  53.410   7.489  1.00 50.34           C  
ATOM   2566  N   LEU C  75       4.787  56.803   5.576  1.00 41.51           N  
ATOM   2567  CA  LEU C  75       3.778  57.852   5.764  1.00 40.63           C  
ATOM   2568  C   LEU C  75       2.504  57.281   6.380  1.00 41.41           C  
ATOM   2569  O   LEU C  75       1.989  56.249   5.932  1.00 45.33           O  
ATOM   2570  CB  LEU C  75       3.459  58.575   4.454  1.00 38.12           C  
ATOM   2571  CG  LEU C  75       4.600  59.405   3.862  1.00 43.15           C  
ATOM   2572  CD1 LEU C  75       4.095  60.224   2.695  1.00 43.44           C  
ATOM   2573  CD2 LEU C  75       5.267  60.309   4.916  1.00 40.07           C  
ATOM   2574  N   LEU C  76       2.012  57.955   7.414  1.00 32.00           N  
ATOM   2575  CA  LEU C  76       0.782  57.568   8.102  1.00 31.34           C  
ATOM   2576  C   LEU C  76      -0.287  58.619   7.853  1.00 33.37           C  
ATOM   2577  O   LEU C  76      -0.096  59.778   8.220  1.00 29.87           O  
ATOM   2578  CB  LEU C  76       1.043  57.471   9.602  1.00 31.52           C  
ATOM   2579  CG  LEU C  76       2.188  56.583  10.088  1.00 32.32           C  
ATOM   2580  CD1 LEU C  76       2.315  56.747  11.585  1.00 27.83           C  
ATOM   2581  CD2 LEU C  76       1.906  55.112   9.736  1.00 30.06           C  
ATOM   2582  N   THR C  77      -1.387  58.223   7.210  1.00 31.81           N  
ATOM   2583  CA  THR C  77      -2.468  59.148   6.856  1.00 28.48           C  
ATOM   2584  C   THR C  77      -3.725  58.747   7.595  1.00 34.42           C  
ATOM   2585  O   THR C  77      -3.955  57.561   7.861  1.00 32.02           O  
ATOM   2586  CB  THR C  77      -2.763  59.236   5.305  1.00 32.07           C  
ATOM   2587  CG2 THR C  77      -1.481  59.405   4.496  1.00 26.99           C  
ATOM   2588  OG1 THR C  77      -3.446  58.058   4.854  1.00 33.30           O  
ATOM   2589  N   HIS C  78      -4.518  59.750   7.965  1.00 28.74           N  
ATOM   2590  CA  HIS C  78      -5.818  59.514   8.559  1.00 25.55           C  
ATOM   2591  C   HIS C  78      -6.768  60.591   8.070  1.00 26.75           C  
ATOM   2592  O   HIS C  78      -6.409  61.769   8.070  1.00 26.67           O  
ATOM   2593  CB  HIS C  78      -5.688  59.517  10.070  1.00 23.41           C  
ATOM   2594  CG  HIS C  78      -6.983  59.349  10.794  1.00 29.11           C  
ATOM   2595  CD2 HIS C  78      -8.122  58.693  10.461  1.00 21.88           C  
ATOM   2596  ND1 HIS C  78      -7.215  59.924  12.025  1.00 30.46           N  
ATOM   2597  CE1 HIS C  78      -8.428  59.605  12.434  1.00 27.49           C  
ATOM   2598  NE2 HIS C  78      -8.998  58.857  11.505  1.00 29.21           N  
ATOM   2599  N   THR C  79      -7.964  60.185   7.630  1.00 26.20           N  
ATOM   2600  CA  THR C  79      -8.943  61.112   7.061  1.00 29.62           C  
ATOM   2601  C   THR C  79     -10.380  60.757   7.405  1.00 34.11           C  
ATOM   2602  O   THR C  79     -10.761  59.579   7.408  1.00 32.95           O  
ATOM   2603  CB  THR C  79      -8.863  61.216   5.511  1.00 33.91           C  
ATOM   2604  CG2 THR C  79      -7.469  60.971   4.998  1.00 23.54           C  
ATOM   2605  OG1 THR C  79      -9.757  60.276   4.916  1.00 46.02           O  
ATOM   2606  N   ILE C  80     -11.171  61.792   7.677  1.00 31.23           N  
ATOM   2607  CA  ILE C  80     -12.617  61.655   7.794  1.00 28.13           C  
ATOM   2608  C   ILE C  80     -13.259  62.185   6.522  1.00 25.18           C  
ATOM   2609  O   ILE C  80     -12.909  63.270   6.052  1.00 28.98           O  
ATOM   2610  CB  ILE C  80     -13.170  62.364   9.051  1.00 25.07           C  
ATOM   2611  CG1 ILE C  80     -12.687  61.642  10.311  1.00 26.76           C  
ATOM   2612  CG2 ILE C  80     -14.696  62.374   9.045  1.00 23.11           C  
ATOM   2613  CD1 ILE C  80     -12.833  62.436  11.602  1.00 29.11           C  
ATOM   2614  N   SER C  81     -14.166  61.393   5.945  1.00 27.50           N  
ATOM   2615  CA  SER C  81     -14.861  61.754   4.698  1.00 28.30           C  
ATOM   2616  C   SER C  81     -16.372  61.774   4.896  1.00 27.09           C  
ATOM   2617  O   SER C  81     -16.919  61.032   5.721  1.00 34.65           O  
ATOM   2618  CB  SER C  81     -14.532  60.764   3.566  1.00 35.74           C  
ATOM   2619  OG  SER C  81     -13.339  61.114   2.892  1.00 42.56           O  
ATOM   2620  N   ARG C  82     -17.030  62.633   4.127  1.00 29.02           N  
ATOM   2621  CA  ARG C  82     -18.466  62.741   4.129  1.00 31.80           C  
ATOM   2622  C   ARG C  82     -18.965  62.203   2.803  1.00 37.06           C  
ATOM   2623  O   ARG C  82     -18.590  62.698   1.743  1.00 34.36           O  
ATOM   2624  CB  ARG C  82     -18.878  64.197   4.261  1.00 32.57           C  
ATOM   2625  CG  ARG C  82     -20.378  64.439   4.238  1.00 28.02           C  
ATOM   2626  CD  ARG C  82     -20.668  65.915   4.143  1.00 29.75           C  
ATOM   2627  NE  ARG C  82     -22.105  66.179   4.120  1.00 31.81           N  
ATOM   2628  CZ  ARG C  82     -22.654  67.215   3.506  1.00 36.31           C  
ATOM   2629  NH1 ARG C  82     -21.890  68.087   2.856  1.00 34.00           N1+
ATOM   2630  NH2 ARG C  82     -23.971  67.369   3.526  1.00 39.99           N  
ATOM   2631  N   ILE C  83     -19.804  61.180   2.867  1.00 40.42           N  
ATOM   2632  CA  ILE C  83     -20.528  60.751   1.679  1.00 44.62           C  
ATOM   2633  C   ILE C  83     -21.949  61.305   1.740  1.00 42.77           C  
ATOM   2634  O   ILE C  83     -22.804  60.825   2.499  1.00 44.25           O  
ATOM   2635  CB  ILE C  83     -20.392  59.210   1.359  1.00 48.75           C  
ATOM   2636  CG1 ILE C  83     -21.739  58.586   0.982  1.00 51.04           C  
ATOM   2637  CG2 ILE C  83     -19.684  58.444   2.493  1.00 46.86           C  
ATOM   2638  CD1 ILE C  83     -21.638  57.590  -0.143  1.00 55.79           C  
ATOM   2639  N   ALA C  84     -22.149  62.366   0.971  1.00 40.73           N  
ATOM   2640  CA  ALA C  84     -23.419  63.042   0.887  1.00 46.08           C  
ATOM   2641  C   ALA C  84     -24.300  62.258  -0.070  1.00 54.15           C  
ATOM   2642  O   ALA C  84     -24.194  62.401  -1.298  1.00 54.98           O  
ATOM   2643  CB  ALA C  84     -23.223  64.483   0.420  1.00 46.06           C  
ATOM   2644  N   VAL C  85     -25.139  61.402   0.513  1.00 57.08           N  
ATOM   2645  CA  VAL C  85     -26.045  60.531  -0.231  1.00 61.24           C  
ATOM   2646  C   VAL C  85     -27.066  61.340  -1.037  1.00 61.32           C  
ATOM   2647  O   VAL C  85     -27.185  61.172  -2.253  1.00 60.90           O  
ATOM   2648  CB  VAL C  85     -26.780  59.549   0.718  1.00 62.64           C  
ATOM   2649  CG1 VAL C  85     -27.597  58.533  -0.080  1.00 63.40           C  
ATOM   2650  CG2 VAL C  85     -25.776  58.833   1.635  1.00 61.13           C  
ATOM   2651  N   THR C  89     -22.249  62.942  -3.856  1.00 59.86           N  
ATOM   2652  CA  THR C  89     -20.895  63.506  -3.740  1.00 61.76           C  
ATOM   2653  C   THR C  89     -20.113  62.973  -2.537  1.00 58.46           C  
ATOM   2654  O   THR C  89     -20.699  62.609  -1.519  1.00 60.15           O  
ATOM   2655  CB  THR C  89     -20.899  65.069  -3.740  1.00 61.73           C  
ATOM   2656  CG2 THR C  89     -21.817  65.628  -2.668  1.00 61.36           C  
ATOM   2657  OG1 THR C  89     -19.572  65.549  -3.506  1.00 64.51           O  
ATOM   2658  N   LYS C  90     -18.790  62.925  -2.672  1.00 57.69           N  
ATOM   2659  CA  LYS C  90     -17.906  62.525  -1.573  1.00 60.02           C  
ATOM   2660  C   LYS C  90     -16.761  63.524  -1.408  1.00 61.52           C  
ATOM   2661  O   LYS C  90     -16.183  63.982  -2.398  1.00 65.53           O  
ATOM   2662  CB  LYS C  90     -17.344  61.116  -1.797  1.00 56.42           C  
ATOM   2663  CG  LYS C  90     -16.774  60.478  -0.547  1.00 55.50           C  
ATOM   2664  CD  LYS C  90     -15.805  59.359  -0.863  1.00 57.26           C  
ATOM   2665  CE  LYS C  90     -15.301  58.706   0.421  1.00 58.34           C  
ATOM   2666  NZ  LYS C  90     -14.169  57.771   0.179  1.00 58.89           N1+
ATOM   2667  N   VAL C  91     -16.430  63.861  -0.163  1.00 57.42           N  
ATOM   2668  CA  VAL C  91     -15.319  64.781   0.084  1.00 55.24           C  
ATOM   2669  C   VAL C  91     -14.637  64.576   1.446  1.00 49.30           C  
ATOM   2670  O   VAL C  91     -15.279  64.175   2.428  1.00 46.27           O  
ATOM   2671  CB  VAL C  91     -15.754  66.262  -0.135  1.00 60.33           C  
ATOM   2672  CG1 VAL C  91     -16.450  66.825   1.102  1.00 58.94           C  
ATOM   2673  CG2 VAL C  91     -14.560  67.130  -0.571  1.00 64.15           C  
ATOM   2674  N   ASN C  92     -13.324  64.810   1.467  1.00 46.01           N  
ATOM   2675  CA  ASN C  92     -12.540  64.853   2.692  1.00 41.93           C  
ATOM   2676  C   ASN C  92     -13.013  66.016   3.548  1.00 30.86           C  
ATOM   2677  O   ASN C  92     -12.963  67.162   3.119  1.00 36.53           O  
ATOM   2678  CB  ASN C  92     -11.054  65.100   2.391  1.00 44.84           C  
ATOM   2679  CG  ASN C  92     -10.323  63.877   1.840  1.00 51.34           C  
ATOM   2680  ND2 ASN C  92      -9.072  64.101   1.424  1.00 54.49           N  
ATOM   2681  OD1 ASN C  92     -10.849  62.760   1.792  1.00 48.41           O  
ATOM   2682  N   LEU C  93     -13.423  65.714   4.770  1.00 31.01           N  
ATOM   2683  CA  LEU C  93     -13.711  66.733   5.763  1.00 24.83           C  
ATOM   2684  C   LEU C  93     -12.446  67.129   6.521  1.00 25.26           C  
ATOM   2685  O   LEU C  93     -12.157  68.303   6.682  1.00 23.93           O  
ATOM   2686  CB  LEU C  93     -14.792  66.241   6.729  1.00 22.17           C  
ATOM   2687  CG  LEU C  93     -16.178  65.915   6.121  1.00 24.32           C  
ATOM   2688  CD1 LEU C  93     -17.230  65.693   7.204  1.00 20.93           C  
ATOM   2689  CD2 LEU C  93     -16.662  66.976   5.144  1.00 24.10           C  
ATOM   2690  N   LEU C  94     -11.694  66.136   6.975  1.00 23.34           N  
ATOM   2691  CA  LEU C  94     -10.554  66.356   7.873  1.00 21.68           C  
ATOM   2692  C   LEU C  94      -9.491  65.356   7.546  1.00 25.21           C  
ATOM   2693  O   LEU C  94      -9.800  64.173   7.413  1.00 23.12           O  
ATOM   2694  CB  LEU C  94     -10.985  66.110   9.308  1.00 19.94           C  
ATOM   2695  CG  LEU C  94     -12.096  66.999   9.840  1.00 20.88           C  
ATOM   2696  CD1 LEU C  94     -12.799  66.337  10.997  1.00 18.95           C  
ATOM   2697  CD2 LEU C  94     -11.475  68.343  10.231  1.00 19.07           C  
ATOM   2698  N   SER C  95      -8.244  65.813   7.438  1.00 28.18           N  
ATOM   2699  CA  SER C  95      -7.150  64.918   7.109  1.00 30.38           C  
ATOM   2700  C   SER C  95      -5.822  65.367   7.689  1.00 29.20           C  
ATOM   2701  O   SER C  95      -5.526  66.569   7.729  1.00 27.05           O  
ATOM   2702  CB  SER C  95      -7.024  64.760   5.581  1.00 30.35           C  
ATOM   2703  OG  SER C  95      -6.057  63.777   5.275  1.00 33.59           O  
ATOM   2704  N   ALA C  96      -5.011  64.399   8.121  1.00 22.33           N  
ATOM   2705  CA  ALA C  96      -3.657  64.715   8.593  1.00 25.57           C  
ATOM   2706  C   ALA C  96      -2.699  63.584   8.301  1.00 29.35           C  
ATOM   2707  O   ALA C  96      -3.101  62.408   8.222  1.00 32.22           O  
ATOM   2708  CB  ALA C  96      -3.657  65.039  10.084  1.00 21.46           C  
ATOM   2709  N   ILE C  97      -1.429  63.945   8.156  1.00 30.32           N  
ATOM   2710  CA  ILE C  97      -0.379  63.016   7.753  1.00 30.70           C  
ATOM   2711  C   ILE C  97       0.789  63.179   8.709  1.00 34.28           C  
ATOM   2712  O   ILE C  97       1.107  64.293   9.132  1.00 30.48           O  
ATOM   2713  CB  ILE C  97       0.093  63.299   6.293  1.00 32.71           C  
ATOM   2714  CG1 ILE C  97      -1.058  63.119   5.298  1.00 33.44           C  
ATOM   2715  CG2 ILE C  97       1.286  62.396   5.899  1.00 33.92           C  
ATOM   2716  CD1 ILE C  97      -0.740  63.621   3.899  1.00 28.57           C  
ATOM   2717  N   LYS C  98       1.414  62.059   9.058  1.00 35.04           N  
ATOM   2718  CA  LYS C  98       2.614  62.051   9.875  1.00 33.58           C  
ATOM   2719  C   LYS C  98       3.683  61.147   9.270  1.00 37.89           C  
ATOM   2720  O   LYS C  98       3.375  60.149   8.609  1.00 33.75           O  
ATOM   2721  CB  LYS C  98       2.303  61.639  11.322  1.00 31.40           C  
ATOM   2722  CG  LYS C  98       1.735  62.775  12.152  1.00 30.60           C  
ATOM   2723  CD  LYS C  98       1.793  62.497  13.630  1.00 32.99           C  
ATOM   2724  CE  LYS C  98       1.230  63.666  14.390  1.00 30.72           C  
ATOM   2725  NZ  LYS C  98       1.153  63.436  15.856  1.00 34.95           N1+
ATOM   2726  N   SER C  99       4.937  61.513   9.512  1.00 38.98           N  
ATOM   2727  CA  SER C  99       6.087  60.786   9.004  1.00 37.99           C  
ATOM   2728  C   SER C  99       6.969  60.439  10.183  1.00 38.47           C  
ATOM   2729  O   SER C  99       7.833  61.236  10.558  1.00 36.98           O  
ATOM   2730  CB  SER C  99       6.860  61.646   8.007  1.00 38.92           C  
ATOM   2731  OG  SER C  99       7.304  62.856   8.601  1.00 38.39           O  
ATOM   2732  N   PRO C 100       6.760  59.245  10.777  1.00 36.63           N  
ATOM   2733  CA  PRO C 100       7.378  58.875  12.059  1.00 39.71           C  
ATOM   2734  C   PRO C 100       8.896  58.689  12.022  1.00 40.27           C  
ATOM   2735  O   PRO C 100       9.523  58.680  13.074  1.00 40.29           O  
ATOM   2736  CB  PRO C 100       6.713  57.532  12.382  1.00 38.76           C  
ATOM   2737  CG  PRO C 100       6.424  56.948  11.033  1.00 37.84           C  
ATOM   2738  CD  PRO C 100       5.927  58.147  10.256  1.00 39.43           C  
ATOM   2739  N   CYS C 101       9.476  58.543  10.833  1.00 39.34           N  
ATOM   2740  CA  CYS C 101      10.926  58.384  10.705  1.00 45.02           C  
ATOM   2741  C   CYS C 101      11.559  59.498   9.878  1.00 48.58           C  
ATOM   2742  O   CYS C 101      11.295  59.619   8.677  1.00 52.55           O  
ATOM   2743  CB  CYS C 101      11.247  57.028  10.082  1.00 49.50           C  
ATOM   2744  SG  CYS C 101      10.632  55.647  11.039  1.00 53.24           S  
ATOM   2745  N   PRO C 113      11.771  52.314  19.008  1.00 68.68           N  
ATOM   2746  CA  PRO C 113      10.328  52.222  18.794  1.00 66.47           C  
ATOM   2747  C   PRO C 113       9.644  53.596  18.827  1.00 62.06           C  
ATOM   2748  O   PRO C 113       9.912  54.401  19.724  1.00 60.73           O  
ATOM   2749  CB  PRO C 113       9.861  51.348  19.962  1.00 67.27           C  
ATOM   2750  CG  PRO C 113      10.893  51.562  21.054  1.00 68.92           C  
ATOM   2751  CD  PRO C 113      12.129  52.182  20.433  1.00 70.23           C  
ATOM   2752  N   TRP C 114       8.771  53.845  17.851  1.00 58.86           N  
ATOM   2753  CA  TRP C 114       8.074  55.135  17.715  1.00 52.72           C  
ATOM   2754  C   TRP C 114       6.571  55.017  17.930  1.00 54.08           C  
ATOM   2755  O   TRP C 114       5.975  53.965  17.668  1.00 53.16           O  
ATOM   2756  CB  TRP C 114       8.353  55.766  16.348  1.00 47.27           C  
ATOM   2757  CG  TRP C 114       8.006  54.892  15.189  1.00 44.95           C  
ATOM   2758  CD1 TRP C 114       8.844  54.050  14.529  1.00 43.94           C  
ATOM   2759  CD2 TRP C 114       6.721  54.766  14.551  1.00 43.40           C  
ATOM   2760  CE2 TRP C 114       6.870  53.838  13.501  1.00 43.71           C  
ATOM   2761  CE3 TRP C 114       5.464  55.359  14.760  1.00 42.38           C  
ATOM   2762  NE1 TRP C 114       8.173  53.412  13.517  1.00 44.35           N  
ATOM   2763  CZ2 TRP C 114       5.803  53.467  12.662  1.00 46.77           C  
ATOM   2764  CZ3 TRP C 114       4.403  54.996  13.929  1.00 44.36           C  
ATOM   2765  CH2 TRP C 114       4.579  54.054  12.892  1.00 45.50           C  
ATOM   2766  N   TYR C 115       5.977  56.111  18.413  1.00 52.86           N  
ATOM   2767  CA  TYR C 115       4.550  56.198  18.705  1.00 51.16           C  
ATOM   2768  C   TYR C 115       4.028  57.518  18.137  1.00 49.95           C  
ATOM   2769  O   TYR C 115       4.606  58.581  18.402  1.00 45.11           O  
ATOM   2770  CB  TYR C 115       4.306  56.138  20.217  1.00 58.56           C  
ATOM   2771  CG  TYR C 115       4.955  54.947  20.909  1.00 62.49           C  
ATOM   2772  CD1 TYR C 115       6.327  54.935  21.187  1.00 63.20           C  
ATOM   2773  CD2 TYR C 115       4.198  53.840  21.289  1.00 62.61           C  
ATOM   2774  CE1 TYR C 115       6.933  53.847  21.804  1.00 63.59           C  
ATOM   2775  CE2 TYR C 115       4.793  52.744  21.917  1.00 65.71           C  
ATOM   2776  CZ  TYR C 115       6.164  52.758  22.171  1.00 64.42           C  
ATOM   2777  OH  TYR C 115       6.766  51.687  22.796  1.00 64.13           O  
ATOM   2778  N   GLU C 116       2.956  57.449  17.343  1.00 43.39           N  
ATOM   2779  CA  GLU C 116       2.346  58.648  16.768  1.00 39.81           C  
ATOM   2780  C   GLU C 116       0.820  58.607  16.859  1.00 40.03           C  
ATOM   2781  O   GLU C 116       0.192  57.638  16.419  1.00 36.48           O  
ATOM   2782  CB  GLU C 116       2.764  58.852  15.306  1.00 39.75           C  
ATOM   2783  CG  GLU C 116       4.270  59.079  15.049  1.00 47.54           C  
ATOM   2784  CD  GLU C 116       4.782  60.464  15.435  1.00 49.73           C  
ATOM   2785  OE1 GLU C 116       4.003  61.292  15.952  1.00 51.90           O  
ATOM   2786  OE2 GLU C 116       5.987  60.720  15.222  1.00 50.88           O1-
ATOM   2787  N   PRO C 117       0.220  59.649  17.458  1.00 38.22           N  
ATOM   2788  CA  PRO C 117      -1.226  59.864  17.328  1.00 34.70           C  
ATOM   2789  C   PRO C 117      -1.549  60.762  16.145  1.00 35.96           C  
ATOM   2790  O   PRO C 117      -0.722  61.583  15.739  1.00 33.82           O  
ATOM   2791  CB  PRO C 117      -1.587  60.588  18.618  1.00 34.84           C  
ATOM   2792  CG  PRO C 117      -0.321  61.301  19.034  1.00 38.71           C  
ATOM   2793  CD  PRO C 117       0.854  60.659  18.327  1.00 38.23           C  
ATOM   2794  N   ILE C 118      -2.736  60.585  15.581  1.00 31.99           N  
ATOM   2795  CA  ILE C 118      -3.270  61.550  14.644  1.00 30.38           C  
ATOM   2796  C   ILE C 118      -4.686  61.843  15.102  1.00 30.09           C  
ATOM   2797  O   ILE C 118      -5.477  60.919  15.284  1.00 26.87           O  
ATOM   2798  CB  ILE C 118      -3.276  61.050  13.181  1.00 26.00           C  
ATOM   2799  CG1 ILE C 118      -1.857  60.718  12.698  1.00 28.43           C  
ATOM   2800  CG2 ILE C 118      -3.871  62.123  12.264  1.00 27.63           C  
ATOM   2801  CD1 ILE C 118      -1.793  60.380  11.232  1.00 22.17           C  
ATOM   2802  N   TYR C 119      -4.980  63.125  15.298  1.00 25.13           N  
ATOM   2803  CA  TYR C 119      -6.288  63.572  15.766  1.00 29.46           C  
ATOM   2804  C   TYR C 119      -6.943  64.327  14.638  1.00 29.31           C  
ATOM   2805  O   TYR C 119      -6.249  64.917  13.796  1.00 30.59           O  
ATOM   2806  CB  TYR C 119      -6.144  64.542  16.949  1.00 37.14           C  
ATOM   2807  CG  TYR C 119      -5.036  64.216  17.911  1.00 37.81           C  
ATOM   2808  CD1 TYR C 119      -3.895  65.028  18.004  1.00 36.46           C  
ATOM   2809  CD2 TYR C 119      -5.128  63.104  18.734  1.00 37.63           C  
ATOM   2810  CE1 TYR C 119      -2.873  64.726  18.901  1.00 35.14           C  
ATOM   2811  CE2 TYR C 119      -4.124  62.789  19.632  1.00 36.36           C  
ATOM   2812  CZ  TYR C 119      -3.003  63.597  19.710  1.00 40.32           C  
ATOM   2813  OH  TYR C 119      -2.032  63.248  20.621  1.00 45.17           O  
ATOM   2814  N   LEU C 120      -8.274  64.322  14.620  1.00 28.26           N  
ATOM   2815  CA  LEU C 120      -9.023  65.146  13.678  1.00 24.73           C  
ATOM   2816  C   LEU C 120     -10.255  65.651  14.391  1.00 24.37           C  
ATOM   2817  O   LEU C 120     -10.807  64.961  15.251  1.00 27.22           O  
ATOM   2818  CB  LEU C 120      -9.424  64.351  12.418  1.00 26.14           C  
ATOM   2819  CG  LEU C 120      -8.317  63.720  11.556  1.00 28.71           C  
ATOM   2820  CD1 LEU C 120      -8.915  62.840  10.463  1.00 24.51           C  
ATOM   2821  CD2 LEU C 120      -7.414  64.779  10.952  1.00 22.62           C  
ATOM   2822  N   GLY C 121     -10.681  66.859  14.040  1.00 24.03           N  
ATOM   2823  CA  GLY C 121     -11.937  67.384  14.570  1.00 22.84           C  
ATOM   2824  C   GLY C 121     -12.383  68.684  13.956  1.00 18.90           C  
ATOM   2825  O   GLY C 121     -11.567  69.543  13.611  1.00 19.39           O  
ATOM   2826  N   GLY C 122     -13.696  68.845  13.842  1.00 17.88           N  
ATOM   2827  CA  GLY C 122     -14.246  70.151  13.531  1.00 18.59           C  
ATOM   2828  C   GLY C 122     -15.754  70.135  13.563  1.00 20.85           C  
ATOM   2829  O   GLY C 122     -16.376  69.095  13.860  1.00 20.16           O  
ATOM   2830  N   VAL C 123     -16.340  71.295  13.273  1.00 19.00           N  
ATOM   2831  CA  VAL C 123     -17.788  71.400  13.137  1.00 23.38           C  
ATOM   2832  C   VAL C 123     -18.189  71.447  11.649  1.00 25.49           C  
ATOM   2833  O   VAL C 123     -17.571  72.140  10.856  1.00 23.01           O  
ATOM   2834  CB  VAL C 123     -18.390  72.561  13.970  1.00 22.58           C  
ATOM   2835  CG1 VAL C 123     -17.703  73.893  13.678  1.00 25.01           C  
ATOM   2836  CG2 VAL C 123     -19.888  72.651  13.749  1.00 26.73           C  
ATOM   2837  N   PHE C 124     -19.217  70.676  11.307  1.00 22.51           N  
ATOM   2838  CA  PHE C 124     -19.730  70.570   9.951  1.00 25.93           C  
ATOM   2839  C   PHE C 124     -21.244  70.564   9.952  1.00 27.38           C  
ATOM   2840  O   PHE C 124     -21.875  70.074  10.897  1.00 33.63           O  
ATOM   2841  CB  PHE C 124     -19.200  69.283   9.303  1.00 25.92           C  
ATOM   2842  CG  PHE C 124     -17.704  69.243   9.225  1.00 26.08           C  
ATOM   2843  CD1 PHE C 124     -16.952  68.681  10.252  1.00 25.93           C  
ATOM   2844  CD2 PHE C 124     -17.049  69.830   8.166  1.00 23.72           C  
ATOM   2845  CE1 PHE C 124     -15.582  68.689  10.196  1.00 27.00           C  
ATOM   2846  CE2 PHE C 124     -15.676  69.830   8.100  1.00 26.69           C  
ATOM   2847  CZ  PHE C 124     -14.944  69.264   9.104  1.00 25.16           C  
ATOM   2848  N   GLN C 125     -21.809  71.149   8.904  1.00 27.94           N  
ATOM   2849  CA  GLN C 125     -23.234  71.096   8.615  1.00 31.13           C  
ATOM   2850  C   GLN C 125     -23.460  69.833   7.794  1.00 30.69           C  
ATOM   2851  O   GLN C 125     -22.893  69.677   6.712  1.00 30.12           O  
ATOM   2852  CB  GLN C 125     -23.667  72.331   7.822  1.00 36.86           C  
ATOM   2853  CG  GLN C 125     -25.081  72.251   7.201  1.00 42.94           C  
ATOM   2854  CD  GLN C 125     -26.204  72.272   8.237  1.00 47.54           C  
ATOM   2855  NE2 GLN C 125     -27.230  71.459   8.012  1.00 48.74           N  
ATOM   2856  OE1 GLN C 125     -26.155  73.022   9.215  1.00 50.43           O  
ATOM   2857  N   LEU C 126     -24.257  68.920   8.334  1.00 32.55           N  
ATOM   2858  CA  LEU C 126     -24.510  67.643   7.669  1.00 37.83           C  
ATOM   2859  C   LEU C 126     -25.979  67.510   7.310  1.00 38.58           C  
ATOM   2860  O   LEU C 126     -26.835  68.171   7.910  1.00 35.88           O  
ATOM   2861  CB  LEU C 126     -24.059  66.474   8.562  1.00 32.75           C  
ATOM   2862  CG  LEU C 126     -22.566  66.416   8.915  1.00 22.96           C  
ATOM   2863  CD1 LEU C 126     -22.296  65.315   9.898  1.00 27.39           C  
ATOM   2864  CD2 LEU C 126     -21.686  66.275   7.670  1.00 28.45           C  
ATOM   2865  N   GLU C 127     -26.254  66.666   6.321  1.00 42.78           N  
ATOM   2866  CA  GLU C 127     -27.613  66.396   5.851  1.00 41.32           C  
ATOM   2867  C   GLU C 127     -28.068  65.036   6.350  1.00 40.36           C  
ATOM   2868  O   GLU C 127     -27.247  64.162   6.640  1.00 32.74           O  
ATOM   2869  CB  GLU C 127     -27.677  66.457   4.318  1.00 45.93           C  
ATOM   2870  CG  GLU C 127     -28.264  67.751   3.733  1.00 54.29           C  
ATOM   2871  CD  GLU C 127     -27.493  69.016   4.103  1.00 57.51           C  
ATOM   2872  OE1 GLU C 127     -26.284  69.108   3.780  1.00 61.34           O  
ATOM   2873  OE2 GLU C 127     -28.108  69.933   4.698  1.00 56.16           O1-
ATOM   2874  N   LYS C 128     -29.383  64.864   6.468  1.00 42.26           N  
ATOM   2875  CA  LYS C 128     -29.964  63.601   6.927  1.00 43.43           C  
ATOM   2876  C   LYS C 128     -29.525  62.438   6.036  1.00 42.98           C  
ATOM   2877  O   LYS C 128     -29.581  62.524   4.807  1.00 41.83           O  
ATOM   2878  CB  LYS C 128     -31.493  63.694   6.953  1.00 46.73           C  
ATOM   2879  CG  LYS C 128     -32.171  62.418   7.397  1.00 52.67           C  
ATOM   2880  CD  LYS C 128     -33.683  62.513   7.302  1.00 57.65           C  
ATOM   2881  CE  LYS C 128     -34.307  61.123   7.369  1.00 62.99           C  
ATOM   2882  NZ  LYS C 128     -34.162  60.477   8.722  1.00 65.36           N1+
ATOM   2883  N   GLY C 129     -29.080  61.352   6.657  1.00 42.77           N  
ATOM   2884  CA  GLY C 129     -28.641  60.191   5.896  1.00 45.67           C  
ATOM   2885  C   GLY C 129     -27.274  60.339   5.255  1.00 48.07           C  
ATOM   2886  O   GLY C 129     -26.879  59.498   4.455  1.00 51.60           O  
ATOM   2887  N   ASP C 130     -26.543  61.405   5.586  1.00 46.07           N  
ATOM   2888  CA  ASP C 130     -25.123  61.465   5.228  1.00 39.82           C  
ATOM   2889  C   ASP C 130     -24.375  60.369   5.978  1.00 34.91           C  
ATOM   2890  O   ASP C 130     -24.765  59.964   7.079  1.00 32.89           O  
ATOM   2891  CB  ASP C 130     -24.515  62.817   5.573  1.00 40.10           C  
ATOM   2892  CG  ASP C 130     -24.792  63.874   4.531  1.00 39.48           C  
ATOM   2893  OD1 ASP C 130     -25.448  63.588   3.506  1.00 42.57           O  
ATOM   2894  OD2 ASP C 130     -24.345  65.013   4.746  1.00 39.87           O1-
ATOM   2895  N   ARG C 131     -23.306  59.878   5.370  1.00 36.26           N  
ATOM   2896  CA  ARG C 131     -22.517  58.829   5.975  1.00 35.32           C  
ATOM   2897  C   ARG C 131     -21.129  59.363   6.198  1.00 35.84           C  
ATOM   2898  O   ARG C 131     -20.627  60.152   5.388  1.00 33.90           O  
ATOM   2899  CB  ARG C 131     -22.482  57.595   5.073  1.00 45.60           C  
ATOM   2900  CG  ARG C 131     -23.773  56.778   5.078  1.00 52.19           C  
ATOM   2901  CD  ARG C 131     -23.886  55.913   3.816  1.00 61.92           C  
ATOM   2902  NE  ARG C 131     -24.777  54.767   4.013  1.00 70.84           N  
ATOM   2903  CZ  ARG C 131     -24.387  53.564   4.440  1.00 74.47           C  
ATOM   2904  NH1 ARG C 131     -23.107  53.322   4.718  1.00 72.88           N1+
ATOM   2905  NH2 ARG C 131     -25.284  52.592   4.588  1.00 75.53           N  
ATOM   2906  N   LEU C 132     -20.508  58.943   7.294  1.00 29.78           N  
ATOM   2907  CA  LEU C 132     -19.192  59.447   7.641  1.00 33.60           C  
ATOM   2908  C   LEU C 132     -18.198  58.306   7.797  1.00 32.20           C  
ATOM   2909  O   LEU C 132     -18.435  57.382   8.560  1.00 30.69           O  
ATOM   2910  CB  LEU C 132     -19.260  60.290   8.926  1.00 35.54           C  
ATOM   2911  CG  LEU C 132     -20.135  61.557   8.924  1.00 32.91           C  
ATOM   2912  CD1 LEU C 132     -20.232  62.121  10.334  1.00 31.53           C  
ATOM   2913  CD2 LEU C 132     -19.634  62.619   7.929  1.00 28.19           C  
ATOM   2914  N   SER C 133     -17.093  58.372   7.064  1.00 33.17           N  
ATOM   2915  CA  SER C 133     -16.027  57.383   7.227  1.00 36.80           C  
ATOM   2916  C   SER C 133     -14.785  57.997   7.857  1.00 33.88           C  
ATOM   2917  O   SER C 133     -14.449  59.154   7.581  1.00 36.38           O  
ATOM   2918  CB  SER C 133     -15.689  56.706   5.887  1.00 40.87           C  
ATOM   2919  OG  SER C 133     -15.234  57.648   4.932  1.00 48.26           O  
ATOM   2920  N   ALA C 134     -14.148  57.243   8.751  1.00 28.28           N  
ATOM   2921  CA  ALA C 134     -12.837  57.587   9.261  1.00 28.30           C  
ATOM   2922  C   ALA C 134     -11.900  56.443   8.888  1.00 31.73           C  
ATOM   2923  O   ALA C 134     -12.098  55.314   9.315  1.00 38.04           O  
ATOM   2924  CB  ALA C 134     -12.868  57.792  10.779  1.00 25.76           C  
ATOM   2925  N   GLU C 135     -10.876  56.763   8.111  1.00 29.65           N  
ATOM   2926  CA  GLU C 135     -10.037  55.784   7.449  1.00 34.99           C  
ATOM   2927  C   GLU C 135      -8.556  56.109   7.647  1.00 34.05           C  
ATOM   2928  O   GLU C 135      -8.190  57.271   7.931  1.00 28.43           O  
ATOM   2929  CB  GLU C 135     -10.376  55.764   5.949  1.00 35.84           C  
ATOM   2930  CG  GLU C 135     -11.764  55.152   5.625  1.00 36.12           C  
ATOM   2931  CD  GLU C 135     -12.185  55.310   4.169  1.00 44.07           C  
ATOM   2932  OE1 GLU C 135     -11.603  56.135   3.430  1.00 48.37           O  
ATOM   2933  OE2 GLU C 135     -13.125  54.603   3.757  1.00 54.82           O1-
ATOM   2934  N   ILE C 136      -7.718  55.081   7.497  1.00 32.25           N  
ATOM   2935  CA  ILE C 136      -6.248  55.215   7.523  1.00 30.36           C  
ATOM   2936  C   ILE C 136      -5.615  54.514   6.311  1.00 38.08           C  
ATOM   2937  O   ILE C 136      -6.297  53.833   5.528  1.00 36.61           O  
ATOM   2938  CB  ILE C 136      -5.630  54.624   8.816  1.00 32.22           C  
ATOM   2939  CG1 ILE C 136      -6.058  53.164   8.989  1.00 31.16           C  
ATOM   2940  CG2 ILE C 136      -6.009  55.436  10.041  1.00 29.50           C  
ATOM   2941  CD1 ILE C 136      -5.509  52.512  10.239  1.00 27.85           C  
ATOM   2942  N   ASN C 137      -4.308  54.682   6.147  1.00 36.76           N  
ATOM   2943  CA  ASN C 137      -3.630  54.070   5.022  1.00 35.93           C  
ATOM   2944  C   ASN C 137      -2.905  52.813   5.436  1.00 33.12           C  
ATOM   2945  O   ASN C 137      -2.686  51.937   4.612  1.00 43.95           O  
ATOM   2946  CB  ASN C 137      -2.658  55.040   4.353  1.00 31.72           C  
ATOM   2947  CG  ASN C 137      -1.499  55.435   5.257  1.00 33.57           C  
ATOM   2948  ND2 ASN C 137      -0.413  55.880   4.643  1.00 30.35           N  
ATOM   2949  OD1 ASN C 137      -1.582  55.349   6.494  1.00 30.14           O  
ATOM   2950  N   ARG C 138      -2.549  52.732   6.718  1.00 34.08           N  
ATOM   2951  CA  ARG C 138      -1.686  51.662   7.240  1.00 34.90           C  
ATOM   2952  C   ARG C 138      -2.236  50.976   8.492  1.00 33.92           C  
ATOM   2953  O   ARG C 138      -1.745  51.206   9.602  1.00 35.37           O  
ATOM   2954  CB  ARG C 138      -0.261  52.187   7.486  1.00 37.16           C  
ATOM   2955  CG  ARG C 138       0.482  52.545   6.209  1.00 39.73           C  
ATOM   2956  CD  ARG C 138       0.636  51.323   5.292  1.00 43.11           C  
ATOM   2957  NE  ARG C 138       1.472  50.310   5.933  1.00 38.44           N  
ATOM   2958  CZ  ARG C 138       2.748  50.079   5.622  1.00 40.92           C  
ATOM   2959  NH1 ARG C 138       3.344  50.773   4.648  1.00 36.52           N1+
ATOM   2960  NH2 ARG C 138       3.424  49.142   6.289  1.00 38.21           N  
ATOM   2961  N   PRO C 139      -3.249  50.105   8.310  1.00 33.20           N  
ATOM   2962  CA  PRO C 139      -3.862  49.377   9.422  1.00 36.92           C  
ATOM   2963  C   PRO C 139      -2.868  48.535  10.213  1.00 34.72           C  
ATOM   2964  O   PRO C 139      -3.048  48.347  11.413  1.00 32.18           O  
ATOM   2965  CB  PRO C 139      -4.914  48.487   8.738  1.00 35.29           C  
ATOM   2966  CG  PRO C 139      -4.527  48.470   7.282  1.00 33.97           C  
ATOM   2967  CD  PRO C 139      -3.880  49.777   7.019  1.00 32.26           C  
ATOM   2968  N   ASP C 140      -1.825  48.052   9.546  1.00 37.24           N  
ATOM   2969  CA  ASP C 140      -0.797  47.224  10.187  1.00 45.68           C  
ATOM   2970  C   ASP C 140      -0.033  47.937  11.302  1.00 49.27           C  
ATOM   2971  O   ASP C 140       0.456  47.293  12.237  1.00 44.23           O  
ATOM   2972  CB  ASP C 140       0.181  46.649   9.147  1.00 46.29           C  
ATOM   2973  CG  ASP C 140       0.830  47.718   8.290  1.00 47.31           C  
ATOM   2974  OD1 ASP C 140       0.114  48.438   7.551  1.00 45.57           O  
ATOM   2975  OD2 ASP C 140       2.071  47.821   8.346  1.00 47.92           O1-
ATOM   2976  N   TYR C 141       0.052  49.265  11.204  1.00 51.10           N  
ATOM   2977  CA  TYR C 141       0.765  50.067  12.197  1.00 49.88           C  
ATOM   2978  C   TYR C 141      -0.097  50.455  13.399  1.00 50.26           C  
ATOM   2979  O   TYR C 141       0.421  50.951  14.405  1.00 50.45           O  
ATOM   2980  CB  TYR C 141       1.397  51.305  11.547  1.00 49.52           C  
ATOM   2981  CG  TYR C 141       2.714  51.027  10.848  1.00 50.05           C  
ATOM   2982  CD1 TYR C 141       2.886  51.314   9.492  1.00 47.65           C  
ATOM   2983  CD2 TYR C 141       3.788  50.469  11.544  1.00 49.89           C  
ATOM   2984  CE1 TYR C 141       4.100  51.055   8.851  1.00 49.20           C  
ATOM   2985  CE2 TYR C 141       4.998  50.210  10.917  1.00 48.98           C  
ATOM   2986  CZ  TYR C 141       5.153  50.500   9.575  1.00 50.41           C  
ATOM   2987  OH  TYR C 141       6.366  50.230   8.964  1.00 50.72           O  
ATOM   2988  N   LEU C 142      -1.401  50.202  13.307  1.00 48.97           N  
ATOM   2989  CA  LEU C 142      -2.325  50.536  14.390  1.00 48.74           C  
ATOM   2990  C   LEU C 142      -1.844  50.028  15.744  1.00 49.94           C  
ATOM   2991  O   LEU C 142      -1.272  48.936  15.850  1.00 49.75           O  
ATOM   2992  CB  LEU C 142      -3.737  50.008  14.103  1.00 47.10           C  
ATOM   2993  CG  LEU C 142      -4.648  50.804  13.165  1.00 45.29           C  
ATOM   2994  CD1 LEU C 142      -5.848  49.953  12.755  1.00 44.46           C  
ATOM   2995  CD2 LEU C 142      -5.099  52.119  13.806  1.00 43.42           C  
ATOM   2996  N   ASP C 143      -2.100  50.830  16.772  1.00 51.28           N  
ATOM   2997  CA  ASP C 143      -1.633  50.568  18.119  1.00 52.91           C  
ATOM   2998  C   ASP C 143      -2.820  50.346  19.065  1.00 56.83           C  
ATOM   2999  O   ASP C 143      -3.501  51.299  19.472  1.00 53.73           O  
ATOM   3000  CB  ASP C 143      -0.760  51.735  18.601  1.00 53.10           C  
ATOM   3001  CG  ASP C 143      -0.177  51.501  19.979  1.00 53.08           C  
ATOM   3002  OD1 ASP C 143      -0.192  50.336  20.426  1.00 55.17           O  
ATOM   3003  OD2 ASP C 143       0.298  52.472  20.615  1.00 49.43           O1-
ATOM   3004  N   PHE C 144      -3.049  49.078  19.408  1.00 60.11           N  
ATOM   3005  CA  PHE C 144      -4.152  48.684  20.287  1.00 61.27           C  
ATOM   3006  C   PHE C 144      -3.675  48.370  21.701  1.00 63.31           C  
ATOM   3007  O   PHE C 144      -4.348  47.638  22.433  1.00 64.21           O  
ATOM   3008  CB  PHE C 144      -4.918  47.482  19.707  1.00 59.61           C  
ATOM   3009  CG  PHE C 144      -5.571  47.755  18.382  1.00 57.49           C  
ATOM   3010  CD1 PHE C 144      -5.077  47.179  17.223  1.00 58.40           C  
ATOM   3011  CD2 PHE C 144      -6.680  48.587  18.293  1.00 59.75           C  
ATOM   3012  CE1 PHE C 144      -5.673  47.428  15.986  1.00 57.85           C  
ATOM   3013  CE2 PHE C 144      -7.286  48.841  17.062  1.00 59.00           C  
ATOM   3014  CZ  PHE C 144      -6.777  48.258  15.908  1.00 58.61           C  
ATOM   3015  N   ALA C 145      -2.522  48.924  22.083  1.00 63.12           N  
ATOM   3016  CA  ALA C 145      -1.977  48.723  23.427  1.00 66.32           C  
ATOM   3017  C   ALA C 145      -2.922  49.262  24.500  1.00 67.41           C  
ATOM   3018  O   ALA C 145      -3.192  48.578  25.484  1.00 68.80           O  
ATOM   3019  CB  ALA C 145      -0.584  49.347  23.557  1.00 67.56           C  
ATOM   3020  N   GLU C 146      -3.415  50.486  24.304  1.00 69.19           N  
ATOM   3021  CA  GLU C 146      -4.481  51.044  25.137  1.00 71.01           C  
ATOM   3022  C   GLU C 146      -5.818  50.798  24.459  1.00 70.44           C  
ATOM   3023  O   GLU C 146      -6.001  51.139  23.284  1.00 73.47           O  
ATOM   3024  CB  GLU C 146      -4.298  52.546  25.347  1.00 71.01           C  
ATOM   3025  CG  GLU C 146      -3.171  52.945  26.277  1.00 73.75           C  
ATOM   3026  CD  GLU C 146      -2.990  54.456  26.346  1.00 74.31           C  
ATOM   3027  OE1 GLU C 146      -3.848  55.139  26.963  1.00 74.06           O  
ATOM   3028  OE2 GLU C 146      -1.985  54.952  25.785  1.00 72.69           O1-
ATOM   3029  N   SER C 147      -6.752  50.214  25.199  1.00 69.15           N  
ATOM   3030  CA  SER C 147      -8.079  49.920  24.668  1.00 67.29           C  
ATOM   3031  C   SER C 147      -8.940  51.182  24.564  1.00 65.06           C  
ATOM   3032  O   SER C 147      -8.953  52.022  25.475  1.00 63.07           O  
ATOM   3033  CB  SER C 147      -8.779  48.855  25.521  1.00 69.08           C  
ATOM   3034  OG  SER C 147      -8.920  49.281  26.866  1.00 68.22           O  
ATOM   3035  N   GLY C 148      -9.645  51.306  23.439  1.00 63.06           N  
ATOM   3036  CA  GLY C 148     -10.567  52.419  23.200  1.00 57.91           C  
ATOM   3037  C   GLY C 148      -9.908  53.775  23.004  1.00 55.77           C  
ATOM   3038  O   GLY C 148     -10.552  54.805  23.188  1.00 54.37           O  
ATOM   3039  N   GLN C 149      -8.624  53.780  22.636  1.00 50.80           N  
ATOM   3040  CA  GLN C 149      -7.893  55.026  22.391  1.00 45.85           C  
ATOM   3041  C   GLN C 149      -7.872  55.330  20.906  1.00 41.33           C  
ATOM   3042  O   GLN C 149      -7.306  56.334  20.457  1.00 36.54           O  
ATOM   3043  CB  GLN C 149      -6.478  54.955  22.966  1.00 45.06           C  
ATOM   3044  CG  GLN C 149      -6.407  55.383  24.418  1.00 49.91           C  
ATOM   3045  CD  GLN C 149      -7.047  56.751  24.655  1.00 53.15           C  
ATOM   3046  NE2 GLN C 149      -8.013  56.795  25.561  1.00 50.67           N  
ATOM   3047  OE1 GLN C 149      -6.674  57.753  24.029  1.00 48.73           O  
ATOM   3048  N   VAL C 150      -8.485  54.420  20.159  1.00 37.14           N  
ATOM   3049  CA  VAL C 150      -8.721  54.558  18.744  1.00 39.60           C  
ATOM   3050  C   VAL C 150     -10.241  54.642  18.562  1.00 39.41           C  
ATOM   3051  O   VAL C 150     -10.957  53.645  18.724  1.00 38.49           O  
ATOM   3052  CB  VAL C 150      -8.136  53.369  17.951  1.00 37.18           C  
ATOM   3053  CG1 VAL C 150      -8.297  53.596  16.461  1.00 34.88           C  
ATOM   3054  CG2 VAL C 150      -6.658  53.143  18.322  1.00 40.67           C  
ATOM   3055  N   TYR C 151     -10.711  55.840  18.221  1.00 33.88           N  
ATOM   3056  CA  TYR C 151     -12.141  56.148  18.172  1.00 31.75           C  
ATOM   3057  C   TYR C 151     -12.534  57.149  17.077  1.00 33.99           C  
ATOM   3058  O   TYR C 151     -11.682  57.717  16.355  1.00 32.43           O  
ATOM   3059  CB  TYR C 151     -12.652  56.635  19.539  1.00 30.07           C  
ATOM   3060  CG  TYR C 151     -11.820  57.735  20.152  1.00 30.81           C  
ATOM   3061  CD1 TYR C 151     -11.894  59.050  19.667  1.00 29.69           C  
ATOM   3062  CD2 TYR C 151     -10.957  57.463  21.205  1.00 25.31           C  
ATOM   3063  CE1 TYR C 151     -11.128  60.056  20.213  1.00 31.49           C  
ATOM   3064  CE2 TYR C 151     -10.184  58.468  21.778  1.00 30.50           C  
ATOM   3065  CZ  TYR C 151     -10.282  59.761  21.279  1.00 30.36           C  
ATOM   3066  OH  TYR C 151      -9.517  60.754  21.816  1.00 33.76           O  
ATOM   3067  N   PHE C 152     -13.842  57.349  16.972  1.00 24.45           N  
ATOM   3068  CA  PHE C 152     -14.443  58.161  15.935  1.00 29.71           C  
ATOM   3069  C   PHE C 152     -15.814  58.458  16.504  1.00 34.37           C  
ATOM   3070  O   PHE C 152     -16.521  57.553  16.963  1.00 34.28           O  
ATOM   3071  CB  PHE C 152     -14.487  57.332  14.648  1.00 31.82           C  
ATOM   3072  CG  PHE C 152     -15.279  57.922  13.508  1.00 28.87           C  
ATOM   3073  CD1 PHE C 152     -15.281  59.289  13.232  1.00 27.37           C  
ATOM   3074  CD2 PHE C 152     -15.953  57.055  12.637  1.00 24.65           C  
ATOM   3075  CE1 PHE C 152     -16.010  59.799  12.132  1.00 27.40           C  
ATOM   3076  CE2 PHE C 152     -16.665  57.537  11.546  1.00 24.15           C  
ATOM   3077  CZ  PHE C 152     -16.696  58.927  11.291  1.00 27.88           C  
ATOM   3078  N   GLY C 153     -16.164  59.735  16.545  1.00 28.41           N  
ATOM   3079  CA  GLY C 153     -17.471  60.102  17.013  1.00 27.65           C  
ATOM   3080  C   GLY C 153     -18.016  61.369  16.426  1.00 32.78           C  
ATOM   3081  O   GLY C 153     -17.303  62.104  15.738  1.00 31.41           O  
ATOM   3082  N   ILE C 154     -19.308  61.585  16.688  1.00 32.17           N  
ATOM   3083  CA  ILE C 154     -20.016  62.820  16.352  1.00 32.80           C  
ATOM   3084  C   ILE C 154     -20.901  63.230  17.511  1.00 30.41           C  
ATOM   3085  O   ILE C 154     -21.378  62.394  18.259  1.00 36.70           O  
ATOM   3086  CB  ILE C 154     -20.875  62.716  15.065  1.00 28.01           C  
ATOM   3087  CG1 ILE C 154     -22.041  61.732  15.244  1.00 31.08           C  
ATOM   3088  CG2 ILE C 154     -20.006  62.316  13.888  1.00 27.29           C  
ATOM   3089  CD1 ILE C 154     -22.954  61.614  14.012  1.00 28.97           C  
ATOM   3090  N   ILE C 155     -21.074  64.531  17.681  1.00 31.07           N  
ATOM   3091  CA  ILE C 155     -22.045  65.039  18.630  1.00 32.53           C  
ATOM   3092  C   ILE C 155     -22.800  66.159  17.932  1.00 32.02           C  
ATOM   3093  O   ILE C 155     -22.178  67.091  17.413  1.00 30.81           O  
ATOM   3094  CB  ILE C 155     -21.412  65.471  20.030  1.00 36.49           C  
ATOM   3095  CG1 ILE C 155     -21.529  66.966  20.294  1.00 43.03           C  
ATOM   3096  CG2 ILE C 155     -19.960  64.921  20.240  1.00 32.28           C  
ATOM   3097  CD1 ILE C 155     -21.809  67.299  21.731  1.00 47.91           C  
ATOM   3098  N   ALA C 156     -24.132  66.050  17.894  1.00 26.90           N  
ATOM   3099  CA  ALA C 156     -24.959  67.061  17.242  1.00 31.52           C  
ATOM   3100  C   ALA C 156     -25.015  68.283  18.136  1.00 30.38           C  
ATOM   3101  O   ALA C 156     -25.136  68.161  19.356  1.00 30.24           O  
ATOM   3102  CB  ALA C 156     -26.370  66.535  16.978  1.00 29.52           C  
ATOM   3103  N   LEU C 157     -24.905  69.458  17.538  1.00 32.45           N  
ATOM   3104  CA  LEU C 157     -25.034  70.697  18.302  1.00 37.24           C  
ATOM   3105  C   LEU C 157     -26.493  71.158  18.344  1.00 41.75           C  
ATOM   3106  CB  LEU C 157     -24.139  71.794  17.723  1.00 36.47           C  
ATOM   3107  CG  LEU C 157     -22.624  71.547  17.765  1.00 39.01           C  
ATOM   3108  CD1 LEU C 157     -21.889  72.694  17.074  1.00 39.36           C  
ATOM   3109  CD2 LEU C 157     -22.133  71.367  19.197  1.00 41.67           C  
ATOM   3110  OXT LEU C 157     -26.881  71.822  19.305  1.00 43.98           O1-
TER   
ATOM   3111  N   ASP D  10     -29.329  78.732  18.533  1.00 46.35           N  
ATOM   3112  CA  ASP D  10     -28.751  79.324  17.283  1.00 49.23           C  
ATOM   3113  C   ASP D  10     -27.301  79.773  17.480  1.00 45.03           C  
ATOM   3114  O   ASP D  10     -26.960  80.915  17.189  1.00 48.05           O  
ATOM   3115  CB  ASP D  10     -29.607  80.501  16.802  1.00 52.24           C  
ATOM   3116  N   LYS D  11     -26.456  78.856  17.953  1.00 43.12           N  
ATOM   3117  CA  LYS D  11     -25.068  79.164  18.331  1.00 41.80           C  
ATOM   3118  C   LYS D  11     -24.161  79.570  17.168  1.00 34.28           C  
ATOM   3119  O   LYS D  11     -24.100  78.885  16.157  1.00 35.93           O  
ATOM   3120  CB  LYS D  11     -24.442  77.982  19.076  1.00 46.92           C  
ATOM   3121  CG  LYS D  11     -25.005  77.754  20.487  1.00 53.34           C  
ATOM   3122  CD  LYS D  11     -24.665  78.893  21.450  1.00 55.22           C  
ATOM   3123  CE  LYS D  11     -25.021  78.521  22.886  1.00 56.28           C  
ATOM   3124  NZ  LYS D  11     -25.059  79.728  23.756  1.00 57.82           N1+
ATOM   3125  N   PRO D  12     -23.447  80.696  17.318  1.00 32.38           N  
ATOM   3126  CA  PRO D  12     -22.423  81.021  16.335  1.00 31.26           C  
ATOM   3127  C   PRO D  12     -21.382  79.910  16.223  1.00 29.27           C  
ATOM   3128  O   PRO D  12     -20.921  79.359  17.232  1.00 30.90           O  
ATOM   3129  CB  PRO D  12     -21.795  82.296  16.886  1.00 24.88           C  
ATOM   3130  CG  PRO D  12     -22.840  82.887  17.722  1.00 25.44           C  
ATOM   3131  CD  PRO D  12     -23.530  81.721  18.365  1.00 27.31           C  
ATOM   3132  N   VAL D  13     -21.030  79.591  14.990  1.00 25.21           N  
ATOM   3133  CA  VAL D  13     -20.116  78.507  14.701  1.00 29.66           C  
ATOM   3134  C   VAL D  13     -19.451  78.840  13.390  1.00 24.31           C  
ATOM   3135  O   VAL D  13     -20.072  79.464  12.536  1.00 24.36           O  
ATOM   3136  CB  VAL D  13     -20.900  77.171  14.578  1.00 34.19           C  
ATOM   3137  CG1 VAL D  13     -20.130  76.168  13.818  1.00 36.47           C  
ATOM   3138  CG2 VAL D  13     -21.265  76.624  15.965  1.00 33.18           C  
ATOM   3139  N   ALA D  14     -18.195  78.427  13.232  1.00 23.39           N  
ATOM   3140  CA  ALA D  14     -17.478  78.569  11.956  1.00 23.77           C  
ATOM   3141  C   ALA D  14     -16.452  77.475  11.796  1.00 20.46           C  
ATOM   3142  O   ALA D  14     -15.902  76.983  12.782  1.00 21.02           O  
ATOM   3143  CB  ALA D  14     -16.754  79.932  11.886  1.00 19.35           C  
ATOM   3144  N   HIS D  15     -16.151  77.145  10.542  1.00 21.07           N  
ATOM   3145  CA  HIS D  15     -15.082  76.221  10.207  1.00 18.52           C  
ATOM   3146  C   HIS D  15     -14.602  76.593   8.819  1.00 24.71           C  
ATOM   3147  O   HIS D  15     -15.317  76.394   7.841  1.00 23.51           O  
ATOM   3148  CB  HIS D  15     -15.589  74.773  10.228  1.00 20.27           C  
ATOM   3149  CG  HIS D  15     -14.517  73.759   9.947  1.00 22.91           C  
ATOM   3150  CD2 HIS D  15     -14.010  73.288   8.783  1.00 23.55           C  
ATOM   3151  ND1 HIS D  15     -13.826  73.117  10.947  1.00 24.28           N  
ATOM   3152  CE1 HIS D  15     -12.940  72.291  10.417  1.00 24.83           C  
ATOM   3153  NE2 HIS D  15     -13.026  72.377   9.105  1.00 19.33           N  
ATOM   3154  N   VAL D  16     -13.409  77.159   8.734  1.00 24.56           N  
ATOM   3155  CA  VAL D  16     -12.881  77.646   7.461  1.00 22.33           C  
ATOM   3156  C   VAL D  16     -11.624  76.861   7.121  1.00 25.36           C  
ATOM   3157  O   VAL D  16     -11.008  76.252   8.008  1.00 23.71           O  
ATOM   3158  CB  VAL D  16     -12.630  79.186   7.472  1.00 21.61           C  
ATOM   3159  CG1 VAL D  16     -13.978  79.918   7.526  1.00 21.75           C  
ATOM   3160  CG2 VAL D  16     -11.696  79.615   8.639  1.00 20.33           C  
ATOM   3161  N   VAL D  17     -11.275  76.859   5.839  1.00 25.02           N  
ATOM   3162  CA  VAL D  17     -10.257  75.971   5.280  1.00 24.26           C  
ATOM   3163  C   VAL D  17      -9.359  76.809   4.437  1.00 19.33           C  
ATOM   3164  O   VAL D  17      -9.769  77.871   3.961  1.00 24.86           O  
ATOM   3165  CB  VAL D  17     -10.869  74.855   4.374  1.00 22.55           C  
ATOM   3166  CG1 VAL D  17     -11.877  74.015   5.155  1.00 25.44           C  
ATOM   3167  CG2 VAL D  17     -11.496  75.441   3.078  1.00 20.83           C  
ATOM   3168  N   ALA D  18      -8.134  76.349   4.250  1.00 19.29           N  
ATOM   3169  CA  ALA D  18      -7.149  77.138   3.522  1.00 19.23           C  
ATOM   3170  C   ALA D  18      -7.510  77.069   2.022  1.00 25.23           C  
ATOM   3171  O   ALA D  18      -8.106  76.092   1.554  1.00 25.88           O  
ATOM   3172  CB  ALA D  18      -5.788  76.579   3.760  1.00 16.30           C  
ATOM   3173  N   ASN D  19      -7.165  78.126   1.303  1.00 28.07           N  
ATOM   3174  CA  ASN D  19      -7.390  78.254  -0.134  1.00 25.06           C  
ATOM   3175  C   ASN D  19      -6.197  77.640  -0.860  1.00 25.34           C  
ATOM   3176  O   ASN D  19      -5.105  78.204  -0.803  1.00 25.33           O  
ATOM   3177  CB  ASN D  19      -7.486  79.744  -0.501  1.00 27.29           C  
ATOM   3178  CG  ASN D  19      -7.774  79.976  -1.995  1.00 28.06           C  
ATOM   3179  ND2 ASN D  19      -7.954  81.243  -2.394  1.00 24.07           N  
ATOM   3180  OD1 ASN D  19      -7.856  79.026  -2.758  1.00 21.99           O  
ATOM   3181  N   PRO D  20      -6.397  76.489  -1.536  1.00 33.99           N  
ATOM   3182  CA  PRO D  20      -5.291  75.780  -2.207  1.00 35.46           C  
ATOM   3183  C   PRO D  20      -4.790  76.493  -3.463  1.00 40.98           C  
ATOM   3184  O   PRO D  20      -3.798  76.074  -4.066  1.00 45.66           O  
ATOM   3185  CB  PRO D  20      -5.903  74.420  -2.556  1.00 32.72           C  
ATOM   3186  CG  PRO D  20      -7.361  74.684  -2.670  1.00 33.61           C  
ATOM   3187  CD  PRO D  20      -7.686  75.795  -1.723  1.00 33.97           C  
ATOM   3188  N   GLN D  21      -5.444  77.584  -3.836  1.00 42.11           N  
ATOM   3189  CA  GLN D  21      -5.008  78.339  -5.010  1.00 41.42           C  
ATOM   3190  C   GLN D  21      -4.242  79.575  -4.599  1.00 42.31           C  
ATOM   3191  O   GLN D  21      -3.709  80.286  -5.448  1.00 46.19           O  
ATOM   3192  CB  GLN D  21      -6.191  78.708  -5.909  1.00 39.35           C  
ATOM   3193  CG  GLN D  21      -7.051  77.517  -6.332  1.00 39.18           C  
ATOM   3194  CD  GLN D  21      -6.297  76.474  -7.140  1.00 42.15           C  
ATOM   3195  NE2 GLN D  21      -6.815  75.242  -7.133  1.00 37.81           N  
ATOM   3196  OE1 GLN D  21      -5.266  76.765  -7.770  1.00 46.92           O  
ATOM   3197  N   ALA D  22      -4.166  79.821  -3.292  1.00 37.55           N  
ATOM   3198  CA  ALA D  22      -3.453  80.990  -2.783  1.00 40.88           C  
ATOM   3199  C   ALA D  22      -2.028  80.636  -2.324  1.00 46.80           C  
ATOM   3200  O   ALA D  22      -1.807  80.274  -1.166  1.00 44.91           O  
ATOM   3201  CB  ALA D  22      -4.248  81.644  -1.659  1.00 40.67           C  
ATOM   3202  N   GLU D  23      -1.066  80.745  -3.240  1.00 49.54           N  
ATOM   3203  CA  GLU D  23       0.326  80.386  -2.946  1.00 50.95           C  
ATOM   3204  C   GLU D  23       1.035  81.456  -2.113  1.00 51.20           C  
ATOM   3205  O   GLU D  23       0.833  82.660  -2.323  1.00 52.53           O  
ATOM   3206  CB  GLU D  23       1.096  80.099  -4.241  1.00 56.53           C  
ATOM   3207  N   GLY D  24       1.846  81.009  -1.152  1.00 51.39           N  
ATOM   3208  CA  GLY D  24       2.580  81.918  -0.258  1.00 48.31           C  
ATOM   3209  C   GLY D  24       1.699  82.648   0.743  1.00 46.00           C  
ATOM   3210  O   GLY D  24       2.131  83.624   1.393  1.00 44.84           O  
ATOM   3211  N   GLN D  25       0.451  82.193   0.854  1.00 44.48           N  
ATOM   3212  CA  GLN D  25      -0.498  82.754   1.810  1.00 41.17           C  
ATOM   3213  C   GLN D  25      -1.232  81.627   2.501  1.00 35.35           C  
ATOM   3214  O   GLN D  25      -1.417  80.561   1.918  1.00 34.28           O  
ATOM   3215  CB  GLN D  25      -1.542  83.627   1.116  1.00 43.61           C  
ATOM   3216  CG  GLN D  25      -1.012  84.569   0.055  1.00 51.22           C  
ATOM   3217  CD  GLN D  25      -2.125  85.285  -0.669  1.00 54.43           C  
ATOM   3218  NE2 GLN D  25      -2.185  85.104  -1.980  1.00 55.67           N  
ATOM   3219  OE1 GLN D  25      -2.924  86.000  -0.059  1.00 58.01           O  
ATOM   3220  N   LEU D  26      -1.655  81.884   3.738  1.00 25.90           N  
ATOM   3221  CA  LEU D  26      -2.677  81.094   4.386  1.00 25.54           C  
ATOM   3222  C   LEU D  26      -3.973  81.925   4.399  1.00 26.42           C  
ATOM   3223  O   LEU D  26      -4.230  82.715   5.326  1.00 30.16           O  
ATOM   3224  CB  LEU D  26      -2.249  80.673   5.803  1.00 23.52           C  
ATOM   3225  CG  LEU D  26      -3.278  79.918   6.669  1.00 27.12           C  
ATOM   3226  CD1 LEU D  26      -3.856  78.705   5.961  1.00 20.42           C  
ATOM   3227  CD2 LEU D  26      -2.701  79.523   8.017  1.00 21.31           C  
ATOM   3228  N   GLN D  27      -4.765  81.729   3.352  1.00 23.77           N  
ATOM   3229  CA  GLN D  27      -6.032  82.417   3.131  1.00 24.76           C  
ATOM   3230  C   GLN D  27      -7.172  81.452   3.395  1.00 26.21           C  
ATOM   3231  O   GLN D  27      -7.224  80.355   2.825  1.00 25.84           O  
ATOM   3232  CB  GLN D  27      -6.080  82.914   1.682  1.00 30.10           C  
ATOM   3233  CG  GLN D  27      -7.277  83.787   1.312  1.00 32.10           C  
ATOM   3234  CD  GLN D  27      -7.260  84.187  -0.174  1.00 34.64           C  
ATOM   3235  NE2 GLN D  27      -6.411  85.140  -0.535  1.00 35.52           N  
ATOM   3236  OE1 GLN D  27      -7.992  83.632  -0.971  1.00 38.00           O  
ATOM   3237  N   TRP D  28      -8.099  81.879   4.248  1.00 25.76           N  
ATOM   3238  CA  TRP D  28      -9.202  81.049   4.692  1.00 22.01           C  
ATOM   3239  C   TRP D  28     -10.390  81.249   3.794  1.00 24.17           C  
ATOM   3240  O   TRP D  28     -10.637  82.362   3.327  1.00 25.11           O  
ATOM   3241  CB  TRP D  28      -9.602  81.428   6.138  1.00 21.26           C  
ATOM   3242  CG  TRP D  28      -8.502  81.226   7.097  1.00 20.38           C  
ATOM   3243  CD1 TRP D  28      -7.777  82.195   7.721  1.00 20.33           C  
ATOM   3244  CD2 TRP D  28      -7.946  79.971   7.515  1.00 20.72           C  
ATOM   3245  CE2 TRP D  28      -6.890  80.263   8.404  1.00 20.98           C  
ATOM   3246  CE3 TRP D  28      -8.236  78.626   7.219  1.00 20.94           C  
ATOM   3247  NE1 TRP D  28      -6.803  81.631   8.501  1.00 19.81           N  
ATOM   3248  CZ2 TRP D  28      -6.135  79.265   9.023  1.00 20.06           C  
ATOM   3249  CZ3 TRP D  28      -7.485  77.629   7.836  1.00 18.43           C  
ATOM   3250  CH2 TRP D  28      -6.440  77.954   8.721  1.00 19.49           C  
ATOM   3251  N   LEU D  29     -11.150  80.175   3.617  1.00 20.41           N  
ATOM   3252  CA  LEU D  29     -12.328  80.180   2.792  1.00 26.74           C  
ATOM   3253  C   LEU D  29     -13.505  79.608   3.520  1.00 26.07           C  
ATOM   3254  O   LEU D  29     -13.395  78.593   4.228  1.00 26.86           O  
ATOM   3255  CB  LEU D  29     -12.112  79.315   1.543  1.00 27.95           C  
ATOM   3256  CG  LEU D  29     -11.004  79.609   0.536  1.00 33.46           C  
ATOM   3257  CD1 LEU D  29     -11.172  78.622  -0.635  1.00 31.37           C  
ATOM   3258  CD2 LEU D  29     -11.001  81.066   0.052  1.00 29.29           C  
ATOM   3259  N   ASN D  30     -14.649  80.245   3.324  1.00 27.55           N  
ATOM   3260  CA  ASN D  30     -15.914  79.661   3.747  1.00 34.25           C  
ATOM   3261  C   ASN D  30     -16.689  79.097   2.556  1.00 38.31           C  
ATOM   3262  O   ASN D  30     -17.505  78.191   2.713  1.00 39.37           O  
ATOM   3263  CB  ASN D  30     -16.768  80.701   4.467  1.00 32.04           C  
ATOM   3264  CG  ASN D  30     -17.159  81.877   3.568  1.00 37.22           C  
ATOM   3265  ND2 ASN D  30     -18.465  82.042   3.351  1.00 41.37           N  
ATOM   3266  OD1 ASN D  30     -16.307  82.642   3.105  1.00 38.43           O  
ATOM   3267  N   ARG D  31     -16.445  79.661   1.375  1.00 34.75           N  
ATOM   3268  CA  ARG D  31     -17.217  79.303   0.174  1.00 42.83           C  
ATOM   3269  C   ARG D  31     -16.690  78.032  -0.507  1.00 47.97           C  
ATOM   3270  O   ARG D  31     -16.436  77.993  -1.715  1.00 53.75           O  
ATOM   3271  CB  ARG D  31     -17.331  80.495  -0.784  1.00 40.38           C  
ATOM   3272  CG  ARG D  31     -18.513  81.382  -0.460  1.00 51.93           C  
ATOM   3273  CD  ARG D  31     -18.264  82.847  -0.776  1.00 63.84           C  
ATOM   3274  NE  ARG D  31     -19.160  83.713   0.004  1.00 71.80           N  
ATOM   3275  CZ  ARG D  31     -19.102  85.046   0.044  1.00 74.67           C  
ATOM   3276  NH1 ARG D  31     -18.188  85.715  -0.655  1.00 75.56           N1+
ATOM   3277  NH2 ARG D  31     -19.969  85.718   0.791  1.00 74.44           N  
ATOM   3278  N   ARG D  32     -16.513  77.003   0.314  1.00 48.66           N  
ATOM   3279  CA  ARG D  32     -16.194  75.674  -0.141  1.00 51.38           C  
ATOM   3280  C   ARG D  32     -17.187  74.736   0.500  1.00 52.22           C  
ATOM   3281  O   ARG D  32     -17.780  75.058   1.531  1.00 52.93           O  
ATOM   3282  CB  ARG D  32     -14.762  75.280   0.227  1.00 52.25           C  
ATOM   3283  CG  ARG D  32     -13.764  75.601  -0.866  1.00 57.27           C  
ATOM   3284  CD  ARG D  32     -12.602  74.636  -0.855  1.00 63.47           C  
ATOM   3285  NE  ARG D  32     -12.041  74.449  -2.195  1.00 71.33           N  
ATOM   3286  CZ  ARG D  32     -11.074  73.585  -2.502  1.00 75.04           C  
ATOM   3287  NH1 ARG D  32     -10.538  72.809  -1.566  1.00 76.24           N1+
ATOM   3288  NH2 ARG D  32     -10.641  73.490  -3.754  1.00 78.82           N  
ATOM   3289  N   ALA D  33     -17.389  73.592  -0.143  1.00 54.26           N  
ATOM   3290  CA  ALA D  33     -18.224  72.540   0.392  1.00 52.42           C  
ATOM   3291  C   ALA D  33     -17.579  72.114   1.688  1.00 50.23           C  
ATOM   3292  O   ALA D  33     -16.369  71.872   1.739  1.00 54.91           O  
ATOM   3293  CB  ALA D  33     -18.298  71.375  -0.579  1.00 52.53           C  
ATOM   3294  N   ASN D  34     -18.380  72.070   2.742  1.00 47.94           N  
ATOM   3295  CA  ASN D  34     -17.904  71.644   4.063  1.00 49.04           C  
ATOM   3296  C   ASN D  34     -16.933  72.604   4.781  1.00 41.88           C  
ATOM   3297  O   ASN D  34     -16.152  72.210   5.654  1.00 40.17           O  
ATOM   3298  CB  ASN D  34     -17.371  70.213   3.979  1.00 49.62           C  
ATOM   3299  CG  ASN D  34     -18.360  69.281   3.307  1.00 52.67           C  
ATOM   3300  ND2 ASN D  34     -18.100  68.953   2.056  1.00 53.95           N  
ATOM   3301  OD1 ASN D  34     -19.361  68.886   3.899  1.00 52.89           O  
ATOM   3302  N   ALA D  35     -17.002  73.871   4.389  1.00 38.39           N  
ATOM   3303  CA  ALA D  35     -16.539  74.978   5.214  1.00 32.96           C  
ATOM   3304  C   ALA D  35     -17.811  75.667   5.626  1.00 30.57           C  
ATOM   3305  O   ALA D  35     -18.813  75.585   4.921  1.00 29.98           O  
ATOM   3306  CB  ALA D  35     -15.671  75.920   4.432  1.00 33.62           C  
ATOM   3307  N   LEU D  36     -17.778  76.353   6.758  1.00 33.46           N  
ATOM   3308  CA  LEU D  36     -18.996  76.798   7.413  1.00 32.96           C  
ATOM   3309  C   LEU D  36     -18.872  78.177   8.094  1.00 29.72           C  
ATOM   3310  O   LEU D  36     -17.926  78.441   8.824  1.00 24.89           O  
ATOM   3311  CB  LEU D  36     -19.392  75.734   8.434  1.00 34.66           C  
ATOM   3312  CG  LEU D  36     -20.476  75.978   9.475  1.00 37.45           C  
ATOM   3313  CD1 LEU D  36     -21.802  76.320   8.804  1.00 39.51           C  
ATOM   3314  CD2 LEU D  36     -20.611  74.714  10.293  1.00 39.11           C  
ATOM   3315  N   LEU D  37     -19.832  79.050   7.825  1.00 28.17           N  
ATOM   3316  CA  LEU D  37     -20.088  80.221   8.648  1.00 30.80           C  
ATOM   3317  C   LEU D  37     -21.566  80.146   9.009  1.00 34.61           C  
ATOM   3318  O   LEU D  37     -22.415  80.175   8.123  1.00 32.51           O  
ATOM   3319  CB  LEU D  37     -19.809  81.491   7.860  1.00 31.37           C  
ATOM   3320  CG  LEU D  37     -18.537  82.356   7.936  1.00 32.40           C  
ATOM   3321  CD1 LEU D  37     -17.319  81.767   8.650  1.00 27.73           C  
ATOM   3322  CD2 LEU D  37     -18.171  82.829   6.539  1.00 31.50           C  
ATOM   3323  N   ALA D  38     -21.886  80.040  10.295  1.00 30.03           N  
ATOM   3324  CA  ALA D  38     -23.292  80.014  10.701  1.00 29.55           C  
ATOM   3325  C   ALA D  38     -23.643  80.944  11.860  1.00 27.82           C  
ATOM   3326  O   ALA D  38     -22.832  81.183  12.751  1.00 26.96           O  
ATOM   3327  CB  ALA D  38     -23.731  78.597  11.025  1.00 31.41           C  
ATOM   3328  N   ASN D  39     -24.875  81.451  11.834  1.00 24.61           N  
ATOM   3329  CA  ASN D  39     -25.461  82.193  12.958  1.00 29.63           C  
ATOM   3330  C   ASN D  39     -24.670  83.426  13.379  1.00 31.43           C  
ATOM   3331  O   ASN D  39     -24.549  83.740  14.561  1.00 30.65           O  
ATOM   3332  CB  ASN D  39     -25.739  81.250  14.138  1.00 33.06           C  
ATOM   3333  CG  ASN D  39     -26.512  80.005  13.710  1.00 39.89           C  
ATOM   3334  ND2 ASN D  39     -26.073  78.828  14.174  1.00 36.75           N  
ATOM   3335  OD1 ASN D  39     -27.486  80.104  12.958  1.00 43.60           O  
ATOM   3336  N   GLY D  40     -24.116  84.114  12.391  1.00 28.72           N  
ATOM   3337  CA  GLY D  40     -23.548  85.420  12.628  1.00 29.47           C  
ATOM   3338  C   GLY D  40     -22.057  85.567  12.492  1.00 25.60           C  
ATOM   3339  O   GLY D  40     -21.571  86.690  12.421  1.00 33.04           O  
ATOM   3340  N   VAL D  41     -21.320  84.457  12.523  1.00 22.68           N  
ATOM   3341  CA  VAL D  41     -19.861  84.523  12.347  1.00 21.81           C  
ATOM   3342  C   VAL D  41     -19.631  84.945  10.897  1.00 27.44           C  
ATOM   3343  O   VAL D  41     -20.312  84.452   9.995  1.00 25.28           O  
ATOM   3344  CB  VAL D  41     -19.158  83.169  12.605  1.00 19.22           C  
ATOM   3345  CG1 VAL D  41     -17.632  83.354  12.583  1.00 15.99           C  
ATOM   3346  CG2 VAL D  41     -19.610  82.532  13.936  1.00 16.44           C  
ATOM   3347  N   GLU D  42     -18.721  85.890  10.687  1.00 27.74           N  
ATOM   3348  CA  GLU D  42     -18.391  86.346   9.345  1.00 32.33           C  
ATOM   3349  C   GLU D  42     -16.907  86.112   9.133  1.00 29.81           C  
ATOM   3350  O   GLU D  42     -16.156  85.942  10.096  1.00 24.28           O  
ATOM   3351  CB  GLU D  42     -18.733  87.847   9.166  1.00 33.49           C  
ATOM   3352  CG  GLU D  42     -20.214  88.218   9.443  1.00 39.29           C  
ATOM   3353  CD  GLU D  42     -20.556  89.715   9.238  1.00 45.66           C  
ATOM   3354  OE1 GLU D  42     -19.683  90.591   9.443  1.00 48.96           O  
ATOM   3355  OE2 GLU D  42     -21.725  90.019   8.882  1.00 52.79           O1-
ATOM   3356  N   LEU D  43     -16.485  86.087   7.872  1.00 27.55           N  
ATOM   3357  CA  LEU D  43     -15.079  86.026   7.548  1.00 24.59           C  
ATOM   3358  C   LEU D  43     -14.753  87.289   6.758  1.00 30.94           C  
ATOM   3359  O   LEU D  43     -15.326  87.524   5.694  1.00 32.22           O  
ATOM   3360  CB  LEU D  43     -14.789  84.750   6.757  1.00 25.96           C  
ATOM   3361  CG  LEU D  43     -13.426  84.485   6.111  1.00 28.29           C  
ATOM   3362  CD1 LEU D  43     -12.340  84.275   7.144  1.00 26.36           C  
ATOM   3363  CD2 LEU D  43     -13.548  83.249   5.246  1.00 26.03           C  
ATOM   3364  N   ARG D  44     -13.861  88.120   7.284  1.00 24.74           N  
ATOM   3365  CA  ARG D  44     -13.560  89.391   6.632  1.00 28.46           C  
ATOM   3366  C   ARG D  44     -12.121  89.756   6.852  1.00 29.12           C  
ATOM   3367  O   ARG D  44     -11.635  89.711   7.974  1.00 27.06           O  
ATOM   3368  CB  ARG D  44     -14.496  90.503   7.130  1.00 30.02           C  
ATOM   3369  CG  ARG D  44     -14.416  91.803   6.327  1.00 40.37           C  
ATOM   3370  CD  ARG D  44     -15.613  92.708   6.593  1.00 43.09           C  
ATOM   3371  NE  ARG D  44     -16.805  92.333   5.810  1.00 49.26           N  
ATOM   3372  CZ  ARG D  44     -17.848  91.657   6.295  1.00 49.37           C  
ATOM   3373  NH1 ARG D  44     -17.866  91.273   7.570  1.00 47.57           N1+
ATOM   3374  NH2 ARG D  44     -18.881  91.368   5.508  1.00 41.85           N  
ATOM   3375  N   ASP D  45     -11.421  90.088   5.762  1.00 31.08           N  
ATOM   3376  CA  ASP D  45      -9.986  90.336   5.812  1.00 28.84           C  
ATOM   3377  C   ASP D  45      -9.228  89.146   6.402  1.00 23.95           C  
ATOM   3378  O   ASP D  45      -8.260  89.338   7.131  1.00 21.41           O  
ATOM   3379  CB  ASP D  45      -9.649  91.613   6.596  1.00 37.73           C  
ATOM   3380  CG  ASP D  45     -10.310  92.847   6.012  1.00 49.14           C  
ATOM   3381  OD1 ASP D  45     -10.119  93.109   4.805  1.00 56.42           O  
ATOM   3382  OD2 ASP D  45     -11.024  93.552   6.760  1.00 50.37           O1-
ATOM   3383  N   ASN D  46      -9.680  87.929   6.075  1.00 19.60           N  
ATOM   3384  CA  ASN D  46      -8.985  86.691   6.469  1.00 25.15           C  
ATOM   3385  C   ASN D  46      -9.126  86.364   7.968  1.00 22.34           C  
ATOM   3386  O   ASN D  46      -8.408  85.514   8.491  1.00 25.97           O  
ATOM   3387  CB  ASN D  46      -7.496  86.737   6.109  1.00 21.48           C  
ATOM   3388  CG  ASN D  46      -6.926  85.353   5.873  1.00 21.63           C  
ATOM   3389  ND2 ASN D  46      -5.662  85.157   6.201  1.00 20.35           N  
ATOM   3390  OD1 ASN D  46      -7.623  84.480   5.380  1.00 28.12           O  
ATOM   3391  N   GLN D  47     -10.070  87.027   8.630  1.00 22.00           N  
ATOM   3392  CA  GLN D  47     -10.275  86.847  10.084  1.00 18.92           C  
ATOM   3393  C   GLN D  47     -11.706  86.427  10.370  1.00 22.62           C  
ATOM   3394  O   GLN D  47     -12.618  86.843   9.661  1.00 23.15           O  
ATOM   3395  CB  GLN D  47      -9.931  88.150  10.807  1.00 18.24           C  
ATOM   3396  CG  GLN D  47      -8.463  88.452  10.853  1.00 21.36           C  
ATOM   3397  CD  GLN D  47      -8.148  89.952  11.001  1.00 38.32           C  
ATOM   3398  NE2 GLN D  47      -7.569  90.543   9.962  1.00 44.14           N  
ATOM   3399  OE1 GLN D  47      -8.415  90.556  12.029  1.00 41.67           O  
ATOM   3400  N   LEU D  48     -11.916  85.577  11.377  1.00 19.86           N  
ATOM   3401  CA  LEU D  48     -13.281  85.305  11.827  1.00 24.06           C  
ATOM   3402  C   LEU D  48     -13.752  86.409  12.767  1.00 25.76           C  
ATOM   3403  O   LEU D  48     -13.041  86.773  13.699  1.00 24.80           O  
ATOM   3404  CB  LEU D  48     -13.405  83.949  12.516  1.00 24.65           C  
ATOM   3405  CG  LEU D  48     -13.080  82.709  11.672  1.00 27.65           C  
ATOM   3406  CD1 LEU D  48     -13.008  81.497  12.573  1.00 22.51           C  
ATOM   3407  CD2 LEU D  48     -14.115  82.486  10.546  1.00 18.91           C  
ATOM   3408  N   VAL D  49     -14.968  86.894  12.531  1.00 23.36           N  
ATOM   3409  CA  VAL D  49     -15.537  88.033  13.255  1.00 24.49           C  
ATOM   3410  C   VAL D  49     -16.662  87.483  14.105  1.00 24.76           C  
ATOM   3411  O   VAL D  49     -17.569  86.833  13.601  1.00 16.33           O  
ATOM   3412  CB  VAL D  49     -16.097  89.118  12.285  1.00 26.10           C  
ATOM   3413  CG1 VAL D  49     -16.623  90.336  13.059  1.00 21.12           C  
ATOM   3414  CG2 VAL D  49     -15.024  89.550  11.241  1.00 26.32           C  
ATOM   3415  N   VAL D  50     -16.577  87.690  15.415  1.00 23.99           N  
ATOM   3416  CA  VAL D  50     -17.541  87.073  16.297  1.00 25.36           C  
ATOM   3417  C   VAL D  50     -18.746  87.999  16.415  1.00 24.37           C  
ATOM   3418  O   VAL D  50     -18.588  89.215  16.555  1.00 21.17           O  
ATOM   3419  CB  VAL D  50     -16.914  86.566  17.674  1.00 29.53           C  
ATOM   3420  CG1 VAL D  50     -15.381  86.485  17.615  1.00 30.02           C  
ATOM   3421  CG2 VAL D  50     -17.328  87.369  18.839  1.00 28.34           C  
ATOM   3422  N   PRO D  51     -19.956  87.433  16.278  1.00 26.35           N  
ATOM   3423  CA  PRO D  51     -21.154  88.260  16.213  1.00 26.40           C  
ATOM   3424  C   PRO D  51     -21.699  88.714  17.573  1.00 27.01           C  
ATOM   3425  O   PRO D  51     -22.492  89.659  17.619  1.00 27.59           O  
ATOM   3426  CB  PRO D  51     -22.164  87.317  15.564  1.00 26.36           C  
ATOM   3427  CG  PRO D  51     -21.762  85.969  16.114  1.00 25.07           C  
ATOM   3428  CD  PRO D  51     -20.275  85.995  16.121  1.00 20.17           C  
ATOM   3429  N   SER D  52     -21.292  88.048  18.653  1.00 28.44           N  
ATOM   3430  CA  SER D  52     -21.834  88.330  19.989  1.00 29.20           C  
ATOM   3431  C   SER D  52     -20.938  87.813  21.121  1.00 34.35           C  
ATOM   3432  O   SER D  52     -20.249  86.789  20.966  1.00 34.73           O  
ATOM   3433  CB  SER D  52     -23.211  87.692  20.114  1.00 33.30           C  
ATOM   3434  OG  SER D  52     -23.131  86.336  19.751  1.00 34.61           O  
ATOM   3435  N   GLU D  53     -20.965  88.502  22.266  1.00 32.76           N  
ATOM   3436  CA  GLU D  53     -20.113  88.122  23.389  1.00 33.09           C  
ATOM   3437  C   GLU D  53     -20.430  86.706  23.855  1.00 30.56           C  
ATOM   3438  O   GLU D  53     -21.562  86.253  23.778  1.00 25.10           O  
ATOM   3439  CB  GLU D  53     -20.223  89.114  24.553  1.00 37.67           C  
ATOM   3440  CG  GLU D  53     -21.557  89.090  25.307  1.00 42.69           C  
ATOM   3441  CD  GLU D  53     -21.624  90.108  26.438  1.00 46.49           C  
ATOM   3442  OE1 GLU D  53     -20.577  90.715  26.776  1.00 51.98           O  
ATOM   3443  OE2 GLU D  53     -22.736  90.307  26.985  1.00 51.93           O1-
ATOM   3444  N   GLY D  54     -19.426  85.995  24.337  1.00 26.17           N  
ATOM   3445  CA  GLY D  54     -19.676  84.638  24.761  1.00 25.53           C  
ATOM   3446  C   GLY D  54     -18.422  83.848  25.011  1.00 24.45           C  
ATOM   3447  O   GLY D  54     -17.318  84.370  24.882  1.00 23.00           O  
ATOM   3448  N   LEU D  55     -18.614  82.581  25.376  1.00 20.06           N  
ATOM   3449  CA  LEU D  55     -17.519  81.643  25.542  1.00 22.58           C  
ATOM   3450  C   LEU D  55     -17.394  80.782  24.274  1.00 25.38           C  
ATOM   3451  O   LEU D  55     -18.395  80.246  23.801  1.00 23.01           O  
ATOM   3452  CB  LEU D  55     -17.767  80.781  26.785  1.00 27.99           C  
ATOM   3453  CG  LEU D  55     -16.561  80.068  27.369  1.00 28.20           C  
ATOM   3454  CD1 LEU D  55     -15.566  81.078  28.001  1.00 24.06           C  
ATOM   3455  CD2 LEU D  55     -17.046  79.005  28.386  1.00 24.87           C  
ATOM   3456  N   TYR D  56     -16.181  80.691  23.709  1.00 20.25           N  
ATOM   3457  CA  TYR D  56     -15.981  80.018  22.422  1.00 23.50           C  
ATOM   3458  C   TYR D  56     -14.828  79.058  22.513  1.00 20.17           C  
ATOM   3459  O   TYR D  56     -13.752  79.421  22.964  1.00 15.87           O  
ATOM   3460  CB  TYR D  56     -15.686  80.995  21.266  1.00 16.68           C  
ATOM   3461  CG  TYR D  56     -16.837  81.882  20.841  1.00 20.89           C  
ATOM   3462  CD1 TYR D  56     -17.217  82.988  21.605  1.00 22.74           C  
ATOM   3463  CD2 TYR D  56     -17.518  81.639  19.650  1.00 18.26           C  
ATOM   3464  CE1 TYR D  56     -18.270  83.814  21.197  1.00 24.25           C  
ATOM   3465  CE2 TYR D  56     -18.555  82.448  19.239  1.00 24.24           C  
ATOM   3466  CZ  TYR D  56     -18.929  83.532  20.011  1.00 23.47           C  
ATOM   3467  OH  TYR D  56     -19.961  84.327  19.582  1.00 21.43           O  
ATOM   3468  N   LEU D  57     -15.099  77.822  22.118  1.00 18.66           N  
ATOM   3469  CA  LEU D  57     -14.070  76.841  21.785  1.00 17.21           C  
ATOM   3470  C   LEU D  57     -13.467  77.252  20.437  1.00 15.86           C  
ATOM   3471  O   LEU D  57     -14.194  77.442  19.467  1.00 19.99           O  
ATOM   3472  CB  LEU D  57     -14.737  75.450  21.653  1.00 23.15           C  
ATOM   3473  CG  LEU D  57     -13.839  74.196  21.689  1.00 29.82           C  
ATOM   3474  CD1 LEU D  57     -14.675  72.917  21.640  1.00 34.30           C  
ATOM   3475  CD2 LEU D  57     -12.868  74.191  20.564  1.00 28.80           C  
ATOM   3476  N   ILE D  58     -12.148  77.433  20.380  1.00 17.19           N  
ATOM   3477  CA  ILE D  58     -11.504  77.876  19.146  1.00 18.63           C  
ATOM   3478  C   ILE D  58     -10.460  76.819  18.833  1.00 21.18           C  
ATOM   3479  O   ILE D  58      -9.790  76.342  19.740  1.00 18.88           O  
ATOM   3480  CB  ILE D  58     -10.777  79.221  19.368  1.00 24.05           C  
ATOM   3481  CG1 ILE D  58     -11.759  80.316  19.803  1.00 22.99           C  
ATOM   3482  CG2 ILE D  58     -10.042  79.664  18.087  1.00 28.70           C  
ATOM   3483  CD1 ILE D  58     -11.041  81.656  20.159  1.00 17.70           C  
ATOM   3484  N   TYR D  59     -10.315  76.433  17.569  1.00 17.29           N  
ATOM   3485  CA  TYR D  59      -9.398  75.342  17.240  1.00 13.93           C  
ATOM   3486  C   TYR D  59      -8.837  75.517  15.843  1.00 17.83           C  
ATOM   3487  O   TYR D  59      -9.454  76.159  15.000  1.00 17.97           O  
ATOM   3488  CB  TYR D  59     -10.121  73.976  17.316  1.00 18.15           C  
ATOM   3489  CG  TYR D  59     -11.241  73.837  16.300  1.00 19.88           C  
ATOM   3490  CD1 TYR D  59     -10.986  73.320  15.030  1.00 22.17           C  
ATOM   3491  CD2 TYR D  59     -12.543  74.267  16.585  1.00 20.01           C  
ATOM   3492  CE1 TYR D  59     -11.982  73.217  14.090  1.00 20.01           C  
ATOM   3493  CE2 TYR D  59     -13.572  74.148  15.635  1.00 18.79           C  
ATOM   3494  CZ  TYR D  59     -13.269  73.620  14.384  1.00 21.06           C  
ATOM   3495  OH  TYR D  59     -14.250  73.486  13.421  1.00 19.90           O  
ATOM   3496  N   SER D  60      -7.682  74.919  15.590  1.00 17.42           N  
ATOM   3497  CA  SER D  60      -7.139  74.910  14.237  1.00 18.73           C  
ATOM   3498  C   SER D  60      -6.217  73.720  14.064  1.00 20.49           C  
ATOM   3499  O   SER D  60      -5.735  73.141  15.046  1.00 14.35           O  
ATOM   3500  CB  SER D  60      -6.368  76.198  13.952  1.00 18.14           C  
ATOM   3501  OG  SER D  60      -5.290  76.309  14.868  1.00 29.02           O  
ATOM   3502  N   GLN D  61      -5.985  73.361  12.801  1.00 18.31           N  
ATOM   3503  CA  GLN D  61      -4.960  72.398  12.423  1.00 17.70           C  
ATOM   3504  C   GLN D  61      -4.295  72.981  11.186  1.00 15.74           C  
ATOM   3505  O   GLN D  61      -4.979  73.492  10.304  1.00 17.87           O  
ATOM   3506  CB  GLN D  61      -5.611  71.065  12.039  1.00 19.13           C  
ATOM   3507  CG  GLN D  61      -4.605  69.963  11.591  1.00 16.12           C  
ATOM   3508  CD  GLN D  61      -5.291  68.767  10.972  1.00 23.24           C  
ATOM   3509  NE2 GLN D  61      -5.029  68.541   9.681  1.00 20.14           N  
ATOM   3510  OE1 GLN D  61      -6.065  68.056  11.638  1.00 21.77           O  
ATOM   3511  N   VAL D  62      -2.978  72.978  11.153  1.00 18.25           N  
ATOM   3512  CA  VAL D  62      -2.268  73.299   9.917  1.00 21.18           C  
ATOM   3513  C   VAL D  62      -1.341  72.132   9.621  1.00 24.64           C  
ATOM   3514  O   VAL D  62      -0.696  71.607  10.516  1.00 24.09           O  
ATOM   3515  CB  VAL D  62      -1.509  74.661   9.957  1.00 21.84           C  
ATOM   3516  CG1 VAL D  62      -2.496  75.826  10.270  1.00 19.39           C  
ATOM   3517  CG2 VAL D  62      -0.365  74.622  10.940  1.00 25.91           C  
ATOM   3518  N   LEU D  63      -1.299  71.706   8.367  1.00 29.35           N  
ATOM   3519  CA  LEU D  63      -0.358  70.665   7.984  1.00 25.48           C  
ATOM   3520  C   LEU D  63       0.823  71.228   7.243  1.00 25.96           C  
ATOM   3521  O   LEU D  63       0.696  71.762   6.128  1.00 27.02           O  
ATOM   3522  CB  LEU D  63      -1.038  69.573   7.154  1.00 22.98           C  
ATOM   3523  CG  LEU D  63      -0.181  68.329   6.869  1.00 26.47           C  
ATOM   3524  CD1 LEU D  63       0.204  67.585   8.143  1.00 26.41           C  
ATOM   3525  CD2 LEU D  63      -0.908  67.369   5.879  1.00 26.93           C  
ATOM   3526  N   PHE D  64       1.990  71.086   7.855  1.00 28.78           N  
ATOM   3527  CA  PHE D  64       3.222  71.465   7.195  1.00 24.22           C  
ATOM   3528  C   PHE D  64       3.880  70.249   6.587  1.00 25.95           C  
ATOM   3529  O   PHE D  64       3.822  69.153   7.149  1.00 24.58           O  
ATOM   3530  CB  PHE D  64       4.212  72.083   8.175  1.00 22.93           C  
ATOM   3531  CG  PHE D  64       3.807  73.428   8.692  1.00 24.20           C  
ATOM   3532  CD1 PHE D  64       4.011  74.577   7.925  1.00 24.27           C  
ATOM   3533  CD2 PHE D  64       3.248  73.553   9.973  1.00 28.51           C  
ATOM   3534  CE1 PHE D  64       3.661  75.836   8.414  1.00 26.98           C  
ATOM   3535  CE2 PHE D  64       2.891  74.813  10.478  1.00 27.21           C  
ATOM   3536  CZ  PHE D  64       3.096  75.953   9.694  1.00 27.57           C  
ATOM   3537  N   LYS D  65       4.541  70.471   5.456  1.00 25.81           N  
ATOM   3538  CA  LYS D  65       5.283  69.430   4.758  1.00 28.27           C  
ATOM   3539  C   LYS D  65       6.508  70.015   4.080  1.00 26.72           C  
ATOM   3540  O   LYS D  65       6.412  71.033   3.407  1.00 28.58           O  
ATOM   3541  CB  LYS D  65       4.397  68.775   3.692  1.00 34.81           C  
ATOM   3542  CG  LYS D  65       5.047  67.550   3.014  1.00 41.19           C  
ATOM   3543  CD  LYS D  65       4.545  67.357   1.581  1.00 42.32           C  
ATOM   3544  CE  LYS D  65       5.276  66.188   0.901  1.00 45.10           C  
ATOM   3545  NZ  LYS D  65       5.175  66.180  -0.608  1.00 50.72           N1+
ATOM   3546  N   GLY D  66       7.653  69.357   4.231  1.00 29.41           N  
ATOM   3547  CA  GLY D  66       8.826  69.699   3.436  1.00 35.33           C  
ATOM   3548  C   GLY D  66       9.542  68.504   2.835  1.00 37.26           C  
ATOM   3549  O   GLY D  66       9.350  67.364   3.266  1.00 35.07           O  
ATOM   3550  N   GLN D  67      10.362  68.781   1.824  1.00 38.73           N  
ATOM   3551  CA  GLN D  67      11.174  67.765   1.169  1.00 42.93           C  
ATOM   3552  C   GLN D  67      12.607  67.890   1.679  1.00 46.28           C  
ATOM   3553  O   GLN D  67      13.360  68.775   1.258  1.00 51.41           O  
ATOM   3554  CB  GLN D  67      11.121  67.925  -0.355  1.00 46.31           C  
ATOM   3555  CG  GLN D  67       9.773  67.581  -0.989  1.00 50.33           C  
ATOM   3556  CD  GLN D  67       9.549  66.082  -1.132  1.00 53.91           C  
ATOM   3557  NE2 GLN D  67       8.287  65.666  -1.054  1.00 55.28           N  
ATOM   3558  OE1 GLN D  67      10.497  65.305  -1.326  1.00 55.96           O  
ATOM   3559  N   GLY D  68      12.967  67.010   2.606  1.00 44.57           N  
ATOM   3560  CA  GLY D  68      14.289  67.008   3.201  1.00 44.52           C  
ATOM   3561  C   GLY D  68      14.550  68.116   4.211  1.00 47.48           C  
ATOM   3562  O   GLY D  68      13.695  68.975   4.471  1.00 45.01           O  
ATOM   3563  N   CYS D  69      15.753  68.073   4.775  1.00 47.34           N  
ATOM   3564  CA  CYS D  69      16.204  69.022   5.772  1.00 48.22           C  
ATOM   3565  C   CYS D  69      17.508  69.695   5.339  1.00 51.22           C  
ATOM   3566  O   CYS D  69      18.593  69.208   5.654  1.00 49.83           O  
ATOM   3567  CB  CYS D  69      16.357  68.311   7.111  1.00 44.08           C  
ATOM   3568  SG  CYS D  69      14.759  67.955   7.845  1.00 45.11           S  
ATOM   3569  N   PRO D  70      17.403  70.823   4.607  1.00 57.75           N  
ATOM   3570  CA  PRO D  70      18.605  71.515   4.139  1.00 59.46           C  
ATOM   3571  C   PRO D  70      19.346  72.154   5.307  1.00 59.03           C  
ATOM   3572  O   PRO D  70      20.576  72.256   5.292  1.00 63.14           O  
ATOM   3573  CB  PRO D  70      18.054  72.587   3.189  1.00 61.02           C  
ATOM   3574  CG  PRO D  70      16.649  72.827   3.630  1.00 61.13           C  
ATOM   3575  CD  PRO D  70      16.163  71.515   4.194  1.00 62.12           C  
ATOM   3576  N   SER D  71      18.582  72.541   6.322  1.00 52.67           N  
ATOM   3577  CA  SER D  71      19.094  73.189   7.508  1.00 45.00           C  
ATOM   3578  C   SER D  71      18.416  72.591   8.746  1.00 42.38           C  
ATOM   3579  O   SER D  71      17.306  72.082   8.659  1.00 41.19           O  
ATOM   3580  CB  SER D  71      18.805  74.684   7.402  1.00 44.41           C  
ATOM   3581  OG  SER D  71      18.819  75.300   8.668  1.00 45.48           O  
ATOM   3582  N   THR D  72      19.095  72.652   9.889  1.00 38.29           N  
ATOM   3583  CA  THR D  72      18.504  72.289  11.183  1.00 33.71           C  
ATOM   3584  C   THR D  72      17.712  73.489  11.767  1.00 37.20           C  
ATOM   3585  O   THR D  72      17.076  73.389  12.817  1.00 32.88           O  
ATOM   3586  CB  THR D  72      19.600  71.905  12.180  1.00 38.60           C  
ATOM   3587  CG2 THR D  72      20.407  70.680  11.689  1.00 36.20           C  
ATOM   3588  OG1 THR D  72      20.489  73.018  12.345  1.00 41.43           O  
ATOM   3589  N   HIS D  73      17.743  74.616  11.064  1.00 32.30           N  
ATOM   3590  CA  HIS D  73      17.170  75.863  11.578  1.00 34.74           C  
ATOM   3591  C   HIS D  73      15.748  76.160  11.100  1.00 33.88           C  
ATOM   3592  O   HIS D  73      15.201  77.231  11.408  1.00 29.07           O  
ATOM   3593  CB  HIS D  73      18.121  77.038  11.306  1.00 34.49           C  
ATOM   3594  CG  HIS D  73      19.489  76.830  11.876  1.00 39.62           C  
ATOM   3595  CD2 HIS D  73      20.699  76.727  11.277  1.00 40.49           C  
ATOM   3596  ND1 HIS D  73      19.716  76.676  13.231  1.00 45.71           N  
ATOM   3597  CE1 HIS D  73      21.008  76.488  13.440  1.00 45.70           C  
ATOM   3598  NE2 HIS D  73      21.627  76.515  12.271  1.00 43.82           N  
ATOM   3599  N   VAL D  74      15.132  75.216  10.374  1.00 31.03           N  
ATOM   3600  CA  VAL D  74      13.716  75.382  10.013  1.00 32.62           C  
ATOM   3601  C   VAL D  74      12.859  75.506  11.286  1.00 31.41           C  
ATOM   3602  O   VAL D  74      12.931  74.671  12.182  1.00 31.09           O  
ATOM   3603  CB  VAL D  74      13.151  74.238   9.124  1.00 32.98           C  
ATOM   3604  CG1 VAL D  74      11.666  74.479   8.861  1.00 30.42           C  
ATOM   3605  CG2 VAL D  74      13.928  74.122   7.800  1.00 34.18           C  
ATOM   3606  N   LEU D  75      12.055  76.559  11.343  1.00 28.96           N  
ATOM   3607  CA  LEU D  75      11.164  76.805  12.464  1.00 29.93           C  
ATOM   3608  C   LEU D  75       9.759  77.083  11.936  1.00 26.27           C  
ATOM   3609  O   LEU D  75       9.558  77.996  11.143  1.00 33.46           O  
ATOM   3610  CB  LEU D  75      11.668  78.012  13.279  1.00 29.77           C  
ATOM   3611  CG  LEU D  75      10.919  78.294  14.583  1.00 33.82           C  
ATOM   3612  CD1 LEU D  75      11.431  77.334  15.669  1.00 34.38           C  
ATOM   3613  CD2 LEU D  75      11.123  79.715  15.003  1.00 34.60           C  
ATOM   3614  N   LEU D  76       8.799  76.283  12.369  1.00 27.91           N  
ATOM   3615  CA  LEU D  76       7.404  76.434  11.949  1.00 23.67           C  
ATOM   3616  C   LEU D  76       6.629  76.949  13.141  1.00 24.92           C  
ATOM   3617  O   LEU D  76       6.782  76.423  14.221  1.00 28.36           O  
ATOM   3618  CB  LEU D  76       6.840  75.073  11.524  1.00 22.96           C  
ATOM   3619  CG  LEU D  76       7.643  74.225  10.529  1.00 21.27           C  
ATOM   3620  CD1 LEU D  76       7.068  72.803  10.495  1.00 24.00           C  
ATOM   3621  CD2 LEU D  76       7.565  74.854   9.157  1.00 23.22           C  
ATOM   3622  N   THR D  77       5.841  78.002  12.948  1.00 24.83           N  
ATOM   3623  CA  THR D  77       4.990  78.541  14.000  1.00 21.95           C  
ATOM   3624  C   THR D  77       3.564  78.594  13.519  1.00 20.60           C  
ATOM   3625  O   THR D  77       3.279  78.789  12.323  1.00 21.65           O  
ATOM   3626  CB  THR D  77       5.393  79.974  14.409  1.00 23.42           C  
ATOM   3627  CG2 THR D  77       6.883  80.033  14.764  1.00 25.73           C  
ATOM   3628  OG1 THR D  77       5.128  80.869  13.320  1.00 23.77           O  
ATOM   3629  N   HIS D  78       2.656  78.414  14.461  1.00 19.94           N  
ATOM   3630  CA  HIS D  78       1.259  78.574  14.195  1.00 16.65           C  
ATOM   3631  C   HIS D  78       0.603  79.262  15.382  1.00 20.87           C  
ATOM   3632  O   HIS D  78       0.866  78.903  16.525  1.00 20.48           O  
ATOM   3633  CB  HIS D  78       0.595  77.209  13.894  1.00 17.30           C  
ATOM   3634  CG  HIS D  78      -0.853  77.339  13.540  1.00 18.34           C  
ATOM   3635  CD2 HIS D  78      -1.527  78.339  12.921  1.00 14.10           C  
ATOM   3636  ND1 HIS D  78      -1.796  76.396  13.886  1.00 22.20           N  
ATOM   3637  CE1 HIS D  78      -2.985  76.798  13.478  1.00 16.07           C  
ATOM   3638  NE2 HIS D  78      -2.851  77.974  12.892  1.00 20.99           N  
ATOM   3639  N   THR D  79      -0.242  80.254  15.115  1.00 20.47           N  
ATOM   3640  CA  THR D  79      -0.828  81.040  16.207  1.00 25.00           C  
ATOM   3641  C   THR D  79      -2.258  81.369  15.901  1.00 23.53           C  
ATOM   3642  O   THR D  79      -2.652  81.508  14.729  1.00 20.00           O  
ATOM   3643  CB  THR D  79      -0.115  82.404  16.391  1.00 24.09           C  
ATOM   3644  CG2 THR D  79       1.376  82.223  16.633  1.00 19.84           C  
ATOM   3645  OG1 THR D  79      -0.320  83.186  15.210  1.00 24.28           O  
ATOM   3646  N   ILE D  80      -3.040  81.510  16.961  1.00 15.85           N  
ATOM   3647  CA  ILE D  80      -4.377  82.094  16.852  1.00 17.01           C  
ATOM   3648  C   ILE D  80      -4.399  83.298  17.777  1.00 23.61           C  
ATOM   3649  O   ILE D  80      -3.982  83.211  18.938  1.00 22.68           O  
ATOM   3650  CB  ILE D  80      -5.514  81.134  17.226  1.00 16.49           C  
ATOM   3651  CG1 ILE D  80      -5.504  79.888  16.325  1.00 15.78           C  
ATOM   3652  CG2 ILE D  80      -6.900  81.857  17.088  1.00 19.67           C  
ATOM   3653  CD1 ILE D  80      -6.540  78.880  16.725  1.00 16.40           C  
ATOM   3654  N   SER D  81      -4.825  84.429  17.256  1.00 27.20           N  
ATOM   3655  CA  SER D  81      -4.853  85.632  18.078  1.00 26.05           C  
ATOM   3656  C   SER D  81      -6.158  86.355  17.914  1.00 24.98           C  
ATOM   3657  O   SER D  81      -6.905  86.114  16.960  1.00 24.14           O  
ATOM   3658  CB  SER D  81      -3.628  86.527  17.822  1.00 26.21           C  
ATOM   3659  OG  SER D  81      -3.512  86.848  16.463  1.00 36.96           O  
ATOM   3660  N   ARG D  82      -6.416  87.241  18.863  1.00 19.85           N  
ATOM   3661  CA  ARG D  82      -7.665  87.953  19.007  1.00 24.18           C  
ATOM   3662  C   ARG D  82      -7.396  89.443  18.838  1.00 24.60           C  
ATOM   3663  O   ARG D  82      -6.387  89.953  19.322  1.00 26.45           O  
ATOM   3664  CB  ARG D  82      -8.190  87.664  20.435  1.00 24.73           C  
ATOM   3665  CG  ARG D  82      -9.302  88.554  20.942  1.00 29.61           C  
ATOM   3666  CD  ARG D  82      -9.700  88.220  22.388  1.00 29.33           C  
ATOM   3667  NE  ARG D  82     -10.941  88.915  22.693  1.00 41.46           N  
ATOM   3668  CZ  ARG D  82     -11.088  89.863  23.618  1.00 49.31           C  
ATOM   3669  NH1 ARG D  82     -10.072  90.215  24.408  1.00 49.29           N1+
ATOM   3670  NH2 ARG D  82     -12.273  90.441  23.773  1.00 44.92           N  
ATOM   3671  N   ILE D  83      -8.281  90.149  18.149  1.00 27.03           N  
ATOM   3672  CA  ILE D  83      -8.197  91.608  18.139  1.00 26.75           C  
ATOM   3673  C   ILE D  83      -9.555  92.131  18.552  1.00 26.87           C  
ATOM   3674  O   ILE D  83     -10.551  91.842  17.906  1.00 29.29           O  
ATOM   3675  CB  ILE D  83      -7.747  92.188  16.779  1.00 28.71           C  
ATOM   3676  CG1 ILE D  83      -6.235  91.965  16.572  1.00 28.61           C  
ATOM   3677  CG2 ILE D  83      -7.991  93.709  16.738  1.00 30.57           C  
ATOM   3678  CD1 ILE D  83      -5.741  92.300  15.167  1.00 27.42           C  
ATOM   3679  N   ALA D  84      -9.588  92.838  19.677  1.00 27.43           N  
ATOM   3680  CA  ALA D  84     -10.827  93.341  20.229  1.00 28.26           C  
ATOM   3681  C   ALA D  84     -11.048  94.768  19.718  1.00 27.17           C  
ATOM   3682  O   ALA D  84     -10.094  95.547  19.589  1.00 22.52           O  
ATOM   3683  CB  ALA D  84     -10.760  93.316  21.758  1.00 27.11           C  
ATOM   3684  N   VAL D  85     -12.300  95.116  19.448  1.00 27.94           N  
ATOM   3685  CA  VAL D  85     -12.633  96.464  18.973  1.00 29.71           C  
ATOM   3686  C   VAL D  85     -12.140  97.531  19.954  1.00 31.41           C  
ATOM   3687  O   VAL D  85     -11.636  98.570  19.547  1.00 32.78           O  
ATOM   3688  CB  VAL D  85     -14.172  96.608  18.706  1.00 28.71           C  
ATOM   3689  CG1 VAL D  85     -14.562  98.040  18.300  1.00 28.66           C  
ATOM   3690  CG2 VAL D  85     -14.601  95.659  17.614  1.00 28.35           C  
ATOM   3691  N   SER D  86     -12.283  97.246  21.244  1.00 35.88           N  
ATOM   3692  CA  SER D  86     -12.033  98.210  22.316  1.00 41.41           C  
ATOM   3693  C   SER D  86     -10.564  98.322  22.700  1.00 44.22           C  
ATOM   3694  O   SER D  86     -10.165  99.274  23.373  1.00 47.63           O  
ATOM   3695  CB  SER D  86     -12.841  97.802  23.553  1.00 44.70           C  
ATOM   3696  OG  SER D  86     -12.994  98.881  24.453  1.00 53.44           O  
ATOM   3697  N   TYR D  87      -9.771  97.337  22.294  1.00 44.80           N  
ATOM   3698  CA  TYR D  87      -8.373  97.235  22.695  1.00 53.14           C  
ATOM   3699  C   TYR D  87      -7.578  96.689  21.524  1.00 56.50           C  
ATOM   3700  O   TYR D  87      -7.208  95.504  21.508  1.00 61.36           O  
ATOM   3701  CB  TYR D  87      -8.221  96.326  23.923  1.00 50.62           C  
ATOM   3702  N   GLN D  88      -7.311  97.575  20.564  1.00 52.73           N  
ATOM   3703  CA  GLN D  88      -6.857  97.220  19.207  1.00 47.36           C  
ATOM   3704  C   GLN D  88      -5.544  96.416  19.122  1.00 45.44           C  
ATOM   3705  O   GLN D  88      -5.037  96.165  18.034  1.00 48.95           O  
ATOM   3706  CB  GLN D  88      -6.771  98.493  18.345  1.00 44.34           C  
ATOM   3707  CG  GLN D  88      -8.136  99.106  17.970  1.00 42.20           C  
ATOM   3708  CD  GLN D  88      -8.836  98.337  16.843  1.00 44.15           C  
ATOM   3709  NE2 GLN D  88      -9.999  97.749  17.142  1.00 39.44           N  
ATOM   3710  OE1 GLN D  88      -8.332  98.273  15.722  1.00 46.30           O  
ATOM   3711  N   THR D  89      -5.011  96.023  20.273  1.00 42.11           N  
ATOM   3712  CA  THR D  89      -3.798  95.223  20.367  1.00 44.07           C  
ATOM   3713  C   THR D  89      -4.072  93.790  19.869  1.00 44.20           C  
ATOM   3714  O   THR D  89      -5.150  93.240  20.079  1.00 45.18           O  
ATOM   3715  CB  THR D  89      -3.278  95.193  21.828  1.00 46.12           C  
ATOM   3716  CG2 THR D  89      -1.913  94.546  21.911  1.00 45.54           C  
ATOM   3717  OG1 THR D  89      -3.204  96.531  22.352  1.00 51.03           O  
ATOM   3718  N   LYS D  90      -3.098  93.208  19.183  1.00 41.11           N  
ATOM   3719  CA  LYS D  90      -3.184  91.829  18.746  1.00 38.90           C  
ATOM   3720  C   LYS D  90      -2.663  90.980  19.869  1.00 36.58           C  
ATOM   3721  O   LYS D  90      -1.477  91.063  20.217  1.00 40.83           O  
ATOM   3722  CB  LYS D  90      -2.333  91.619  17.505  1.00 40.17           C  
ATOM   3723  CG  LYS D  90      -2.350  90.221  16.949  1.00 42.05           C  
ATOM   3724  CD  LYS D  90      -1.453  90.169  15.741  1.00 43.54           C  
ATOM   3725  CE  LYS D  90      -1.268  88.760  15.233  1.00 46.22           C  
ATOM   3726  NZ  LYS D  90      -0.730  88.777  13.834  1.00 50.48           N1+
ATOM   3727  N   VAL D  91      -3.544  90.175  20.449  1.00 32.97           N  
ATOM   3728  CA  VAL D  91      -3.161  89.352  21.585  1.00 35.43           C  
ATOM   3729  C   VAL D  91      -3.263  87.864  21.260  1.00 34.31           C  
ATOM   3730  O   VAL D  91      -4.312  87.378  20.839  1.00 33.78           O  
ATOM   3731  CB  VAL D  91      -3.966  89.722  22.856  1.00 37.56           C  
ATOM   3732  CG1 VAL D  91      -5.150  88.803  23.063  1.00 33.64           C  
ATOM   3733  CG2 VAL D  91      -3.061  89.680  24.071  1.00 41.55           C  
ATOM   3734  N   ASN D  92      -2.160  87.154  21.448  1.00 33.53           N  
ATOM   3735  CA  ASN D  92      -2.148  85.734  21.190  1.00 31.91           C  
ATOM   3736  C   ASN D  92      -3.003  84.926  22.160  1.00 30.93           C  
ATOM   3737  O   ASN D  92      -2.923  85.090  23.376  1.00 29.95           O  
ATOM   3738  CB  ASN D  92      -0.736  85.192  21.186  1.00 34.30           C  
ATOM   3739  CG  ASN D  92      -0.704  83.736  20.815  1.00 34.79           C  
ATOM   3740  ND2 ASN D  92      -0.998  83.445  19.558  1.00 35.40           N  
ATOM   3741  OD1 ASN D  92      -0.481  82.879  21.659  1.00 35.26           O  
ATOM   3742  N   LEU D  93      -3.833  84.053  21.607  1.00 26.59           N  
ATOM   3743  CA  LEU D  93      -4.613  83.139  22.423  1.00 27.14           C  
ATOM   3744  C   LEU D  93      -3.899  81.787  22.512  1.00 26.68           C  
ATOM   3745  O   LEU D  93      -3.733  81.215  23.587  1.00 20.33           O  
ATOM   3746  CB  LEU D  93      -6.041  83.013  21.859  1.00 21.19           C  
ATOM   3747  CG  LEU D  93      -6.908  84.287  21.821  1.00 19.39           C  
ATOM   3748  CD1 LEU D  93      -8.278  83.925  21.257  1.00 18.46           C  
ATOM   3749  CD2 LEU D  93      -7.041  84.928  23.251  1.00 18.20           C  
ATOM   3750  N   LEU D  94      -3.471  81.288  21.365  1.00 20.83           N  
ATOM   3751  CA  LEU D  94      -2.800  80.011  21.274  1.00 19.32           C  
ATOM   3752  C   LEU D  94      -1.619  80.107  20.329  1.00 16.94           C  
ATOM   3753  O   LEU D  94      -1.697  80.775  19.312  1.00 17.18           O  
ATOM   3754  CB  LEU D  94      -3.774  78.938  20.751  1.00 16.57           C  
ATOM   3755  CG  LEU D  94      -5.041  78.672  21.572  1.00 17.46           C  
ATOM   3756  CD1 LEU D  94      -6.226  78.121  20.765  1.00 15.78           C  
ATOM   3757  CD2 LEU D  94      -4.743  77.837  22.832  1.00 22.53           C  
ATOM   3758  N   SER D  95      -0.555  79.383  20.636  1.00 17.18           N  
ATOM   3759  CA  SER D  95       0.621  79.340  19.774  1.00 24.11           C  
ATOM   3760  C   SER D  95       1.352  78.025  19.937  1.00 24.50           C  
ATOM   3761  O   SER D  95       1.326  77.419  20.996  1.00 19.09           O  
ATOM   3762  CB  SER D  95       1.592  80.454  20.142  1.00 26.17           C  
ATOM   3763  OG  SER D  95       2.099  80.221  21.442  1.00 24.94           O  
ATOM   3764  N   ALA D  96       2.011  77.595  18.872  1.00 17.91           N  
ATOM   3765  CA  ALA D  96       2.934  76.470  18.949  1.00 20.60           C  
ATOM   3766  C   ALA D  96       4.085  76.698  17.979  1.00 24.31           C  
ATOM   3767  O   ALA D  96       3.949  77.399  16.957  1.00 29.83           O  
ATOM   3768  CB  ALA D  96       2.213  75.150  18.658  1.00 19.66           C  
ATOM   3769  N   ILE D  97       5.218  76.114  18.322  1.00 24.24           N  
ATOM   3770  CA  ILE D  97       6.426  76.217  17.544  1.00 30.21           C  
ATOM   3771  C   ILE D  97       6.915  74.790  17.318  1.00 33.19           C  
ATOM   3772  O   ILE D  97       6.835  73.969  18.233  1.00 29.93           O  
ATOM   3773  CB  ILE D  97       7.467  77.037  18.332  1.00 29.36           C  
ATOM   3774  CG1 ILE D  97       7.075  78.520  18.328  1.00 30.47           C  
ATOM   3775  CG2 ILE D  97       8.862  76.822  17.803  1.00 33.96           C  
ATOM   3776  CD1 ILE D  97       8.176  79.449  18.858  1.00 35.99           C  
ATOM   3777  N   LYS D  98       7.395  74.494  16.108  1.00 26.33           N  
ATOM   3778  CA  LYS D  98       8.003  73.185  15.812  1.00 32.52           C  
ATOM   3779  C   LYS D  98       9.314  73.344  15.031  1.00 30.51           C  
ATOM   3780  O   LYS D  98       9.427  74.202  14.152  1.00 24.66           O  
ATOM   3781  CB  LYS D  98       7.043  72.286  15.013  1.00 37.20           C  
ATOM   3782  CG  LYS D  98       6.300  71.199  15.792  1.00 44.57           C  
ATOM   3783  CD  LYS D  98       5.111  71.736  16.571  1.00 50.38           C  
ATOM   3784  CE  LYS D  98       4.013  70.689  16.746  1.00 52.31           C  
ATOM   3785  NZ  LYS D  98       4.485  69.403  17.332  1.00 52.83           N1+
ATOM   3786  N   SER D  99      10.302  72.526  15.388  1.00 27.73           N  
ATOM   3787  CA  SER D  99      11.534  72.403  14.635  1.00 30.95           C  
ATOM   3788  C   SER D  99      11.536  71.007  13.981  1.00 29.91           C  
ATOM   3789  O   SER D  99      11.912  70.024  14.635  1.00 29.80           O  
ATOM   3790  CB  SER D  99      12.726  72.543  15.576  1.00 34.08           C  
ATOM   3791  OG  SER D  99      12.797  73.833  16.159  1.00 37.25           O  
ATOM   3792  N   PRO D 100      11.089  70.912  12.708  1.00 28.47           N  
ATOM   3793  CA  PRO D 100      10.924  69.614  12.025  1.00 29.80           C  
ATOM   3794  C   PRO D 100      12.215  68.897  11.628  1.00 35.95           C  
ATOM   3795  O   PRO D 100      12.178  67.690  11.348  1.00 36.17           O  
ATOM   3796  CB  PRO D 100      10.174  69.999  10.757  1.00 27.48           C  
ATOM   3797  CG  PRO D 100      10.655  71.401  10.490  1.00 27.02           C  
ATOM   3798  CD  PRO D 100      10.691  72.033  11.823  1.00 24.38           C  
ATOM   3799  N   CYS D 101      13.328  69.635  11.611  1.00 35.94           N  
ATOM   3800  CA  CYS D 101      14.601  69.158  11.087  1.00 40.75           C  
ATOM   3801  C   CYS D 101      15.688  69.087  12.160  1.00 40.81           C  
ATOM   3802  O   CYS D 101      16.287  70.095  12.517  1.00 41.41           O  
ATOM   3803  CB  CYS D 101      15.056  70.062   9.937  1.00 38.65           C  
ATOM   3804  SG  CYS D 101      14.125  69.831   8.421  1.00 40.37           S  
ATOM   3805  N   GLN D 102      15.933  67.890  12.671  1.00 45.30           N  
ATOM   3806  CA  GLN D 102      17.025  67.674  13.625  1.00 54.36           C  
ATOM   3807  C   GLN D 102      18.381  67.513  12.929  1.00 53.10           C  
ATOM   3808  O   GLN D 102      19.425  67.725  13.548  1.00 55.37           O  
ATOM   3809  CB  GLN D 102      16.734  66.476  14.538  1.00 57.28           C  
ATOM   3810  CG  GLN D 102      15.968  66.834  15.806  1.00 64.98           C  
ATOM   3811  CD  GLN D 102      14.539  67.286  15.532  1.00 69.64           C  
ATOM   3812  NE2 GLN D 102      14.124  68.375  16.185  1.00 67.78           N  
ATOM   3813  OE1 GLN D 102      13.817  66.664  14.745  1.00 71.84           O  
ATOM   3814  N   ARG D 103      18.356  67.155  11.646  1.00 56.12           N  
ATOM   3815  CA  ARG D 103      19.576  67.033  10.841  1.00 56.13           C  
ATOM   3816  C   ARG D 103      19.398  67.633   9.447  1.00 58.15           C  
ATOM   3817  O   ARG D 103      20.376  67.987   8.774  1.00 60.15           O  
ATOM   3818  CB  ARG D 103      20.005  65.569  10.736  1.00 56.46           C  
ATOM   3819  N   ALA D 111      16.690  62.382   0.794  1.00 70.53           N  
ATOM   3820  CA  ALA D 111      15.860  63.570   0.967  1.00 71.26           C  
ATOM   3821  C   ALA D 111      14.369  63.216   0.884  1.00 70.43           C  
ATOM   3822  O   ALA D 111      13.715  63.424  -0.150  1.00 71.68           O  
ATOM   3823  CB  ALA D 111      16.235  64.643  -0.063  1.00 69.85           C  
ATOM   3824  N   LYS D 112      13.847  62.675   1.985  1.00 65.98           N  
ATOM   3825  CA  LYS D 112      12.458  62.215   2.059  1.00 62.27           C  
ATOM   3826  C   LYS D 112      11.558  63.228   2.779  1.00 57.17           C  
ATOM   3827  O   LYS D 112      12.043  64.034   3.582  1.00 55.26           O  
ATOM   3828  CB  LYS D 112      12.388  60.838   2.732  1.00 66.12           C  
ATOM   3829  N   PRO D 113      10.240  63.187   2.504  1.00 54.66           N  
ATOM   3830  CA  PRO D 113       9.396  64.280   2.985  1.00 51.09           C  
ATOM   3831  C   PRO D 113       9.015  64.169   4.461  1.00 46.90           C  
ATOM   3832  O   PRO D 113       8.604  63.095   4.923  1.00 46.78           O  
ATOM   3833  CB  PRO D 113       8.159  64.188   2.091  1.00 53.78           C  
ATOM   3834  CG  PRO D 113       8.080  62.748   1.672  1.00 56.62           C  
ATOM   3835  CD  PRO D 113       9.467  62.162   1.773  1.00 56.11           C  
ATOM   3836  N   TRP D 114       9.172  65.268   5.199  1.00 41.07           N  
ATOM   3837  CA  TRP D 114       8.683  65.323   6.581  1.00 34.83           C  
ATOM   3838  C   TRP D 114       7.321  65.988   6.640  1.00 30.11           C  
ATOM   3839  O   TRP D 114       6.994  66.830   5.815  1.00 29.37           O  
ATOM   3840  CB  TRP D 114       9.667  66.030   7.510  1.00 33.74           C  
ATOM   3841  CG  TRP D 114      10.093  67.373   7.019  1.00 31.51           C  
ATOM   3842  CD1 TRP D 114      11.207  67.652   6.265  1.00 30.65           C  
ATOM   3843  CD2 TRP D 114       9.418  68.624   7.224  1.00 29.19           C  
ATOM   3844  CE2 TRP D 114      10.181  69.621   6.566  1.00 33.06           C  
ATOM   3845  CE3 TRP D 114       8.232  68.995   7.874  1.00 30.35           C  
ATOM   3846  NE1 TRP D 114      11.267  69.000   5.996  1.00 31.40           N  
ATOM   3847  CZ2 TRP D 114       9.810  70.972   6.564  1.00 32.05           C  
ATOM   3848  CZ3 TRP D 114       7.862  70.341   7.879  1.00 30.11           C  
ATOM   3849  CH2 TRP D 114       8.652  71.314   7.223  1.00 33.66           C  
ATOM   3850  N   TYR D 115       6.518  65.584   7.616  1.00 33.85           N  
ATOM   3851  CA  TYR D 115       5.221  66.180   7.844  1.00 31.76           C  
ATOM   3852  C   TYR D 115       5.118  66.622   9.305  1.00 28.17           C  
ATOM   3853  O   TYR D 115       5.545  65.909  10.205  1.00 24.98           O  
ATOM   3854  CB  TYR D 115       4.132  65.171   7.538  1.00 31.33           C  
ATOM   3855  CG  TYR D 115       3.788  64.994   6.075  1.00 33.86           C  
ATOM   3856  CD1 TYR D 115       4.458  64.052   5.283  1.00 35.10           C  
ATOM   3857  CD2 TYR D 115       2.760  65.735   5.490  1.00 30.34           C  
ATOM   3858  CE1 TYR D 115       4.115  63.868   3.931  1.00 32.54           C  
ATOM   3859  CE2 TYR D 115       2.411  65.549   4.152  1.00 35.93           C  
ATOM   3860  CZ  TYR D 115       3.089  64.607   3.388  1.00 34.19           C  
ATOM   3861  OH  TYR D 115       2.748  64.437   2.067  1.00 36.43           O  
ATOM   3862  N   GLU D 116       4.535  67.793   9.544  1.00 27.87           N  
ATOM   3863  CA  GLU D 116       4.346  68.263  10.918  1.00 27.65           C  
ATOM   3864  C   GLU D 116       3.006  68.949  11.043  1.00 28.44           C  
ATOM   3865  O   GLU D 116       2.905  70.134  10.730  1.00 25.63           O  
ATOM   3866  CB  GLU D 116       5.438  69.264  11.323  1.00 33.46           C  
ATOM   3867  CG  GLU D 116       6.826  68.700  11.393  1.00 36.69           C  
ATOM   3868  CD  GLU D 116       7.131  67.942  12.682  1.00 40.36           C  
ATOM   3869  OE1 GLU D 116       6.303  67.904  13.628  1.00 39.96           O  
ATOM   3870  OE2 GLU D 116       8.235  67.384  12.740  1.00 44.69           O1-
ATOM   3871  N   PRO D 117       1.968  68.205  11.468  1.00 24.49           N  
ATOM   3872  CA  PRO D 117       0.702  68.865  11.764  1.00 25.84           C  
ATOM   3873  C   PRO D 117       0.848  69.642  13.060  1.00 27.27           C  
ATOM   3874  O   PRO D 117       1.538  69.178  13.963  1.00 29.81           O  
ATOM   3875  CB  PRO D 117      -0.304  67.710  11.926  1.00 24.11           C  
ATOM   3876  CG  PRO D 117       0.509  66.458  12.078  1.00 25.07           C  
ATOM   3877  CD  PRO D 117       1.937  66.748  11.679  1.00 23.63           C  
ATOM   3878  N   ILE D 118       0.260  70.836  13.120  1.00 24.05           N  
ATOM   3879  CA  ILE D 118       0.237  71.637  14.358  1.00 24.75           C  
ATOM   3880  C   ILE D 118      -1.235  71.849  14.712  1.00 23.59           C  
ATOM   3881  O   ILE D 118      -2.014  72.287  13.877  1.00 23.79           O  
ATOM   3882  CB  ILE D 118       0.991  73.026  14.231  1.00 23.59           C  
ATOM   3883  CG1 ILE D 118       2.491  72.837  13.968  1.00 27.30           C  
ATOM   3884  CG2 ILE D 118       0.791  73.875  15.502  1.00 25.90           C  
ATOM   3885  CD1 ILE D 118       3.329  74.170  14.007  1.00 26.98           C  
ATOM   3886  N   TYR D 119      -1.604  71.508  15.942  1.00 29.18           N  
ATOM   3887  CA  TYR D 119      -2.978  71.628  16.406  1.00 25.73           C  
ATOM   3888  C   TYR D 119      -3.086  72.671  17.528  1.00 24.52           C  
ATOM   3889  O   TYR D 119      -2.287  72.682  18.440  1.00 24.26           O  
ATOM   3890  CB  TYR D 119      -3.434  70.311  16.993  1.00 24.57           C  
ATOM   3891  CG  TYR D 119      -3.437  69.132  16.079  1.00 27.59           C  
ATOM   3892  CD1 TYR D 119      -2.317  68.293  15.992  1.00 28.97           C  
ATOM   3893  CD2 TYR D 119      -4.574  68.810  15.337  1.00 21.62           C  
ATOM   3894  CE1 TYR D 119      -2.330  67.168  15.159  1.00 29.44           C  
ATOM   3895  CE2 TYR D 119      -4.595  67.685  14.512  1.00 24.57           C  
ATOM   3896  CZ  TYR D 119      -3.461  66.879  14.429  1.00 25.04           C  
ATOM   3897  OH  TYR D 119      -3.488  65.769  13.630  1.00 31.64           O  
ATOM   3898  N   LEU D 120      -4.085  73.527  17.460  1.00 20.93           N  
ATOM   3899  CA  LEU D 120      -4.331  74.490  18.515  1.00 19.47           C  
ATOM   3900  C   LEU D 120      -5.792  74.382  18.893  1.00 23.35           C  
ATOM   3901  O   LEU D 120      -6.627  74.185  18.017  1.00 18.12           O  
ATOM   3902  CB  LEU D 120      -4.005  75.901  18.050  1.00 17.85           C  
ATOM   3903  CG  LEU D 120      -2.531  76.166  17.750  1.00 18.65           C  
ATOM   3904  CD1 LEU D 120      -2.387  77.564  17.246  1.00 18.57           C  
ATOM   3905  CD2 LEU D 120      -1.657  75.956  18.990  1.00 20.91           C  
ATOM   3906  N   GLY D 121      -6.072  74.478  20.196  1.00 17.21           N  
ATOM   3907  CA  GLY D 121      -7.435  74.454  20.704  1.00 24.04           C  
ATOM   3908  C   GLY D 121      -7.510  75.035  22.102  1.00 21.67           C  
ATOM   3909  O   GLY D 121      -6.598  74.852  22.887  1.00 18.87           O  
ATOM   3910  N   GLY D 122      -8.589  75.760  22.400  1.00 19.51           N  
ATOM   3911  CA  GLY D 122      -8.789  76.329  23.739  1.00 19.75           C  
ATOM   3912  C   GLY D 122     -10.173  76.945  23.826  1.00 19.47           C  
ATOM   3913  O   GLY D 122     -10.926  76.936  22.851  1.00 23.36           O  
ATOM   3914  N   VAL D 123     -10.529  77.464  24.996  1.00 18.28           N  
ATOM   3915  CA  VAL D 123     -11.890  77.950  25.239  1.00 16.28           C  
ATOM   3916  C   VAL D 123     -11.781  79.357  25.842  1.00 20.73           C  
ATOM   3917  O   VAL D 123     -11.234  79.530  26.937  1.00 17.87           O  
ATOM   3918  CB  VAL D 123     -12.683  76.990  26.152  1.00 17.90           C  
ATOM   3919  CG1 VAL D 123     -14.011  77.574  26.526  1.00 19.99           C  
ATOM   3920  CG2 VAL D 123     -12.883  75.603  25.457  1.00 16.76           C  
ATOM   3921  N   PHE D 124     -12.312  80.342  25.119  1.00 17.18           N  
ATOM   3922  CA  PHE D 124     -12.058  81.744  25.393  1.00 19.53           C  
ATOM   3923  C   PHE D 124     -13.302  82.591  25.513  1.00 20.64           C  
ATOM   3924  O   PHE D 124     -14.296  82.335  24.861  1.00 20.80           O  
ATOM   3925  CB  PHE D 124     -11.108  82.339  24.351  1.00 18.44           C  
ATOM   3926  CG  PHE D 124      -9.785  81.646  24.304  1.00 23.12           C  
ATOM   3927  CD1 PHE D 124      -9.564  80.626  23.380  1.00 26.16           C  
ATOM   3928  CD2 PHE D 124      -8.777  81.965  25.225  1.00 19.84           C  
ATOM   3929  CE1 PHE D 124      -8.352  79.931  23.351  1.00 24.20           C  
ATOM   3930  CE2 PHE D 124      -7.573  81.285  25.199  1.00 23.53           C  
ATOM   3931  CZ  PHE D 124      -7.365  80.261  24.249  1.00 21.60           C  
ATOM   3932  N   GLN D 125     -13.226  83.577  26.409  1.00 19.94           N  
ATOM   3933  CA  GLN D 125     -14.258  84.601  26.551  1.00 21.23           C  
ATOM   3934  C   GLN D 125     -14.002  85.640  25.456  1.00 21.22           C  
ATOM   3935  O   GLN D 125     -12.939  86.279  25.425  1.00 21.29           O  
ATOM   3936  CB  GLN D 125     -14.163  85.208  27.951  1.00 25.79           C  
ATOM   3937  CG  GLN D 125     -15.026  86.412  28.212  1.00 27.26           C  
ATOM   3938  CD  GLN D 125     -15.141  86.717  29.697  1.00 33.63           C  
ATOM   3939  NE2 GLN D 125     -15.843  87.811  30.023  1.00 37.32           N  
ATOM   3940  OE1 GLN D 125     -14.614  85.981  30.540  1.00 19.64           O  
ATOM   3941  N   LEU D 126     -14.941  85.756  24.519  1.00 19.81           N  
ATOM   3942  CA  LEU D 126     -14.787  86.668  23.374  1.00 18.00           C  
ATOM   3943  C   LEU D 126     -15.892  87.712  23.398  1.00 19.94           C  
ATOM   3944  O   LEU D 126     -16.974  87.469  23.928  1.00 23.68           O  
ATOM   3945  CB  LEU D 126     -14.851  85.894  22.042  1.00 17.41           C  
ATOM   3946  CG  LEU D 126     -13.831  84.790  21.739  1.00 19.62           C  
ATOM   3947  CD1 LEU D 126     -14.071  84.266  20.330  1.00 20.49           C  
ATOM   3948  CD2 LEU D 126     -12.371  85.333  21.848  1.00 20.40           C  
ATOM   3949  N   GLU D 127     -15.626  88.860  22.800  1.00 18.80           N  
ATOM   3950  CA  GLU D 127     -16.594  89.964  22.756  1.00 19.41           C  
ATOM   3951  C   GLU D 127     -17.144  90.149  21.379  1.00 23.47           C  
ATOM   3952  O   GLU D 127     -16.501  89.778  20.379  1.00 23.41           O  
ATOM   3953  CB  GLU D 127     -15.943  91.288  23.201  1.00 23.54           C  
ATOM   3954  CG  GLU D 127     -15.252  91.244  24.584  1.00 39.64           C  
ATOM   3955  CD  GLU D 127     -16.199  91.432  25.760  1.00 52.17           C  
ATOM   3956  OE1 GLU D 127     -17.305  91.988  25.560  1.00 60.98           O  
ATOM   3957  OE2 GLU D 127     -15.827  91.039  26.896  1.00 56.32           O1-
ATOM   3958  N   LYS D 128     -18.316  90.775  21.320  1.00 23.75           N  
ATOM   3959  CA  LYS D 128     -18.926  91.135  20.057  1.00 24.65           C  
ATOM   3960  C   LYS D 128     -17.908  91.868  19.228  1.00 20.38           C  
ATOM   3961  O   LYS D 128     -17.281  92.822  19.688  1.00 23.45           O  
ATOM   3962  CB  LYS D 128     -20.138  92.033  20.290  1.00 27.57           C  
ATOM   3963  CG  LYS D 128     -20.868  92.483  19.039  1.00 29.15           C  
ATOM   3964  CD  LYS D 128     -22.076  93.315  19.466  1.00 34.45           C  
ATOM   3965  CE  LYS D 128     -23.203  93.222  18.458  1.00 40.79           C  
ATOM   3966  NZ  LYS D 128     -24.294  94.187  18.797  1.00 40.08           N1+
ATOM   3967  N   GLY D 129     -17.715  91.390  18.002  1.00 22.02           N  
ATOM   3968  CA  GLY D 129     -16.880  92.087  17.063  1.00 20.26           C  
ATOM   3969  C   GLY D 129     -15.417  91.731  17.123  1.00 25.30           C  
ATOM   3970  O   GLY D 129     -14.648  92.238  16.304  1.00 19.31           O  
ATOM   3971  N   ASP D 130     -15.017  90.876  18.071  1.00 19.43           N  
ATOM   3972  CA  ASP D 130     -13.621  90.400  18.097  1.00 21.28           C  
ATOM   3973  C   ASP D 130     -13.297  89.789  16.745  1.00 23.87           C  
ATOM   3974  O   ASP D 130     -14.165  89.177  16.117  1.00 20.22           O  
ATOM   3975  CB  ASP D 130     -13.397  89.301  19.127  1.00 22.08           C  
ATOM   3976  CG  ASP D 130     -13.359  89.822  20.571  1.00 27.38           C  
ATOM   3977  OD1 ASP D 130     -13.410  91.052  20.824  1.00 18.70           O  
ATOM   3978  OD2 ASP D 130     -13.276  88.960  21.453  1.00 29.04           O1-
ATOM   3979  N   ARG D 131     -12.036  89.914  16.353  1.00 24.51           N  
ATOM   3980  CA  ARG D 131     -11.518  89.336  15.111  1.00 24.92           C  
ATOM   3981  C   ARG D 131     -10.466  88.298  15.484  1.00 22.55           C  
ATOM   3982  O   ARG D 131      -9.570  88.581  16.269  1.00 23.79           O  
ATOM   3983  CB  ARG D 131     -10.870  90.438  14.271  1.00 28.85           C  
ATOM   3984  CG  ARG D 131     -11.845  91.375  13.546  1.00 31.53           C  
ATOM   3985  CD  ARG D 131     -11.226  92.791  13.420  1.00 35.75           C  
ATOM   3986  NE  ARG D 131      -9.881  92.720  12.866  1.00 43.61           N  
ATOM   3987  CZ  ARG D 131      -8.980  93.703  12.861  1.00 47.87           C  
ATOM   3988  NH1 ARG D 131      -9.246  94.903  13.388  1.00 42.57           N1+
ATOM   3989  NH2 ARG D 131      -7.786  93.468  12.321  1.00 48.51           N  
ATOM   3990  N   LEU D 132     -10.609  87.084  14.957  1.00 19.24           N  
ATOM   3991  CA  LEU D 132      -9.691  85.985  15.239  1.00 17.62           C  
ATOM   3992  C   LEU D 132      -8.871  85.674  14.021  1.00 25.63           C  
ATOM   3993  O   LEU D 132      -9.425  85.453  12.932  1.00 17.07           O  
ATOM   3994  CB  LEU D 132     -10.481  84.742  15.647  1.00 21.48           C  
ATOM   3995  CG  LEU D 132     -11.350  85.013  16.882  1.00 25.46           C  
ATOM   3996  CD1 LEU D 132     -12.406  83.931  17.025  1.00 22.92           C  
ATOM   3997  CD2 LEU D 132     -10.460  85.132  18.143  1.00 19.72           C  
ATOM   3998  N   SER D 133      -7.559  85.671  14.211  1.00 23.73           N  
ATOM   3999  CA  SER D 133      -6.610  85.369  13.157  1.00 27.52           C  
ATOM   4000  C   SER D 133      -5.989  84.019  13.440  1.00 26.42           C  
ATOM   4001  O   SER D 133      -5.699  83.716  14.586  1.00 23.66           O  
ATOM   4002  CB  SER D 133      -5.488  86.399  13.169  1.00 27.43           C  
ATOM   4003  OG  SER D 133      -5.857  87.548  12.442  1.00 41.56           O  
ATOM   4004  N   ALA D 134      -5.788  83.205  12.411  1.00 15.40           N  
ATOM   4005  CA  ALA D 134      -4.971  82.006  12.569  1.00 15.02           C  
ATOM   4006  C   ALA D 134      -3.867  82.033  11.544  1.00 23.24           C  
ATOM   4007  O   ALA D 134      -4.123  82.006  10.334  1.00 22.77           O  
ATOM   4008  CB  ALA D 134      -5.797  80.760  12.470  1.00 14.72           C  
ATOM   4009  N   GLU D 135      -2.632  82.101  12.024  1.00 19.13           N  
ATOM   4010  CA  GLU D 135      -1.529  82.441  11.135  1.00 26.12           C  
ATOM   4011  C   GLU D 135      -0.383  81.464  11.256  1.00 23.07           C  
ATOM   4012  O   GLU D 135      -0.252  80.772  12.262  1.00 23.58           O  
ATOM   4013  CB  GLU D 135      -1.015  83.835  11.485  1.00 29.01           C  
ATOM   4014  CG  GLU D 135      -2.087  84.907  11.435  1.00 35.61           C  
ATOM   4015  CD  GLU D 135      -1.524  86.280  11.657  1.00 42.10           C  
ATOM   4016  OE1 GLU D 135      -0.676  86.426  12.554  1.00 45.76           O  
ATOM   4017  OE2 GLU D 135      -1.930  87.211  10.936  1.00 48.53           O1-
ATOM   4018  N   ILE D 136       0.465  81.455  10.238  1.00 20.88           N  
ATOM   4019  CA  ILE D 136       1.677  80.649  10.212  1.00 20.38           C  
ATOM   4020  C   ILE D 136       2.830  81.528   9.747  1.00 21.85           C  
ATOM   4021  O   ILE D 136       2.590  82.614   9.237  1.00 24.21           O  
ATOM   4022  CB  ILE D 136       1.514  79.420   9.279  1.00 20.85           C  
ATOM   4023  CG1 ILE D 136       1.118  79.866   7.852  1.00 20.20           C  
ATOM   4024  CG2 ILE D 136       0.465  78.442   9.859  1.00 21.10           C  
ATOM   4025  CD1 ILE D 136       1.309  78.815   6.811  1.00 24.24           C  
ATOM   4026  N   ASN D 137       4.073  81.076   9.940  1.00 23.08           N  
ATOM   4027  CA  ASN D 137       5.257  81.817   9.472  1.00 25.96           C  
ATOM   4028  C   ASN D 137       5.791  81.329   8.105  1.00 28.12           C  
ATOM   4029  O   ASN D 137       6.488  82.071   7.413  1.00 25.83           O  
ATOM   4030  CB  ASN D 137       6.389  81.742  10.502  1.00 21.19           C  
ATOM   4031  CG  ASN D 137       6.869  80.336  10.741  1.00 22.07           C  
ATOM   4032  ND2 ASN D 137       8.137  80.206  11.099  1.00 19.55           N  
ATOM   4033  OD1 ASN D 137       6.111  79.361  10.591  1.00 27.10           O  
ATOM   4034  N   ARG D 138       5.455  80.095   7.727  1.00 25.48           N  
ATOM   4035  CA  ARG D 138       6.036  79.448   6.541  1.00 26.53           C  
ATOM   4036  C   ARG D 138       4.985  78.884   5.584  1.00 30.62           C  
ATOM   4037  O   ARG D 138       4.832  77.664   5.489  1.00 23.06           O  
ATOM   4038  CB  ARG D 138       6.986  78.317   6.954  1.00 30.96           C  
ATOM   4039  CG  ARG D 138       8.195  78.757   7.772  1.00 32.58           C  
ATOM   4040  CD  ARG D 138       9.133  79.696   7.008  1.00 34.49           C  
ATOM   4041  NE  ARG D 138       9.661  79.163   5.744  1.00 30.43           N  
ATOM   4042  CZ  ARG D 138      10.823  78.520   5.605  1.00 34.35           C  
ATOM   4043  NH1 ARG D 138      11.621  78.262   6.649  1.00 30.54           N1+
ATOM   4044  NH2 ARG D 138      11.197  78.126   4.401  1.00 34.24           N  
ATOM   4045  N   PRO D 139       4.253  79.767   4.878  1.00 28.69           N  
ATOM   4046  CA  PRO D 139       3.251  79.261   3.936  1.00 34.40           C  
ATOM   4047  C   PRO D 139       3.834  78.407   2.793  1.00 35.82           C  
ATOM   4048  O   PRO D 139       3.093  77.669   2.153  1.00 37.05           O  
ATOM   4049  CB  PRO D 139       2.557  80.535   3.415  1.00 33.51           C  
ATOM   4050  CG  PRO D 139       3.496  81.670   3.757  1.00 33.83           C  
ATOM   4051  CD  PRO D 139       4.271  81.245   4.955  1.00 27.10           C  
ATOM   4052  N   ASP D 140       5.144  78.484   2.565  1.00 35.37           N  
ATOM   4053  CA  ASP D 140       5.790  77.615   1.584  1.00 38.45           C  
ATOM   4054  C   ASP D 140       5.887  76.157   2.047  1.00 38.31           C  
ATOM   4055  O   ASP D 140       6.044  75.272   1.217  1.00 35.08           O  
ATOM   4056  CB  ASP D 140       7.162  78.158   1.150  1.00 43.67           C  
ATOM   4057  CG  ASP D 140       8.059  78.488   2.314  1.00 48.56           C  
ATOM   4058  OD1 ASP D 140       7.646  79.269   3.212  1.00 54.29           O  
ATOM   4059  OD2 ASP D 140       9.198  77.983   2.321  1.00 50.73           O1-
ATOM   4060  N   TYR D 141       5.776  75.909   3.359  1.00 29.53           N  
ATOM   4061  CA  TYR D 141       5.709  74.532   3.871  1.00 31.84           C  
ATOM   4062  C   TYR D 141       4.277  74.046   4.083  1.00 32.54           C  
ATOM   4063  O   TYR D 141       4.044  72.902   4.480  1.00 34.76           O  
ATOM   4064  CB  TYR D 141       6.526  74.372   5.160  1.00 32.79           C  
ATOM   4065  CG  TYR D 141       8.013  74.314   4.925  1.00 33.12           C  
ATOM   4066  CD1 TYR D 141       8.875  75.122   5.639  1.00 32.21           C  
ATOM   4067  CD2 TYR D 141       8.556  73.454   3.967  1.00 33.64           C  
ATOM   4068  CE1 TYR D 141      10.248  75.075   5.424  1.00 35.29           C  
ATOM   4069  CE2 TYR D 141       9.926  73.399   3.739  1.00 33.67           C  
ATOM   4070  CZ  TYR D 141      10.764  74.205   4.469  1.00 34.81           C  
ATOM   4071  OH  TYR D 141      12.122  74.166   4.241  1.00 36.88           O  
ATOM   4072  N   LEU D 142       3.317  74.922   3.820  1.00 36.14           N  
ATOM   4073  CA  LEU D 142       1.924  74.579   4.013  1.00 34.07           C  
ATOM   4074  C   LEU D 142       1.539  73.524   3.010  1.00 37.95           C  
ATOM   4075  O   LEU D 142       1.880  73.620   1.821  1.00 36.89           O  
ATOM   4076  CB  LEU D 142       1.034  75.812   3.851  1.00 32.34           C  
ATOM   4077  CG  LEU D 142      -0.428  75.774   4.296  1.00 32.91           C  
ATOM   4078  CD1 LEU D 142      -0.533  75.517   5.799  1.00 36.77           C  
ATOM   4079  CD2 LEU D 142      -1.068  77.086   3.949  1.00 33.36           C  
ATOM   4080  N   ASP D 143       0.840  72.506   3.501  1.00 38.50           N  
ATOM   4081  CA  ASP D 143       0.376  71.421   2.663  1.00 38.08           C  
ATOM   4082  C   ASP D 143      -1.156  71.433   2.577  1.00 41.34           C  
ATOM   4083  O   ASP D 143      -1.847  70.993   3.492  1.00 41.12           O  
ATOM   4084  CB  ASP D 143       0.896  70.092   3.207  1.00 36.80           C  
ATOM   4085  CG  ASP D 143       0.505  68.897   2.341  1.00 41.58           C  
ATOM   4086  OD1 ASP D 143      -0.002  69.078   1.221  1.00 44.18           O  
ATOM   4087  OD2 ASP D 143       0.702  67.762   2.790  1.00 45.80           O1-
ATOM   4088  N   PHE D 144      -1.676  71.965   1.479  1.00 42.40           N  
ATOM   4089  CA  PHE D 144      -3.103  71.886   1.197  1.00 47.80           C  
ATOM   4090  C   PHE D 144      -3.354  71.165  -0.134  1.00 49.35           C  
ATOM   4091  O   PHE D 144      -4.249  71.543  -0.903  1.00 49.23           O  
ATOM   4092  CB  PHE D 144      -3.770  73.278   1.230  1.00 48.39           C  
ATOM   4093  CG  PHE D 144      -3.021  74.351   0.475  1.00 46.45           C  
ATOM   4094  CD1 PHE D 144      -2.509  74.115  -0.803  1.00 45.19           C  
ATOM   4095  CD2 PHE D 144      -2.861  75.609   1.038  1.00 43.41           C  
ATOM   4096  CE1 PHE D 144      -1.830  75.105  -1.494  1.00 49.93           C  
ATOM   4097  CE2 PHE D 144      -2.189  76.610   0.360  1.00 49.42           C  
ATOM   4098  CZ  PHE D 144      -1.670  76.364  -0.914  1.00 51.51           C  
ATOM   4099  N   ALA D 145      -2.556  70.123  -0.382  1.00 51.69           N  
ATOM   4100  CA  ALA D 145      -2.653  69.302  -1.600  1.00 52.68           C  
ATOM   4101  C   ALA D 145      -3.958  68.529  -1.630  1.00 55.19           C  
ATOM   4102  O   ALA D 145      -4.570  68.354  -2.687  1.00 61.27           O  
ATOM   4103  CB  ALA D 145      -1.476  68.338  -1.692  1.00 49.64           C  
ATOM   4104  N   GLU D 146      -4.361  68.058  -0.454  1.00 53.96           N  
ATOM   4105  CA  GLU D 146      -5.635  67.396  -0.253  1.00 50.22           C  
ATOM   4106  C   GLU D 146      -6.489  68.276   0.641  1.00 45.82           C  
ATOM   4107  O   GLU D 146      -5.969  69.049   1.445  1.00 43.75           O  
ATOM   4108  CB  GLU D 146      -5.424  66.037   0.417  1.00 57.14           C  
ATOM   4109  CG  GLU D 146      -4.497  65.086  -0.345  1.00 63.90           C  
ATOM   4110  CD  GLU D 146      -5.207  64.320  -1.451  1.00 67.98           C  
ATOM   4111  OE1 GLU D 146      -6.281  63.736  -1.188  1.00 69.61           O  
ATOM   4112  OE2 GLU D 146      -4.680  64.294  -2.582  1.00 71.01           O1-
ATOM   4113  N   SER D 147      -7.802  68.152   0.492  1.00 42.91           N  
ATOM   4114  CA  SER D 147      -8.752  68.853   1.336  1.00 36.75           C  
ATOM   4115  C   SER D 147      -8.724  68.306   2.760  1.00 33.56           C  
ATOM   4116  O   SER D 147      -8.386  67.130   2.998  1.00 29.42           O  
ATOM   4117  CB  SER D 147     -10.166  68.728   0.764  1.00 41.44           C  
ATOM   4118  OG  SER D 147     -10.301  69.440  -0.454  1.00 45.86           O  
ATOM   4119  N   GLY D 148      -9.086  69.167   3.706  1.00 26.39           N  
ATOM   4120  CA  GLY D 148      -9.206  68.761   5.098  1.00 20.17           C  
ATOM   4121  C   GLY D 148      -7.973  68.889   5.962  1.00 23.70           C  
ATOM   4122  O   GLY D 148      -8.028  68.553   7.159  1.00 24.14           O  
ATOM   4123  N   GLN D 149      -6.869  69.375   5.384  1.00 19.77           N  
ATOM   4124  CA  GLN D 149      -5.584  69.375   6.101  1.00 26.28           C  
ATOM   4125  C   GLN D 149      -5.249  70.693   6.841  1.00 23.11           C  
ATOM   4126  O   GLN D 149      -4.409  70.709   7.726  1.00 23.44           O  
ATOM   4127  CB  GLN D 149      -4.428  69.003   5.154  1.00 21.93           C  
ATOM   4128  CG  GLN D 149      -4.565  67.658   4.470  1.00 27.20           C  
ATOM   4129  CD  GLN D 149      -3.452  67.360   3.431  1.00 29.33           C  
ATOM   4130  NE2 GLN D 149      -2.740  68.389   2.981  1.00 28.25           N  
ATOM   4131  OE1 GLN D 149      -3.246  66.213   3.062  1.00 28.62           O  
ATOM   4132  N   VAL D 150      -5.873  71.791   6.435  1.00 22.41           N  
ATOM   4133  CA  VAL D 150      -5.632  73.091   7.053  1.00 22.86           C  
ATOM   4134  C   VAL D 150      -6.998  73.674   7.341  1.00 23.46           C  
ATOM   4135  O   VAL D 150      -7.782  73.902   6.434  1.00 16.45           O  
ATOM   4136  CB  VAL D 150      -4.796  74.042   6.139  1.00 24.24           C  
ATOM   4137  CG1 VAL D 150      -4.403  75.350   6.876  1.00 22.22           C  
ATOM   4138  CG2 VAL D 150      -3.543  73.337   5.632  1.00 25.18           C  
ATOM   4139  N   TYR D 151      -7.301  73.889   8.618  1.00 17.68           N  
ATOM   4140  CA  TYR D 151      -8.584  74.457   8.981  1.00 18.35           C  
ATOM   4141  C   TYR D 151      -8.532  75.247  10.312  1.00 21.25           C  
ATOM   4142  O   TYR D 151      -7.564  75.124  11.082  1.00 19.06           O  
ATOM   4143  CB  TYR D 151      -9.653  73.356   9.014  1.00 19.24           C  
ATOM   4144  CG  TYR D 151      -9.310  72.169   9.900  1.00 21.39           C  
ATOM   4145  CD1 TYR D 151      -9.566  72.211  11.269  1.00 19.86           C  
ATOM   4146  CD2 TYR D 151      -8.738  71.000   9.358  1.00 18.48           C  
ATOM   4147  CE1 TYR D 151      -9.283  71.131  12.098  1.00 20.91           C  
ATOM   4148  CE2 TYR D 151      -8.443  69.915  10.166  1.00 16.93           C  
ATOM   4149  CZ  TYR D 151      -8.723  69.982  11.550  1.00 23.00           C  
ATOM   4150  OH  TYR D 151      -8.431  68.926  12.397  1.00 20.78           O  
ATOM   4151  N   PHE D 152      -9.579  76.043  10.536  1.00 19.83           N  
ATOM   4152  CA  PHE D 152      -9.680  77.028  11.628  1.00 21.56           C  
ATOM   4153  C   PHE D 152     -11.158  77.167  11.935  1.00 23.96           C  
ATOM   4154  O   PHE D 152     -11.949  77.393  11.034  1.00 18.96           O  
ATOM   4155  CB  PHE D 152      -9.102  78.340  11.125  1.00 18.84           C  
ATOM   4156  CG  PHE D 152      -9.237  79.513  12.051  1.00 18.42           C  
ATOM   4157  CD1 PHE D 152      -9.245  79.374  13.449  1.00 14.43           C  
ATOM   4158  CD2 PHE D 152      -9.269  80.808  11.497  1.00 18.30           C  
ATOM   4159  CE1 PHE D 152      -9.337  80.495  14.272  1.00 21.00           C  
ATOM   4160  CE2 PHE D 152      -9.366  81.946  12.318  1.00 21.57           C  
ATOM   4161  CZ  PHE D 152      -9.402  81.785  13.707  1.00 18.55           C  
ATOM   4162  N   GLY D 153     -11.551  77.011  13.202  1.00 22.12           N  
ATOM   4163  CA  GLY D 153     -12.964  77.088  13.532  1.00 17.06           C  
ATOM   4164  C   GLY D 153     -13.255  77.526  14.950  1.00 22.33           C  
ATOM   4165  O   GLY D 153     -12.365  77.525  15.810  1.00 16.86           O  
ATOM   4166  N   ILE D 154     -14.509  77.908  15.185  1.00 23.04           N  
ATOM   4167  CA  ILE D 154     -14.965  78.329  16.509  1.00 20.70           C  
ATOM   4168  C   ILE D 154     -16.375  77.808  16.761  1.00 22.48           C  
ATOM   4169  O   ILE D 154     -17.147  77.637  15.821  1.00 18.18           O  
ATOM   4170  CB  ILE D 154     -14.913  79.881  16.680  1.00 19.88           C  
ATOM   4171  CG1 ILE D 154     -16.034  80.590  15.892  1.00 22.38           C  
ATOM   4172  CG2 ILE D 154     -13.571  80.388  16.285  1.00 24.06           C  
ATOM   4173  CD1 ILE D 154     -16.122  82.123  16.131  1.00 19.62           C  
ATOM   4174  N   ILE D 155     -16.698  77.554  18.031  1.00 18.94           N  
ATOM   4175  CA  ILE D 155     -18.025  77.087  18.429  1.00 20.27           C  
ATOM   4176  C   ILE D 155     -18.398  77.826  19.694  1.00 22.69           C  
ATOM   4177  O   ILE D 155     -17.722  77.660  20.700  1.00 18.61           O  
ATOM   4178  CB  ILE D 155     -18.015  75.570  18.776  1.00 24.51           C  
ATOM   4179  CG1 ILE D 155     -17.531  74.755  17.576  1.00 25.30           C  
ATOM   4180  CG2 ILE D 155     -19.417  75.126  19.207  1.00 24.71           C  
ATOM   4181  CD1 ILE D 155     -16.890  73.402  17.925  1.00 26.34           C  
ATOM   4182  N   ALA D 156     -19.455  78.638  19.632  1.00 19.90           N  
ATOM   4183  CA  ALA D 156     -20.014  79.299  20.801  1.00 24.56           C  
ATOM   4184  C   ALA D 156     -20.575  78.262  21.751  1.00 29.19           C  
ATOM   4185  O   ALA D 156     -21.292  77.342  21.321  1.00 26.06           O  
ATOM   4186  CB  ALA D 156     -21.108  80.253  20.390  1.00 22.95           C  
ATOM   4187  N   LEU D 157     -20.241  78.411  23.032  1.00 24.38           N  
ATOM   4188  CA  LEU D 157     -20.637  77.454  24.062  1.00 32.53           C  
ATOM   4189  C   LEU D 157     -21.754  77.994  24.954  1.00 35.47           C  
ATOM   4190  CB  LEU D 157     -19.434  77.032  24.927  1.00 30.77           C  
ATOM   4191  CG  LEU D 157     -18.225  76.317  24.292  1.00 29.39           C  
ATOM   4192  CD1 LEU D 157     -17.131  76.158  25.339  1.00 32.93           C  
ATOM   4193  CD2 LEU D 157     -18.584  74.944  23.711  1.00 32.22           C  
ATOM   4194  OXT LEU D 157     -22.309  77.196  25.712  1.00 41.53           O1-
TER   
END
