# Supplementary material for: Utilizing network pharmacology and molecular docking to explore the underlying mechanism of Guizhi Fuling Wan in treating endometriosis
Source: PeerJ. 2021 Apr 2;9:e11087. doi: 10.7717/peerj.11087 (PMC8020871; doi:10.7717/peerj.11087)
Supplement: Supplemental Information 1 [file peerj-09-11087-s001.zip › Molecular docking/TNF-2e7a.pdb]

ATOM      1  N   PRO A   8      18.727  24.301  31.792  1.00 56.82           N  
ATOM      2  CA  PRO A   8      17.276  24.324  31.476  1.00 57.03           C  
ATOM      3  C   PRO A   8      16.970  25.033  30.160  1.00 59.51           C  
ATOM      4  O   PRO A   8      17.158  26.246  30.040  1.00 60.32           O  
ATOM      5  CB  PRO A   8      16.582  25.029  32.633  1.00 53.74           C  
ATOM      6  CG  PRO A   8      17.548  24.745  33.775  1.00 47.55           C  
ATOM      7  CD  PRO A   8      18.949  24.839  33.147  1.00 50.29           C  
ATOM      8  N   SER A   9      16.498  24.256  29.186  1.00 60.39           N  
ATOM      9  CA  SER A   9      16.124  24.746  27.857  1.00 57.19           C  
ATOM     10  C   SER A   9      17.149  25.633  27.158  1.00 54.51           C  
ATOM     11  O   SER A   9      18.352  25.368  27.187  1.00 56.38           O  
ATOM     12  CB  SER A   9      14.778  25.485  27.924  1.00 59.91           C  
ATOM     13  OG  SER A   9      14.869  26.689  28.673  1.00 64.22           O  
ATOM     14  N   ASP A  10      16.646  26.682  26.518  1.00 55.08           N  
ATOM     15  CA  ASP A  10      17.475  27.626  25.787  1.00 52.45           C  
ATOM     16  C   ASP A  10      17.830  27.095  24.393  1.00 44.00           C  
ATOM     17  O   ASP A  10      18.054  27.879  23.467  1.00 43.32           O  
ATOM     18  CB  ASP A  10      18.742  27.952  26.589  1.00 59.22           C  
ATOM     19  CG  ASP A  10      19.678  28.889  25.854  1.00 65.84           C  
ATOM     20  OD1 ASP A  10      19.238  29.995  25.468  1.00 70.72           O  
ATOM     21  OD2 ASP A  10      20.859  28.518  25.669  1.00 69.95           O1-
ATOM     22  N   MET A  11      17.865  25.776  24.224  1.00 35.86           N  
ATOM     23  CA  MET A  11      18.196  25.222  22.911  1.00 30.35           C  
ATOM     24  C   MET A  11      16.950  25.153  22.016  1.00 25.45           C  
ATOM     25  O   MET A  11      15.867  24.779  22.481  1.00 25.43           O  
ATOM     26  CB  MET A  11      18.809  23.820  23.043  1.00 34.71           C  
ATOM     27  CG  MET A  11      20.206  23.786  23.659  1.00 38.43           C  
ATOM     28  SD  MET A  11      21.439  24.624  22.645  1.00 42.21           S  
ATOM     29  CE  MET A  11      21.934  23.315  21.585  1.00 33.79           C  
ATOM     30  N   PRO A  12      17.079  25.559  20.739  1.00 23.30           N  
ATOM     31  CA  PRO A  12      15.959  25.523  19.797  1.00 22.68           C  
ATOM     32  C   PRO A  12      15.305  24.145  19.809  1.00 18.81           C  
ATOM     33  O   PRO A  12      15.999  23.127  19.686  1.00 19.82           O  
ATOM     34  CB  PRO A  12      16.635  25.787  18.462  1.00 20.22           C  
ATOM     35  CG  PRO A  12      17.681  26.799  18.840  1.00 25.66           C  
ATOM     36  CD  PRO A  12      18.243  26.244  20.134  1.00 20.33           C  
ATOM     37  N   VAL A  13      13.986  24.107  19.945  1.00 21.81           N  
ATOM     38  CA  VAL A  13      13.311  22.821  19.946  1.00 18.42           C  
ATOM     39  C   VAL A  13      11.878  22.908  19.442  1.00 20.55           C  
ATOM     40  O   VAL A  13      11.209  23.925  19.605  1.00 20.65           O  
ATOM     41  CB  VAL A  13      13.323  22.201  21.387  1.00 19.74           C  
ATOM     42  CG1 VAL A  13      12.531  23.092  22.347  1.00 19.96           C  
ATOM     43  CG2 VAL A  13      12.747  20.787  21.373  1.00 21.06           C  
ATOM     44  N   ALA A  14      11.426  21.842  18.788  1.00 18.04           N  
ATOM     45  CA  ALA A  14      10.040  21.763  18.339  1.00 15.97           C  
ATOM     46  C   ALA A  14       9.625  20.304  18.257  1.00 15.79           C  
ATOM     47  O   ALA A  14      10.443  19.439  17.942  1.00 16.80           O  
ATOM     48  CB  ALA A  14       9.869  22.416  16.945  1.00 20.04           C  
ATOM     49  N   HIS A  15       8.369  20.045  18.605  1.00 15.37           N  
ATOM     50  CA  HIS A  15       7.745  18.747  18.463  1.00 13.00           C  
ATOM     51  C   HIS A  15       6.300  19.104  18.150  1.00 16.00           C  
ATOM     52  O   HIS A  15       5.507  19.378  19.052  1.00 17.93           O  
ATOM     53  CB  HIS A  15       7.766  17.886  19.716  1.00 16.88           C  
ATOM     54  CG  HIS A  15       7.088  16.562  19.514  1.00 11.59           C  
ATOM     55  CD2 HIS A  15       5.805  16.168  19.734  1.00 17.69           C  
ATOM     56  ND1 HIS A  15       7.718  15.482  18.927  1.00 16.51           N  
ATOM     57  CE1 HIS A  15       6.858  14.483  18.796  1.00 17.79           C  
ATOM     58  NE2 HIS A  15       5.690  14.870  19.275  1.00 15.04           N  
ATOM     59  N   VAL A  16       5.952  19.116  16.867  1.00 16.22           N  
ATOM     60  CA  VAL A  16       4.599  19.479  16.477  1.00 15.68           C  
ATOM     61  C   VAL A  16       3.833  18.242  16.008  1.00 14.81           C  
ATOM     62  O   VAL A  16       4.437  17.230  15.644  1.00 17.79           O  
ATOM     63  CB  VAL A  16       4.648  20.584  15.388  1.00 17.38           C  
ATOM     64  CG1 VAL A  16       5.315  21.830  15.977  1.00 17.71           C  
ATOM     65  CG2 VAL A  16       5.481  20.127  14.170  1.00 15.93           C  
ATOM     66  N   VAL A  17       2.506  18.304  16.052  1.00 16.34           N  
ATOM     67  CA  VAL A  17       1.705  17.150  15.673  1.00 14.63           C  
ATOM     68  C   VAL A  17       0.620  17.522  14.691  1.00 17.71           C  
ATOM     69  O   VAL A  17       0.293  18.703  14.517  1.00 17.80           O  
ATOM     70  CB  VAL A  17       1.032  16.485  16.915  1.00 16.58           C  
ATOM     71  CG1 VAL A  17       2.092  16.148  17.971  1.00 15.88           C  
ATOM     72  CG2 VAL A  17      -0.031  17.419  17.507  1.00 19.79           C  
ATOM     73  N   ALA A  18       0.059  16.508  14.041  1.00 18.05           N  
ATOM     74  CA  ALA A  18      -1.005  16.744  13.080  1.00 16.29           C  
ATOM     75  C   ALA A  18      -2.224  17.310  13.790  1.00 18.61           C  
ATOM     76  O   ALA A  18      -2.609  16.811  14.837  1.00 17.04           O  
ATOM     77  CB  ALA A  18      -1.387  15.426  12.393  1.00 15.13           C  
ATOM     78  N   ASN A  19      -2.809  18.359  13.224  1.00 15.92           N  
ATOM     79  CA  ASN A  19      -4.042  18.948  13.768  1.00 17.24           C  
ATOM     80  C   ASN A  19      -5.138  17.867  13.638  1.00 15.65           C  
ATOM     81  O   ASN A  19      -5.503  17.476  12.532  1.00 21.18           O  
ATOM     82  CB  ASN A  19      -4.443  20.164  12.933  1.00 20.42           C  
ATOM     83  CG  ASN A  19      -5.812  20.704  13.325  1.00 29.22           C  
ATOM     84  ND2 ASN A  19      -6.312  21.677  12.565  1.00 30.35           N  
ATOM     85  OD1 ASN A  19      -6.411  20.248  14.295  1.00 23.50           O  
ATOM     86  N   PRO A  20      -5.685  17.384  14.771  1.00 17.83           N  
ATOM     87  CA  PRO A  20      -6.722  16.345  14.751  1.00 20.16           C  
ATOM     88  C   PRO A  20      -8.020  16.729  14.059  1.00 21.49           C  
ATOM     89  O   PRO A  20      -8.801  15.855  13.667  1.00 26.36           O  
ATOM     90  CB  PRO A  20      -6.944  16.042  16.242  1.00 19.36           C  
ATOM     91  CG  PRO A  20      -5.695  16.533  16.915  1.00 27.89           C  
ATOM     92  CD  PRO A  20      -5.384  17.794  16.151  1.00 24.77           C  
ATOM     93  N   GLN A  21      -8.246  18.027  13.906  1.00 20.99           N  
ATOM     94  CA  GLN A  21      -9.464  18.543  13.288  1.00 22.25           C  
ATOM     95  C   GLN A  21      -9.336  18.768  11.787  1.00 28.36           C  
ATOM     96  O   GLN A  21     -10.304  19.155  11.138  1.00 29.60           O  
ATOM     97  CB  GLN A  21      -9.867  19.857  13.964  1.00 24.73           C  
ATOM     98  CG  GLN A  21     -10.191  19.683  15.440  1.00 32.59           C  
ATOM     99  CD  GLN A  21     -10.535  20.991  16.122  1.00 35.03           C  
ATOM    100  NE2 GLN A  21     -10.262  22.104  15.454  1.00 26.84           N  
ATOM    101  OE1 GLN A  21     -11.030  20.994  17.244  1.00 40.63           O  
ATOM    102  N   ALA A  22      -8.147  18.538  11.238  1.00 22.65           N  
ATOM    103  CA  ALA A  22      -7.930  18.733   9.807  1.00 20.18           C  
ATOM    104  C   ALA A  22      -8.648  17.646   9.023  1.00 20.38           C  
ATOM    105  O   ALA A  22      -8.909  16.563   9.532  1.00 23.04           O  
ATOM    106  CB  ALA A  22      -6.440  18.698   9.496  1.00 20.55           C  
ATOM    107  N   GLU A  23      -8.982  17.961   7.782  1.00 19.72           N  
ATOM    108  CA  GLU A  23      -9.648  17.011   6.911  1.00 23.33           C  
ATOM    109  C   GLU A  23      -8.809  16.833   5.653  1.00 19.56           C  
ATOM    110  O   GLU A  23      -8.738  17.742   4.843  1.00 21.09           O  
ATOM    111  CB  GLU A  23     -11.036  17.535   6.527  1.00 25.89           C  
ATOM    112  CG  GLU A  23     -11.986  17.676   7.717  1.00 33.61           C  
ATOM    113  CD  GLU A  23     -13.198  18.574   7.430  1.00 46.45           C  
ATOM    114  OE1 GLU A  23     -13.762  18.490   6.317  1.00 37.88           O  
ATOM    115  OE2 GLU A  23     -13.595  19.359   8.324  1.00 46.12           O1-
ATOM    116  N   GLY A  24      -8.169  15.676   5.502  1.00 22.34           N  
ATOM    117  CA  GLY A  24      -7.379  15.415   4.306  1.00 22.71           C  
ATOM    118  C   GLY A  24      -6.184  16.327   4.109  1.00 22.29           C  
ATOM    119  O   GLY A  24      -5.782  16.636   2.981  1.00 18.48           O  
ATOM    120  N   GLN A  25      -5.608  16.781   5.212  1.00 21.84           N  
ATOM    121  CA  GLN A  25      -4.445  17.660   5.116  1.00 18.47           C  
ATOM    122  C   GLN A  25      -3.575  17.506   6.342  1.00 15.18           C  
ATOM    123  O   GLN A  25      -4.072  17.318   7.445  1.00 19.16           O  
ATOM    124  CB  GLN A  25      -4.886  19.121   4.996  1.00 19.03           C  
ATOM    125  CG  GLN A  25      -3.748  20.114   4.738  1.00 18.96           C  
ATOM    126  CD  GLN A  25      -4.221  21.547   4.737  1.00 24.52           C  
ATOM    127  NE2 GLN A  25      -3.278  22.480   4.788  1.00 27.32           N  
ATOM    128  OE1 GLN A  25      -5.423  21.819   4.691  1.00 24.13           O  
ATOM    129  N   LEU A  26      -2.268  17.578   6.130  1.00 19.26           N  
ATOM    130  CA  LEU A  26      -1.314  17.475   7.211  1.00 18.30           C  
ATOM    131  C   LEU A  26      -0.997  18.908   7.640  1.00 18.85           C  
ATOM    132  O   LEU A  26      -0.285  19.630   6.950  1.00 19.03           O  
ATOM    133  CB  LEU A  26      -0.050  16.753   6.724  1.00 17.43           C  
ATOM    134  CG  LEU A  26       1.154  16.764   7.669  1.00 18.25           C  
ATOM    135  CD1 LEU A  26       0.763  16.221   9.053  1.00 15.62           C  
ATOM    136  CD2 LEU A  26       2.256  15.919   7.047  1.00 19.07           C  
ATOM    137  N   GLN A  27      -1.573  19.316   8.767  1.00 16.32           N  
ATOM    138  CA  GLN A  27      -1.384  20.651   9.315  1.00 16.32           C  
ATOM    139  C   GLN A  27      -0.644  20.508  10.623  1.00 19.08           C  
ATOM    140  O   GLN A  27      -1.223  20.062  11.600  1.00 18.95           O  
ATOM    141  CB  GLN A  27      -2.751  21.303   9.583  1.00 20.31           C  
ATOM    142  CG  GLN A  27      -3.624  21.483   8.334  1.00 21.58           C  
ATOM    143  CD  GLN A  27      -5.008  22.068   8.649  1.00 25.79           C  
ATOM    144  NE2 GLN A  27      -5.885  22.100   7.652  1.00 22.34           N  
ATOM    145  OE1 GLN A  27      -5.274  22.482   9.776  1.00 26.17           O  
ATOM    146  N   TRP A  28       0.626  20.901  10.671  1.00 15.84           N  
ATOM    147  CA  TRP A  28       1.366  20.749  11.923  1.00 16.34           C  
ATOM    148  C   TRP A  28       0.926  21.783  12.950  1.00 20.04           C  
ATOM    149  O   TRP A  28       0.704  22.946  12.615  1.00 21.80           O  
ATOM    150  CB  TRP A  28       2.869  20.906  11.680  1.00 19.00           C  
ATOM    151  CG  TRP A  28       3.424  19.878  10.768  1.00 16.98           C  
ATOM    152  CD1 TRP A  28       3.964  20.083   9.529  1.00 14.60           C  
ATOM    153  CD2 TRP A  28       3.512  18.471  11.020  1.00 14.88           C  
ATOM    154  CE2 TRP A  28       4.122  17.886   9.890  1.00 13.69           C  
ATOM    155  CE3 TRP A  28       3.139  17.649  12.096  1.00 17.93           C  
ATOM    156  NE1 TRP A  28       4.389  18.893   8.996  1.00 17.47           N  
ATOM    157  CZ2 TRP A  28       4.368  16.509   9.801  1.00 19.89           C  
ATOM    158  CZ3 TRP A  28       3.390  16.278  12.006  1.00 16.06           C  
ATOM    159  CH2 TRP A  28       3.995  15.725  10.868  1.00 17.43           C  
ATOM    160  N   LEU A  29       0.806  21.361  14.201  1.00 14.18           N  
ATOM    161  CA  LEU A  29       0.386  22.280  15.268  1.00 20.90           C  
ATOM    162  C   LEU A  29       1.232  22.097  16.525  1.00 20.71           C  
ATOM    163  O   LEU A  29       1.700  20.988  16.799  1.00 22.77           O  
ATOM    164  CB  LEU A  29      -1.084  22.043  15.618  1.00 25.34           C  
ATOM    165  CG  LEU A  29      -1.361  21.113  16.800  1.00 47.63           C  
ATOM    166  CD1 LEU A  29      -1.795  21.934  18.018  1.00 48.20           C  
ATOM    167  CD2 LEU A  29      -2.452  20.118  16.427  1.00 55.21           C  
ATOM    168  N   ASN A  30       1.386  23.174  17.308  1.00 16.79           N  
ATOM    169  CA  ASN A  30       2.191  23.138  18.541  1.00 20.24           C  
ATOM    170  C   ASN A  30       1.499  23.594  19.819  1.00 27.16           C  
ATOM    171  O   ASN A  30       1.957  23.265  20.904  1.00 28.72           O  
ATOM    172  CB  ASN A  30       3.399  24.054  18.423  1.00 20.55           C  
ATOM    173  CG  ASN A  30       2.997  25.517  18.373  1.00 33.90           C  
ATOM    174  ND2 ASN A  30       3.193  26.233  19.482  1.00 27.37           N  
ATOM    175  OD1 ASN A  30       2.488  25.993  17.359  1.00 28.71           O  
ATOM    176  N   ARG A  31       0.429  24.363  19.716  1.00 21.61           N  
ATOM    177  CA  ARG A  31      -0.177  24.877  20.946  1.00 26.30           C  
ATOM    178  C   ARG A  31      -1.006  23.852  21.663  1.00 23.32           C  
ATOM    179  O   ARG A  31      -2.231  23.927  21.663  1.00 25.05           O  
ATOM    180  CB  ARG A  31      -1.044  26.104  20.673  1.00 27.37           C  
ATOM    181  CG  ARG A  31      -0.279  27.393  20.424  1.00 45.07           C  
ATOM    182  CD  ARG A  31      -1.140  28.612  20.792  1.00 43.53           C  
ATOM    183  NE  ARG A  31      -2.567  28.367  20.563  1.00 53.31           N  
ATOM    184  CZ  ARG A  31      -3.125  28.211  19.365  1.00 54.98           C  
ATOM    185  NH1 ARG A  31      -2.383  28.281  18.266  1.00 55.67           N1+
ATOM    186  NH2 ARG A  31      -4.421  27.960  19.268  1.00 47.99           N  
ATOM    187  N   ARG A  32      -0.338  22.881  22.275  1.00 20.79           N  
ATOM    188  CA  ARG A  32      -1.066  21.856  22.992  1.00 22.59           C  
ATOM    189  C   ARG A  32      -0.169  21.022  23.880  1.00 17.25           C  
ATOM    190  O   ARG A  32       1.065  21.037  23.761  1.00 18.20           O  
ATOM    191  CB  ARG A  32      -1.835  20.966  22.022  1.00 28.09           C  
ATOM    192  CG  ARG A  32      -1.013  20.229  21.018  1.00 34.25           C  
ATOM    193  CD  ARG A  32      -1.781  18.989  20.579  1.00 48.09           C  
ATOM    194  NE  ARG A  32      -3.200  19.279  20.398  1.00 65.30           N  
ATOM    195  CZ  ARG A  32      -4.163  18.360  20.425  1.00 71.15           C  
ATOM    196  NH1 ARG A  32      -3.857  17.083  20.627  1.00 70.38           N1+
ATOM    197  NH2 ARG A  32      -5.434  18.717  20.255  1.00 74.61           N  
ATOM    198  N   ALA A  33      -0.807  20.306  24.790  1.00 19.49           N  
ATOM    199  CA  ALA A  33      -0.089  19.476  25.734  1.00 18.26           C  
ATOM    200  C   ALA A  33       0.772  18.482  24.979  1.00 17.29           C  
ATOM    201  O   ALA A  33       0.324  17.907  23.973  1.00 19.48           O  
ATOM    202  CB  ALA A  33      -1.087  18.729  26.624  1.00 20.85           C  
ATOM    203  N   ASN A  34       1.990  18.298  25.482  1.00 17.90           N  
ATOM    204  CA  ASN A  34       2.962  17.368  24.924  1.00 19.26           C  
ATOM    205  C   ASN A  34       3.488  17.696  23.527  1.00 17.20           C  
ATOM    206  O   ASN A  34       3.936  16.813  22.798  1.00 20.61           O  
ATOM    207  CB  ASN A  34       2.375  15.956  24.989  1.00 18.50           C  
ATOM    208  CG  ASN A  34       2.090  15.538  26.425  1.00 18.96           C  
ATOM    209  ND2 ASN A  34       0.837  15.213  26.723  1.00 25.54           N  
ATOM    210  OD1 ASN A  34       2.994  15.539  27.259  1.00 22.80           O  
ATOM    211  N   ALA A  35       3.413  18.972  23.165  1.00 16.12           N  
ATOM    212  CA  ALA A  35       3.952  19.463  21.914  1.00 15.52           C  
ATOM    213  C   ALA A  35       4.889  20.592  22.319  1.00 19.16           C  
ATOM    214  O   ALA A  35       4.721  21.213  23.389  1.00 18.95           O  
ATOM    215  CB  ALA A  35       2.840  19.982  20.984  1.00 18.19           C  
ATOM    216  N   LEU A  36       5.850  20.884  21.453  1.00 17.46           N  
ATOM    217  CA  LEU A  36       6.850  21.901  21.741  1.00 16.13           C  
ATOM    218  C   LEU A  36       7.147  22.837  20.581  1.00 21.80           C  
ATOM    219  O   LEU A  36       7.056  22.460  19.417  1.00 17.05           O  
ATOM    220  CB  LEU A  36       8.165  21.213  22.134  1.00 14.94           C  
ATOM    221  CG  LEU A  36       8.246  20.449  23.455  1.00 18.67           C  
ATOM    222  CD1 LEU A  36       9.456  19.522  23.435  1.00 20.48           C  
ATOM    223  CD2 LEU A  36       8.331  21.437  24.616  1.00 20.47           C  
ATOM    224  N   LEU A  37       7.501  24.070  20.912  1.00 18.52           N  
ATOM    225  CA  LEU A  37       7.906  25.045  19.904  1.00 20.82           C  
ATOM    226  C   LEU A  37       8.495  26.155  20.741  1.00 21.44           C  
ATOM    227  O   LEU A  37       7.759  26.981  21.306  1.00 21.86           O  
ATOM    228  CB  LEU A  37       6.718  25.560  19.088  1.00 22.43           C  
ATOM    229  CG  LEU A  37       7.053  26.519  17.921  1.00 26.21           C  
ATOM    230  CD1 LEU A  37       7.883  25.801  16.865  1.00 22.56           C  
ATOM    231  CD2 LEU A  37       5.754  27.033  17.300  1.00 30.55           C  
ATOM    232  N   ALA A  38       9.813  26.167  20.854  1.00 22.18           N  
ATOM    233  CA  ALA A  38      10.432  27.177  21.700  1.00 27.74           C  
ATOM    234  C   ALA A  38      11.869  27.493  21.352  1.00 27.28           C  
ATOM    235  O   ALA A  38      12.462  26.882  20.462  1.00 22.92           O  
ATOM    236  CB  ALA A  38      10.337  26.723  23.169  1.00 30.11           C  
ATOM    237  N   ASN A  39      12.412  28.482  22.056  1.00 28.99           N  
ATOM    238  CA  ASN A  39      13.790  28.907  21.881  1.00 29.13           C  
ATOM    239  C   ASN A  39      14.166  29.362  20.472  1.00 26.93           C  
ATOM    240  O   ASN A  39      15.288  29.135  20.015  1.00 26.86           O  
ATOM    241  CB  ASN A  39      14.726  27.793  22.363  1.00 29.27           C  
ATOM    242  CG  ASN A  39      14.530  27.482  23.840  1.00 38.54           C  
ATOM    243  ND2 ASN A  39      14.346  26.215  24.167  1.00 34.49           N  
ATOM    244  OD1 ASN A  39      14.540  28.385  24.673  1.00 43.05           O  
ATOM    245  N   GLY A  40      13.224  30.015  19.791  1.00 26.52           N  
ATOM    246  CA  GLY A  40      13.510  30.531  18.467  1.00 24.61           C  
ATOM    247  C   GLY A  40      12.948  29.784  17.278  1.00 21.15           C  
ATOM    248  O   GLY A  40      12.906  30.332  16.175  1.00 22.35           O  
ATOM    249  N   VAL A  41      12.542  28.534  17.469  1.00 22.26           N  
ATOM    250  CA  VAL A  41      11.999  27.806  16.336  1.00 18.76           C  
ATOM    251  C   VAL A  41      10.616  28.372  16.089  1.00 17.20           C  
ATOM    252  O   VAL A  41       9.880  28.688  17.028  1.00 21.31           O  
ATOM    253  CB  VAL A  41      11.904  26.277  16.608  1.00 19.54           C  
ATOM    254  CG1 VAL A  41      11.421  25.544  15.340  1.00 19.44           C  
ATOM    255  CG2 VAL A  41      13.285  25.741  17.010  1.00 16.49           C  
ATOM    256  N   GLU A  42      10.260  28.498  14.823  1.00 18.24           N  
ATOM    257  CA  GLU A  42       8.962  29.025  14.480  1.00 22.16           C  
ATOM    258  C   GLU A  42       8.252  28.062  13.556  1.00 19.95           C  
ATOM    259  O   GLU A  42       8.872  27.230  12.882  1.00 20.97           O  
ATOM    260  CB  GLU A  42       9.109  30.379  13.787  1.00 28.53           C  
ATOM    261  CG  GLU A  42       9.830  31.427  14.630  1.00 40.31           C  
ATOM    262  CD  GLU A  42      10.090  32.708  13.860  1.00 55.00           C  
ATOM    263  OE1 GLU A  42      10.747  32.648  12.797  1.00 61.84           O  
ATOM    264  OE2 GLU A  42       9.644  33.776  14.322  1.00 66.78           O1-
ATOM    265  N   LEU A  43       6.939  28.193  13.519  1.00 22.83           N  
ATOM    266  CA  LEU A  43       6.120  27.360  12.661  1.00 17.90           C  
ATOM    267  C   LEU A  43       5.494  28.342  11.679  1.00 23.49           C  
ATOM    268  O   LEU A  43       4.699  29.197  12.067  1.00 24.89           O  
ATOM    269  CB  LEU A  43       5.059  26.665  13.513  1.00 22.48           C  
ATOM    270  CG  LEU A  43       4.055  25.770  12.797  1.00 28.92           C  
ATOM    271  CD1 LEU A  43       4.789  24.745  11.957  1.00 20.73           C  
ATOM    272  CD2 LEU A  43       3.165  25.105  13.841  1.00 23.48           C  
ATOM    273  N   ARG A  44       5.870  28.241  10.414  1.00 22.61           N  
ATOM    274  CA  ARG A  44       5.350  29.171   9.418  1.00 22.31           C  
ATOM    275  C   ARG A  44       5.054  28.485   8.101  1.00 23.03           C  
ATOM    276  O   ARG A  44       5.914  27.808   7.542  1.00 23.49           O  
ATOM    277  CB  ARG A  44       6.378  30.288   9.204  1.00 28.20           C  
ATOM    278  CG  ARG A  44       6.006  31.327   8.174  1.00 39.37           C  
ATOM    279  CD  ARG A  44       7.267  31.926   7.574  1.00 50.40           C  
ATOM    280  NE  ARG A  44       8.199  32.382   8.606  1.00 49.37           N  
ATOM    281  CZ  ARG A  44       9.508  32.524   8.420  1.00 47.93           C  
ATOM    282  NH1 ARG A  44      10.050  32.242   7.240  1.00 44.87           N1+
ATOM    283  NH2 ARG A  44      10.279  32.942   9.417  1.00 48.55           N  
ATOM    284  N   ASP A  45       3.834  28.668   7.595  1.00 21.97           N  
ATOM    285  CA  ASP A  45       3.456  28.065   6.328  1.00 21.37           C  
ATOM    286  C   ASP A  45       3.644  26.546   6.420  1.00 18.45           C  
ATOM    287  O   ASP A  45       4.050  25.920   5.449  1.00 17.74           O  
ATOM    288  CB  ASP A  45       4.349  28.587   5.190  1.00 32.66           C  
ATOM    289  CG  ASP A  45       4.366  30.100   5.090  1.00 50.28           C  
ATOM    290  OD1 ASP A  45       3.274  30.708   5.051  1.00 48.64           O  
ATOM    291  OD2 ASP A  45       5.478  30.683   5.033  1.00 55.41           O1-
ATOM    292  N   ASN A  46       3.374  25.984   7.596  1.00 20.85           N  
ATOM    293  CA  ASN A  46       3.500  24.544   7.870  1.00 18.31           C  
ATOM    294  C   ASN A  46       4.931  24.056   7.931  1.00 19.43           C  
ATOM    295  O   ASN A  46       5.173  22.848   7.926  1.00 21.27           O  
ATOM    296  CB  ASN A  46       2.782  23.684   6.832  1.00 19.84           C  
ATOM    297  CG  ASN A  46       2.242  22.404   7.440  1.00 22.67           C  
ATOM    298  ND2 ASN A  46       2.406  21.272   6.750  1.00 22.17           N  
ATOM    299  OD1 ASN A  46       1.669  22.443   8.518  1.00 20.24           O  
ATOM    300  N   GLN A  47       5.876  24.984   7.972  1.00 12.52           N  
ATOM    301  CA  GLN A  47       7.288  24.597   8.038  1.00 13.53           C  
ATOM    302  C   GLN A  47       7.921  25.002   9.368  1.00 18.11           C  
ATOM    303  O   GLN A  47       7.472  25.937  10.014  1.00 19.07           O  
ATOM    304  CB  GLN A  47       8.056  25.274   6.896  1.00 15.87           C  
ATOM    305  CG  GLN A  47       7.543  24.862   5.529  1.00 21.00           C  
ATOM    306  CD  GLN A  47       7.999  25.761   4.399  1.00 29.60           C  
ATOM    307  NE2 GLN A  47       7.043  26.252   3.622  1.00 53.16           N  
ATOM    308  OE1 GLN A  47       9.179  26.000   4.214  1.00 31.33           O  
ATOM    309  N   LEU A  48       8.947  24.268   9.789  1.00 16.61           N  
ATOM    310  CA  LEU A  48       9.656  24.632  11.003  1.00 17.25           C  
ATOM    311  C   LEU A  48      10.827  25.478  10.526  1.00 19.13           C  
ATOM    312  O   LEU A  48      11.543  25.083   9.612  1.00 20.15           O  
ATOM    313  CB  LEU A  48      10.170  23.398  11.740  1.00 16.53           C  
ATOM    314  CG  LEU A  48       9.048  22.568  12.380  1.00 15.78           C  
ATOM    315  CD1 LEU A  48       9.657  21.290  12.973  1.00 18.14           C  
ATOM    316  CD2 LEU A  48       8.327  23.405  13.459  1.00 17.53           C  
ATOM    317  N   VAL A  49      11.006  26.648  11.140  1.00 18.41           N  
ATOM    318  CA  VAL A  49      12.080  27.566  10.753  1.00 20.14           C  
ATOM    319  C   VAL A  49      13.163  27.586  11.826  1.00 23.96           C  
ATOM    320  O   VAL A  49      12.876  27.859  12.982  1.00 22.53           O  
ATOM    321  CB  VAL A  49      11.547  29.014  10.589  1.00 20.89           C  
ATOM    322  CG1 VAL A  49      12.629  29.888   9.961  1.00 23.28           C  
ATOM    323  CG2 VAL A  49      10.290  29.015   9.719  1.00 25.16           C  
ATOM    324  N   VAL A  50      14.396  27.306  11.413  1.00 22.29           N  
ATOM    325  CA  VAL A  50      15.579  27.245  12.280  1.00 27.50           C  
ATOM    326  C   VAL A  50      16.063  28.647  12.669  1.00 27.69           C  
ATOM    327  O   VAL A  50      16.292  29.484  11.793  1.00 22.22           O  
ATOM    328  CB  VAL A  50      16.743  26.530  11.522  1.00 21.39           C  
ATOM    329  CG1 VAL A  50      17.935  26.363  12.417  1.00 33.51           C  
ATOM    330  CG2 VAL A  50      16.268  25.174  10.995  1.00 31.27           C  
ATOM    331  N   PRO A  51      16.255  28.908  13.976  1.00 25.95           N  
ATOM    332  CA  PRO A  51      16.716  30.225  14.437  1.00 26.61           C  
ATOM    333  C   PRO A  51      18.219  30.467  14.371  1.00 30.54           C  
ATOM    334  O   PRO A  51      18.666  31.608  14.282  1.00 27.46           O  
ATOM    335  CB  PRO A  51      16.221  30.272  15.881  1.00 29.26           C  
ATOM    336  CG  PRO A  51      16.357  28.830  16.308  1.00 22.03           C  
ATOM    337  CD  PRO A  51      15.831  28.072  15.115  1.00 23.15           C  
ATOM    338  N   SER A  52      19.002  29.399  14.400  1.00 23.51           N  
ATOM    339  CA  SER A  52      20.436  29.568  14.417  1.00 29.52           C  
ATOM    340  C   SER A  52      21.183  28.351  13.911  1.00 30.46           C  
ATOM    341  O   SER A  52      20.653  27.242  13.921  1.00 24.67           O  
ATOM    342  CB  SER A  52      20.853  29.876  15.847  1.00 31.47           C  
ATOM    343  OG  SER A  52      20.271  28.928  16.720  1.00 29.46           O  
ATOM    344  N   GLU A  53      22.432  28.550  13.498  1.00 26.00           N  
ATOM    345  CA  GLU A  53      23.192  27.443  12.968  1.00 24.24           C  
ATOM    346  C   GLU A  53      23.501  26.434  14.042  1.00 28.15           C  
ATOM    347  O   GLU A  53      23.501  26.754  15.229  1.00 29.48           O  
ATOM    348  CB  GLU A  53      24.477  27.937  12.287  1.00 32.05           C  
ATOM    349  CG  GLU A  53      25.591  28.344  13.218  1.00 39.85           C  
ATOM    350  CD  GLU A  53      26.355  27.159  13.778  1.00 53.38           C  
ATOM    351  OE1 GLU A  53      26.748  26.265  12.993  1.00 49.43           O  
ATOM    352  OE2 GLU A  53      26.572  27.122  15.008  1.00 63.48           O1-
ATOM    353  N   GLY A  54      23.736  25.200  13.615  1.00 22.11           N  
ATOM    354  CA  GLY A  54      24.042  24.143  14.545  1.00 24.68           C  
ATOM    355  C   GLY A  54      23.616  22.782  14.033  1.00 24.71           C  
ATOM    356  O   GLY A  54      23.010  22.665  12.964  1.00 22.61           O  
ATOM    357  N   LEU A  55      23.954  21.757  14.805  1.00 20.04           N  
ATOM    358  CA  LEU A  55      23.599  20.380  14.498  1.00 22.07           C  
ATOM    359  C   LEU A  55      22.236  20.124  15.109  1.00 29.54           C  
ATOM    360  O   LEU A  55      22.019  20.361  16.303  1.00 26.84           O  
ATOM    361  CB  LEU A  55      24.602  19.411  15.121  1.00 21.34           C  
ATOM    362  CG  LEU A  55      26.026  19.436  14.539  1.00 23.43           C  
ATOM    363  CD1 LEU A  55      26.903  18.431  15.296  1.00 20.56           C  
ATOM    364  CD2 LEU A  55      25.980  19.066  13.055  1.00 28.66           C  
ATOM    365  N   TYR A  56      21.316  19.640  14.293  1.00 19.42           N  
ATOM    366  CA  TYR A  56      19.977  19.376  14.790  1.00 18.77           C  
ATOM    367  C   TYR A  56      19.563  17.954  14.537  1.00 19.99           C  
ATOM    368  O   TYR A  56      19.841  17.406  13.478  1.00 17.65           O  
ATOM    369  CB  TYR A  56      18.947  20.237  14.062  1.00 19.53           C  
ATOM    370  CG  TYR A  56      18.934  21.707  14.415  1.00 22.95           C  
ATOM    371  CD1 TYR A  56      19.931  22.564  13.970  1.00 18.43           C  
ATOM    372  CD2 TYR A  56      17.895  22.242  15.161  1.00 18.40           C  
ATOM    373  CE1 TYR A  56      19.888  23.921  14.255  1.00 20.50           C  
ATOM    374  CE2 TYR A  56      17.845  23.593  15.453  1.00 21.40           C  
ATOM    375  CZ  TYR A  56      18.839  24.426  15.001  1.00 21.89           C  
ATOM    376  OH  TYR A  56      18.775  25.766  15.289  1.00 22.57           O  
ATOM    377  N   LEU A  57      18.882  17.354  15.504  1.00 20.49           N  
ATOM    378  CA  LEU A  57      18.320  16.037  15.278  1.00 14.27           C  
ATOM    379  C   LEU A  57      16.964  16.420  14.697  1.00 20.12           C  
ATOM    380  O   LEU A  57      16.276  17.271  15.257  1.00 19.90           O  
ATOM    381  CB  LEU A  57      18.119  15.290  16.594  1.00 19.71           C  
ATOM    382  CG  LEU A  57      17.192  14.073  16.508  1.00 19.24           C  
ATOM    383  CD1 LEU A  57      17.763  13.043  15.519  1.00 20.39           C  
ATOM    384  CD2 LEU A  57      17.040  13.466  17.910  1.00 25.61           C  
ATOM    385  N   ILE A  58      16.587  15.813  13.576  1.00 17.79           N  
ATOM    386  CA  ILE A  58      15.306  16.110  12.933  1.00 17.62           C  
ATOM    387  C   ILE A  58      14.597  14.777  12.746  1.00 17.73           C  
ATOM    388  O   ILE A  58      15.214  13.809  12.312  1.00 17.20           O  
ATOM    389  CB  ILE A  58      15.523  16.735  11.532  1.00 21.44           C  
ATOM    390  CG1 ILE A  58      16.392  17.996  11.645  1.00 21.41           C  
ATOM    391  CG2 ILE A  58      14.192  17.061  10.903  1.00 29.01           C  
ATOM    392  CD1 ILE A  58      16.785  18.583  10.248  1.00 26.17           C  
ATOM    393  N   TYR A  59      13.305  14.722  13.037  1.00 15.32           N  
ATOM    394  CA  TYR A  59      12.594  13.460  12.908  1.00 13.86           C  
ATOM    395  C   TYR A  59      11.114  13.674  12.630  1.00 15.11           C  
ATOM    396  O   TYR A  59      10.577  14.751  12.876  1.00 13.92           O  
ATOM    397  CB  TYR A  59      12.761  12.656  14.208  1.00 16.86           C  
ATOM    398  CG  TYR A  59      12.156  13.353  15.425  1.00 16.06           C  
ATOM    399  CD1 TYR A  59      10.808  13.173  15.761  1.00 11.50           C  
ATOM    400  CD2 TYR A  59      12.911  14.244  16.185  1.00 16.25           C  
ATOM    401  CE1 TYR A  59      10.220  13.883  16.833  1.00 12.58           C  
ATOM    402  CE2 TYR A  59      12.331  14.966  17.249  1.00 16.89           C  
ATOM    403  CZ  TYR A  59      10.988  14.774  17.565  1.00 12.30           C  
ATOM    404  OH  TYR A  59      10.391  15.482  18.587  1.00 15.63           O  
ATOM    405  N   SER A  60      10.462  12.643  12.107  1.00 12.57           N  
ATOM    406  CA  SER A  60       9.034  12.748  11.870  1.00 12.85           C  
ATOM    407  C   SER A  60       8.420  11.403  11.625  1.00 17.13           C  
ATOM    408  O   SER A  60       9.034  10.539  11.015  1.00 16.31           O  
ATOM    409  CB  SER A  60       8.741  13.619  10.645  1.00 15.95           C  
ATOM    410  OG  SER A  60       7.339  13.815  10.498  1.00 17.44           O  
ATOM    411  N   GLN A  61       7.182  11.244  12.068  1.00 15.67           N  
ATOM    412  CA  GLN A  61       6.464  10.017  11.820  1.00 12.45           C  
ATOM    413  C   GLN A  61       5.113  10.327  11.226  1.00 16.01           C  
ATOM    414  O   GLN A  61       4.466  11.280  11.642  1.00 14.84           O  
ATOM    415  CB  GLN A  61       6.178   9.244  13.112  1.00 16.41           C  
ATOM    416  CG  GLN A  61       5.191   8.099  12.873  1.00 16.88           C  
ATOM    417  CD  GLN A  61       4.873   7.314  14.151  1.00 19.64           C  
ATOM    418  NE2 GLN A  61       3.583   7.162  14.453  1.00 17.34           N  
ATOM    419  OE1 GLN A  61       5.781   6.842  14.840  1.00 18.85           O  
ATOM    420  N   VAL A  62       4.700   9.528  10.250  1.00 14.57           N  
ATOM    421  CA  VAL A  62       3.345   9.651   9.761  1.00 14.65           C  
ATOM    422  C   VAL A  62       2.743   8.255   9.805  1.00 15.94           C  
ATOM    423  O   VAL A  62       3.447   7.239   9.798  1.00 17.93           O  
ATOM    424  CB  VAL A  62       3.223  10.213   8.306  1.00 16.00           C  
ATOM    425  CG1 VAL A  62       3.632  11.694   8.290  1.00 13.41           C  
ATOM    426  CG2 VAL A  62       4.081   9.391   7.337  1.00 18.55           C  
ATOM    427  N   LEU A  63       1.424   8.210   9.915  1.00 16.30           N  
ATOM    428  CA  LEU A  63       0.715   6.938   9.890  1.00 15.96           C  
ATOM    429  C   LEU A  63      -0.328   7.069   8.789  1.00 13.84           C  
ATOM    430  O   LEU A  63      -1.002   8.086   8.698  1.00 19.33           O  
ATOM    431  CB  LEU A  63       0.005   6.672  11.219  1.00 17.05           C  
ATOM    432  CG  LEU A  63      -0.751   5.331  11.239  1.00 17.24           C  
ATOM    433  CD1 LEU A  63       0.257   4.203  11.120  1.00 15.61           C  
ATOM    434  CD2 LEU A  63      -1.560   5.190  12.533  1.00 20.22           C  
ATOM    435  N   PHE A  64      -0.417   6.064   7.918  1.00 14.89           N  
ATOM    436  CA  PHE A  64      -1.416   6.062   6.859  1.00 19.00           C  
ATOM    437  C   PHE A  64      -2.334   4.872   7.132  1.00 20.14           C  
ATOM    438  O   PHE A  64      -1.910   3.887   7.736  1.00 14.63           O  
ATOM    439  CB  PHE A  64      -0.775   5.816   5.489  1.00 14.64           C  
ATOM    440  CG  PHE A  64       0.192   6.875   5.057  1.00 15.37           C  
ATOM    441  CD1 PHE A  64      -0.263   8.008   4.376  1.00 20.15           C  
ATOM    442  CD2 PHE A  64       1.572   6.695   5.244  1.00 17.22           C  
ATOM    443  CE1 PHE A  64       0.630   8.948   3.871  1.00 12.58           C  
ATOM    444  CE2 PHE A  64       2.485   7.623   4.748  1.00 15.44           C  
ATOM    445  CZ  PHE A  64       2.003   8.766   4.048  1.00 18.21           C  
ATOM    446  N   SER A  65      -3.576   4.967   6.685  1.00 17.20           N  
ATOM    447  CA  SER A  65      -4.507   3.850   6.815  1.00 21.21           C  
ATOM    448  C   SER A  65      -5.552   3.954   5.718  1.00 21.97           C  
ATOM    449  O   SER A  65      -5.866   5.050   5.254  1.00 21.36           O  
ATOM    450  CB  SER A  65      -5.198   3.829   8.176  1.00 17.44           C  
ATOM    451  OG  SER A  65      -6.187   4.833   8.274  1.00 22.02           O  
ATOM    452  N   GLY A  66      -6.060   2.802   5.287  1.00 18.35           N  
ATOM    453  CA  GLY A  66      -7.084   2.779   4.259  1.00 24.04           C  
ATOM    454  C   GLY A  66      -7.965   1.554   4.443  1.00 22.93           C  
ATOM    455  O   GLY A  66      -7.556   0.600   5.096  1.00 21.19           O  
ATOM    456  N   GLN A  67      -9.157   1.571   3.855  1.00 26.39           N  
ATOM    457  CA  GLN A  67     -10.085   0.449   3.973  1.00 28.85           C  
ATOM    458  C   GLN A  67     -10.032  -0.401   2.721  1.00 30.23           C  
ATOM    459  O   GLN A  67     -10.789  -0.190   1.779  1.00 32.04           O  
ATOM    460  CB  GLN A  67     -11.521   0.949   4.171  1.00 37.14           C  
ATOM    461  CG  GLN A  67     -11.737   1.819   5.396  1.00 44.78           C  
ATOM    462  CD  GLN A  67     -11.338   1.122   6.680  1.00 57.08           C  
ATOM    463  NE2 GLN A  67     -10.470   1.769   7.458  1.00 56.18           N  
ATOM    464  OE1 GLN A  67     -11.803   0.017   6.975  1.00 60.60           O  
ATOM    465  N   GLY A  68      -9.139  -1.372   2.698  1.00 29.75           N  
ATOM    466  CA  GLY A  68      -9.059  -2.201   1.518  1.00 27.31           C  
ATOM    467  C   GLY A  68      -8.018  -1.678   0.566  1.00 25.06           C  
ATOM    468  O   GLY A  68      -7.427  -0.617   0.777  1.00 27.11           O  
ATOM    469  N   CYS A  69      -7.808  -2.439  -0.497  1.00 28.08           N  
ATOM    470  CA  CYS A  69      -6.820  -2.133  -1.511  1.00 28.56           C  
ATOM    471  C   CYS A  69      -7.494  -1.687  -2.809  1.00 31.48           C  
ATOM    472  O   CYS A  69      -8.306  -2.415  -3.373  1.00 32.69           O  
ATOM    473  CB  CYS A  69      -5.983  -3.380  -1.721  1.00 25.18           C  
ATOM    474  SG  CYS A  69      -5.003  -3.830  -0.227  1.00 32.89           S  
ATOM    475  N   PRO A  70      -7.166  -0.479  -3.298  1.00 32.96           N  
ATOM    476  CA  PRO A  70      -7.750   0.068  -4.527  1.00 32.28           C  
ATOM    477  C   PRO A  70      -7.183  -0.493  -5.821  1.00 30.50           C  
ATOM    478  O   PRO A  70      -6.179  -1.199  -5.821  1.00 28.05           O  
ATOM    479  CB  PRO A  70      -7.470   1.556  -4.393  1.00 34.64           C  
ATOM    480  CG  PRO A  70      -6.107   1.544  -3.809  1.00 31.17           C  
ATOM    481  CD  PRO A  70      -6.247   0.504  -2.697  1.00 35.15           C  
ATOM    482  N   SER A  71      -7.833  -0.142  -6.925  1.00 29.44           N  
ATOM    483  CA  SER A  71      -7.430  -0.593  -8.251  1.00 30.18           C  
ATOM    484  C   SER A  71      -6.048  -0.101  -8.657  1.00 27.86           C  
ATOM    485  O   SER A  71      -5.217  -0.864  -9.165  1.00 23.92           O  
ATOM    486  CB  SER A  71      -8.447  -0.117  -9.287  1.00 27.89           C  
ATOM    487  OG  SER A  71      -7.964  -0.358 -10.590  1.00 29.43           O  
ATOM    488  N   THR A  72      -5.813   1.186  -8.453  1.00 24.31           N  
ATOM    489  CA  THR A  72      -4.531   1.779  -8.806  1.00 26.47           C  
ATOM    490  C   THR A  72      -3.581   1.530  -7.654  1.00 27.70           C  
ATOM    491  O   THR A  72      -3.900   1.830  -6.501  1.00 23.62           O  
ATOM    492  CB  THR A  72      -4.656   3.288  -9.045  1.00 27.69           C  
ATOM    493  CG2 THR A  72      -3.312   3.876  -9.422  1.00 30.70           C  
ATOM    494  OG1 THR A  72      -5.585   3.524 -10.112  1.00 36.44           O  
ATOM    495  N   HIS A  73      -2.419   0.977  -7.976  1.00 30.48           N  
ATOM    496  CA  HIS A  73      -1.424   0.659  -6.965  1.00 28.00           C  
ATOM    497  C   HIS A  73      -0.966   1.896  -6.200  1.00 28.43           C  
ATOM    498  O   HIS A  73      -0.484   2.867  -6.792  1.00 23.90           O  
ATOM    499  CB  HIS A  73      -0.221  -0.009  -7.613  1.00 29.69           C  
ATOM    500  CG  HIS A  73       0.714  -0.634  -6.629  1.00 26.40           C  
ATOM    501  CD2 HIS A  73       0.520  -1.623  -5.725  1.00 23.87           C  
ATOM    502  ND1 HIS A  73       2.038  -0.268  -6.522  1.00 27.25           N  
ATOM    503  CE1 HIS A  73       2.619  -1.008  -5.598  1.00 20.27           C  
ATOM    504  NE2 HIS A  73       1.721  -1.837  -5.098  1.00 28.03           N  
ATOM    505  N   VAL A  74      -1.088   1.835  -4.881  1.00 21.24           N  
ATOM    506  CA  VAL A  74      -0.710   2.948  -4.022  1.00 23.49           C  
ATOM    507  C   VAL A  74       0.691   2.880  -3.429  1.00 19.96           C  
ATOM    508  O   VAL A  74       1.097   1.853  -2.872  1.00 23.04           O  
ATOM    509  CB  VAL A  74      -1.699   3.095  -2.836  1.00 25.73           C  
ATOM    510  CG1 VAL A  74      -1.250   4.240  -1.895  1.00 24.20           C  
ATOM    511  CG2 VAL A  74      -3.099   3.392  -3.352  1.00 29.02           C  
ATOM    512  N   LEU A  75       1.422   3.983  -3.558  1.00 20.81           N  
ATOM    513  CA  LEU A  75       2.760   4.125  -2.957  1.00 19.23           C  
ATOM    514  C   LEU A  75       2.594   5.292  -1.985  1.00 20.62           C  
ATOM    515  O   LEU A  75       2.046   6.333  -2.352  1.00 24.14           O  
ATOM    516  CB  LEU A  75       3.812   4.496  -4.003  1.00 25.18           C  
ATOM    517  CG  LEU A  75       4.152   3.385  -5.019  1.00 25.67           C  
ATOM    518  CD1 LEU A  75       5.285   3.875  -5.901  1.00 27.08           C  
ATOM    519  CD2 LEU A  75       4.535   2.102  -4.290  1.00 23.70           C  
ATOM    520  N   LEU A  76       3.043   5.118  -0.748  1.00 18.62           N  
ATOM    521  CA  LEU A  76       2.913   6.169   0.251  1.00 17.31           C  
ATOM    522  C   LEU A  76       4.295   6.735   0.511  1.00 17.91           C  
ATOM    523  O   LEU A  76       5.235   5.975   0.728  1.00 19.83           O  
ATOM    524  CB  LEU A  76       2.359   5.583   1.559  1.00 17.09           C  
ATOM    525  CG  LEU A  76       1.051   4.802   1.414  1.00 20.66           C  
ATOM    526  CD1 LEU A  76       0.798   3.943   2.642  1.00 17.00           C  
ATOM    527  CD2 LEU A  76      -0.094   5.786   1.166  1.00 18.69           C  
ATOM    528  N   THR A  77       4.434   8.053   0.486  1.00 16.80           N  
ATOM    529  CA  THR A  77       5.749   8.614   0.754  1.00 17.66           C  
ATOM    530  C   THR A  77       5.735   9.665   1.846  1.00 18.59           C  
ATOM    531  O   THR A  77       4.758  10.376   2.022  1.00 18.61           O  
ATOM    532  CB  THR A  77       6.398   9.279  -0.503  1.00 19.06           C  
ATOM    533  CG2 THR A  77       6.262   8.394  -1.743  1.00 19.69           C  
ATOM    534  OG1 THR A  77       5.749  10.525  -0.766  1.00 17.58           O  
ATOM    535  N   HIS A  78       6.840   9.748   2.576  1.00 15.80           N  
ATOM    536  CA  HIS A  78       7.005  10.760   3.606  1.00 15.65           C  
ATOM    537  C   HIS A  78       8.399  11.300   3.414  1.00 16.78           C  
ATOM    538  O   HIS A  78       9.361  10.523   3.328  1.00 16.34           O  
ATOM    539  CB  HIS A  78       6.899  10.204   5.015  1.00 18.96           C  
ATOM    540  CG  HIS A  78       6.818  11.278   6.051  1.00 14.17           C  
ATOM    541  CD2 HIS A  78       6.406  12.568   5.926  1.00 12.70           C  
ATOM    542  ND1 HIS A  78       7.221  11.117   7.349  1.00 24.83           N  
ATOM    543  CE1 HIS A  78       7.079  12.268   7.996  1.00 12.43           C  
ATOM    544  NE2 HIS A  78       6.592  13.155   7.154  1.00 26.93           N  
ATOM    545  N   THR A  79       8.506  12.626   3.411  1.00 15.04           N  
ATOM    546  CA  THR A  79       9.771  13.275   3.127  1.00 13.59           C  
ATOM    547  C   THR A  79      10.022  14.517   3.952  1.00 14.04           C  
ATOM    548  O   THR A  79       9.142  15.364   4.060  1.00 17.13           O  
ATOM    549  CB  THR A  79       9.783  13.739   1.661  1.00 17.00           C  
ATOM    550  CG2 THR A  79      11.120  14.340   1.303  1.00 19.80           C  
ATOM    551  OG1 THR A  79       9.492  12.618   0.811  1.00 17.09           O  
ATOM    552  N   ILE A  80      11.231  14.644   4.495  1.00 12.66           N  
ATOM    553  CA  ILE A  80      11.580  15.865   5.214  1.00 13.07           C  
ATOM    554  C   ILE A  80      12.554  16.570   4.261  1.00 11.59           C  
ATOM    555  O   ILE A  80      13.530  15.970   3.787  1.00 16.37           O  
ATOM    556  CB  ILE A  80      12.238  15.578   6.570  1.00 15.52           C  
ATOM    557  CG1 ILE A  80      11.152  15.175   7.589  1.00 15.49           C  
ATOM    558  CG2 ILE A  80      12.974  16.836   7.073  1.00 20.53           C  
ATOM    559  CD1 ILE A  80      11.720  14.547   8.880  1.00 16.90           C  
ATOM    560  N   SER A  81      12.245  17.818   3.935  1.00 15.18           N  
ATOM    561  CA  SER A  81      13.078  18.592   3.013  1.00 14.87           C  
ATOM    562  C   SER A  81      13.532  19.873   3.671  1.00 20.98           C  
ATOM    563  O   SER A  81      12.935  20.355   4.663  1.00 19.49           O  
ATOM    564  CB  SER A  81      12.316  18.902   1.722  1.00 21.32           C  
ATOM    565  OG  SER A  81      11.114  19.593   2.001  1.00 23.31           O  
ATOM    566  N   ARG A  82      14.601  20.421   3.112  1.00 18.64           N  
ATOM    567  CA  ARG A  82      15.230  21.623   3.637  1.00 17.33           C  
ATOM    568  C   ARG A  82      15.282  22.726   2.588  1.00 19.42           C  
ATOM    569  O   ARG A  82      15.635  22.471   1.454  1.00 19.64           O  
ATOM    570  CB  ARG A  82      16.666  21.284   4.054  1.00 18.12           C  
ATOM    571  CG  ARG A  82      17.496  22.459   4.557  1.00 21.60           C  
ATOM    572  CD  ARG A  82      18.978  22.050   4.716  1.00 25.03           C  
ATOM    573  NE  ARG A  82      19.778  23.173   5.217  1.00 26.45           N  
ATOM    574  CZ  ARG A  82      21.079  23.333   4.991  1.00 32.66           C  
ATOM    575  NH1 ARG A  82      21.755  22.441   4.274  1.00 25.05           N1+
ATOM    576  NH2 ARG A  82      21.700  24.409   5.453  1.00 23.50           N  
ATOM    577  N   ILE A  83      14.915  23.936   2.983  1.00 20.41           N  
ATOM    578  CA  ILE A  83      14.991  25.083   2.089  1.00 25.11           C  
ATOM    579  C   ILE A  83      15.949  26.065   2.761  1.00 21.86           C  
ATOM    580  O   ILE A  83      15.717  26.467   3.904  1.00 21.00           O  
ATOM    581  CB  ILE A  83      13.618  25.745   1.902  1.00 27.01           C  
ATOM    582  CG1 ILE A  83      12.717  24.834   1.065  1.00 29.37           C  
ATOM    583  CG2 ILE A  83      13.779  27.095   1.206  1.00 33.86           C  
ATOM    584  CD1 ILE A  83      11.379  25.442   0.753  1.00 29.52           C  
ATOM    585  N   SER A  84      17.049  26.391   2.074  1.00 24.14           N  
ATOM    586  CA  SER A  84      18.061  27.328   2.587  1.00 25.02           C  
ATOM    587  C   SER A  84      18.083  28.516   1.641  1.00 25.32           C  
ATOM    588  O   SER A  84      18.134  28.339   0.422  1.00 26.13           O  
ATOM    589  CB  SER A  84      19.470  26.717   2.581  1.00 33.00           C  
ATOM    590  OG  SER A  84      19.646  25.750   3.599  1.00 46.91           O  
ATOM    591  N   THR A  85      18.087  29.719   2.195  1.00 23.23           N  
ATOM    592  CA  THR A  85      18.069  30.921   1.372  1.00 27.73           C  
ATOM    593  C   THR A  85      19.154  31.019   0.308  1.00 23.86           C  
ATOM    594  O   THR A  85      18.881  31.451  -0.812  1.00 29.05           O  
ATOM    595  CB  THR A  85      18.129  32.177   2.263  1.00 34.97           C  
ATOM    596  CG2 THR A  85      16.977  32.162   3.255  1.00 30.91           C  
ATOM    597  OG1 THR A  85      19.363  32.195   2.991  1.00 43.23           O  
ATOM    598  N   THR A  86      20.374  30.599   0.632  1.00 23.72           N  
ATOM    599  CA  THR A  86      21.471  30.723  -0.328  1.00 26.66           C  
ATOM    600  C   THR A  86      21.563  29.626  -1.387  1.00 27.51           C  
ATOM    601  O   THR A  86      22.455  29.636  -2.237  1.00 28.66           O  
ATOM    602  CB  THR A  86      22.836  30.895   0.410  1.00 29.41           C  
ATOM    603  CG2 THR A  86      22.760  32.092   1.354  1.00 31.19           C  
ATOM    604  OG1 THR A  86      23.145  29.723   1.169  1.00 28.50           O  
ATOM    605  N   HIS A  87      20.656  28.666  -1.318  1.00 26.74           N  
ATOM    606  CA  HIS A  87      20.575  27.619  -2.329  1.00 38.98           C  
ATOM    607  C   HIS A  87      19.150  27.094  -2.364  1.00 41.75           C  
ATOM    608  O   HIS A  87      18.907  25.897  -2.236  1.00 54.49           O  
ATOM    609  CB  HIS A  87      21.586  26.477  -2.110  1.00 46.73           C  
ATOM    610  CG  HIS A  87      21.947  26.218  -0.682  1.00 48.79           C  
ATOM    611  CD2 HIS A  87      21.754  25.133   0.102  1.00 49.37           C  
ATOM    612  ND1 HIS A  87      22.661  27.118   0.080  1.00 57.21           N  
ATOM    613  CE1 HIS A  87      22.895  26.596   1.271  1.00 52.24           C  
ATOM    614  NE2 HIS A  87      22.356  25.391   1.309  1.00 48.27           N  
ATOM    615  N   ASN A  88      18.225  28.042  -2.516  1.00 46.27           N  
ATOM    616  CA  ASN A  88      16.780  27.828  -2.585  1.00 49.31           C  
ATOM    617  C   ASN A  88      16.331  26.412  -2.903  1.00 50.07           C  
ATOM    618  O   ASN A  88      15.536  25.834  -2.163  1.00 52.87           O  
ATOM    619  CB  ASN A  88      16.171  28.777  -3.620  1.00 53.16           C  
ATOM    620  CG  ASN A  88      17.075  28.980  -4.825  1.00 60.48           C  
ATOM    621  ND2 ASN A  88      17.226  30.235  -5.250  1.00 68.99           N  
ATOM    622  OD1 ASN A  88      17.633  28.025  -5.367  1.00 60.15           O  
ATOM    623  N   GLN A  89      16.828  25.868  -4.014  1.00 44.55           N  
ATOM    624  CA  GLN A  89      16.471  24.524  -4.449  1.00 38.87           C  
ATOM    625  C   GLN A  89      16.217  23.603  -3.252  1.00 29.32           C  
ATOM    626  O   GLN A  89      17.148  23.191  -2.577  1.00 32.59           O  
ATOM    627  CB  GLN A  89      17.594  23.960  -5.317  1.00 45.61           C  
ATOM    628  CG  GLN A  89      17.397  22.522  -5.744  1.00 56.18           C  
ATOM    629  CD  GLN A  89      16.378  22.360  -6.857  1.00 65.09           C  
ATOM    630  NE2 GLN A  89      15.738  23.462  -7.254  1.00 65.93           N  
ATOM    631  OE1 GLN A  89      16.171  21.252  -7.358  1.00 64.54           O  
ATOM    632  N   PRO A  90      14.947  23.289  -2.968  1.00 27.60           N  
ATOM    633  CA  PRO A  90      14.628  22.408  -1.834  1.00 30.85           C  
ATOM    634  C   PRO A  90      15.323  21.067  -2.007  1.00 31.23           C  
ATOM    635  O   PRO A  90      15.366  20.520  -3.105  1.00 26.41           O  
ATOM    636  CB  PRO A  90      13.106  22.293  -1.893  1.00 36.35           C  
ATOM    637  CG  PRO A  90      12.798  22.502  -3.354  1.00 42.93           C  
ATOM    638  CD  PRO A  90      13.740  23.614  -3.746  1.00 35.32           C  
ATOM    639  N   VAL A  91      15.884  20.542  -0.921  1.00 24.89           N  
ATOM    640  CA  VAL A  91      16.583  19.278  -0.988  1.00 19.89           C  
ATOM    641  C   VAL A  91      16.001  18.303   0.026  1.00 18.19           C  
ATOM    642  O   VAL A  91      15.664  18.699   1.137  1.00 19.43           O  
ATOM    643  CB  VAL A  91      18.101  19.474  -0.725  1.00 24.40           C  
ATOM    644  CG1 VAL A  91      18.325  20.030   0.675  1.00 25.67           C  
ATOM    645  CG2 VAL A  91      18.839  18.149  -0.910  1.00 31.23           C  
ATOM    646  N   ASN A  92      15.856  17.038  -0.369  1.00 19.63           N  
ATOM    647  CA  ASN A  92      15.299  16.039   0.538  1.00 16.85           C  
ATOM    648  C   ASN A  92      16.392  15.513   1.455  1.00 20.04           C  
ATOM    649  O   ASN A  92      17.425  15.034   1.000  1.00 21.90           O  
ATOM    650  CB  ASN A  92      14.642  14.899  -0.247  1.00 17.92           C  
ATOM    651  CG  ASN A  92      13.424  15.382  -1.050  1.00 16.25           C  
ATOM    652  ND2 ASN A  92      12.923  14.553  -1.960  1.00 18.84           N  
ATOM    653  OD1 ASN A  92      12.936  16.501  -0.823  1.00 20.30           O  
ATOM    654  N   LEU A  93      16.162  15.627   2.755  1.00 18.73           N  
ATOM    655  CA  LEU A  93      17.119  15.177   3.755  1.00 18.72           C  
ATOM    656  C   LEU A  93      16.844  13.739   4.150  1.00 18.38           C  
ATOM    657  O   LEU A  93      17.762  12.951   4.314  1.00 17.10           O  
ATOM    658  CB  LEU A  93      17.031  16.062   5.009  1.00 15.88           C  
ATOM    659  CG  LEU A  93      17.313  17.571   4.865  1.00 18.57           C  
ATOM    660  CD1 LEU A  93      17.251  18.207   6.256  1.00 16.71           C  
ATOM    661  CD2 LEU A  93      18.707  17.812   4.240  1.00 18.58           C  
ATOM    662  N   LEU A  94      15.563  13.411   4.280  1.00 15.91           N  
ATOM    663  CA  LEU A  94      15.120  12.099   4.702  1.00 17.71           C  
ATOM    664  C   LEU A  94      13.839  11.744   3.956  1.00 15.00           C  
ATOM    665  O   LEU A  94      12.951  12.581   3.820  1.00 17.19           O  
ATOM    666  CB  LEU A  94      14.808  12.146   6.200  1.00 16.76           C  
ATOM    667  CG  LEU A  94      15.893  12.678   7.141  1.00 14.15           C  
ATOM    668  CD1 LEU A  94      15.264  13.147   8.491  1.00 15.58           C  
ATOM    669  CD2 LEU A  94      16.940  11.564   7.376  1.00 16.60           C  
ATOM    670  N   SER A  95      13.731  10.505   3.487  1.00 11.54           N  
ATOM    671  CA  SER A  95      12.515  10.115   2.779  1.00 14.86           C  
ATOM    672  C   SER A  95      12.327   8.606   2.769  1.00 16.42           C  
ATOM    673  O   SER A  95      13.295   7.869   2.747  1.00 18.07           O  
ATOM    674  CB  SER A  95      12.582  10.662   1.341  1.00 18.41           C  
ATOM    675  OG  SER A  95      11.405  10.351   0.606  1.00 19.23           O  
ATOM    676  N   ALA A  96      11.077   8.143   2.811  1.00 15.77           N  
ATOM    677  CA  ALA A  96      10.797   6.720   2.772  1.00 17.68           C  
ATOM    678  C   ALA A  96       9.488   6.511   2.026  1.00 21.36           C  
ATOM    679  O   ALA A  96       8.703   7.449   1.868  1.00 17.90           O  
ATOM    680  CB  ALA A  96      10.733   6.122   4.174  1.00 18.40           C  
ATOM    681  N   ILE A  97       9.302   5.287   1.539  1.00 19.30           N  
ATOM    682  CA  ILE A  97       8.141   4.886   0.747  1.00 19.51           C  
ATOM    683  C   ILE A  97       7.642   3.528   1.236  1.00 23.28           C  
ATOM    684  O   ILE A  97       8.448   2.669   1.592  1.00 17.83           O  
ATOM    685  CB  ILE A  97       8.542   4.707  -0.736  1.00 22.89           C  
ATOM    686  CG1 ILE A  97       9.252   5.960  -1.248  1.00 25.62           C  
ATOM    687  CG2 ILE A  97       7.310   4.380  -1.572  1.00 21.23           C  
ATOM    688  CD1 ILE A  97       9.843   5.796  -2.674  1.00 20.26           C  
ATOM    689  N   ARG A  98       6.325   3.346   1.276  1.00 22.35           N  
ATOM    690  CA  ARG A  98       5.734   2.063   1.653  1.00 22.15           C  
ATOM    691  C   ARG A  98       4.603   1.726   0.673  1.00 24.00           C  
ATOM    692  O   ARG A  98       3.993   2.622   0.065  1.00 22.21           O  
ATOM    693  CB  ARG A  98       5.183   2.074   3.100  1.00 21.09           C  
ATOM    694  CG  ARG A  98       6.279   2.289   4.175  1.00 22.85           C  
ATOM    695  CD  ARG A  98       5.917   1.769   5.602  1.00 31.15           C  
ATOM    696  NE  ARG A  98       6.068   0.316   5.747  1.00 28.04           N  
ATOM    697  CZ  ARG A  98       5.989  -0.331   6.906  1.00 36.27           C  
ATOM    698  NH1 ARG A  98       5.762   0.356   8.016  1.00 34.32           N1+
ATOM    699  NH2 ARG A  98       6.126  -1.662   6.966  1.00 25.78           N  
ATOM    700  N   SER A  99       4.336   0.430   0.533  1.00 28.30           N  
ATOM    701  CA  SER A  99       3.294  -0.089  -0.351  1.00 26.24           C  
ATOM    702  C   SER A  99       2.406  -1.019   0.479  1.00 29.44           C  
ATOM    703  O   SER A  99       2.767  -2.164   0.750  1.00 24.05           O  
ATOM    704  CB  SER A  99       3.939  -0.856  -1.514  1.00 31.79           C  
ATOM    705  OG  SER A  99       4.953  -1.734  -1.044  1.00 25.40           O  
ATOM    706  N   PRO A 100       1.225  -0.536   0.890  1.00 26.68           N  
ATOM    707  CA  PRO A 100       0.280  -1.310   1.701  1.00 23.10           C  
ATOM    708  C   PRO A 100      -0.383  -2.515   1.051  1.00 26.00           C  
ATOM    709  O   PRO A 100      -0.834  -3.433   1.744  1.00 30.72           O  
ATOM    710  CB  PRO A 100      -0.752  -0.257   2.115  1.00 25.56           C  
ATOM    711  CG  PRO A 100      -0.802   0.635   0.938  1.00 28.44           C  
ATOM    712  CD  PRO A 100       0.662   0.788   0.551  1.00 30.24           C  
ATOM    713  N   CYS A 101      -0.457  -2.504  -0.272  1.00 28.42           N  
ATOM    714  CA  CYS A 101      -1.115  -3.577  -0.999  1.00 35.34           C  
ATOM    715  C   CYS A 101      -0.300  -4.087  -2.179  1.00 34.97           C  
ATOM    716  O   CYS A 101       0.441  -3.336  -2.808  1.00 34.40           O  
ATOM    717  CB  CYS A 101      -2.441  -3.074  -1.530  1.00 34.24           C  
ATOM    718  SG  CYS A 101      -3.586  -2.377  -0.287  1.00 33.62           S  
ATOM    719  N   GLN A 102      -0.452  -5.365  -2.491  1.00 39.19           N  
ATOM    720  CA  GLN A 102       0.270  -5.938  -3.617  1.00 46.23           C  
ATOM    721  C   GLN A 102      -0.715  -6.125  -4.773  1.00 44.99           C  
ATOM    722  O   GLN A 102      -0.316  -6.314  -5.921  1.00 47.66           O  
ATOM    723  CB  GLN A 102       0.900  -7.271  -3.210  1.00 49.55           C  
ATOM    724  CG  GLN A 102       2.087  -7.710  -4.070  1.00 65.04           C  
ATOM    725  CD  GLN A 102       3.282  -6.763  -3.988  1.00 68.98           C  
ATOM    726  NE2 GLN A 102       4.344  -7.208  -3.319  1.00 70.60           N  
ATOM    727  OE1 GLN A 102       3.249  -5.648  -4.516  1.00 70.35           O  
ATOM    728  N   ARG A 103      -2.005  -6.055  -4.449  1.00 41.68           N  
ATOM    729  CA  ARG A 103      -3.084  -6.192  -5.426  1.00 45.73           C  
ATOM    730  C   ARG A 103      -4.365  -5.654  -4.806  1.00 45.13           C  
ATOM    731  O   ARG A 103      -4.531  -5.690  -3.589  1.00 38.53           O  
ATOM    732  CB  ARG A 103      -3.296  -7.657  -5.811  1.00 47.42           C  
ATOM    733  CG  ARG A 103      -3.642  -8.572  -4.647  1.00 47.72           C  
ATOM    734  CD  ARG A 103      -4.178  -9.903  -5.162  1.00 53.48           C  
ATOM    735  NE  ARG A 103      -4.109 -10.981  -4.175  1.00 65.71           N  
ATOM    736  CZ  ARG A 103      -4.705 -10.971  -2.983  1.00 70.80           C  
ATOM    737  NH1 ARG A 103      -4.571 -12.014  -2.171  1.00 73.96           N1+
ATOM    738  NH2 ARG A 103      -5.430  -9.927  -2.595  1.00 68.96           N  
ATOM    739  N   GLU A 104      -5.275  -5.163  -5.640  1.00 44.76           N  
ATOM    740  CA  GLU A 104      -6.520  -4.617  -5.132  1.00 48.33           C  
ATOM    741  C   GLU A 104      -7.388  -5.718  -4.538  1.00 47.72           C  
ATOM    742  O   GLU A 104      -7.277  -6.883  -4.919  1.00 46.38           O  
ATOM    743  CB  GLU A 104      -7.271  -3.891  -6.247  1.00 49.06           C  
ATOM    744  CG  GLU A 104      -8.431  -4.651  -6.837  1.00 53.08           C  
ATOM    745  CD  GLU A 104      -9.102  -3.888  -7.964  1.00 56.42           C  
ATOM    746  OE1 GLU A 104      -8.508  -3.805  -9.059  1.00 57.12           O  
ATOM    747  OE2 GLU A 104     -10.216  -3.363  -7.749  1.00 49.37           O1-
ATOM    748  N   THR A 105      -8.240  -5.337  -3.594  1.00 45.12           N  
ATOM    749  CA  THR A 105      -9.127  -6.280  -2.930  1.00 47.71           C  
ATOM    750  C   THR A 105      -9.935  -7.062  -3.960  1.00 53.46           C  
ATOM    751  O   THR A 105     -10.684  -6.479  -4.744  1.00 53.82           O  
ATOM    752  CB  THR A 105     -10.110  -5.553  -1.990  1.00 42.77           C  
ATOM    753  CG2 THR A 105     -10.948  -6.562  -1.207  1.00 40.68           C  
ATOM    754  OG1 THR A 105      -9.376  -4.731  -1.074  1.00 37.69           O  
ATOM    755  N   PRO A 106      -9.790  -8.399  -3.968  1.00 57.36           N  
ATOM    756  CA  PRO A 106     -10.505  -9.275  -4.902  1.00 61.10           C  
ATOM    757  C   PRO A 106     -12.010  -9.022  -4.909  1.00 62.97           C  
ATOM    758  O   PRO A 106     -12.579  -8.566  -3.917  1.00 62.16           O  
ATOM    759  CB  PRO A 106     -10.158 -10.671  -4.392  1.00 58.55           C  
ATOM    760  CG  PRO A 106      -8.773 -10.483  -3.844  1.00 57.69           C  
ATOM    761  CD  PRO A 106      -8.902  -9.184  -3.091  1.00 56.69           C  
ATOM    762  N   GLU A 107     -12.654  -9.312  -6.035  1.00 69.30           N  
ATOM    763  CA  GLU A 107     -14.095  -9.117  -6.146  1.00 72.11           C  
ATOM    764  C   GLU A 107     -14.792 -10.188  -5.309  1.00 72.73           C  
ATOM    765  O   GLU A 107     -14.575 -11.387  -5.507  1.00 69.31           O  
ATOM    766  CB  GLU A 107     -14.534  -9.212  -7.612  1.00 74.05           C  
ATOM    767  CG  GLU A 107     -16.007  -8.892  -7.853  1.00 78.33           C  
ATOM    768  CD  GLU A 107     -16.409  -7.528  -7.315  1.00 78.65           C  
ATOM    769  OE1 GLU A 107     -16.399  -7.346  -6.077  1.00 81.69           O  
ATOM    770  OE2 GLU A 107     -16.731  -6.637  -8.131  1.00 77.91           O1-
ATOM    771  N   GLY A 108     -15.620  -9.750  -4.367  1.00 72.74           N  
ATOM    772  CA  GLY A 108     -16.309 -10.690  -3.506  1.00 74.27           C  
ATOM    773  C   GLY A 108     -15.418 -11.066  -2.338  1.00 73.06           C  
ATOM    774  O   GLY A 108     -15.639 -12.076  -1.668  1.00 74.61           O  
ATOM    775  N   ALA A 109     -14.397 -10.248  -2.103  1.00 70.15           N  
ATOM    776  CA  ALA A 109     -13.462 -10.475  -1.009  1.00 65.69           C  
ATOM    777  C   ALA A 109     -13.700  -9.445   0.084  1.00 64.24           C  
ATOM    778  O   ALA A 109     -14.257  -8.377  -0.166  1.00 62.86           O  
ATOM    779  CB  ALA A 109     -12.029 -10.378  -1.511  1.00 64.46           C  
ATOM    780  N   GLU A 110     -13.273  -9.774   1.298  1.00 65.25           N  
ATOM    781  CA  GLU A 110     -13.439  -8.881   2.435  1.00 64.69           C  
ATOM    782  C   GLU A 110     -12.406  -7.757   2.425  1.00 61.24           C  
ATOM    783  O   GLU A 110     -11.202  -8.013   2.430  1.00 57.02           O  
ATOM    784  CB  GLU A 110     -13.325  -9.673   3.742  1.00 67.34           C  
ATOM    785  CG  GLU A 110     -13.379  -8.806   4.990  1.00 75.17           C  
ATOM    786  CD  GLU A 110     -14.532  -7.816   4.959  1.00 78.09           C  
ATOM    787  OE1 GLU A 110     -15.699  -8.259   4.865  1.00 76.66           O  
ATOM    788  OE2 GLU A 110     -14.268  -6.594   5.022  1.00 80.53           O1-
ATOM    789  N   ALA A 111     -12.885  -6.515   2.410  1.00 56.79           N  
ATOM    790  CA  ALA A 111     -12.003  -5.353   2.410  1.00 54.97           C  
ATOM    791  C   ALA A 111     -11.588  -5.020   3.836  1.00 55.57           C  
ATOM    792  O   ALA A 111     -12.361  -4.438   4.600  1.00 54.76           O  
ATOM    793  CB  ALA A 111     -12.704  -4.157   1.780  1.00 53.26           C  
ATOM    794  N   ASN A 112     -10.363  -5.397   4.190  1.00 50.05           N  
ATOM    795  CA  ASN A 112      -9.840  -5.137   5.527  1.00 46.69           C  
ATOM    796  C   ASN A 112      -8.969  -3.884   5.553  1.00 40.88           C  
ATOM    797  O   ASN A 112      -8.279  -3.573   4.586  1.00 34.13           O  
ATOM    798  CB  ASN A 112      -9.033  -6.346   6.010  1.00 53.49           C  
ATOM    799  CG  ASN A 112      -9.901  -7.578   6.213  1.00 55.10           C  
ATOM    800  ND2 ASN A 112      -9.681  -8.602   5.393  1.00 55.91           N  
ATOM    801  OD1 ASN A 112     -10.767  -7.602   7.093  1.00 54.43           O  
ATOM    802  N   PRO A 113      -9.010  -3.136   6.659  1.00 38.61           N  
ATOM    803  CA  PRO A 113      -8.206  -1.917   6.773  1.00 37.97           C  
ATOM    804  C   PRO A 113      -6.719  -2.196   6.962  1.00 35.72           C  
ATOM    805  O   PRO A 113      -6.335  -3.163   7.616  1.00 32.26           O  
ATOM    806  CB  PRO A 113      -8.819  -1.211   7.979  1.00 41.72           C  
ATOM    807  CG  PRO A 113      -9.274  -2.345   8.835  1.00 42.04           C  
ATOM    808  CD  PRO A 113      -9.898  -3.293   7.823  1.00 39.61           C  
ATOM    809  N   TRP A 114      -5.882  -1.349   6.373  1.00 26.04           N  
ATOM    810  CA  TRP A 114      -4.448  -1.514   6.516  1.00 21.33           C  
ATOM    811  C   TRP A 114      -3.901  -0.263   7.157  1.00 21.74           C  
ATOM    812  O   TRP A 114      -4.525   0.798   7.096  1.00 19.29           O  
ATOM    813  CB  TRP A 114      -3.759  -1.724   5.167  1.00 22.95           C  
ATOM    814  CG  TRP A 114      -4.173  -0.725   4.105  1.00 21.80           C  
ATOM    815  CD1 TRP A 114      -5.115  -0.912   3.133  1.00 25.33           C  
ATOM    816  CD2 TRP A 114      -3.637   0.592   3.899  1.00 22.51           C  
ATOM    817  CE2 TRP A 114      -4.304   1.140   2.776  1.00 21.41           C  
ATOM    818  CE3 TRP A 114      -2.663   1.360   4.554  1.00 21.88           C  
ATOM    819  NE1 TRP A 114      -5.193   0.201   2.329  1.00 20.59           N  
ATOM    820  CZ2 TRP A 114      -4.024   2.431   2.292  1.00 20.24           C  
ATOM    821  CZ3 TRP A 114      -2.383   2.647   4.073  1.00 23.73           C  
ATOM    822  CH2 TRP A 114      -3.065   3.169   2.949  1.00 20.73           C  
ATOM    823  N   TYR A 115      -2.737  -0.409   7.776  1.00 19.95           N  
ATOM    824  CA  TYR A 115      -2.060   0.693   8.453  1.00 20.36           C  
ATOM    825  C   TYR A 115      -0.590   0.635   8.107  1.00 22.22           C  
ATOM    826  O   TYR A 115       0.012  -0.440   8.120  1.00 22.68           O  
ATOM    827  CB  TYR A 115      -2.190   0.563   9.971  1.00 17.55           C  
ATOM    828  CG  TYR A 115      -3.515   0.980  10.531  1.00 20.63           C  
ATOM    829  CD1 TYR A 115      -4.585   0.088  10.582  1.00 17.68           C  
ATOM    830  CD2 TYR A 115      -3.703   2.280  11.014  1.00 23.28           C  
ATOM    831  CE1 TYR A 115      -5.803   0.477  11.104  1.00 20.69           C  
ATOM    832  CE2 TYR A 115      -4.911   2.673  11.527  1.00 23.00           C  
ATOM    833  CZ  TYR A 115      -5.958   1.762  11.573  1.00 24.37           C  
ATOM    834  OH  TYR A 115      -7.159   2.150  12.107  1.00 23.48           O  
ATOM    835  N   GLU A 116      -0.005   1.794   7.816  1.00 19.11           N  
ATOM    836  CA  GLU A 116       1.408   1.865   7.468  1.00 17.83           C  
ATOM    837  C   GLU A 116       2.083   3.054   8.128  1.00 14.03           C  
ATOM    838  O   GLU A 116       1.778   4.211   7.798  1.00 16.87           O  
ATOM    839  CB  GLU A 116       1.609   2.040   5.959  1.00 18.61           C  
ATOM    840  CG  GLU A 116       1.269   0.858   5.095  1.00 17.65           C  
ATOM    841  CD  GLU A 116       2.260  -0.265   5.182  1.00 23.42           C  
ATOM    842  OE1 GLU A 116       3.220  -0.191   5.972  1.00 23.99           O  
ATOM    843  OE2 GLU A 116       2.061  -1.243   4.440  1.00 34.00           O1-
ATOM    844  N   PRO A 117       2.977   2.795   9.087  1.00 14.99           N  
ATOM    845  CA  PRO A 117       3.676   3.912   9.727  1.00 14.21           C  
ATOM    846  C   PRO A 117       5.007   4.158   8.987  1.00 20.19           C  
ATOM    847  O   PRO A 117       5.601   3.231   8.399  1.00 15.84           O  
ATOM    848  CB  PRO A 117       3.929   3.397  11.147  1.00 16.96           C  
ATOM    849  CG  PRO A 117       4.170   1.938  10.927  1.00 15.56           C  
ATOM    850  CD  PRO A 117       3.094   1.567   9.895  1.00 15.56           C  
ATOM    851  N   ILE A 118       5.463   5.405   8.989  1.00 15.54           N  
ATOM    852  CA  ILE A 118       6.764   5.731   8.403  1.00 16.80           C  
ATOM    853  C   ILE A 118       7.466   6.649   9.388  1.00 20.75           C  
ATOM    854  O   ILE A 118       6.899   7.659   9.813  1.00 20.19           O  
ATOM    855  CB  ILE A 118       6.679   6.451   7.021  1.00 17.15           C  
ATOM    856  CG1 ILE A 118       6.083   5.502   5.960  1.00 18.01           C  
ATOM    857  CG2 ILE A 118       8.090   6.853   6.568  1.00 18.31           C  
ATOM    858  CD1 ILE A 118       6.101   6.030   4.521  1.00 21.21           C  
ATOM    859  N   TYR A 119       8.694   6.285   9.760  1.00 16.89           N  
ATOM    860  CA  TYR A 119       9.496   7.083  10.691  1.00 17.69           C  
ATOM    861  C   TYR A 119      10.786   7.521  10.019  1.00 18.48           C  
ATOM    862  O   TYR A 119      11.473   6.694   9.423  1.00 18.12           O  
ATOM    863  CB  TYR A 119       9.899   6.265  11.909  1.00 16.02           C  
ATOM    864  CG  TYR A 119      10.575   7.116  12.951  1.00 18.30           C  
ATOM    865  CD1 TYR A 119       9.829   7.784  13.932  1.00 16.33           C  
ATOM    866  CD2 TYR A 119      11.956   7.291  12.939  1.00 15.22           C  
ATOM    867  CE1 TYR A 119      10.451   8.611  14.869  1.00 20.79           C  
ATOM    868  CE2 TYR A 119      12.584   8.105  13.880  1.00 17.14           C  
ATOM    869  CZ  TYR A 119      11.824   8.764  14.835  1.00 19.83           C  
ATOM    870  OH  TYR A 119      12.430   9.587  15.746  1.00 18.57           O  
ATOM    871  N   LEU A 120      11.121   8.807  10.147  1.00 14.05           N  
ATOM    872  CA  LEU A 120      12.341   9.374   9.574  1.00 15.56           C  
ATOM    873  C   LEU A 120      13.078  10.106  10.677  1.00 14.79           C  
ATOM    874  O   LEU A 120      12.454  10.773  11.489  1.00 13.66           O  
ATOM    875  CB  LEU A 120      11.998  10.418   8.501  1.00 13.46           C  
ATOM    876  CG  LEU A 120      11.116   9.994   7.320  1.00 18.91           C  
ATOM    877  CD1 LEU A 120      10.747  11.225   6.491  1.00 18.11           C  
ATOM    878  CD2 LEU A 120      11.865   8.978   6.468  1.00 16.36           C  
ATOM    879  N   GLY A 121      14.408  10.005  10.700  1.00 15.36           N  
ATOM    880  CA  GLY A 121      15.156  10.736  11.715  1.00 16.09           C  
ATOM    881  C   GLY A 121      16.647  10.801  11.415  1.00 17.84           C  
ATOM    882  O   GLY A 121      17.241   9.807  11.005  1.00 18.65           O  
ATOM    883  N   GLY A 122      17.254  11.962  11.623  1.00 14.63           N  
ATOM    884  CA  GLY A 122      18.680  12.085  11.375  1.00 18.81           C  
ATOM    885  C   GLY A 122      19.240  13.394  11.899  1.00 16.66           C  
ATOM    886  O   GLY A 122      18.487  14.314  12.233  1.00 19.10           O  
ATOM    887  N   VAL A 123      20.569  13.481  11.955  1.00 14.25           N  
ATOM    888  CA  VAL A 123      21.252  14.677  12.428  1.00 14.43           C  
ATOM    889  C   VAL A 123      21.776  15.491  11.245  1.00 19.51           C  
ATOM    890  O   VAL A 123      22.469  14.964  10.384  1.00 17.55           O  
ATOM    891  CB  VAL A 123      22.425  14.312  13.338  1.00 20.01           C  
ATOM    892  CG1 VAL A 123      23.248  15.584  13.694  1.00 15.49           C  
ATOM    893  CG2 VAL A 123      21.886  13.639  14.599  1.00 21.42           C  
ATOM    894  N   PHE A 124      21.454  16.773  11.226  1.00 15.35           N  
ATOM    895  CA  PHE A 124      21.862  17.645  10.127  1.00 15.26           C  
ATOM    896  C   PHE A 124      22.367  18.999  10.577  1.00 15.63           C  
ATOM    897  O   PHE A 124      21.911  19.546  11.587  1.00 18.12           O  
ATOM    898  CB  PHE A 124      20.674  17.877   9.174  1.00 17.57           C  
ATOM    899  CG  PHE A 124      20.162  16.626   8.530  1.00 17.75           C  
ATOM    900  CD1 PHE A 124      19.295  15.774   9.209  1.00 18.17           C  
ATOM    901  CD2 PHE A 124      20.617  16.261   7.265  1.00 19.54           C  
ATOM    902  CE1 PHE A 124      18.897  14.566   8.647  1.00 16.06           C  
ATOM    903  CE2 PHE A 124      20.232  15.057   6.690  1.00 16.23           C  
ATOM    904  CZ  PHE A 124      19.363  14.198   7.386  1.00 16.16           C  
ATOM    905  N   GLN A 125      23.308  19.556   9.810  1.00 19.46           N  
ATOM    906  CA  GLN A 125      23.843  20.880  10.087  1.00 18.16           C  
ATOM    907  C   GLN A 125      22.888  21.839   9.371  1.00 21.47           C  
ATOM    908  O   GLN A 125      22.645  21.710   8.165  1.00 21.36           O  
ATOM    909  CB  GLN A 125      25.270  21.014   9.524  1.00 19.40           C  
ATOM    910  CG  GLN A 125      25.825  22.448   9.500  1.00 27.93           C  
ATOM    911  CD  GLN A 125      26.103  23.025  10.894  1.00 26.72           C  
ATOM    912  NE2 GLN A 125      25.837  24.324  11.070  1.00 24.92           N  
ATOM    913  OE1 GLN A 125      26.581  22.319  11.788  1.00 32.24           O  
ATOM    914  N   LEU A 126      22.323  22.785  10.117  1.00 20.55           N  
ATOM    915  CA  LEU A 126      21.378  23.742   9.552  1.00 21.07           C  
ATOM    916  C   LEU A 126      21.848  25.167   9.820  1.00 23.36           C  
ATOM    917  O   LEU A 126      22.703  25.408  10.678  1.00 24.20           O  
ATOM    918  CB  LEU A 126      19.992  23.538  10.167  1.00 21.41           C  
ATOM    919  CG  LEU A 126      19.346  22.149  10.057  1.00 23.88           C  
ATOM    920  CD1 LEU A 126      18.072  22.135  10.901  1.00 21.66           C  
ATOM    921  CD2 LEU A 126      19.009  21.848   8.576  1.00 23.16           C  
ATOM    922  N   GLU A 127      21.289  26.110   9.076  1.00 23.25           N  
ATOM    923  CA  GLU A 127      21.666  27.503   9.227  1.00 22.27           C  
ATOM    924  C   GLU A 127      20.430  28.310   9.595  1.00 20.44           C  
ATOM    925  O   GLU A 127      19.315  27.897   9.313  1.00 20.14           O  
ATOM    926  CB  GLU A 127      22.283  28.022   7.930  1.00 30.37           C  
ATOM    927  CG  GLU A 127      23.581  27.311   7.547  1.00 44.15           C  
ATOM    928  CD  GLU A 127      24.639  27.389   8.636  1.00 46.62           C  
ATOM    929  OE1 GLU A 127      24.742  28.448   9.285  1.00 39.48           O  
ATOM    930  OE2 GLU A 127      25.382  26.403   8.834  1.00 44.91           O1-
ATOM    931  N   PRO A 128      20.620  29.466  10.242  1.00 21.48           N  
ATOM    932  CA  PRO A 128      19.482  30.299  10.636  1.00 23.51           C  
ATOM    933  C   PRO A 128      18.665  30.648   9.415  1.00 24.29           C  
ATOM    934  O   PRO A 128      19.214  30.891   8.343  1.00 26.91           O  
ATOM    935  CB  PRO A 128      20.139  31.505  11.314  1.00 25.89           C  
ATOM    936  CG  PRO A 128      21.515  31.543  10.749  1.00 30.06           C  
ATOM    937  CD  PRO A 128      21.907  30.112  10.561  1.00 25.18           C  
ATOM    938  N   GLY A 129      17.350  30.607   9.575  1.00 26.72           N  
ATOM    939  CA  GLY A 129      16.467  30.900   8.471  1.00 28.42           C  
ATOM    940  C   GLY A 129      16.103  29.685   7.632  1.00 27.74           C  
ATOM    941  O   GLY A 129      15.194  29.764   6.799  1.00 22.92           O  
ATOM    942  N   ASP A 130      16.797  28.565   7.814  1.00 20.62           N  
ATOM    943  CA  ASP A 130      16.466  27.366   7.031  1.00 19.98           C  
ATOM    944  C   ASP A 130      15.036  26.945   7.396  1.00 19.38           C  
ATOM    945  O   ASP A 130      14.621  27.048   8.549  1.00 18.15           O  
ATOM    946  CB  ASP A 130      17.400  26.186   7.349  1.00 16.15           C  
ATOM    947  CG  ASP A 130      18.774  26.316   6.708  1.00 25.12           C  
ATOM    948  OD1 ASP A 130      18.990  27.262   5.926  1.00 26.30           O  
ATOM    949  OD2 ASP A 130      19.636  25.454   6.988  1.00 22.95           O1-
ATOM    950  N   ARG A 131      14.312  26.438   6.411  1.00 21.36           N  
ATOM    951  CA  ARG A 131      12.938  26.011   6.604  1.00 20.16           C  
ATOM    952  C   ARG A 131      12.842  24.504   6.390  1.00 19.19           C  
ATOM    953  O   ARG A 131      13.329  23.994   5.377  1.00 22.84           O  
ATOM    954  CB  ARG A 131      12.032  26.742   5.603  1.00 22.84           C  
ATOM    955  CG  ARG A 131      11.772  28.220   5.959  1.00 23.48           C  
ATOM    956  CD  ARG A 131      11.513  29.036   4.697  1.00 34.27           C  
ATOM    957  NE  ARG A 131      10.501  28.419   3.844  1.00 47.71           N  
ATOM    958  CZ  ARG A 131      10.257  28.772   2.582  1.00 51.72           C  
ATOM    959  NH1 ARG A 131      10.954  29.749   2.012  1.00 53.91           N1+
ATOM    960  NH2 ARG A 131       9.326  28.134   1.881  1.00 46.88           N  
ATOM    961  N   LEU A 132      12.239  23.796   7.344  1.00 16.09           N  
ATOM    962  CA  LEU A 132      12.072  22.334   7.232  1.00 18.45           C  
ATOM    963  C   LEU A 132      10.607  21.934   7.006  1.00 15.25           C  
ATOM    964  O   LEU A 132       9.720  22.403   7.700  1.00 15.07           O  
ATOM    965  CB  LEU A 132      12.558  21.635   8.502  1.00 17.30           C  
ATOM    966  CG  LEU A 132      14.005  21.920   8.881  1.00 20.35           C  
ATOM    967  CD1 LEU A 132      14.325  21.252  10.201  1.00 25.17           C  
ATOM    968  CD2 LEU A 132      14.917  21.445   7.760  1.00 19.01           C  
ATOM    969  N   SER A 133      10.385  21.052   6.041  1.00 12.91           N  
ATOM    970  CA  SER A 133       9.043  20.559   5.719  1.00 19.22           C  
ATOM    971  C   SER A 133       9.024  19.054   5.924  1.00 19.12           C  
ATOM    972  O   SER A 133      10.029  18.403   5.675  1.00 16.22           O  
ATOM    973  CB  SER A 133       8.710  20.832   4.244  1.00 22.07           C  
ATOM    974  OG  SER A 133       8.440  22.179   4.020  1.00 26.81           O  
ATOM    975  N   ALA A 134       7.887  18.524   6.384  1.00 16.99           N  
ATOM    976  CA  ALA A 134       7.688  17.087   6.584  1.00 17.33           C  
ATOM    977  C   ALA A 134       6.367  16.909   5.864  1.00 18.73           C  
ATOM    978  O   ALA A 134       5.326  17.304   6.391  1.00 15.05           O  
ATOM    979  CB  ALA A 134       7.516  16.765   8.069  1.00 16.27           C  
ATOM    980  N   GLU A 135       6.410  16.324   4.669  1.00 16.59           N  
ATOM    981  CA  GLU A 135       5.217  16.212   3.849  1.00 20.45           C  
ATOM    982  C   GLU A 135       4.994  14.833   3.274  1.00 17.46           C  
ATOM    983  O   GLU A 135       5.938  14.088   3.045  1.00 19.03           O  
ATOM    984  CB  GLU A 135       5.314  17.231   2.699  1.00 23.49           C  
ATOM    985  CG  GLU A 135       5.516  18.697   3.146  1.00 23.97           C  
ATOM    986  CD  GLU A 135       4.293  19.307   3.853  1.00 28.84           C  
ATOM    987  OE1 GLU A 135       3.215  18.668   3.848  1.00 32.31           O  
ATOM    988  OE2 GLU A 135       4.407  20.434   4.407  1.00 31.54           O1-
ATOM    989  N   ILE A 136       3.731  14.516   3.025  1.00 18.20           N  
ATOM    990  CA  ILE A 136       3.347  13.215   2.469  1.00 16.55           C  
ATOM    991  C   ILE A 136       2.719  13.411   1.106  1.00 19.26           C  
ATOM    992  O   ILE A 136       2.212  14.491   0.812  1.00 16.80           O  
ATOM    993  CB  ILE A 136       2.311  12.496   3.370  1.00 14.94           C  
ATOM    994  CG1 ILE A 136       1.066  13.375   3.549  1.00 22.02           C  
ATOM    995  CG2 ILE A 136       2.919  12.210   4.752  1.00 15.59           C  
ATOM    996  CD1 ILE A 136       0.007  12.733   4.374  1.00 34.93           C  
ATOM    997  N   ASN A 137       2.719  12.360   0.284  1.00 17.28           N  
ATOM    998  CA  ASN A 137       2.125  12.455  -1.047  1.00 17.54           C  
ATOM    999  C   ASN A 137       0.654  12.094  -1.031  1.00 19.73           C  
ATOM   1000  O   ASN A 137      -0.059  12.474  -1.954  1.00 21.29           O  
ATOM   1001  CB  ASN A 137       2.862  11.546  -2.047  1.00 20.81           C  
ATOM   1002  CG  ASN A 137       2.716  10.075  -1.721  1.00 23.31           C  
ATOM   1003  ND2 ASN A 137       2.870   9.215  -2.733  1.00 21.07           N  
ATOM   1004  OD1 ASN A 137       2.469   9.713  -0.582  1.00 19.54           O  
ATOM   1005  N   ARG A 138       0.194  11.406   0.025  1.00 16.66           N  
ATOM   1006  CA  ARG A 138      -1.194  10.978   0.110  1.00 18.46           C  
ATOM   1007  C   ARG A 138      -1.924  11.386   1.380  1.00 17.69           C  
ATOM   1008  O   ARG A 138      -2.194  10.559   2.262  1.00 17.27           O  
ATOM   1009  CB  ARG A 138      -1.304   9.452  -0.071  1.00 16.44           C  
ATOM   1010  CG  ARG A 138      -0.754   8.918  -1.405  1.00 24.61           C  
ATOM   1011  CD  ARG A 138      -1.516   9.470  -2.616  1.00 23.75           C  
ATOM   1012  NE  ARG A 138      -2.940   9.130  -2.605  1.00 21.19           N  
ATOM   1013  CZ  ARG A 138      -3.493   8.095  -3.239  1.00 25.14           C  
ATOM   1014  NH1 ARG A 138      -2.754   7.257  -3.957  1.00 23.11           N1+
ATOM   1015  NH2 ARG A 138      -4.804   7.915  -3.188  1.00 24.46           N  
ATOM   1016  N   PRO A 139      -2.246  12.682   1.498  1.00 17.58           N  
ATOM   1017  CA  PRO A 139      -2.956  13.160   2.673  1.00 16.81           C  
ATOM   1018  C   PRO A 139      -4.343  12.524   2.773  1.00 19.31           C  
ATOM   1019  O   PRO A 139      -4.940  12.548   3.839  1.00 18.30           O  
ATOM   1020  CB  PRO A 139      -2.996  14.679   2.470  1.00 17.87           C  
ATOM   1021  CG  PRO A 139      -2.908  14.846   0.979  1.00 18.08           C  
ATOM   1022  CD  PRO A 139      -1.890  13.792   0.597  1.00 19.69           C  
ATOM   1023  N   ASP A 140      -4.852  11.961   1.668  1.00 18.09           N  
ATOM   1024  CA  ASP A 140      -6.158  11.292   1.710  1.00 20.68           C  
ATOM   1025  C   ASP A 140      -6.089   9.974   2.482  1.00 21.66           C  
ATOM   1026  O   ASP A 140      -7.114   9.385   2.808  1.00 22.11           O  
ATOM   1027  CB  ASP A 140      -6.743  11.070   0.291  1.00 21.17           C  
ATOM   1028  CG  ASP A 140      -5.785  10.352  -0.650  1.00 26.17           C  
ATOM   1029  OD1 ASP A 140      -4.554  10.425  -0.423  1.00 25.86           O  
ATOM   1030  OD2 ASP A 140      -6.263   9.727  -1.635  1.00 25.24           O1-
ATOM   1031  N   TYR A 141      -4.887   9.506   2.799  1.00 19.23           N  
ATOM   1032  CA  TYR A 141      -4.763   8.273   3.585  1.00 18.02           C  
ATOM   1033  C   TYR A 141      -4.083   8.549   4.928  1.00 20.82           C  
ATOM   1034  O   TYR A 141      -3.841   7.627   5.702  1.00 22.28           O  
ATOM   1035  CB  TYR A 141      -3.948   7.224   2.820  1.00 17.58           C  
ATOM   1036  CG  TYR A 141      -4.674   6.489   1.720  1.00 12.70           C  
ATOM   1037  CD1 TYR A 141      -4.114   6.402   0.442  1.00 17.29           C  
ATOM   1038  CD2 TYR A 141      -5.877   5.819   1.967  1.00 16.71           C  
ATOM   1039  CE1 TYR A 141      -4.730   5.662  -0.565  1.00 19.11           C  
ATOM   1040  CE2 TYR A 141      -6.503   5.065   0.966  1.00 20.43           C  
ATOM   1041  CZ  TYR A 141      -5.915   4.995  -0.298  1.00 19.27           C  
ATOM   1042  OH  TYR A 141      -6.501   4.249  -1.298  1.00 22.63           O  
ATOM   1043  N   LEU A 142      -3.778   9.818   5.210  1.00 21.04           N  
ATOM   1044  CA  LEU A 142      -3.141  10.180   6.477  1.00 22.84           C  
ATOM   1045  C   LEU A 142      -4.087   9.826   7.628  1.00 24.35           C  
ATOM   1046  O   LEU A 142      -5.288  10.096   7.546  1.00 22.46           O  
ATOM   1047  CB  LEU A 142      -2.848  11.683   6.512  1.00 29.24           C  
ATOM   1048  CG  LEU A 142      -1.579  12.198   7.194  1.00 36.75           C  
ATOM   1049  CD1 LEU A 142      -1.882  13.573   7.780  1.00 29.12           C  
ATOM   1050  CD2 LEU A 142      -1.098  11.256   8.278  1.00 38.31           C  
ATOM   1051  N   ASP A 143      -3.543   9.220   8.687  1.00 20.19           N  
ATOM   1052  CA  ASP A 143      -4.338   8.829   9.843  1.00 20.63           C  
ATOM   1053  C   ASP A 143      -3.867   9.468  11.135  1.00 18.97           C  
ATOM   1054  O   ASP A 143      -2.816   9.104  11.677  1.00 17.33           O  
ATOM   1055  CB  ASP A 143      -4.308   7.306  10.062  1.00 16.43           C  
ATOM   1056  CG  ASP A 143      -5.364   6.848  11.069  1.00 22.41           C  
ATOM   1057  OD1 ASP A 143      -5.476   7.457  12.139  1.00 22.12           O  
ATOM   1058  OD2 ASP A 143      -6.086   5.873  10.781  1.00 25.35           O1-
ATOM   1059  N   PHE A 144      -4.658  10.415  11.626  1.00 17.98           N  
ATOM   1060  CA  PHE A 144      -4.358  11.079  12.878  1.00 20.89           C  
ATOM   1061  C   PHE A 144      -5.596  10.991  13.767  1.00 26.71           C  
ATOM   1062  O   PHE A 144      -5.884  11.896  14.545  1.00 28.09           O  
ATOM   1063  CB  PHE A 144      -3.933  12.541  12.629  1.00 24.37           C  
ATOM   1064  CG  PHE A 144      -4.777  13.275  11.605  1.00 22.13           C  
ATOM   1065  CD1 PHE A 144      -6.085  13.656  11.892  1.00 29.85           C  
ATOM   1066  CD2 PHE A 144      -4.239  13.618  10.374  1.00 24.07           C  
ATOM   1067  CE1 PHE A 144      -6.850  14.377  10.958  1.00 32.60           C  
ATOM   1068  CE2 PHE A 144      -4.990  14.339   9.426  1.00 30.70           C  
ATOM   1069  CZ  PHE A 144      -6.297  14.721   9.722  1.00 23.10           C  
ATOM   1070  N   ALA A 145      -6.301   9.862  13.653  1.00 25.91           N  
ATOM   1071  CA  ALA A 145      -7.516   9.598  14.418  1.00 28.07           C  
ATOM   1072  C   ALA A 145      -7.252   9.566  15.915  1.00 29.96           C  
ATOM   1073  O   ALA A 145      -8.149   9.818  16.719  1.00 29.21           O  
ATOM   1074  CB  ALA A 145      -8.131   8.266  13.978  1.00 28.45           C  
ATOM   1075  N   GLU A 146      -6.016   9.245  16.281  1.00 23.67           N  
ATOM   1076  CA  GLU A 146      -5.623   9.169  17.680  1.00 24.08           C  
ATOM   1077  C   GLU A 146      -4.281   9.891  17.884  1.00 23.00           C  
ATOM   1078  O   GLU A 146      -3.498  10.033  16.947  1.00 22.46           O  
ATOM   1079  CB  GLU A 146      -5.497   7.709  18.101  1.00 28.65           C  
ATOM   1080  CG  GLU A 146      -6.333   7.342  19.293  1.00 46.94           C  
ATOM   1081  CD  GLU A 146      -7.785   7.722  19.103  1.00 44.93           C  
ATOM   1082  OE1 GLU A 146      -8.543   6.947  18.482  1.00 53.31           O  
ATOM   1083  OE2 GLU A 146      -8.167   8.809  19.571  1.00 42.44           O1-
ATOM   1084  N   SER A 147      -4.015  10.329  19.110  1.00 18.67           N  
ATOM   1085  CA  SER A 147      -2.785  11.060  19.406  1.00 17.38           C  
ATOM   1086  C   SER A 147      -1.526  10.221  19.289  1.00 17.58           C  
ATOM   1087  O   SER A 147      -1.560   9.013  19.510  1.00 20.53           O  
ATOM   1088  CB  SER A 147      -2.840  11.621  20.830  1.00 24.91           C  
ATOM   1089  OG  SER A 147      -4.050  12.325  21.046  1.00 29.35           O  
ATOM   1090  N   GLY A 148      -0.416  10.901  18.981  1.00 15.51           N  
ATOM   1091  CA  GLY A 148       0.892  10.279  18.878  1.00 16.61           C  
ATOM   1092  C   GLY A 148       1.206   9.609  17.557  1.00 17.06           C  
ATOM   1093  O   GLY A 148       2.285   9.069  17.394  1.00 15.75           O  
ATOM   1094  N   GLN A 149       0.291   9.652  16.601  1.00 17.26           N  
ATOM   1095  CA  GLN A 149       0.505   8.965  15.330  1.00 17.67           C  
ATOM   1096  C   GLN A 149       1.241   9.749  14.254  1.00 14.64           C  
ATOM   1097  O   GLN A 149       1.854   9.161  13.358  1.00 15.62           O  
ATOM   1098  CB  GLN A 149      -0.855   8.542  14.763  1.00 14.03           C  
ATOM   1099  CG  GLN A 149      -1.585   7.612  15.701  1.00 17.40           C  
ATOM   1100  CD  GLN A 149      -2.946   7.099  15.186  1.00 20.64           C  
ATOM   1101  NE2 GLN A 149      -3.439   7.629  14.051  1.00 18.08           N  
ATOM   1102  OE1 GLN A 149      -3.536   6.222  15.817  1.00 20.33           O  
ATOM   1103  N   VAL A 150       1.167  11.069  14.333  1.00 16.95           N  
ATOM   1104  CA  VAL A 150       1.775  11.936  13.316  1.00 17.19           C  
ATOM   1105  C   VAL A 150       2.435  13.088  14.051  1.00 16.09           C  
ATOM   1106  O   VAL A 150       1.753  13.845  14.759  1.00 13.21           O  
ATOM   1107  CB  VAL A 150       0.683  12.482  12.367  1.00 16.04           C  
ATOM   1108  CG1 VAL A 150       1.312  13.307  11.251  1.00 12.18           C  
ATOM   1109  CG2 VAL A 150      -0.111  11.326  11.783  1.00 16.38           C  
ATOM   1110  N   TYR A 151       3.749  13.215  13.868  1.00 16.37           N  
ATOM   1111  CA  TYR A 151       4.517  14.236  14.545  1.00 14.37           C  
ATOM   1112  C   TYR A 151       5.777  14.575  13.742  1.00 14.40           C  
ATOM   1113  O   TYR A 151       6.218  13.816  12.863  1.00 13.86           O  
ATOM   1114  CB  TYR A 151       4.850  13.758  15.967  1.00 13.56           C  
ATOM   1115  CG  TYR A 151       5.512  12.399  16.021  1.00 14.55           C  
ATOM   1116  CD1 TYR A 151       6.909  12.252  15.870  1.00 15.10           C  
ATOM   1117  CD2 TYR A 151       4.748  11.259  16.265  1.00 14.55           C  
ATOM   1118  CE1 TYR A 151       7.515  10.981  15.970  1.00 14.52           C  
ATOM   1119  CE2 TYR A 151       5.341   9.998  16.378  1.00 13.56           C  
ATOM   1120  CZ  TYR A 151       6.715   9.858  16.233  1.00 14.19           C  
ATOM   1121  OH  TYR A 151       7.290   8.608  16.347  1.00 13.94           O  
ATOM   1122  N   PHE A 152       6.321  15.741  14.057  1.00 12.49           N  
ATOM   1123  CA  PHE A 152       7.482  16.296  13.370  1.00 15.56           C  
ATOM   1124  C   PHE A 152       8.267  17.086  14.409  1.00 15.59           C  
ATOM   1125  O   PHE A 152       7.699  17.946  15.068  1.00 15.14           O  
ATOM   1126  CB  PHE A 152       6.923  17.211  12.268  1.00 13.61           C  
ATOM   1127  CG  PHE A 152       7.958  17.975  11.466  1.00 14.69           C  
ATOM   1128  CD1 PHE A 152       9.285  17.543  11.352  1.00 12.60           C  
ATOM   1129  CD2 PHE A 152       7.553  19.095  10.742  1.00 18.44           C  
ATOM   1130  CE1 PHE A 152      10.180  18.217  10.517  1.00 15.90           C  
ATOM   1131  CE2 PHE A 152       8.438  19.767   9.907  1.00 12.56           C  
ATOM   1132  CZ  PHE A 152       9.754  19.327   9.796  1.00 14.42           C  
ATOM   1133  N   GLY A 153       9.558  16.828  14.573  1.00 13.56           N  
ATOM   1134  CA  GLY A 153      10.265  17.606  15.565  1.00 16.32           C  
ATOM   1135  C   GLY A 153      11.732  17.826  15.291  1.00 18.08           C  
ATOM   1136  O   GLY A 153      12.321  17.171  14.440  1.00 16.17           O  
ATOM   1137  N   ILE A 154      12.327  18.782  15.991  1.00 14.42           N  
ATOM   1138  CA  ILE A 154      13.750  19.032  15.814  1.00 12.46           C  
ATOM   1139  C   ILE A 154      14.306  19.511  17.142  1.00 13.84           C  
ATOM   1140  O   ILE A 154      13.575  20.068  17.963  1.00 15.17           O  
ATOM   1141  CB  ILE A 154      14.067  20.139  14.771  1.00 19.11           C  
ATOM   1142  CG1 ILE A 154      13.566  21.495  15.276  1.00 23.82           C  
ATOM   1143  CG2 ILE A 154      13.468  19.775  13.427  1.00 21.74           C  
ATOM   1144  CD1 ILE A 154      14.006  22.660  14.407  1.00 26.72           C  
ATOM   1145  N   ILE A 155      15.586  19.257  17.355  1.00 18.39           N  
ATOM   1146  CA  ILE A 155      16.249  19.719  18.565  1.00 18.89           C  
ATOM   1147  C   ILE A 155      17.700  20.016  18.231  1.00 15.69           C  
ATOM   1148  O   ILE A 155      18.359  19.227  17.567  1.00 18.21           O  
ATOM   1149  CB  ILE A 155      16.144  18.681  19.753  1.00 19.04           C  
ATOM   1150  CG1 ILE A 155      16.899  19.220  20.968  1.00 23.52           C  
ATOM   1151  CG2 ILE A 155      16.719  17.323  19.360  1.00 20.47           C  
ATOM   1152  CD1 ILE A 155      16.347  20.499  21.502  1.00 28.52           C  
ATOM   1153  N   ALA A 156      18.172  21.192  18.640  1.00 16.89           N  
ATOM   1154  CA  ALA A 156      19.571  21.573  18.410  1.00 17.70           C  
ATOM   1155  C   ALA A 156      20.378  20.834  19.477  1.00 22.86           C  
ATOM   1156  O   ALA A 156      20.063  20.920  20.668  1.00 21.90           O  
ATOM   1157  CB  ALA A 156      19.737  23.085  18.575  1.00 21.63           C  
ATOM   1158  N   LEU A 157      21.414  20.121  19.060  1.00 18.95           N  
ATOM   1159  CA  LEU A 157      22.212  19.358  20.008  1.00 23.50           C  
ATOM   1160  C   LEU A 157      23.471  20.102  20.474  1.00 34.50           C  
ATOM   1161  O   LEU A 157      23.949  20.992  19.731  1.00 36.04           O  
ATOM   1162  CB  LEU A 157      22.573  17.993  19.386  1.00 23.50           C  
ATOM   1163  CG  LEU A 157      21.383  17.079  19.048  1.00 23.51           C  
ATOM   1164  CD1 LEU A 157      21.845  15.766  18.410  1.00 27.59           C  
ATOM   1165  CD2 LEU A 157      20.626  16.798  20.311  1.00 30.05           C  
ATOM   1166  OXT LEU A 157      23.959  19.792  21.587  1.00 30.05           O1-
TER   
ATOM   1167  N   PRO B   8      30.591   7.564  32.494  1.00 51.95           N  
ATOM   1168  CA  PRO B   8      31.345   8.847  32.527  1.00 56.42           C  
ATOM   1169  C   PRO B   8      30.421  10.051  32.301  1.00 62.04           C  
ATOM   1170  O   PRO B   8      30.779  11.194  32.600  1.00 66.38           O  
ATOM   1171  CB  PRO B   8      32.408   8.766  31.434  1.00 53.24           C  
ATOM   1172  CG  PRO B   8      32.639   7.240  31.346  1.00 50.27           C  
ATOM   1173  CD  PRO B   8      31.217   6.634  31.533  1.00 47.19           C  
ATOM   1174  N   SER B   9      29.234   9.783  31.764  1.00 61.76           N  
ATOM   1175  CA  SER B   9      28.248  10.825  31.490  1.00 56.81           C  
ATOM   1176  C   SER B   9      27.584  11.294  32.782  1.00 54.35           C  
ATOM   1177  O   SER B   9      27.861  10.773  33.864  1.00 63.33           O  
ATOM   1178  CB  SER B   9      27.194  10.277  30.533  1.00 57.31           C  
ATOM   1179  OG  SER B   9      26.838   8.962  30.929  1.00 56.94           O  
ATOM   1180  N   ASP B  10      26.706  12.280  32.673  1.00 47.58           N  
ATOM   1181  CA  ASP B  10      26.027  12.794  33.848  1.00 47.55           C  
ATOM   1182  C   ASP B  10      24.517  12.914  33.617  1.00 46.12           C  
ATOM   1183  O   ASP B  10      23.737  13.019  34.568  1.00 41.01           O  
ATOM   1184  CB  ASP B  10      26.614  14.163  34.207  1.00 56.42           C  
ATOM   1185  CG  ASP B  10      26.075  14.714  35.516  1.00 60.93           C  
ATOM   1186  OD1 ASP B  10      26.335  15.905  35.800  1.00 63.68           O  
ATOM   1187  OD2 ASP B  10      25.403  13.966  36.259  1.00 60.49           O1-
ATOM   1188  N   MET B  11      24.103  12.882  32.354  1.00 35.16           N  
ATOM   1189  CA  MET B  11      22.688  13.028  32.020  1.00 36.65           C  
ATOM   1190  C   MET B  11      21.832  11.779  32.229  1.00 28.05           C  
ATOM   1191  O   MET B  11      22.269  10.661  31.964  1.00 31.47           O  
ATOM   1192  CB  MET B  11      22.555  13.505  30.568  1.00 37.64           C  
ATOM   1193  CG  MET B  11      23.166  14.884  30.320  1.00 47.09           C  
ATOM   1194  SD  MET B  11      22.389  16.176  31.314  1.00 49.40           S  
ATOM   1195  CE  MET B  11      21.087  16.735  30.192  1.00 51.57           C  
ATOM   1196  N   PRO B  12      20.598  11.952  32.719  1.00 25.55           N  
ATOM   1197  CA  PRO B  12      19.740  10.783  32.925  1.00 25.32           C  
ATOM   1198  C   PRO B  12      19.628  10.030  31.604  1.00 22.39           C  
ATOM   1199  O   PRO B  12      19.399  10.646  30.564  1.00 25.76           O  
ATOM   1200  CB  PRO B  12      18.410  11.402  33.356  1.00 24.73           C  
ATOM   1201  CG  PRO B  12      18.856  12.602  34.135  1.00 25.15           C  
ATOM   1202  CD  PRO B  12      19.965  13.174  33.255  1.00 27.97           C  
ATOM   1203  N   VAL B  13      19.782   8.710  31.639  1.00 22.00           N  
ATOM   1204  CA  VAL B  13      19.714   7.930  30.415  1.00 19.29           C  
ATOM   1205  C   VAL B  13      19.323   6.480  30.650  1.00 25.53           C  
ATOM   1206  O   VAL B  13      19.606   5.899  31.704  1.00 24.21           O  
ATOM   1207  CB  VAL B  13      21.089   7.969  29.682  1.00 21.29           C  
ATOM   1208  CG1 VAL B  13      22.173   7.368  30.586  1.00 25.59           C  
ATOM   1209  CG2 VAL B  13      21.028   7.194  28.353  1.00 20.32           C  
ATOM   1210  N   ALA B  14      18.654   5.894  29.662  1.00 21.90           N  
ATOM   1211  CA  ALA B  14      18.277   4.500  29.754  1.00 19.73           C  
ATOM   1212  C   ALA B  14      18.112   3.913  28.364  1.00 20.87           C  
ATOM   1213  O   ALA B  14      17.681   4.588  27.430  1.00 22.42           O  
ATOM   1214  CB  ALA B  14      16.962   4.339  30.533  1.00 23.32           C  
ATOM   1215  N   HIS B  15      18.479   2.650  28.246  1.00 17.55           N  
ATOM   1216  CA  HIS B  15      18.305   1.879  27.024  1.00 19.11           C  
ATOM   1217  C   HIS B  15      18.093   0.464  27.520  1.00 24.66           C  
ATOM   1218  O   HIS B  15      19.053  -0.244  27.859  1.00 23.92           O  
ATOM   1219  CB  HIS B  15      19.518   1.935  26.108  1.00 18.45           C  
ATOM   1220  CG  HIS B  15      19.319   1.177  24.839  1.00 21.81           C  
ATOM   1221  CD2 HIS B  15      19.590  -0.112  24.526  1.00 21.35           C  
ATOM   1222  ND1 HIS B  15      18.643   1.702  23.756  1.00 21.93           N  
ATOM   1223  CE1 HIS B  15      18.498   0.765  22.836  1.00 19.27           C  
ATOM   1224  NE2 HIS B  15      19.064  -0.345  23.278  1.00 22.26           N  
ATOM   1225  N   VAL B  16      16.831   0.051  27.574  1.00 22.30           N  
ATOM   1226  CA  VAL B  16      16.503  -1.277  28.081  1.00 19.11           C  
ATOM   1227  C   VAL B  16      16.005  -2.159  26.955  1.00 20.81           C  
ATOM   1228  O   VAL B  16      15.547  -1.667  25.916  1.00 21.20           O  
ATOM   1229  CB  VAL B  16      15.478  -1.179  29.249  1.00 19.37           C  
ATOM   1230  CG1 VAL B  16      16.061  -0.313  30.349  1.00 20.52           C  
ATOM   1231  CG2 VAL B  16      14.162  -0.585  28.788  1.00 20.53           C  
ATOM   1232  N   VAL B  17      16.111  -3.471  27.145  1.00 18.47           N  
ATOM   1233  CA  VAL B  17      15.745  -4.400  26.100  1.00 14.04           C  
ATOM   1234  C   VAL B  17      14.798  -5.487  26.564  1.00 22.16           C  
ATOM   1235  O   VAL B  17      14.639  -5.704  27.766  1.00 26.63           O  
ATOM   1236  CB  VAL B  17      17.035  -5.038  25.511  1.00 19.41           C  
ATOM   1237  CG1 VAL B  17      18.075  -3.927  25.219  1.00 18.01           C  
ATOM   1238  CG2 VAL B  17      17.623  -6.066  26.504  1.00 18.13           C  
ATOM   1239  N   ALA B  18      14.149  -6.152  25.609  1.00 19.26           N  
ATOM   1240  CA  ALA B  18      13.210  -7.223  25.944  1.00 20.72           C  
ATOM   1241  C   ALA B  18      13.952  -8.381  26.629  1.00 27.01           C  
ATOM   1242  O   ALA B  18      15.044  -8.762  26.211  1.00 24.10           O  
ATOM   1243  CB  ALA B  18      12.505  -7.743  24.665  1.00 20.25           C  
ATOM   1244  N   ASN B  19      13.364  -8.932  27.682  1.00 25.65           N  
ATOM   1245  CA  ASN B  19      13.971 -10.083  28.372  1.00 28.26           C  
ATOM   1246  C   ASN B  19      13.617 -11.313  27.527  1.00 24.76           C  
ATOM   1247  O   ASN B  19      12.459 -11.716  27.477  1.00 25.87           O  
ATOM   1248  CB  ASN B  19      13.370 -10.221  29.771  1.00 24.53           C  
ATOM   1249  CG  ASN B  19      13.885 -11.450  30.511  1.00 36.70           C  
ATOM   1250  ND2 ASN B  19      13.394 -11.649  31.730  1.00 31.28           N  
ATOM   1251  OD1 ASN B  19      14.715 -12.205  29.995  1.00 26.85           O  
ATOM   1252  N   PRO B  20      14.610 -11.922  26.846  1.00 26.72           N  
ATOM   1253  CA  PRO B  20      14.368 -13.099  26.004  1.00 33.75           C  
ATOM   1254  C   PRO B  20      13.954 -14.357  26.781  1.00 33.48           C  
ATOM   1255  O   PRO B  20      13.621 -15.382  26.185  1.00 33.77           O  
ATOM   1256  CB  PRO B  20      15.690 -13.264  25.253  1.00 34.06           C  
ATOM   1257  CG  PRO B  20      16.693 -12.780  26.241  1.00 29.19           C  
ATOM   1258  CD  PRO B  20      16.038 -11.561  26.861  1.00 30.83           C  
ATOM   1259  N   GLN B  21      13.939 -14.242  28.106  1.00 35.30           N  
ATOM   1260  CA  GLN B  21      13.563 -15.337  28.996  1.00 39.27           C  
ATOM   1261  C   GLN B  21      12.105 -15.234  29.471  1.00 42.78           C  
ATOM   1262  O   GLN B  21      11.595 -16.151  30.117  1.00 36.95           O  
ATOM   1263  CB  GLN B  21      14.482 -15.347  30.219  1.00 46.58           C  
ATOM   1264  CG  GLN B  21      15.919 -15.027  29.896  1.00 56.59           C  
ATOM   1265  CD  GLN B  21      16.480 -15.962  28.857  1.00 58.25           C  
ATOM   1266  NE2 GLN B  21      15.871 -17.138  28.730  1.00 61.33           N  
ATOM   1267  OE1 GLN B  21      17.452 -15.639  28.178  1.00 56.19           O  
ATOM   1268  N   ALA B  22      11.444 -14.119  29.170  1.00 37.61           N  
ATOM   1269  CA  ALA B  22      10.046 -13.924  29.573  1.00 36.59           C  
ATOM   1270  C   ALA B  22       9.143 -14.105  28.368  1.00 40.11           C  
ATOM   1271  O   ALA B  22       8.592 -13.139  27.853  1.00 34.36           O  
ATOM   1272  CB  ALA B  22       9.847 -12.524  30.167  1.00 33.10           C  
ATOM   1273  N   GLU B  23       8.969 -15.347  27.932  1.00 38.80           N  
ATOM   1274  CA  GLU B  23       8.153 -15.603  26.758  1.00 41.06           C  
ATOM   1275  C   GLU B  23       6.695 -15.172  26.926  1.00 30.79           C  
ATOM   1276  O   GLU B  23       6.147 -15.180  28.032  1.00 38.02           O  
ATOM   1277  CB  GLU B  23       8.249 -17.079  26.391  1.00 46.85           C  
ATOM   1278  CG  GLU B  23       7.902 -17.992  27.528  1.00 49.22           C  
ATOM   1279  CD  GLU B  23       6.529 -18.581  27.369  1.00 60.63           C  
ATOM   1280  OE1 GLU B  23       5.560 -17.805  27.257  1.00 64.45           O  
ATOM   1281  OE2 GLU B  23       6.420 -19.824  27.347  1.00 64.95           O1-
ATOM   1282  N   GLY B  24       6.086 -14.790  25.814  1.00 31.08           N  
ATOM   1283  CA  GLY B  24       4.710 -14.339  25.833  1.00 31.18           C  
ATOM   1284  C   GLY B  24       4.575 -13.020  26.567  1.00 31.47           C  
ATOM   1285  O   GLY B  24       3.469 -12.563  26.830  1.00 23.40           O  
ATOM   1286  N   GLN B  25       5.700 -12.389  26.887  1.00 25.33           N  
ATOM   1287  CA  GLN B  25       5.644 -11.124  27.608  1.00 21.94           C  
ATOM   1288  C   GLN B  25       6.703 -10.093  27.196  1.00 21.80           C  
ATOM   1289  O   GLN B  25       7.757 -10.454  26.680  1.00 29.14           O  
ATOM   1290  CB  GLN B  25       5.740 -11.447  29.100  1.00 33.84           C  
ATOM   1291  CG  GLN B  25       6.387 -10.418  29.968  1.00 37.06           C  
ATOM   1292  CD  GLN B  25       6.424 -10.871  31.413  1.00 50.98           C  
ATOM   1293  NE2 GLN B  25       6.304  -9.921  32.331  1.00 49.76           N  
ATOM   1294  OE1 GLN B  25       6.567 -12.066  31.701  1.00 42.72           O  
ATOM   1295  N   LEU B  26       6.396  -8.813  27.397  1.00 22.67           N  
ATOM   1296  CA  LEU B  26       7.348  -7.749  27.090  1.00 24.11           C  
ATOM   1297  C   LEU B  26       7.809  -7.228  28.427  1.00 22.82           C  
ATOM   1298  O   LEU B  26       7.104  -6.472  29.102  1.00 24.20           O  
ATOM   1299  CB  LEU B  26       6.712  -6.616  26.257  1.00 23.57           C  
ATOM   1300  CG  LEU B  26       7.635  -5.409  25.964  1.00 22.96           C  
ATOM   1301  CD1 LEU B  26       8.975  -5.853  25.369  1.00 18.03           C  
ATOM   1302  CD2 LEU B  26       6.916  -4.474  25.014  1.00 25.18           C  
ATOM   1303  N   GLN B  27       8.989  -7.676  28.838  1.00 20.56           N  
ATOM   1304  CA  GLN B  27       9.557  -7.263  30.110  1.00 21.94           C  
ATOM   1305  C   GLN B  27      10.876  -6.576  29.833  1.00 21.97           C  
ATOM   1306  O   GLN B  27      11.812  -7.202  29.337  1.00 20.04           O  
ATOM   1307  CB  GLN B  27       9.796  -8.481  31.024  1.00 23.16           C  
ATOM   1308  CG  GLN B  27      10.537  -8.131  32.313  1.00 28.01           C  
ATOM   1309  CD  GLN B  27      10.554  -9.260  33.322  1.00 32.85           C  
ATOM   1310  NE2 GLN B  27      11.430 -10.224  33.107  1.00 29.20           N  
ATOM   1311  OE1 GLN B  27       9.778  -9.271  34.275  1.00 35.69           O  
ATOM   1312  N   TRP B  28      10.960  -5.296  30.176  1.00 20.65           N  
ATOM   1313  CA  TRP B  28      12.178  -4.547  29.934  1.00 25.89           C  
ATOM   1314  C   TRP B  28      13.285  -4.899  30.924  1.00 22.83           C  
ATOM   1315  O   TRP B  28      13.034  -5.092  32.116  1.00 25.30           O  
ATOM   1316  CB  TRP B  28      11.871  -3.043  29.954  1.00 19.24           C  
ATOM   1317  CG  TRP B  28      10.863  -2.635  28.913  1.00 21.05           C  
ATOM   1318  CD1 TRP B  28       9.624  -2.109  29.127  1.00 23.31           C  
ATOM   1319  CD2 TRP B  28      11.034  -2.689  27.487  1.00 21.18           C  
ATOM   1320  CE2 TRP B  28       9.855  -2.176  26.905  1.00 20.67           C  
ATOM   1321  CE3 TRP B  28      12.069  -3.121  26.650  1.00 21.52           C  
ATOM   1322  NE1 TRP B  28       9.010  -1.831  27.930  1.00 19.40           N  
ATOM   1323  CZ2 TRP B  28       9.679  -2.076  25.517  1.00 17.19           C  
ATOM   1324  CZ3 TRP B  28      11.897  -3.024  25.257  1.00 20.89           C  
ATOM   1325  CH2 TRP B  28      10.713  -2.505  24.711  1.00 20.38           C  
ATOM   1326  N   LEU B  29      14.515  -4.963  30.418  1.00 20.98           N  
ATOM   1327  CA  LEU B  29      15.679  -5.337  31.224  1.00 23.78           C  
ATOM   1328  C   LEU B  29      16.845  -4.398  30.955  1.00 25.74           C  
ATOM   1329  O   LEU B  29      17.076  -4.024  29.812  1.00 25.57           O  
ATOM   1330  CB  LEU B  29      16.105  -6.762  30.861  1.00 33.41           C  
ATOM   1331  CG  LEU B  29      16.405  -7.757  31.985  1.00 48.71           C  
ATOM   1332  CD1 LEU B  29      17.568  -7.261  32.836  1.00 54.37           C  
ATOM   1333  CD2 LEU B  29      15.149  -7.937  32.833  1.00 47.96           C  
ATOM   1334  N   ASN B  30      17.581  -4.031  31.999  1.00 24.41           N  
ATOM   1335  CA  ASN B  30      18.741  -3.159  31.843  1.00 34.05           C  
ATOM   1336  C   ASN B  30      20.017  -3.930  32.122  1.00 40.14           C  
ATOM   1337  O   ASN B  30      21.087  -3.590  31.619  1.00 44.53           O  
ATOM   1338  CB  ASN B  30      18.673  -1.980  32.817  1.00 42.99           C  
ATOM   1339  CG  ASN B  30      18.780  -2.420  34.266  1.00 52.46           C  
ATOM   1340  ND2 ASN B  30      19.883  -2.058  34.918  1.00 54.22           N  
ATOM   1341  OD1 ASN B  30      17.887  -3.085  34.791  1.00 51.16           O  
ATOM   1342  N   ARG B  31      19.899  -4.959  32.949  1.00 43.52           N  
ATOM   1343  CA  ARG B  31      21.045  -5.772  33.318  1.00 53.17           C  
ATOM   1344  C   ARG B  31      21.519  -6.578  32.116  1.00 55.87           C  
ATOM   1345  O   ARG B  31      21.192  -7.758  31.976  1.00 59.14           O  
ATOM   1346  CB  ARG B  31      20.666  -6.712  34.466  1.00 55.94           C  
ATOM   1347  CG  ARG B  31      20.290  -6.003  35.761  1.00 65.87           C  
ATOM   1348  CD  ARG B  31      19.374  -6.882  36.601  1.00 71.90           C  
ATOM   1349  NE  ARG B  31      18.059  -7.037  35.974  1.00 77.09           N  
ATOM   1350  CZ  ARG B  31      17.114  -6.098  35.968  1.00 81.43           C  
ATOM   1351  NH1 ARG B  31      17.331  -4.930  36.561  1.00 80.91           N1+
ATOM   1352  NH2 ARG B  31      15.951  -6.323  35.368  1.00 79.82           N  
ATOM   1353  N   ARG B  32      22.280  -5.928  31.243  1.00 52.11           N  
ATOM   1354  CA  ARG B  32      22.802  -6.592  30.061  1.00 52.64           C  
ATOM   1355  C   ARG B  32      23.816  -5.707  29.355  1.00 50.38           C  
ATOM   1356  O   ARG B  32      23.759  -4.485  29.459  1.00 48.83           O  
ATOM   1357  CB  ARG B  32      21.660  -6.941  29.102  1.00 53.55           C  
ATOM   1358  CG  ARG B  32      21.413  -8.434  28.954  1.00 57.44           C  
ATOM   1359  CD  ARG B  32      20.302  -8.705  27.961  1.00 54.83           C  
ATOM   1360  NE  ARG B  32      20.075 -10.133  27.744  1.00 60.64           N  
ATOM   1361  CZ  ARG B  32      19.695 -10.989  28.690  1.00 63.36           C  
ATOM   1362  NH1 ARG B  32      19.497 -10.571  29.935  1.00 59.37           N1+
ATOM   1363  NH2 ARG B  32      19.506 -12.269  28.387  1.00 62.34           N  
ATOM   1364  N   ALA B  33      24.763  -6.324  28.653  1.00 47.91           N  
ATOM   1365  CA  ALA B  33      25.762  -5.553  27.926  1.00 38.33           C  
ATOM   1366  C   ALA B  33      25.038  -4.715  26.873  1.00 28.75           C  
ATOM   1367  O   ALA B  33      24.069  -5.171  26.268  1.00 34.14           O  
ATOM   1368  CB  ALA B  33      26.757  -6.487  27.251  1.00 40.83           C  
ATOM   1369  N   ASN B  34      25.506  -3.488  26.672  1.00 28.53           N  
ATOM   1370  CA  ASN B  34      24.919  -2.582  25.674  1.00 27.40           C  
ATOM   1371  C   ASN B  34      23.533  -2.078  26.048  1.00 27.93           C  
ATOM   1372  O   ASN B  34      22.729  -1.728  25.184  1.00 22.60           O  
ATOM   1373  CB  ASN B  34      24.882  -3.265  24.304  1.00 23.52           C  
ATOM   1374  CG  ASN B  34      26.273  -3.590  23.794  1.00 31.19           C  
ATOM   1375  ND2 ASN B  34      26.489  -4.834  23.375  1.00 36.28           N  
ATOM   1376  OD1 ASN B  34      27.147  -2.722  23.781  1.00 29.00           O  
ATOM   1377  N   ALA B  35      23.256  -2.064  27.344  1.00 24.30           N  
ATOM   1378  CA  ALA B  35      21.992  -1.551  27.849  1.00 24.98           C  
ATOM   1379  C   ALA B  35      22.410  -0.537  28.897  1.00 27.13           C  
ATOM   1380  O   ALA B  35      23.519  -0.618  29.447  1.00 24.84           O  
ATOM   1381  CB  ALA B  35      21.141  -2.663  28.467  1.00 24.68           C  
ATOM   1382  N   LEU B  36      21.513   0.397  29.185  1.00 24.02           N  
ATOM   1383  CA  LEU B  36      21.777   1.476  30.116  1.00 23.24           C  
ATOM   1384  C   LEU B  36      20.617   1.850  31.017  1.00 25.32           C  
ATOM   1385  O   LEU B  36      19.459   1.786  30.624  1.00 26.46           O  
ATOM   1386  CB  LEU B  36      22.159   2.731  29.338  1.00 28.30           C  
ATOM   1387  CG  LEU B  36      23.449   2.761  28.535  1.00 25.47           C  
ATOM   1388  CD1 LEU B  36      23.365   3.882  27.499  1.00 26.65           C  
ATOM   1389  CD2 LEU B  36      24.628   2.968  29.475  1.00 28.57           C  
ATOM   1390  N   LEU B  37      20.947   2.273  32.228  1.00 27.44           N  
ATOM   1391  CA  LEU B  37      19.949   2.728  33.178  1.00 29.26           C  
ATOM   1392  C   LEU B  37      20.753   3.467  34.238  1.00 34.86           C  
ATOM   1393  O   LEU B  37      21.163   2.874  35.242  1.00 33.12           O  
ATOM   1394  CB  LEU B  37      19.193   1.540  33.772  1.00 27.19           C  
ATOM   1395  CG  LEU B  37      18.075   1.922  34.750  1.00 33.31           C  
ATOM   1396  CD1 LEU B  37      16.977   2.673  34.002  1.00 27.65           C  
ATOM   1397  CD2 LEU B  37      17.512   0.661  35.403  1.00 33.55           C  
ATOM   1398  N   ALA B  38      20.976   4.762  34.008  1.00 28.47           N  
ATOM   1399  CA  ALA B  38      21.792   5.558  34.915  1.00 32.34           C  
ATOM   1400  C   ALA B  38      21.389   7.008  35.123  1.00 33.35           C  
ATOM   1401  O   ALA B  38      20.460   7.527  34.508  1.00 24.99           O  
ATOM   1402  CB  ALA B  38      23.239   5.510  34.450  1.00 36.52           C  
ATOM   1403  N   ASN B  39      22.119   7.650  36.026  1.00 33.60           N  
ATOM   1404  CA  ASN B  39      21.912   9.040  36.344  1.00 34.30           C  
ATOM   1405  C   ASN B  39      20.501   9.396  36.785  1.00 34.61           C  
ATOM   1406  O   ASN B  39      19.974  10.448  36.437  1.00 34.90           O  
ATOM   1407  CB  ASN B  39      22.369   9.891  35.157  1.00 32.75           C  
ATOM   1408  CG  ASN B  39      23.862   9.750  34.902  1.00 43.38           C  
ATOM   1409  ND2 ASN B  39      24.234   9.399  33.679  1.00 35.52           N  
ATOM   1410  OD1 ASN B  39      24.673   9.950  35.810  1.00 48.34           O  
ATOM   1411  N   GLY B  40      19.894   8.507  37.562  1.00 30.27           N  
ATOM   1412  CA  GLY B  40      18.570   8.782  38.085  1.00 33.08           C  
ATOM   1413  C   GLY B  40      17.404   8.027  37.486  1.00 28.19           C  
ATOM   1414  O   GLY B  40      16.384   7.836  38.151  1.00 30.39           O  
ATOM   1415  N   VAL B  41      17.523   7.612  36.231  1.00 26.48           N  
ATOM   1416  CA  VAL B  41      16.428   6.884  35.612  1.00 23.73           C  
ATOM   1417  C   VAL B  41      16.292   5.537  36.281  1.00 28.23           C  
ATOM   1418  O   VAL B  41      17.287   4.890  36.591  1.00 25.95           O  
ATOM   1419  CB  VAL B  41      16.655   6.652  34.105  1.00 26.14           C  
ATOM   1420  CG1 VAL B  41      15.412   5.967  33.490  1.00 18.95           C  
ATOM   1421  CG2 VAL B  41      16.921   7.988  33.416  1.00 24.96           C  
ATOM   1422  N   GLU B  42      15.052   5.130  36.520  1.00 25.23           N  
ATOM   1423  CA  GLU B  42      14.803   3.848  37.139  1.00 27.76           C  
ATOM   1424  C   GLU B  42      13.744   3.079  36.391  1.00 30.40           C  
ATOM   1425  O   GLU B  42      12.948   3.644  35.643  1.00 24.29           O  
ATOM   1426  CB  GLU B  42      14.385   4.037  38.591  1.00 32.09           C  
ATOM   1427  CG  GLU B  42      15.564   4.355  39.487  1.00 44.64           C  
ATOM   1428  CD  GLU B  42      15.208   4.263  40.946  1.00 56.39           C  
ATOM   1429  OE1 GLU B  42      14.403   5.106  41.417  1.00 52.83           O  
ATOM   1430  OE2 GLU B  42      15.726   3.338  41.614  1.00 58.73           O1-
ATOM   1431  N   LEU B  43      13.765   1.772  36.598  1.00 22.45           N  
ATOM   1432  CA  LEU B  43      12.823   0.865  35.986  1.00 25.60           C  
ATOM   1433  C   LEU B  43      11.921   0.375  37.112  1.00 30.86           C  
ATOM   1434  O   LEU B  43      12.402  -0.232  38.071  1.00 32.10           O  
ATOM   1435  CB  LEU B  43      13.579  -0.298  35.352  1.00 30.25           C  
ATOM   1436  CG  LEU B  43      12.814  -1.286  34.480  1.00 36.94           C  
ATOM   1437  CD1 LEU B  43      12.079  -0.554  33.355  1.00 35.40           C  
ATOM   1438  CD2 LEU B  43      13.811  -2.276  33.907  1.00 35.72           C  
ATOM   1439  N   ARG B  44      10.626   0.674  37.013  1.00 25.38           N  
ATOM   1440  CA  ARG B  44       9.658   0.259  38.032  1.00 25.40           C  
ATOM   1441  C   ARG B  44       8.376  -0.197  37.375  1.00 29.74           C  
ATOM   1442  O   ARG B  44       7.833   0.478  36.495  1.00 28.28           O  
ATOM   1443  CB  ARG B  44       9.323   1.415  38.993  1.00 35.92           C  
ATOM   1444  CG  ARG B  44      10.454   1.868  39.912  1.00 47.24           C  
ATOM   1445  CD  ARG B  44       9.890   2.610  41.128  1.00 54.43           C  
ATOM   1446  NE  ARG B  44      10.898   2.874  42.154  1.00 59.95           N  
ATOM   1447  CZ  ARG B  44      11.737   3.905  42.143  1.00 65.99           C  
ATOM   1448  NH1 ARG B  44      11.699   4.791  41.155  1.00 65.04           N1+
ATOM   1449  NH2 ARG B  44      12.615   4.053  43.126  1.00 71.58           N  
ATOM   1450  N   ASP B  45       7.880  -1.344  37.819  1.00 28.15           N  
ATOM   1451  CA  ASP B  45       6.650  -1.889  37.279  1.00 27.23           C  
ATOM   1452  C   ASP B  45       6.701  -1.901  35.748  1.00 23.78           C  
ATOM   1453  O   ASP B  45       5.696  -1.664  35.087  1.00 27.61           O  
ATOM   1454  CB  ASP B  45       5.462  -1.053  37.763  1.00 28.92           C  
ATOM   1455  CG  ASP B  45       4.152  -1.801  37.672  1.00 39.97           C  
ATOM   1456  OD1 ASP B  45       3.093  -1.184  37.909  1.00 43.04           O  
ATOM   1457  OD2 ASP B  45       4.181  -3.011  37.365  1.00 38.98           O1-
ATOM   1458  N   ASN B  46       7.890  -2.166  35.211  1.00 23.36           N  
ATOM   1459  CA  ASN B  46       8.162  -2.252  33.773  1.00 23.03           C  
ATOM   1460  C   ASN B  46       8.149  -0.911  33.044  1.00 27.27           C  
ATOM   1461  O   ASN B  46       8.120  -0.891  31.814  1.00 22.82           O  
ATOM   1462  CB  ASN B  46       7.168  -3.196  33.083  1.00 24.31           C  
ATOM   1463  CG  ASN B  46       7.758  -3.868  31.846  1.00 17.78           C  
ATOM   1464  ND2 ASN B  46       6.962  -3.972  30.783  1.00 21.50           N  
ATOM   1465  OD1 ASN B  46       8.910  -4.307  31.856  1.00 22.02           O  
ATOM   1466  N   GLN B  47       8.189   0.186  33.802  1.00 23.67           N  
ATOM   1467  CA  GLN B  47       8.154   1.546  33.246  1.00 24.84           C  
ATOM   1468  C   GLN B  47       9.413   2.341  33.578  1.00 22.01           C  
ATOM   1469  O   GLN B  47      10.044   2.132  34.616  1.00 22.36           O  
ATOM   1470  CB  GLN B  47       6.923   2.298  33.799  1.00 21.44           C  
ATOM   1471  CG  GLN B  47       5.610   1.542  33.629  1.00 19.12           C  
ATOM   1472  CD  GLN B  47       4.495   2.042  34.541  1.00 40.29           C  
ATOM   1473  NE2 GLN B  47       4.049   1.184  35.456  1.00 47.77           N  
ATOM   1474  OE1 GLN B  47       4.046   3.180  34.430  1.00 39.18           O  
ATOM   1475  N   LEU B  48       9.797   3.253  32.689  1.00 21.67           N  
ATOM   1476  CA  LEU B  48      10.969   4.082  32.965  1.00 23.11           C  
ATOM   1477  C   LEU B  48      10.474   5.296  33.742  1.00 21.95           C  
ATOM   1478  O   LEU B  48       9.509   5.947  33.340  1.00 23.18           O  
ATOM   1479  CB  LEU B  48      11.646   4.516  31.655  1.00 20.38           C  
ATOM   1480  CG  LEU B  48      12.341   3.366  30.917  1.00 20.14           C  
ATOM   1481  CD1 LEU B  48      12.971   3.856  29.589  1.00 20.75           C  
ATOM   1482  CD2 LEU B  48      13.439   2.817  31.814  1.00 23.90           C  
ATOM   1483  N   VAL B  49      11.138   5.573  34.864  1.00 23.63           N  
ATOM   1484  CA  VAL B  49      10.791   6.685  35.739  1.00 18.32           C  
ATOM   1485  C   VAL B  49      11.788   7.824  35.579  1.00 22.78           C  
ATOM   1486  O   VAL B  49      12.981   7.658  35.812  1.00 22.39           O  
ATOM   1487  CB  VAL B  49      10.790   6.251  37.226  1.00 21.71           C  
ATOM   1488  CG1 VAL B  49      10.319   7.403  38.106  1.00 27.99           C  
ATOM   1489  CG2 VAL B  49       9.892   5.048  37.404  1.00 27.82           C  
ATOM   1490  N   VAL B  50      11.271   8.985  35.191  1.00 20.46           N  
ATOM   1491  CA  VAL B  50      12.061  10.177  34.945  1.00 22.48           C  
ATOM   1492  C   VAL B  50      12.512  10.821  36.257  1.00 22.10           C  
ATOM   1493  O   VAL B  50      11.690  11.050  37.138  1.00 25.43           O  
ATOM   1494  CB  VAL B  50      11.206  11.160  34.144  1.00 26.98           C  
ATOM   1495  CG1 VAL B  50      11.974  12.445  33.901  1.00 30.23           C  
ATOM   1496  CG2 VAL B  50      10.765  10.472  32.826  1.00 20.39           C  
ATOM   1497  N   PRO B  51      13.817  11.115  36.390  1.00 24.31           N  
ATOM   1498  CA  PRO B  51      14.500  11.729  37.545  1.00 29.73           C  
ATOM   1499  C   PRO B  51      14.245  13.219  37.755  1.00 35.32           C  
ATOM   1500  O   PRO B  51      13.988  13.679  38.876  1.00 32.67           O  
ATOM   1501  CB  PRO B  51      15.989  11.500  37.249  1.00 30.90           C  
ATOM   1502  CG  PRO B  51      16.026  10.487  36.157  1.00 34.01           C  
ATOM   1503  CD  PRO B  51      14.798  10.735  35.359  1.00 30.09           C  
ATOM   1504  N   SER B  52      14.348  13.982  36.676  1.00 27.23           N  
ATOM   1505  CA  SER B  52      14.182  15.411  36.788  1.00 33.06           C  
ATOM   1506  C   SER B  52      13.527  16.027  35.577  1.00 28.84           C  
ATOM   1507  O   SER B  52      13.409  15.396  34.527  1.00 26.57           O  
ATOM   1508  CB  SER B  52      15.540  16.058  37.025  1.00 39.02           C  
ATOM   1509  OG  SER B  52      16.459  15.647  36.026  1.00 42.84           O  
ATOM   1510  N   GLU B  53      13.091  17.267  35.737  1.00 26.57           N  
ATOM   1511  CA  GLU B  53      12.416  17.969  34.663  1.00 32.44           C  
ATOM   1512  C   GLU B  53      13.379  18.281  33.532  1.00 32.48           C  
ATOM   1513  O   GLU B  53      14.589  18.398  33.737  1.00 35.65           O  
ATOM   1514  CB  GLU B  53      11.796  19.265  35.188  1.00 36.87           C  
ATOM   1515  CG  GLU B  53      12.787  20.222  35.815  1.00 52.59           C  
ATOM   1516  CD  GLU B  53      12.102  21.375  36.534  1.00 66.67           C  
ATOM   1517  OE1 GLU B  53      11.261  22.056  35.904  1.00 68.02           O  
ATOM   1518  OE2 GLU B  53      12.408  21.600  37.727  1.00 68.18           O1-
ATOM   1519  N   GLY B  54      12.840  18.398  32.328  1.00 27.18           N  
ATOM   1520  CA  GLY B  54      13.685  18.720  31.202  1.00 25.78           C  
ATOM   1521  C   GLY B  54      13.205  18.044  29.939  1.00 25.08           C  
ATOM   1522  O   GLY B  54      12.232  17.299  29.961  1.00 20.01           O  
ATOM   1523  N   LEU B  55      13.900  18.311  28.843  1.00 20.61           N  
ATOM   1524  CA  LEU B  55      13.558  17.713  27.562  1.00 21.70           C  
ATOM   1525  C   LEU B  55      14.247  16.369  27.487  1.00 21.62           C  
ATOM   1526  O   LEU B  55      15.405  16.254  27.880  1.00 29.05           O  
ATOM   1527  CB  LEU B  55      14.058  18.606  26.420  1.00 20.88           C  
ATOM   1528  CG  LEU B  55      13.415  19.990  26.294  1.00 24.86           C  
ATOM   1529  CD1 LEU B  55      14.168  20.838  25.237  1.00 27.86           C  
ATOM   1530  CD2 LEU B  55      11.950  19.812  25.888  1.00 21.92           C  
ATOM   1531  N   TYR B  56      13.531  15.352  27.008  1.00 19.78           N  
ATOM   1532  CA  TYR B  56      14.105  14.018  26.823  1.00 19.94           C  
ATOM   1533  C   TYR B  56      13.773  13.496  25.437  1.00 20.04           C  
ATOM   1534  O   TYR B  56      12.676  13.702  24.950  1.00 19.74           O  
ATOM   1535  CB  TYR B  56      13.494  12.973  27.756  1.00 18.79           C  
ATOM   1536  CG  TYR B  56      13.834  13.120  29.192  1.00 21.04           C  
ATOM   1537  CD1 TYR B  56      13.368  14.201  29.935  1.00 18.27           C  
ATOM   1538  CD2 TYR B  56      14.647  12.167  29.818  1.00 23.92           C  
ATOM   1539  CE1 TYR B  56      13.725  14.326  31.296  1.00 27.00           C  
ATOM   1540  CE2 TYR B  56      14.996  12.288  31.163  1.00 19.02           C  
ATOM   1541  CZ  TYR B  56      14.539  13.360  31.887  1.00 20.66           C  
ATOM   1542  OH  TYR B  56      14.931  13.447  33.209  1.00 27.05           O  
ATOM   1543  N   LEU B  57      14.735  12.812  24.836  1.00 17.69           N  
ATOM   1544  CA  LEU B  57      14.515  12.117  23.593  1.00 20.73           C  
ATOM   1545  C   LEU B  57      14.071  10.727  24.105  1.00 19.47           C  
ATOM   1546  O   LEU B  57      14.740  10.132  24.957  1.00 20.95           O  
ATOM   1547  CB  LEU B  57      15.822  11.963  22.823  1.00 18.65           C  
ATOM   1548  CG  LEU B  57      15.763  10.957  21.672  1.00 24.28           C  
ATOM   1549  CD1 LEU B  57      14.687  11.400  20.676  1.00 27.01           C  
ATOM   1550  CD2 LEU B  57      17.132  10.881  20.986  1.00 25.31           C  
ATOM   1551  N   ILE B  58      12.948  10.215  23.609  1.00 16.00           N  
ATOM   1552  CA  ILE B  58      12.474   8.915  24.055  1.00 16.30           C  
ATOM   1553  C   ILE B  58      12.215   8.107  22.804  1.00 21.26           C  
ATOM   1554  O   ILE B  58      11.801   8.650  21.783  1.00 19.77           O  
ATOM   1555  CB  ILE B  58      11.157   9.041  24.879  1.00 16.62           C  
ATOM   1556  CG1 ILE B  58       9.978   9.427  23.964  1.00 21.69           C  
ATOM   1557  CG2 ILE B  58      11.316  10.118  25.952  1.00 20.33           C  
ATOM   1558  CD1 ILE B  58       8.649   9.665  24.733  1.00 25.44           C  
ATOM   1559  N   TYR B  59      12.466   6.811  22.854  1.00 15.04           N  
ATOM   1560  CA  TYR B  59      12.253   6.029  21.648  1.00 17.48           C  
ATOM   1561  C   TYR B  59      12.069   4.574  22.005  1.00 18.61           C  
ATOM   1562  O   TYR B  59      12.396   4.160  23.109  1.00 14.57           O  
ATOM   1563  CB  TYR B  59      13.482   6.178  20.748  1.00 17.26           C  
ATOM   1564  CG  TYR B  59      14.732   5.660  21.455  1.00 13.32           C  
ATOM   1565  CD1 TYR B  59      15.087   4.316  21.385  1.00 18.15           C  
ATOM   1566  CD2 TYR B  59      15.528   6.514  22.214  1.00 15.29           C  
ATOM   1567  CE1 TYR B  59      16.205   3.834  22.064  1.00 23.94           C  
ATOM   1568  CE2 TYR B  59      16.651   6.035  22.892  1.00 19.36           C  
ATOM   1569  CZ  TYR B  59      16.978   4.698  22.811  1.00 21.27           C  
ATOM   1570  OH  TYR B  59      18.082   4.218  23.493  1.00 18.95           O  
ATOM   1571  N   SER B  60      11.571   3.800  21.056  1.00 17.19           N  
ATOM   1572  CA  SER B  60      11.392   2.375  21.278  1.00 17.16           C  
ATOM   1573  C   SER B  60      11.146   1.657  19.972  1.00 18.57           C  
ATOM   1574  O   SER B  60      10.597   2.212  19.018  1.00 18.92           O  
ATOM   1575  CB  SER B  60      10.201   2.094  22.211  1.00 18.82           C  
ATOM   1576  OG  SER B  60       9.986   0.681  22.293  1.00 22.38           O  
ATOM   1577  N   GLN B  61      11.575   0.407  19.933  1.00 13.34           N  
ATOM   1578  CA  GLN B  61      11.344  -0.421  18.778  1.00 13.74           C  
ATOM   1579  C   GLN B  61      10.847  -1.778  19.239  1.00 12.96           C  
ATOM   1580  O   GLN B  61      11.327  -2.287  20.249  1.00 17.18           O  
ATOM   1581  CB  GLN B  61      12.638  -0.659  17.976  1.00 14.15           C  
ATOM   1582  CG  GLN B  61      12.443  -1.749  16.891  1.00 16.53           C  
ATOM   1583  CD  GLN B  61      13.706  -2.071  16.117  1.00 21.51           C  
ATOM   1584  NE2 GLN B  61      14.062  -3.355  16.052  1.00 17.56           N  
ATOM   1585  OE1 GLN B  61      14.356  -1.176  15.586  1.00 21.71           O  
ATOM   1586  N   VAL B  62       9.869  -2.333  18.515  1.00 18.33           N  
ATOM   1587  CA  VAL B  62       9.404  -3.702  18.756  1.00 15.58           C  
ATOM   1588  C   VAL B  62       9.405  -4.390  17.396  1.00 19.92           C  
ATOM   1589  O   VAL B  62       9.411  -3.731  16.346  1.00 19.41           O  
ATOM   1590  CB  VAL B  62       7.991  -3.797  19.398  1.00 18.27           C  
ATOM   1591  CG1 VAL B  62       8.022  -3.150  20.784  1.00 16.42           C  
ATOM   1592  CG2 VAL B  62       6.948  -3.158  18.494  1.00 18.96           C  
ATOM   1593  N   LEU B  63       9.477  -5.712  17.415  1.00 17.67           N  
ATOM   1594  CA  LEU B  63       9.475  -6.497  16.185  1.00 16.87           C  
ATOM   1595  C   LEU B  63       8.426  -7.557  16.448  1.00 17.29           C  
ATOM   1596  O   LEU B  63       8.445  -8.207  17.502  1.00 21.57           O  
ATOM   1597  CB  LEU B  63      10.848  -7.163  15.964  1.00 19.05           C  
ATOM   1598  CG  LEU B  63      11.527  -7.294  14.587  1.00 36.60           C  
ATOM   1599  CD1 LEU B  63      12.258  -8.643  14.537  1.00 21.68           C  
ATOM   1600  CD2 LEU B  63      10.549  -7.183  13.424  1.00 22.74           C  
ATOM   1601  N   PHE B  64       7.495  -7.717  15.520  1.00 19.82           N  
ATOM   1602  CA  PHE B  64       6.465  -8.742  15.646  1.00 19.53           C  
ATOM   1603  C   PHE B  64       6.743  -9.778  14.570  1.00 24.71           C  
ATOM   1604  O   PHE B  64       7.256  -9.436  13.503  1.00 23.17           O  
ATOM   1605  CB  PHE B  64       5.096  -8.164  15.372  1.00 20.59           C  
ATOM   1606  CG  PHE B  64       4.637  -7.180  16.390  1.00 19.10           C  
ATOM   1607  CD1 PHE B  64       4.093  -7.613  17.590  1.00 18.58           C  
ATOM   1608  CD2 PHE B  64       4.679  -5.813  16.121  1.00 25.85           C  
ATOM   1609  CE1 PHE B  64       3.584  -6.694  18.508  1.00 20.24           C  
ATOM   1610  CE2 PHE B  64       4.173  -4.881  17.037  1.00 16.63           C  
ATOM   1611  CZ  PHE B  64       3.621  -5.323  18.229  1.00 16.25           C  
ATOM   1612  N   SER B  65       6.430 -11.043  14.838  1.00 23.74           N  
ATOM   1613  CA  SER B  65       6.609 -12.072  13.813  1.00 22.83           C  
ATOM   1614  C   SER B  65       5.633 -13.230  13.996  1.00 28.17           C  
ATOM   1615  O   SER B  65       5.151 -13.488  15.095  1.00 25.61           O  
ATOM   1616  CB  SER B  65       8.031 -12.630  13.836  1.00 22.23           C  
ATOM   1617  OG  SER B  65       8.208 -13.488  14.961  1.00 23.17           O  
ATOM   1618  N   GLY B  66       5.343 -13.922  12.902  1.00 25.43           N  
ATOM   1619  CA  GLY B  66       4.461 -15.076  12.958  1.00 30.60           C  
ATOM   1620  C   GLY B  66       4.920 -16.056  11.888  1.00 42.70           C  
ATOM   1621  O   GLY B  66       5.316 -15.641  10.792  1.00 39.30           O  
ATOM   1622  N   GLN B  67       4.886 -17.348  12.206  1.00 42.98           N  
ATOM   1623  CA  GLN B  67       5.297 -18.388  11.266  1.00 46.24           C  
ATOM   1624  C   GLN B  67       4.326 -18.486  10.094  1.00 46.04           C  
ATOM   1625  O   GLN B  67       4.621 -19.108   9.070  1.00 51.92           O  
ATOM   1626  CB  GLN B  67       5.408 -19.740  11.986  1.00 48.38           C  
ATOM   1627  CG  GLN B  67       6.635 -19.861  12.902  1.00 58.93           C  
ATOM   1628  CD  GLN B  67       6.554 -21.044  13.864  1.00 66.98           C  
ATOM   1629  NE2 GLN B  67       7.461 -22.006  13.702  1.00 72.06           N  
ATOM   1630  OE1 GLN B  67       5.690 -21.086  14.745  1.00 71.23           O  
ATOM   1631  N   GLY B  68       3.171 -17.858  10.246  1.00 43.98           N  
ATOM   1632  CA  GLY B  68       2.171 -17.874   9.196  1.00 41.85           C  
ATOM   1633  C   GLY B  68       1.276 -16.675   9.390  1.00 41.52           C  
ATOM   1634  O   GLY B  68       1.169 -16.176  10.509  1.00 41.96           O  
ATOM   1635  N   CYS B  69       0.634 -16.213   8.319  1.00 41.72           N  
ATOM   1636  CA  CYS B  69      -0.248 -15.058   8.405  1.00 47.17           C  
ATOM   1637  C   CYS B  69      -1.522 -15.369   9.158  1.00 51.45           C  
ATOM   1638  O   CYS B  69      -2.165 -16.390   8.920  1.00 53.88           O  
ATOM   1639  CB  CYS B  69      -0.601 -14.536   7.012  1.00 47.51           C  
ATOM   1640  SG  CYS B  69       0.879 -13.994   6.107  1.00 45.33           S  
ATOM   1641  N   PRO B  70      -1.904 -14.480  10.085  1.00 53.76           N  
ATOM   1642  CA  PRO B  70      -3.110 -14.628  10.900  1.00 55.60           C  
ATOM   1643  C   PRO B  70      -4.323 -15.015  10.072  1.00 56.90           C  
ATOM   1644  O   PRO B  70      -4.513 -14.524   8.958  1.00 55.76           O  
ATOM   1645  CB  PRO B  70      -3.259 -13.254  11.535  1.00 56.22           C  
ATOM   1646  CG  PRO B  70      -1.829 -12.858  11.755  1.00 56.82           C  
ATOM   1647  CD  PRO B  70      -1.173 -13.253  10.449  1.00 55.60           C  
ATOM   1648  N   SER B  71      -5.134 -15.908  10.628  1.00 55.99           N  
ATOM   1649  CA  SER B  71      -6.345 -16.378   9.967  1.00 59.90           C  
ATOM   1650  C   SER B  71      -7.369 -15.258   9.840  1.00 58.36           C  
ATOM   1651  O   SER B  71      -8.234 -15.291   8.964  1.00 58.78           O  
ATOM   1652  CB  SER B  71      -6.960 -17.534  10.760  1.00 64.63           C  
ATOM   1653  OG  SER B  71      -8.229 -17.886  10.233  1.00 69.26           O  
ATOM   1654  N   THR B  72      -7.275 -14.273  10.726  1.00 52.61           N  
ATOM   1655  CA  THR B  72      -8.201 -13.148  10.709  1.00 51.92           C  
ATOM   1656  C   THR B  72      -7.447 -11.813  10.651  1.00 49.44           C  
ATOM   1657  O   THR B  72      -6.226 -11.765  10.806  1.00 40.63           O  
ATOM   1658  CB  THR B  72      -9.116 -13.170  11.958  1.00 52.75           C  
ATOM   1659  CG2 THR B  72      -8.293 -13.053  13.228  1.00 56.93           C  
ATOM   1660  OG1 THR B  72     -10.035 -12.075  11.899  1.00 65.47           O  
ATOM   1661  N   HIS B  73      -8.179 -10.732  10.411  1.00 46.47           N  
ATOM   1662  CA  HIS B  73      -7.575  -9.411  10.335  1.00 47.19           C  
ATOM   1663  C   HIS B  73      -7.079  -8.950  11.704  1.00 44.35           C  
ATOM   1664  O   HIS B  73      -7.871  -8.761  12.628  1.00 45.82           O  
ATOM   1665  CB  HIS B  73      -8.585  -8.411   9.781  1.00 52.27           C  
ATOM   1666  CG  HIS B  73      -8.136  -6.990   9.887  1.00 53.92           C  
ATOM   1667  CD2 HIS B  73      -7.315  -6.255   9.101  1.00 54.26           C  
ATOM   1668  ND1 HIS B  73      -8.509  -6.169  10.929  1.00 59.41           N  
ATOM   1669  CE1 HIS B  73      -7.940  -4.986  10.778  1.00 58.15           C  
ATOM   1670  NE2 HIS B  73      -7.210  -5.012   9.677  1.00 54.71           N  
ATOM   1671  N   VAL B  74      -5.769  -8.763  11.833  1.00 35.79           N  
ATOM   1672  CA  VAL B  74      -5.195  -8.345  13.110  1.00 35.29           C  
ATOM   1673  C   VAL B  74      -4.431  -7.027  13.009  1.00 28.73           C  
ATOM   1674  O   VAL B  74      -3.828  -6.722  11.980  1.00 30.85           O  
ATOM   1675  CB  VAL B  74      -4.227  -9.437  13.643  1.00 35.77           C  
ATOM   1676  CG1 VAL B  74      -3.135  -9.709  12.620  1.00 37.58           C  
ATOM   1677  CG2 VAL B  74      -3.618  -9.012  14.967  1.00 46.27           C  
ATOM   1678  N   LEU B  75      -4.481  -6.241  14.074  1.00 27.30           N  
ATOM   1679  CA  LEU B  75      -3.745  -4.984  14.115  1.00 26.69           C  
ATOM   1680  C   LEU B  75      -2.686  -5.109  15.199  1.00 26.20           C  
ATOM   1681  O   LEU B  75      -2.945  -5.639  16.285  1.00 27.33           O  
ATOM   1682  CB  LEU B  75      -4.683  -3.807  14.401  1.00 30.01           C  
ATOM   1683  CG  LEU B  75      -5.684  -3.524  13.259  1.00 30.43           C  
ATOM   1684  CD1 LEU B  75      -6.528  -2.300  13.592  1.00 30.54           C  
ATOM   1685  CD2 LEU B  75      -4.937  -3.306  11.952  1.00 31.04           C  
ATOM   1686  N   LEU B  76      -1.478  -4.657  14.877  1.00 20.23           N  
ATOM   1687  CA  LEU B  76      -0.352  -4.707  15.801  1.00 19.24           C  
ATOM   1688  C   LEU B  76      -0.109  -3.274  16.258  1.00 19.35           C  
ATOM   1689  O   LEU B  76      -0.008  -2.372  15.423  1.00 24.56           O  
ATOM   1690  CB  LEU B  76       0.887  -5.237  15.072  1.00 18.98           C  
ATOM   1691  CG  LEU B  76       0.839  -6.688  14.577  1.00 22.42           C  
ATOM   1692  CD1 LEU B  76       2.088  -7.000  13.778  1.00 30.62           C  
ATOM   1693  CD2 LEU B  76       0.739  -7.626  15.778  1.00 27.52           C  
ATOM   1694  N   THR B  77      -0.050  -3.050  17.564  1.00 19.11           N  
ATOM   1695  CA  THR B  77       0.164  -1.691  18.052  1.00 18.14           C  
ATOM   1696  C   THR B  77       1.349  -1.575  18.980  1.00 21.19           C  
ATOM   1697  O   THR B  77       1.710  -2.516  19.692  1.00 21.37           O  
ATOM   1698  CB  THR B  77      -1.093  -1.129  18.785  1.00 20.84           C  
ATOM   1699  CG2 THR B  77      -2.341  -1.268  17.912  1.00 25.75           C  
ATOM   1700  OG1 THR B  77      -1.288  -1.845  20.007  1.00 19.82           O  
ATOM   1701  N   HIS B  78       1.956  -0.397  18.957  1.00 14.27           N  
ATOM   1702  CA  HIS B  78       3.106  -0.114  19.792  1.00 16.43           C  
ATOM   1703  C   HIS B  78       2.899   1.322  20.239  1.00 20.73           C  
ATOM   1704  O   HIS B  78       2.635   2.198  19.413  1.00 16.46           O  
ATOM   1705  CB  HIS B  78       4.388  -0.265  18.962  1.00 16.56           C  
ATOM   1706  CG  HIS B  78       5.634  -0.064  19.753  1.00 26.03           C  
ATOM   1707  CD2 HIS B  78       6.861   0.383  19.393  1.00 31.87           C  
ATOM   1708  ND1 HIS B  78       5.692  -0.306  21.108  1.00 29.23           N  
ATOM   1709  CE1 HIS B  78       6.900  -0.008  21.550  1.00 27.64           C  
ATOM   1710  NE2 HIS B  78       7.624   0.410  20.535  1.00 24.19           N  
ATOM   1711  N   THR B  79       2.994   1.580  21.539  1.00 16.45           N  
ATOM   1712  CA  THR B  79       2.752   2.933  22.003  1.00 17.59           C  
ATOM   1713  C   THR B  79       3.648   3.282  23.168  1.00 20.02           C  
ATOM   1714  O   THR B  79       3.992   2.417  23.964  1.00 22.51           O  
ATOM   1715  CB  THR B  79       1.292   3.103  22.525  1.00 24.60           C  
ATOM   1716  CG2 THR B  79       0.264   2.545  21.554  1.00 14.60           C  
ATOM   1717  OG1 THR B  79       1.162   2.390  23.756  1.00 34.83           O  
ATOM   1718  N   ILE B  80       4.067   4.539  23.241  1.00 16.33           N  
ATOM   1719  CA  ILE B  80       4.813   4.987  24.402  1.00 16.21           C  
ATOM   1720  C   ILE B  80       3.841   5.962  25.063  1.00 19.81           C  
ATOM   1721  O   ILE B  80       3.338   6.904  24.431  1.00 19.23           O  
ATOM   1722  CB  ILE B  80       6.122   5.694  24.055  1.00 16.76           C  
ATOM   1723  CG1 ILE B  80       7.174   4.638  23.659  1.00 15.05           C  
ATOM   1724  CG2 ILE B  80       6.610   6.490  25.277  1.00 19.50           C  
ATOM   1725  CD1 ILE B  80       8.526   5.259  23.166  1.00 16.64           C  
ATOM   1726  N   SER B  81       3.540   5.717  26.326  1.00 17.43           N  
ATOM   1727  CA  SER B  81       2.585   6.575  27.021  1.00 17.26           C  
ATOM   1728  C   SER B  81       3.217   7.181  28.250  1.00 18.96           C  
ATOM   1729  O   SER B  81       4.214   6.674  28.776  1.00 21.49           O  
ATOM   1730  CB  SER B  81       1.344   5.772  27.389  1.00 23.94           C  
ATOM   1731  OG  SER B  81       1.695   4.687  28.230  1.00 26.24           O  
ATOM   1732  N   ARG B  82       2.624   8.279  28.698  1.00 20.07           N  
ATOM   1733  CA  ARG B  82       3.126   9.014  29.847  1.00 22.89           C  
ATOM   1734  C   ARG B  82       2.086   9.040  30.964  1.00 20.53           C  
ATOM   1735  O   ARG B  82       0.911   9.302  30.716  1.00 22.24           O  
ATOM   1736  CB  ARG B  82       3.450  10.453  29.417  1.00 27.12           C  
ATOM   1737  CG  ARG B  82       4.053  11.360  30.492  1.00 31.01           C  
ATOM   1738  CD  ARG B  82       4.129  12.814  30.002  1.00 33.90           C  
ATOM   1739  NE  ARG B  82       4.575  13.717  31.058  1.00 27.60           N  
ATOM   1740  CZ  ARG B  82       4.331  15.027  31.096  1.00 40.33           C  
ATOM   1741  NH1 ARG B  82       3.641  15.619  30.123  1.00 33.57           N1+
ATOM   1742  NH2 ARG B  82       4.757  15.747  32.131  1.00 33.57           N  
ATOM   1743  N   ILE B  83       2.536   8.745  32.180  1.00 21.32           N  
ATOM   1744  CA  ILE B  83       1.686   8.785  33.367  1.00 24.98           C  
ATOM   1745  C   ILE B  83       2.384   9.754  34.308  1.00 26.58           C  
ATOM   1746  O   ILE B  83       3.507   9.505  34.758  1.00 23.65           O  
ATOM   1747  CB  ILE B  83       1.568   7.411  34.049  1.00 32.62           C  
ATOM   1748  CG1 ILE B  83       0.691   6.487  33.199  1.00 30.20           C  
ATOM   1749  CG2 ILE B  83       0.981   7.574  35.455  1.00 33.31           C  
ATOM   1750  CD1 ILE B  83       0.493   5.102  33.781  1.00 41.19           C  
ATOM   1751  N   SER B  84       1.729  10.879  34.570  1.00 33.89           N  
ATOM   1752  CA  SER B  84       2.279  11.908  35.444  1.00 37.55           C  
ATOM   1753  C   SER B  84       1.724  11.748  36.845  1.00 39.42           C  
ATOM   1754  O   SER B  84       0.714  11.078  37.048  1.00 35.98           O  
ATOM   1755  CB  SER B  84       1.914  13.306  34.934  1.00 40.34           C  
ATOM   1756  OG  SER B  84       2.628  13.627  33.747  1.00 52.18           O  
ATOM   1757  N   THR B  85       2.382  12.378  37.809  1.00 44.49           N  
ATOM   1758  CA  THR B  85       1.931  12.310  39.190  1.00 49.92           C  
ATOM   1759  C   THR B  85       0.703  13.197  39.402  1.00 50.99           C  
ATOM   1760  O   THR B  85       0.054  13.115  40.442  1.00 53.80           O  
ATOM   1761  CB  THR B  85       3.046  12.761  40.164  1.00 53.60           C  
ATOM   1762  CG2 THR B  85       4.246  11.837  40.070  1.00 50.31           C  
ATOM   1763  OG1 THR B  85       3.455  14.095  39.837  1.00 55.74           O  
ATOM   1764  N   THR B  86       0.386  14.035  38.415  1.00 47.98           N  
ATOM   1765  CA  THR B  86      -0.760  14.943  38.507  1.00 47.42           C  
ATOM   1766  C   THR B  86      -1.904  14.521  37.602  1.00 50.79           C  
ATOM   1767  O   THR B  86      -2.969  15.140  37.603  1.00 51.39           O  
ATOM   1768  CB  THR B  86      -0.379  16.372  38.096  1.00 51.30           C  
ATOM   1769  CG2 THR B  86       0.874  16.827  38.843  1.00 49.50           C  
ATOM   1770  OG1 THR B  86      -0.134  16.407  36.682  1.00 50.51           O  
ATOM   1771  N   HIS B  87      -1.674  13.477  36.817  1.00 48.09           N  
ATOM   1772  CA  HIS B  87      -2.678  12.972  35.897  1.00 55.76           C  
ATOM   1773  C   HIS B  87      -2.625  11.446  35.871  1.00 57.18           C  
ATOM   1774  O   HIS B  87      -1.752  10.853  35.238  1.00 59.27           O  
ATOM   1775  CB  HIS B  87      -2.423  13.547  34.502  1.00 62.37           C  
ATOM   1776  CG  HIS B  87      -3.459  13.168  33.494  1.00 70.85           C  
ATOM   1777  CD2 HIS B  87      -3.364  12.910  32.167  1.00 74.30           C  
ATOM   1778  ND1 HIS B  87      -4.795  13.051  33.811  1.00 76.81           N  
ATOM   1779  CE1 HIS B  87      -5.479  12.738  32.724  1.00 78.70           C  
ATOM   1780  NE2 HIS B  87      -4.634  12.647  31.713  1.00 74.80           N  
ATOM   1781  N   ASN B  88      -3.567  10.818  36.567  1.00 59.65           N  
ATOM   1782  CA  ASN B  88      -3.621   9.362  36.653  1.00 63.31           C  
ATOM   1783  C   ASN B  88      -3.849   8.678  35.310  1.00 59.97           C  
ATOM   1784  O   ASN B  88      -3.306   7.600  35.065  1.00 58.24           O  
ATOM   1785  CB  ASN B  88      -4.712   8.935  37.640  1.00 68.97           C  
ATOM   1786  CG  ASN B  88      -4.490   9.497  39.040  1.00 74.20           C  
ATOM   1787  ND2 ASN B  88      -5.518  10.137  39.591  1.00 74.55           N  
ATOM   1788  OD1 ASN B  88      -3.412   9.350  39.619  1.00 76.49           O  
ATOM   1789  N   GLN B  89      -4.654   9.300  34.448  1.00 54.56           N  
ATOM   1790  CA  GLN B  89      -4.946   8.746  33.127  1.00 48.91           C  
ATOM   1791  C   GLN B  89      -3.744   8.876  32.174  1.00 39.62           C  
ATOM   1792  O   GLN B  89      -3.204   9.964  31.965  1.00 32.81           O  
ATOM   1793  CB  GLN B  89      -6.178   9.440  32.528  1.00 56.47           C  
ATOM   1794  CG  GLN B  89      -7.469   9.160  33.289  1.00 65.52           C  
ATOM   1795  CD  GLN B  89      -7.801   7.675  33.347  1.00 66.92           C  
ATOM   1796  NE2 GLN B  89      -7.838   7.123  34.555  1.00 71.49           N  
ATOM   1797  OE1 GLN B  89      -8.020   7.033  32.319  1.00 70.75           O  
ATOM   1798  N   PRO B  90      -3.303   7.755  31.597  1.00 32.66           N  
ATOM   1799  CA  PRO B  90      -2.160   7.775  30.672  1.00 31.87           C  
ATOM   1800  C   PRO B  90      -2.420   8.553  29.387  1.00 27.73           C  
ATOM   1801  O   PRO B  90      -3.549   8.627  28.913  1.00 26.40           O  
ATOM   1802  CB  PRO B  90      -1.917   6.295  30.389  1.00 35.42           C  
ATOM   1803  CG  PRO B  90      -2.425   5.621  31.649  1.00 42.87           C  
ATOM   1804  CD  PRO B  90      -3.695   6.372  31.913  1.00 33.60           C  
ATOM   1805  N   VAL B  91      -1.366   9.136  28.823  1.00 28.54           N  
ATOM   1806  CA  VAL B  91      -1.505   9.876  27.577  1.00 25.02           C  
ATOM   1807  C   VAL B  91      -0.522   9.293  26.573  1.00 16.49           C  
ATOM   1808  O   VAL B  91       0.646   9.077  26.908  1.00 20.11           O  
ATOM   1809  CB  VAL B  91      -1.196  11.370  27.775  1.00 25.99           C  
ATOM   1810  CG1 VAL B  91      -1.366  12.121  26.448  1.00 27.74           C  
ATOM   1811  CG2 VAL B  91      -2.117  11.957  28.834  1.00 34.66           C  
ATOM   1812  N   ASN B  92      -0.980   9.021  25.353  1.00 17.92           N  
ATOM   1813  CA  ASN B  92      -0.077   8.458  24.351  1.00 15.55           C  
ATOM   1814  C   ASN B  92       0.790   9.569  23.758  1.00 21.16           C  
ATOM   1815  O   ASN B  92       0.292  10.532  23.175  1.00 25.52           O  
ATOM   1816  CB  ASN B  92      -0.866   7.736  23.247  1.00 19.66           C  
ATOM   1817  CG  ASN B  92      -1.519   6.451  23.746  1.00 29.00           C  
ATOM   1818  ND2 ASN B  92      -2.417   5.896  22.950  1.00 24.24           N  
ATOM   1819  OD1 ASN B  92      -1.195   5.954  24.839  1.00 23.60           O  
ATOM   1820  N   LEU B  93       2.096   9.442  23.936  1.00 16.85           N  
ATOM   1821  CA  LEU B  93       3.023  10.427  23.411  1.00 17.19           C  
ATOM   1822  C   LEU B  93       3.375  10.042  21.985  1.00 19.67           C  
ATOM   1823  O   LEU B  93       3.488  10.886  21.090  1.00 16.85           O  
ATOM   1824  CB  LEU B  93       4.295  10.436  24.252  1.00 17.13           C  
ATOM   1825  CG  LEU B  93       4.186  10.881  25.715  1.00 17.80           C  
ATOM   1826  CD1 LEU B  93       5.592  10.909  26.310  1.00 21.87           C  
ATOM   1827  CD2 LEU B  93       3.545  12.257  25.806  1.00 17.39           C  
ATOM   1828  N   LEU B  94       3.541   8.742  21.785  1.00 14.44           N  
ATOM   1829  CA  LEU B  94       3.925   8.202  20.485  1.00 16.83           C  
ATOM   1830  C   LEU B  94       3.179   6.896  20.242  1.00 18.90           C  
ATOM   1831  O   LEU B  94       3.127   6.034  21.112  1.00 20.88           O  
ATOM   1832  CB  LEU B  94       5.427   7.921  20.480  1.00 18.09           C  
ATOM   1833  CG  LEU B  94       6.416   9.046  20.839  1.00 14.99           C  
ATOM   1834  CD1 LEU B  94       7.761   8.412  21.190  1.00 19.98           C  
ATOM   1835  CD2 LEU B  94       6.570  10.029  19.670  1.00 13.75           C  
ATOM   1836  N   SER B  95       2.631   6.732  19.051  1.00 17.65           N  
ATOM   1837  CA  SER B  95       1.891   5.531  18.773  1.00 15.73           C  
ATOM   1838  C   SER B  95       1.854   5.176  17.308  1.00 16.46           C  
ATOM   1839  O   SER B  95       1.766   6.055  16.458  1.00 17.62           O  
ATOM   1840  CB  SER B  95       0.468   5.690  19.315  1.00 21.67           C  
ATOM   1841  OG  SER B  95      -0.382   4.674  18.842  1.00 29.48           O  
ATOM   1842  N   ALA B  96       1.929   3.880  17.015  1.00 14.43           N  
ATOM   1843  CA  ALA B  96       1.870   3.418  15.635  1.00 13.12           C  
ATOM   1844  C   ALA B  96       1.058   2.124  15.579  1.00 20.18           C  
ATOM   1845  O   ALA B  96       0.916   1.415  16.578  1.00 18.93           O  
ATOM   1846  CB  ALA B  96       3.282   3.189  15.076  1.00 15.76           C  
ATOM   1847  N   ILE B  97       0.560   1.823  14.387  1.00 16.32           N  
ATOM   1848  CA  ILE B  97      -0.278   0.659  14.149  1.00 18.30           C  
ATOM   1849  C   ILE B  97       0.181   0.002  12.861  1.00 22.31           C  
ATOM   1850  O   ILE B  97       0.527   0.686  11.893  1.00 20.63           O  
ATOM   1851  CB  ILE B  97      -1.762   1.092  13.976  1.00 19.62           C  
ATOM   1852  CG1 ILE B  97      -2.245   1.832  15.243  1.00 19.71           C  
ATOM   1853  CG2 ILE B  97      -2.647  -0.143  13.702  1.00 20.35           C  
ATOM   1854  CD1 ILE B  97      -3.652   2.390  15.127  1.00 23.01           C  
ATOM   1855  N   ARG B  98       0.203  -1.326  12.838  1.00 20.02           N  
ATOM   1856  CA  ARG B  98       0.596  -2.016  11.628  1.00 19.96           C  
ATOM   1857  C   ARG B  98      -0.387  -3.167  11.390  1.00 26.45           C  
ATOM   1858  O   ARG B  98      -0.842  -3.813  12.335  1.00 23.54           O  
ATOM   1859  CB  ARG B  98       2.017  -2.536  11.778  1.00 24.76           C  
ATOM   1860  CG  ARG B  98       2.499  -3.314  10.603  1.00 30.50           C  
ATOM   1861  CD  ARG B  98       2.713  -2.437   9.370  1.00 32.95           C  
ATOM   1862  NE  ARG B  98       2.987  -3.324   8.259  1.00 35.68           N  
ATOM   1863  CZ  ARG B  98       2.199  -3.489   7.207  1.00 39.84           C  
ATOM   1864  NH1 ARG B  98       1.072  -2.798   7.091  1.00 37.33           N1+
ATOM   1865  NH2 ARG B  98       2.512  -4.410   6.307  1.00 35.67           N  
ATOM   1866  N   SER B  99      -0.711  -3.402  10.126  1.00 27.13           N  
ATOM   1867  CA  SER B  99      -1.634  -4.463   9.734  1.00 26.87           C  
ATOM   1868  C   SER B  99      -0.827  -5.552   9.060  1.00 27.46           C  
ATOM   1869  O   SER B  99      -0.363  -5.379   7.935  1.00 24.07           O  
ATOM   1870  CB  SER B  99      -2.661  -3.915   8.735  1.00 26.86           C  
ATOM   1871  OG  SER B  99      -1.989  -3.292   7.634  1.00 25.35           O  
ATOM   1872  N   PRO B 100      -0.631  -6.684   9.749  1.00 28.03           N  
ATOM   1873  CA  PRO B 100       0.126  -7.823   9.224  1.00 32.09           C  
ATOM   1874  C   PRO B 100      -0.619  -8.468   8.071  1.00 36.22           C  
ATOM   1875  O   PRO B 100      -1.787  -8.170   7.826  1.00 36.78           O  
ATOM   1876  CB  PRO B 100       0.194  -8.786  10.407  1.00 37.89           C  
ATOM   1877  CG  PRO B 100      -0.003  -7.916  11.585  1.00 40.32           C  
ATOM   1878  CD  PRO B 100      -1.022  -6.923  11.147  1.00 34.19           C  
ATOM   1879  N   CYS B 101       0.062  -9.379   7.391  1.00 37.75           N  
ATOM   1880  CA  CYS B 101      -0.511 -10.096   6.264  1.00 45.87           C  
ATOM   1881  C   CYS B 101      -1.726 -10.923   6.645  1.00 45.39           C  
ATOM   1882  O   CYS B 101      -1.809 -11.439   7.757  1.00 47.18           O  
ATOM   1883  CB  CYS B 101       0.541 -11.011   5.657  1.00 44.54           C  
ATOM   1884  SG  CYS B 101       1.318 -12.152   6.858  1.00 45.21           S  
ATOM   1885  N   GLN B 102      -2.659 -11.038   5.701  1.00 49.31           N  
ATOM   1886  CA  GLN B 102      -3.897 -11.804   5.871  1.00 55.30           C  
ATOM   1887  C   GLN B 102      -3.815 -13.106   5.069  1.00 53.21           C  
ATOM   1888  O   GLN B 102      -3.570 -14.174   5.629  1.00 57.51           O  
ATOM   1889  CB  GLN B 102      -5.093 -10.980   5.377  1.00 61.52           C  
ATOM   1890  CG  GLN B 102      -6.450 -11.675   5.495  1.00 61.72           C  
ATOM   1891  CD  GLN B 102      -6.940 -11.774   6.931  1.00 62.49           C  
ATOM   1892  NE2 GLN B 102      -8.098 -11.173   7.206  1.00 49.56           N  
ATOM   1893  OE1 GLN B 102      -6.288 -12.387   7.784  1.00 68.30           O  
ATOM   1894  N   ALA B 111       9.049 -19.884   4.205  1.00 60.98           N  
ATOM   1895  CA  ALA B 111       8.256 -19.681   2.997  1.00 59.53           C  
ATOM   1896  C   ALA B 111       6.974 -18.906   3.285  1.00 57.34           C  
ATOM   1897  O   ALA B 111       6.226 -18.567   2.364  1.00 55.06           O  
ATOM   1898  CB  ALA B 111       7.918 -21.031   2.365  1.00 64.03           C  
ATOM   1899  N   ASN B 112       6.732 -18.624   4.564  1.00 55.55           N  
ATOM   1900  CA  ASN B 112       5.545 -17.897   4.995  1.00 48.00           C  
ATOM   1901  C   ASN B 112       5.694 -17.096   6.295  1.00 39.27           C  
ATOM   1902  O   ASN B 112       4.775 -16.376   6.683  1.00 37.91           O  
ATOM   1903  CB  ASN B 112       4.353 -18.853   5.123  1.00 54.36           C  
ATOM   1904  CG  ASN B 112       4.728 -20.180   5.758  1.00 60.09           C  
ATOM   1905  ND2 ASN B 112       4.316 -21.271   5.125  1.00 63.61           N  
ATOM   1906  OD1 ASN B 112       5.374 -20.227   6.805  1.00 64.52           O  
ATOM   1907  N   PRO B 113       6.835 -17.212   6.992  1.00 33.85           N  
ATOM   1908  CA  PRO B 113       6.949 -16.427   8.228  1.00 39.25           C  
ATOM   1909  C   PRO B 113       7.029 -14.934   7.907  1.00 36.49           C  
ATOM   1910  O   PRO B 113       7.710 -14.536   6.961  1.00 33.81           O  
ATOM   1911  CB  PRO B 113       8.235 -16.960   8.857  1.00 42.61           C  
ATOM   1912  CG  PRO B 113       9.050 -17.339   7.661  1.00 45.35           C  
ATOM   1913  CD  PRO B 113       8.039 -18.034   6.791  1.00 38.22           C  
ATOM   1914  N   TRP B 114       6.329 -14.117   8.691  1.00 33.53           N  
ATOM   1915  CA  TRP B 114       6.316 -12.673   8.473  1.00 32.05           C  
ATOM   1916  C   TRP B 114       6.935 -11.913   9.643  1.00 26.65           C  
ATOM   1917  O   TRP B 114       6.952 -12.394  10.778  1.00 22.14           O  
ATOM   1918  CB  TRP B 114       4.878 -12.173   8.229  1.00 30.52           C  
ATOM   1919  CG  TRP B 114       3.908 -12.564   9.307  1.00 29.65           C  
ATOM   1920  CD1 TRP B 114       3.140 -13.699   9.354  1.00 36.99           C  
ATOM   1921  CD2 TRP B 114       3.639 -11.852  10.522  1.00 30.47           C  
ATOM   1922  CE2 TRP B 114       2.701 -12.617  11.258  1.00 31.54           C  
ATOM   1923  CE3 TRP B 114       4.100 -10.644  11.062  1.00 25.43           C  
ATOM   1924  NE1 TRP B 114       2.413 -13.735  10.522  1.00 35.15           N  
ATOM   1925  CZ2 TRP B 114       2.216 -12.213  12.510  1.00 28.16           C  
ATOM   1926  CZ3 TRP B 114       3.618 -10.238  12.309  1.00 32.12           C  
ATOM   1927  CH2 TRP B 114       2.684 -11.024  13.019  1.00 32.32           C  
ATOM   1928  N   TYR B 115       7.451 -10.722   9.349  1.00 26.36           N  
ATOM   1929  CA  TYR B 115       8.089  -9.866  10.352  1.00 23.80           C  
ATOM   1930  C   TYR B 115       7.615  -8.439  10.156  1.00 24.93           C  
ATOM   1931  O   TYR B 115       7.548  -7.958   9.034  1.00 25.08           O  
ATOM   1932  CB  TYR B 115       9.611  -9.885  10.203  1.00 27.04           C  
ATOM   1933  CG  TYR B 115      10.257 -11.164  10.627  1.00 26.33           C  
ATOM   1934  CD1 TYR B 115      10.280 -12.276   9.784  1.00 26.50           C  
ATOM   1935  CD2 TYR B 115      10.838 -11.272  11.884  1.00 26.40           C  
ATOM   1936  CE1 TYR B 115      10.875 -13.460  10.190  1.00 29.43           C  
ATOM   1937  CE2 TYR B 115      11.430 -12.446  12.296  1.00 28.00           C  
ATOM   1938  CZ  TYR B 115      11.449 -13.538  11.445  1.00 27.83           C  
ATOM   1939  OH  TYR B 115      12.080 -14.693  11.871  1.00 33.94           O  
ATOM   1940  N   GLU B 116       7.314  -7.764  11.256  1.00 25.24           N  
ATOM   1941  CA  GLU B 116       6.837  -6.387  11.213  1.00 18.47           C  
ATOM   1942  C   GLU B 116       7.480  -5.549  12.318  1.00 18.81           C  
ATOM   1943  O   GLU B 116       7.165  -5.718  13.492  1.00 20.13           O  
ATOM   1944  CB  GLU B 116       5.316  -6.356  11.416  1.00 21.48           C  
ATOM   1945  CG  GLU B 116       4.525  -7.071  10.348  1.00 26.77           C  
ATOM   1946  CD  GLU B 116       4.241  -6.191   9.147  1.00 27.85           C  
ATOM   1947  OE1 GLU B 116       4.835  -5.096   9.044  1.00 26.28           O  
ATOM   1948  OE2 GLU B 116       3.422  -6.597   8.304  1.00 29.15           O1-
ATOM   1949  N   PRO B 117       8.425  -4.668  11.959  1.00 19.68           N  
ATOM   1950  CA  PRO B 117       9.074  -3.815  12.955  1.00 16.66           C  
ATOM   1951  C   PRO B 117       8.277  -2.508  13.121  1.00 20.68           C  
ATOM   1952  O   PRO B 117       7.583  -2.067  12.193  1.00 21.05           O  
ATOM   1953  CB  PRO B 117      10.449  -3.559  12.342  1.00 17.72           C  
ATOM   1954  CG  PRO B 117      10.174  -3.575  10.890  1.00 26.86           C  
ATOM   1955  CD  PRO B 117       9.205  -4.713  10.709  1.00 24.26           C  
ATOM   1956  N   ILE B 118       8.357  -1.904  14.302  1.00 20.15           N  
ATOM   1957  CA  ILE B 118       7.702  -0.613  14.523  1.00 19.16           C  
ATOM   1958  C   ILE B 118       8.684   0.216  15.334  1.00 22.37           C  
ATOM   1959  O   ILE B 118       9.182  -0.236  16.368  1.00 22.69           O  
ATOM   1960  CB  ILE B 118       6.390  -0.718  15.322  1.00 21.59           C  
ATOM   1961  CG1 ILE B 118       5.324  -1.431  14.482  1.00 19.59           C  
ATOM   1962  CG2 ILE B 118       5.926   0.689  15.747  1.00 20.66           C  
ATOM   1963  CD1 ILE B 118       3.933  -1.523  15.150  1.00 19.90           C  
ATOM   1964  N   TYR B 119       8.964   1.427  14.865  1.00 16.70           N  
ATOM   1965  CA  TYR B 119       9.890   2.304  15.565  1.00 18.61           C  
ATOM   1966  C   TYR B 119       9.182   3.601  15.974  1.00 19.62           C  
ATOM   1967  O   TYR B 119       8.426   4.170  15.191  1.00 18.91           O  
ATOM   1968  CB  TYR B 119      11.111   2.625  14.686  1.00 17.23           C  
ATOM   1969  CG  TYR B 119      12.155   3.401  15.449  1.00 14.40           C  
ATOM   1970  CD1 TYR B 119      13.198   2.756  16.121  1.00 16.93           C  
ATOM   1971  CD2 TYR B 119      12.076   4.796  15.541  1.00 16.29           C  
ATOM   1972  CE1 TYR B 119      14.123   3.486  16.861  1.00 16.62           C  
ATOM   1973  CE2 TYR B 119      12.984   5.520  16.272  1.00 15.58           C  
ATOM   1974  CZ  TYR B 119      14.010   4.855  16.934  1.00 19.24           C  
ATOM   1975  OH  TYR B 119      14.908   5.574  17.671  1.00 23.37           O  
ATOM   1976  N   LEU B 120       9.415   4.051  17.206  1.00 16.05           N  
ATOM   1977  CA  LEU B 120       8.798   5.276  17.725  1.00 19.65           C  
ATOM   1978  C   LEU B 120       9.867   6.157  18.360  1.00 15.18           C  
ATOM   1979  O   LEU B 120      10.781   5.632  18.980  1.00 15.29           O  
ATOM   1980  CB  LEU B 120       7.776   4.938  18.817  1.00 19.88           C  
ATOM   1981  CG  LEU B 120       6.585   4.051  18.473  1.00 20.62           C  
ATOM   1982  CD1 LEU B 120       5.835   3.688  19.747  1.00 21.08           C  
ATOM   1983  CD2 LEU B 120       5.679   4.795  17.498  1.00 20.47           C  
ATOM   1984  N   GLY B 121       9.768   7.478  18.199  1.00 14.49           N  
ATOM   1985  CA  GLY B 121      10.742   8.353  18.833  1.00 12.27           C  
ATOM   1986  C   GLY B 121      10.421   9.824  18.737  1.00 16.56           C  
ATOM   1987  O   GLY B 121       9.920  10.279  17.714  1.00 18.28           O  
ATOM   1988  N   GLY B 122      10.706  10.576  19.795  1.00 14.98           N  
ATOM   1989  CA  GLY B 122      10.474  12.010  19.746  1.00 14.11           C  
ATOM   1990  C   GLY B 122      10.984  12.696  21.009  1.00 15.13           C  
ATOM   1991  O   GLY B 122      11.365  12.014  21.964  1.00 19.54           O  
ATOM   1992  N   VAL B 123      10.972  14.023  21.020  1.00 18.40           N  
ATOM   1993  CA  VAL B 123      11.463  14.801  22.153  1.00 15.92           C  
ATOM   1994  C   VAL B 123      10.276  15.338  22.929  1.00 15.86           C  
ATOM   1995  O   VAL B 123       9.323  15.862  22.344  1.00 18.42           O  
ATOM   1996  CB  VAL B 123      12.341  15.975  21.658  1.00 21.03           C  
ATOM   1997  CG1 VAL B 123      12.754  16.858  22.822  1.00 18.72           C  
ATOM   1998  CG2 VAL B 123      13.551  15.429  20.920  1.00 18.30           C  
ATOM   1999  N   PHE B 124      10.346  15.205  24.255  1.00 15.64           N  
ATOM   2000  CA  PHE B 124       9.259  15.642  25.106  1.00 14.56           C  
ATOM   2001  C   PHE B 124       9.756  16.273  26.390  1.00 17.21           C  
ATOM   2002  O   PHE B 124      10.774  15.871  26.933  1.00 19.49           O  
ATOM   2003  CB  PHE B 124       8.374  14.449  25.484  1.00 18.90           C  
ATOM   2004  CG  PHE B 124       7.720  13.790  24.310  1.00 17.55           C  
ATOM   2005  CD1 PHE B 124       8.403  12.835  23.554  1.00 16.23           C  
ATOM   2006  CD2 PHE B 124       6.433  14.169  23.925  1.00 16.80           C  
ATOM   2007  CE1 PHE B 124       7.801  12.275  22.427  1.00 16.24           C  
ATOM   2008  CE2 PHE B 124       5.828  13.614  22.802  1.00 15.72           C  
ATOM   2009  CZ  PHE B 124       6.514  12.664  22.052  1.00 18.51           C  
ATOM   2010  N   GLN B 125       9.008  17.260  26.862  1.00 16.72           N  
ATOM   2011  CA  GLN B 125       9.286  17.915  28.139  1.00 17.65           C  
ATOM   2012  C   GLN B 125       8.638  16.999  29.178  1.00 14.90           C  
ATOM   2013  O   GLN B 125       7.419  16.795  29.151  1.00 20.80           O  
ATOM   2014  CB  GLN B 125       8.595  19.282  28.182  1.00 22.25           C  
ATOM   2015  CG  GLN B 125       8.674  19.975  29.532  1.00 23.00           C  
ATOM   2016  CD  GLN B 125      10.083  20.306  29.912  1.00 26.78           C  
ATOM   2017  NE2 GLN B 125      10.383  20.216  31.204  1.00 34.72           N  
ATOM   2018  OE1 GLN B 125      10.902  20.660  29.060  1.00 27.08           O  
ATOM   2019  N   LEU B 126       9.439  16.467  30.099  1.00 18.42           N  
ATOM   2020  CA  LEU B 126       8.930  15.554  31.129  1.00 20.59           C  
ATOM   2021  C   LEU B 126       9.185  16.110  32.525  1.00 23.99           C  
ATOM   2022  O   LEU B 126       9.961  17.044  32.676  1.00 21.55           O  
ATOM   2023  CB  LEU B 126       9.605  14.193  31.003  1.00 21.75           C  
ATOM   2024  CG  LEU B 126       9.388  13.531  29.640  1.00 19.53           C  
ATOM   2025  CD1 LEU B 126      10.116  12.198  29.625  1.00 21.52           C  
ATOM   2026  CD2 LEU B 126       7.891  13.361  29.370  1.00 19.83           C  
ATOM   2027  N   GLU B 127       8.530  15.542  33.537  1.00 21.51           N  
ATOM   2028  CA  GLU B 127       8.700  16.030  34.913  1.00 24.87           C  
ATOM   2029  C   GLU B 127       9.174  14.924  35.844  1.00 25.51           C  
ATOM   2030  O   GLU B 127       8.979  13.749  35.560  1.00 21.88           O  
ATOM   2031  CB  GLU B 127       7.374  16.588  35.445  1.00 30.62           C  
ATOM   2032  CG  GLU B 127       6.757  17.715  34.618  1.00 41.16           C  
ATOM   2033  CD  GLU B 127       7.649  18.943  34.524  1.00 52.17           C  
ATOM   2034  OE1 GLU B 127       8.089  19.452  35.580  1.00 51.36           O  
ATOM   2035  OE2 GLU B 127       7.897  19.411  33.389  1.00 57.46           O1-
ATOM   2036  N   PRO B 128       9.800  15.286  36.980  1.00 24.96           N  
ATOM   2037  CA  PRO B 128      10.263  14.238  37.894  1.00 26.47           C  
ATOM   2038  C   PRO B 128       9.118  13.316  38.281  1.00 23.71           C  
ATOM   2039  O   PRO B 128       7.990  13.770  38.537  1.00 25.71           O  
ATOM   2040  CB  PRO B 128      10.775  15.025  39.105  1.00 30.68           C  
ATOM   2041  CG  PRO B 128      11.154  16.340  38.542  1.00 30.43           C  
ATOM   2042  CD  PRO B 128      10.022  16.617  37.568  1.00 28.78           C  
ATOM   2043  N   GLY B 129       9.398  12.014  38.322  1.00 23.39           N  
ATOM   2044  CA  GLY B 129       8.365  11.072  38.694  1.00 24.76           C  
ATOM   2045  C   GLY B 129       7.479  10.620  37.548  1.00 27.23           C  
ATOM   2046  O   GLY B 129       6.654   9.717  37.712  1.00 24.24           O  
ATOM   2047  N   ASP B 130       7.603  11.256  36.388  1.00 24.34           N  
ATOM   2048  CA  ASP B 130       6.790  10.822  35.257  1.00 24.83           C  
ATOM   2049  C   ASP B 130       7.157   9.370  34.985  1.00 22.11           C  
ATOM   2050  O   ASP B 130       8.317   8.981  35.131  1.00 23.52           O  
ATOM   2051  CB  ASP B 130       7.095  11.645  33.997  1.00 22.98           C  
ATOM   2052  CG  ASP B 130       6.351  12.967  33.956  1.00 20.47           C  
ATOM   2053  OD1 ASP B 130       5.560  13.254  34.877  1.00 24.99           O  
ATOM   2054  OD2 ASP B 130       6.542  13.738  32.990  1.00 25.93           O1-
ATOM   2055  N   ARG B 131       6.172   8.579  34.572  1.00 18.83           N  
ATOM   2056  CA  ARG B 131       6.394   7.177  34.257  1.00 24.03           C  
ATOM   2057  C   ARG B 131       6.167   6.950  32.775  1.00 24.59           C  
ATOM   2058  O   ARG B 131       5.112   7.295  32.266  1.00 24.98           O  
ATOM   2059  CB  ARG B 131       5.425   6.286  35.045  1.00 23.59           C  
ATOM   2060  CG  ARG B 131       5.814   6.091  36.515  1.00 36.40           C  
ATOM   2061  CD  ARG B 131       4.891   5.086  37.192  1.00 40.96           C  
ATOM   2062  NE  ARG B 131       3.588   5.657  37.518  1.00 54.15           N  
ATOM   2063  CZ  ARG B 131       2.449   4.967  37.551  1.00 59.34           C  
ATOM   2064  NH1 ARG B 131       2.438   3.667  37.270  1.00 58.72           N1+
ATOM   2065  NH2 ARG B 131       1.318   5.577  37.879  1.00 56.84           N  
ATOM   2066  N   LEU B 132       7.144   6.371  32.082  1.00 18.46           N  
ATOM   2067  CA  LEU B 132       6.978   6.105  30.653  1.00 17.81           C  
ATOM   2068  C   LEU B 132       6.827   4.605  30.422  1.00 21.78           C  
ATOM   2069  O   LEU B 132       7.599   3.799  30.941  1.00 20.82           O  
ATOM   2070  CB  LEU B 132       8.171   6.625  29.851  1.00 18.19           C  
ATOM   2071  CG  LEU B 132       8.467   8.113  29.957  1.00 21.19           C  
ATOM   2072  CD1 LEU B 132       9.746   8.416  29.226  1.00 27.61           C  
ATOM   2073  CD2 LEU B 132       7.301   8.918  29.367  1.00 23.06           C  
ATOM   2074  N   SER B 133       5.832   4.246  29.621  1.00 17.41           N  
ATOM   2075  CA  SER B 133       5.553   2.855  29.325  1.00 18.67           C  
ATOM   2076  C   SER B 133       5.645   2.629  27.819  1.00 18.50           C  
ATOM   2077  O   SER B 133       5.181   3.451  27.045  1.00 20.92           O  
ATOM   2078  CB  SER B 133       4.147   2.523  29.838  1.00 26.31           C  
ATOM   2079  OG  SER B 133       3.920   1.132  29.893  1.00 36.59           O  
ATOM   2080  N   ALA B 134       6.289   1.541  27.411  1.00 16.97           N  
ATOM   2081  CA  ALA B 134       6.397   1.193  25.992  1.00 18.68           C  
ATOM   2082  C   ALA B 134       5.685  -0.147  25.922  1.00 21.65           C  
ATOM   2083  O   ALA B 134       6.205  -1.142  26.416  1.00 19.75           O  
ATOM   2084  CB  ALA B 134       7.862   1.051  25.586  1.00 14.42           C  
ATOM   2085  N   GLU B 135       4.501  -0.184  25.321  1.00 16.73           N  
ATOM   2086  CA  GLU B 135       3.748  -1.439  25.304  1.00 21.52           C  
ATOM   2087  C   GLU B 135       3.153  -1.801  23.970  1.00 24.01           C  
ATOM   2088  O   GLU B 135       2.954  -0.946  23.098  1.00 24.89           O  
ATOM   2089  CB  GLU B 135       2.601  -1.413  26.326  1.00 29.02           C  
ATOM   2090  CG  GLU B 135       2.510  -0.203  27.201  1.00 39.14           C  
ATOM   2091  CD  GLU B 135       1.117  -0.037  27.786  1.00 54.69           C  
ATOM   2092  OE1 GLU B 135       0.761  -0.809  28.699  1.00 54.32           O  
ATOM   2093  OE2 GLU B 135       0.373   0.856  27.318  1.00 58.14           O1-
ATOM   2094  N   ILE B 136       2.855  -3.087  23.837  1.00 19.15           N  
ATOM   2095  CA  ILE B 136       2.260  -3.635  22.639  1.00 17.35           C  
ATOM   2096  C   ILE B 136       0.925  -4.289  22.972  1.00 19.45           C  
ATOM   2097  O   ILE B 136       0.611  -4.522  24.136  1.00 21.23           O  
ATOM   2098  CB  ILE B 136       3.166  -4.696  22.018  1.00 20.26           C  
ATOM   2099  CG1 ILE B 136       3.481  -5.781  23.055  1.00 21.23           C  
ATOM   2100  CG2 ILE B 136       4.486  -4.049  21.555  1.00 14.95           C  
ATOM   2101  CD1 ILE B 136       4.382  -6.870  22.493  1.00 25.01           C  
ATOM   2102  N   ASN B 137       0.138  -4.576  21.947  1.00 21.70           N  
ATOM   2103  CA  ASN B 137      -1.147  -5.226  22.165  1.00 27.30           C  
ATOM   2104  C   ASN B 137      -1.056  -6.742  21.975  1.00 28.27           C  
ATOM   2105  O   ASN B 137      -1.885  -7.474  22.507  1.00 27.74           O  
ATOM   2106  CB  ASN B 137      -2.220  -4.645  21.221  1.00 23.76           C  
ATOM   2107  CG  ASN B 137      -1.912  -4.897  19.757  1.00 24.45           C  
ATOM   2108  ND2 ASN B 137      -2.950  -4.872  18.912  1.00 19.65           N  
ATOM   2109  OD1 ASN B 137      -0.749  -5.092  19.385  1.00 19.84           O  
ATOM   2110  N   ARG B 138      -0.053  -7.215  21.238  1.00 21.96           N  
ATOM   2111  CA  ARG B 138       0.070  -8.660  20.982  1.00 24.61           C  
ATOM   2112  C   ARG B 138       1.419  -9.248  21.381  1.00 22.31           C  
ATOM   2113  O   ARG B 138       2.290  -9.467  20.532  1.00 21.84           O  
ATOM   2114  CB  ARG B 138      -0.171  -8.965  19.493  1.00 23.51           C  
ATOM   2115  CG  ARG B 138      -1.586  -8.665  18.980  1.00 24.54           C  
ATOM   2116  CD  ARG B 138      -2.627  -9.471  19.738  1.00 28.65           C  
ATOM   2117  NE  ARG B 138      -2.566 -10.904  19.459  1.00 30.68           N  
ATOM   2118  CZ  ARG B 138      -3.291 -11.519  18.522  1.00 41.10           C  
ATOM   2119  NH1 ARG B 138      -4.135 -10.832  17.764  1.00 37.66           N1+
ATOM   2120  NH2 ARG B 138      -3.188 -12.828  18.352  1.00 35.86           N  
ATOM   2121  N   PRO B 139       1.621  -9.500  22.686  1.00 19.76           N  
ATOM   2122  CA  PRO B 139       2.904 -10.074  23.120  1.00 20.77           C  
ATOM   2123  C   PRO B 139       3.085 -11.478  22.539  1.00 20.82           C  
ATOM   2124  O   PRO B 139       4.196 -11.995  22.473  1.00 24.63           O  
ATOM   2125  CB  PRO B 139       2.806 -10.079  24.654  1.00 20.01           C  
ATOM   2126  CG  PRO B 139       1.303 -10.168  24.904  1.00 26.84           C  
ATOM   2127  CD  PRO B 139       0.703  -9.278  23.815  1.00 19.08           C  
ATOM   2128  N   ASP B 140       1.990 -12.084  22.097  1.00 24.07           N  
ATOM   2129  CA  ASP B 140       2.096 -13.415  21.526  1.00 25.47           C  
ATOM   2130  C   ASP B 140       2.854 -13.396  20.196  1.00 32.63           C  
ATOM   2131  O   ASP B 140       3.424 -14.408  19.791  1.00 26.92           O  
ATOM   2132  CB  ASP B 140       0.706 -14.057  21.405  1.00 25.05           C  
ATOM   2133  CG  ASP B 140      -0.317 -13.167  20.729  1.00 36.04           C  
ATOM   2134  OD1 ASP B 140      -0.294 -11.927  20.910  1.00 27.08           O  
ATOM   2135  OD2 ASP B 140      -1.183 -13.727  20.019  1.00 30.66           O1-
ATOM   2136  N   TYR B 141       2.914 -12.226  19.556  1.00 28.74           N  
ATOM   2137  CA  TYR B 141       3.623 -12.057  18.278  1.00 24.85           C  
ATOM   2138  C   TYR B 141       4.965 -11.334  18.435  1.00 27.00           C  
ATOM   2139  O   TYR B 141       5.676 -11.122  17.454  1.00 24.19           O  
ATOM   2140  CB  TYR B 141       2.755 -11.253  17.316  1.00 23.40           C  
ATOM   2141  CG  TYR B 141       1.541 -11.983  16.815  1.00 28.80           C  
ATOM   2142  CD1 TYR B 141       0.342 -11.312  16.619  1.00 27.16           C  
ATOM   2143  CD2 TYR B 141       1.608 -13.337  16.474  1.00 41.84           C  
ATOM   2144  CE1 TYR B 141      -0.769 -11.959  16.089  1.00 37.47           C  
ATOM   2145  CE2 TYR B 141       0.499 -13.999  15.940  1.00 44.27           C  
ATOM   2146  CZ  TYR B 141      -0.684 -13.297  15.746  1.00 40.42           C  
ATOM   2147  OH  TYR B 141      -1.769 -13.913  15.163  1.00 47.73           O  
ATOM   2148  N   LEU B 142       5.298 -10.938  19.661  1.00 24.98           N  
ATOM   2149  CA  LEU B 142       6.553 -10.228  19.912  1.00 26.34           C  
ATOM   2150  C   LEU B 142       7.727 -11.143  19.565  1.00 33.84           C  
ATOM   2151  O   LEU B 142       7.725 -12.322  19.917  1.00 25.73           O  
ATOM   2152  CB  LEU B 142       6.661  -9.832  21.390  1.00 30.73           C  
ATOM   2153  CG  LEU B 142       7.297  -8.512  21.843  1.00 33.50           C  
ATOM   2154  CD1 LEU B 142       8.222  -8.804  22.980  1.00 27.23           C  
ATOM   2155  CD2 LEU B 142       8.012  -7.786  20.712  1.00 27.71           C  
ATOM   2156  N   ASP B 143       8.735 -10.607  18.889  1.00 21.08           N  
ATOM   2157  CA  ASP B 143       9.889 -11.418  18.550  1.00 27.81           C  
ATOM   2158  C   ASP B 143      11.180 -10.852  19.121  1.00 27.19           C  
ATOM   2159  O   ASP B 143      11.648  -9.800  18.694  1.00 25.30           O  
ATOM   2160  CB  ASP B 143      10.012 -11.549  17.034  1.00 26.41           C  
ATOM   2161  CG  ASP B 143      11.095 -12.543  16.618  1.00 24.41           C  
ATOM   2162  OD1 ASP B 143      10.852 -13.306  15.664  1.00 27.94           O  
ATOM   2163  OD2 ASP B 143      12.168 -12.542  17.237  1.00 24.91           O1-
ATOM   2164  N   PHE B 144      11.750 -11.545  20.102  1.00 22.28           N  
ATOM   2165  CA  PHE B 144      13.011 -11.124  20.688  1.00 26.23           C  
ATOM   2166  C   PHE B 144      13.997 -12.299  20.604  1.00 29.02           C  
ATOM   2167  O   PHE B 144      14.852 -12.461  21.464  1.00 32.98           O  
ATOM   2168  CB  PHE B 144      12.821 -10.672  22.144  1.00 26.42           C  
ATOM   2169  CG  PHE B 144      11.955 -11.591  22.957  1.00 32.21           C  
ATOM   2170  CD1 PHE B 144      12.256 -12.947  23.059  1.00 33.97           C  
ATOM   2171  CD2 PHE B 144      10.821 -11.108  23.603  1.00 32.63           C  
ATOM   2172  CE1 PHE B 144      11.438 -13.815  23.793  1.00 42.62           C  
ATOM   2173  CE2 PHE B 144       9.996 -11.966  24.341  1.00 37.21           C  
ATOM   2174  CZ  PHE B 144      10.306 -13.324  24.434  1.00 34.55           C  
ATOM   2175  N   ALA B 145      13.864 -13.103  19.550  1.00 32.73           N  
ATOM   2176  CA  ALA B 145      14.723 -14.274  19.337  1.00 29.76           C  
ATOM   2177  C   ALA B 145      16.203 -13.891  19.182  1.00 31.81           C  
ATOM   2178  O   ALA B 145      17.099 -14.694  19.453  1.00 31.01           O  
ATOM   2179  CB  ALA B 145      14.238 -15.051  18.117  1.00 31.08           C  
ATOM   2180  N   GLU B 146      16.462 -12.664  18.744  1.00 27.69           N  
ATOM   2181  CA  GLU B 146      17.834 -12.190  18.594  1.00 24.06           C  
ATOM   2182  C   GLU B 146      17.959 -10.803  19.196  1.00 28.66           C  
ATOM   2183  O   GLU B 146      16.979 -10.053  19.276  1.00 24.66           O  
ATOM   2184  CB  GLU B 146      18.258 -12.154  17.126  1.00 28.33           C  
ATOM   2185  CG  GLU B 146      18.265 -13.515  16.452  1.00 39.52           C  
ATOM   2186  CD  GLU B 146      19.201 -14.522  17.127  1.00 43.64           C  
ATOM   2187  OE1 GLU B 146      19.109 -15.717  16.789  1.00 47.96           O  
ATOM   2188  OE2 GLU B 146      20.027 -14.134  17.984  1.00 43.52           O1-
ATOM   2189  N   SER B 147      19.169 -10.478  19.625  1.00 21.13           N  
ATOM   2190  CA  SER B 147      19.457  -9.192  20.236  1.00 26.38           C  
ATOM   2191  C   SER B 147      19.216  -8.016  19.308  1.00 27.46           C  
ATOM   2192  O   SER B 147      19.319  -8.139  18.092  1.00 26.94           O  
ATOM   2193  CB  SER B 147      20.913  -9.140  20.692  1.00 30.60           C  
ATOM   2194  OG  SER B 147      21.187 -10.177  21.600  1.00 34.25           O  
ATOM   2195  N   GLY B 148      18.908  -6.876  19.916  1.00 25.80           N  
ATOM   2196  CA  GLY B 148      18.700  -5.652  19.173  1.00 22.59           C  
ATOM   2197  C   GLY B 148      17.348  -5.469  18.520  1.00 20.84           C  
ATOM   2198  O   GLY B 148      17.136  -4.451  17.872  1.00 19.30           O  
ATOM   2199  N   GLN B 149      16.430  -6.416  18.693  1.00 20.69           N  
ATOM   2200  CA  GLN B 149      15.124  -6.318  18.046  1.00 19.90           C  
ATOM   2201  C   GLN B 149      14.025  -5.587  18.808  1.00 21.60           C  
ATOM   2202  O   GLN B 149      13.089  -5.050  18.200  1.00 21.60           O  
ATOM   2203  CB  GLN B 149      14.618  -7.718  17.684  1.00 23.73           C  
ATOM   2204  CG  GLN B 149      15.642  -8.544  16.906  1.00 22.37           C  
ATOM   2205  CD  GLN B 149      15.109  -9.906  16.445  1.00 21.61           C  
ATOM   2206  NE2 GLN B 149      14.039 -10.386  17.085  1.00 17.70           N  
ATOM   2207  OE1 GLN B 149      15.662 -10.515  15.526  1.00 27.75           O  
ATOM   2208  N   VAL B 150      14.127  -5.570  20.129  1.00 19.22           N  
ATOM   2209  CA  VAL B 150      13.105  -4.919  20.958  1.00 18.44           C  
ATOM   2210  C   VAL B 150      13.815  -4.071  22.005  1.00 17.83           C  
ATOM   2211  O   VAL B 150      14.623  -4.589  22.799  1.00 20.68           O  
ATOM   2212  CB  VAL B 150      12.241  -5.995  21.646  1.00 17.96           C  
ATOM   2213  CG1 VAL B 150      11.084  -5.346  22.411  1.00 18.55           C  
ATOM   2214  CG2 VAL B 150      11.725  -6.973  20.608  1.00 18.62           C  
ATOM   2215  N   TYR B 151      13.544  -2.766  22.005  1.00 18.50           N  
ATOM   2216  CA  TYR B 151      14.206  -1.871  22.948  1.00 13.92           C  
ATOM   2217  C   TYR B 151      13.396  -0.632  23.272  1.00 14.93           C  
ATOM   2218  O   TYR B 151      12.457  -0.281  22.542  1.00 20.69           O  
ATOM   2219  CB  TYR B 151      15.608  -1.480  22.440  1.00 16.70           C  
ATOM   2220  CG  TYR B 151      15.660  -0.962  21.013  1.00 16.16           C  
ATOM   2221  CD1 TYR B 151      15.470   0.396  20.742  1.00 20.97           C  
ATOM   2222  CD2 TYR B 151      15.920  -1.826  19.941  1.00 18.75           C  
ATOM   2223  CE1 TYR B 151      15.537   0.901  19.440  1.00 16.16           C  
ATOM   2224  CE2 TYR B 151      15.995  -1.341  18.619  1.00 16.94           C  
ATOM   2225  CZ  TYR B 151      15.800   0.042  18.383  1.00 16.46           C  
ATOM   2226  OH  TYR B 151      15.873   0.545  17.099  1.00 17.58           O  
ATOM   2227  N   PHE B 152      13.800   0.039  24.344  1.00 16.16           N  
ATOM   2228  CA  PHE B 152      13.104   1.210  24.872  1.00 16.35           C  
ATOM   2229  C   PHE B 152      14.164   2.068  25.556  1.00 19.97           C  
ATOM   2230  O   PHE B 152      14.916   1.592  26.410  1.00 20.42           O  
ATOM   2231  CB  PHE B 152      12.028   0.683  25.850  1.00 15.68           C  
ATOM   2232  CG  PHE B 152      11.216   1.748  26.577  1.00 18.27           C  
ATOM   2233  CD1 PHE B 152      10.988   2.997  26.034  1.00 19.80           C  
ATOM   2234  CD2 PHE B 152      10.605   1.431  27.792  1.00 17.46           C  
ATOM   2235  CE1 PHE B 152      10.161   3.934  26.694  1.00 21.52           C  
ATOM   2236  CE2 PHE B 152       9.783   2.347  28.459  1.00 19.58           C  
ATOM   2237  CZ  PHE B 152       9.560   3.598  27.902  1.00 21.23           C  
ATOM   2238  N   GLY B 153      14.250   3.334  25.163  1.00 16.18           N  
ATOM   2239  CA  GLY B 153      15.253   4.191  25.765  1.00 15.21           C  
ATOM   2240  C   GLY B 153      14.875   5.646  25.890  1.00 22.08           C  
ATOM   2241  O   GLY B 153      13.928   6.123  25.248  1.00 18.06           O  
ATOM   2242  N   ILE B 154      15.611   6.353  26.741  1.00 21.68           N  
ATOM   2243  CA  ILE B 154      15.385   7.772  26.930  1.00 18.00           C  
ATOM   2244  C   ILE B 154      16.687   8.450  27.291  1.00 19.59           C  
ATOM   2245  O   ILE B 154      17.597   7.819  27.831  1.00 20.23           O  
ATOM   2246  CB  ILE B 154      14.351   8.081  28.071  1.00 21.90           C  
ATOM   2247  CG1 ILE B 154      14.923   7.722  29.456  1.00 22.89           C  
ATOM   2248  CG2 ILE B 154      13.089   7.261  27.871  1.00 25.15           C  
ATOM   2249  CD1 ILE B 154      14.007   8.209  30.611  1.00 21.97           C  
ATOM   2250  N   ILE B 155      16.794   9.728  26.958  1.00 17.63           N  
ATOM   2251  CA  ILE B 155      17.980  10.464  27.347  1.00 21.34           C  
ATOM   2252  C   ILE B 155      17.635  11.928  27.513  1.00 24.60           C  
ATOM   2253  O   ILE B 155      16.960  12.530  26.675  1.00 25.18           O  
ATOM   2254  CB  ILE B 155      19.164  10.285  26.355  1.00 23.48           C  
ATOM   2255  CG1 ILE B 155      20.390  11.032  26.920  1.00 27.46           C  
ATOM   2256  CG2 ILE B 155      18.790  10.786  24.951  1.00 22.03           C  
ATOM   2257  CD1 ILE B 155      21.713  10.558  26.384  1.00 29.50           C  
ATOM   2258  N   ALA B 156      18.075  12.492  28.630  1.00 19.74           N  
ATOM   2259  CA  ALA B 156      17.830  13.887  28.889  1.00 26.83           C  
ATOM   2260  C   ALA B 156      18.811  14.628  27.993  1.00 26.48           C  
ATOM   2261  O   ALA B 156      19.994  14.274  27.915  1.00 25.03           O  
ATOM   2262  CB  ALA B 156      18.085  14.207  30.356  1.00 21.41           C  
ATOM   2263  N   LEU B 157      18.307  15.639  27.294  1.00 22.61           N  
ATOM   2264  CA  LEU B 157      19.146  16.420  26.400  1.00 28.85           C  
ATOM   2265  C   LEU B 157      19.513  17.776  26.996  1.00 35.37           C  
ATOM   2266  O   LEU B 157      18.855  18.204  27.971  1.00 33.84           O  
ATOM   2267  CB  LEU B 157      18.434  16.627  25.060  1.00 30.00           C  
ATOM   2268  CG  LEU B 157      18.008  15.370  24.287  1.00 26.88           C  
ATOM   2269  CD1 LEU B 157      17.255  15.785  23.013  1.00 32.67           C  
ATOM   2270  CD2 LEU B 157      19.214  14.530  23.941  1.00 28.46           C  
ATOM   2271  OXT LEU B 157      20.452  18.395  26.459  1.00 35.43           O1-
TER   
ATOM   2272  N   PRO C   8      29.972  27.084  18.743  1.00 59.55           N  
ATOM   2273  CA  PRO C   8      29.390  25.920  18.026  1.00 59.50           C  
ATOM   2274  C   PRO C   8      29.542  24.600  18.790  1.00 65.53           C  
ATOM   2275  O   PRO C   8      29.577  24.579  20.026  1.00 67.54           O  
ATOM   2276  CB  PRO C   8      30.087  25.844  16.673  1.00 58.71           C  
ATOM   2277  CG  PRO C   8      30.451  27.318  16.445  1.00 48.88           C  
ATOM   2278  CD  PRO C   8      30.884  27.818  17.844  1.00 52.88           C  
ATOM   2279  N   SER C   9      29.624  23.502  18.040  1.00 63.75           N  
ATOM   2280  CA  SER C   9      29.766  22.174  18.624  1.00 60.06           C  
ATOM   2281  C   SER C   9      31.010  21.458  18.118  1.00 56.24           C  
ATOM   2282  O   SER C   9      31.359  21.540  16.939  1.00 58.80           O  
ATOM   2283  CB  SER C   9      28.538  21.318  18.307  1.00 60.16           C  
ATOM   2284  OG  SER C   9      28.687  20.008  18.832  1.00 52.28           O  
ATOM   2285  N   ASP C  10      31.671  20.754  19.026  1.00 50.05           N  
ATOM   2286  CA  ASP C  10      32.870  20.000  18.702  1.00 48.51           C  
ATOM   2287  C   ASP C  10      32.602  18.535  19.018  1.00 40.80           C  
ATOM   2288  O   ASP C  10      33.531  17.758  19.199  1.00 42.76           O  
ATOM   2289  CB  ASP C  10      34.049  20.475  19.553  1.00 53.29           C  
ATOM   2290  CG  ASP C  10      33.879  20.130  21.026  1.00 61.03           C  
ATOM   2291  OD1 ASP C  10      34.877  19.724  21.667  1.00 63.11           O  
ATOM   2292  OD2 ASP C  10      32.747  20.268  21.544  1.00 61.53           O1-
ATOM   2293  N   MET C  11      31.329  18.156  19.094  1.00 37.82           N  
ATOM   2294  CA  MET C  11      30.996  16.774  19.413  1.00 32.07           C  
ATOM   2295  C   MET C  11      31.109  15.846  18.204  1.00 27.97           C  
ATOM   2296  O   MET C  11      30.704  16.205  17.100  1.00 26.77           O  
ATOM   2297  CB  MET C  11      29.577  16.693  19.997  1.00 41.77           C  
ATOM   2298  CG  MET C  11      29.396  17.399  21.338  1.00 45.26           C  
ATOM   2299  SD  MET C  11      30.418  16.695  22.675  1.00 45.74           S  
ATOM   2300  CE  MET C  11      29.364  15.334  23.273  1.00 45.15           C  
ATOM   2301  N   PRO C  12      31.694  14.649  18.392  1.00 24.99           N  
ATOM   2302  CA  PRO C  12      31.844  13.671  17.304  1.00 24.97           C  
ATOM   2303  C   PRO C  12      30.493  13.469  16.623  1.00 26.37           C  
ATOM   2304  O   PRO C  12      29.502  13.166  17.294  1.00 23.56           O  
ATOM   2305  CB  PRO C  12      32.274  12.410  18.040  1.00 27.69           C  
ATOM   2306  CG  PRO C  12      33.146  12.969  19.139  1.00 26.69           C  
ATOM   2307  CD  PRO C  12      32.359  14.170  19.622  1.00 26.08           C  
ATOM   2308  N   VAL C  13      30.442  13.613  15.306  1.00 21.70           N  
ATOM   2309  CA  VAL C  13      29.178  13.456  14.591  1.00 22.26           C  
ATOM   2310  C   VAL C  13      29.391  12.916  13.180  1.00 24.45           C  
ATOM   2311  O   VAL C  13      30.412  13.177  12.542  1.00 22.99           O  
ATOM   2312  CB  VAL C  13      28.439  14.816  14.466  1.00 20.82           C  
ATOM   2313  CG1 VAL C  13      29.246  15.777  13.579  1.00 22.40           C  
ATOM   2314  CG2 VAL C  13      27.037  14.614  13.854  1.00 20.88           C  
ATOM   2315  N   ALA C  14      28.436  12.126  12.711  1.00 20.72           N  
ATOM   2316  CA  ALA C  14      28.495  11.636  11.355  1.00 18.93           C  
ATOM   2317  C   ALA C  14      27.093  11.335  10.884  1.00 21.82           C  
ATOM   2318  O   ALA C  14      26.230  10.939  11.671  1.00 20.89           O  
ATOM   2319  CB  ALA C  14      29.356  10.378  11.252  1.00 19.52           C  
ATOM   2320  N   HIS C  15      26.859  11.580   9.603  1.00 17.39           N  
ATOM   2321  CA  HIS C  15      25.583  11.240   8.970  1.00 19.57           C  
ATOM   2322  C   HIS C  15      25.998  10.943   7.540  1.00 19.62           C  
ATOM   2323  O   HIS C  15      26.280  11.859   6.762  1.00 19.73           O  
ATOM   2324  CB  HIS C  15      24.560  12.393   8.995  1.00 14.22           C  
ATOM   2325  CG  HIS C  15      23.306  12.070   8.238  1.00 17.23           C  
ATOM   2326  CD2 HIS C  15      23.011  12.172   6.920  1.00 19.58           C  
ATOM   2327  ND1 HIS C  15      22.222  11.449   8.824  1.00 20.08           N  
ATOM   2328  CE1 HIS C  15      21.318  11.178   7.902  1.00 19.15           C  
ATOM   2329  NE2 HIS C  15      21.770  11.605   6.735  1.00 17.86           N  
ATOM   2330  N   VAL C  16      26.054   9.661   7.199  1.00 17.17           N  
ATOM   2331  CA  VAL C  16      26.476   9.265   5.868  1.00 22.14           C  
ATOM   2332  C   VAL C  16      25.339   8.608   5.123  1.00 21.80           C  
ATOM   2333  O   VAL C  16      24.390   8.112   5.736  1.00 20.82           O  
ATOM   2334  CB  VAL C  16      27.725   8.343   5.948  1.00 27.02           C  
ATOM   2335  CG1 VAL C  16      28.897   9.144   6.498  1.00 19.87           C  
ATOM   2336  CG2 VAL C  16      27.457   7.141   6.864  1.00 18.13           C  
ATOM   2337  N   VAL C  17      25.438   8.600   3.794  1.00 17.24           N  
ATOM   2338  CA  VAL C  17      24.371   8.078   2.961  1.00 17.35           C  
ATOM   2339  C   VAL C  17      24.874   7.070   1.934  1.00 15.63           C  
ATOM   2340  O   VAL C  17      26.080   6.965   1.689  1.00 19.81           O  
ATOM   2341  CB  VAL C  17      23.670   9.255   2.235  1.00 20.47           C  
ATOM   2342  CG1 VAL C  17      23.328  10.354   3.251  1.00 16.89           C  
ATOM   2343  CG2 VAL C  17      24.587   9.821   1.140  1.00 20.21           C  
ATOM   2344  N   ALA C  18      23.961   6.299   1.359  1.00 17.91           N  
ATOM   2345  CA  ALA C  18      24.373   5.316   0.371  1.00 20.67           C  
ATOM   2346  C   ALA C  18      24.958   6.083  -0.810  1.00 21.91           C  
ATOM   2347  O   ALA C  18      24.402   7.080  -1.233  1.00 18.30           O  
ATOM   2348  CB  ALA C  18      23.178   4.485  -0.084  1.00 20.72           C  
ATOM   2349  N   ASN C  19      26.088   5.625  -1.327  1.00 22.42           N  
ATOM   2350  CA  ASN C  19      26.704   6.284  -2.476  1.00 24.63           C  
ATOM   2351  C   ASN C  19      25.894   5.915  -3.732  1.00 20.51           C  
ATOM   2352  O   ASN C  19      25.797   4.755  -4.103  1.00 20.62           O  
ATOM   2353  CB  ASN C  19      28.138   5.808  -2.614  1.00 22.51           C  
ATOM   2354  CG  ASN C  19      28.891   6.587  -3.661  1.00 28.91           C  
ATOM   2355  ND2 ASN C  19      30.222   6.539  -3.608  1.00 31.34           N  
ATOM   2356  OD1 ASN C  19      28.279   7.237  -4.507  1.00 29.03           O  
ATOM   2357  N   PRO C  20      25.295   6.905  -4.404  1.00 24.05           N  
ATOM   2358  CA  PRO C  20      24.506   6.589  -5.598  1.00 25.02           C  
ATOM   2359  C   PRO C  20      25.302   6.029  -6.777  1.00 30.18           C  
ATOM   2360  O   PRO C  20      24.709   5.512  -7.724  1.00 25.29           O  
ATOM   2361  CB  PRO C  20      23.828   7.913  -5.930  1.00 24.50           C  
ATOM   2362  CG  PRO C  20      24.795   8.937  -5.424  1.00 30.52           C  
ATOM   2363  CD  PRO C  20      25.268   8.347  -4.110  1.00 25.68           C  
ATOM   2364  N   GLN C  21      26.629   6.125  -6.725  1.00 27.09           N  
ATOM   2365  CA  GLN C  21      27.448   5.598  -7.814  1.00 29.67           C  
ATOM   2366  C   GLN C  21      27.793   4.135  -7.613  1.00 32.98           C  
ATOM   2367  O   GLN C  21      28.354   3.502  -8.505  1.00 32.79           O  
ATOM   2368  CB  GLN C  21      28.742   6.387  -7.948  1.00 27.65           C  
ATOM   2369  CG  GLN C  21      28.568   7.882  -8.111  1.00 35.73           C  
ATOM   2370  CD  GLN C  21      29.849   8.535  -8.573  1.00 31.72           C  
ATOM   2371  NE2 GLN C  21      30.560   9.171  -7.650  1.00 28.64           N  
ATOM   2372  OE1 GLN C  21      30.214   8.441  -9.749  1.00 34.14           O  
ATOM   2373  N   ALA C  22      27.481   3.595  -6.439  1.00 30.59           N  
ATOM   2374  CA  ALA C  22      27.781   2.194  -6.162  1.00 33.04           C  
ATOM   2375  C   ALA C  22      26.518   1.346  -6.255  1.00 30.31           C  
ATOM   2376  O   ALA C  22      26.162   0.638  -5.314  1.00 27.89           O  
ATOM   2377  CB  ALA C  22      28.413   2.059  -4.787  1.00 30.30           C  
ATOM   2378  N   GLU C  23      25.847   1.428  -7.403  1.00 33.63           N  
ATOM   2379  CA  GLU C  23      24.609   0.692  -7.636  1.00 37.46           C  
ATOM   2380  C   GLU C  23      24.755  -0.788  -7.352  1.00 32.05           C  
ATOM   2381  O   GLU C  23      25.752  -1.404  -7.726  1.00 38.27           O  
ATOM   2382  CB  GLU C  23      24.127   0.901  -9.077  1.00 38.36           C  
ATOM   2383  CG  GLU C  23      23.466   2.245  -9.305  1.00 47.79           C  
ATOM   2384  CD  GLU C  23      23.127   2.498 -10.760  1.00 48.49           C  
ATOM   2385  OE1 GLU C  23      24.059   2.729 -11.558  1.00 48.20           O  
ATOM   2386  OE2 GLU C  23      21.929   2.461 -11.103  1.00 54.75           O1-
ATOM   2387  N   GLY C  24      23.758  -1.344  -6.676  1.00 31.07           N  
ATOM   2388  CA  GLY C  24      23.778  -2.753  -6.339  1.00 34.92           C  
ATOM   2389  C   GLY C  24      24.599  -3.059  -5.104  1.00 31.42           C  
ATOM   2390  O   GLY C  24      24.794  -4.225  -4.766  1.00 35.49           O  
ATOM   2391  N   GLN C  25      25.075  -2.021  -4.419  1.00 30.54           N  
ATOM   2392  CA  GLN C  25      25.892  -2.209  -3.219  1.00 24.44           C  
ATOM   2393  C   GLN C  25      25.548  -1.174  -2.140  1.00 23.81           C  
ATOM   2394  O   GLN C  25      24.890  -0.184  -2.428  1.00 25.97           O  
ATOM   2395  CB  GLN C  25      27.363  -2.027  -3.562  1.00 35.84           C  
ATOM   2396  CG  GLN C  25      27.882  -2.900  -4.677  1.00 37.85           C  
ATOM   2397  CD  GLN C  25      29.129  -2.298  -5.307  1.00 55.82           C  
ATOM   2398  NE2 GLN C  25      29.209  -2.342  -6.637  1.00 57.20           N  
ATOM   2399  OE1 GLN C  25      30.014  -1.799  -4.601  1.00 49.63           O  
ATOM   2400  N   LEU C  26      26.006  -1.400  -0.911  1.00 23.06           N  
ATOM   2401  CA  LEU C  26      25.781  -0.436   0.167  1.00 26.07           C  
ATOM   2402  C   LEU C  26      27.136   0.134   0.543  1.00 26.92           C  
ATOM   2403  O   LEU C  26      27.905  -0.479   1.280  1.00 28.30           O  
ATOM   2404  CB  LEU C  26      25.135  -1.095   1.394  1.00 26.49           C  
ATOM   2405  CG  LEU C  26      24.949  -0.243   2.660  1.00 23.20           C  
ATOM   2406  CD1 LEU C  26      24.412   1.164   2.329  1.00 22.97           C  
ATOM   2407  CD2 LEU C  26      23.979  -0.970   3.585  1.00 28.19           C  
ATOM   2408  N   GLN C  27      27.441   1.304   0.007  1.00 23.74           N  
ATOM   2409  CA  GLN C  27      28.702   1.952   0.304  1.00 25.45           C  
ATOM   2410  C   GLN C  27      28.403   3.318   0.910  1.00 19.85           C  
ATOM   2411  O   GLN C  27      27.919   4.214   0.215  1.00 23.98           O  
ATOM   2412  CB  GLN C  27      29.515   2.103  -0.988  1.00 26.75           C  
ATOM   2413  CG  GLN C  27      30.916   2.658  -0.808  1.00 44.54           C  
ATOM   2414  CD  GLN C  27      31.614   2.878  -2.143  1.00 46.28           C  
ATOM   2415  NE2 GLN C  27      32.570   2.015  -2.465  1.00 55.24           N  
ATOM   2416  OE1 GLN C  27      31.281   3.804  -2.880  1.00 46.57           O  
ATOM   2417  N   TRP C  28      28.698   3.479   2.203  1.00 21.55           N  
ATOM   2418  CA  TRP C  28      28.447   4.737   2.898  1.00 19.54           C  
ATOM   2419  C   TRP C  28      29.330   5.840   2.321  1.00 26.14           C  
ATOM   2420  O   TRP C  28      30.494   5.612   1.978  1.00 25.28           O  
ATOM   2421  CB  TRP C  28      28.683   4.582   4.406  1.00 21.36           C  
ATOM   2422  CG  TRP C  28      27.727   3.580   5.008  1.00 23.40           C  
ATOM   2423  CD1 TRP C  28      28.041   2.378   5.600  1.00 19.94           C  
ATOM   2424  CD2 TRP C  28      26.302   3.678   5.038  1.00 22.63           C  
ATOM   2425  CE2 TRP C  28      25.805   2.501   5.661  1.00 21.85           C  
ATOM   2426  CE3 TRP C  28      25.385   4.645   4.601  1.00 18.99           C  
ATOM   2427  NE1 TRP C  28      26.887   1.724   5.995  1.00 19.91           N  
ATOM   2428  CZ2 TRP C  28      24.438   2.267   5.852  1.00 21.86           C  
ATOM   2429  CZ3 TRP C  28      24.016   4.413   4.789  1.00 19.73           C  
ATOM   2430  CH2 TRP C  28      23.557   3.232   5.411  1.00 17.36           C  
ATOM   2431  N   LEU C  29      28.754   7.036   2.243  1.00 19.08           N  
ATOM   2432  CA  LEU C  29      29.385   8.213   1.647  1.00 17.23           C  
ATOM   2433  C   LEU C  29      29.179   9.475   2.472  1.00 20.48           C  
ATOM   2434  O   LEU C  29      28.058   9.751   2.908  1.00 21.04           O  
ATOM   2435  CB  LEU C  29      28.749   8.445   0.269  1.00 22.41           C  
ATOM   2436  CG  LEU C  29      29.111   9.750  -0.446  1.00 23.53           C  
ATOM   2437  CD1 LEU C  29      30.461   9.540  -1.061  1.00 20.41           C  
ATOM   2438  CD2 LEU C  29      28.079  10.122  -1.508  1.00 30.08           C  
ATOM   2439  N   ASN C  30      30.236  10.259   2.666  1.00 17.51           N  
ATOM   2440  CA  ASN C  30      30.090  11.510   3.393  1.00 19.23           C  
ATOM   2441  C   ASN C  30      30.348  12.725   2.494  1.00 18.84           C  
ATOM   2442  O   ASN C  30      30.055  13.857   2.889  1.00 19.07           O  
ATOM   2443  CB  ASN C  30      31.041  11.595   4.593  1.00 19.62           C  
ATOM   2444  CG  ASN C  30      32.490  11.738   4.177  1.00 25.88           C  
ATOM   2445  ND2 ASN C  30      33.050  12.937   4.345  1.00 26.00           N  
ATOM   2446  OD1 ASN C  30      33.091  10.784   3.693  1.00 22.44           O  
ATOM   2447  N   ARG C  31      30.899  12.495   1.299  1.00 20.59           N  
ATOM   2448  CA  ARG C  31      31.217  13.604   0.378  1.00 19.90           C  
ATOM   2449  C   ARG C  31      29.973  14.023  -0.394  1.00 21.83           C  
ATOM   2450  O   ARG C  31      29.877  13.827  -1.603  1.00 22.13           O  
ATOM   2451  CB  ARG C  31      32.331  13.180  -0.609  1.00 21.00           C  
ATOM   2452  CG  ARG C  31      33.653  12.869   0.063  1.00 27.13           C  
ATOM   2453  CD  ARG C  31      34.735  12.416  -0.929  1.00 31.63           C  
ATOM   2454  NE  ARG C  31      34.532  11.047  -1.430  1.00 39.75           N  
ATOM   2455  CZ  ARG C  31      33.854  10.716  -2.531  1.00 38.47           C  
ATOM   2456  NH1 ARG C  31      33.290  11.647  -3.289  1.00 37.29           N1+
ATOM   2457  NH2 ARG C  31      33.728   9.438  -2.873  1.00 39.83           N  
ATOM   2458  N   ARG C  32      29.015  14.616   0.312  1.00 20.00           N  
ATOM   2459  CA  ARG C  32      27.779  15.010  -0.331  1.00 15.59           C  
ATOM   2460  C   ARG C  32      27.100  16.073   0.497  1.00 16.76           C  
ATOM   2461  O   ARG C  32      27.302  16.144   1.715  1.00 18.11           O  
ATOM   2462  CB  ARG C  32      26.850  13.790  -0.473  1.00 17.39           C  
ATOM   2463  CG  ARG C  32      25.619  13.972  -1.392  1.00 22.61           C  
ATOM   2464  CD  ARG C  32      24.903  12.631  -1.631  1.00 22.65           C  
ATOM   2465  NE  ARG C  32      23.584  12.765  -2.243  1.00 27.13           N  
ATOM   2466  CZ  ARG C  32      23.325  12.737  -3.549  1.00 24.28           C  
ATOM   2467  NH1 ARG C  32      24.299  12.580  -4.434  1.00 25.73           N1+
ATOM   2468  NH2 ARG C  32      22.069  12.859  -3.978  1.00 25.67           N  
ATOM   2469  N   ALA C  33      26.291  16.898  -0.163  1.00 15.75           N  
ATOM   2470  CA  ALA C  33      25.563  17.946   0.551  1.00 15.29           C  
ATOM   2471  C   ALA C  33      24.705  17.236   1.615  1.00 15.53           C  
ATOM   2472  O   ALA C  33      24.212  16.141   1.377  1.00 20.07           O  
ATOM   2473  CB  ALA C  33      24.654  18.715  -0.432  1.00 17.88           C  
ATOM   2474  N   ASN C  34      24.553  17.875   2.769  1.00 18.05           N  
ATOM   2475  CA  ASN C  34      23.758  17.359   3.860  1.00 17.70           C  
ATOM   2476  C   ASN C  34      24.218  16.042   4.479  1.00 21.42           C  
ATOM   2477  O   ASN C  34      23.410  15.281   5.011  1.00 19.32           O  
ATOM   2478  CB  ASN C  34      22.293  17.305   3.413  1.00 14.92           C  
ATOM   2479  CG  ASN C  34      21.808  18.658   2.954  1.00 14.76           C  
ATOM   2480  ND2 ASN C  34      21.565  18.800   1.648  1.00 16.91           N  
ATOM   2481  OD1 ASN C  34      21.724  19.591   3.751  1.00 19.05           O  
ATOM   2482  N   ALA C  35      25.521  15.778   4.394  1.00 16.67           N  
ATOM   2483  CA  ALA C  35      26.129  14.595   4.998  1.00 20.95           C  
ATOM   2484  C   ALA C  35      27.194  15.158   5.917  1.00 22.41           C  
ATOM   2485  O   ALA C  35      27.720  16.259   5.688  1.00 18.99           O  
ATOM   2486  CB  ALA C  35      26.771  13.706   3.958  1.00 19.52           C  
ATOM   2487  N   LEU C  36      27.533  14.391   6.937  1.00 19.38           N  
ATOM   2488  CA  LEU C  36      28.497  14.835   7.923  1.00 21.39           C  
ATOM   2489  C   LEU C  36      29.478  13.748   8.304  1.00 20.37           C  
ATOM   2490  O   LEU C  36      29.159  12.562   8.266  1.00 18.82           O  
ATOM   2491  CB  LEU C  36      27.760  15.268   9.199  1.00 20.15           C  
ATOM   2492  CG  LEU C  36      26.776  16.451   9.140  1.00 23.39           C  
ATOM   2493  CD1 LEU C  36      25.788  16.355  10.311  1.00 21.37           C  
ATOM   2494  CD2 LEU C  36      27.551  17.769   9.165  1.00 21.41           C  
ATOM   2495  N   LEU C  37      30.677  14.174   8.681  1.00 21.11           N  
ATOM   2496  CA  LEU C  37      31.721  13.268   9.149  1.00 20.89           C  
ATOM   2497  C   LEU C  37      32.725  14.222   9.749  1.00 23.64           C  
ATOM   2498  O   LEU C  37      33.603  14.733   9.045  1.00 25.10           O  
ATOM   2499  CB  LEU C  37      32.347  12.503   7.993  1.00 25.47           C  
ATOM   2500  CG  LEU C  37      33.423  11.514   8.444  1.00 27.77           C  
ATOM   2501  CD1 LEU C  37      32.785  10.364   9.253  1.00 22.20           C  
ATOM   2502  CD2 LEU C  37      34.132  10.977   7.214  1.00 27.41           C  
ATOM   2503  N   ALA C  38      32.598  14.470  11.046  1.00 23.12           N  
ATOM   2504  CA  ALA C  38      33.475  15.429  11.677  1.00 30.23           C  
ATOM   2505  C   ALA C  38      33.768  15.208  13.150  1.00 28.94           C  
ATOM   2506  O   ALA C  38      33.306  14.247  13.775  1.00 24.75           O  
ATOM   2507  CB  ALA C  38      32.894  16.814  11.484  1.00 29.54           C  
ATOM   2508  N   ASN C  39      34.545  16.135  13.691  1.00 25.69           N  
ATOM   2509  CA  ASN C  39      34.920  16.124  15.097  1.00 33.79           C  
ATOM   2510  C   ASN C  39      35.507  14.815  15.599  1.00 31.89           C  
ATOM   2511  O   ASN C  39      35.257  14.398  16.736  1.00 31.71           O  
ATOM   2512  CB  ASN C  39      33.723  16.526  15.958  1.00 33.91           C  
ATOM   2513  CG  ASN C  39      33.280  17.948  15.695  1.00 36.46           C  
ATOM   2514  ND2 ASN C  39      31.975  18.167  15.633  1.00 35.03           N  
ATOM   2515  OD1 ASN C  39      34.109  18.847  15.565  1.00 48.16           O  
ATOM   2516  N   GLY C  40      36.295  14.166  14.754  1.00 31.95           N  
ATOM   2517  CA  GLY C  40      36.931  12.929  15.166  1.00 29.28           C  
ATOM   2518  C   GLY C  40      36.393  11.653  14.564  1.00 32.23           C  
ATOM   2519  O   GLY C  40      37.098  10.642  14.511  1.00 27.39           O  
ATOM   2520  N   VAL C  41      35.145  11.672  14.105  1.00 26.77           N  
ATOM   2521  CA  VAL C  41      34.593  10.463  13.538  1.00 23.23           C  
ATOM   2522  C   VAL C  41      35.215  10.193  12.183  1.00 23.49           C  
ATOM   2523  O   VAL C  41      35.426  11.115  11.395  1.00 27.35           O  
ATOM   2524  CB  VAL C  41      33.082  10.556  13.378  1.00 20.93           C  
ATOM   2525  CG1 VAL C  41      32.569   9.255  12.830  1.00 18.50           C  
ATOM   2526  CG2 VAL C  41      32.440  10.874  14.721  1.00 18.22           C  
ATOM   2527  N   GLU C  42      35.529   8.933  11.927  1.00 23.91           N  
ATOM   2528  CA  GLU C  42      36.122   8.547  10.662  1.00 25.92           C  
ATOM   2529  C   GLU C  42      35.304   7.469   9.945  1.00 26.46           C  
ATOM   2530  O   GLU C  42      34.541   6.726  10.568  1.00 26.29           O  
ATOM   2531  CB  GLU C  42      37.546   8.033  10.897  1.00 28.04           C  
ATOM   2532  CG  GLU C  42      38.484   9.058  11.498  1.00 33.84           C  
ATOM   2533  CD  GLU C  42      39.755   8.415  12.019  1.00 51.92           C  
ATOM   2534  OE1 GLU C  42      40.278   7.503  11.336  1.00 49.67           O  
ATOM   2535  OE2 GLU C  42      40.236   8.822  13.102  1.00 52.51           O1-
ATOM   2536  N   LEU C  43      35.454   7.402   8.628  1.00 22.81           N  
ATOM   2537  CA  LEU C  43      34.774   6.389   7.830  1.00 25.86           C  
ATOM   2538  C   LEU C  43      35.886   5.509   7.257  1.00 30.02           C  
ATOM   2539  O   LEU C  43      36.639   5.946   6.377  1.00 30.78           O  
ATOM   2540  CB  LEU C  43      33.963   7.040   6.698  1.00 27.30           C  
ATOM   2541  CG  LEU C  43      33.221   6.124   5.720  1.00 32.33           C  
ATOM   2542  CD1 LEU C  43      32.181   5.287   6.458  1.00 26.65           C  
ATOM   2543  CD2 LEU C  43      32.541   6.977   4.644  1.00 29.64           C  
ATOM   2544  N   ARG C  44      36.013   4.289   7.781  1.00 27.44           N  
ATOM   2545  CA  ARG C  44      37.060   3.371   7.323  1.00 26.94           C  
ATOM   2546  C   ARG C  44      36.486   1.985   7.101  1.00 24.20           C  
ATOM   2547  O   ARG C  44      35.813   1.426   7.968  1.00 29.52           O  
ATOM   2548  CB  ARG C  44      38.198   3.300   8.355  1.00 29.76           C  
ATOM   2549  CG  ARG C  44      38.590   4.665   8.934  1.00 42.81           C  
ATOM   2550  CD  ARG C  44      39.707   4.570   9.974  1.00 51.06           C  
ATOM   2551  NE  ARG C  44      41.034   4.639   9.377  1.00 56.08           N  
ATOM   2552  CZ  ARG C  44      41.554   5.732   8.823  1.00 64.88           C  
ATOM   2553  NH1 ARG C  44      40.860   6.863   8.785  1.00 65.64           N1+
ATOM   2554  NH2 ARG C  44      42.774   5.693   8.298  1.00 67.85           N  
ATOM   2555  N   ASP C  45      36.760   1.425   5.932  1.00 27.06           N  
ATOM   2556  CA  ASP C  45      36.266   0.103   5.609  1.00 32.27           C  
ATOM   2557  C   ASP C  45      34.749   0.073   5.725  1.00 32.27           C  
ATOM   2558  O   ASP C  45      34.183  -0.903   6.224  1.00 27.64           O  
ATOM   2559  CB  ASP C  45      36.862  -0.939   6.556  1.00 34.84           C  
ATOM   2560  CG  ASP C  45      38.367  -1.020   6.454  1.00 49.88           C  
ATOM   2561  OD1 ASP C  45      38.880  -1.026   5.313  1.00 47.74           O  
ATOM   2562  OD2 ASP C  45      39.038  -1.090   7.508  1.00 55.16           O1-
ATOM   2563  N   ASN C  46      34.108   1.149   5.262  1.00 27.35           N  
ATOM   2564  CA  ASN C  46      32.654   1.272   5.275  1.00 24.01           C  
ATOM   2565  C   ASN C  46      32.043   1.287   6.683  1.00 27.37           C  
ATOM   2566  O   ASN C  46      30.840   1.074   6.844  1.00 26.51           O  
ATOM   2567  CB  ASN C  46      32.050   0.137   4.440  1.00 27.44           C  
ATOM   2568  CG  ASN C  46      30.712   0.505   3.829  1.00 30.44           C  
ATOM   2569  ND2 ASN C  46      29.765  -0.431   3.857  1.00 23.53           N  
ATOM   2570  OD1 ASN C  46      30.543   1.611   3.311  1.00 24.41           O  
ATOM   2571  N   GLN C  47      32.865   1.545   7.700  1.00 22.77           N  
ATOM   2572  CA  GLN C  47      32.387   1.589   9.079  1.00 24.55           C  
ATOM   2573  C   GLN C  47      32.685   2.943   9.708  1.00 25.02           C  
ATOM   2574  O   GLN C  47      33.631   3.618   9.318  1.00 24.41           O  
ATOM   2575  CB  GLN C  47      33.058   0.462   9.898  1.00 29.82           C  
ATOM   2576  CG  GLN C  47      32.792  -0.923   9.312  1.00 29.36           C  
ATOM   2577  CD  GLN C  47      33.407  -2.081  10.098  1.00 36.18           C  
ATOM   2578  NE2 GLN C  47      34.438  -1.804  10.866  1.00 32.73           N  
ATOM   2579  OE1 GLN C  47      32.951  -3.213   9.991  1.00 43.74           O  
ATOM   2580  N   LEU C  48      31.859   3.353  10.667  1.00 23.66           N  
ATOM   2581  CA  LEU C  48      32.085   4.607  11.353  1.00 20.94           C  
ATOM   2582  C   LEU C  48      32.939   4.287  12.568  1.00 25.15           C  
ATOM   2583  O   LEU C  48      32.628   3.359  13.322  1.00 25.46           O  
ATOM   2584  CB  LEU C  48      30.759   5.236  11.786  1.00 18.34           C  
ATOM   2585  CG  LEU C  48      29.923   5.745  10.609  1.00 22.18           C  
ATOM   2586  CD1 LEU C  48      28.635   6.412  11.120  1.00 20.39           C  
ATOM   2587  CD2 LEU C  48      30.733   6.737   9.806  1.00 23.64           C  
ATOM   2588  N   VAL C  49      34.019   5.045  12.748  1.00 28.43           N  
ATOM   2589  CA  VAL C  49      34.929   4.817  13.874  1.00 25.79           C  
ATOM   2590  C   VAL C  49      34.811   5.918  14.907  1.00 28.37           C  
ATOM   2591  O   VAL C  49      35.046   7.079  14.596  1.00 28.25           O  
ATOM   2592  CB  VAL C  49      36.395   4.758  13.404  1.00 25.46           C  
ATOM   2593  CG1 VAL C  49      37.288   4.281  14.563  1.00 29.00           C  
ATOM   2594  CG2 VAL C  49      36.520   3.834  12.206  1.00 23.39           C  
ATOM   2595  N   VAL C  50      34.469   5.524  16.136  1.00 25.98           N  
ATOM   2596  CA  VAL C  50      34.287   6.405  17.284  1.00 25.59           C  
ATOM   2597  C   VAL C  50      35.609   6.971  17.799  1.00 28.30           C  
ATOM   2598  O   VAL C  50      36.551   6.219  18.024  1.00 36.79           O  
ATOM   2599  CB  VAL C  50      33.604   5.629  18.446  1.00 31.38           C  
ATOM   2600  CG1 VAL C  50      33.471   6.507  19.670  1.00 32.22           C  
ATOM   2601  CG2 VAL C  50      32.236   5.135  17.990  1.00 37.83           C  
ATOM   2602  N   PRO C  51      35.681   8.301  17.996  1.00 32.65           N  
ATOM   2603  CA  PRO C  51      36.826   9.097  18.476  1.00 38.17           C  
ATOM   2604  C   PRO C  51      37.132   8.950  19.961  1.00 36.62           C  
ATOM   2605  O   PRO C  51      38.285   8.797  20.364  1.00 32.02           O  
ATOM   2606  CB  PRO C  51      36.406  10.538  18.179  1.00 40.07           C  
ATOM   2607  CG  PRO C  51      35.294  10.411  17.195  1.00 43.77           C  
ATOM   2608  CD  PRO C  51      34.571   9.193  17.627  1.00 38.34           C  
ATOM   2609  N   SER C  52      36.086   9.032  20.773  1.00 35.88           N  
ATOM   2610  CA  SER C  52      36.252   8.954  22.208  1.00 34.27           C  
ATOM   2611  C   SER C  52      35.043   8.364  22.898  1.00 37.23           C  
ATOM   2612  O   SER C  52      33.947   8.348  22.338  1.00 35.94           O  
ATOM   2613  CB  SER C  52      36.533  10.344  22.752  1.00 39.37           C  
ATOM   2614  OG  SER C  52      35.576  11.262  22.267  1.00 40.26           O  
ATOM   2615  N   GLU C  53      35.241   7.883  24.122  1.00 33.46           N  
ATOM   2616  CA  GLU C  53      34.147   7.273  24.867  1.00 32.76           C  
ATOM   2617  C   GLU C  53      33.015   8.248  25.139  1.00 30.65           C  
ATOM   2618  O   GLU C  53      33.214   9.459  25.176  1.00 29.00           O  
ATOM   2619  CB  GLU C  53      34.665   6.672  26.180  1.00 39.54           C  
ATOM   2620  CG  GLU C  53      35.224   7.680  27.164  1.00 45.39           C  
ATOM   2621  CD  GLU C  53      34.166   8.284  28.074  1.00 56.71           C  
ATOM   2622  OE1 GLU C  53      34.511   9.203  28.851  1.00 61.24           O  
ATOM   2623  OE2 GLU C  53      32.996   7.839  28.026  1.00 60.91           O1-
ATOM   2624  N   GLY C  54      31.815   7.705  25.325  1.00 30.21           N  
ATOM   2625  CA  GLY C  54      30.666   8.541  25.596  1.00 28.29           C  
ATOM   2626  C   GLY C  54      29.361   7.911  25.154  1.00 24.17           C  
ATOM   2627  O   GLY C  54      29.342   6.792  24.636  1.00 25.16           O  
ATOM   2628  N   LEU C  55      28.272   8.636  25.391  1.00 25.49           N  
ATOM   2629  CA  LEU C  55      26.930   8.199  25.016  1.00 24.38           C  
ATOM   2630  C   LEU C  55      26.627   8.692  23.601  1.00 26.80           C  
ATOM   2631  O   LEU C  55      26.533   9.897  23.374  1.00 35.62           O  
ATOM   2632  CB  LEU C  55      25.895   8.806  25.957  1.00 23.91           C  
ATOM   2633  CG  LEU C  55      25.948   8.342  27.411  1.00 30.36           C  
ATOM   2634  CD1 LEU C  55      24.832   8.998  28.198  1.00 32.29           C  
ATOM   2635  CD2 LEU C  55      25.829   6.820  27.454  1.00 29.65           C  
ATOM   2636  N   TYR C  56      26.463   7.765  22.669  1.00 21.15           N  
ATOM   2637  CA  TYR C  56      26.159   8.131  21.296  1.00 21.18           C  
ATOM   2638  C   TYR C  56      24.760   7.713  20.854  1.00 22.45           C  
ATOM   2639  O   TYR C  56      24.310   6.614  21.160  1.00 21.71           O  
ATOM   2640  CB  TYR C  56      27.126   7.469  20.313  1.00 23.31           C  
ATOM   2641  CG  TYR C  56      28.542   7.998  20.334  1.00 26.90           C  
ATOM   2642  CD1 TYR C  56      29.411   7.699  21.395  1.00 25.27           C  
ATOM   2643  CD2 TYR C  56      29.025   8.779  19.284  1.00 27.73           C  
ATOM   2644  CE1 TYR C  56      30.724   8.165  21.401  1.00 26.78           C  
ATOM   2645  CE2 TYR C  56      30.339   9.251  19.284  1.00 26.82           C  
ATOM   2646  CZ  TYR C  56      31.179   8.941  20.343  1.00 27.89           C  
ATOM   2647  OH  TYR C  56      32.471   9.421  20.345  1.00 28.67           O  
ATOM   2648  N   LEU C  57      24.077   8.607  20.146  1.00 19.57           N  
ATOM   2649  CA  LEU C  57      22.793   8.256  19.550  1.00 17.96           C  
ATOM   2650  C   LEU C  57      23.290   7.694  18.210  1.00 20.39           C  
ATOM   2651  O   LEU C  57      24.059   8.356  17.508  1.00 22.84           O  
ATOM   2652  CB  LEU C  57      21.936   9.501  19.292  1.00 19.53           C  
ATOM   2653  CG  LEU C  57      20.695   9.191  18.442  1.00 24.02           C  
ATOM   2654  CD1 LEU C  57      19.763   8.310  19.251  1.00 25.22           C  
ATOM   2655  CD2 LEU C  57      19.987  10.475  18.000  1.00 25.44           C  
ATOM   2656  N   ILE C  58      22.871   6.481  17.877  1.00 15.45           N  
ATOM   2657  CA  ILE C  58      23.253   5.806  16.644  1.00 19.42           C  
ATOM   2658  C   ILE C  58      21.953   5.483  15.901  1.00 20.45           C  
ATOM   2659  O   ILE C  58      20.981   5.073  16.513  1.00 21.56           O  
ATOM   2660  CB  ILE C  58      23.958   4.479  16.948  1.00 22.36           C  
ATOM   2661  CG1 ILE C  58      25.176   4.720  17.833  1.00 28.25           C  
ATOM   2662  CG2 ILE C  58      24.353   3.791  15.652  1.00 31.88           C  
ATOM   2663  CD1 ILE C  58      25.785   3.400  18.363  1.00 34.49           C  
ATOM   2664  N   TYR C  59      21.932   5.652  14.588  1.00 19.09           N  
ATOM   2665  CA  TYR C  59      20.718   5.373  13.852  1.00 16.92           C  
ATOM   2666  C   TYR C  59      21.035   5.070  12.401  1.00 22.09           C  
ATOM   2667  O   TYR C  59      22.109   5.386  11.909  1.00 18.34           O  
ATOM   2668  CB  TYR C  59      19.792   6.585  13.916  1.00 19.43           C  
ATOM   2669  CG  TYR C  59      20.399   7.825  13.272  1.00 17.47           C  
ATOM   2670  CD1 TYR C  59      20.274   8.056  11.894  1.00 18.33           C  
ATOM   2671  CD2 TYR C  59      21.123   8.743  14.023  1.00 13.77           C  
ATOM   2672  CE1 TYR C  59      20.861   9.176  11.285  1.00 21.65           C  
ATOM   2673  CE2 TYR C  59      21.720   9.870  13.420  1.00 18.80           C  
ATOM   2674  CZ  TYR C  59      21.579  10.072  12.051  1.00 18.14           C  
ATOM   2675  OH  TYR C  59      22.145  11.169  11.437  1.00 15.73           O  
ATOM   2676  N   SER C  60      20.079   4.460  11.720  1.00 18.41           N  
ATOM   2677  CA  SER C  60      20.251   4.154  10.312  1.00 18.25           C  
ATOM   2678  C   SER C  60      18.927   3.774   9.703  1.00 21.43           C  
ATOM   2679  O   SER C  60      18.069   3.196  10.367  1.00 19.02           O  
ATOM   2680  CB  SER C  60      21.233   2.989  10.119  1.00 21.41           C  
ATOM   2681  OG  SER C  60      21.267   2.589   8.758  1.00 24.86           O  
ATOM   2682  N   GLN C  61      18.770   4.100   8.428  1.00 16.76           N  
ATOM   2683  CA  GLN C  61      17.571   3.735   7.714  1.00 15.30           C  
ATOM   2684  C   GLN C  61      17.998   3.132   6.387  1.00 15.50           C  
ATOM   2685  O   GLN C  61      18.974   3.585   5.777  1.00 20.03           O  
ATOM   2686  CB  GLN C  61      16.713   4.966   7.377  1.00 15.26           C  
ATOM   2687  CG  GLN C  61      15.607   4.612   6.374  1.00 16.51           C  
ATOM   2688  CD  GLN C  61      14.766   5.804   5.941  1.00 14.33           C  
ATOM   2689  NE2 GLN C  61      14.679   6.036   4.642  1.00 15.02           N  
ATOM   2690  OE1 GLN C  61      14.206   6.506   6.778  1.00 20.87           O  
ATOM   2691  N   VAL C  62      17.291   2.093   5.973  1.00 16.08           N  
ATOM   2692  CA  VAL C  62      17.486   1.539   4.657  1.00 14.70           C  
ATOM   2693  C   VAL C  62      16.087   1.443   4.035  1.00 20.93           C  
ATOM   2694  O   VAL C  62      15.077   1.354   4.741  1.00 20.79           O  
ATOM   2695  CB  VAL C  62      18.169   0.143   4.634  1.00 17.42           C  
ATOM   2696  CG1 VAL C  62      19.621   0.269   5.095  1.00 14.65           C  
ATOM   2697  CG2 VAL C  62      17.410  -0.844   5.509  1.00 18.30           C  
ATOM   2698  N   LEU C  63      16.038   1.508   2.711  1.00 17.64           N  
ATOM   2699  CA  LEU C  63      14.791   1.376   1.963  1.00 16.16           C  
ATOM   2700  C   LEU C  63      15.041   0.263   0.946  1.00 25.05           C  
ATOM   2701  O   LEU C  63      16.003   0.329   0.182  1.00 23.83           O  
ATOM   2702  CB  LEU C  63      14.477   2.657   1.197  1.00 17.57           C  
ATOM   2703  CG  LEU C  63      13.162   2.562   0.413  1.00 19.11           C  
ATOM   2704  CD1 LEU C  63      12.009   2.386   1.417  1.00 15.60           C  
ATOM   2705  CD2 LEU C  63      12.946   3.793  -0.441  1.00 17.07           C  
ATOM   2706  N   PHE C  64      14.189  -0.754   0.941  1.00 21.84           N  
ATOM   2707  CA  PHE C  64      14.309  -1.861  -0.013  1.00 21.31           C  
ATOM   2708  C   PHE C  64      13.137  -1.727  -0.975  1.00 24.85           C  
ATOM   2709  O   PHE C  64      12.065  -1.233  -0.597  1.00 20.80           O  
ATOM   2710  CB  PHE C  64      14.191  -3.224   0.685  1.00 22.08           C  
ATOM   2711  CG  PHE C  64      15.309  -3.534   1.653  1.00 23.18           C  
ATOM   2712  CD1 PHE C  64      16.537  -4.026   1.197  1.00 23.17           C  
ATOM   2713  CD2 PHE C  64      15.107  -3.397   3.033  1.00 24.58           C  
ATOM   2714  CE1 PHE C  64      17.542  -4.397   2.102  1.00 19.52           C  
ATOM   2715  CE2 PHE C  64      16.095  -3.763   3.947  1.00 22.66           C  
ATOM   2716  CZ  PHE C  64      17.328  -4.266   3.478  1.00 21.92           C  
ATOM   2717  N   SER C  65      13.326  -2.149  -2.225  1.00 23.26           N  
ATOM   2718  CA  SER C  65      12.226  -2.104  -3.195  1.00 23.63           C  
ATOM   2719  C   SER C  65      12.431  -3.190  -4.259  1.00 25.28           C  
ATOM   2720  O   SER C  65      13.555  -3.595  -4.525  1.00 24.30           O  
ATOM   2721  CB  SER C  65      12.144  -0.737  -3.879  1.00 16.30           C  
ATOM   2722  OG  SER C  65      13.155  -0.584  -4.856  1.00 24.46           O  
ATOM   2723  N   GLY C  66      11.336  -3.662  -4.844  1.00 28.91           N  
ATOM   2724  CA  GLY C  66      11.420  -4.681  -5.875  1.00 34.49           C  
ATOM   2725  C   GLY C  66      10.147  -4.648  -6.699  1.00 44.85           C  
ATOM   2726  O   GLY C  66       9.147  -4.096  -6.245  1.00 36.93           O  
ATOM   2727  N   GLN C  67      10.164  -5.214  -7.905  1.00 47.43           N  
ATOM   2728  CA  GLN C  67       8.960  -5.213  -8.732  1.00 52.08           C  
ATOM   2729  C   GLN C  67       8.318  -6.588  -8.632  1.00 54.80           C  
ATOM   2730  O   GLN C  67       8.919  -7.596  -9.008  1.00 56.43           O  
ATOM   2731  CB  GLN C  67       9.307  -4.887 -10.186  1.00 56.29           C  
ATOM   2732  CG  GLN C  67       8.197  -4.152 -10.944  1.00 66.16           C  
ATOM   2733  CD  GLN C  67       8.650  -3.669 -12.319  1.00 72.34           C  
ATOM   2734  NE2 GLN C  67       7.820  -3.894 -13.334  1.00 76.17           N  
ATOM   2735  OE1 GLN C  67       9.729  -3.091 -12.461  1.00 76.00           O  
ATOM   2736  N   GLY C  68       7.100  -6.629  -8.110  1.00 52.05           N  
ATOM   2737  CA  GLY C  68       6.421  -7.899  -7.962  1.00 54.40           C  
ATOM   2738  C   GLY C  68       7.071  -8.717  -6.865  1.00 54.45           C  
ATOM   2739  O   GLY C  68       8.095  -8.323  -6.308  1.00 53.15           O  
ATOM   2740  N   CYS C  69       6.480  -9.866  -6.558  1.00 56.70           N  
ATOM   2741  CA  CYS C  69       6.995 -10.735  -5.516  1.00 59.12           C  
ATOM   2742  C   CYS C  69       7.689 -11.995  -6.007  1.00 62.83           C  
ATOM   2743  O   CYS C  69       7.120 -12.785  -6.758  1.00 66.37           O  
ATOM   2744  CB  CYS C  69       5.868 -11.117  -4.561  1.00 57.12           C  
ATOM   2745  SG  CYS C  69       5.596  -9.873  -3.273  1.00 58.34           S  
ATOM   2746  N   PRO C  70       8.936 -12.203  -5.568  1.00 65.79           N  
ATOM   2747  CA  PRO C  70       9.727 -13.371  -5.953  1.00 67.83           C  
ATOM   2748  C   PRO C  70       8.998 -14.669  -5.647  1.00 69.14           C  
ATOM   2749  O   PRO C  70       8.193 -14.737  -4.719  1.00 73.03           O  
ATOM   2750  CB  PRO C  70      10.996 -13.209  -5.126  1.00 66.49           C  
ATOM   2751  CG  PRO C  70      11.133 -11.717  -5.036  1.00 69.63           C  
ATOM   2752  CD  PRO C  70       9.725 -11.294  -4.721  1.00 66.98           C  
ATOM   2753  N   SER C  71       9.284 -15.700  -6.432  1.00 69.91           N  
ATOM   2754  CA  SER C  71       8.651 -16.991  -6.233  1.00 69.09           C  
ATOM   2755  C   SER C  71       9.110 -17.576  -4.904  1.00 68.88           C  
ATOM   2756  O   SER C  71       8.436 -18.428  -4.324  1.00 68.43           O  
ATOM   2757  CB  SER C  71       9.013 -17.937  -7.382  1.00 74.15           C  
ATOM   2758  OG  SER C  71       8.354 -19.186  -7.245  1.00 76.70           O  
ATOM   2759  N   THR C  72      10.262 -17.113  -4.424  1.00 64.90           N  
ATOM   2760  CA  THR C  72      10.802 -17.594  -3.157  1.00 63.72           C  
ATOM   2761  C   THR C  72      10.635 -16.536  -2.070  1.00 61.29           C  
ATOM   2762  O   THR C  72      10.841 -15.347  -2.309  1.00 58.62           O  
ATOM   2763  CB  THR C  72      12.292 -17.945  -3.279  1.00 63.60           C  
ATOM   2764  CG2 THR C  72      12.805 -18.533  -1.974  1.00 62.79           C  
ATOM   2765  OG1 THR C  72      12.469 -18.906  -4.325  1.00 70.82           O  
ATOM   2766  N   HIS C  73      10.256 -16.981  -0.878  1.00 56.28           N  
ATOM   2767  CA  HIS C  73      10.046 -16.088   0.255  1.00 49.00           C  
ATOM   2768  C   HIS C  73      11.339 -15.394   0.673  1.00 44.51           C  
ATOM   2769  O   HIS C  73      12.327 -16.045   1.015  1.00 44.16           O  
ATOM   2770  CB  HIS C  73       9.467 -16.886   1.426  1.00 51.49           C  
ATOM   2771  CG  HIS C  73       9.165 -16.063   2.638  1.00 51.39           C  
ATOM   2772  CD2 HIS C  73       8.140 -15.221   2.911  1.00 48.06           C  
ATOM   2773  ND1 HIS C  73       9.955 -16.083   3.769  1.00 51.25           N  
ATOM   2774  CE1 HIS C  73       9.427 -15.292   4.686  1.00 45.85           C  
ATOM   2775  NE2 HIS C  73       8.325 -14.757   4.191  1.00 46.36           N  
ATOM   2776  N   VAL C  74      11.327 -14.066   0.654  1.00 36.46           N  
ATOM   2777  CA  VAL C  74      12.510 -13.305   1.024  1.00 38.58           C  
ATOM   2778  C   VAL C  74      12.368 -12.521   2.327  1.00 36.04           C  
ATOM   2779  O   VAL C  74      11.302 -11.998   2.650  1.00 31.00           O  
ATOM   2780  CB  VAL C  74      12.902 -12.316  -0.095  1.00 45.68           C  
ATOM   2781  CG1 VAL C  74      13.278 -13.077  -1.359  1.00 47.49           C  
ATOM   2782  CG2 VAL C  74      11.748 -11.381  -0.385  1.00 52.24           C  
ATOM   2783  N   LEU C  75      13.453 -12.466   3.087  1.00 33.85           N  
ATOM   2784  CA  LEU C  75      13.463 -11.706   4.327  1.00 32.39           C  
ATOM   2785  C   LEU C  75      14.538 -10.630   4.191  1.00 31.10           C  
ATOM   2786  O   LEU C  75      15.654 -10.901   3.761  1.00 32.26           O  
ATOM   2787  CB  LEU C  75      13.769 -12.608   5.521  1.00 32.54           C  
ATOM   2788  CG  LEU C  75      12.693 -13.641   5.900  1.00 28.93           C  
ATOM   2789  CD1 LEU C  75      13.207 -14.444   7.069  1.00 31.39           C  
ATOM   2790  CD2 LEU C  75      11.374 -12.954   6.255  1.00 34.76           C  
ATOM   2791  N   LEU C  76      14.181  -9.403   4.539  1.00 28.52           N  
ATOM   2792  CA  LEU C  76      15.096  -8.272   4.463  1.00 26.97           C  
ATOM   2793  C   LEU C  76      15.570  -7.967   5.868  1.00 26.59           C  
ATOM   2794  O   LEU C  76      14.752  -7.842   6.774  1.00 29.13           O  
ATOM   2795  CB  LEU C  76      14.367  -7.045   3.907  1.00 27.41           C  
ATOM   2796  CG  LEU C  76      14.067  -6.824   2.418  1.00 35.80           C  
ATOM   2797  CD1 LEU C  76      14.565  -7.962   1.538  1.00 27.38           C  
ATOM   2798  CD2 LEU C  76      12.592  -6.590   2.279  1.00 31.09           C  
ATOM   2799  N   THR C  77      16.880  -7.852   6.063  1.00 21.76           N  
ATOM   2800  CA  THR C  77      17.401  -7.540   7.390  1.00 22.47           C  
ATOM   2801  C   THR C  77      18.269  -6.287   7.378  1.00 24.56           C  
ATOM   2802  O   THR C  77      18.892  -5.949   6.375  1.00 23.72           O  
ATOM   2803  CB  THR C  77      18.262  -8.694   7.987  1.00 26.08           C  
ATOM   2804  CG2 THR C  77      17.476  -9.996   8.031  1.00 26.83           C  
ATOM   2805  OG1 THR C  77      19.429  -8.881   7.185  1.00 25.26           O  
ATOM   2806  N   HIS C  78      18.308  -5.612   8.513  1.00 20.38           N  
ATOM   2807  CA  HIS C  78      19.104  -4.418   8.661  1.00 21.42           C  
ATOM   2808  C   HIS C  78      19.606  -4.466  10.093  1.00 21.80           C  
ATOM   2809  O   HIS C  78      18.823  -4.685  11.040  1.00 21.70           O  
ATOM   2810  CB  HIS C  78      18.236  -3.193   8.446  1.00 23.03           C  
ATOM   2811  CG  HIS C  78      18.980  -1.901   8.526  1.00 28.09           C  
ATOM   2812  CD2 HIS C  78      20.291  -1.612   8.346  1.00 31.06           C  
ATOM   2813  ND1 HIS C  78      18.355  -0.702   8.795  1.00 32.62           N  
ATOM   2814  CE1 HIS C  78      19.248   0.269   8.778  1.00 30.14           C  
ATOM   2815  NE2 HIS C  78      20.429  -0.256   8.507  1.00 29.07           N  
ATOM   2816  N   THR C  79      20.907  -4.293  10.268  1.00 18.43           N  
ATOM   2817  CA  THR C  79      21.455  -4.331  11.611  1.00 20.99           C  
ATOM   2818  C   THR C  79      22.593  -3.366  11.833  1.00 21.08           C  
ATOM   2819  O   THR C  79      23.377  -3.098  10.930  1.00 28.13           O  
ATOM   2820  CB  THR C  79      22.005  -5.733  11.960  1.00 31.74           C  
ATOM   2821  CG2 THR C  79      21.052  -6.810  11.535  1.00 20.78           C  
ATOM   2822  OG1 THR C  79      23.251  -5.926  11.288  1.00 41.22           O  
ATOM   2823  N   ILE C  80      22.679  -2.813  13.031  1.00 19.15           N  
ATOM   2824  CA  ILE C  80      23.817  -1.952  13.327  1.00 24.91           C  
ATOM   2825  C   ILE C  80      24.604  -2.762  14.359  1.00 24.95           C  
ATOM   2826  O   ILE C  80      24.061  -3.199  15.383  1.00 21.90           O  
ATOM   2827  CB  ILE C  80      23.408  -0.580  13.909  1.00 22.32           C  
ATOM   2828  CG1 ILE C  80      22.810   0.304  12.796  1.00 18.67           C  
ATOM   2829  CG2 ILE C  80      24.611   0.090  14.539  1.00 23.46           C  
ATOM   2830  CD1 ILE C  80      22.284   1.647  13.290  1.00 21.32           C  
ATOM   2831  N   SER C  81      25.882  -2.985  14.075  1.00 25.28           N  
ATOM   2832  CA  SER C  81      26.712  -3.781  14.968  1.00 23.75           C  
ATOM   2833  C   SER C  81      27.915  -2.994  15.468  1.00 28.67           C  
ATOM   2834  O   SER C  81      28.360  -2.026  14.829  1.00 28.40           O  
ATOM   2835  CB  SER C  81      27.170  -5.041  14.242  1.00 22.51           C  
ATOM   2836  OG  SER C  81      27.947  -4.694  13.116  1.00 31.51           O  
ATOM   2837  N   ARG C  82      28.451  -3.438  16.603  1.00 28.29           N  
ATOM   2838  CA  ARG C  82      29.580  -2.790  17.259  1.00 28.47           C  
ATOM   2839  C   ARG C  82      30.797  -3.704  17.382  1.00 37.50           C  
ATOM   2840  O   ARG C  82      30.677  -4.854  17.798  1.00 31.23           O  
ATOM   2841  CB  ARG C  82      29.155  -2.343  18.661  1.00 28.55           C  
ATOM   2842  CG  ARG C  82      30.258  -1.722  19.506  1.00 31.45           C  
ATOM   2843  CD  ARG C  82      29.850  -1.583  20.971  1.00 36.32           C  
ATOM   2844  NE  ARG C  82      30.949  -1.044  21.766  1.00 39.68           N  
ATOM   2845  CZ  ARG C  82      30.994  -1.018  23.094  1.00 35.92           C  
ATOM   2846  NH1 ARG C  82      29.990  -1.502  23.814  1.00 38.71           N1+
ATOM   2847  NH2 ARG C  82      32.059  -0.514  23.704  1.00 32.68           N  
ATOM   2848  N   ILE C  83      31.965  -3.189  17.014  1.00 32.61           N  
ATOM   2849  CA  ILE C  83      33.205  -3.953  17.122  1.00 40.04           C  
ATOM   2850  C   ILE C  83      34.197  -3.130  17.932  1.00 43.08           C  
ATOM   2851  O   ILE C  83      34.672  -2.086  17.479  1.00 37.95           O  
ATOM   2852  CB  ILE C  83      33.797  -4.257  15.740  1.00 39.83           C  
ATOM   2853  CG1 ILE C  83      32.809  -5.110  14.949  1.00 46.52           C  
ATOM   2854  CG2 ILE C  83      35.128  -4.983  15.878  1.00 45.99           C  
ATOM   2855  CD1 ILE C  83      33.226  -5.351  13.518  1.00 51.78           C  
ATOM   2856  N   SER C  84      34.482  -3.594  19.145  1.00 48.98           N  
ATOM   2857  CA  SER C  84      35.412  -2.906  20.032  1.00 57.75           C  
ATOM   2858  C   SER C  84      36.807  -3.512  19.913  1.00 58.90           C  
ATOM   2859  O   SER C  84      36.968  -4.635  19.440  1.00 58.69           O  
ATOM   2860  CB  SER C  84      34.916  -2.983  21.478  1.00 59.92           C  
ATOM   2861  OG  SER C  84      34.526  -4.304  21.811  1.00 65.84           O  
ATOM   2862  N   THR C  85      37.815  -2.757  20.333  1.00 65.12           N  
ATOM   2863  CA  THR C  85      39.197  -3.217  20.253  1.00 69.65           C  
ATOM   2864  C   THR C  85      39.500  -4.297  21.286  1.00 71.68           C  
ATOM   2865  O   THR C  85      40.540  -4.955  21.222  1.00 72.91           O  
ATOM   2866  CB  THR C  85      40.180  -2.050  20.458  1.00 70.77           C  
ATOM   2867  CG2 THR C  85      39.989  -1.000  19.374  1.00 71.53           C  
ATOM   2868  OG1 THR C  85      39.955  -1.454  21.743  1.00 70.76           O  
ATOM   2869  N   THR C  86      38.590  -4.474  22.238  1.00 71.91           N  
ATOM   2870  CA  THR C  86      38.764  -5.477  23.281  1.00 72.37           C  
ATOM   2871  C   THR C  86      38.107  -6.806  22.903  1.00 71.57           C  
ATOM   2872  O   THR C  86      38.105  -7.752  23.693  1.00 73.00           O  
ATOM   2873  CB  THR C  86      38.166  -4.994  24.616  1.00 73.69           C  
ATOM   2874  CG2 THR C  86      38.861  -3.718  25.078  1.00 74.92           C  
ATOM   2875  OG1 THR C  86      36.764  -4.737  24.453  1.00 74.68           O  
ATOM   2876  N   HIS C  87      37.549  -6.873  21.697  1.00 72.03           N  
ATOM   2877  CA  HIS C  87      36.892  -8.088  21.223  1.00 72.01           C  
ATOM   2878  C   HIS C  87      36.527  -7.957  19.745  1.00 70.81           C  
ATOM   2879  O   HIS C  87      35.700  -7.126  19.366  1.00 71.93           O  
ATOM   2880  CB  HIS C  87      35.632  -8.362  22.048  1.00 73.47           C  
ATOM   2881  CG  HIS C  87      35.368  -9.817  22.281  1.00 77.56           C  
ATOM   2882  CD2 HIS C  87      35.260 -10.530  23.428  1.00 78.77           C  
ATOM   2883  ND1 HIS C  87      35.188 -10.717  21.252  1.00 76.44           N  
ATOM   2884  CE1 HIS C  87      34.980 -11.922  21.755  1.00 79.28           C  
ATOM   2885  NE2 HIS C  87      35.018 -11.836  23.073  1.00 82.14           N  
ATOM   2886  N   ASN C  88      37.143  -8.791  18.916  1.00 69.18           N  
ATOM   2887  CA  ASN C  88      36.907  -8.769  17.476  1.00 68.17           C  
ATOM   2888  C   ASN C  88      35.558  -9.364  17.095  1.00 66.38           C  
ATOM   2889  O   ASN C  88      35.228  -9.469  15.914  1.00 66.53           O  
ATOM   2890  CB  ASN C  88      38.016  -9.539  16.759  1.00 69.77           C  
ATOM   2891  CG  ASN C  88      39.394  -9.008  17.083  1.00 72.97           C  
ATOM   2892  ND2 ASN C  88      39.444  -7.892  17.805  1.00 79.50           N  
ATOM   2893  OD1 ASN C  88      40.406  -9.591  16.689  1.00 73.48           O  
ATOM   2894  N   GLN C  89      34.777  -9.752  18.095  1.00 63.63           N  
ATOM   2895  CA  GLN C  89      33.476 -10.352  17.838  1.00 60.56           C  
ATOM   2896  C   GLN C  89      32.378  -9.292  17.740  1.00 55.37           C  
ATOM   2897  O   GLN C  89      32.057  -8.629  18.724  1.00 54.78           O  
ATOM   2898  CB  GLN C  89      33.145 -11.351  18.947  1.00 64.08           C  
ATOM   2899  CG  GLN C  89      31.953 -12.246  18.662  1.00 69.70           C  
ATOM   2900  CD  GLN C  89      31.695 -13.234  19.789  1.00 74.12           C  
ATOM   2901  NE2 GLN C  89      30.451 -13.292  20.260  1.00 72.12           N  
ATOM   2902  OE1 GLN C  89      32.605 -13.941  20.228  1.00 77.08           O  
ATOM   2903  N   PRO C  90      31.802  -9.110  16.539  1.00 48.29           N  
ATOM   2904  CA  PRO C  90      30.736  -8.131  16.301  1.00 44.31           C  
ATOM   2905  C   PRO C  90      29.488  -8.401  17.143  1.00 41.40           C  
ATOM   2906  O   PRO C  90      29.019  -9.541  17.224  1.00 39.26           O  
ATOM   2907  CB  PRO C  90      30.456  -8.288  14.809  1.00 49.48           C  
ATOM   2908  CG  PRO C  90      31.780  -8.703  14.264  1.00 51.00           C  
ATOM   2909  CD  PRO C  90      32.235  -9.717  15.270  1.00 48.80           C  
ATOM   2910  N   VAL C  91      28.954  -7.352  17.764  1.00 35.19           N  
ATOM   2911  CA  VAL C  91      27.753  -7.470  18.581  1.00 34.10           C  
ATOM   2912  C   VAL C  91      26.644  -6.569  18.021  1.00 32.38           C  
ATOM   2913  O   VAL C  91      26.846  -5.374  17.797  1.00 29.74           O  
ATOM   2914  CB  VAL C  91      28.045  -7.086  20.046  1.00 40.03           C  
ATOM   2915  CG1 VAL C  91      28.663  -5.695  20.119  1.00 42.02           C  
ATOM   2916  CG2 VAL C  91      26.771  -7.159  20.861  1.00 35.64           C  
ATOM   2917  N   ASN C  92      25.479  -7.157  17.780  1.00 26.61           N  
ATOM   2918  CA  ASN C  92      24.340  -6.422  17.239  1.00 30.08           C  
ATOM   2919  C   ASN C  92      23.687  -5.530  18.287  1.00 26.28           C  
ATOM   2920  O   ASN C  92      23.226  -6.016  19.318  1.00 31.11           O  
ATOM   2921  CB  ASN C  92      23.307  -7.407  16.670  1.00 28.72           C  
ATOM   2922  CG  ASN C  92      23.806  -8.102  15.423  1.00 34.81           C  
ATOM   2923  ND2 ASN C  92      22.967  -8.943  14.821  1.00 27.77           N  
ATOM   2924  OD1 ASN C  92      24.939  -7.879  15.004  1.00 42.71           O  
ATOM   2925  N   LEU C  93      23.659  -4.224  18.027  1.00 22.24           N  
ATOM   2926  CA  LEU C  93      23.060  -3.272  18.953  1.00 20.83           C  
ATOM   2927  C   LEU C  93      21.607  -3.025  18.591  1.00 21.42           C  
ATOM   2928  O   LEU C  93      20.755  -2.879  19.462  1.00 21.53           O  
ATOM   2929  CB  LEU C  93      23.790  -1.937  18.895  1.00 23.29           C  
ATOM   2930  CG  LEU C  93      25.280  -1.904  19.232  1.00 30.46           C  
ATOM   2931  CD1 LEU C  93      25.766  -0.481  19.080  1.00 26.09           C  
ATOM   2932  CD2 LEU C  93      25.522  -2.393  20.653  1.00 21.00           C  
ATOM   2933  N   LEU C  94      21.345  -2.994  17.291  1.00 19.90           N  
ATOM   2934  CA  LEU C  94      20.023  -2.713  16.759  1.00 20.67           C  
ATOM   2935  C   LEU C  94      19.807  -3.622  15.559  1.00 20.18           C  
ATOM   2936  O   LEU C  94      20.689  -3.751  14.717  1.00 22.71           O  
ATOM   2937  CB  LEU C  94      19.964  -1.230  16.330  1.00 18.31           C  
ATOM   2938  CG  LEU C  94      20.297  -0.164  17.395  1.00 21.01           C  
ATOM   2939  CD1 LEU C  94      20.626   1.197  16.748  1.00 20.38           C  
ATOM   2940  CD2 LEU C  94      19.126  -0.018  18.362  1.00 16.37           C  
ATOM   2941  N   SER C  95      18.638  -4.246  15.469  1.00 21.00           N  
ATOM   2942  CA  SER C  95      18.359  -5.130  14.349  1.00 20.63           C  
ATOM   2943  C   SER C  95      16.869  -5.243  14.070  1.00 24.27           C  
ATOM   2944  O   SER C  95      16.053  -5.191  14.985  1.00 22.04           O  
ATOM   2945  CB  SER C  95      18.932  -6.529  14.633  1.00 26.51           C  
ATOM   2946  OG  SER C  95      18.680  -7.427  13.561  1.00 34.78           O  
ATOM   2947  N   ALA C  96      16.511  -5.385  12.802  1.00 18.85           N  
ATOM   2948  CA  ALA C  96      15.111  -5.536  12.437  1.00 22.60           C  
ATOM   2949  C   ALA C  96      15.012  -6.378  11.177  1.00 22.50           C  
ATOM   2950  O   ALA C  96      15.958  -6.460  10.382  1.00 23.88           O  
ATOM   2951  CB  ALA C  96      14.461  -4.164  12.214  1.00 27.05           C  
ATOM   2952  N   ILE C  97      13.854  -6.990  10.993  1.00 20.34           N  
ATOM   2953  CA  ILE C  97      13.608  -7.863   9.844  1.00 23.02           C  
ATOM   2954  C   ILE C  97      12.274  -7.492   9.240  1.00 26.20           C  
ATOM   2955  O   ILE C  97      11.384  -7.030   9.946  1.00 22.97           O  
ATOM   2956  CB  ILE C  97      13.539  -9.346  10.299  1.00 23.59           C  
ATOM   2957  CG1 ILE C  97      14.810  -9.714  11.075  1.00 28.11           C  
ATOM   2958  CG2 ILE C  97      13.393 -10.269   9.092  1.00 30.10           C  
ATOM   2959  CD1 ILE C  97      14.764 -11.109  11.718  1.00 27.15           C  
ATOM   2960  N   ARG C  98      12.134  -7.689   7.933  1.00 24.16           N  
ATOM   2961  CA  ARG C  98      10.883  -7.405   7.250  1.00 27.40           C  
ATOM   2962  C   ARG C  98      10.664  -8.415   6.121  1.00 25.24           C  
ATOM   2963  O   ARG C  98      11.615  -8.807   5.437  1.00 23.57           O  
ATOM   2964  CB  ARG C  98      10.903  -5.989   6.674  1.00 22.46           C  
ATOM   2965  CG  ARG C  98       9.634  -5.597   5.980  1.00 29.66           C  
ATOM   2966  CD  ARG C  98       8.441  -5.365   6.932  1.00 27.27           C  
ATOM   2967  NE  ARG C  98       7.254  -5.148   6.124  1.00 25.87           N  
ATOM   2968  CZ  ARG C  98       6.237  -5.996   6.016  1.00 26.89           C  
ATOM   2969  NH1 ARG C  98       6.225  -7.138   6.700  1.00 31.97           N1+
ATOM   2970  NH2 ARG C  98       5.271  -5.743   5.140  1.00 29.73           N  
ATOM   2971  N   SER C  99       9.409  -8.828   5.950  1.00 26.47           N  
ATOM   2972  CA  SER C  99       9.014  -9.772   4.905  1.00 25.06           C  
ATOM   2973  C   SER C  99       8.140  -9.018   3.919  1.00 27.96           C  
ATOM   2974  O   SER C  99       6.954  -8.780   4.161  1.00 27.71           O  
ATOM   2975  CB  SER C  99       8.245 -10.954   5.507  1.00 29.07           C  
ATOM   2976  OG  SER C  99       7.166 -10.513   6.319  1.00 26.77           O  
ATOM   2977  N   PRO C 100       8.724  -8.631   2.777  1.00 26.60           N  
ATOM   2978  CA  PRO C 100       7.997  -7.892   1.745  1.00 32.29           C  
ATOM   2979  C   PRO C 100       6.869  -8.680   1.082  1.00 35.30           C  
ATOM   2980  O   PRO C 100       5.871  -8.107   0.640  1.00 33.26           O  
ATOM   2981  CB  PRO C 100       9.096  -7.510   0.759  1.00 32.19           C  
ATOM   2982  CG  PRO C 100      10.030  -8.660   0.837  1.00 35.01           C  
ATOM   2983  CD  PRO C 100      10.089  -8.962   2.332  1.00 29.29           C  
ATOM   2984  N   CYS C 101       7.014  -9.995   1.022  1.00 32.82           N  
ATOM   2985  CA  CYS C 101       5.985 -10.789   0.367  1.00 47.10           C  
ATOM   2986  C   CYS C 101       5.326 -11.840   1.233  1.00 47.26           C  
ATOM   2987  O   CYS C 101       5.955 -12.427   2.112  1.00 48.36           O  
ATOM   2988  CB  CYS C 101       6.567 -11.431  -0.886  1.00 44.64           C  
ATOM   2989  SG  CYS C 101       7.186 -10.179  -2.046  1.00 43.65           S  
ATOM   2990  N   GLN C 102       4.044 -12.065   0.966  1.00 52.49           N  
ATOM   2991  CA  GLN C 102       3.260 -13.042   1.704  1.00 56.44           C  
ATOM   2992  C   GLN C 102       3.357 -14.389   0.997  1.00 59.06           C  
ATOM   2993  O   GLN C 102       3.418 -15.441   1.639  1.00 59.36           O  
ATOM   2994  CB  GLN C 102       1.801 -12.590   1.760  1.00 57.47           C  
ATOM   2995  CG  GLN C 102       0.947 -13.352   2.751  1.00 63.23           C  
ATOM   2996  CD  GLN C 102      -0.481 -12.839   2.784  1.00 63.42           C  
ATOM   2997  NE2 GLN C 102      -1.444 -13.757   2.799  1.00 64.96           N  
ATOM   2998  OE1 GLN C 102      -0.714 -11.629   2.806  1.00 67.35           O  
ATOM   2999  N   ARG C 103       3.384 -14.343  -0.332  1.00 57.34           N  
ATOM   3000  CA  ARG C 103       3.464 -15.551  -1.138  1.00 60.80           C  
ATOM   3001  C   ARG C 103       4.773 -15.596  -1.914  1.00 60.62           C  
ATOM   3002  O   ARG C 103       4.875 -15.023  -2.999  1.00 65.01           O  
ATOM   3003  CB  ARG C 103       2.285 -15.607  -2.115  1.00 57.09           C  
ATOM   3004  CG  ARG C 103       1.845 -17.018  -2.467  1.00 60.86           C  
ATOM   3005  CD  ARG C 103       1.373 -17.743  -1.214  1.00 62.18           C  
ATOM   3006  NE  ARG C 103       0.320 -16.993  -0.532  1.00 63.16           N  
ATOM   3007  CZ  ARG C 103      -0.135 -17.275   0.685  1.00 65.33           C  
ATOM   3008  NH1 ARG C 103       0.372 -18.298   1.364  1.00 66.49           N1+
ATOM   3009  NH2 ARG C 103      -1.096 -16.531   1.224  1.00 66.46           N  
ATOM   3010  N   ALA C 111       2.499  -7.513 -11.322  1.00 59.31           N  
ATOM   3011  CA  ALA C 111       3.874  -7.146 -10.989  1.00 58.47           C  
ATOM   3012  C   ALA C 111       3.936  -5.742 -10.400  1.00 55.70           C  
ATOM   3013  O   ALA C 111       4.457  -4.821 -11.031  1.00 56.03           O  
ATOM   3014  CB  ALA C 111       4.757  -7.223 -12.236  1.00 58.10           C  
ATOM   3015  N   ASN C 112       3.403  -5.578  -9.192  1.00 49.27           N  
ATOM   3016  CA  ASN C 112       3.410  -4.273  -8.543  1.00 40.24           C  
ATOM   3017  C   ASN C 112       4.632  -4.061  -7.668  1.00 38.65           C  
ATOM   3018  O   ASN C 112       5.011  -4.929  -6.884  1.00 33.70           O  
ATOM   3019  CB  ASN C 112       2.147  -4.082  -7.704  1.00 43.03           C  
ATOM   3020  CG  ASN C 112       0.904  -3.981  -8.554  1.00 43.80           C  
ATOM   3021  ND2 ASN C 112      -0.155  -4.679  -8.152  1.00 39.33           N  
ATOM   3022  OD1 ASN C 112       0.893  -3.269  -9.562  1.00 34.62           O  
ATOM   3023  N   PRO C 113       5.269  -2.891  -7.794  1.00 34.32           N  
ATOM   3024  CA  PRO C 113       6.457  -2.577  -7.000  1.00 36.23           C  
ATOM   3025  C   PRO C 113       6.151  -2.441  -5.517  1.00 36.19           C  
ATOM   3026  O   PRO C 113       5.156  -1.831  -5.114  1.00 32.13           O  
ATOM   3027  CB  PRO C 113       6.957  -1.273  -7.620  1.00 30.93           C  
ATOM   3028  CG  PRO C 113       5.694  -0.644  -8.126  1.00 41.79           C  
ATOM   3029  CD  PRO C 113       4.963  -1.805  -8.737  1.00 36.75           C  
ATOM   3030  N   TRP C 114       7.000  -3.050  -4.703  1.00 31.85           N  
ATOM   3031  CA  TRP C 114       6.843  -2.963  -3.266  1.00 30.79           C  
ATOM   3032  C   TRP C 114       8.006  -2.152  -2.714  1.00 28.75           C  
ATOM   3033  O   TRP C 114       9.059  -2.059  -3.343  1.00 24.76           O  
ATOM   3034  CB  TRP C 114       6.810  -4.356  -2.622  1.00 35.09           C  
ATOM   3035  CG  TRP C 114       7.961  -5.248  -2.996  1.00 36.10           C  
ATOM   3036  CD1 TRP C 114       7.986  -6.185  -3.995  1.00 42.25           C  
ATOM   3037  CD2 TRP C 114       9.252  -5.289  -2.378  1.00 29.41           C  
ATOM   3038  CE2 TRP C 114      10.009  -6.277  -3.051  1.00 35.04           C  
ATOM   3039  CE3 TRP C 114       9.845  -4.589  -1.320  1.00 24.04           C  
ATOM   3040  NE1 TRP C 114       9.214  -6.809  -4.031  1.00 35.68           N  
ATOM   3041  CZ2 TRP C 114      11.330  -6.578  -2.697  1.00 26.26           C  
ATOM   3042  CZ3 TRP C 114      11.155  -4.887  -0.967  1.00 26.21           C  
ATOM   3043  CH2 TRP C 114      11.886  -5.874  -1.656  1.00 28.36           C  
ATOM   3044  N   TYR C 115       7.792  -1.551  -1.546  1.00 26.34           N  
ATOM   3045  CA  TYR C 115       8.797  -0.736  -0.875  1.00 22.69           C  
ATOM   3046  C   TYR C 115       8.724  -1.045   0.601  1.00 24.63           C  
ATOM   3047  O   TYR C 115       7.634  -1.139   1.175  1.00 23.35           O  
ATOM   3048  CB  TYR C 115       8.534   0.753  -1.070  1.00 26.21           C  
ATOM   3049  CG  TYR C 115       8.960   1.295  -2.403  1.00 26.23           C  
ATOM   3050  CD1 TYR C 115       8.098   1.250  -3.501  1.00 22.74           C  
ATOM   3051  CD2 TYR C 115      10.201   1.905  -2.562  1.00 26.14           C  
ATOM   3052  CE1 TYR C 115       8.455   1.812  -4.709  1.00 24.53           C  
ATOM   3053  CE2 TYR C 115      10.571   2.466  -3.770  1.00 20.13           C  
ATOM   3054  CZ  TYR C 115       9.693   2.419  -4.839  1.00 23.17           C  
ATOM   3055  OH  TYR C 115      10.028   2.998  -6.039  1.00 23.42           O  
ATOM   3056  N   GLU C 116       9.890  -1.216   1.211  1.00 21.99           N  
ATOM   3057  CA  GLU C 116       9.960  -1.550   2.621  1.00 19.77           C  
ATOM   3058  C   GLU C 116      11.069  -0.802   3.322  1.00 20.61           C  
ATOM   3059  O   GLU C 116      12.239  -1.074   3.101  1.00 20.76           O  
ATOM   3060  CB  GLU C 116      10.221  -3.055   2.820  1.00 23.93           C  
ATOM   3061  CG  GLU C 116       9.057  -3.973   2.479  1.00 27.79           C  
ATOM   3062  CD  GLU C 116       7.855  -3.797   3.402  1.00 34.29           C  
ATOM   3063  OE1 GLU C 116       7.964  -3.082   4.422  1.00 29.08           O  
ATOM   3064  OE2 GLU C 116       6.793  -4.383   3.102  1.00 39.56           O1-
ATOM   3065  N   PRO C 117      10.714   0.164   4.178  1.00 18.96           N  
ATOM   3066  CA  PRO C 117      11.747   0.909   4.905  1.00 17.65           C  
ATOM   3067  C   PRO C 117      12.003   0.276   6.275  1.00 21.71           C  
ATOM   3068  O   PRO C 117      11.089  -0.289   6.897  1.00 20.98           O  
ATOM   3069  CB  PRO C 117      11.130   2.310   5.054  1.00 21.05           C  
ATOM   3070  CG  PRO C 117       9.659   1.996   5.197  1.00 24.34           C  
ATOM   3071  CD  PRO C 117       9.426   0.878   4.188  1.00 18.92           C  
ATOM   3072  N   ILE C 118      13.245   0.352   6.739  1.00 15.69           N  
ATOM   3073  CA  ILE C 118      13.572  -0.148   8.073  1.00 18.67           C  
ATOM   3074  C   ILE C 118      14.358   0.963   8.761  1.00 20.04           C  
ATOM   3075  O   ILE C 118      15.318   1.495   8.197  1.00 21.69           O  
ATOM   3076  CB  ILE C 118      14.422  -1.452   8.024  1.00 18.25           C  
ATOM   3077  CG1 ILE C 118      13.597  -2.597   7.421  1.00 24.32           C  
ATOM   3078  CG2 ILE C 118      14.894  -1.825   9.427  1.00 27.17           C  
ATOM   3079  CD1 ILE C 118      14.342  -3.946   7.315  1.00 24.67           C  
ATOM   3080  N   TYR C 119      13.940   1.348   9.964  1.00 15.54           N  
ATOM   3081  CA  TYR C 119      14.644   2.398  10.701  1.00 15.40           C  
ATOM   3082  C   TYR C 119      15.119   1.802  12.017  1.00 22.58           C  
ATOM   3083  O   TYR C 119      14.368   1.089  12.680  1.00 20.76           O  
ATOM   3084  CB  TYR C 119      13.707   3.581  10.988  1.00 17.20           C  
ATOM   3085  CG  TYR C 119      14.424   4.742  11.615  1.00 15.70           C  
ATOM   3086  CD1 TYR C 119      14.985   5.753  10.830  1.00 18.17           C  
ATOM   3087  CD2 TYR C 119      14.631   4.786  12.988  1.00 17.93           C  
ATOM   3088  CE1 TYR C 119      15.733   6.777  11.414  1.00 16.76           C  
ATOM   3089  CE2 TYR C 119      15.382   5.789  13.564  1.00 17.50           C  
ATOM   3090  CZ  TYR C 119      15.929   6.784  12.763  1.00 18.72           C  
ATOM   3091  OH  TYR C 119      16.651   7.780  13.357  1.00 23.34           O  
ATOM   3092  N   LEU C 120      16.365   2.090  12.389  1.00 17.19           N  
ATOM   3093  CA  LEU C 120      16.956   1.590  13.632  1.00 16.70           C  
ATOM   3094  C   LEU C 120      17.564   2.777  14.365  1.00 15.44           C  
ATOM   3095  O   LEU C 120      18.138   3.661  13.738  1.00 19.56           O  
ATOM   3096  CB  LEU C 120      18.085   0.598  13.321  1.00 18.67           C  
ATOM   3097  CG  LEU C 120      17.814  -0.878  12.956  1.00 32.75           C  
ATOM   3098  CD1 LEU C 120      16.555  -1.023  12.153  1.00 40.98           C  
ATOM   3099  CD2 LEU C 120      19.038  -1.443  12.204  1.00 22.35           C  
ATOM   3100  N   GLY C 121      17.466   2.805  15.690  1.00 13.72           N  
ATOM   3101  CA  GLY C 121      18.066   3.917  16.401  1.00 14.38           C  
ATOM   3102  C   GLY C 121      18.066   3.778  17.914  1.00 16.16           C  
ATOM   3103  O   GLY C 121      17.071   3.368  18.503  1.00 19.62           O  
ATOM   3104  N   GLY C 122      19.167   4.148  18.551  1.00 16.03           N  
ATOM   3105  CA  GLY C 122      19.218   4.049  20.000  1.00 15.84           C  
ATOM   3106  C   GLY C 122      20.460   4.709  20.564  1.00 16.00           C  
ATOM   3107  O   GLY C 122      21.342   5.106  19.809  1.00 18.10           O  
ATOM   3108  N   VAL C 123      20.519   4.822  21.885  1.00 17.09           N  
ATOM   3109  CA  VAL C 123      21.645   5.453  22.574  1.00 19.79           C  
ATOM   3110  C   VAL C 123      22.528   4.374  23.192  1.00 21.49           C  
ATOM   3111  O   VAL C 123      22.039   3.469  23.876  1.00 21.16           O  
ATOM   3112  CB  VAL C 123      21.124   6.407  23.672  1.00 20.86           C  
ATOM   3113  CG1 VAL C 123      22.270   6.917  24.523  1.00 23.04           C  
ATOM   3114  CG2 VAL C 123      20.364   7.587  23.012  1.00 20.28           C  
ATOM   3115  N   PHE C 124      23.832   4.469  22.943  1.00 22.02           N  
ATOM   3116  CA  PHE C 124      24.766   3.472  23.459  1.00 21.22           C  
ATOM   3117  C   PHE C 124      26.068   4.069  23.969  1.00 24.20           C  
ATOM   3118  O   PHE C 124      26.572   5.050  23.422  1.00 24.12           O  
ATOM   3119  CB  PHE C 124      25.114   2.460  22.364  1.00 21.57           C  
ATOM   3120  CG  PHE C 124      23.936   1.687  21.845  1.00 22.31           C  
ATOM   3121  CD1 PHE C 124      23.105   2.224  20.862  1.00 22.26           C  
ATOM   3122  CD2 PHE C 124      23.648   0.423  22.347  1.00 27.15           C  
ATOM   3123  CE1 PHE C 124      22.009   1.513  20.387  1.00 20.73           C  
ATOM   3124  CE2 PHE C 124      22.550  -0.298  21.882  1.00 21.85           C  
ATOM   3125  CZ  PHE C 124      21.729   0.249  20.898  1.00 21.49           C  
ATOM   3126  N   GLN C 125      26.604   3.466  25.027  1.00 24.82           N  
ATOM   3127  CA  GLN C 125      27.886   3.884  25.581  1.00 25.89           C  
ATOM   3128  C   GLN C 125      28.940   3.257  24.666  1.00 25.56           C  
ATOM   3129  O   GLN C 125      28.982   2.036  24.495  1.00 26.60           O  
ATOM   3130  CB  GLN C 125      28.049   3.342  27.011  1.00 28.69           C  
ATOM   3131  CG  GLN C 125      29.459   3.456  27.582  1.00 34.62           C  
ATOM   3132  CD  GLN C 125      29.912   4.887  27.769  1.00 34.22           C  
ATOM   3133  NE2 GLN C 125      31.170   5.152  27.441  1.00 36.33           N  
ATOM   3134  OE1 GLN C 125      29.149   5.746  28.221  1.00 34.32           O  
ATOM   3135  N   LEU C 126      29.795   4.096  24.087  1.00 24.66           N  
ATOM   3136  CA  LEU C 126      30.815   3.628  23.170  1.00 25.74           C  
ATOM   3137  C   LEU C 126      32.208   3.990  23.650  1.00 26.34           C  
ATOM   3138  O   LEU C 126      32.382   4.952  24.401  1.00 28.12           O  
ATOM   3139  CB  LEU C 126      30.593   4.232  21.785  1.00 32.00           C  
ATOM   3140  CG  LEU C 126      29.277   3.879  21.095  1.00 28.53           C  
ATOM   3141  CD1 LEU C 126      29.314   4.467  19.686  1.00 28.47           C  
ATOM   3142  CD2 LEU C 126      29.088   2.355  21.047  1.00 25.95           C  
ATOM   3143  N   GLU C 127      33.191   3.222  23.190  1.00 32.45           N  
ATOM   3144  CA  GLU C 127      34.582   3.434  23.583  1.00 34.58           C  
ATOM   3145  C   GLU C 127      35.445   3.871  22.405  1.00 33.42           C  
ATOM   3146  O   GLU C 127      35.147   3.559  21.259  1.00 30.66           O  
ATOM   3147  CB  GLU C 127      35.147   2.140  24.186  1.00 32.80           C  
ATOM   3148  CG  GLU C 127      34.392   1.634  25.409  1.00 39.03           C  
ATOM   3149  CD  GLU C 127      34.289   2.682  26.508  1.00 44.33           C  
ATOM   3150  OE1 GLU C 127      35.324   3.290  26.857  1.00 45.66           O  
ATOM   3151  OE2 GLU C 127      33.174   2.894  27.028  1.00 51.17           O1-
ATOM   3152  N   PRO C 128      36.546   4.585  22.678  1.00 37.75           N  
ATOM   3153  CA  PRO C 128      37.405   5.029  21.576  1.00 31.66           C  
ATOM   3154  C   PRO C 128      37.868   3.859  20.723  1.00 32.70           C  
ATOM   3155  O   PRO C 128      38.210   2.800  21.246  1.00 28.57           O  
ATOM   3156  CB  PRO C 128      38.550   5.751  22.296  1.00 33.70           C  
ATOM   3157  CG  PRO C 128      38.618   5.045  23.618  1.00 42.91           C  
ATOM   3158  CD  PRO C 128      37.163   4.880  23.983  1.00 38.19           C  
ATOM   3159  N   GLY C 129      37.837   4.041  19.404  1.00 30.47           N  
ATOM   3160  CA  GLY C 129      38.247   2.979  18.508  1.00 30.69           C  
ATOM   3161  C   GLY C 129      37.147   2.006  18.122  1.00 28.94           C  
ATOM   3162  O   GLY C 129      37.361   1.125  17.292  1.00 31.15           O  
ATOM   3163  N   ASP C 130      35.973   2.136  18.731  1.00 30.08           N  
ATOM   3164  CA  ASP C 130      34.865   1.252  18.395  1.00 28.43           C  
ATOM   3165  C   ASP C 130      34.462   1.482  16.935  1.00 24.46           C  
ATOM   3166  O   ASP C 130      34.451   2.618  16.460  1.00 29.03           O  
ATOM   3167  CB  ASP C 130      33.651   1.531  19.295  1.00 31.30           C  
ATOM   3168  CG  ASP C 130      33.739   0.837  20.647  1.00 39.31           C  
ATOM   3169  OD1 ASP C 130      34.647  -0.001  20.826  1.00 37.85           O  
ATOM   3170  OD2 ASP C 130      32.891   1.125  21.528  1.00 31.32           O1-
ATOM   3171  N   ARG C 131      34.150   0.400  16.234  1.00 27.79           N  
ATOM   3172  CA  ARG C 131      33.722   0.467  14.844  1.00 26.96           C  
ATOM   3173  C   ARG C 131      32.254   0.048  14.761  1.00 32.72           C  
ATOM   3174  O   ARG C 131      31.867  -1.019  15.256  1.00 29.27           O  
ATOM   3175  CB  ARG C 131      34.557  -0.467  13.980  1.00 30.28           C  
ATOM   3176  CG  ARG C 131      35.950   0.049  13.632  1.00 41.87           C  
ATOM   3177  CD  ARG C 131      36.777  -1.060  12.977  1.00 48.10           C  
ATOM   3178  NE  ARG C 131      37.982  -0.549  12.324  1.00 58.93           N  
ATOM   3179  CZ  ARG C 131      37.999   0.053  11.136  1.00 60.09           C  
ATOM   3180  NH1 ARG C 131      36.869   0.223  10.457  1.00 56.05           N1+
ATOM   3181  NH2 ARG C 131      39.147   0.481  10.622  1.00 55.52           N  
ATOM   3182  N   LEU C 132      31.444   0.900  14.143  1.00 24.87           N  
ATOM   3183  CA  LEU C 132      30.019   0.631  13.983  1.00 24.72           C  
ATOM   3184  C   LEU C 132      29.719   0.328  12.517  1.00 23.98           C  
ATOM   3185  O   LEU C 132      30.165   1.037  11.614  1.00 25.19           O  
ATOM   3186  CB  LEU C 132      29.208   1.844  14.439  1.00 23.14           C  
ATOM   3187  CG  LEU C 132      29.392   2.287  15.895  1.00 34.27           C  
ATOM   3188  CD1 LEU C 132      28.654   3.613  16.140  1.00 29.76           C  
ATOM   3189  CD2 LEU C 132      28.874   1.197  16.820  1.00 29.75           C  
ATOM   3190  N   SER C 133      28.970  -0.738  12.285  1.00 23.07           N  
ATOM   3191  CA  SER C 133      28.611  -1.120  10.936  1.00 22.18           C  
ATOM   3192  C   SER C 133      27.092  -1.144  10.759  1.00 22.16           C  
ATOM   3193  O   SER C 133      26.365  -1.592  11.642  1.00 22.79           O  
ATOM   3194  CB  SER C 133      29.184  -2.495  10.614  1.00 30.89           C  
ATOM   3195  OG  SER C 133      29.006  -2.781   9.245  1.00 45.19           O  
ATOM   3196  N   ALA C 134      26.616  -0.632   9.631  1.00 20.96           N  
ATOM   3197  CA  ALA C 134      25.177  -0.632   9.342  1.00 20.42           C  
ATOM   3198  C   ALA C 134      25.056  -1.478   8.084  1.00 27.00           C  
ATOM   3199  O   ALA C 134      25.382  -1.028   6.973  1.00 22.91           O  
ATOM   3200  CB  ALA C 134      24.684   0.786   9.102  1.00 20.79           C  
ATOM   3201  N   GLU C 135      24.585  -2.708   8.264  1.00 23.49           N  
ATOM   3202  CA  GLU C 135      24.507  -3.658   7.161  1.00 28.15           C  
ATOM   3203  C   GLU C 135      23.149  -4.238   6.817  1.00 25.50           C  
ATOM   3204  O   GLU C 135      22.240  -4.295   7.652  1.00 30.20           O  
ATOM   3205  CB  GLU C 135      25.453  -4.825   7.446  1.00 29.47           C  
ATOM   3206  CG  GLU C 135      26.919  -4.455   7.423  1.00 42.04           C  
ATOM   3207  CD  GLU C 135      27.811  -5.584   7.923  1.00 51.64           C  
ATOM   3208  OE1 GLU C 135      27.402  -6.763   7.816  1.00 48.97           O  
ATOM   3209  OE2 GLU C 135      28.927  -5.292   8.407  1.00 50.25           O1-
ATOM   3210  N   ILE C 136      23.033  -4.679   5.573  1.00 20.19           N  
ATOM   3211  CA  ILE C 136      21.818  -5.305   5.076  1.00 20.69           C  
ATOM   3212  C   ILE C 136      22.189  -6.652   4.459  1.00 27.35           C  
ATOM   3213  O   ILE C 136      23.346  -6.875   4.074  1.00 25.14           O  
ATOM   3214  CB  ILE C 136      21.131  -4.455   3.992  1.00 26.15           C  
ATOM   3215  CG1 ILE C 136      22.107  -4.200   2.839  1.00 24.21           C  
ATOM   3216  CG2 ILE C 136      20.649  -3.114   4.594  1.00 18.29           C  
ATOM   3217  CD1 ILE C 136      21.457  -3.510   1.655  1.00 29.28           C  
ATOM   3218  N   ASN C 137      21.204  -7.541   4.360  1.00 23.93           N  
ATOM   3219  CA  ASN C 137      21.418  -8.859   3.770  1.00 28.91           C  
ATOM   3220  C   ASN C 137      21.116  -8.878   2.274  1.00 29.77           C  
ATOM   3221  O   ASN C 137      21.638  -9.731   1.556  1.00 31.92           O  
ATOM   3222  CB  ASN C 137      20.559  -9.913   4.487  1.00 28.84           C  
ATOM   3223  CG  ASN C 137      19.080  -9.759   4.194  1.00 33.80           C  
ATOM   3224  ND2 ASN C 137      18.364 -10.875   4.140  1.00 32.99           N  
ATOM   3225  OD1 ASN C 137      18.586  -8.649   4.024  1.00 24.59           O  
ATOM   3226  N   ARG C 138      20.288  -7.950   1.786  1.00 26.90           N  
ATOM   3227  CA  ARG C 138      19.952  -7.930   0.353  1.00 26.22           C  
ATOM   3228  C   ARG C 138      20.245  -6.616  -0.372  1.00 25.86           C  
ATOM   3229  O   ARG C 138      19.348  -5.815  -0.627  1.00 25.39           O  
ATOM   3230  CB  ARG C 138      18.476  -8.297   0.130  1.00 31.99           C  
ATOM   3231  CG  ARG C 138      18.087  -9.681   0.620  1.00 37.69           C  
ATOM   3232  CD  ARG C 138      18.884 -10.753  -0.098  1.00 38.12           C  
ATOM   3233  NE  ARG C 138      18.556 -10.819  -1.516  1.00 34.17           N  
ATOM   3234  CZ  ARG C 138      17.502 -11.454  -2.016  1.00 40.16           C  
ATOM   3235  NH1 ARG C 138      16.652 -12.090  -1.214  1.00 41.07           N1+
ATOM   3236  NH2 ARG C 138      17.303 -11.461  -3.325  1.00 35.91           N  
ATOM   3237  N   PRO C 139      21.511  -6.380  -0.738  1.00 25.04           N  
ATOM   3238  CA  PRO C 139      21.830  -5.129  -1.436  1.00 22.62           C  
ATOM   3239  C   PRO C 139      21.207  -5.058  -2.819  1.00 24.80           C  
ATOM   3240  O   PRO C 139      21.100  -3.988  -3.422  1.00 26.83           O  
ATOM   3241  CB  PRO C 139      23.362  -5.139  -1.481  1.00 28.21           C  
ATOM   3242  CG  PRO C 139      23.693  -6.630  -1.512  1.00 27.99           C  
ATOM   3243  CD  PRO C 139      22.711  -7.213  -0.528  1.00 29.31           C  
ATOM   3244  N   ASP C 140      20.792  -6.205  -3.331  1.00 25.14           N  
ATOM   3245  CA  ASP C 140      20.181  -6.253  -4.646  1.00 31.65           C  
ATOM   3246  C   ASP C 140      18.769  -5.666  -4.613  1.00 32.45           C  
ATOM   3247  O   ASP C 140      18.147  -5.456  -5.653  1.00 31.32           O  
ATOM   3248  CB  ASP C 140      20.162  -7.697  -5.140  1.00 31.88           C  
ATOM   3249  CG  ASP C 140      19.532  -8.643  -4.143  1.00 36.98           C  
ATOM   3250  OD1 ASP C 140      19.902  -8.605  -2.950  1.00 38.94           O  
ATOM   3251  OD2 ASP C 140      18.666  -9.437  -4.558  1.00 40.15           O1-
ATOM   3252  N   TYR C 141      18.270  -5.404  -3.405  1.00 30.44           N  
ATOM   3253  CA  TYR C 141      16.937  -4.822  -3.218  1.00 24.84           C  
ATOM   3254  C   TYR C 141      17.026  -3.393  -2.638  1.00 26.93           C  
ATOM   3255  O   TYR C 141      16.017  -2.687  -2.525  1.00 27.56           O  
ATOM   3256  CB  TYR C 141      16.121  -5.685  -2.263  1.00 30.73           C  
ATOM   3257  CG  TYR C 141      15.490  -6.906  -2.888  1.00 33.30           C  
ATOM   3258  CD1 TYR C 141      15.566  -8.148  -2.252  1.00 29.09           C  
ATOM   3259  CD2 TYR C 141      14.809  -6.823  -4.105  1.00 30.53           C  
ATOM   3260  CE1 TYR C 141      14.982  -9.277  -2.806  1.00 31.63           C  
ATOM   3261  CE2 TYR C 141      14.216  -7.957  -4.676  1.00 37.27           C  
ATOM   3262  CZ  TYR C 141      14.310  -9.181  -4.013  1.00 38.46           C  
ATOM   3263  OH  TYR C 141      13.729 -10.312  -4.547  1.00 42.62           O  
ATOM   3264  N   LEU C 142      18.231  -2.987  -2.259  1.00 25.96           N  
ATOM   3265  CA  LEU C 142      18.458  -1.660  -1.693  1.00 27.74           C  
ATOM   3266  C   LEU C 142      18.019  -0.593  -2.698  1.00 25.14           C  
ATOM   3267  O   LEU C 142      18.288  -0.712  -3.895  1.00 26.07           O  
ATOM   3268  CB  LEU C 142      19.942  -1.478  -1.380  1.00 23.02           C  
ATOM   3269  CG  LEU C 142      20.402  -0.945  -0.021  1.00 38.53           C  
ATOM   3270  CD1 LEU C 142      21.694  -0.193  -0.230  1.00 22.14           C  
ATOM   3271  CD2 LEU C 142      19.367  -0.062   0.643  1.00 23.72           C  
ATOM   3272  N   ASP C 143      17.361   0.459  -2.214  1.00 17.76           N  
ATOM   3273  CA  ASP C 143      16.901   1.513  -3.104  1.00 20.93           C  
ATOM   3274  C   ASP C 143      17.350   2.895  -2.647  1.00 23.24           C  
ATOM   3275  O   ASP C 143      16.866   3.416  -1.633  1.00 22.48           O  
ATOM   3276  CB  ASP C 143      15.367   1.470  -3.210  1.00 18.82           C  
ATOM   3277  CG  ASP C 143      14.815   2.391  -4.295  1.00 22.19           C  
ATOM   3278  OD1 ASP C 143      15.327   3.523  -4.462  1.00 22.07           O  
ATOM   3279  OD2 ASP C 143      13.839   1.977  -4.973  1.00 29.22           O1-
ATOM   3280  N   PHE C 144      18.307   3.467  -3.374  1.00 18.95           N  
ATOM   3281  CA  PHE C 144      18.779   4.822  -3.090  1.00 18.56           C  
ATOM   3282  C   PHE C 144      18.645   5.631  -4.377  1.00 22.99           C  
ATOM   3283  O   PHE C 144      19.457   6.508  -4.666  1.00 21.65           O  
ATOM   3284  CB  PHE C 144      20.226   4.839  -2.573  1.00 21.71           C  
ATOM   3285  CG  PHE C 144      21.171   3.933  -3.323  1.00 19.08           C  
ATOM   3286  CD1 PHE C 144      21.676   4.303  -4.568  1.00 21.48           C  
ATOM   3287  CD2 PHE C 144      21.587   2.730  -2.760  1.00 27.63           C  
ATOM   3288  CE1 PHE C 144      22.587   3.490  -5.234  1.00 28.09           C  
ATOM   3289  CE2 PHE C 144      22.500   1.906  -3.420  1.00 28.57           C  
ATOM   3290  CZ  PHE C 144      23.004   2.290  -4.662  1.00 24.49           C  
ATOM   3291  N   ALA C 145      17.588   5.323  -5.129  1.00 23.56           N  
ATOM   3292  CA  ALA C 145      17.293   5.992  -6.399  1.00 23.11           C  
ATOM   3293  C   ALA C 145      17.044   7.481  -6.192  1.00 27.20           C  
ATOM   3294  O   ALA C 145      17.206   8.276  -7.112  1.00 28.20           O  
ATOM   3295  CB  ALA C 145      16.079   5.354  -7.058  1.00 25.62           C  
ATOM   3296  N   GLU C 146      16.646   7.847  -4.979  1.00 20.36           N  
ATOM   3297  CA  GLU C 146      16.375   9.232  -4.635  1.00 20.16           C  
ATOM   3298  C   GLU C 146      17.070   9.550  -3.302  1.00 18.97           C  
ATOM   3299  O   GLU C 146      17.297   8.651  -2.489  1.00 19.43           O  
ATOM   3300  CB  GLU C 146      14.867   9.412  -4.501  1.00 22.34           C  
ATOM   3301  CG  GLU C 146      14.293  10.599  -5.205  1.00 42.49           C  
ATOM   3302  CD  GLU C 146      14.628  10.619  -6.682  1.00 41.00           C  
ATOM   3303  OE1 GLU C 146      15.410  11.495  -7.087  1.00 41.37           O  
ATOM   3304  OE2 GLU C 146      14.129   9.765  -7.442  1.00 47.08           O1-
ATOM   3305  N   SER C 147      17.391  10.822  -3.078  1.00 16.91           N  
ATOM   3306  CA  SER C 147      18.068  11.235  -1.852  1.00 18.22           C  
ATOM   3307  C   SER C 147      17.261  11.019  -0.584  1.00 23.05           C  
ATOM   3308  O   SER C 147      16.022  11.083  -0.594  1.00 19.83           O  
ATOM   3309  CB  SER C 147      18.443  12.721  -1.912  1.00 24.57           C  
ATOM   3310  OG  SER C 147      19.383  12.984  -2.945  1.00 26.87           O  
ATOM   3311  N   GLY C 148      17.993  10.779   0.498  1.00 16.99           N  
ATOM   3312  CA  GLY C 148      17.400  10.597   1.813  1.00 20.22           C  
ATOM   3313  C   GLY C 148      16.844   9.243   2.170  1.00 17.30           C  
ATOM   3314  O   GLY C 148      16.290   9.077   3.270  1.00 17.43           O  
ATOM   3315  N   GLN C 149      17.000   8.264   1.280  1.00 13.89           N  
ATOM   3316  CA  GLN C 149      16.437   6.928   1.512  1.00 16.27           C  
ATOM   3317  C   GLN C 149      17.283   5.921   2.275  1.00 19.11           C  
ATOM   3318  O   GLN C 149      16.755   4.963   2.852  1.00 18.92           O  
ATOM   3319  CB  GLN C 149      16.026   6.331   0.162  1.00 18.73           C  
ATOM   3320  CG  GLN C 149      15.015   7.240  -0.557  1.00 16.83           C  
ATOM   3321  CD  GLN C 149      14.485   6.719  -1.898  1.00 22.84           C  
ATOM   3322  NE2 GLN C 149      15.082   5.651  -2.421  1.00 20.24           N  
ATOM   3323  OE1 GLN C 149      13.554   7.297  -2.456  1.00 22.07           O  
ATOM   3324  N   VAL C 150      18.589   6.135   2.284  1.00 15.77           N  
ATOM   3325  CA  VAL C 150      19.481   5.210   2.967  1.00 16.16           C  
ATOM   3326  C   VAL C 150      20.517   6.056   3.677  1.00 15.30           C  
ATOM   3327  O   VAL C 150      21.238   6.832   3.037  1.00 17.78           O  
ATOM   3328  CB  VAL C 150      20.159   4.258   1.936  1.00 17.09           C  
ATOM   3329  CG1 VAL C 150      21.009   3.201   2.649  1.00 14.54           C  
ATOM   3330  CG2 VAL C 150      19.109   3.612   1.068  1.00 18.06           C  
ATOM   3331  N   TYR C 151      20.588   5.931   5.003  1.00 16.35           N  
ATOM   3332  CA  TYR C 151      21.540   6.717   5.770  1.00 15.01           C  
ATOM   3333  C   TYR C 151      21.951   6.014   7.055  1.00 15.69           C  
ATOM   3334  O   TYR C 151      21.286   5.076   7.505  1.00 15.42           O  
ATOM   3335  CB  TYR C 151      20.951   8.102   6.070  1.00 18.66           C  
ATOM   3336  CG  TYR C 151      19.547   8.087   6.636  1.00 18.75           C  
ATOM   3337  CD1 TYR C 151      19.332   7.934   8.004  1.00 18.65           C  
ATOM   3338  CD2 TYR C 151      18.427   8.279   5.804  1.00 12.34           C  
ATOM   3339  CE1 TYR C 151      18.038   7.984   8.539  1.00 14.83           C  
ATOM   3340  CE2 TYR C 151      17.136   8.327   6.332  1.00 14.07           C  
ATOM   3341  CZ  TYR C 151      16.955   8.180   7.714  1.00 16.56           C  
ATOM   3342  OH  TYR C 151      15.697   8.274   8.277  1.00 16.32           O  
ATOM   3343  N   PHE C 152      23.031   6.504   7.654  1.00 16.02           N  
ATOM   3344  CA  PHE C 152      23.602   5.915   8.855  1.00 17.17           C  
ATOM   3345  C   PHE C 152      24.294   7.056   9.590  1.00 18.70           C  
ATOM   3346  O   PHE C 152      25.084   7.809   8.998  1.00 17.60           O  
ATOM   3347  CB  PHE C 152      24.586   4.830   8.384  1.00 15.40           C  
ATOM   3348  CG  PHE C 152      25.445   4.230   9.464  1.00 17.24           C  
ATOM   3349  CD1 PHE C 152      24.987   4.112  10.780  1.00 20.52           C  
ATOM   3350  CD2 PHE C 152      26.685   3.683   9.125  1.00 18.00           C  
ATOM   3351  CE1 PHE C 152      25.759   3.448  11.752  1.00 22.90           C  
ATOM   3352  CE2 PHE C 152      27.467   3.017  10.079  1.00 17.60           C  
ATOM   3353  CZ  PHE C 152      27.000   2.900  11.393  1.00 24.16           C  
ATOM   3354  N   GLY C 153      23.991   7.229  10.870  1.00 15.79           N  
ATOM   3355  CA  GLY C 153      24.634   8.309  11.580  1.00 14.08           C  
ATOM   3356  C   GLY C 153      24.845   8.093  13.059  1.00 15.33           C  
ATOM   3357  O   GLY C 153      24.311   7.148  13.632  1.00 18.52           O  
ATOM   3358  N   ILE C 154      25.656   8.959  13.658  1.00 19.61           N  
ATOM   3359  CA  ILE C 154      25.909   8.918  15.090  1.00 17.18           C  
ATOM   3360  C   ILE C 154      26.229  10.313  15.570  1.00 21.06           C  
ATOM   3361  O   ILE C 154      26.679  11.177  14.800  1.00 21.54           O  
ATOM   3362  CB  ILE C 154      27.099   7.980  15.461  1.00 19.91           C  
ATOM   3363  CG1 ILE C 154      28.424   8.582  14.970  1.00 23.14           C  
ATOM   3364  CG2 ILE C 154      26.877   6.601  14.863  1.00 24.41           C  
ATOM   3365  CD1 ILE C 154      29.650   7.817  15.514  1.00 23.99           C  
ATOM   3366  N   ILE C 155      25.968  10.550  16.847  1.00 21.75           N  
ATOM   3367  CA  ILE C 155      26.274  11.840  17.442  1.00 20.58           C  
ATOM   3368  C   ILE C 155      26.566  11.619  18.921  1.00 23.38           C  
ATOM   3369  O   ILE C 155      25.777  10.997  19.620  1.00 19.23           O  
ATOM   3370  CB  ILE C 155      25.098  12.833  17.295  1.00 25.08           C  
ATOM   3371  CG1 ILE C 155      25.407  14.137  18.029  1.00 35.23           C  
ATOM   3372  CG2 ILE C 155      23.824  12.231  17.852  1.00 22.42           C  
ATOM   3373  CD1 ILE C 155      26.603  14.864  17.516  1.00 35.35           C  
ATOM   3374  N   ALA C 156      27.692  12.136  19.396  1.00 23.00           N  
ATOM   3375  CA  ALA C 156      28.037  11.981  20.802  1.00 26.97           C  
ATOM   3376  C   ALA C 156      27.146  12.964  21.550  1.00 24.01           C  
ATOM   3377  O   ALA C 156      27.099  14.142  21.215  1.00 24.21           O  
ATOM   3378  CB  ALA C 156      29.518  12.306  21.022  1.00 23.68           C  
ATOM   3379  N   LEU C 157      26.435  12.478  22.559  1.00 26.90           N  
ATOM   3380  CA  LEU C 157      25.527  13.327  23.306  1.00 25.18           C  
ATOM   3381  C   LEU C 157      26.121  13.920  24.575  1.00 30.47           C  
ATOM   3382  O   LEU C 157      27.180  13.434  25.039  1.00 33.96           O  
ATOM   3383  CB  LEU C 157      24.250  12.545  23.626  1.00 25.59           C  
ATOM   3384  CG  LEU C 157      23.364  12.197  22.426  1.00 27.91           C  
ATOM   3385  CD1 LEU C 157      22.147  11.414  22.881  1.00 35.34           C  
ATOM   3386  CD2 LEU C 157      22.921  13.467  21.730  1.00 29.18           C  
ATOM   3387  OXT LEU C 157      25.501  14.879  25.080  1.00 33.32           O1-
TER   
END
