# Supplementary material for: Utilizing network pharmacology and molecular docking to explore the underlying mechanism of Guizhi Fuling Wan in treating endometriosis
Source: PeerJ. 2021 Apr 2;9:e11087. doi: 10.7717/peerj.11087 (PMC8020871; doi:10.7717/peerj.11087)
Supplement: Supplemental Information 1 [file peerj-09-11087-s001.zip › Molecular docking/TNF-2zjc.pdb]

ATOM      1  N   PRO A   8      23.576  32.620   3.061  1.00 26.60           N  
ATOM      2  CA  PRO A   8      23.114  32.611   4.434  1.00 26.53           C  
ATOM      3  C   PRO A   8      21.798  31.876   4.640  1.00 26.49           C  
ATOM      4  O   PRO A   8      21.724  31.030   5.529  1.00 26.97           O  
ATOM      5  CB  PRO A   8      22.973  34.104   4.739  1.00 26.62           C  
ATOM      6  CG  PRO A   8      24.150  34.724   3.971  1.00 26.74           C  
ATOM      7  CD  PRO A   8      24.490  33.756   2.827  1.00 26.88           C  
ATOM      8  N   SER A   9      20.780  32.183   3.831  1.00 26.02           N  
ATOM      9  CA  SER A   9      19.473  31.523   3.903  1.00 25.23           C  
ATOM     10  C   SER A   9      19.611  30.058   3.497  1.00 24.91           C  
ATOM     11  O   SER A   9      19.096  29.635   2.454  1.00 24.94           O  
ATOM     12  CB  SER A   9      18.480  32.219   2.975  1.00 25.26           C  
ATOM     13  OG  SER A   9      18.519  33.626   3.132  1.00 25.29           O  
ATOM     14  N   ASP A  10      20.286  29.284   4.340  1.00 24.32           N  
ATOM     15  CA  ASP A  10      20.802  27.974   3.944  1.00 23.88           C  
ATOM     16  C   ASP A  10      20.019  26.759   4.450  1.00 23.23           C  
ATOM     17  O   ASP A  10      20.477  25.630   4.288  1.00 23.29           O  
ATOM     18  CB  ASP A  10      22.275  27.855   4.356  1.00 23.99           C  
ATOM     19  CG  ASP A  10      22.496  28.193   5.817  1.00 24.43           C  
ATOM     20  OD1 ASP A  10      21.544  28.055   6.623  1.00 24.96           O  
ATOM     21  OD2 ASP A  10      23.617  28.611   6.161  1.00 24.71           O1-
ATOM     22  N   MET A  11      18.856  26.978   5.060  1.00 22.56           N  
ATOM     23  CA  MET A  11      17.991  25.860   5.465  1.00 22.00           C  
ATOM     24  C   MET A  11      17.314  25.206   4.269  1.00 21.35           C  
ATOM     25  O   MET A  11      16.799  25.900   3.398  1.00 21.28           O  
ATOM     26  CB  MET A  11      16.915  26.307   6.449  1.00 22.26           C  
ATOM     27  CG  MET A  11      16.237  27.626   6.083  1.00 22.44           C  
ATOM     28  SD  MET A  11      16.559  28.854   7.334  1.00 23.59           S  
ATOM     29  CE  MET A  11      15.416  28.249   8.589  1.00 23.78           C  
ATOM     30  N   PRO A  12      17.307  23.864   4.220  1.00 20.99           N  
ATOM     31  CA  PRO A  12      16.600  23.199   3.138  1.00 20.72           C  
ATOM     32  C   PRO A  12      15.185  23.750   3.039  1.00 20.41           C  
ATOM     33  O   PRO A  12      14.468  23.808   4.039  1.00 20.67           O  
ATOM     34  CB  PRO A  12      16.598  21.745   3.585  1.00 20.58           C  
ATOM     35  CG  PRO A  12      17.840  21.624   4.366  1.00 20.51           C  
ATOM     36  CD  PRO A  12      17.928  22.891   5.131  1.00 20.67           C  
ATOM     37  N   VAL A  13      14.807  24.198   1.849  1.00 20.06           N  
ATOM     38  CA  VAL A  13      13.512  24.845   1.663  1.00 19.72           C  
ATOM     39  C   VAL A  13      12.950  24.642   0.257  1.00 19.17           C  
ATOM     40  O   VAL A  13      13.701  24.488  -0.720  1.00 19.45           O  
ATOM     41  CB  VAL A  13      13.576  26.357   2.006  1.00 19.63           C  
ATOM     42  CG1 VAL A  13      14.547  27.078   1.098  1.00 19.46           C  
ATOM     43  CG2 VAL A  13      12.187  26.985   1.932  1.00 20.73           C  
ATOM     44  N   ALA A  14      11.624  24.655   0.174  1.00 18.17           N  
ATOM     45  CA  ALA A  14      10.921  24.502  -1.079  1.00 17.31           C  
ATOM     46  C   ALA A  14       9.568  25.186  -0.992  1.00 16.91           C  
ATOM     47  O   ALA A  14       8.847  25.041  -0.006  1.00 16.95           O  
ATOM     48  CB  ALA A  14      10.749  23.032  -1.414  1.00 17.09           C  
ATOM     49  N   HIS A  15       9.255  25.965  -2.020  1.00 16.23           N  
ATOM     50  CA  HIS A  15       7.914  26.466  -2.245  1.00 15.16           C  
ATOM     51  C   HIS A  15       7.682  26.371  -3.735  1.00 14.61           C  
ATOM     52  O   HIS A  15       8.198  27.187  -4.505  1.00 14.40           O  
ATOM     53  CB  HIS A  15       7.752  27.902  -1.771  1.00 15.16           C  
ATOM     54  CG  HIS A  15       6.364  28.426  -1.947  1.00 15.37           C  
ATOM     55  CD2 HIS A  15       5.795  29.127  -2.957  1.00 15.62           C  
ATOM     56  ND1 HIS A  15       5.365  28.197  -1.026  1.00 16.69           N  
ATOM     57  CE1 HIS A  15       4.240  28.746  -1.454  1.00 16.61           C  
ATOM     58  NE2 HIS A  15       4.474  29.320  -2.622  1.00 15.96           N  
ATOM     59  N   VAL A  16       6.949  25.337  -4.132  1.00 13.81           N  
ATOM     60  CA  VAL A  16       6.683  25.064  -5.537  1.00 13.10           C  
ATOM     61  C   VAL A  16       5.198  25.265  -5.851  1.00 12.81           C  
ATOM     62  O   VAL A  16       4.346  25.200  -4.959  1.00 12.71           O  
ATOM     63  CB  VAL A  16       7.181  23.653  -5.956  1.00 13.21           C  
ATOM     64  CG1 VAL A  16       8.672  23.519  -5.695  1.00 12.54           C  
ATOM     65  CG2 VAL A  16       6.408  22.544  -5.236  1.00 13.20           C  
ATOM     66  N   VAL A  17       4.899  25.521  -7.120  1.00 12.32           N  
ATOM     67  CA  VAL A  17       3.557  25.914  -7.526  1.00 11.99           C  
ATOM     68  C   VAL A  17       3.047  24.982  -8.625  1.00 12.44           C  
ATOM     69  O   VAL A  17       3.812  24.193  -9.191  1.00 12.25           O  
ATOM     70  CB  VAL A  17       3.488  27.426  -7.965  1.00 11.83           C  
ATOM     71  CG1 VAL A  17       4.157  28.318  -6.938  1.00 10.23           C  
ATOM     72  CG2 VAL A  17       4.114  27.657  -9.348  1.00 11.25           C  
ATOM     73  N   ALA A  18       1.758  25.063  -8.926  1.00 12.46           N  
ATOM     74  CA  ALA A  18       1.220  24.245  -9.993  1.00 12.74           C  
ATOM     75  C   ALA A  18       1.567  24.851 -11.340  1.00 12.96           C  
ATOM     76  O   ALA A  18       1.599  26.066 -11.486  1.00 12.76           O  
ATOM     77  CB  ALA A  18      -0.270  24.091  -9.849  1.00 12.44           C  
ATOM     78  N   ASN A  19       1.836  23.988 -12.312  1.00 13.71           N  
ATOM     79  CA  ASN A  19       2.044  24.400 -13.695  1.00 14.46           C  
ATOM     80  C   ASN A  19       0.710  24.617 -14.422  1.00 15.23           C  
ATOM     81  O   ASN A  19      -0.106  23.692 -14.517  1.00 15.16           O  
ATOM     82  CB  ASN A  19       2.903  23.362 -14.422  1.00 14.26           C  
ATOM     83  CG  ASN A  19       2.992  23.605 -15.921  1.00 14.21           C  
ATOM     84  ND2 ASN A  19       3.474  22.603 -16.638  1.00 14.14           N  
ATOM     85  OD1 ASN A  19       2.639  24.671 -16.429  1.00 14.04           O  
ATOM     86  N   PRO A  20       0.488  25.843 -14.946  1.00 16.12           N  
ATOM     87  CA  PRO A  20      -0.781  26.181 -15.612  1.00 16.57           C  
ATOM     88  C   PRO A  20      -0.975  25.464 -16.953  1.00 17.00           C  
ATOM     89  O   PRO A  20      -2.092  25.042 -17.266  1.00 17.08           O  
ATOM     90  CB  PRO A  20      -0.683  27.701 -15.835  1.00 16.55           C  
ATOM     91  CG  PRO A  20       0.524  28.162 -15.064  1.00 16.29           C  
ATOM     92  CD  PRO A  20       1.428  26.983 -14.952  1.00 16.23           C  
ATOM     93  N   GLN A  21       0.105  25.327 -17.726  1.00 17.32           N  
ATOM     94  CA  GLN A  21       0.047  24.721 -19.057  1.00 17.69           C  
ATOM     95  C   GLN A  21      -0.184  23.210 -19.013  1.00 17.69           C  
ATOM     96  O   GLN A  21      -0.447  22.589 -20.048  1.00 17.84           O  
ATOM     97  CB  GLN A  21       1.314  25.051 -19.855  1.00 17.63           C  
ATOM     98  CG  GLN A  21       1.291  26.423 -20.533  1.00 18.06           C  
ATOM     99  CD  GLN A  21       2.669  26.879 -21.017  1.00 18.20           C  
ATOM    100  NE2 GLN A  21       2.758  27.245 -22.294  1.00 18.37           N  
ATOM    101  OE1 GLN A  21       3.634  26.913 -20.248  1.00 18.84           O  
ATOM    102  N   ALA A  22      -0.087  22.630 -17.817  1.00 17.70           N  
ATOM    103  CA  ALA A  22      -0.316  21.201 -17.616  1.00 17.77           C  
ATOM    104  C   ALA A  22      -1.795  20.930 -17.356  1.00 17.97           C  
ATOM    105  O   ALA A  22      -2.270  21.017 -16.218  1.00 17.99           O  
ATOM    106  CB  ALA A  22       0.537  20.679 -16.474  1.00 17.51           C  
ATOM    107  N   GLU A  23      -2.513  20.592 -18.425  1.00 18.19           N  
ATOM    108  CA  GLU A  23      -3.968  20.434 -18.386  1.00 18.35           C  
ATOM    109  C   GLU A  23      -4.436  19.250 -17.522  1.00 18.14           C  
ATOM    110  O   GLU A  23      -3.926  18.133 -17.652  1.00 18.02           O  
ATOM    111  CB  GLU A  23      -4.533  20.355 -19.818  1.00 18.62           C  
ATOM    112  CG  GLU A  23      -4.388  18.992 -20.540  1.00 19.42           C  
ATOM    113  CD  GLU A  23      -2.975  18.680 -21.051  1.00 20.11           C  
ATOM    114  OE1 GLU A  23      -1.972  19.127 -20.443  1.00 20.08           O  
ATOM    115  OE2 GLU A  23      -2.876  17.957 -22.068  1.00 19.80           O1-
ATOM    116  N   GLY A  24      -5.390  19.525 -16.630  1.00 18.04           N  
ATOM    117  CA  GLY A  24      -6.026  18.513 -15.779  1.00 17.92           C  
ATOM    118  C   GLY A  24      -5.086  17.616 -14.991  1.00 17.96           C  
ATOM    119  O   GLY A  24      -5.292  16.399 -14.919  1.00 18.02           O  
ATOM    120  N   GLN A  25      -4.051  18.221 -14.408  1.00 17.79           N  
ATOM    121  CA  GLN A  25      -3.042  17.512 -13.622  1.00 17.55           C  
ATOM    122  C   GLN A  25      -2.462  18.445 -12.583  1.00 17.41           C  
ATOM    123  O   GLN A  25      -2.217  19.624 -12.860  1.00 17.66           O  
ATOM    124  CB  GLN A  25      -1.897  17.034 -14.511  1.00 17.38           C  
ATOM    125  CG  GLN A  25      -2.166  15.760 -15.286  1.00 18.08           C  
ATOM    126  CD  GLN A  25      -1.062  15.440 -16.274  1.00 18.14           C  
ATOM    127  NE2 GLN A  25      -1.284  14.416 -17.098  1.00 18.04           N  
ATOM    128  OE1 GLN A  25      -0.021  16.106 -16.301  1.00 18.75           O  
ATOM    129  N   LEU A  26      -2.226  17.916 -11.388  1.00 17.07           N  
ATOM    130  CA  LEU A  26      -1.495  18.655 -10.371  1.00 16.52           C  
ATOM    131  C   LEU A  26      -0.005  18.307 -10.447  1.00 16.65           C  
ATOM    132  O   LEU A  26       0.456  17.394  -9.764  1.00 16.66           O  
ATOM    133  CB  LEU A  26      -2.069  18.384  -8.973  1.00 16.08           C  
ATOM    134  CG  LEU A  26      -1.441  19.119  -7.775  1.00 16.83           C  
ATOM    135  CD1 LEU A  26      -1.005  20.556  -8.121  1.00 16.55           C  
ATOM    136  CD2 LEU A  26      -2.343  19.110  -6.549  1.00 16.24           C  
ATOM    137  N   GLN A  27       0.739  19.028 -11.289  1.00 16.67           N  
ATOM    138  CA  GLN A  27       2.198  18.850 -11.356  1.00 16.61           C  
ATOM    139  C   GLN A  27       3.006  20.079 -10.925  1.00 16.41           C  
ATOM    140  O   GLN A  27       2.973  21.146 -11.551  1.00 16.30           O  
ATOM    141  CB  GLN A  27       2.671  18.293 -12.712  1.00 16.76           C  
ATOM    142  CG  GLN A  27       2.626  19.262 -13.881  1.00 17.47           C  
ATOM    143  CD  GLN A  27       3.742  19.026 -14.889  1.00 18.95           C  
ATOM    144  NE2 GLN A  27       4.736  18.229 -14.504  1.00 20.26           N  
ATOM    145  OE1 GLN A  27       3.712  19.557 -16.001  1.00 19.29           O  
ATOM    146  N   TRP A  28       3.733  19.893  -9.834  1.00 16.28           N  
ATOM    147  CA  TRP A  28       4.523  20.936  -9.213  1.00 16.55           C  
ATOM    148  C   TRP A  28       5.715  21.384 -10.046  1.00 16.91           C  
ATOM    149  O   TRP A  28       6.337  20.576 -10.732  1.00 17.09           O  
ATOM    150  CB  TRP A  28       4.988  20.427  -7.859  1.00 16.37           C  
ATOM    151  CG  TRP A  28       3.844  20.038  -7.026  1.00 15.80           C  
ATOM    152  CD1 TRP A  28       3.523  18.783  -6.595  1.00 16.08           C  
ATOM    153  CD2 TRP A  28       2.823  20.912  -6.533  1.00 15.78           C  
ATOM    154  CE2 TRP A  28       1.911  20.121  -5.800  1.00 15.49           C  
ATOM    155  CE3 TRP A  28       2.590  22.293  -6.640  1.00 15.69           C  
ATOM    156  NE1 TRP A  28       2.356  18.825  -5.849  1.00 16.13           N  
ATOM    157  CZ2 TRP A  28       0.792  20.665  -5.177  1.00 16.17           C  
ATOM    158  CZ3 TRP A  28       1.473  22.830  -6.023  1.00 15.76           C  
ATOM    159  CH2 TRP A  28       0.592  22.023  -5.297  1.00 15.50           C  
ATOM    160  N   LYS A  29       6.027  22.673 -10.002  1.00 17.61           N  
ATOM    161  CA  LYS A  29       7.244  23.156 -10.659  1.00 18.58           C  
ATOM    162  C   LYS A  29       7.978  24.236  -9.877  1.00 18.81           C  
ATOM    163  O   LYS A  29       7.379  24.987  -9.100  1.00 18.78           O  
ATOM    164  CB  LYS A  29       6.999  23.598 -12.111  1.00 18.57           C  
ATOM    165  CG  LYS A  29       7.964  22.897 -13.087  1.00 19.80           C  
ATOM    166  CD  LYS A  29       8.469  23.804 -14.206  1.00 21.00           C  
ATOM    167  CE  LYS A  29       9.606  23.136 -14.973  1.00 20.85           C  
ATOM    168  NZ  LYS A  29      10.260  24.057 -15.953  1.00 21.75           N1+
ATOM    169  N   ASN A  30       9.291  24.273 -10.074  1.00 19.42           N  
ATOM    170  CA  ASN A  30      10.121  25.339  -9.562  1.00 19.94           C  
ATOM    171  C   ASN A  30      10.182  26.405 -10.639  1.00 20.71           C  
ATOM    172  O   ASN A  30      11.208  26.612 -11.278  1.00 20.91           O  
ATOM    173  CB  ASN A  30      11.509  24.812  -9.224  1.00 19.82           C  
ATOM    174  CG  ASN A  30      12.368  25.832  -8.506  1.00 19.52           C  
ATOM    175  ND2 ASN A  30      11.758  26.640  -7.654  1.00 19.19           N  
ATOM    176  OD1 ASN A  30      13.577  25.874  -8.706  1.00 19.27           O  
ATOM    177  N   ALA A  31       9.043  27.050 -10.855  1.00 21.60           N  
ATOM    178  CA  ALA A  31       8.902  28.103 -11.852  1.00 22.48           C  
ATOM    179  C   ALA A  31       8.013  29.185 -11.261  1.00 22.96           C  
ATOM    180  O   ALA A  31       7.289  28.941 -10.294  1.00 23.07           O  
ATOM    181  CB  ALA A  31       8.297  27.551 -13.145  1.00 22.53           C  
ATOM    182  N   GLY A  32       8.068  30.378 -11.838  1.00 23.34           N  
ATOM    183  CA  GLY A  32       7.336  31.509 -11.284  1.00 23.86           C  
ATOM    184  C   GLY A  32       8.308  32.492 -10.671  1.00 24.15           C  
ATOM    185  O   GLY A  32       9.500  32.181 -10.491  1.00 24.31           O  
ATOM    186  N   ALA A  33       7.806  33.683 -10.355  1.00 24.09           N  
ATOM    187  CA  ALA A  33       8.669  34.751  -9.855  1.00 23.92           C  
ATOM    188  C   ALA A  33       9.074  34.494  -8.405  1.00 23.56           C  
ATOM    189  O   ALA A  33      10.168  34.896  -7.985  1.00 23.87           O  
ATOM    190  CB  ALA A  33       7.997  36.117 -10.008  1.00 23.98           C  
ATOM    191  N   ASN A  34       8.199  33.813  -7.662  1.00 22.64           N  
ATOM    192  CA  ASN A  34       8.446  33.508  -6.257  1.00 21.90           C  
ATOM    193  C   ASN A  34       8.239  32.034  -5.912  1.00 21.72           C  
ATOM    194  O   ASN A  34       7.265  31.670  -5.239  1.00 22.37           O  
ATOM    195  CB  ASN A  34       7.585  34.402  -5.360  1.00 21.68           C  
ATOM    196  CG  ASN A  34       7.937  35.865  -5.491  1.00 20.87           C  
ATOM    197  ND2 ASN A  34       8.648  36.399  -4.499  1.00 19.75           N  
ATOM    198  OD1 ASN A  34       7.577  36.510  -6.474  1.00 19.73           O  
ATOM    199  N   ALA A  35       9.156  31.198  -6.397  1.00 21.03           N  
ATOM    200  CA  ALA A  35       9.196  29.769  -6.095  1.00 20.33           C  
ATOM    201  C   ALA A  35      10.570  29.378  -5.546  1.00 19.88           C  
ATOM    202  O   ALA A  35      11.573  29.993  -5.881  1.00 20.02           O  
ATOM    203  CB  ALA A  35       8.881  28.964  -7.337  1.00 20.39           C  
ATOM    204  N   LEU A  36      10.613  28.358  -4.698  1.00 19.54           N  
ATOM    205  CA  LEU A  36      11.873  27.922  -4.098  1.00 18.98           C  
ATOM    206  C   LEU A  36      12.101  26.417  -4.205  1.00 18.76           C  
ATOM    207  O   LEU A  36      11.196  25.609  -3.983  1.00 18.54           O  
ATOM    208  CB  LEU A  36      11.951  28.331  -2.627  1.00 18.86           C  
ATOM    209  CG  LEU A  36      12.230  29.782  -2.239  1.00 19.01           C  
ATOM    210  CD1 LEU A  36      11.821  30.010  -0.790  1.00 18.75           C  
ATOM    211  CD2 LEU A  36      13.702  30.146  -2.446  1.00 19.01           C  
ATOM    212  N   LEU A  37      13.326  26.068  -4.558  1.00 18.30           N  
ATOM    213  CA  LEU A  37      13.812  24.714  -4.473  1.00 18.67           C  
ATOM    214  C   LEU A  37      15.271  24.849  -4.070  1.00 18.68           C  
ATOM    215  O   LEU A  37      16.153  25.015  -4.922  1.00 18.72           O  
ATOM    216  CB  LEU A  37      13.685  24.028  -5.830  1.00 18.76           C  
ATOM    217  CG  LEU A  37      13.527  22.515  -5.852  1.00 18.64           C  
ATOM    218  CD1 LEU A  37      12.413  22.091  -4.910  1.00 18.76           C  
ATOM    219  CD2 LEU A  37      13.245  22.050  -7.275  1.00 18.83           C  
ATOM    220  N   ALA A  38      15.531  24.832  -2.768  1.00 18.47           N  
ATOM    221  CA  ALA A  38      16.857  25.233  -2.308  1.00 18.38           C  
ATOM    222  C   ALA A  38      17.451  24.384  -1.199  1.00 18.17           C  
ATOM    223  O   ALA A  38      16.747  23.648  -0.498  1.00 18.24           O  
ATOM    224  CB  ALA A  38      16.854  26.713  -1.907  1.00 18.16           C  
ATOM    225  N   ASN A  39      18.769  24.503  -1.076  1.00 18.00           N  
ATOM    226  CA  ASN A  39      19.549  23.935   0.016  1.00 17.96           C  
ATOM    227  C   ASN A  39      19.345  22.443   0.213  1.00 17.86           C  
ATOM    228  O   ASN A  39      19.221  21.973   1.338  1.00 18.26           O  
ATOM    229  CB  ASN A  39      19.281  24.707   1.311  1.00 18.03           C  
ATOM    230  CG  ASN A  39      19.516  26.203   1.154  1.00 18.10           C  
ATOM    231  ND2 ASN A  39      18.504  26.994   1.487  1.00 18.32           N  
ATOM    232  OD1 ASN A  39      20.597  26.641   0.744  1.00 17.75           O  
ATOM    233  N   GLY A  40      19.307  21.705  -0.892  1.00 17.59           N  
ATOM    234  CA  GLY A  40      19.246  20.256  -0.833  1.00 17.33           C  
ATOM    235  C   GLY A  40      17.965  19.658  -1.361  1.00 17.12           C  
ATOM    236  O   GLY A  40      17.996  18.608  -1.988  1.00 17.47           O  
ATOM    237  N   VAL A  41      16.838  20.320  -1.114  1.00 16.94           N  
ATOM    238  CA  VAL A  41      15.528  19.767  -1.481  1.00 16.54           C  
ATOM    239  C   VAL A  41      15.415  19.571  -2.987  1.00 16.30           C  
ATOM    240  O   VAL A  41      15.858  20.408  -3.762  1.00 15.99           O  
ATOM    241  CB  VAL A  41      14.353  20.650  -0.963  1.00 16.53           C  
ATOM    242  CG1 VAL A  41      13.007  19.941  -1.145  1.00 16.08           C  
ATOM    243  CG2 VAL A  41      14.544  20.984   0.501  1.00 16.30           C  
ATOM    244  N   GLU A  42      14.830  18.449  -3.390  1.00 16.42           N  
ATOM    245  CA  GLU A  42      14.605  18.172  -4.808  1.00 16.58           C  
ATOM    246  C   GLU A  42      13.144  17.976  -5.185  1.00 16.59           C  
ATOM    247  O   GLU A  42      12.320  17.584  -4.361  1.00 16.28           O  
ATOM    248  CB  GLU A  42      15.440  16.982  -5.274  1.00 16.19           C  
ATOM    249  CG  GLU A  42      16.795  17.398  -5.834  1.00 17.35           C  
ATOM    250  CD  GLU A  42      17.730  16.230  -6.048  1.00 17.58           C  
ATOM    251  OE1 GLU A  42      18.905  16.355  -5.660  1.00 18.57           O  
ATOM    252  OE2 GLU A  42      17.293  15.187  -6.589  1.00 18.21           O1-
ATOM    253  N   LEU A  43      12.850  18.252  -6.450  1.00 17.03           N  
ATOM    254  CA  LEU A  43      11.574  17.917  -7.050  1.00 17.67           C  
ATOM    255  C   LEU A  43      11.816  16.796  -8.040  1.00 18.06           C  
ATOM    256  O   LEU A  43      12.369  17.009  -9.125  1.00 17.98           O  
ATOM    257  CB  LEU A  43      10.961  19.147  -7.730  1.00 17.83           C  
ATOM    258  CG  LEU A  43       9.520  19.080  -8.234  1.00 17.63           C  
ATOM    259  CD1 LEU A  43       8.530  18.745  -7.116  1.00 16.31           C  
ATOM    260  CD2 LEU A  43       9.175  20.406  -8.897  1.00 17.53           C  
ATOM    261  N   ARG A  44      11.424  15.594  -7.628  1.00 18.74           N  
ATOM    262  CA  ARG A  44      11.647  14.362  -8.381  1.00 19.11           C  
ATOM    263  C   ARG A  44      10.337  13.601  -8.514  1.00 19.03           C  
ATOM    264  O   ARG A  44       9.641  13.402  -7.517  1.00 19.24           O  
ATOM    265  CB  ARG A  44      12.645  13.475  -7.638  1.00 19.28           C  
ATOM    266  CG  ARG A  44      14.103  13.747  -7.935  1.00 21.12           C  
ATOM    267  CD  ARG A  44      14.546  12.995  -9.178  1.00 23.13           C  
ATOM    268  NE  ARG A  44      15.998  12.874  -9.261  1.00 24.82           N  
ATOM    269  CZ  ARG A  44      16.807  13.823  -9.730  1.00 25.88           C  
ATOM    270  NH1 ARG A  44      16.313  14.978 -10.161  1.00 26.11           N1+
ATOM    271  NH2 ARG A  44      18.119  13.619  -9.767  1.00 25.90           N  
ATOM    272  N   ASP A  45      10.008  13.173  -9.734  1.00 18.87           N  
ATOM    273  CA  ASP A  45       8.798  12.386  -9.998  1.00 18.70           C  
ATOM    274  C   ASP A  45       7.550  13.043  -9.348  1.00 18.56           C  
ATOM    275  O   ASP A  45       6.713  12.370  -8.732  1.00 18.54           O  
ATOM    276  CB  ASP A  45       8.994  10.924  -9.541  1.00 18.77           C  
ATOM    277  CG  ASP A  45      10.315  10.294 -10.059  1.00 19.98           C  
ATOM    278  OD1 ASP A  45      10.296   9.137 -10.551  1.00 19.14           O  
ATOM    279  OD2 ASP A  45      11.384  10.941  -9.966  1.00 21.80           O1-
ATOM    280  N   ASN A  46       7.454  14.366  -9.490  1.00 18.19           N  
ATOM    281  CA  ASN A  46       6.370  15.187  -8.914  1.00 17.99           C  
ATOM    282  C   ASN A  46       6.362  15.256  -7.375  1.00 17.94           C  
ATOM    283  O   ASN A  46       5.357  15.630  -6.761  1.00 17.74           O  
ATOM    284  CB  ASN A  46       4.996  14.763  -9.467  1.00 17.89           C  
ATOM    285  CG  ASN A  46       3.932  15.853  -9.323  1.00 17.48           C  
ATOM    286  ND2 ASN A  46       2.767  15.476  -8.817  1.00 17.16           N  
ATOM    287  OD1 ASN A  46       4.153  17.004  -9.678  1.00 15.76           O  
ATOM    288  N   GLN A  47       7.491  14.906  -6.761  1.00 17.85           N  
ATOM    289  CA  GLN A  47       7.593  14.821  -5.302  1.00 17.54           C  
ATOM    290  C   GLN A  47       8.803  15.581  -4.754  1.00 17.31           C  
ATOM    291  O   GLN A  47       9.847  15.673  -5.412  1.00 17.09           O  
ATOM    292  CB  GLN A  47       7.659  13.356  -4.862  1.00 17.61           C  
ATOM    293  CG  GLN A  47       6.524  12.488  -5.370  1.00 18.18           C  
ATOM    294  CD  GLN A  47       6.855  11.020  -5.275  1.00 20.14           C  
ATOM    295  NE2 GLN A  47       7.233  10.427  -6.400  1.00 21.27           N  
ATOM    296  OE1 GLN A  47       6.786  10.421  -4.202  1.00 21.33           O  
ATOM    297  N   LEU A  48       8.646  16.130  -3.550  1.00 16.92           N  
ATOM    298  CA  LEU A  48       9.719  16.850  -2.884  1.00 16.62           C  
ATOM    299  C   LEU A  48      10.545  15.874  -2.065  1.00 16.62           C  
ATOM    300  O   LEU A  48      10.000  15.136  -1.236  1.00 16.53           O  
ATOM    301  CB  LEU A  48       9.163  17.959  -1.986  1.00 16.85           C  
ATOM    302  CG  LEU A  48       8.550  19.221  -2.603  1.00 16.19           C  
ATOM    303  CD1 LEU A  48       7.898  20.038  -1.520  1.00 16.21           C  
ATOM    304  CD2 LEU A  48       9.592  20.056  -3.317  1.00 16.33           C  
ATOM    305  N   VAL A  49      11.857  15.866  -2.312  1.00 16.35           N  
ATOM    306  CA  VAL A  49      12.770  14.924  -1.669  1.00 15.74           C  
ATOM    307  C   VAL A  49      13.466  15.619  -0.505  1.00 15.71           C  
ATOM    308  O   VAL A  49      14.018  16.707  -0.667  1.00 16.00           O  
ATOM    309  CB  VAL A  49      13.807  14.362  -2.668  1.00 15.93           C  
ATOM    310  CG1 VAL A  49      14.613  13.221  -2.038  1.00 15.07           C  
ATOM    311  CG2 VAL A  49      13.121  13.890  -3.946  1.00 15.54           C  
ATOM    312  N   VAL A  50      13.422  15.000   0.671  1.00 15.49           N  
ATOM    313  CA  VAL A  50      13.955  15.623   1.885  1.00 15.24           C  
ATOM    314  C   VAL A  50      15.467  15.366   1.981  1.00 15.04           C  
ATOM    315  O   VAL A  50      15.903  14.216   1.969  1.00 14.88           O  
ATOM    316  CB  VAL A  50      13.221  15.109   3.152  1.00 15.46           C  
ATOM    317  CG1 VAL A  50      13.862  15.670   4.412  1.00 15.14           C  
ATOM    318  CG2 VAL A  50      11.728  15.472   3.107  1.00 15.67           C  
ATOM    319  N   PRO A  51      16.279  16.436   2.052  1.00 14.62           N  
ATOM    320  CA  PRO A  51      17.711  16.178   2.071  1.00 14.49           C  
ATOM    321  C   PRO A  51      18.299  15.844   3.450  1.00 14.36           C  
ATOM    322  O   PRO A  51      19.437  15.371   3.513  1.00 13.90           O  
ATOM    323  CB  PRO A  51      18.295  17.490   1.545  1.00 14.46           C  
ATOM    324  CG  PRO A  51      17.367  18.515   2.059  1.00 14.32           C  
ATOM    325  CD  PRO A  51      15.988  17.879   2.078  1.00 14.34           C  
ATOM    326  N   SER A  52      17.546  16.079   4.529  1.00 14.17           N  
ATOM    327  CA  SER A  52      18.111  16.020   5.885  1.00 14.53           C  
ATOM    328  C   SER A  52      17.129  15.567   6.944  1.00 14.63           C  
ATOM    329  O   SER A  52      15.930  15.742   6.790  1.00 14.68           O  
ATOM    330  CB  SER A  52      18.674  17.394   6.291  1.00 14.64           C  
ATOM    331  OG  SER A  52      17.632  18.352   6.490  1.00 15.07           O  
ATOM    332  N   GLU A  53      17.643  15.011   8.037  1.00 15.14           N  
ATOM    333  CA  GLU A  53      16.791  14.669   9.179  1.00 15.63           C  
ATOM    334  C   GLU A  53      16.505  15.906  10.030  1.00 15.79           C  
ATOM    335  O   GLU A  53      17.420  16.698  10.320  1.00 16.27           O  
ATOM    336  CB  GLU A  53      17.434  13.590  10.059  1.00 15.45           C  
ATOM    337  CG  GLU A  53      16.473  13.038  11.103  1.00 16.01           C  
ATOM    338  CD  GLU A  53      17.146  12.424  12.323  1.00 18.74           C  
ATOM    339  OE1 GLU A  53      16.400  11.904  13.184  1.00 20.01           O  
ATOM    340  OE2 GLU A  53      18.399  12.443  12.433  1.00 18.86           O1-
ATOM    341  N   GLY A  54      15.247  16.052  10.439  1.00 15.52           N  
ATOM    342  CA  GLY A  54      14.855  17.092  11.377  1.00 15.77           C  
ATOM    343  C   GLY A  54      13.372  17.414  11.419  1.00 16.21           C  
ATOM    344  O   GLY A  54      12.528  16.670  10.891  1.00 16.23           O  
ATOM    345  N   LEU A  55      13.051  18.533  12.060  1.00 16.48           N  
ATOM    346  CA  LEU A  55      11.681  19.009  12.109  1.00 16.54           C  
ATOM    347  C   LEU A  55      11.438  19.931  10.925  1.00 16.98           C  
ATOM    348  O   LEU A  55      12.129  20.935  10.758  1.00 16.96           O  
ATOM    349  CB  LEU A  55      11.394  19.724  13.439  1.00 16.23           C  
ATOM    350  CG  LEU A  55      11.432  18.885  14.725  1.00 15.42           C  
ATOM    351  CD1 LEU A  55      11.102  19.732  15.941  1.00 13.42           C  
ATOM    352  CD2 LEU A  55      10.496  17.670  14.643  1.00 14.82           C  
ATOM    353  N   TYR A  56      10.469  19.573  10.090  1.00 17.58           N  
ATOM    354  CA  TYR A  56      10.047  20.450   8.992  1.00 18.15           C  
ATOM    355  C   TYR A  56       8.661  21.012   9.205  1.00 18.10           C  
ATOM    356  O   TYR A  56       7.758  20.299   9.667  1.00 18.00           O  
ATOM    357  CB  TYR A  56      10.034  19.703   7.658  1.00 17.99           C  
ATOM    358  CG  TYR A  56      11.388  19.436   7.066  1.00 18.77           C  
ATOM    359  CD1 TYR A  56      12.235  18.474   7.615  1.00 17.89           C  
ATOM    360  CD2 TYR A  56      11.818  20.126   5.935  1.00 19.38           C  
ATOM    361  CE1 TYR A  56      13.475  18.221   7.061  1.00 17.42           C  
ATOM    362  CE2 TYR A  56      13.066  19.869   5.374  1.00 17.96           C  
ATOM    363  CZ  TYR A  56      13.877  18.917   5.942  1.00 17.28           C  
ATOM    364  OH  TYR A  56      15.107  18.663   5.399  1.00 18.79           O  
ATOM    365  N   LEU A  57       8.492  22.283   8.849  1.00 18.13           N  
ATOM    366  CA  LEU A  57       7.148  22.804   8.587  1.00 18.49           C  
ATOM    367  C   LEU A  57       6.807  22.457   7.154  1.00 18.58           C  
ATOM    368  O   LEU A  57       7.579  22.738   6.226  1.00 18.05           O  
ATOM    369  CB  LEU A  57       7.038  24.317   8.801  1.00 18.22           C  
ATOM    370  CG  LEU A  57       5.719  24.961   8.342  1.00 18.14           C  
ATOM    371  CD1 LEU A  57       4.602  24.669   9.314  1.00 18.63           C  
ATOM    372  CD2 LEU A  57       5.868  26.472   8.167  1.00 18.88           C  
ATOM    373  N   ILE A  58       5.659  21.818   6.989  1.00 18.82           N  
ATOM    374  CA  ILE A  58       5.184  21.449   5.675  1.00 19.57           C  
ATOM    375  C   ILE A  58       3.790  22.003   5.521  1.00 19.50           C  
ATOM    376  O   ILE A  58       3.052  22.090   6.503  1.00 20.17           O  
ATOM    377  CB  ILE A  58       5.177  19.935   5.514  1.00 19.98           C  
ATOM    378  CG1 ILE A  58       6.602  19.404   5.536  1.00 19.61           C  
ATOM    379  CG2 ILE A  58       4.485  19.499   4.225  1.00 21.81           C  
ATOM    380  CD1 ILE A  58       6.972  18.799   6.862  1.00 21.42           C  
ATOM    381  N   TYR A  59       3.439  22.401   4.301  1.00 19.15           N  
ATOM    382  CA  TYR A  59       2.128  23.009   4.031  1.00 18.68           C  
ATOM    383  C   TYR A  59       1.720  22.818   2.575  1.00 18.60           C  
ATOM    384  O   TYR A  59       2.548  22.464   1.733  1.00 18.96           O  
ATOM    385  CB  TYR A  59       2.131  24.493   4.382  1.00 17.81           C  
ATOM    386  CG  TYR A  59       3.111  25.276   3.564  1.00 17.87           C  
ATOM    387  CD1 TYR A  59       2.727  25.862   2.358  1.00 16.59           C  
ATOM    388  CD2 TYR A  59       4.448  25.416   3.985  1.00 17.02           C  
ATOM    389  CE1 TYR A  59       3.651  26.577   1.590  1.00 17.52           C  
ATOM    390  CE2 TYR A  59       5.371  26.133   3.232  1.00 15.51           C  
ATOM    391  CZ  TYR A  59       4.970  26.709   2.039  1.00 16.83           C  
ATOM    392  OH  TYR A  59       5.879  27.424   1.289  1.00 17.41           O  
ATOM    393  N   SER A  60       0.441  23.032   2.289  1.00 18.27           N  
ATOM    394  CA  SER A  60      -0.057  22.998   0.915  1.00 18.22           C  
ATOM    395  C   SER A  60      -1.455  23.604   0.798  1.00 17.66           C  
ATOM    396  O   SER A  60      -2.229  23.591   1.750  1.00 17.54           O  
ATOM    397  CB  SER A  60      -0.042  21.567   0.360  1.00 18.19           C  
ATOM    398  OG  SER A  60      -0.607  21.531  -0.938  1.00 18.62           O  
ATOM    399  N   GLN A  61      -1.747  24.144  -0.378  1.00 17.41           N  
ATOM    400  CA  GLN A  61      -3.050  24.715  -0.701  1.00 17.37           C  
ATOM    401  C   GLN A  61      -3.398  24.329  -2.116  1.00 17.17           C  
ATOM    402  O   GLN A  61      -2.557  24.382  -3.012  1.00 16.63           O  
ATOM    403  CB  GLN A  61      -3.070  26.257  -0.578  1.00 17.30           C  
ATOM    404  CG  GLN A  61      -4.272  26.933  -1.305  1.00 17.38           C  
ATOM    405  CD  GLN A  61      -4.344  28.447  -1.128  1.00 18.32           C  
ATOM    406  NE2 GLN A  61      -4.360  29.177  -2.239  1.00 18.90           N  
ATOM    407  OE1 GLN A  61      -4.392  28.952  -0.010  1.00 20.82           O  
ATOM    408  N   VAL A  62      -4.651  23.942  -2.307  1.00 17.25           N  
ATOM    409  CA  VAL A  62      -5.196  23.781  -3.634  1.00 17.56           C  
ATOM    410  C   VAL A  62      -6.480  24.581  -3.734  1.00 17.68           C  
ATOM    411  O   VAL A  62      -7.248  24.653  -2.767  1.00 17.59           O  
ATOM    412  CB  VAL A  62      -5.466  22.303  -3.963  1.00 17.61           C  
ATOM    413  CG1 VAL A  62      -4.145  21.519  -3.997  1.00 18.88           C  
ATOM    414  CG2 VAL A  62      -6.444  21.679  -2.963  1.00 17.56           C  
ATOM    415  N   LEU A  63      -6.701  25.189  -4.896  1.00 18.00           N  
ATOM    416  CA  LEU A  63      -7.959  25.859  -5.178  1.00 18.54           C  
ATOM    417  C   LEU A  63      -8.758  24.966  -6.102  1.00 18.84           C  
ATOM    418  O   LEU A  63      -8.338  24.698  -7.230  1.00 18.92           O  
ATOM    419  CB  LEU A  63      -7.739  27.225  -5.839  1.00 18.36           C  
ATOM    420  CG  LEU A  63      -8.654  28.392  -5.429  1.00 18.81           C  
ATOM    421  CD1 LEU A  63      -8.762  29.412  -6.541  1.00 19.19           C  
ATOM    422  CD2 LEU A  63     -10.035  27.962  -5.008  1.00 17.51           C  
ATOM    423  N   PHE A  64      -9.898  24.496  -5.602  1.00 19.35           N  
ATOM    424  CA  PHE A  64     -10.831  23.690  -6.365  1.00 19.74           C  
ATOM    425  C   PHE A  64     -11.903  24.584  -6.941  1.00 20.36           C  
ATOM    426  O   PHE A  64     -12.450  25.429  -6.231  1.00 20.80           O  
ATOM    427  CB  PHE A  64     -11.513  22.678  -5.452  1.00 19.83           C  
ATOM    428  CG  PHE A  64     -10.686  21.471  -5.147  1.00 19.93           C  
ATOM    429  CD1 PHE A  64     -10.406  20.535  -6.137  1.00 19.45           C  
ATOM    430  CD2 PHE A  64     -10.214  21.248  -3.857  1.00 19.97           C  
ATOM    431  CE1 PHE A  64      -9.648  19.412  -5.856  1.00 20.01           C  
ATOM    432  CE2 PHE A  64      -9.455  20.116  -3.566  1.00 19.96           C  
ATOM    433  CZ  PHE A  64      -9.167  19.204  -4.566  1.00 19.92           C  
ATOM    434  N   SER A  65     -12.228  24.388  -8.213  1.00 21.07           N  
ATOM    435  CA  SER A  65     -13.257  25.193  -8.879  1.00 21.78           C  
ATOM    436  C   SER A  65     -14.110  24.370  -9.831  1.00 22.08           C  
ATOM    437  O   SER A  65     -13.655  23.369 -10.374  1.00 22.14           O  
ATOM    438  CB  SER A  65     -12.612  26.360  -9.639  1.00 21.73           C  
ATOM    439  OG  SER A  65     -13.569  27.027 -10.446  1.00 22.07           O  
ATOM    440  N   GLY A  66     -15.343  24.811 -10.043  1.00 22.76           N  
ATOM    441  CA  GLY A  66     -16.271  24.130 -10.943  1.00 23.81           C  
ATOM    442  C   GLY A  66     -17.447  25.020 -11.286  1.00 24.54           C  
ATOM    443  O   GLY A  66     -17.779  25.925 -10.517  1.00 24.51           O  
ATOM    444  N   GLN A  67     -18.074  24.758 -12.436  1.00 25.34           N  
ATOM    445  CA  GLN A  67     -19.165  25.599 -12.958  1.00 26.12           C  
ATOM    446  C   GLN A  67     -20.504  25.277 -12.307  1.00 26.61           C  
ATOM    447  O   GLN A  67     -21.223  26.183 -11.885  1.00 26.95           O  
ATOM    448  CB  GLN A  67     -19.284  25.494 -14.487  1.00 26.09           C  
ATOM    449  CG  GLN A  67     -18.008  25.823 -15.270  1.00 26.76           C  
ATOM    450  CD  GLN A  67     -17.470  27.225 -15.003  1.00 27.67           C  
ATOM    451  NE2 GLN A  67     -18.341  28.229 -15.118  1.00 27.33           N  
ATOM    452  OE1 GLN A  67     -16.283  27.400 -14.699  1.00 27.39           O  
ATOM    453  N   GLY A  68     -20.838  23.993 -12.237  1.00 27.02           N  
ATOM    454  CA  GLY A  68     -22.017  23.552 -11.513  1.00 27.75           C  
ATOM    455  C   GLY A  68     -21.736  22.374 -10.600  1.00 28.52           C  
ATOM    456  O   GLY A  68     -20.584  22.077 -10.277  1.00 28.45           O  
ATOM    457  N   CYS A  69     -22.807  21.706 -10.181  1.00 29.40           N  
ATOM    458  CA  CYS A  69     -22.714  20.500  -9.367  1.00 30.12           C  
ATOM    459  C   CYS A  69     -23.343  19.317 -10.109  1.00 30.78           C  
ATOM    460  O   CYS A  69     -24.531  19.031  -9.937  1.00 30.91           O  
ATOM    461  CB  CYS A  69     -23.366  20.728  -8.002  1.00 29.93           C  
ATOM    462  SG  CYS A  69     -22.408  21.850  -6.963  1.00 29.33           S  
ATOM    463  N   PRO A  70     -22.534  18.621 -10.935  1.00 31.47           N  
ATOM    464  CA  PRO A  70     -23.060  17.630 -11.874  1.00 31.95           C  
ATOM    465  C   PRO A  70     -23.688  16.444 -11.153  1.00 32.47           C  
ATOM    466  O   PRO A  70     -24.882  16.182 -11.326  1.00 32.40           O  
ATOM    467  CB  PRO A  70     -21.817  17.193 -12.664  1.00 31.94           C  
ATOM    468  CG  PRO A  70     -20.670  17.488 -11.768  1.00 31.73           C  
ATOM    469  CD  PRO A  70     -21.062  18.716 -11.002  1.00 31.54           C  
ATOM    470  N   SER A  71     -22.887  15.747 -10.347  1.00 33.08           N  
ATOM    471  CA  SER A  71     -23.364  14.586  -9.603  1.00 33.56           C  
ATOM    472  C   SER A  71     -24.024  15.028  -8.305  1.00 33.65           C  
ATOM    473  O   SER A  71     -23.587  15.997  -7.672  1.00 33.84           O  
ATOM    474  CB  SER A  71     -22.221  13.603  -9.317  1.00 33.63           C  
ATOM    475  OG  SER A  71     -22.724  12.289  -9.106  1.00 33.93           O  
ATOM    476  N   THR A  72     -25.080  14.307  -7.926  1.00 33.67           N  
ATOM    477  CA  THR A  72     -25.769  14.492  -6.647  1.00 33.53           C  
ATOM    478  C   THR A  72     -24.790  14.738  -5.492  1.00 33.46           C  
ATOM    479  O   THR A  72     -25.111  15.460  -4.543  1.00 33.68           O  
ATOM    480  CB  THR A  72     -26.649  13.265  -6.305  1.00 33.66           C  
ATOM    481  CG2 THR A  72     -27.824  13.141  -7.277  1.00 33.30           C  
ATOM    482  OG1 THR A  72     -25.853  12.074  -6.362  1.00 33.55           O  
ATOM    483  N   HIS A  73     -23.599  14.143  -5.584  1.00 33.05           N  
ATOM    484  CA  HIS A  73     -22.583  14.292  -4.556  1.00 32.56           C  
ATOM    485  C   HIS A  73     -21.170  13.989  -5.065  1.00 31.93           C  
ATOM    486  O   HIS A  73     -20.942  12.979  -5.735  1.00 32.23           O  
ATOM    487  CB  HIS A  73     -22.915  13.418  -3.344  1.00 32.82           C  
ATOM    488  CG  HIS A  73     -22.347  13.940  -2.065  1.00 34.27           C  
ATOM    489  CD2 HIS A  73     -22.588  15.089  -1.388  1.00 35.36           C  
ATOM    490  ND1 HIS A  73     -21.372  13.271  -1.355  1.00 35.52           N  
ATOM    491  CE1 HIS A  73     -21.045  13.981  -0.290  1.00 36.07           C  
ATOM    492  NE2 HIS A  73     -21.769  15.087  -0.285  1.00 36.11           N  
ATOM    493  N   VAL A  74     -20.233  14.876  -4.735  1.00 30.62           N  
ATOM    494  CA  VAL A  74     -18.832  14.740  -5.122  1.00 29.34           C  
ATOM    495  C   VAL A  74     -17.957  15.075  -3.915  1.00 28.38           C  
ATOM    496  O   VAL A  74     -18.255  16.005  -3.169  1.00 28.46           O  
ATOM    497  CB  VAL A  74     -18.480  15.684  -6.318  1.00 29.49           C  
ATOM    498  CG1 VAL A  74     -16.960  15.882  -6.461  1.00 28.99           C  
ATOM    499  CG2 VAL A  74     -19.088  15.162  -7.621  1.00 29.32           C  
ATOM    500  N   LEU A  75     -16.883  14.316  -3.715  1.00 27.00           N  
ATOM    501  CA  LEU A  75     -15.974  14.599  -2.614  1.00 25.57           C  
ATOM    502  C   LEU A  75     -14.595  14.995  -3.107  1.00 24.78           C  
ATOM    503  O   LEU A  75     -13.965  14.261  -3.873  1.00 24.70           O  
ATOM    504  CB  LEU A  75     -15.876  13.411  -1.664  1.00 25.46           C  
ATOM    505  CG  LEU A  75     -17.044  13.125  -0.723  1.00 25.04           C  
ATOM    506  CD1 LEU A  75     -16.684  11.908   0.118  1.00 25.18           C  
ATOM    507  CD2 LEU A  75     -17.383  14.312   0.173  1.00 24.07           C  
ATOM    508  N   LEU A  76     -14.144  16.167  -2.665  1.00 23.50           N  
ATOM    509  CA  LEU A  76     -12.807  16.666  -2.971  1.00 22.37           C  
ATOM    510  C   LEU A  76     -11.861  16.435  -1.796  1.00 21.66           C  
ATOM    511  O   LEU A  76     -12.152  16.809  -0.665  1.00 21.00           O  
ATOM    512  CB  LEU A  76     -12.859  18.159  -3.309  1.00 22.13           C  
ATOM    513  CG  LEU A  76     -13.905  18.654  -4.310  1.00 21.85           C  
ATOM    514  CD1 LEU A  76     -14.210  20.140  -4.060  1.00 21.89           C  
ATOM    515  CD2 LEU A  76     -13.462  18.400  -5.751  1.00 20.19           C  
ATOM    516  N   THR A  77     -10.726  15.809  -2.069  1.00 21.78           N  
ATOM    517  CA  THR A  77      -9.715  15.587  -1.027  1.00 21.82           C  
ATOM    518  C   THR A  77      -8.387  16.238  -1.337  1.00 21.71           C  
ATOM    519  O   THR A  77      -8.026  16.431  -2.493  1.00 21.55           O  
ATOM    520  CB  THR A  77      -9.474  14.097  -0.742  1.00 21.59           C  
ATOM    521  CG2 THR A  77     -10.684  13.494  -0.095  1.00 21.95           C  
ATOM    522  OG1 THR A  77      -9.200  13.409  -1.966  1.00 21.79           O  
ATOM    523  N   HIS A  78      -7.668  16.588  -0.283  1.00 22.34           N  
ATOM    524  CA  HIS A  78      -6.319  17.114  -0.420  1.00 23.08           C  
ATOM    525  C   HIS A  78      -5.422  16.439   0.606  1.00 23.24           C  
ATOM    526  O   HIS A  78      -5.741  16.431   1.798  1.00 23.53           O  
ATOM    527  CB  HIS A  78      -6.311  18.633  -0.240  1.00 22.96           C  
ATOM    528  CG  HIS A  78      -4.973  19.264  -0.484  1.00 24.28           C  
ATOM    529  CD2 HIS A  78      -3.927  18.871  -1.253  1.00 24.50           C  
ATOM    530  ND1 HIS A  78      -4.591  20.449   0.111  1.00 25.08           N  
ATOM    531  CE1 HIS A  78      -3.371  20.762  -0.288  1.00 26.77           C  
ATOM    532  NE2 HIS A  78      -2.943  19.818  -1.110  1.00 26.25           N  
ATOM    533  N   THR A  79      -4.296  15.898   0.142  1.00 23.39           N  
ATOM    534  CA  THR A  79      -3.443  15.065   0.982  1.00 23.69           C  
ATOM    535  C   THR A  79      -1.961  15.395   0.871  1.00 23.77           C  
ATOM    536  O   THR A  79      -1.456  15.674  -0.219  1.00 24.02           O  
ATOM    537  CB  THR A  79      -3.595  13.592   0.602  1.00 23.62           C  
ATOM    538  CG2 THR A  79      -3.037  12.722   1.689  1.00 25.40           C  
ATOM    539  OG1 THR A  79      -4.977  13.275   0.425  1.00 23.12           O  
ATOM    540  N   ILE A  80      -1.270  15.357   2.010  1.00 23.68           N  
ATOM    541  CA  ILE A  80       0.189  15.302   2.024  1.00 23.14           C  
ATOM    542  C   ILE A  80       0.597  13.991   2.661  1.00 23.30           C  
ATOM    543  O   ILE A  80       0.346  13.744   3.848  1.00 23.28           O  
ATOM    544  CB  ILE A  80       0.856  16.463   2.777  1.00 23.17           C  
ATOM    545  CG1 ILE A  80       0.529  17.808   2.109  1.00 22.04           C  
ATOM    546  CG2 ILE A  80       2.378  16.238   2.829  1.00 22.73           C  
ATOM    547  CD1 ILE A  80       0.923  19.022   2.931  1.00 18.83           C  
ATOM    548  N   SER A  81       1.208  13.140   1.847  1.00 23.19           N  
ATOM    549  CA  SER A  81       1.652  11.840   2.299  1.00 22.96           C  
ATOM    550  C   SER A  81       3.177  11.758   2.266  1.00 23.09           C  
ATOM    551  O   SER A  81       3.848  12.552   1.595  1.00 22.80           O  
ATOM    552  CB  SER A  81       1.018  10.733   1.458  1.00 22.67           C  
ATOM    553  OG  SER A  81       1.452  10.788   0.112  1.00 22.23           O  
ATOM    554  N   ARG A  82       3.706  10.795   3.012  1.00 23.20           N  
ATOM    555  CA  ARG A  82       5.128  10.594   3.120  1.00 23.64           C  
ATOM    556  C   ARG A  82       5.506   9.213   2.611  1.00 23.95           C  
ATOM    557  O   ARG A  82       4.849   8.208   2.943  1.00 23.71           O  
ATOM    558  CB  ARG A  82       5.559  10.764   4.574  1.00 23.67           C  
ATOM    559  CG  ARG A  82       7.009  11.166   4.748  1.00 23.91           C  
ATOM    560  CD  ARG A  82       7.848  10.027   5.252  1.00 23.95           C  
ATOM    561  NE  ARG A  82       7.755   9.873   6.700  1.00 24.71           N  
ATOM    562  CZ  ARG A  82       8.681   9.285   7.457  1.00 25.55           C  
ATOM    563  NH1 ARG A  82       9.798   8.799   6.918  1.00 24.23           N1+
ATOM    564  NH2 ARG A  82       8.493   9.191   8.767  1.00 26.12           N  
ATOM    565  N   ILE A  83       6.555   9.183   1.776  1.00 24.59           N  
ATOM    566  CA  ILE A  83       7.200   7.923   1.393  1.00 24.92           C  
ATOM    567  C   ILE A  83       8.631   7.903   1.941  1.00 25.07           C  
ATOM    568  O   ILE A  83       9.468   8.737   1.563  1.00 25.03           O  
ATOM    569  CB  ILE A  83       7.230   7.705  -0.151  1.00 25.01           C  
ATOM    570  CG1 ILE A  83       5.814   7.789  -0.751  1.00 25.18           C  
ATOM    571  CG2 ILE A  83       7.909   6.362  -0.487  1.00 24.56           C  
ATOM    572  CD1 ILE A  83       5.685   7.182  -2.170  1.00 25.29           C  
ATOM    573  N   ALA A  84       8.893   6.966   2.850  1.00 25.52           N  
ATOM    574  CA  ALA A  84      10.240   6.696   3.345  1.00 25.90           C  
ATOM    575  C   ALA A  84      11.044   5.963   2.275  1.00 26.47           C  
ATOM    576  O   ALA A  84      10.468   5.260   1.425  1.00 26.73           O  
ATOM    577  CB  ALA A  84      10.179   5.882   4.625  1.00 25.88           C  
ATOM    578  N   VAL A  85      12.370   6.116   2.356  1.00 26.75           N  
ATOM    579  CA  VAL A  85      13.312   5.759   1.290  1.00 27.29           C  
ATOM    580  C   VAL A  85      13.209   4.321   0.749  1.00 27.72           C  
ATOM    581  O   VAL A  85      13.130   4.099  -0.492  1.00 28.24           O  
ATOM    582  CB  VAL A  85      14.798   6.049   1.736  1.00 27.32           C  
ATOM    583  CG1 VAL A  85      15.827   5.767   0.581  1.00 27.08           C  
ATOM    584  CG2 VAL A  85      14.906   7.520   2.194  1.00 26.80           C  
ATOM    585  N   SER A  86      13.237   3.345   1.664  1.00 27.86           N  
ATOM    586  CA  SER A  86      13.172   1.941   1.261  1.00 27.97           C  
ATOM    587  C   SER A  86      11.737   1.408   1.298  1.00 28.28           C  
ATOM    588  O   SER A  86      11.491   0.233   0.989  1.00 28.14           O  
ATOM    589  CB  SER A  86      14.091   1.100   2.154  1.00 27.95           C  
ATOM    590  OG  SER A  86      14.022   1.533   3.515  1.00 27.59           O  
ATOM    591  N   TYR A  87      10.801   2.289   1.658  1.00 28.60           N  
ATOM    592  CA  TYR A  87       9.404   1.914   1.853  1.00 29.25           C  
ATOM    593  C   TYR A  87       8.516   2.554   0.794  1.00 29.51           C  
ATOM    594  O   TYR A  87       7.929   3.617   1.034  1.00 30.13           O  
ATOM    595  CB  TYR A  87       8.927   2.319   3.261  1.00 29.25           C  
ATOM    596  CG  TYR A  87       9.749   1.736   4.396  1.00 29.61           C  
ATOM    597  CD1 TYR A  87       9.278   0.650   5.141  1.00 29.95           C  
ATOM    598  CD2 TYR A  87      10.997   2.268   4.727  1.00 29.63           C  
ATOM    599  CE1 TYR A  87      10.030   0.111   6.187  1.00 29.70           C  
ATOM    600  CE2 TYR A  87      11.760   1.730   5.767  1.00 29.68           C  
ATOM    601  CZ  TYR A  87      11.273   0.652   6.488  1.00 29.57           C  
ATOM    602  OH  TYR A  87      12.028   0.124   7.513  1.00 29.62           O  
ATOM    603  N   GLN A  88       8.421   1.920  -0.376  1.00 29.79           N  
ATOM    604  CA  GLN A  88       7.497   2.379  -1.428  1.00 29.97           C  
ATOM    605  C   GLN A  88       6.034   2.068  -1.081  1.00 29.91           C  
ATOM    606  O   GLN A  88       5.418   1.152  -1.648  1.00 30.25           O  
ATOM    607  CB  GLN A  88       7.871   1.860  -2.839  1.00 30.29           C  
ATOM    608  CG  GLN A  88       8.795   0.625  -2.916  1.00 30.24           C  
ATOM    609  CD  GLN A  88      10.266   0.989  -3.198  1.00 30.97           C  
ATOM    610  NE2 GLN A  88      11.088  -0.042  -3.508  1.00 29.09           N  
ATOM    611  OE1 GLN A  88      10.654   2.179  -3.141  1.00 29.51           O  
ATOM    612  N   THR A  89       5.513   2.841  -0.122  1.00 29.65           N  
ATOM    613  CA  THR A  89       4.123   2.810   0.322  1.00 29.22           C  
ATOM    614  C   THR A  89       3.833   4.117   1.074  1.00 28.88           C  
ATOM    615  O   THR A  89       4.278   4.284   2.222  1.00 29.25           O  
ATOM    616  CB  THR A  89       3.830   1.610   1.253  1.00 29.63           C  
ATOM    617  CG2 THR A  89       4.793   1.599   2.459  1.00 29.78           C  
ATOM    618  OG1 THR A  89       2.463   1.682   1.724  1.00 30.26           O  
ATOM    619  N   PRO A  90       3.080   5.044   0.440  1.00 28.03           N  
ATOM    620  CA  PRO A  90       2.888   6.359   1.036  1.00 27.31           C  
ATOM    621  C   PRO A  90       2.086   6.293   2.338  1.00 26.68           C  
ATOM    622  O   PRO A  90       1.264   5.340   2.542  1.00 25.88           O  
ATOM    623  CB  PRO A  90       2.088   7.127  -0.029  1.00 27.42           C  
ATOM    624  CG  PRO A  90       2.109   6.291  -1.252  1.00 27.18           C  
ATOM    625  CD  PRO A  90       2.336   4.898  -0.824  1.00 28.13           C  
ATOM    626  N   VAL A  91       2.340   7.296   3.208  1.00 26.08           N  
ATOM    627  CA  VAL A  91       1.617   7.397   4.482  1.00 25.63           C  
ATOM    628  C   VAL A  91       1.171   8.843   4.746  1.00 25.03           C  
ATOM    629  O   VAL A  91       1.985   9.763   4.780  1.00 25.24           O  
ATOM    630  CB  VAL A  91       2.444   6.790   5.669  1.00 25.81           C  
ATOM    631  CG1 VAL A  91       1.986   7.334   7.029  1.00 26.07           C  
ATOM    632  CG2 VAL A  91       2.353   5.260   5.651  1.00 25.63           C  
ATOM    633  N   ASN A  92      -0.132   9.030   4.912  1.00 24.03           N  
ATOM    634  CA  ASN A  92      -0.705  10.339   5.168  1.00 23.26           C  
ATOM    635  C   ASN A  92      -0.149  11.027   6.406  1.00 21.98           C  
ATOM    636  O   ASN A  92      -0.102  10.429   7.482  1.00 21.87           O  
ATOM    637  CB  ASN A  92      -2.228  10.226   5.298  1.00 23.77           C  
ATOM    638  CG  ASN A  92      -2.929  10.156   3.955  1.00 25.39           C  
ATOM    639  ND2 ASN A  92      -4.148  10.685   3.900  1.00 27.47           N  
ATOM    640  OD1 ASN A  92      -2.389   9.635   2.979  1.00 27.56           O  
ATOM    641  N   LEU A  93       0.262  12.283   6.235  1.00 20.44           N  
ATOM    642  CA  LEU A  93       0.657  13.147   7.344  1.00 19.43           C  
ATOM    643  C   LEU A  93      -0.409  14.218   7.577  1.00 18.83           C  
ATOM    644  O   LEU A  93      -0.759  14.518   8.724  1.00 18.95           O  
ATOM    645  CB  LEU A  93       2.003  13.829   7.062  1.00 19.42           C  
ATOM    646  CG  LEU A  93       3.172  12.982   6.568  1.00 19.39           C  
ATOM    647  CD1 LEU A  93       4.411  13.856   6.338  1.00 18.20           C  
ATOM    648  CD2 LEU A  93       3.476  11.842   7.541  1.00 19.00           C  
ATOM    649  N   LEU A  94      -0.898  14.805   6.484  1.00 17.52           N  
ATOM    650  CA  LEU A  94      -2.024  15.733   6.533  1.00 16.72           C  
ATOM    651  C   LEU A  94      -3.089  15.355   5.506  1.00 15.65           C  
ATOM    652  O   LEU A  94      -2.778  14.958   4.370  1.00 15.09           O  
ATOM    653  CB  LEU A  94      -1.570  17.188   6.322  1.00 17.10           C  
ATOM    654  CG  LEU A  94      -0.468  17.711   7.244  1.00 18.04           C  
ATOM    655  CD1 LEU A  94       0.105  18.985   6.686  1.00 19.81           C  
ATOM    656  CD2 LEU A  94      -0.999  17.917   8.657  1.00 18.90           C  
ATOM    657  N   SER A  95      -4.345  15.469   5.920  1.00 14.39           N  
ATOM    658  CA  SER A  95      -5.460  15.156   5.039  1.00 14.05           C  
ATOM    659  C   SER A  95      -6.700  15.982   5.369  1.00 13.39           C  
ATOM    660  O   SER A  95      -7.051  16.155   6.536  1.00 12.84           O  
ATOM    661  CB  SER A  95      -5.780  13.660   5.064  1.00 13.54           C  
ATOM    662  OG  SER A  95      -7.098  13.456   4.603  1.00 14.69           O  
ATOM    663  N   ALA A  96      -7.346  16.490   4.324  1.00 13.29           N  
ATOM    664  CA  ALA A  96      -8.598  17.231   4.466  1.00 13.73           C  
ATOM    665  C   ALA A  96      -9.572  16.920   3.330  1.00 13.83           C  
ATOM    666  O   ALA A  96      -9.157  16.594   2.213  1.00 13.62           O  
ATOM    667  CB  ALA A  96      -8.333  18.747   4.569  1.00 13.59           C  
ATOM    668  N   ILE A  97     -10.863  17.033   3.640  1.00 14.17           N  
ATOM    669  CA  ILE A  97     -11.956  16.701   2.733  1.00 14.40           C  
ATOM    670  C   ILE A  97     -12.981  17.847   2.713  1.00 14.89           C  
ATOM    671  O   ILE A  97     -13.264  18.448   3.756  1.00 14.71           O  
ATOM    672  CB  ILE A  97     -12.668  15.399   3.202  1.00 14.68           C  
ATOM    673  CG1 ILE A  97     -11.663  14.246   3.351  1.00 14.53           C  
ATOM    674  CG2 ILE A  97     -13.826  15.022   2.260  1.00 14.30           C  
ATOM    675  CD1 ILE A  97     -12.170  13.081   4.212  1.00 14.22           C  
ATOM    676  N   ARG A  98     -13.524  18.147   1.532  1.00 15.27           N  
ATOM    677  CA  ARG A  98     -14.645  19.094   1.390  1.00 15.94           C  
ATOM    678  C   ARG A  98     -15.690  18.546   0.424  1.00 16.14           C  
ATOM    679  O   ARG A  98     -15.363  18.089  -0.671  1.00 16.29           O  
ATOM    680  CB  ARG A  98     -14.169  20.473   0.893  1.00 15.99           C  
ATOM    681  CG  ARG A  98     -14.331  21.657   1.872  1.00 16.40           C  
ATOM    682  CD  ARG A  98     -15.623  22.486   1.641  1.00 15.07           C  
ATOM    683  NE  ARG A  98     -16.786  21.877   2.271  1.00 15.31           N  
ATOM    684  CZ  ARG A  98     -18.037  22.306   2.155  1.00 14.33           C  
ATOM    685  NH1 ARG A  98     -18.339  23.366   1.415  1.00 14.78           N1+
ATOM    686  NH2 ARG A  98     -19.001  21.657   2.781  1.00 14.91           N  
ATOM    687  N   SER A  99     -16.944  18.580   0.847  1.00 16.52           N  
ATOM    688  CA  SER A  99     -18.063  18.325  -0.042  1.00 16.99           C  
ATOM    689  C   SER A  99     -18.511  19.666  -0.626  1.00 17.99           C  
ATOM    690  O   SER A  99     -19.074  20.486   0.086  1.00 17.75           O  
ATOM    691  CB  SER A  99     -19.213  17.696   0.734  1.00 16.78           C  
ATOM    692  OG  SER A  99     -19.495  18.461   1.894  1.00 15.02           O  
ATOM    693  N   PRO A 100     -18.246  19.900  -1.922  1.00 18.96           N  
ATOM    694  CA  PRO A 100     -18.630  21.161  -2.539  1.00 19.68           C  
ATOM    695  C   PRO A 100     -20.141  21.365  -2.753  1.00 20.74           C  
ATOM    696  O   PRO A 100     -20.546  22.483  -3.058  1.00 21.07           O  
ATOM    697  CB  PRO A 100     -17.889  21.130  -3.880  1.00 19.33           C  
ATOM    698  CG  PRO A 100     -17.794  19.683  -4.202  1.00 19.60           C  
ATOM    699  CD  PRO A 100     -17.558  19.011  -2.878  1.00 19.14           C  
ATOM    700  N   CYS A 101     -20.970  20.328  -2.603  1.00 22.08           N  
ATOM    701  CA  CYS A 101     -22.431  20.511  -2.766  1.00 23.28           C  
ATOM    702  C   CYS A 101     -23.403  19.497  -2.141  1.00 23.63           C  
ATOM    703  O   CYS A 101     -23.183  18.289  -2.198  1.00 23.97           O  
ATOM    704  CB  CYS A 101     -22.824  20.720  -4.243  1.00 23.66           C  
ATOM    705  SG  CYS A 101     -21.558  20.635  -5.562  1.00 25.24           S  
ATOM    706  N   GLN A 102     -24.499  20.013  -1.572  1.00 24.39           N  
ATOM    707  CA  GLN A 102     -25.680  19.192  -1.263  1.00 24.82           C  
ATOM    708  C   GLN A 102     -26.842  19.578  -2.187  1.00 24.81           C  
ATOM    709  O   GLN A 102     -26.631  20.022  -3.327  1.00 24.70           O  
ATOM    710  CB  GLN A 102     -26.092  19.311   0.216  1.00 25.12           C  
ATOM    711  CG  GLN A 102     -26.187  17.953   0.972  1.00 25.74           C  
ATOM    712  CD  GLN A 102     -27.609  17.440   1.256  1.00 27.49           C  
ATOM    713  NE2 GLN A 102     -28.611  17.941   0.526  1.00 27.54           N  
ATOM    714  OE1 GLN A 102     -27.790  16.593   2.132  1.00 28.42           O  
ATOM    715  N   ALA A 111     -25.609  28.410 -14.386  1.00 20.52           N  
ATOM    716  CA  ALA A 111     -25.061  27.891 -13.129  1.00 20.64           C  
ATOM    717  C   ALA A 111     -23.721  28.542 -12.741  1.00 20.52           C  
ATOM    718  O   ALA A 111     -22.657  28.194 -13.273  1.00 20.57           O  
ATOM    719  CB  ALA A 111     -24.936  26.353 -13.177  1.00 20.71           C  
ATOM    720  N   ASN A 112     -23.805  29.486 -11.804  1.00 20.09           N  
ATOM    721  CA  ASN A 112     -22.662  30.225 -11.258  1.00 19.51           C  
ATOM    722  C   ASN A 112     -21.557  29.344 -10.636  1.00 19.11           C  
ATOM    723  O   ASN A 112     -21.871  28.353  -9.973  1.00 19.35           O  
ATOM    724  CB  ASN A 112     -23.198  31.193 -10.208  1.00 19.67           C  
ATOM    725  CG  ASN A 112     -22.328  32.410 -10.043  1.00 20.05           C  
ATOM    726  ND2 ASN A 112     -21.510  32.412  -8.986  1.00 18.56           N  
ATOM    727  OD1 ASN A 112     -22.398  33.355 -10.845  1.00 20.15           O  
ATOM    728  N   PRO A 113     -20.264  29.703 -10.843  1.00 18.59           N  
ATOM    729  CA  PRO A 113     -19.105  28.911 -10.357  1.00 17.96           C  
ATOM    730  C   PRO A 113     -18.945  28.802  -8.838  1.00 17.28           C  
ATOM    731  O   PRO A 113     -19.264  29.753  -8.123  1.00 17.09           O  
ATOM    732  CB  PRO A 113     -17.890  29.663 -10.923  1.00 17.84           C  
ATOM    733  CG  PRO A 113     -18.422  30.563 -11.978  1.00 18.42           C  
ATOM    734  CD  PRO A 113     -19.826  30.894 -11.596  1.00 18.61           C  
ATOM    735  N   TRP A 114     -18.435  27.654  -8.367  1.00 16.54           N  
ATOM    736  CA  TRP A 114     -18.047  27.456  -6.957  1.00 15.73           C  
ATOM    737  C   TRP A 114     -16.522  27.380  -6.763  1.00 15.37           C  
ATOM    738  O   TRP A 114     -15.777  27.136  -7.713  1.00 15.47           O  
ATOM    739  CB  TRP A 114     -18.722  26.211  -6.361  1.00 15.55           C  
ATOM    740  CG  TRP A 114     -18.407  24.899  -7.071  1.00 15.34           C  
ATOM    741  CD1 TRP A 114     -19.194  24.257  -7.999  1.00 15.19           C  
ATOM    742  CD2 TRP A 114     -17.249  24.072  -6.894  1.00 14.16           C  
ATOM    743  CE2 TRP A 114     -17.392  22.959  -7.754  1.00 13.88           C  
ATOM    744  CE3 TRP A 114     -16.096  24.167  -6.100  1.00 14.97           C  
ATOM    745  NE1 TRP A 114     -18.580  23.101  -8.419  1.00 14.84           N  
ATOM    746  CZ2 TRP A 114     -16.428  21.949  -7.844  1.00 14.78           C  
ATOM    747  CZ3 TRP A 114     -15.133  23.162  -6.190  1.00 14.58           C  
ATOM    748  CH2 TRP A 114     -15.309  22.065  -7.055  1.00 14.70           C  
ATOM    749  N   TYR A 115     -16.059  27.588  -5.530  1.00 14.81           N  
ATOM    750  CA  TYR A 115     -14.623  27.569  -5.222  1.00 14.36           C  
ATOM    751  C   TYR A 115     -14.371  26.981  -3.860  1.00 14.45           C  
ATOM    752  O   TYR A 115     -15.070  27.300  -2.903  1.00 14.32           O  
ATOM    753  CB  TYR A 115     -14.018  28.974  -5.266  1.00 13.95           C  
ATOM    754  CG  TYR A 115     -13.983  29.583  -6.645  1.00 13.67           C  
ATOM    755  CD1 TYR A 115     -15.075  30.320  -7.139  1.00 13.52           C  
ATOM    756  CD2 TYR A 115     -12.868  29.423  -7.465  1.00 12.48           C  
ATOM    757  CE1 TYR A 115     -15.043  30.876  -8.415  1.00 13.29           C  
ATOM    758  CE2 TYR A 115     -12.825  29.980  -8.736  1.00 12.45           C  
ATOM    759  CZ  TYR A 115     -13.908  30.699  -9.204  1.00 13.07           C  
ATOM    760  OH  TYR A 115     -13.855  31.234 -10.465  1.00 14.07           O  
ATOM    761  N   GLU A 116     -13.354  26.132  -3.774  1.00 14.56           N  
ATOM    762  CA  GLU A 116     -13.005  25.495  -2.520  1.00 15.11           C  
ATOM    763  C   GLU A 116     -11.501  25.459  -2.313  1.00 15.51           C  
ATOM    764  O   GLU A 116     -10.832  24.557  -2.806  1.00 15.66           O  
ATOM    765  CB  GLU A 116     -13.586  24.068  -2.444  1.00 15.32           C  
ATOM    766  CG  GLU A 116     -15.100  23.993  -2.182  1.00 15.22           C  
ATOM    767  CD  GLU A 116     -15.493  24.624  -0.866  1.00 14.64           C  
ATOM    768  OE1 GLU A 116     -14.603  24.916  -0.037  1.00 15.69           O  
ATOM    769  OE2 GLU A 116     -16.691  24.839  -0.658  1.00 14.97           O1-
ATOM    770  N   PRO A 117     -10.957  26.449  -1.586  1.00 16.16           N  
ATOM    771  CA  PRO A 117      -9.552  26.366  -1.196  1.00 16.57           C  
ATOM    772  C   PRO A 117      -9.418  25.399  -0.044  1.00 17.27           C  
ATOM    773  O   PRO A 117     -10.306  25.332   0.804  1.00 17.27           O  
ATOM    774  CB  PRO A 117      -9.235  27.782  -0.721  1.00 16.81           C  
ATOM    775  CG  PRO A 117     -10.553  28.341  -0.268  1.00 15.93           C  
ATOM    776  CD  PRO A 117     -11.605  27.689  -1.110  1.00 15.94           C  
ATOM    777  N   ILE A 118      -8.323  24.647  -0.016  1.00 18.20           N  
ATOM    778  CA  ILE A 118      -8.103  23.684   1.051  1.00 18.66           C  
ATOM    779  C   ILE A 118      -6.681  23.836   1.534  1.00 19.33           C  
ATOM    780  O   ILE A 118      -5.738  23.576   0.792  1.00 20.37           O  
ATOM    781  CB  ILE A 118      -8.403  22.228   0.586  1.00 18.63           C  
ATOM    782  CG1 ILE A 118      -9.902  22.071   0.300  1.00 17.62           C  
ATOM    783  CG2 ILE A 118      -7.926  21.202   1.634  1.00 17.43           C  
ATOM    784  CD1 ILE A 118     -10.328  20.660  -0.140  1.00 18.84           C  
ATOM    785  N   TYR A 119      -6.518  24.293   2.769  1.00 19.77           N  
ATOM    786  CA  TYR A 119      -5.180  24.499   3.305  1.00 19.61           C  
ATOM    787  C   TYR A 119      -4.780  23.355   4.218  1.00 19.51           C  
ATOM    788  O   TYR A 119      -5.561  22.939   5.070  1.00 19.29           O  
ATOM    789  CB  TYR A 119      -5.059  25.843   4.032  1.00 19.63           C  
ATOM    790  CG  TYR A 119      -3.622  26.260   4.270  1.00 19.71           C  
ATOM    791  CD1 TYR A 119      -2.969  27.122   3.387  1.00 19.41           C  
ATOM    792  CD2 TYR A 119      -2.904  25.775   5.371  1.00 20.28           C  
ATOM    793  CE1 TYR A 119      -1.642  27.498   3.600  1.00 19.54           C  
ATOM    794  CE2 TYR A 119      -1.569  26.147   5.591  1.00 19.70           C  
ATOM    795  CZ  TYR A 119      -0.952  27.001   4.700  1.00 19.27           C  
ATOM    796  OH  TYR A 119       0.349  27.369   4.917  1.00 19.88           O  
ATOM    797  N   LEU A 120      -3.555  22.863   4.013  1.00 19.52           N  
ATOM    798  CA  LEU A 120      -2.930  21.815   4.823  1.00 19.30           C  
ATOM    799  C   LEU A 120      -1.669  22.364   5.451  1.00 19.29           C  
ATOM    800  O   LEU A 120      -0.872  23.010   4.768  1.00 19.49           O  
ATOM    801  CB  LEU A 120      -2.554  20.628   3.937  1.00 19.13           C  
ATOM    802  CG  LEU A 120      -3.403  19.350   3.974  1.00 19.70           C  
ATOM    803  CD1 LEU A 120      -4.878  19.618   4.214  1.00 17.86           C  
ATOM    804  CD2 LEU A 120      -3.183  18.510   2.719  1.00 19.41           C  
ATOM    805  N   GLY A 121      -1.468  22.104   6.741  1.00 19.21           N  
ATOM    806  CA  GLY A 121      -0.266  22.601   7.435  1.00 18.68           C  
ATOM    807  C   GLY A 121       0.066  21.899   8.742  1.00 18.35           C  
ATOM    808  O   GLY A 121      -0.794  21.726   9.608  1.00 18.55           O  
ATOM    809  N   GLY A 122       1.320  21.499   8.894  1.00 17.96           N  
ATOM    810  CA  GLY A 122       1.766  20.895  10.142  1.00 17.59           C  
ATOM    811  C   GLY A 122       3.272  20.760  10.242  1.00 17.15           C  
ATOM    812  O   GLY A 122       3.979  20.879   9.239  1.00 17.09           O  
ATOM    813  N   VAL A 123       3.746  20.501  11.462  1.00 16.82           N  
ATOM    814  CA  VAL A 123       5.164  20.297  11.727  1.00 16.94           C  
ATOM    815  C   VAL A 123       5.458  18.811  11.939  1.00 17.23           C  
ATOM    816  O   VAL A 123       4.889  18.160  12.825  1.00 17.34           O  
ATOM    817  CB  VAL A 123       5.653  21.137  12.932  1.00 16.79           C  
ATOM    818  CG1 VAL A 123       7.093  20.816  13.269  1.00 15.93           C  
ATOM    819  CG2 VAL A 123       5.491  22.633  12.639  1.00 16.94           C  
ATOM    820  N   PHE A 124       6.357  18.279  11.121  1.00 17.38           N  
ATOM    821  CA  PHE A 124       6.640  16.855  11.147  1.00 17.64           C  
ATOM    822  C   PHE A 124       8.117  16.495  11.176  1.00 17.88           C  
ATOM    823  O   PHE A 124       8.951  17.190  10.589  1.00 18.29           O  
ATOM    824  CB  PHE A 124       5.954  16.176   9.973  1.00 17.28           C  
ATOM    825  CG  PHE A 124       4.482  16.119  10.114  1.00 17.53           C  
ATOM    826  CD1 PHE A 124       3.675  16.987   9.398  1.00 17.23           C  
ATOM    827  CD2 PHE A 124       3.892  15.208  10.987  1.00 17.94           C  
ATOM    828  CE1 PHE A 124       2.300  16.940   9.535  1.00 17.37           C  
ATOM    829  CE2 PHE A 124       2.515  15.153  11.130  1.00 16.53           C  
ATOM    830  CZ  PHE A 124       1.720  16.018  10.409  1.00 17.11           C  
ATOM    831  N   GLN A 125       8.411  15.398  11.870  1.00 18.08           N  
ATOM    832  CA  GLN A 125       9.740  14.814  11.942  1.00 18.44           C  
ATOM    833  C   GLN A 125       9.982  14.066  10.635  1.00 18.36           C  
ATOM    834  O   GLN A 125       9.329  13.061  10.365  1.00 18.65           O  
ATOM    835  CB  GLN A 125       9.796  13.862  13.145  1.00 18.59           C  
ATOM    836  CG  GLN A 125      11.008  12.927  13.225  1.00 20.11           C  
ATOM    837  CD  GLN A 125      11.885  13.161  14.449  1.00 21.04           C  
ATOM    838  NE2 GLN A 125      13.158  12.805  14.329  1.00 22.23           N  
ATOM    839  OE1 GLN A 125      11.424  13.632  15.492  1.00 21.31           O  
ATOM    840  N   LEU A 126      10.910  14.563   9.820  1.00 18.27           N  
ATOM    841  CA  LEU A 126      11.212  13.949   8.520  1.00 17.68           C  
ATOM    842  C   LEU A 126      12.621  13.391   8.462  1.00 17.43           C  
ATOM    843  O   LEU A 126      13.502  13.874   9.169  1.00 17.35           O  
ATOM    844  CB  LEU A 126      11.001  14.960   7.391  1.00 17.78           C  
ATOM    845  CG  LEU A 126       9.675  14.934   6.615  1.00 17.10           C  
ATOM    846  CD1 LEU A 126       8.481  14.439   7.433  1.00 16.10           C  
ATOM    847  CD2 LEU A 126       9.399  16.282   6.021  1.00 16.51           C  
ATOM    848  N   GLU A 127      12.811  12.371   7.617  1.00 17.02           N  
ATOM    849  CA  GLU A 127      14.106  11.702   7.407  1.00 16.39           C  
ATOM    850  C   GLU A 127      14.707  11.924   6.003  1.00 15.95           C  
ATOM    851  O   GLU A 127      13.967  12.136   5.040  1.00 15.64           O  
ATOM    852  CB  GLU A 127      13.977  10.207   7.693  1.00 16.40           C  
ATOM    853  CG  GLU A 127      14.521   9.790   9.060  1.00 17.41           C  
ATOM    854  CD  GLU A 127      13.766  10.414  10.220  1.00 17.88           C  
ATOM    855  OE1 GLU A 127      12.521  10.340  10.237  1.00 18.53           O  
ATOM    856  OE2 GLU A 127      14.419  10.968  11.123  1.00 18.00           O1-
ATOM    857  N   PRO A 128      16.055  11.875   5.883  1.00 15.52           N  
ATOM    858  CA  PRO A 128      16.707  12.124   4.590  1.00 15.42           C  
ATOM    859  C   PRO A 128      16.353  11.109   3.509  1.00 15.59           C  
ATOM    860  O   PRO A 128      16.574   9.894   3.693  1.00 15.80           O  
ATOM    861  CB  PRO A 128      18.205  12.058   4.912  1.00 15.03           C  
ATOM    862  CG  PRO A 128      18.310  11.397   6.203  1.00 15.04           C  
ATOM    863  CD  PRO A 128      17.037  11.603   6.947  1.00 15.30           C  
ATOM    864  N   GLY A 129      15.811  11.625   2.394  1.00 15.62           N  
ATOM    865  CA  GLY A 129      15.397  10.799   1.275  1.00 15.86           C  
ATOM    866  C   GLY A 129      13.900  10.581   1.210  1.00 16.23           C  
ATOM    867  O   GLY A 129      13.403   9.972   0.249  1.00 16.54           O  
ATOM    868  N   ASP A 130      13.184  11.056   2.243  1.00 16.34           N  
ATOM    869  CA  ASP A 130      11.726  10.980   2.239  1.00 16.83           C  
ATOM    870  C   ASP A 130      11.137  11.786   1.089  1.00 17.01           C  
ATOM    871  O   ASP A 130      11.583  12.906   0.785  1.00 16.91           O  
ATOM    872  CB  ASP A 130      11.117  11.478   3.559  1.00 16.90           C  
ATOM    873  CG  ASP A 130      11.361  10.531   4.727  1.00 17.79           C  
ATOM    874  OD1 ASP A 130      12.011   9.466   4.559  1.00 18.84           O  
ATOM    875  OD2 ASP A 130      10.909  10.880   5.838  1.00 18.67           O1-
ATOM    876  N   ARG A 131      10.120  11.204   0.464  1.00 17.30           N  
ATOM    877  CA  ARG A 131       9.415  11.868  -0.607  1.00 17.49           C  
ATOM    878  C   ARG A 131       8.042  12.301  -0.127  1.00 17.16           C  
ATOM    879  O   ARG A 131       7.343  11.574   0.582  1.00 17.39           O  
ATOM    880  CB  ARG A 131       9.373  10.996  -1.867  1.00 17.49           C  
ATOM    881  CG  ARG A 131      10.753  10.899  -2.526  1.00 18.30           C  
ATOM    882  CD  ARG A 131      10.759  10.089  -3.814  1.00 19.70           C  
ATOM    883  NE  ARG A 131      11.967  10.375  -4.591  1.00 21.94           N  
ATOM    884  CZ  ARG A 131      12.197   9.940  -5.828  1.00 23.24           C  
ATOM    885  NH1 ARG A 131      11.300   9.194  -6.458  1.00 23.84           N1+
ATOM    886  NH2 ARG A 131      13.331  10.256  -6.440  1.00 24.28           N  
ATOM    887  N   LEU A 132       7.696  13.525  -0.475  1.00 17.10           N  
ATOM    888  CA  LEU A 132       6.429  14.093  -0.101  1.00 17.00           C  
ATOM    889  C   LEU A 132       5.651  14.322  -1.370  1.00 16.92           C  
ATOM    890  O   LEU A 132       6.200  14.753  -2.384  1.00 16.50           O  
ATOM    891  CB  LEU A 132       6.624  15.415   0.648  1.00 17.21           C  
ATOM    892  CG  LEU A 132       7.274  15.406   2.037  1.00 17.35           C  
ATOM    893  CD1 LEU A 132       7.133  16.774   2.657  1.00 18.04           C  
ATOM    894  CD2 LEU A 132       6.632  14.389   2.942  1.00 18.15           C  
ATOM    895  N   SER A 133       4.368  13.995  -1.320  1.00 17.14           N  
ATOM    896  CA  SER A 133       3.487  14.319  -2.421  1.00 17.51           C  
ATOM    897  C   SER A 133       2.330  15.124  -1.888  1.00 17.38           C  
ATOM    898  O   SER A 133       1.861  14.891  -0.777  1.00 17.65           O  
ATOM    899  CB  SER A 133       3.012  13.062  -3.122  1.00 17.15           C  
ATOM    900  OG  SER A 133       2.674  12.110  -2.155  1.00 19.35           O  
ATOM    901  N   ALA A 134       1.914  16.113  -2.657  1.00 17.31           N  
ATOM    902  CA  ALA A 134       0.696  16.822  -2.343  1.00 17.82           C  
ATOM    903  C   ALA A 134      -0.260  16.407  -3.439  1.00 18.08           C  
ATOM    904  O   ALA A 134      -0.094  16.789  -4.603  1.00 17.98           O  
ATOM    905  CB  ALA A 134       0.920  18.332  -2.316  1.00 17.53           C  
ATOM    906  N   GLU A 135      -1.227  15.571  -3.073  1.00 18.41           N  
ATOM    907  CA  GLU A 135      -2.095  14.961  -4.058  1.00 18.98           C  
ATOM    908  C   GLU A 135      -3.542  15.380  -3.899  1.00 18.39           C  
ATOM    909  O   GLU A 135      -3.963  15.834  -2.830  1.00 18.77           O  
ATOM    910  CB  GLU A 135      -1.960  13.441  -4.011  1.00 19.05           C  
ATOM    911  CG  GLU A 135      -0.988  12.878  -5.042  1.00 20.53           C  
ATOM    912  CD  GLU A 135      -0.716  11.388  -4.847  1.00 21.29           C  
ATOM    913  OE1 GLU A 135       0.083  11.053  -3.943  1.00 24.41           O  
ATOM    914  OE2 GLU A 135      -1.278  10.554  -5.603  1.00 23.78           O1-
ATOM    915  N   ILE A 136      -4.298  15.241  -4.983  1.00 17.75           N  
ATOM    916  CA  ILE A 136      -5.738  15.444  -4.950  1.00 17.13           C  
ATOM    917  C   ILE A 136      -6.451  14.331  -5.714  1.00 16.89           C  
ATOM    918  O   ILE A 136      -5.839  13.619  -6.518  1.00 16.83           O  
ATOM    919  CB  ILE A 136      -6.159  16.834  -5.487  1.00 17.07           C  
ATOM    920  CG1 ILE A 136      -5.637  17.069  -6.907  1.00 16.51           C  
ATOM    921  CG2 ILE A 136      -5.700  17.933  -4.537  1.00 17.63           C  
ATOM    922  CD1 ILE A 136      -6.172  18.335  -7.554  1.00 16.99           C  
ATOM    923  N   ASN A 137      -7.741  14.175  -5.446  1.00 16.28           N  
ATOM    924  CA  ASN A 137      -8.535  13.160  -6.119  1.00 16.03           C  
ATOM    925  C   ASN A 137      -9.181  13.692  -7.400  1.00 16.44           C  
ATOM    926  O   ASN A 137      -9.431  12.934  -8.327  1.00 16.59           O  
ATOM    927  CB  ASN A 137      -9.593  12.577  -5.165  1.00 15.63           C  
ATOM    928  CG  ASN A 137     -10.644  13.620  -4.706  1.00 13.97           C  
ATOM    929  ND2 ASN A 137     -11.723  13.129  -4.122  1.00 11.80           N  
ATOM    930  OD1 ASN A 137     -10.471  14.833  -4.858  1.00 11.12           O  
ATOM    931  N   ARG A 138      -9.436  14.998  -7.447  1.00 16.81           N  
ATOM    932  CA  ARG A 138     -10.175  15.604  -8.556  1.00 17.06           C  
ATOM    933  C   ARG A 138      -9.388  16.696  -9.294  1.00 17.10           C  
ATOM    934  O   ARG A 138      -9.711  17.886  -9.174  1.00 16.89           O  
ATOM    935  CB  ARG A 138     -11.540  16.134  -8.073  1.00 17.04           C  
ATOM    936  CG  ARG A 138     -12.495  15.058  -7.539  1.00 17.46           C  
ATOM    937  CD  ARG A 138     -12.706  13.965  -8.571  1.00 18.27           C  
ATOM    938  NE  ARG A 138     -13.274  14.518  -9.796  1.00 19.15           N  
ATOM    939  CZ  ARG A 138     -14.415  14.124 -10.346  1.00 19.78           C  
ATOM    940  NH1 ARG A 138     -15.119  13.133  -9.807  1.00 21.02           N1+
ATOM    941  NH2 ARG A 138     -14.842  14.710 -11.456  1.00 19.59           N  
ATOM    942  N   PRO A 139      -8.359  16.295 -10.075  1.00 17.34           N  
ATOM    943  CA  PRO A 139      -7.565  17.277 -10.816  1.00 17.68           C  
ATOM    944  C   PRO A 139      -8.374  17.959 -11.916  1.00 17.98           C  
ATOM    945  O   PRO A 139      -7.992  19.034 -12.385  1.00 18.31           O  
ATOM    946  CB  PRO A 139      -6.437  16.438 -11.416  1.00 17.39           C  
ATOM    947  CG  PRO A 139      -7.001  15.084 -11.516  1.00 17.45           C  
ATOM    948  CD  PRO A 139      -7.878  14.925 -10.320  1.00 17.31           C  
ATOM    949  N   ASP A 140      -9.486  17.344 -12.304  1.00 18.17           N  
ATOM    950  CA  ASP A 140     -10.388  17.932 -13.285  1.00 18.77           C  
ATOM    951  C   ASP A 140     -11.236  19.080 -12.696  1.00 19.13           C  
ATOM    952  O   ASP A 140     -12.136  19.600 -13.357  1.00 19.33           O  
ATOM    953  CB  ASP A 140     -11.258  16.849 -13.946  1.00 18.76           C  
ATOM    954  CG  ASP A 140     -12.160  16.104 -12.956  1.00 18.99           C  
ATOM    955  OD1 ASP A 140     -11.882  16.089 -11.738  1.00 19.07           O  
ATOM    956  OD2 ASP A 140     -13.160  15.511 -13.413  1.00 19.42           O1-
ATOM    957  N   TYR A 141     -10.931  19.471 -11.459  1.00 19.38           N  
ATOM    958  CA  TYR A 141     -11.570  20.617 -10.812  1.00 19.63           C  
ATOM    959  C   TYR A 141     -10.543  21.626 -10.307  1.00 19.95           C  
ATOM    960  O   TYR A 141     -10.902  22.690  -9.808  1.00 19.85           O  
ATOM    961  CB  TYR A 141     -12.474  20.180  -9.653  1.00 19.38           C  
ATOM    962  CG  TYR A 141     -13.838  19.686 -10.068  1.00 19.12           C  
ATOM    963  CD1 TYR A 141     -14.356  18.509  -9.538  1.00 19.12           C  
ATOM    964  CD2 TYR A 141     -14.614  20.392 -10.997  1.00 18.33           C  
ATOM    965  CE1 TYR A 141     -15.615  18.047  -9.916  1.00 19.23           C  
ATOM    966  CE2 TYR A 141     -15.865  19.939 -11.382  1.00 17.67           C  
ATOM    967  CZ  TYR A 141     -16.362  18.770 -10.836  1.00 18.84           C  
ATOM    968  OH  TYR A 141     -17.602  18.306 -11.213  1.00 19.35           O  
ATOM    969  N   LEU A 142      -9.265  21.294 -10.444  1.00 20.57           N  
ATOM    970  CA  LEU A 142      -8.205  22.216 -10.051  1.00 21.06           C  
ATOM    971  C   LEU A 142      -8.399  23.564 -10.743  1.00 21.36           C  
ATOM    972  O   LEU A 142      -8.913  23.627 -11.863  1.00 21.38           O  
ATOM    973  CB  LEU A 142      -6.835  21.652 -10.422  1.00 21.03           C  
ATOM    974  CG  LEU A 142      -5.713  21.603  -9.375  1.00 21.14           C  
ATOM    975  CD1 LEU A 142      -4.357  21.565 -10.067  1.00 20.91           C  
ATOM    976  CD2 LEU A 142      -5.764  22.732  -8.360  1.00 20.34           C  
ATOM    977  N   ASP A 143      -7.993  24.630 -10.059  1.00 21.55           N  
ATOM    978  CA  ASP A 143      -7.974  25.963 -10.622  1.00 21.65           C  
ATOM    979  C   ASP A 143      -6.572  26.537 -10.389  1.00 22.17           C  
ATOM    980  O   ASP A 143      -6.283  27.100  -9.326  1.00 22.37           O  
ATOM    981  CB  ASP A 143      -9.042  26.819  -9.938  1.00 21.49           C  
ATOM    982  CG  ASP A 143      -9.255  28.157 -10.621  1.00 21.25           C  
ATOM    983  OD1 ASP A 143     -10.270  28.318 -11.326  1.00 20.65           O  
ATOM    984  OD2 ASP A 143      -8.409  29.052 -10.453  1.00 21.43           O1-
ATOM    985  N   PHE A 144      -5.685  26.356 -11.366  1.00 22.47           N  
ATOM    986  CA  PHE A 144      -4.348  26.983 -11.317  1.00 22.42           C  
ATOM    987  C   PHE A 144      -4.355  28.283 -12.097  1.00 22.27           C  
ATOM    988  O   PHE A 144      -3.295  28.803 -12.447  1.00 22.59           O  
ATOM    989  CB  PHE A 144      -3.240  26.048 -11.836  1.00 22.34           C  
ATOM    990  CG  PHE A 144      -3.689  25.090 -12.919  1.00 22.73           C  
ATOM    991  CD1 PHE A 144      -4.111  25.553 -14.163  1.00 22.73           C  
ATOM    992  CD2 PHE A 144      -3.670  23.716 -12.692  1.00 23.00           C  
ATOM    993  CE1 PHE A 144      -4.524  24.663 -15.156  1.00 23.04           C  
ATOM    994  CE2 PHE A 144      -4.085  22.820 -13.676  1.00 23.20           C  
ATOM    995  CZ  PHE A 144      -4.511  23.296 -14.912  1.00 23.15           C  
ATOM    996  N   ALA A 145      -5.559  28.808 -12.334  1.00 21.90           N  
ATOM    997  CA  ALA A 145      -5.794  29.956 -13.227  1.00 21.61           C  
ATOM    998  C   ALA A 145      -5.076  31.252 -12.855  1.00 21.17           C  
ATOM    999  O   ALA A 145      -5.056  32.195 -13.652  1.00 21.42           O  
ATOM   1000  CB  ALA A 145      -7.302  30.216 -13.376  1.00 21.58           C  
ATOM   1001  N   SER A 146      -4.501  31.310 -11.655  1.00 20.44           N  
ATOM   1002  CA  SER A 146      -3.761  32.495 -11.225  1.00 19.91           C  
ATOM   1003  C   SER A 146      -2.622  32.166 -10.267  1.00 19.23           C  
ATOM   1004  O   SER A 146      -2.642  31.151  -9.583  1.00 19.21           O  
ATOM   1005  CB  SER A 146      -4.706  33.532 -10.596  1.00 19.98           C  
ATOM   1006  OG  SER A 146      -4.002  34.709 -10.207  1.00 20.80           O  
ATOM   1007  N   THR A 147      -1.632  33.049 -10.232  1.00 18.67           N  
ATOM   1008  CA  THR A 147      -0.500  32.950  -9.318  1.00 18.16           C  
ATOM   1009  C   THR A 147      -0.981  32.941  -7.877  1.00 17.52           C  
ATOM   1010  O   THR A 147      -1.907  33.684  -7.520  1.00 17.56           O  
ATOM   1011  CB  THR A 147       0.434  34.160  -9.499  1.00 18.07           C  
ATOM   1012  CG2 THR A 147       1.836  33.877  -8.963  1.00 18.24           C  
ATOM   1013  OG1 THR A 147       0.512  34.477 -10.888  1.00 18.85           O  
ATOM   1014  N   GLY A 148      -0.350  32.095  -7.066  1.00 16.54           N  
ATOM   1015  CA  GLY A 148      -0.616  32.035  -5.636  1.00 15.89           C  
ATOM   1016  C   GLY A 148      -1.672  31.046  -5.180  1.00 15.61           C  
ATOM   1017  O   GLY A 148      -1.813  30.808  -3.979  1.00 15.50           O  
ATOM   1018  N   GLN A 149      -2.407  30.458  -6.126  1.00 15.35           N  
ATOM   1019  CA  GLN A 149      -3.593  29.652  -5.793  1.00 14.95           C  
ATOM   1020  C   GLN A 149      -3.290  28.199  -5.455  1.00 14.90           C  
ATOM   1021  O   GLN A 149      -3.994  27.580  -4.662  1.00 14.90           O  
ATOM   1022  CB  GLN A 149      -4.624  29.715  -6.924  1.00 15.13           C  
ATOM   1023  CG  GLN A 149      -5.180  31.117  -7.213  1.00 14.70           C  
ATOM   1024  CD  GLN A 149      -6.261  31.137  -8.300  1.00 14.98           C  
ATOM   1025  NE2 GLN A 149      -6.384  30.047  -9.046  1.00 13.77           N  
ATOM   1026  OE1 GLN A 149      -6.976  32.132  -8.458  1.00 17.16           O  
ATOM   1027  N   VAL A 150      -2.247  27.649  -6.068  1.00 15.05           N  
ATOM   1028  CA  VAL A 150      -1.885  26.250  -5.866  1.00 14.72           C  
ATOM   1029  C   VAL A 150      -0.399  26.140  -5.514  1.00 14.83           C  
ATOM   1030  O   VAL A 150       0.474  26.404  -6.339  1.00 14.53           O  
ATOM   1031  CB  VAL A 150      -2.219  25.394  -7.109  1.00 14.75           C  
ATOM   1032  CG1 VAL A 150      -2.088  23.899  -6.791  1.00 13.73           C  
ATOM   1033  CG2 VAL A 150      -3.617  25.721  -7.629  1.00 14.49           C  
ATOM   1034  N   TYR A 151      -0.124  25.758  -4.275  1.00 15.10           N  
ATOM   1035  CA  TYR A 151       1.248  25.694  -3.791  1.00 15.53           C  
ATOM   1036  C   TYR A 151       1.482  24.542  -2.824  1.00 16.00           C  
ATOM   1037  O   TYR A 151       0.541  23.958  -2.273  1.00 15.92           O  
ATOM   1038  CB  TYR A 151       1.719  27.035  -3.192  1.00 15.46           C  
ATOM   1039  CG  TYR A 151       0.832  27.629  -2.120  1.00 15.67           C  
ATOM   1040  CD1 TYR A 151       1.051  27.350  -0.767  1.00 16.62           C  
ATOM   1041  CD2 TYR A 151      -0.212  28.484  -2.452  1.00 15.78           C  
ATOM   1042  CE1 TYR A 151       0.240  27.904   0.231  1.00 14.17           C  
ATOM   1043  CE2 TYR A 151      -1.028  29.042  -1.461  1.00 16.12           C  
ATOM   1044  CZ  TYR A 151      -0.795  28.744  -0.126  1.00 15.17           C  
ATOM   1045  OH  TYR A 151      -1.598  29.299   0.841  1.00 14.84           O  
ATOM   1046  N   PHE A 152       2.764  24.216  -2.671  1.00 16.28           N  
ATOM   1047  CA  PHE A 152       3.253  23.108  -1.876  1.00 16.23           C  
ATOM   1048  C   PHE A 152       4.660  23.538  -1.470  1.00 16.66           C  
ATOM   1049  O   PHE A 152       5.500  23.859  -2.317  1.00 16.73           O  
ATOM   1050  CB  PHE A 152       3.253  21.841  -2.736  1.00 16.26           C  
ATOM   1051  CG  PHE A 152       3.811  20.612  -2.060  1.00 15.86           C  
ATOM   1052  CD1 PHE A 152       3.703  20.425  -0.685  1.00 15.93           C  
ATOM   1053  CD2 PHE A 152       4.405  19.620  -2.819  1.00 15.54           C  
ATOM   1054  CE1 PHE A 152       4.201  19.285  -0.077  1.00 15.65           C  
ATOM   1055  CE2 PHE A 152       4.907  18.469  -2.223  1.00 16.54           C  
ATOM   1056  CZ  PHE A 152       4.817  18.306  -0.845  1.00 16.53           C  
ATOM   1057  N   GLY A 153       4.900  23.602  -0.168  1.00 17.02           N  
ATOM   1058  CA  GLY A 153       6.191  24.045   0.333  1.00 17.15           C  
ATOM   1059  C   GLY A 153       6.596  23.307   1.591  1.00 17.43           C  
ATOM   1060  O   GLY A 153       5.738  22.777   2.315  1.00 17.62           O  
ATOM   1061  N   ILE A 154       7.904  23.271   1.844  1.00 17.24           N  
ATOM   1062  CA  ILE A 154       8.452  22.709   3.076  1.00 17.29           C  
ATOM   1063  C   ILE A 154       9.641  23.545   3.546  1.00 17.46           C  
ATOM   1064  O   ILE A 154      10.370  24.115   2.725  1.00 18.33           O  
ATOM   1065  CB  ILE A 154       8.877  21.222   2.904  1.00 17.68           C  
ATOM   1066  CG1 ILE A 154      10.154  21.101   2.050  1.00 17.81           C  
ATOM   1067  CG2 ILE A 154       7.737  20.402   2.314  1.00 17.07           C  
ATOM   1068  CD1 ILE A 154      10.825  19.743   2.111  1.00 16.88           C  
ATOM   1069  N   ILE A 155       9.816  23.645   4.863  1.00 16.97           N  
ATOM   1070  CA  ILE A 155      10.988  24.300   5.453  1.00 16.06           C  
ATOM   1071  C   ILE A 155      11.493  23.516   6.667  1.00 15.77           C  
ATOM   1072  O   ILE A 155      10.713  23.146   7.536  1.00 15.48           O  
ATOM   1073  CB  ILE A 155      10.721  25.796   5.828  1.00 16.13           C  
ATOM   1074  CG1 ILE A 155      11.998  26.489   6.349  1.00 15.35           C  
ATOM   1075  CG2 ILE A 155       9.591  25.937   6.842  1.00 16.33           C  
ATOM   1076  CD1 ILE A 155      12.473  27.657   5.491  1.00 13.73           C  
ATOM   1077  N   ALA A 156      12.797  23.250   6.712  1.00 15.58           N  
ATOM   1078  CA  ALA A 156      13.402  22.645   7.891  1.00 15.39           C  
ATOM   1079  C   ALA A 156      13.482  23.665   9.020  1.00 15.24           C  
ATOM   1080  O   ALA A 156      13.963  24.780   8.823  1.00 15.27           O  
ATOM   1081  CB  ALA A 156      14.801  22.075   7.568  1.00 15.59           C  
ATOM   1082  N   LEU A 157      13.010  23.268  10.197  1.00 15.20           N  
ATOM   1083  CA  LEU A 157      13.074  24.108  11.389  1.00 15.50           C  
ATOM   1084  C   LEU A 157      14.269  23.764  12.270  1.00 15.73           C  
ATOM   1085  O   LEU A 157      14.569  22.596  12.535  1.00 16.17           O  
ATOM   1086  CB  LEU A 157      11.777  23.993  12.194  1.00 15.56           C  
ATOM   1087  CG  LEU A 157      10.508  24.415  11.450  1.00 15.15           C  
ATOM   1088  CD1 LEU A 157       9.278  23.765  12.066  1.00 14.47           C  
ATOM   1089  CD2 LEU A 157      10.379  25.938  11.391  1.00 15.86           C  
ATOM   1090  OXT LEU A 157      14.970  24.657  12.737  1.00 15.89           O1-
TER   
ATOM   1091  N   THR B   7      13.472  13.021  17.995  1.00 29.01           N  
ATOM   1092  CA  THR B   7      13.390  14.464  18.378  1.00 29.15           C  
ATOM   1093  C   THR B   7      14.740  15.163  18.137  1.00 29.00           C  
ATOM   1094  O   THR B   7      15.598  15.196  19.029  1.00 28.99           O  
ATOM   1095  CB  THR B   7      12.909  14.636  19.842  1.00 29.30           C  
ATOM   1096  CG2 THR B   7      11.443  14.238  19.971  1.00 29.02           C  
ATOM   1097  OG1 THR B   7      13.698  13.810  20.712  1.00 29.50           O  
ATOM   1098  N   PRO B   8      14.930  15.711  16.917  1.00 28.82           N  
ATOM   1099  CA  PRO B   8      16.201  16.263  16.426  1.00 28.66           C  
ATOM   1100  C   PRO B   8      16.558  17.639  16.987  1.00 28.48           C  
ATOM   1101  O   PRO B   8      17.719  17.872  17.344  1.00 28.58           O  
ATOM   1102  CB  PRO B   8      15.989  16.358  14.904  1.00 28.57           C  
ATOM   1103  CG  PRO B   8      14.666  15.701  14.632  1.00 28.68           C  
ATOM   1104  CD  PRO B   8      13.882  15.818  15.891  1.00 28.81           C  
ATOM   1105  N   SER B   9      15.577  18.539  17.053  1.00 28.22           N  
ATOM   1106  CA  SER B   9      15.815  19.885  17.566  1.00 27.90           C  
ATOM   1107  C   SER B   9      15.529  19.965  19.067  1.00 27.60           C  
ATOM   1108  O   SER B   9      14.795  19.120  19.613  1.00 27.67           O  
ATOM   1109  CB  SER B   9      14.985  20.905  16.797  1.00 27.84           C  
ATOM   1110  OG  SER B   9      13.704  21.051  17.375  1.00 28.43           O  
ATOM   1111  N   ASP B  10      16.114  20.976  19.724  1.00 27.18           N  
ATOM   1112  CA  ASP B  10      15.954  21.161  21.168  1.00 26.85           C  
ATOM   1113  C   ASP B  10      14.753  22.045  21.498  1.00 26.67           C  
ATOM   1114  O   ASP B  10      14.474  22.317  22.669  1.00 26.61           O  
ATOM   1115  CB  ASP B  10      17.217  21.777  21.776  1.00 26.86           C  
ATOM   1116  CG  ASP B  10      18.489  21.249  21.148  1.00 26.90           C  
ATOM   1117  OD1 ASP B  10      18.630  20.015  21.017  1.00 27.22           O  
ATOM   1118  OD2 ASP B  10      19.350  22.075  20.781  1.00 26.67           O1-
ATOM   1119  N   MET B  11      14.042  22.478  20.460  1.00 26.35           N  
ATOM   1120  CA  MET B  11      12.975  23.457  20.596  1.00 26.11           C  
ATOM   1121  C   MET B  11      11.685  22.821  21.094  1.00 25.47           C  
ATOM   1122  O   MET B  11      11.318  21.745  20.628  1.00 25.38           O  
ATOM   1123  CB  MET B  11      12.727  24.162  19.259  1.00 26.49           C  
ATOM   1124  CG  MET B  11      13.866  25.070  18.807  1.00 27.73           C  
ATOM   1125  SD  MET B  11      14.278  26.375  19.996  1.00 30.32           S  
ATOM   1126  CE  MET B  11      14.719  27.729  18.896  1.00 28.21           C  
ATOM   1127  N   PRO B  12      11.005  23.475  22.061  1.00 24.85           N  
ATOM   1128  CA  PRO B  12       9.660  23.081  22.464  1.00 24.39           C  
ATOM   1129  C   PRO B  12       8.781  22.798  21.247  1.00 23.89           C  
ATOM   1130  O   PRO B  12       8.725  23.609  20.316  1.00 23.77           O  
ATOM   1131  CB  PRO B  12       9.162  24.307  23.229  1.00 24.37           C  
ATOM   1132  CG  PRO B  12      10.363  24.845  23.857  1.00 24.29           C  
ATOM   1133  CD  PRO B  12      11.488  24.613  22.867  1.00 24.87           C  
ATOM   1134  N   VAL B  13       8.137  21.634  21.251  1.00 23.18           N  
ATOM   1135  CA  VAL B  13       7.359  21.173  20.108  1.00 22.83           C  
ATOM   1136  C   VAL B  13       6.233  20.217  20.537  1.00 22.99           C  
ATOM   1137  O   VAL B  13       6.412  19.365  21.417  1.00 22.99           O  
ATOM   1138  CB  VAL B  13       8.274  20.550  18.996  1.00 22.58           C  
ATOM   1139  CG1 VAL B  13       8.822  19.189  19.413  1.00 22.66           C  
ATOM   1140  CG2 VAL B  13       7.552  20.462  17.661  1.00 21.45           C  
ATOM   1141  N   ALA B  14       5.069  20.397  19.923  1.00 23.04           N  
ATOM   1142  CA  ALA B  14       3.933  19.512  20.109  1.00 23.26           C  
ATOM   1143  C   ALA B  14       3.276  19.244  18.770  1.00 23.48           C  
ATOM   1144  O   ALA B  14       3.363  20.059  17.851  1.00 23.50           O  
ATOM   1145  CB  ALA B  14       2.927  20.118  21.074  1.00 23.06           C  
ATOM   1146  N   HIS B  15       2.649  18.077  18.667  1.00 23.82           N  
ATOM   1147  CA  HIS B  15       1.745  17.755  17.577  1.00 24.20           C  
ATOM   1148  C   HIS B  15       0.820  16.631  18.054  1.00 24.46           C  
ATOM   1149  O   HIS B  15       1.154  15.449  17.928  1.00 24.93           O  
ATOM   1150  CB  HIS B  15       2.521  17.364  16.317  1.00 24.06           C  
ATOM   1151  CG  HIS B  15       1.654  17.149  15.117  1.00 24.73           C  
ATOM   1152  CD2 HIS B  15       1.058  16.031  14.636  1.00 25.43           C  
ATOM   1153  ND1 HIS B  15       1.300  18.169  14.263  1.00 25.59           N  
ATOM   1154  CE1 HIS B  15       0.520  17.691  13.309  1.00 26.24           C  
ATOM   1155  NE2 HIS B  15       0.361  16.395  13.509  1.00 25.26           N  
ATOM   1156  N   VAL B  16      -0.318  17.006  18.637  1.00 24.52           N  
ATOM   1157  CA  VAL B  16      -1.264  16.030  19.209  1.00 24.68           C  
ATOM   1158  C   VAL B  16      -2.498  15.839  18.331  1.00 24.74           C  
ATOM   1159  O   VAL B  16      -2.933  16.764  17.650  1.00 24.56           O  
ATOM   1160  CB  VAL B  16      -1.713  16.391  20.657  1.00 24.64           C  
ATOM   1161  CG1 VAL B  16      -0.535  16.335  21.622  1.00 24.12           C  
ATOM   1162  CG2 VAL B  16      -2.399  17.757  20.704  1.00 24.62           C  
ATOM   1163  N   VAL B  17      -3.048  14.632  18.348  1.00 25.03           N  
ATOM   1164  CA  VAL B  17      -4.189  14.315  17.503  1.00 25.42           C  
ATOM   1165  C   VAL B  17      -5.446  13.993  18.310  1.00 26.10           C  
ATOM   1166  O   VAL B  17      -5.396  13.800  19.528  1.00 25.66           O  
ATOM   1167  CB  VAL B  17      -3.886  13.178  16.482  1.00 25.29           C  
ATOM   1168  CG1 VAL B  17      -2.783  13.591  15.511  1.00 24.75           C  
ATOM   1169  CG2 VAL B  17      -3.551  11.869  17.191  1.00 24.86           C  
ATOM   1170  N   ALA B  18      -6.573  13.951  17.610  1.00 27.13           N  
ATOM   1171  CA  ALA B  18      -7.840  13.614  18.223  1.00 28.42           C  
ATOM   1172  C   ALA B  18      -7.862  12.151  18.590  1.00 29.35           C  
ATOM   1173  O   ALA B  18      -7.358  11.298  17.854  1.00 29.47           O  
ATOM   1174  CB  ALA B  18      -8.986  13.927  17.292  1.00 28.41           C  
ATOM   1175  N   ASN B  19      -8.441  11.881  19.751  1.00 30.55           N  
ATOM   1176  CA  ASN B  19      -8.702  10.532  20.193  1.00 31.55           C  
ATOM   1177  C   ASN B  19     -10.183  10.211  19.981  1.00 32.51           C  
ATOM   1178  O   ASN B  19     -11.054  10.840  20.591  1.00 32.52           O  
ATOM   1179  CB  ASN B  19      -8.270  10.370  21.657  1.00 31.57           C  
ATOM   1180  CG  ASN B  19      -9.105   9.355  22.414  1.00 31.02           C  
ATOM   1181  ND2 ASN B  19      -9.564   9.742  23.597  1.00 30.32           N  
ATOM   1182  OD1 ASN B  19      -9.336   8.243  21.943  1.00 30.77           O  
ATOM   1183  N   PRO B  20     -10.471   9.271  19.064  1.00 33.49           N  
ATOM   1184  CA  PRO B  20     -11.802   8.691  18.878  1.00 34.12           C  
ATOM   1185  C   PRO B  20     -12.046   7.520  19.823  1.00 34.46           C  
ATOM   1186  O   PRO B  20     -11.322   6.528  19.763  1.00 34.71           O  
ATOM   1187  CB  PRO B  20     -11.768   8.190  17.422  1.00 34.20           C  
ATOM   1188  CG  PRO B  20     -10.384   8.589  16.875  1.00 34.18           C  
ATOM   1189  CD  PRO B  20      -9.520   8.742  18.073  1.00 33.69           C  
ATOM   1190  N   GLN B  21     -13.054   7.633  20.687  1.00 34.98           N  
ATOM   1191  CA  GLN B  21     -13.412   6.533  21.601  1.00 35.52           C  
ATOM   1192  C   GLN B  21     -14.931   6.375  21.751  1.00 35.56           C  
ATOM   1193  O   GLN B  21     -15.449   5.260  21.849  1.00 35.60           O  
ATOM   1194  CB  GLN B  21     -12.749   6.728  22.968  1.00 35.52           C  
ATOM   1195  CG  GLN B  21     -12.716   5.466  23.822  1.00 35.93           C  
ATOM   1196  CD  GLN B  21     -12.179   5.707  25.220  1.00 35.82           C  
ATOM   1197  NE2 GLN B  21     -11.225   6.636  25.347  1.00 35.96           N  
ATOM   1198  OE1 GLN B  21     -12.620   5.067  26.178  1.00 35.38           O  
ATOM   1199  N   ALA B  22     -15.618   7.515  21.788  1.00 35.75           N  
ATOM   1200  CA  ALA B  22     -17.074   7.604  21.708  1.00 35.71           C  
ATOM   1201  C   ALA B  22     -17.406   8.997  21.174  1.00 35.77           C  
ATOM   1202  O   ALA B  22     -16.778   9.988  21.576  1.00 35.70           O  
ATOM   1203  CB  ALA B  22     -17.722   7.370  23.073  1.00 35.72           C  
ATOM   1204  N   GLU B  23     -18.383   9.057  20.265  1.00 35.72           N  
ATOM   1205  CA  GLU B  23     -18.788  10.286  19.546  1.00 35.43           C  
ATOM   1206  C   GLU B  23     -18.448  11.621  20.238  1.00 35.02           C  
ATOM   1207  O   GLU B  23     -18.029  12.580  19.579  1.00 34.89           O  
ATOM   1208  CB  GLU B  23     -20.293  10.216  19.230  1.00 35.49           C  
ATOM   1209  CG  GLU B  23     -20.781  11.226  18.189  1.00 35.36           C  
ATOM   1210  CD  GLU B  23     -22.233  11.007  17.787  1.00 35.66           C  
ATOM   1211  OE1 GLU B  23     -22.854  10.012  18.242  1.00 36.08           O  
ATOM   1212  OE2 GLU B  23     -22.753  11.832  17.006  1.00 35.22           O1-
ATOM   1213  N   GLY B  24     -18.631  11.647  21.561  1.00 34.58           N  
ATOM   1214  CA  GLY B  24     -18.493  12.829  22.420  1.00 33.94           C  
ATOM   1215  C   GLY B  24     -17.506  13.933  22.085  1.00 33.48           C  
ATOM   1216  O   GLY B  24     -17.776  14.764  21.228  1.00 33.55           O  
ATOM   1217  N   GLN B  25     -16.359  13.920  22.762  1.00 32.92           N  
ATOM   1218  CA  GLN B  25     -15.490  15.092  22.905  1.00 32.19           C  
ATOM   1219  C   GLN B  25     -14.327  15.163  21.909  1.00 31.75           C  
ATOM   1220  O   GLN B  25     -13.933  14.159  21.313  1.00 31.78           O  
ATOM   1221  CB  GLN B  25     -14.946  15.119  24.345  1.00 32.30           C  
ATOM   1222  CG  GLN B  25     -14.180  16.377  24.756  1.00 32.27           C  
ATOM   1223  CD  GLN B  25     -15.059  17.616  24.839  1.00 32.55           C  
ATOM   1224  NE2 GLN B  25     -14.499  18.765  24.445  1.00 31.57           N  
ATOM   1225  OE1 GLN B  25     -16.221  17.548  25.263  1.00 31.75           O  
ATOM   1226  N   LEU B  26     -13.786  16.366  21.732  1.00 31.12           N  
ATOM   1227  CA  LEU B  26     -12.510  16.538  21.055  1.00 30.64           C  
ATOM   1228  C   LEU B  26     -11.417  16.477  22.118  1.00 30.27           C  
ATOM   1229  O   LEU B  26     -11.060  17.488  22.726  1.00 30.33           O  
ATOM   1230  CB  LEU B  26     -12.445  17.861  20.283  1.00 30.46           C  
ATOM   1231  CG  LEU B  26     -11.472  17.989  19.092  1.00 30.64           C  
ATOM   1232  CD1 LEU B  26     -11.222  19.452  18.752  1.00 29.83           C  
ATOM   1233  CD2 LEU B  26     -10.132  17.266  19.292  1.00 30.58           C  
ATOM   1234  N   GLN B  27     -10.899  15.277  22.346  1.00 29.74           N  
ATOM   1235  CA  GLN B  27      -9.868  15.084  23.342  1.00 29.12           C  
ATOM   1236  C   GLN B  27      -8.527  14.858  22.658  1.00 28.76           C  
ATOM   1237  O   GLN B  27      -8.396  13.979  21.801  1.00 28.78           O  
ATOM   1238  CB  GLN B  27     -10.228  13.909  24.238  1.00 29.13           C  
ATOM   1239  CG  GLN B  27      -9.535  13.919  25.579  1.00 28.70           C  
ATOM   1240  CD  GLN B  27      -9.737  12.625  26.327  1.00 28.10           C  
ATOM   1241  NE2 GLN B  27      -9.733  12.703  27.650  1.00 28.24           N  
ATOM   1242  OE1 GLN B  27      -9.894  11.561  25.723  1.00 27.21           O  
ATOM   1243  N   TRP B  28      -7.541  15.671  23.030  1.00 28.27           N  
ATOM   1244  CA  TRP B  28      -6.196  15.577  22.465  1.00 27.84           C  
ATOM   1245  C   TRP B  28      -5.384  14.486  23.154  1.00 27.75           C  
ATOM   1246  O   TRP B  28      -5.413  14.352  24.381  1.00 27.58           O  
ATOM   1247  CB  TRP B  28      -5.476  16.923  22.565  1.00 27.68           C  
ATOM   1248  CG  TRP B  28      -6.193  18.047  21.864  1.00 27.47           C  
ATOM   1249  CD1 TRP B  28      -6.788  19.131  22.448  1.00 27.50           C  
ATOM   1250  CD2 TRP B  28      -6.409  18.183  20.453  1.00 27.30           C  
ATOM   1251  CE2 TRP B  28      -7.139  19.381  20.256  1.00 27.46           C  
ATOM   1252  CE3 TRP B  28      -6.055  17.412  19.334  1.00 26.96           C  
ATOM   1253  NE1 TRP B  28      -7.359  19.934  21.491  1.00 27.46           N  
ATOM   1254  CZ2 TRP B  28      -7.518  19.833  18.981  1.00 26.90           C  
ATOM   1255  CZ3 TRP B  28      -6.437  17.856  18.069  1.00 27.40           C  
ATOM   1256  CH2 TRP B  28      -7.163  19.059  17.904  1.00 26.99           C  
ATOM   1257  N   LYS B  29      -4.676  13.695  22.355  1.00 27.76           N  
ATOM   1258  CA  LYS B  29      -3.820  12.636  22.891  1.00 27.81           C  
ATOM   1259  C   LYS B  29      -2.477  12.577  22.166  1.00 27.63           C  
ATOM   1260  O   LYS B  29      -2.415  12.706  20.941  1.00 27.48           O  
ATOM   1261  CB  LYS B  29      -4.529  11.274  22.851  1.00 27.63           C  
ATOM   1262  CG  LYS B  29      -3.986  10.277  23.880  1.00 28.14           C  
ATOM   1263  CD  LYS B  29      -4.859   9.030  24.024  1.00 27.89           C  
ATOM   1264  CE  LYS B  29      -4.301   8.100  25.096  1.00 28.04           C  
ATOM   1265  NZ  LYS B  29      -5.091   6.841  25.245  1.00 27.46           N1+
ATOM   1266  N   ASN B  30      -1.408  12.406  22.942  1.00 27.73           N  
ATOM   1267  CA  ASN B  30      -0.065  12.215  22.397  1.00 27.72           C  
ATOM   1268  C   ASN B  30       0.148  10.756  22.003  1.00 27.90           C  
ATOM   1269  O   ASN B  30       0.756   9.983  22.745  1.00 27.90           O  
ATOM   1270  CB  ASN B  30       0.996  12.671  23.403  1.00 27.56           C  
ATOM   1271  CG  ASN B  30       2.401  12.619  22.833  1.00 27.28           C  
ATOM   1272  ND2 ASN B  30       3.358  12.224  23.662  1.00 26.81           N  
ATOM   1273  OD1 ASN B  30       2.624  12.931  21.662  1.00 26.92           O  
ATOM   1274  N   ALA B  31      -0.369  10.395  20.830  1.00 28.25           N  
ATOM   1275  CA  ALA B  31      -0.378   9.013  20.334  1.00 28.72           C  
ATOM   1276  C   ALA B  31      -0.561   8.996  18.814  1.00 29.04           C  
ATOM   1277  O   ALA B  31      -1.042   9.963  18.233  1.00 29.28           O  
ATOM   1278  CB  ALA B  31      -1.487   8.200  21.017  1.00 28.55           C  
ATOM   1279  N   GLY B  32      -0.181   7.899  18.170  1.00 29.49           N  
ATOM   1280  CA  GLY B  32      -0.260   7.813  16.715  1.00 29.89           C  
ATOM   1281  C   GLY B  32       1.107   7.883  16.061  1.00 30.22           C  
ATOM   1282  O   GLY B  32       2.121   8.129  16.731  1.00 30.25           O  
ATOM   1283  N   ALA B  33       1.129   7.672  14.746  1.00 30.43           N  
ATOM   1284  CA  ALA B  33       2.376   7.598  13.977  1.00 30.58           C  
ATOM   1285  C   ALA B  33       2.978   8.975  13.652  1.00 30.50           C  
ATOM   1286  O   ALA B  33       4.092   9.062  13.113  1.00 30.70           O  
ATOM   1287  CB  ALA B  33       2.159   6.789  12.698  1.00 30.65           C  
ATOM   1288  N   ASN B  34       2.240  10.031  13.992  1.00 29.99           N  
ATOM   1289  CA  ASN B  34       2.617  11.410  13.676  1.00 29.85           C  
ATOM   1290  C   ASN B  34       2.780  12.306  14.913  1.00 29.35           C  
ATOM   1291  O   ASN B  34       2.998  13.511  14.773  1.00 29.62           O  
ATOM   1292  CB  ASN B  34       1.539  12.055  12.779  1.00 29.99           C  
ATOM   1293  CG  ASN B  34       1.296  11.295  11.478  1.00 30.21           C  
ATOM   1294  ND2 ASN B  34       0.653  11.969  10.533  1.00 30.46           N  
ATOM   1295  OD1 ASN B  34       1.663  10.127  11.325  1.00 29.83           O  
ATOM   1296  N   ALA B  35       2.649  11.734  16.110  1.00 28.59           N  
ATOM   1297  CA  ALA B  35       2.522  12.522  17.346  1.00 27.82           C  
ATOM   1298  C   ALA B  35       3.850  13.026  17.903  1.00 27.35           C  
ATOM   1299  O   ALA B  35       4.880  12.379  17.740  1.00 27.40           O  
ATOM   1300  CB  ALA B  35       1.782  11.724  18.407  1.00 27.84           C  
ATOM   1301  N   LEU B  36       3.815  14.183  18.563  1.00 26.65           N  
ATOM   1302  CA  LEU B  36       5.002  14.746  19.208  1.00 25.98           C  
ATOM   1303  C   LEU B  36       4.647  15.541  20.464  1.00 25.41           C  
ATOM   1304  O   LEU B  36       3.712  16.352  20.454  1.00 25.14           O  
ATOM   1305  CB  LEU B  36       5.795  15.637  18.240  1.00 26.13           C  
ATOM   1306  CG  LEU B  36       6.209  15.084  16.871  1.00 26.51           C  
ATOM   1307  CD1 LEU B  36       5.271  15.595  15.769  1.00 25.86           C  
ATOM   1308  CD2 LEU B  36       7.663  15.427  16.552  1.00 26.45           C  
ATOM   1309  N   LEU B  37       5.388  15.279  21.540  1.00 24.59           N  
ATOM   1310  CA  LEU B  37       5.330  16.069  22.770  1.00 24.12           C  
ATOM   1311  C   LEU B  37       6.730  16.116  23.381  1.00 24.08           C  
ATOM   1312  O   LEU B  37       7.105  15.259  24.192  1.00 24.15           O  
ATOM   1313  CB  LEU B  37       4.334  15.468  23.762  1.00 24.12           C  
ATOM   1314  CG  LEU B  37       3.750  16.376  24.846  1.00 24.07           C  
ATOM   1315  CD1 LEU B  37       2.719  17.321  24.250  1.00 24.17           C  
ATOM   1316  CD2 LEU B  37       3.115  15.551  25.949  1.00 23.90           C  
ATOM   1317  N   ALA B  38       7.518  17.110  22.978  1.00 23.61           N  
ATOM   1318  CA  ALA B  38       8.921  17.149  23.380  1.00 22.97           C  
ATOM   1319  C   ALA B  38       9.357  18.478  23.980  1.00 22.55           C  
ATOM   1320  O   ALA B  38       8.626  19.476  23.927  1.00 22.32           O  
ATOM   1321  CB  ALA B  38       9.822  16.780  22.203  1.00 22.97           C  
ATOM   1322  N   ASN B  39      10.558  18.444  24.560  1.00 22.01           N  
ATOM   1323  CA  ASN B  39      11.295  19.610  25.055  1.00 21.60           C  
ATOM   1324  C   ASN B  39      10.573  20.461  26.105  1.00 21.35           C  
ATOM   1325  O   ASN B  39      10.599  21.698  26.052  1.00 21.10           O  
ATOM   1326  CB  ASN B  39      11.820  20.458  23.884  1.00 21.64           C  
ATOM   1327  CG  ASN B  39      12.996  19.803  23.172  1.00 21.09           C  
ATOM   1328  ND2 ASN B  39      14.144  19.764  23.842  1.00 21.02           N  
ATOM   1329  OD1 ASN B  39      12.876  19.347  22.033  1.00 19.97           O  
ATOM   1330  N   GLY B  40       9.949  19.782  27.066  1.00 21.05           N  
ATOM   1331  CA  GLY B  40       9.271  20.458  28.168  1.00 20.79           C  
ATOM   1332  C   GLY B  40       7.769  20.612  28.013  1.00 20.36           C  
ATOM   1333  O   GLY B  40       7.047  20.550  29.007  1.00 20.46           O  
ATOM   1334  N   VAL B  41       7.301  20.812  26.778  1.00 19.93           N  
ATOM   1335  CA  VAL B  41       5.865  20.936  26.488  1.00 19.72           C  
ATOM   1336  C   VAL B  41       5.073  19.759  27.061  1.00 19.70           C  
ATOM   1337  O   VAL B  41       5.457  18.597  26.895  1.00 19.80           O  
ATOM   1338  CB  VAL B  41       5.583  21.072  24.966  1.00 19.66           C  
ATOM   1339  CG1 VAL B  41       4.087  21.235  24.692  1.00 19.52           C  
ATOM   1340  CG2 VAL B  41       6.338  22.252  24.389  1.00 19.70           C  
ATOM   1341  N   GLU B  42       3.972  20.076  27.741  1.00 19.66           N  
ATOM   1342  CA  GLU B  42       3.142  19.072  28.415  1.00 19.60           C  
ATOM   1343  C   GLU B  42       1.701  19.118  27.921  1.00 19.43           C  
ATOM   1344  O   GLU B  42       1.237  20.164  27.450  1.00 19.61           O  
ATOM   1345  CB  GLU B  42       3.181  19.284  29.935  1.00 19.78           C  
ATOM   1346  CG  GLU B  42       4.563  19.060  30.586  1.00 19.70           C  
ATOM   1347  CD  GLU B  42       4.657  19.602  32.010  1.00 19.65           C  
ATOM   1348  OE1 GLU B  42       3.824  20.456  32.393  1.00 19.83           O  
ATOM   1349  OE2 GLU B  42       5.572  19.176  32.748  1.00 19.60           O1-
ATOM   1350  N   LEU B  43       1.005  17.985  28.021  1.00 19.06           N  
ATOM   1351  CA  LEU B  43      -0.427  17.898  27.696  1.00 18.83           C  
ATOM   1352  C   LEU B  43      -1.236  17.626  28.968  1.00 18.85           C  
ATOM   1353  O   LEU B  43      -1.239  16.514  29.491  1.00 18.82           O  
ATOM   1354  CB  LEU B  43      -0.687  16.840  26.611  1.00 18.73           C  
ATOM   1355  CG  LEU B  43      -2.105  16.416  26.197  1.00 18.91           C  
ATOM   1356  CD1 LEU B  43      -2.943  17.587  25.665  1.00 19.48           C  
ATOM   1357  CD2 LEU B  43      -2.052  15.295  25.165  1.00 18.51           C  
ATOM   1358  N   ARG B  44      -1.921  18.661  29.446  1.00 18.93           N  
ATOM   1359  CA  ARG B  44      -2.516  18.682  30.780  1.00 19.01           C  
ATOM   1360  C   ARG B  44      -3.935  19.236  30.707  1.00 18.86           C  
ATOM   1361  O   ARG B  44      -4.165  20.254  30.057  1.00 18.77           O  
ATOM   1362  CB  ARG B  44      -1.670  19.588  31.677  1.00 19.18           C  
ATOM   1363  CG  ARG B  44      -1.851  19.404  33.166  1.00 19.76           C  
ATOM   1364  CD  ARG B  44      -0.631  18.740  33.768  1.00 20.73           C  
ATOM   1365  NE  ARG B  44       0.487  19.671  33.906  1.00 22.10           N  
ATOM   1366  CZ  ARG B  44       0.979  20.102  35.068  1.00 23.05           C  
ATOM   1367  NH1 ARG B  44       0.458  19.691  36.221  1.00 22.71           N1+
ATOM   1368  NH2 ARG B  44       2.006  20.944  35.076  1.00 23.02           N  
ATOM   1369  N   ASP B  45      -4.876  18.573  31.381  1.00 18.86           N  
ATOM   1370  CA  ASP B  45      -6.291  18.983  31.401  1.00 18.79           C  
ATOM   1371  C   ASP B  45      -6.838  19.316  30.002  1.00 18.54           C  
ATOM   1372  O   ASP B  45      -7.647  20.236  29.846  1.00 18.69           O  
ATOM   1373  CB  ASP B  45      -6.507  20.164  32.366  1.00 18.90           C  
ATOM   1374  CG  ASP B  45      -6.298  19.780  33.824  1.00 19.49           C  
ATOM   1375  OD1 ASP B  45      -7.052  18.926  34.335  1.00 20.28           O  
ATOM   1376  OD2 ASP B  45      -5.389  20.343  34.469  1.00 20.49           O1-
ATOM   1377  N   ASN B  46      -6.379  18.557  29.002  1.00 18.13           N  
ATOM   1378  CA  ASN B  46      -6.708  18.744  27.575  1.00 17.54           C  
ATOM   1379  C   ASN B  46      -6.127  19.997  26.932  1.00 17.24           C  
ATOM   1380  O   ASN B  46      -6.665  20.511  25.950  1.00 17.33           O  
ATOM   1381  CB  ASN B  46      -8.214  18.664  27.316  1.00 17.59           C  
ATOM   1382  CG  ASN B  46      -8.535  18.237  25.900  1.00 17.57           C  
ATOM   1383  ND2 ASN B  46      -9.413  18.981  25.237  1.00 17.03           N  
ATOM   1384  OD1 ASN B  46      -8.005  17.239  25.409  1.00 18.02           O  
ATOM   1385  N   GLN B  47      -5.018  20.477  27.483  1.00 16.85           N  
ATOM   1386  CA  GLN B  47      -4.339  21.661  26.964  1.00 16.29           C  
ATOM   1387  C   GLN B  47      -2.852  21.422  26.762  1.00 15.71           C  
ATOM   1388  O   GLN B  47      -2.251  20.575  27.424  1.00 15.60           O  
ATOM   1389  CB  GLN B  47      -4.536  22.836  27.916  1.00 16.41           C  
ATOM   1390  CG  GLN B  47      -5.904  23.475  27.814  1.00 17.67           C  
ATOM   1391  CD  GLN B  47      -6.433  23.934  29.156  1.00 19.07           C  
ATOM   1392  NE2 GLN B  47      -7.400  23.193  29.691  1.00 19.64           N  
ATOM   1393  OE1 GLN B  47      -5.987  24.943  29.705  1.00 19.47           O  
ATOM   1394  N   LEU B  48      -2.260  22.178  25.843  1.00 15.14           N  
ATOM   1395  CA  LEU B  48      -0.813  22.208  25.700  1.00 14.16           C  
ATOM   1396  C   LEU B  48      -0.239  23.220  26.686  1.00 14.31           C  
ATOM   1397  O   LEU B  48      -0.669  24.375  26.715  1.00 14.39           O  
ATOM   1398  CB  LEU B  48      -0.407  22.561  24.262  1.00 13.60           C  
ATOM   1399  CG  LEU B  48      -0.715  21.554  23.144  1.00 12.08           C  
ATOM   1400  CD1 LEU B  48      -0.340  22.124  21.783  1.00  9.07           C  
ATOM   1401  CD2 LEU B  48      -0.037  20.194  23.373  1.00 10.30           C  
ATOM   1402  N   VAL B  49       0.715  22.775  27.505  1.00 14.38           N  
ATOM   1403  CA  VAL B  49       1.421  23.656  28.443  1.00 14.20           C  
ATOM   1404  C   VAL B  49       2.793  24.046  27.883  1.00 14.03           C  
ATOM   1405  O   VAL B  49       3.563  23.187  27.461  1.00 14.09           O  
ATOM   1406  CB  VAL B  49       1.576  23.004  29.840  1.00 14.29           C  
ATOM   1407  CG1 VAL B  49       2.176  23.994  30.832  1.00 14.52           C  
ATOM   1408  CG2 VAL B  49       0.234  22.497  30.354  1.00 13.83           C  
ATOM   1409  N   VAL B  50       3.080  25.345  27.858  1.00 14.03           N  
ATOM   1410  CA  VAL B  50       4.375  25.849  27.376  1.00 13.82           C  
ATOM   1411  C   VAL B  50       5.416  25.940  28.503  1.00 13.75           C  
ATOM   1412  O   VAL B  50       5.126  26.466  29.585  1.00 13.59           O  
ATOM   1413  CB  VAL B  50       4.254  27.174  26.533  1.00 13.65           C  
ATOM   1414  CG1 VAL B  50       2.846  27.726  26.529  1.00 14.04           C  
ATOM   1415  CG2 VAL B  50       5.229  28.214  26.988  1.00 13.79           C  
ATOM   1416  N   PRO B  51       6.626  25.397  28.258  1.00 13.71           N  
ATOM   1417  CA  PRO B  51       7.668  25.385  29.278  1.00 13.78           C  
ATOM   1418  C   PRO B  51       8.539  26.647  29.347  1.00 13.95           C  
ATOM   1419  O   PRO B  51       9.124  26.905  30.399  1.00 14.20           O  
ATOM   1420  CB  PRO B  51       8.508  24.161  28.901  1.00 13.52           C  
ATOM   1421  CG  PRO B  51       8.366  24.046  27.423  1.00 13.62           C  
ATOM   1422  CD  PRO B  51       7.070  24.729  27.019  1.00 13.70           C  
ATOM   1423  N   SER B  52       8.626  27.424  28.263  1.00 13.99           N  
ATOM   1424  CA  SER B  52       9.467  28.642  28.250  1.00 13.92           C  
ATOM   1425  C   SER B  52       8.897  29.818  27.432  1.00 13.91           C  
ATOM   1426  O   SER B  52       7.963  29.651  26.648  1.00 13.45           O  
ATOM   1427  CB  SER B  52      10.890  28.313  27.784  1.00 13.95           C  
ATOM   1428  OG  SER B  52      10.877  27.620  26.550  1.00 14.36           O  
ATOM   1429  N   GLU B  53       9.465  31.006  27.642  1.00 13.93           N  
ATOM   1430  CA  GLU B  53       9.122  32.189  26.849  1.00 13.94           C  
ATOM   1431  C   GLU B  53       9.745  32.105  25.456  1.00 13.64           C  
ATOM   1432  O   GLU B  53      10.903  31.701  25.302  1.00 13.56           O  
ATOM   1433  CB  GLU B  53       9.530  33.482  27.581  1.00 13.96           C  
ATOM   1434  CG  GLU B  53       9.936  34.664  26.684  1.00 14.59           C  
ATOM   1435  CD  GLU B  53       9.689  36.034  27.322  1.00 14.72           C  
ATOM   1436  OE1 GLU B  53       8.511  36.378  27.571  1.00 15.87           O  
ATOM   1437  OE2 GLU B  53      10.670  36.778  27.552  1.00 15.06           O1-
ATOM   1438  N   GLY B  54       8.956  32.477  24.452  1.00 13.34           N  
ATOM   1439  CA  GLY B  54       9.398  32.498  23.067  1.00 13.22           C  
ATOM   1440  C   GLY B  54       8.268  32.724  22.081  1.00 13.41           C  
ATOM   1441  O   GLY B  54       7.094  32.791  22.449  1.00 13.39           O  
ATOM   1442  N   LEU B  55       8.641  32.845  20.815  1.00 13.58           N  
ATOM   1443  CA  LEU B  55       7.696  32.969  19.728  1.00 13.63           C  
ATOM   1444  C   LEU B  55       7.318  31.581  19.245  1.00 14.07           C  
ATOM   1445  O   LEU B  55       8.171  30.821  18.782  1.00 14.31           O  
ATOM   1446  CB  LEU B  55       8.327  33.767  18.590  1.00 13.46           C  
ATOM   1447  CG  LEU B  55       8.828  35.171  18.937  1.00 12.89           C  
ATOM   1448  CD1 LEU B  55       9.593  35.737  17.764  1.00 12.78           C  
ATOM   1449  CD2 LEU B  55       7.680  36.095  19.317  1.00 12.43           C  
ATOM   1450  N   TYR B  56       6.039  31.243  19.366  1.00 14.77           N  
ATOM   1451  CA  TYR B  56       5.554  29.924  18.958  1.00 15.05           C  
ATOM   1452  C   TYR B  56       4.647  30.055  17.745  1.00 15.41           C  
ATOM   1453  O   TYR B  56       3.753  30.906  17.716  1.00 14.85           O  
ATOM   1454  CB  TYR B  56       4.771  29.236  20.090  1.00 14.95           C  
ATOM   1455  CG  TYR B  56       5.574  28.827  21.312  1.00 15.03           C  
ATOM   1456  CD1 TYR B  56       6.131  29.786  22.172  1.00 15.47           C  
ATOM   1457  CD2 TYR B  56       5.751  27.479  21.632  1.00 15.02           C  
ATOM   1458  CE1 TYR B  56       6.867  29.407  23.297  1.00 15.15           C  
ATOM   1459  CE2 TYR B  56       6.484  27.094  22.758  1.00 14.51           C  
ATOM   1460  CZ  TYR B  56       7.034  28.061  23.579  1.00 14.35           C  
ATOM   1461  OH  TYR B  56       7.741  27.687  24.684  1.00 14.02           O  
ATOM   1462  N   LEU B  57       4.891  29.213  16.743  1.00 15.81           N  
ATOM   1463  CA  LEU B  57       3.929  29.019  15.671  1.00 15.95           C  
ATOM   1464  C   LEU B  57       2.910  28.048  16.219  1.00 16.47           C  
ATOM   1465  O   LEU B  57       3.257  26.919  16.569  1.00 16.44           O  
ATOM   1466  CB  LEU B  57       4.601  28.429  14.428  1.00 15.62           C  
ATOM   1467  CG  LEU B  57       3.678  27.999  13.285  1.00 15.37           C  
ATOM   1468  CD1 LEU B  57       3.089  29.198  12.542  1.00 14.10           C  
ATOM   1469  CD2 LEU B  57       4.416  27.089  12.330  1.00 14.66           C  
ATOM   1470  N   ILE B  58       1.664  28.504  16.324  1.00 17.17           N  
ATOM   1471  CA  ILE B  58       0.555  27.666  16.782  1.00 17.55           C  
ATOM   1472  C   ILE B  58      -0.397  27.380  15.627  1.00 17.57           C  
ATOM   1473  O   ILE B  58      -0.680  28.260  14.809  1.00 17.54           O  
ATOM   1474  CB  ILE B  58      -0.223  28.316  17.941  1.00 17.68           C  
ATOM   1475  CG1 ILE B  58       0.736  28.985  18.930  1.00 18.69           C  
ATOM   1476  CG2 ILE B  58      -1.073  27.265  18.662  1.00 18.52           C  
ATOM   1477  CD1 ILE B  58       0.067  30.006  19.850  1.00 20.03           C  
ATOM   1478  N   TYR B  59      -0.892  26.145  15.576  1.00 17.80           N  
ATOM   1479  CA  TYR B  59      -1.713  25.674  14.473  1.00 17.84           C  
ATOM   1480  C   TYR B  59      -2.578  24.482  14.860  1.00 18.20           C  
ATOM   1481  O   TYR B  59      -2.232  23.705  15.759  1.00 18.96           O  
ATOM   1482  CB  TYR B  59      -0.828  25.280  13.291  1.00 17.68           C  
ATOM   1483  CG  TYR B  59       0.056  24.073  13.550  1.00 17.76           C  
ATOM   1484  CD1 TYR B  59      -0.395  22.775  13.279  1.00 16.92           C  
ATOM   1485  CD2 TYR B  59       1.355  24.229  14.037  1.00 17.01           C  
ATOM   1486  CE1 TYR B  59       0.424  21.664  13.506  1.00 16.60           C  
ATOM   1487  CE2 TYR B  59       2.176  23.130  14.268  1.00 17.07           C  
ATOM   1488  CZ  TYR B  59       1.702  21.848  14.003  1.00 17.35           C  
ATOM   1489  OH  TYR B  59       2.516  20.758  14.226  1.00 17.75           O  
ATOM   1490  N   SER B  60      -3.690  24.332  14.152  1.00 17.87           N  
ATOM   1491  CA  SER B  60      -4.585  23.223  14.344  1.00 17.89           C  
ATOM   1492  C   SER B  60      -5.456  23.034  13.107  1.00 18.03           C  
ATOM   1493  O   SER B  60      -5.758  23.997  12.387  1.00 18.32           O  
ATOM   1494  CB  SER B  60      -5.477  23.458  15.566  1.00 18.05           C  
ATOM   1495  OG  SER B  60      -6.411  22.389  15.737  1.00 18.40           O  
ATOM   1496  N   GLN B  61      -5.864  21.796  12.866  1.00 17.30           N  
ATOM   1497  CA  GLN B  61      -6.923  21.546  11.912  1.00 17.25           C  
ATOM   1498  C   GLN B  61      -7.985  20.627  12.502  1.00 16.98           C  
ATOM   1499  O   GLN B  61      -7.674  19.634  13.144  1.00 16.94           O  
ATOM   1500  CB  GLN B  61      -6.368  20.976  10.610  1.00 17.42           C  
ATOM   1501  CG  GLN B  61      -7.438  20.553   9.613  1.00 18.07           C  
ATOM   1502  CD  GLN B  61      -6.861  19.913   8.380  1.00 19.80           C  
ATOM   1503  NE2 GLN B  61      -7.444  18.795   7.960  1.00 18.99           N  
ATOM   1504  OE1 GLN B  61      -5.886  20.411   7.810  1.00 22.81           O  
ATOM   1505  N   VAL B  62      -9.246  20.983  12.290  1.00 17.08           N  
ATOM   1506  CA  VAL B  62     -10.364  20.110  12.639  1.00 16.68           C  
ATOM   1507  C   VAL B  62     -11.137  19.769  11.377  1.00 16.54           C  
ATOM   1508  O   VAL B  62     -11.122  20.536  10.410  1.00 16.75           O  
ATOM   1509  CB  VAL B  62     -11.301  20.769  13.655  1.00 16.63           C  
ATOM   1510  CG1 VAL B  62     -10.610  20.882  14.993  1.00 16.59           C  
ATOM   1511  CG2 VAL B  62     -11.713  22.132  13.165  1.00 16.05           C  
ATOM   1512  N   LEU B  63     -11.799  18.616  11.393  1.00 16.24           N  
ATOM   1513  CA  LEU B  63     -12.636  18.180  10.289  1.00 15.78           C  
ATOM   1514  C   LEU B  63     -14.000  17.809  10.834  1.00 15.86           C  
ATOM   1515  O   LEU B  63     -14.120  16.950  11.701  1.00 15.43           O  
ATOM   1516  CB  LEU B  63     -12.037  16.960   9.600  1.00 15.72           C  
ATOM   1517  CG  LEU B  63     -12.169  16.828   8.079  1.00 15.61           C  
ATOM   1518  CD1 LEU B  63     -12.697  15.456   7.713  1.00 12.63           C  
ATOM   1519  CD2 LEU B  63     -13.040  17.928   7.449  1.00 13.89           C  
ATOM   1520  N   PHE B  64     -15.025  18.489  10.331  1.00 16.16           N  
ATOM   1521  CA  PHE B  64     -16.394  18.217  10.717  1.00 15.84           C  
ATOM   1522  C   PHE B  64     -17.054  17.382   9.626  1.00 15.99           C  
ATOM   1523  O   PHE B  64     -16.749  17.536   8.442  1.00 16.16           O  
ATOM   1524  CB  PHE B  64     -17.171  19.520  10.870  1.00 15.66           C  
ATOM   1525  CG  PHE B  64     -16.662  20.434  11.961  1.00 15.28           C  
ATOM   1526  CD1 PHE B  64     -17.209  20.387  13.243  1.00 15.22           C  
ATOM   1527  CD2 PHE B  64     -15.682  21.370  11.699  1.00 14.42           C  
ATOM   1528  CE1 PHE B  64     -16.772  21.251  14.247  1.00 13.46           C  
ATOM   1529  CE2 PHE B  64     -15.235  22.229  12.704  1.00 14.12           C  
ATOM   1530  CZ  PHE B  64     -15.789  22.163  13.977  1.00 13.93           C  
ATOM   1531  N   SER B  65     -17.963  16.502  10.023  1.00 15.95           N  
ATOM   1532  CA  SER B  65     -18.790  15.796   9.063  1.00 15.95           C  
ATOM   1533  C   SER B  65     -20.200  15.598   9.607  1.00 15.81           C  
ATOM   1534  O   SER B  65     -20.382  15.342  10.799  1.00 16.35           O  
ATOM   1535  CB  SER B  65     -18.157  14.447   8.715  1.00 15.90           C  
ATOM   1536  OG  SER B  65     -18.819  13.839   7.619  1.00 16.56           O  
ATOM   1537  N   GLY B  66     -21.197  15.702   8.736  1.00 15.43           N  
ATOM   1538  CA  GLY B  66     -22.543  15.300   9.102  1.00 14.72           C  
ATOM   1539  C   GLY B  66     -23.285  14.640   7.964  1.00 14.77           C  
ATOM   1540  O   GLY B  66     -22.795  14.616   6.831  1.00 13.91           O  
ATOM   1541  N   GLN B  67     -24.476  14.115   8.289  1.00 15.31           N  
ATOM   1542  CA  GLN B  67     -25.413  13.523   7.334  1.00 15.91           C  
ATOM   1543  C   GLN B  67     -26.579  14.450   7.018  1.00 15.80           C  
ATOM   1544  O   GLN B  67     -27.513  14.573   7.813  1.00 15.98           O  
ATOM   1545  CB  GLN B  67     -25.969  12.215   7.888  1.00 16.24           C  
ATOM   1546  CG  GLN B  67     -25.216  10.991   7.419  1.00 19.02           C  
ATOM   1547  CD  GLN B  67     -25.192  10.874   5.901  1.00 21.34           C  
ATOM   1548  NE2 GLN B  67     -23.990  10.809   5.339  1.00 21.01           N  
ATOM   1549  OE1 GLN B  67     -26.240  10.852   5.244  1.00 21.95           O  
ATOM   1550  N   GLY B  68     -26.540  15.088   5.854  1.00 15.55           N  
ATOM   1551  CA  GLY B  68     -27.574  16.048   5.481  1.00 15.49           C  
ATOM   1552  C   GLY B  68     -27.668  17.252   6.410  1.00 15.51           C  
ATOM   1553  O   GLY B  68     -26.885  17.393   7.354  1.00 15.62           O  
ATOM   1554  N   CYS B  69     -28.658  18.102   6.154  1.00 15.63           N  
ATOM   1555  CA  CYS B  69     -28.780  19.408   6.801  1.00 15.61           C  
ATOM   1556  C   CYS B  69     -30.130  19.588   7.493  1.00 15.47           C  
ATOM   1557  O   CYS B  69     -31.135  19.832   6.824  1.00 15.12           O  
ATOM   1558  CB  CYS B  69     -28.592  20.501   5.757  1.00 15.15           C  
ATOM   1559  SG  CYS B  69     -26.908  20.679   5.251  1.00 16.51           S  
ATOM   1560  N   PRO B  70     -30.149  19.506   8.840  1.00 15.56           N  
ATOM   1561  CA  PRO B  70     -31.383  19.711   9.602  1.00 15.68           C  
ATOM   1562  C   PRO B  70     -31.935  21.122   9.427  1.00 15.97           C  
ATOM   1563  O   PRO B  70     -33.134  21.322   9.466  1.00 16.09           O  
ATOM   1564  CB  PRO B  70     -30.955  19.472  11.056  1.00 15.59           C  
ATOM   1565  CG  PRO B  70     -29.479  19.597  11.073  1.00 15.44           C  
ATOM   1566  CD  PRO B  70     -28.991  19.236   9.713  1.00 15.45           C  
ATOM   1567  N   SER B  71     -31.053  22.094   9.232  1.00 16.90           N  
ATOM   1568  CA  SER B  71     -31.463  23.479   8.997  1.00 17.40           C  
ATOM   1569  C   SER B  71     -30.487  24.180   8.067  1.00 17.96           C  
ATOM   1570  O   SER B  71     -29.680  23.542   7.385  1.00 18.45           O  
ATOM   1571  CB  SER B  71     -31.591  24.252  10.318  1.00 17.08           C  
ATOM   1572  OG  SER B  71     -30.341  24.744  10.771  1.00 17.12           O  
ATOM   1573  N   THR B  72     -30.549  25.502   8.075  1.00 18.49           N  
ATOM   1574  CA  THR B  72     -29.743  26.332   7.206  1.00 18.85           C  
ATOM   1575  C   THR B  72     -28.743  27.122   8.065  1.00 19.21           C  
ATOM   1576  O   THR B  72     -27.880  27.861   7.555  1.00 19.58           O  
ATOM   1577  CB  THR B  72     -30.686  27.232   6.371  1.00 18.91           C  
ATOM   1578  CG2 THR B  72     -30.952  28.579   7.043  1.00 19.47           C  
ATOM   1579  OG1 THR B  72     -30.172  27.397   5.048  1.00 19.24           O  
ATOM   1580  N   HIS B  73     -28.850  26.933   9.379  1.00 19.26           N  
ATOM   1581  CA  HIS B  73     -28.007  27.647  10.335  1.00 19.26           C  
ATOM   1582  C   HIS B  73     -27.213  26.750  11.282  1.00 19.28           C  
ATOM   1583  O   HIS B  73     -27.000  27.106  12.451  1.00 19.17           O  
ATOM   1584  CB  HIS B  73     -28.837  28.665  11.122  1.00 19.42           C  
ATOM   1585  CG  HIS B  73     -30.269  28.272  11.289  1.00 19.28           C  
ATOM   1586  CD2 HIS B  73     -31.397  28.764  10.726  1.00 19.14           C  
ATOM   1587  ND1 HIS B  73     -30.667  27.244  12.119  1.00 18.94           N  
ATOM   1588  CE1 HIS B  73     -31.981  27.125  12.062  1.00 18.94           C  
ATOM   1589  NE2 HIS B  73     -32.447  28.030  11.219  1.00 19.56           N  
ATOM   1590  N   VAL B  74     -26.789  25.585  10.778  1.00 19.21           N  
ATOM   1591  CA  VAL B  74     -25.761  24.792  11.437  1.00 18.76           C  
ATOM   1592  C   VAL B  74     -24.473  25.590  11.268  1.00 18.90           C  
ATOM   1593  O   VAL B  74     -24.077  25.922  10.146  1.00 18.99           O  
ATOM   1594  CB  VAL B  74     -25.581  23.388  10.804  1.00 18.75           C  
ATOM   1595  CG1 VAL B  74     -24.272  22.764  11.260  1.00 18.60           C  
ATOM   1596  CG2 VAL B  74     -26.727  22.468  11.172  1.00 19.07           C  
ATOM   1597  N   LEU B  75     -23.847  25.922  12.389  1.00 18.74           N  
ATOM   1598  CA  LEU B  75     -22.558  26.584  12.379  1.00 18.57           C  
ATOM   1599  C   LEU B  75     -21.513  25.703  13.052  1.00 18.55           C  
ATOM   1600  O   LEU B  75     -21.816  24.973  14.005  1.00 17.91           O  
ATOM   1601  CB  LEU B  75     -22.641  27.967  13.038  1.00 18.44           C  
ATOM   1602  CG  LEU B  75     -23.528  29.019  12.335  1.00 18.85           C  
ATOM   1603  CD1 LEU B  75     -23.466  30.390  13.038  1.00 16.78           C  
ATOM   1604  CD2 LEU B  75     -23.195  29.169  10.838  1.00 18.11           C  
ATOM   1605  N   LEU B  76     -20.289  25.785  12.524  1.00 18.76           N  
ATOM   1606  CA  LEU B  76     -19.134  24.990  12.958  1.00 18.87           C  
ATOM   1607  C   LEU B  76     -17.987  25.937  13.322  1.00 19.03           C  
ATOM   1608  O   LEU B  76     -17.463  26.629  12.441  1.00 19.61           O  
ATOM   1609  CB  LEU B  76     -18.678  24.063  11.811  1.00 18.96           C  
ATOM   1610  CG  LEU B  76     -19.315  22.701  11.458  1.00 18.35           C  
ATOM   1611  CD1 LEU B  76     -20.606  22.423  12.156  1.00 15.34           C  
ATOM   1612  CD2 LEU B  76     -19.456  22.515   9.944  1.00 18.22           C  
ATOM   1613  N   THR B  77     -17.595  25.978  14.598  1.00 18.80           N  
ATOM   1614  CA  THR B  77     -16.485  26.851  15.020  1.00 18.58           C  
ATOM   1615  C   THR B  77     -15.257  26.101  15.541  1.00 18.39           C  
ATOM   1616  O   THR B  77     -15.372  25.060  16.180  1.00 18.38           O  
ATOM   1617  CB  THR B  77     -16.916  27.910  16.073  1.00 18.60           C  
ATOM   1618  CG2 THR B  77     -18.113  28.719  15.580  1.00 18.40           C  
ATOM   1619  OG1 THR B  77     -17.254  27.266  17.309  1.00 18.82           O  
ATOM   1620  N   HIS B  78     -14.082  26.652  15.258  1.00 18.10           N  
ATOM   1621  CA  HIS B  78     -12.848  26.170  15.831  1.00 17.58           C  
ATOM   1622  C   HIS B  78     -12.089  27.331  16.437  1.00 17.42           C  
ATOM   1623  O   HIS B  78     -12.047  28.404  15.851  1.00 17.63           O  
ATOM   1624  CB  HIS B  78     -12.002  25.479  14.769  1.00 17.84           C  
ATOM   1625  CG  HIS B  78     -10.834  24.735  15.334  1.00 17.29           C  
ATOM   1626  CD2 HIS B  78     -10.676  24.087  16.512  1.00 17.16           C  
ATOM   1627  ND1 HIS B  78      -9.636  24.621  14.670  1.00 17.88           N  
ATOM   1628  CE1 HIS B  78      -8.789  23.928  15.410  1.00 18.25           C  
ATOM   1629  NE2 HIS B  78      -9.397  23.591  16.534  1.00 18.00           N  
ATOM   1630  N   THR B  79     -11.502  27.122  17.611  1.00 17.37           N  
ATOM   1631  CA  THR B  79     -10.856  28.212  18.353  1.00 17.80           C  
ATOM   1632  C   THR B  79      -9.635  27.788  19.183  1.00 18.08           C  
ATOM   1633  O   THR B  79      -9.738  26.945  20.086  1.00 18.13           O  
ATOM   1634  CB  THR B  79     -11.857  28.936  19.277  1.00 17.56           C  
ATOM   1635  CG2 THR B  79     -11.169  30.057  20.028  1.00 17.53           C  
ATOM   1636  OG1 THR B  79     -12.931  29.474  18.497  1.00 18.22           O  
ATOM   1637  N   ILE B  80      -8.488  28.383  18.862  1.00 18.44           N  
ATOM   1638  CA  ILE B  80      -7.283  28.267  19.675  1.00 18.90           C  
ATOM   1639  C   ILE B  80      -7.316  29.423  20.659  1.00 19.50           C  
ATOM   1640  O   ILE B  80      -7.401  30.585  20.251  1.00 19.99           O  
ATOM   1641  CB  ILE B  80      -5.990  28.410  18.830  1.00 18.78           C  
ATOM   1642  CG1 ILE B  80      -6.039  27.542  17.558  1.00 18.31           C  
ATOM   1643  CG2 ILE B  80      -4.714  28.194  19.699  1.00 18.58           C  
ATOM   1644  CD1 ILE B  80      -5.710  26.119  17.738  1.00 18.01           C  
ATOM   1645  N   SER B  81      -7.247  29.119  21.948  1.00 20.05           N  
ATOM   1646  CA  SER B  81      -7.243  30.176  22.955  1.00 20.72           C  
ATOM   1647  C   SER B  81      -5.990  30.141  23.822  1.00 20.96           C  
ATOM   1648  O   SER B  81      -5.371  29.087  23.996  1.00 21.00           O  
ATOM   1649  CB  SER B  81      -8.499  30.102  23.830  1.00 20.61           C  
ATOM   1650  OG  SER B  81      -9.677  30.233  23.044  1.00 21.46           O  
ATOM   1651  N   ARG B  82      -5.625  31.298  24.364  1.00 21.21           N  
ATOM   1652  CA  ARG B  82      -4.520  31.379  25.305  1.00 21.60           C  
ATOM   1653  C   ARG B  82      -5.020  31.575  26.732  1.00 21.93           C  
ATOM   1654  O   ARG B  82      -5.767  32.526  27.024  1.00 21.46           O  
ATOM   1655  CB  ARG B  82      -3.555  32.502  24.924  1.00 21.42           C  
ATOM   1656  CG  ARG B  82      -2.285  32.540  25.756  1.00 21.51           C  
ATOM   1657  CD  ARG B  82      -1.476  33.788  25.440  1.00 21.18           C  
ATOM   1658  NE  ARG B  82      -0.453  34.077  26.442  1.00 19.84           N  
ATOM   1659  CZ  ARG B  82       0.206  35.229  26.507  1.00 19.50           C  
ATOM   1660  NH1 ARG B  82      -0.061  36.187  25.631  1.00 19.06           N1+
ATOM   1661  NH2 ARG B  82       1.126  35.430  27.444  1.00 18.00           N  
ATOM   1662  N   ILE B  83      -4.603  30.659  27.610  1.00 22.40           N  
ATOM   1663  CA  ILE B  83      -4.799  30.821  29.049  1.00 22.93           C  
ATOM   1664  C   ILE B  83      -3.459  31.205  29.661  1.00 23.43           C  
ATOM   1665  O   ILE B  83      -2.603  30.354  29.928  1.00 23.63           O  
ATOM   1666  CB  ILE B  83      -5.392  29.569  29.750  1.00 22.80           C  
ATOM   1667  CG1 ILE B  83      -6.619  29.026  29.003  1.00 22.54           C  
ATOM   1668  CG2 ILE B  83      -5.770  29.909  31.186  1.00 22.77           C  
ATOM   1669  CD1 ILE B  83      -6.322  27.871  28.048  1.00 21.68           C  
ATOM   1670  N   ALA B  84      -3.291  32.506  29.864  1.00 24.05           N  
ATOM   1671  CA  ALA B  84      -2.027  33.071  30.290  1.00 24.63           C  
ATOM   1672  C   ALA B  84      -1.837  32.962  31.799  1.00 25.17           C  
ATOM   1673  O   ALA B  84      -2.806  32.995  32.557  1.00 25.03           O  
ATOM   1674  CB  ALA B  84      -1.931  34.525  29.836  1.00 24.51           C  
ATOM   1675  N   VAL B  85      -0.580  32.814  32.218  1.00 26.01           N  
ATOM   1676  CA  VAL B  85      -0.205  32.897  33.634  1.00 26.81           C  
ATOM   1677  C   VAL B  85      -0.421  34.317  34.179  1.00 27.31           C  
ATOM   1678  O   VAL B  85      -0.761  34.500  35.351  1.00 27.37           O  
ATOM   1679  CB  VAL B  85       1.265  32.431  33.895  1.00 26.84           C  
ATOM   1680  CG1 VAL B  85       1.326  30.924  34.090  1.00 26.92           C  
ATOM   1681  CG2 VAL B  85       2.210  32.875  32.774  1.00 26.81           C  
ATOM   1682  N   SER B  86      -0.226  35.308  33.309  1.00 27.84           N  
ATOM   1683  CA  SER B  86      -0.484  36.713  33.620  1.00 28.41           C  
ATOM   1684  C   SER B  86      -1.979  37.024  33.852  1.00 28.58           C  
ATOM   1685  O   SER B  86      -2.321  37.818  34.729  1.00 28.70           O  
ATOM   1686  CB  SER B  86       0.090  37.595  32.507  1.00 28.50           C  
ATOM   1687  OG  SER B  86      -0.407  38.921  32.585  1.00 29.39           O  
ATOM   1688  N   TYR B  87      -2.854  36.408  33.057  1.00 28.78           N  
ATOM   1689  CA  TYR B  87      -4.314  36.527  33.228  1.00 29.01           C  
ATOM   1690  C   TYR B  87      -5.052  35.249  32.787  1.00 28.68           C  
ATOM   1691  O   TYR B  87      -5.152  34.950  31.590  1.00 28.58           O  
ATOM   1692  CB  TYR B  87      -4.880  37.787  32.533  1.00 29.57           C  
ATOM   1693  CG  TYR B  87      -4.326  38.077  31.146  1.00 30.24           C  
ATOM   1694  CD1 TYR B  87      -3.048  38.627  30.980  1.00 31.29           C  
ATOM   1695  CD2 TYR B  87      -5.085  37.824  30.003  1.00 30.53           C  
ATOM   1696  CE1 TYR B  87      -2.530  38.894  29.707  1.00 31.55           C  
ATOM   1697  CE2 TYR B  87      -4.580  38.092  28.724  1.00 30.95           C  
ATOM   1698  CZ  TYR B  87      -3.304  38.626  28.585  1.00 30.93           C  
ATOM   1699  OH  TYR B  87      -2.799  38.893  27.331  1.00 30.67           O  
ATOM   1700  N   GLN B  88      -5.566  34.510  33.773  1.00 28.27           N  
ATOM   1701  CA  GLN B  88      -6.119  33.162  33.566  1.00 27.75           C  
ATOM   1702  C   GLN B  88      -7.588  33.104  33.128  1.00 27.34           C  
ATOM   1703  O   GLN B  88      -8.453  32.614  33.862  1.00 27.41           O  
ATOM   1704  CB  GLN B  88      -5.907  32.303  34.818  1.00 27.78           C  
ATOM   1705  CG  GLN B  88      -4.525  31.687  34.926  1.00 27.60           C  
ATOM   1706  CD  GLN B  88      -4.317  30.942  36.228  1.00 27.72           C  
ATOM   1707  NE2 GLN B  88      -3.486  29.907  36.186  1.00 28.02           N  
ATOM   1708  OE1 GLN B  88      -4.884  31.297  37.264  1.00 27.28           O  
ATOM   1709  N   THR B  89      -7.854  33.613  31.928  1.00 26.77           N  
ATOM   1710  CA  THR B  89      -9.134  33.421  31.242  1.00 26.17           C  
ATOM   1711  C   THR B  89      -8.843  33.226  29.750  1.00 25.65           C  
ATOM   1712  O   THR B  89      -7.947  33.879  29.213  1.00 25.88           O  
ATOM   1713  CB  THR B  89     -10.105  34.617  31.436  1.00 26.23           C  
ATOM   1714  CG2 THR B  89     -10.698  34.635  32.852  1.00 26.31           C  
ATOM   1715  OG1 THR B  89      -9.418  35.848  31.187  1.00 26.18           O  
ATOM   1716  N   PRO B  90      -9.590  32.325  29.078  1.00 24.98           N  
ATOM   1717  CA  PRO B  90      -9.338  32.005  27.669  1.00 24.29           C  
ATOM   1718  C   PRO B  90      -9.509  33.208  26.757  1.00 23.63           C  
ATOM   1719  O   PRO B  90     -10.587  33.786  26.687  1.00 23.90           O  
ATOM   1720  CB  PRO B  90     -10.403  30.953  27.343  1.00 24.36           C  
ATOM   1721  CG  PRO B  90     -10.868  30.441  28.654  1.00 24.86           C  
ATOM   1722  CD  PRO B  90     -10.732  31.564  29.616  1.00 25.06           C  
ATOM   1723  N   VAL B  91      -8.437  33.580  26.073  1.00 23.02           N  
ATOM   1724  CA  VAL B  91      -8.449  34.702  25.154  1.00 22.47           C  
ATOM   1725  C   VAL B  91      -8.184  34.176  23.757  1.00 22.05           C  
ATOM   1726  O   VAL B  91      -7.183  33.496  23.534  1.00 22.07           O  
ATOM   1727  CB  VAL B  91      -7.369  35.738  25.523  1.00 22.53           C  
ATOM   1728  CG1 VAL B  91      -7.330  36.865  24.494  1.00 22.88           C  
ATOM   1729  CG2 VAL B  91      -7.623  36.300  26.915  1.00 22.60           C  
ATOM   1730  N   ASN B  92      -9.074  34.487  22.818  1.00 21.40           N  
ATOM   1731  CA  ASN B  92      -8.930  34.003  21.443  1.00 20.94           C  
ATOM   1732  C   ASN B  92      -7.647  34.470  20.739  1.00 20.29           C  
ATOM   1733  O   ASN B  92      -7.366  35.670  20.691  1.00 20.08           O  
ATOM   1734  CB  ASN B  92     -10.168  34.355  20.612  1.00 20.92           C  
ATOM   1735  CG  ASN B  92     -11.387  33.535  21.009  1.00 21.92           C  
ATOM   1736  ND2 ASN B  92     -12.472  33.672  20.247  1.00 21.12           N  
ATOM   1737  OD1 ASN B  92     -11.351  32.781  21.990  1.00 22.72           O  
ATOM   1738  N   LEU B  93      -6.874  33.512  20.216  1.00 19.24           N  
ATOM   1739  CA  LEU B  93      -5.710  33.816  19.370  1.00 18.48           C  
ATOM   1740  C   LEU B  93      -6.051  33.639  17.901  1.00 17.95           C  
ATOM   1741  O   LEU B  93      -5.658  34.451  17.057  1.00 17.61           O  
ATOM   1742  CB  LEU B  93      -4.514  32.917  19.713  1.00 18.48           C  
ATOM   1743  CG  LEU B  93      -4.034  32.895  21.161  1.00 17.87           C  
ATOM   1744  CD1 LEU B  93      -2.847  31.981  21.274  1.00 18.16           C  
ATOM   1745  CD2 LEU B  93      -3.713  34.297  21.671  1.00 16.02           C  
ATOM   1746  N   LEU B  94      -6.791  32.569  17.618  1.00 17.42           N  
ATOM   1747  CA  LEU B  94      -7.139  32.169  16.261  1.00 17.06           C  
ATOM   1748  C   LEU B  94      -8.509  31.535  16.290  1.00 17.01           C  
ATOM   1749  O   LEU B  94      -8.750  30.581  17.054  1.00 17.39           O  
ATOM   1750  CB  LEU B  94      -6.123  31.149  15.724  1.00 17.00           C  
ATOM   1751  CG  LEU B  94      -4.637  31.538  15.849  1.00 16.43           C  
ATOM   1752  CD1 LEU B  94      -3.711  30.309  15.863  1.00 15.96           C  
ATOM   1753  CD2 LEU B  94      -4.243  32.522  14.759  1.00 14.17           C  
ATOM   1754  N   SER B  95      -9.414  32.062  15.473  1.00 16.34           N  
ATOM   1755  CA  SER B  95     -10.760  31.512  15.404  1.00 15.73           C  
ATOM   1756  C   SER B  95     -11.332  31.645  14.006  1.00 15.15           C  
ATOM   1757  O   SER B  95     -11.043  32.611  13.309  1.00 15.47           O  
ATOM   1758  CB  SER B  95     -11.666  32.204  16.412  1.00 15.88           C  
ATOM   1759  OG  SER B  95     -12.758  31.367  16.770  1.00 17.28           O  
ATOM   1760  N   ALA B  96     -12.116  30.652  13.596  1.00 14.50           N  
ATOM   1761  CA  ALA B  96     -12.829  30.672  12.321  1.00 14.07           C  
ATOM   1762  C   ALA B  96     -14.155  29.933  12.452  1.00 14.18           C  
ATOM   1763  O   ALA B  96     -14.296  29.035  13.293  1.00 14.49           O  
ATOM   1764  CB  ALA B  96     -11.993  30.067  11.212  1.00 13.51           C  
ATOM   1765  N   ILE B  97     -15.120  30.327  11.618  1.00 14.13           N  
ATOM   1766  CA  ILE B  97     -16.462  29.738  11.578  1.00 13.64           C  
ATOM   1767  C   ILE B  97     -16.774  29.196  10.173  1.00 13.93           C  
ATOM   1768  O   ILE B  97     -16.447  29.837   9.172  1.00 13.50           O  
ATOM   1769  CB  ILE B  97     -17.524  30.781  11.990  1.00 13.49           C  
ATOM   1770  CG1 ILE B  97     -17.096  31.470  13.295  1.00 12.62           C  
ATOM   1771  CG2 ILE B  97     -18.929  30.132  12.097  1.00 13.46           C  
ATOM   1772  CD1 ILE B  97     -17.994  32.576  13.766  1.00 10.38           C  
ATOM   1773  N   ARG B  98     -17.389  28.013  10.101  1.00 14.07           N  
ATOM   1774  CA  ARG B  98     -17.846  27.469   8.816  1.00 14.50           C  
ATOM   1775  C   ARG B  98     -19.327  27.129   8.865  1.00 14.80           C  
ATOM   1776  O   ARG B  98     -19.868  26.827   9.928  1.00 14.75           O  
ATOM   1777  CB  ARG B  98     -17.044  26.225   8.416  1.00 14.71           C  
ATOM   1778  CG  ARG B  98     -15.655  26.507   7.817  1.00 14.73           C  
ATOM   1779  CD  ARG B  98     -15.722  26.508   6.303  1.00 13.89           C  
ATOM   1780  NE  ARG B  98     -14.536  25.924   5.692  1.00 13.00           N  
ATOM   1781  CZ  ARG B  98     -14.443  25.610   4.406  1.00 13.32           C  
ATOM   1782  NH1 ARG B  98     -15.466  25.805   3.589  1.00 12.37           N1+
ATOM   1783  NH2 ARG B  98     -13.328  25.084   3.934  1.00 15.55           N  
ATOM   1784  N   SER B  99     -19.971  27.175   7.702  1.00 15.03           N  
ATOM   1785  CA  SER B  99     -21.380  26.832   7.562  1.00 14.88           C  
ATOM   1786  C   SER B  99     -21.583  25.812   6.436  1.00 15.01           C  
ATOM   1787  O   SER B  99     -21.524  26.186   5.263  1.00 15.00           O  
ATOM   1788  CB  SER B  99     -22.189  28.106   7.264  1.00 14.98           C  
ATOM   1789  OG  SER B  99     -21.638  28.789   6.148  1.00 14.01           O  
ATOM   1790  N   PRO B 100     -21.863  24.532   6.782  1.00 15.25           N  
ATOM   1791  CA  PRO B 100     -21.992  23.463   5.770  1.00 15.33           C  
ATOM   1792  C   PRO B 100     -23.302  23.494   4.969  1.00 15.75           C  
ATOM   1793  O   PRO B 100     -23.357  22.939   3.871  1.00 15.69           O  
ATOM   1794  CB  PRO B 100     -21.966  22.182   6.610  1.00 15.04           C  
ATOM   1795  CG  PRO B 100     -22.548  22.568   7.915  1.00 14.61           C  
ATOM   1796  CD  PRO B 100     -22.126  24.023   8.144  1.00 15.27           C  
ATOM   1797  N   CYS B 101     -24.341  24.132   5.506  1.00 16.25           N  
ATOM   1798  CA  CYS B 101     -25.697  23.946   4.980  1.00 16.87           C  
ATOM   1799  C   CYS B 101     -26.308  25.147   4.270  1.00 17.77           C  
ATOM   1800  O   CYS B 101     -26.710  26.104   4.914  1.00 17.29           O  
ATOM   1801  CB  CYS B 101     -26.614  23.479   6.110  1.00 16.75           C  
ATOM   1802  SG  CYS B 101     -26.158  21.874   6.712  1.00 15.25           S  
ATOM   1803  N   GLN B 102     -26.388  25.080   2.942  1.00 19.60           N  
ATOM   1804  CA  GLN B 102     -27.025  26.145   2.143  1.00 21.35           C  
ATOM   1805  C   GLN B 102     -28.534  25.943   2.089  1.00 22.21           C  
ATOM   1806  O   GLN B 102     -29.296  26.905   2.210  1.00 22.92           O  
ATOM   1807  CB  GLN B 102     -26.460  26.201   0.719  1.00 21.20           C  
ATOM   1808  CG  GLN B 102     -24.967  26.542   0.630  1.00 22.27           C  
ATOM   1809  CD  GLN B 102     -24.351  26.144  -0.709  1.00 22.48           C  
ATOM   1810  NE2 GLN B 102     -23.878  27.138  -1.466  1.00 23.14           N  
ATOM   1811  OE1 GLN B 102     -24.295  24.956  -1.055  1.00 23.97           O  
ATOM   1812  N   ARG B 103     -28.967  24.700   1.891  1.00 23.13           N  
ATOM   1813  CA  ARG B 103     -30.386  24.356   2.013  1.00 24.41           C  
ATOM   1814  C   ARG B 103     -30.580  23.266   3.062  1.00 24.57           C  
ATOM   1815  O   ARG B 103     -29.658  22.493   3.345  1.00 24.98           O  
ATOM   1816  CB  ARG B 103     -30.984  23.891   0.667  1.00 24.75           C  
ATOM   1817  CG  ARG B 103     -30.773  24.831  -0.539  1.00 26.95           C  
ATOM   1818  CD  ARG B 103     -31.422  26.220  -0.342  1.00 30.09           C  
ATOM   1819  NE  ARG B 103     -31.367  27.068  -1.542  1.00 31.83           N  
ATOM   1820  CZ  ARG B 103     -30.304  27.767  -1.945  1.00 31.97           C  
ATOM   1821  NH1 ARG B 103     -29.165  27.735  -1.258  1.00 31.94           N1+
ATOM   1822  NH2 ARG B 103     -30.382  28.503  -3.049  1.00 31.78           N  
ATOM   1823  N   GLU B 104     -31.777  23.225   3.641  1.00 24.70           N  
ATOM   1824  CA  GLU B 104     -32.240  22.089   4.438  1.00 24.99           C  
ATOM   1825  C   GLU B 104     -32.411  20.898   3.494  1.00 24.95           C  
ATOM   1826  O   GLU B 104     -32.886  21.073   2.374  1.00 25.32           O  
ATOM   1827  CB  GLU B 104     -33.588  22.437   5.086  1.00 24.86           C  
ATOM   1828  CG  GLU B 104     -34.102  21.435   6.122  1.00 25.35           C  
ATOM   1829  CD  GLU B 104     -35.560  21.679   6.529  1.00 25.65           C  
ATOM   1830  OE1 GLU B 104     -36.196  20.740   7.066  1.00 26.01           O  
ATOM   1831  OE2 GLU B 104     -36.075  22.801   6.316  1.00 26.40           O1-
ATOM   1832  N   THR B 105     -32.016  19.701   3.920  1.00 24.90           N  
ATOM   1833  CA  THR B 105     -32.279  18.508   3.108  1.00 24.81           C  
ATOM   1834  C   THR B 105     -33.740  18.116   3.302  1.00 24.84           C  
ATOM   1835  O   THR B 105     -34.154  17.830   4.428  1.00 25.06           O  
ATOM   1836  CB  THR B 105     -31.297  17.317   3.399  1.00 24.88           C  
ATOM   1837  CG2 THR B 105     -31.044  17.160   4.872  1.00 24.66           C  
ATOM   1838  OG1 THR B 105     -31.852  16.089   2.904  1.00 24.16           O  
ATOM   1839  N   PRO B 106     -34.536  18.129   2.213  1.00 24.90           N  
ATOM   1840  CA  PRO B 106     -35.994  17.876   2.327  1.00 24.86           C  
ATOM   1841  C   PRO B 106     -36.323  16.503   2.919  1.00 24.90           C  
ATOM   1842  O   PRO B 106     -35.512  15.583   2.818  1.00 24.83           O  
ATOM   1843  CB  PRO B 106     -36.502  17.984   0.882  1.00 24.60           C  
ATOM   1844  CG  PRO B 106     -35.293  17.859   0.022  1.00 25.03           C  
ATOM   1845  CD  PRO B 106     -34.124  18.381   0.820  1.00 24.73           C  
ATOM   1846  N   GLU B 107     -37.500  16.377   3.532  1.00 25.07           N  
ATOM   1847  CA  GLU B 107     -37.881  15.146   4.243  1.00 25.26           C  
ATOM   1848  C   GLU B 107     -38.126  13.955   3.311  1.00 25.14           C  
ATOM   1849  O   GLU B 107     -38.953  14.023   2.400  1.00 25.06           O  
ATOM   1850  CB  GLU B 107     -39.094  15.385   5.162  1.00 25.39           C  
ATOM   1851  CG  GLU B 107     -40.415  15.680   4.448  1.00 25.37           C  
ATOM   1852  CD  GLU B 107     -41.593  15.726   5.399  1.00 25.46           C  
ATOM   1853  OE1 GLU B 107     -42.570  14.951   5.192  1.00 25.00           O  
ATOM   1854  OE2 GLU B 107     -41.531  16.535   6.359  1.00 25.42           O1-
ATOM   1855  N   GLY B 108     -37.395  12.869   3.548  1.00 25.13           N  
ATOM   1856  CA  GLY B 108     -37.525  11.654   2.736  1.00 24.91           C  
ATOM   1857  C   GLY B 108     -36.542  11.626   1.578  1.00 24.70           C  
ATOM   1858  O   GLY B 108     -36.487  10.650   0.825  1.00 24.68           O  
ATOM   1859  N   ALA B 109     -35.773  12.706   1.435  1.00 24.36           N  
ATOM   1860  CA  ALA B 109     -34.715  12.778   0.436  1.00 23.99           C  
ATOM   1861  C   ALA B 109     -33.462  12.117   0.979  1.00 23.77           C  
ATOM   1862  O   ALA B 109     -33.086  12.332   2.134  1.00 23.73           O  
ATOM   1863  CB  ALA B 109     -34.428  14.228   0.044  1.00 23.85           C  
ATOM   1864  N   GLU B 110     -32.838  11.295   0.138  1.00 23.51           N  
ATOM   1865  CA  GLU B 110     -31.554  10.676   0.428  1.00 23.16           C  
ATOM   1866  C   GLU B 110     -30.660  11.684   1.148  1.00 22.77           C  
ATOM   1867  O   GLU B 110     -30.425  12.789   0.643  1.00 23.00           O  
ATOM   1868  CB  GLU B 110     -30.921  10.206  -0.887  1.00 23.33           C  
ATOM   1869  CG  GLU B 110     -29.445   9.810  -0.826  1.00 23.38           C  
ATOM   1870  CD  GLU B 110     -28.922   9.339  -2.177  1.00 23.27           C  
ATOM   1871  OE1 GLU B 110     -29.516   8.391  -2.745  1.00 23.91           O  
ATOM   1872  OE2 GLU B 110     -27.927   9.915  -2.672  1.00 22.56           O1-
ATOM   1873  N   ALA B 111     -30.203  11.321   2.345  1.00 22.01           N  
ATOM   1874  CA  ALA B 111     -29.352  12.214   3.134  1.00 21.14           C  
ATOM   1875  C   ALA B 111     -27.904  12.141   2.639  1.00 20.53           C  
ATOM   1876  O   ALA B 111     -27.342  11.044   2.466  1.00 20.62           O  
ATOM   1877  CB  ALA B 111     -29.447  11.884   4.622  1.00 21.06           C  
ATOM   1878  N   ASN B 112     -27.313  13.308   2.394  1.00 19.35           N  
ATOM   1879  CA  ASN B 112     -25.957  13.373   1.855  1.00 18.40           C  
ATOM   1880  C   ASN B 112     -24.903  13.784   2.875  1.00 17.10           C  
ATOM   1881  O   ASN B 112     -25.118  14.729   3.638  1.00 16.99           O  
ATOM   1882  CB  ASN B 112     -25.902  14.312   0.647  1.00 18.85           C  
ATOM   1883  CG  ASN B 112     -26.077  13.580  -0.671  1.00 19.29           C  
ATOM   1884  ND2 ASN B 112     -27.127  13.935  -1.404  1.00 19.04           N  
ATOM   1885  OD1 ASN B 112     -25.270  12.715  -1.032  1.00 19.49           O  
ATOM   1886  N   PRO B 113     -23.753  13.083   2.877  1.00 15.67           N  
ATOM   1887  CA  PRO B 113     -22.655  13.408   3.777  1.00 14.63           C  
ATOM   1888  C   PRO B 113     -22.040  14.765   3.444  1.00 13.94           C  
ATOM   1889  O   PRO B 113     -21.834  15.085   2.275  1.00 13.44           O  
ATOM   1890  CB  PRO B 113     -21.636  12.304   3.496  1.00 14.35           C  
ATOM   1891  CG  PRO B 113     -21.923  11.858   2.120  1.00 14.56           C  
ATOM   1892  CD  PRO B 113     -23.416  11.950   1.995  1.00 15.60           C  
ATOM   1893  N   TRP B 114     -21.764  15.567   4.461  1.00 13.10           N  
ATOM   1894  CA  TRP B 114     -20.956  16.748   4.234  1.00 12.76           C  
ATOM   1895  C   TRP B 114     -19.658  16.747   5.059  1.00 12.89           C  
ATOM   1896  O   TRP B 114     -19.512  15.980   6.017  1.00 12.66           O  
ATOM   1897  CB  TRP B 114     -21.772  18.038   4.373  1.00 12.24           C  
ATOM   1898  CG  TRP B 114     -22.499  18.175   5.649  1.00 11.47           C  
ATOM   1899  CD1 TRP B 114     -23.841  17.969   5.867  1.00 10.75           C  
ATOM   1900  CD2 TRP B 114     -21.937  18.542   6.904  1.00 10.15           C  
ATOM   1901  CE2 TRP B 114     -22.988  18.548   7.846  1.00 11.40           C  
ATOM   1902  CE3 TRP B 114     -20.652  18.883   7.325  1.00 10.15           C  
ATOM   1903  NE1 TRP B 114     -24.142  18.200   7.187  1.00 10.03           N  
ATOM   1904  CZ2 TRP B 114     -22.781  18.887   9.187  1.00 11.94           C  
ATOM   1905  CZ3 TRP B 114     -20.452  19.217   8.655  1.00 10.92           C  
ATOM   1906  CH2 TRP B 114     -21.508  19.214   9.569  1.00 10.94           C  
ATOM   1907  N   TYR B 115     -18.716  17.592   4.642  1.00 12.93           N  
ATOM   1908  CA  TYR B 115     -17.391  17.690   5.247  1.00 12.86           C  
ATOM   1909  C   TYR B 115     -16.908  19.141   5.193  1.00 12.87           C  
ATOM   1910  O   TYR B 115     -17.021  19.803   4.150  1.00 12.72           O  
ATOM   1911  CB  TYR B 115     -16.397  16.828   4.478  1.00 12.66           C  
ATOM   1912  CG  TYR B 115     -16.392  15.342   4.777  1.00 13.00           C  
ATOM   1913  CD1 TYR B 115     -16.912  14.422   3.861  1.00 13.02           C  
ATOM   1914  CD2 TYR B 115     -15.805  14.843   5.942  1.00 13.35           C  
ATOM   1915  CE1 TYR B 115     -16.871  13.046   4.117  1.00 11.86           C  
ATOM   1916  CE2 TYR B 115     -15.759  13.468   6.202  1.00 12.01           C  
ATOM   1917  CZ  TYR B 115     -16.299  12.584   5.289  1.00 11.93           C  
ATOM   1918  OH  TYR B 115     -16.254  11.235   5.548  1.00 12.52           O  
ATOM   1919  N   GLU B 116     -16.369  19.629   6.309  1.00 12.83           N  
ATOM   1920  CA  GLU B 116     -15.822  20.981   6.381  1.00 13.12           C  
ATOM   1921  C   GLU B 116     -14.564  20.992   7.223  1.00 13.28           C  
ATOM   1922  O   GLU B 116     -14.626  20.680   8.416  1.00 13.85           O  
ATOM   1923  CB  GLU B 116     -16.817  21.952   7.018  1.00 13.19           C  
ATOM   1924  CG  GLU B 116     -18.036  22.258   6.191  1.00 13.58           C  
ATOM   1925  CD  GLU B 116     -17.892  23.510   5.377  1.00 12.63           C  
ATOM   1926  OE1 GLU B 116     -16.866  23.682   4.711  1.00 12.78           O  
ATOM   1927  OE2 GLU B 116     -18.830  24.323   5.389  1.00 15.15           O1-
ATOM   1928  N   PRO B 117     -13.418  21.322   6.609  1.00 13.12           N  
ATOM   1929  CA  PRO B 117     -12.216  21.564   7.384  1.00 13.66           C  
ATOM   1930  C   PRO B 117     -12.083  23.012   7.827  1.00 14.44           C  
ATOM   1931  O   PRO B 117     -12.590  23.930   7.159  1.00 14.47           O  
ATOM   1932  CB  PRO B 117     -11.086  21.208   6.407  1.00 13.25           C  
ATOM   1933  CG  PRO B 117     -11.653  21.411   5.047  1.00 12.85           C  
ATOM   1934  CD  PRO B 117     -13.171  21.438   5.161  1.00 13.09           C  
ATOM   1935  N   ILE B 118     -11.416  23.201   8.962  1.00 15.20           N  
ATOM   1936  CA  ILE B 118     -10.945  24.517   9.383  1.00 15.67           C  
ATOM   1937  C   ILE B 118      -9.464  24.417   9.740  1.00 15.85           C  
ATOM   1938  O   ILE B 118      -9.061  23.566  10.549  1.00 16.10           O  
ATOM   1939  CB  ILE B 118     -11.751  25.071  10.567  1.00 15.60           C  
ATOM   1940  CG1 ILE B 118     -13.208  25.265  10.156  1.00 16.34           C  
ATOM   1941  CG2 ILE B 118     -11.179  26.412  11.007  1.00 16.69           C  
ATOM   1942  CD1 ILE B 118     -14.107  25.702  11.262  1.00 17.80           C  
ATOM   1943  N   TYR B 119      -8.651  25.254   9.107  1.00 15.86           N  
ATOM   1944  CA  TYR B 119      -7.249  25.342   9.471  1.00 15.89           C  
ATOM   1945  C   TYR B 119      -6.929  26.675  10.134  1.00 16.05           C  
ATOM   1946  O   TYR B 119      -7.222  27.742   9.596  1.00 15.95           O  
ATOM   1947  CB  TYR B 119      -6.328  25.110   8.274  1.00 15.78           C  
ATOM   1948  CG  TYR B 119      -4.862  25.166   8.651  1.00 15.38           C  
ATOM   1949  CD1 TYR B 119      -4.187  24.022   9.069  1.00 15.42           C  
ATOM   1950  CD2 TYR B 119      -4.156  26.363   8.611  1.00 15.17           C  
ATOM   1951  CE1 TYR B 119      -2.849  24.062   9.430  1.00 13.99           C  
ATOM   1952  CE2 TYR B 119      -2.807  26.416   8.971  1.00 16.30           C  
ATOM   1953  CZ  TYR B 119      -2.162  25.257   9.377  1.00 15.53           C  
ATOM   1954  OH  TYR B 119      -0.830  25.298   9.729  1.00 15.55           O  
ATOM   1955  N   LEU B 120      -6.310  26.578  11.306  1.00 16.35           N  
ATOM   1956  CA  LEU B 120      -5.853  27.718  12.079  1.00 16.50           C  
ATOM   1957  C   LEU B 120      -4.345  27.629  12.204  1.00 16.75           C  
ATOM   1958  O   LEU B 120      -3.814  26.554  12.485  1.00 16.81           O  
ATOM   1959  CB  LEU B 120      -6.493  27.675  13.467  1.00 16.51           C  
ATOM   1960  CG  LEU B 120      -7.873  28.327  13.708  1.00 16.83           C  
ATOM   1961  CD1 LEU B 120      -8.587  28.896  12.457  1.00 14.89           C  
ATOM   1962  CD2 LEU B 120      -8.765  27.385  14.478  1.00 13.63           C  
ATOM   1963  N   GLY B 121      -3.658  28.750  11.983  1.00 16.66           N  
ATOM   1964  CA  GLY B 121      -2.202  28.802  12.094  1.00 16.76           C  
ATOM   1965  C   GLY B 121      -1.722  30.232  12.235  1.00 16.79           C  
ATOM   1966  O   GLY B 121      -2.201  31.117  11.533  1.00 17.09           O  
ATOM   1967  N   GLY B 122      -0.773  30.460  13.136  1.00 16.42           N  
ATOM   1968  CA  GLY B 122      -0.305  31.812  13.431  1.00 15.98           C  
ATOM   1969  C   GLY B 122       0.805  31.816  14.463  1.00 15.72           C  
ATOM   1970  O   GLY B 122       1.046  30.800  15.109  1.00 15.43           O  
ATOM   1971  N   VAL B 123       1.472  32.959  14.621  1.00 15.51           N  
ATOM   1972  CA  VAL B 123       2.622  33.077  15.529  1.00 15.49           C  
ATOM   1973  C   VAL B 123       2.323  33.989  16.725  1.00 15.79           C  
ATOM   1974  O   VAL B 123       1.718  35.058  16.577  1.00 15.87           O  
ATOM   1975  CB  VAL B 123       3.908  33.534  14.775  1.00 15.32           C  
ATOM   1976  CG1 VAL B 123       5.000  33.964  15.747  1.00 15.22           C  
ATOM   1977  CG2 VAL B 123       4.413  32.423  13.862  1.00 14.15           C  
ATOM   1978  N   PHE B 124       2.757  33.552  17.907  1.00 15.91           N  
ATOM   1979  CA  PHE B 124       2.432  34.217  19.164  1.00 16.00           C  
ATOM   1980  C   PHE B 124       3.568  34.111  20.176  1.00 16.65           C  
ATOM   1981  O   PHE B 124       4.224  33.069  20.293  1.00 16.72           O  
ATOM   1982  CB  PHE B 124       1.146  33.623  19.755  1.00 15.74           C  
ATOM   1983  CG  PHE B 124      -0.087  33.845  18.897  1.00 15.61           C  
ATOM   1984  CD1 PHE B 124      -0.480  32.896  17.952  1.00 14.41           C  
ATOM   1985  CD2 PHE B 124      -0.848  35.010  19.033  1.00 14.34           C  
ATOM   1986  CE1 PHE B 124      -1.602  33.105  17.159  1.00 13.00           C  
ATOM   1987  CE2 PHE B 124      -1.981  35.228  18.245  1.00 14.12           C  
ATOM   1988  CZ  PHE B 124      -2.354  34.277  17.304  1.00 14.70           C  
ATOM   1989  N   GLN B 125       3.812  35.205  20.892  1.00 17.41           N  
ATOM   1990  CA  GLN B 125       4.693  35.182  22.045  1.00 18.28           C  
ATOM   1991  C   GLN B 125       3.967  34.555  23.220  1.00 18.44           C  
ATOM   1992  O   GLN B 125       2.905  35.014  23.616  1.00 18.66           O  
ATOM   1993  CB  GLN B 125       5.166  36.591  22.407  1.00 18.58           C  
ATOM   1994  CG  GLN B 125       5.824  36.685  23.779  1.00 20.08           C  
ATOM   1995  CD  GLN B 125       7.214  37.288  23.723  1.00 21.94           C  
ATOM   1996  NE2 GLN B 125       7.299  38.599  23.938  1.00 21.32           N  
ATOM   1997  OE1 GLN B 125       8.206  36.579  23.504  1.00 22.89           O  
ATOM   1998  N   LEU B 126       4.547  33.503  23.777  1.00 19.05           N  
ATOM   1999  CA  LEU B 126       3.946  32.818  24.920  1.00 19.35           C  
ATOM   2000  C   LEU B 126       4.879  32.857  26.121  1.00 19.61           C  
ATOM   2001  O   LEU B 126       6.094  32.776  25.973  1.00 19.54           O  
ATOM   2002  CB  LEU B 126       3.603  31.369  24.564  1.00 19.15           C  
ATOM   2003  CG  LEU B 126       2.729  31.141  23.329  1.00 19.14           C  
ATOM   2004  CD1 LEU B 126       2.515  29.650  23.108  1.00 19.67           C  
ATOM   2005  CD2 LEU B 126       1.381  31.879  23.432  1.00 19.55           C  
ATOM   2006  N   GLU B 127       4.292  32.995  27.304  1.00 19.80           N  
ATOM   2007  CA  GLU B 127       5.034  32.985  28.556  1.00 19.87           C  
ATOM   2008  C   GLU B 127       5.169  31.563  29.099  1.00 19.59           C  
ATOM   2009  O   GLU B 127       4.392  30.690  28.722  1.00 19.57           O  
ATOM   2010  CB  GLU B 127       4.339  33.902  29.572  1.00 20.13           C  
ATOM   2011  CG  GLU B 127       4.953  35.298  29.668  1.00 20.89           C  
ATOM   2012  CD  GLU B 127       4.912  36.059  28.356  1.00 21.67           C  
ATOM   2013  OE1 GLU B 127       5.956  36.122  27.670  1.00 21.58           O  
ATOM   2014  OE2 GLU B 127       3.834  36.587  28.010  1.00 22.78           O1-
ATOM   2015  N   PRO B 128       6.162  31.322  29.980  1.00 19.65           N  
ATOM   2016  CA  PRO B 128       6.305  29.987  30.568  1.00 19.65           C  
ATOM   2017  C   PRO B 128       5.172  29.682  31.546  1.00 19.62           C  
ATOM   2018  O   PRO B 128       4.963  30.424  32.509  1.00 19.61           O  
ATOM   2019  CB  PRO B 128       7.654  30.062  31.300  1.00 19.69           C  
ATOM   2020  CG  PRO B 128       7.851  31.512  31.596  1.00 19.53           C  
ATOM   2021  CD  PRO B 128       7.202  32.255  30.464  1.00 19.68           C  
ATOM   2022  N   GLY B 129       4.450  28.597  31.288  1.00 19.63           N  
ATOM   2023  CA  GLY B 129       3.305  28.219  32.105  1.00 19.63           C  
ATOM   2024  C   GLY B 129       1.991  28.522  31.412  1.00 19.84           C  
ATOM   2025  O   GLY B 129       0.923  28.157  31.913  1.00 19.85           O  
ATOM   2026  N   ASP B 130       2.066  29.201  30.266  1.00 19.86           N  
ATOM   2027  CA  ASP B 130       0.885  29.467  29.448  1.00 19.94           C  
ATOM   2028  C   ASP B 130       0.246  28.158  28.998  1.00 20.21           C  
ATOM   2029  O   ASP B 130       0.929  27.149  28.792  1.00 20.17           O  
ATOM   2030  CB  ASP B 130       1.233  30.321  28.226  1.00 19.74           C  
ATOM   2031  CG  ASP B 130       1.307  31.797  28.539  1.00 19.63           C  
ATOM   2032  OD1 ASP B 130       0.922  32.208  29.651  1.00 19.94           O  
ATOM   2033  OD2 ASP B 130       1.746  32.557  27.657  1.00 19.66           O1-
ATOM   2034  N   ARG B 131      -1.069  28.185  28.854  1.00 20.35           N  
ATOM   2035  CA  ARG B 131      -1.827  27.003  28.512  1.00 20.65           C  
ATOM   2036  C   ARG B 131      -2.539  27.294  27.199  1.00 20.56           C  
ATOM   2037  O   ARG B 131      -3.069  28.387  27.007  1.00 20.91           O  
ATOM   2038  CB  ARG B 131      -2.832  26.720  29.633  1.00 21.05           C  
ATOM   2039  CG  ARG B 131      -2.941  25.263  30.056  1.00 21.74           C  
ATOM   2040  CD  ARG B 131      -3.258  25.132  31.547  1.00 22.79           C  
ATOM   2041  NE  ARG B 131      -2.039  25.022  32.354  1.00 24.43           N  
ATOM   2042  CZ  ARG B 131      -1.453  26.031  32.999  1.00 25.00           C  
ATOM   2043  NH1 ARG B 131      -1.976  27.254  32.951  1.00 25.19           N1+
ATOM   2044  NH2 ARG B 131      -0.341  25.815  33.702  1.00 24.22           N  
ATOM   2045  N   LEU B 132      -2.538  26.337  26.282  1.00 20.34           N  
ATOM   2046  CA  LEU B 132      -3.256  26.520  25.028  1.00 20.15           C  
ATOM   2047  C   LEU B 132      -4.309  25.430  24.822  1.00 20.27           C  
ATOM   2048  O   LEU B 132      -4.049  24.249  25.068  1.00 20.23           O  
ATOM   2049  CB  LEU B 132      -2.289  26.548  23.846  1.00 20.03           C  
ATOM   2050  CG  LEU B 132      -1.137  27.554  23.775  1.00 19.67           C  
ATOM   2051  CD1 LEU B 132      -0.319  27.227  22.556  1.00 19.96           C  
ATOM   2052  CD2 LEU B 132      -1.591  29.007  23.708  1.00 19.45           C  
ATOM   2053  N   SER B 133      -5.492  25.843  24.373  1.00 20.12           N  
ATOM   2054  CA  SER B 133      -6.588  24.934  24.065  1.00 20.31           C  
ATOM   2055  C   SER B 133      -7.058  25.145  22.630  1.00 20.45           C  
ATOM   2056  O   SER B 133      -6.934  26.251  22.080  1.00 20.49           O  
ATOM   2057  CB  SER B 133      -7.766  25.162  25.018  1.00 20.29           C  
ATOM   2058  OG  SER B 133      -8.343  26.441  24.808  1.00 20.77           O  
ATOM   2059  N   ALA B 134      -7.601  24.081  22.041  1.00 20.20           N  
ATOM   2060  CA  ALA B 134      -8.120  24.103  20.683  1.00 19.80           C  
ATOM   2061  C   ALA B 134      -9.459  23.405  20.740  1.00 19.76           C  
ATOM   2062  O   ALA B 134      -9.529  22.191  20.943  1.00 19.53           O  
ATOM   2063  CB  ALA B 134      -7.173  23.404  19.726  1.00 19.58           C  
ATOM   2064  N   GLU B 135     -10.515  24.196  20.554  1.00 19.69           N  
ATOM   2065  CA  GLU B 135     -11.854  23.835  20.983  1.00 19.54           C  
ATOM   2066  C   GLU B 135     -12.895  24.027  19.880  1.00 19.17           C  
ATOM   2067  O   GLU B 135     -12.738  24.873  19.001  1.00 19.16           O  
ATOM   2068  CB  GLU B 135     -12.223  24.713  22.175  1.00 19.80           C  
ATOM   2069  CG  GLU B 135     -12.974  24.008  23.271  1.00 21.73           C  
ATOM   2070  CD  GLU B 135     -12.064  23.533  24.381  1.00 24.17           C  
ATOM   2071  OE1 GLU B 135     -11.178  22.684  24.123  1.00 24.42           O  
ATOM   2072  OE2 GLU B 135     -12.249  24.004  25.524  1.00 26.22           O1-
ATOM   2073  N   ILE B 136     -13.973  23.250  19.943  1.00 18.86           N  
ATOM   2074  CA  ILE B 136     -15.059  23.346  18.955  1.00 18.35           C  
ATOM   2075  C   ILE B 136     -16.423  23.496  19.634  1.00 18.20           C  
ATOM   2076  O   ILE B 136     -16.572  23.191  20.812  1.00 17.78           O  
ATOM   2077  CB  ILE B 136     -15.062  22.141  17.962  1.00 18.18           C  
ATOM   2078  CG1 ILE B 136     -15.399  20.834  18.684  1.00 17.79           C  
ATOM   2079  CG2 ILE B 136     -13.709  22.029  17.208  1.00 18.34           C  
ATOM   2080  CD1 ILE B 136     -15.120  19.599  17.848  1.00 18.15           C  
ATOM   2081  N   ASN B 137     -17.412  23.976  18.888  1.00 18.36           N  
ATOM   2082  CA  ASN B 137     -18.755  24.141  19.440  1.00 18.74           C  
ATOM   2083  C   ASN B 137     -19.600  22.873  19.325  1.00 18.77           C  
ATOM   2084  O   ASN B 137     -20.427  22.598  20.189  1.00 18.65           O  
ATOM   2085  CB  ASN B 137     -19.477  25.342  18.810  1.00 18.67           C  
ATOM   2086  CG  ASN B 137     -19.778  25.141  17.330  1.00 19.08           C  
ATOM   2087  ND2 ASN B 137     -20.836  25.777  16.847  1.00 18.17           N  
ATOM   2088  OD1 ASN B 137     -19.063  24.420  16.632  1.00 20.90           O  
ATOM   2089  N   ARG B 138     -19.372  22.106  18.263  1.00 19.07           N  
ATOM   2090  CA  ARG B 138     -20.198  20.943  17.944  1.00 19.46           C  
ATOM   2091  C   ARG B 138     -19.353  19.679  17.830  1.00 20.15           C  
ATOM   2092  O   ARG B 138     -19.040  19.232  16.717  1.00 19.95           O  
ATOM   2093  CB  ARG B 138     -20.964  21.166  16.634  1.00 19.34           C  
ATOM   2094  CG  ARG B 138     -21.833  22.415  16.585  1.00 19.44           C  
ATOM   2095  CD  ARG B 138     -23.040  22.297  17.479  1.00 19.59           C  
ATOM   2096  NE  ARG B 138     -23.847  21.116  17.166  1.00 20.66           N  
ATOM   2097  CZ  ARG B 138     -24.955  21.124  16.423  1.00 21.02           C  
ATOM   2098  NH1 ARG B 138     -25.412  22.257  15.895  1.00 20.28           N1+
ATOM   2099  NH2 ARG B 138     -25.616  19.988  16.216  1.00 20.69           N  
ATOM   2100  N   PRO B 139     -18.985  19.084  18.981  1.00 20.78           N  
ATOM   2101  CA  PRO B 139     -18.216  17.847  18.930  1.00 21.22           C  
ATOM   2102  C   PRO B 139     -19.076  16.664  18.445  1.00 21.72           C  
ATOM   2103  O   PRO B 139     -18.552  15.573  18.200  1.00 21.83           O  
ATOM   2104  CB  PRO B 139     -17.769  17.665  20.378  1.00 21.03           C  
ATOM   2105  CG  PRO B 139     -18.839  18.312  21.173  1.00 20.78           C  
ATOM   2106  CD  PRO B 139     -19.259  19.499  20.371  1.00 20.66           C  
ATOM   2107  N   ASP B 140     -20.377  16.889  18.280  1.00 21.94           N  
ATOM   2108  CA  ASP B 140     -21.236  15.865  17.690  1.00 22.84           C  
ATOM   2109  C   ASP B 140     -21.016  15.820  16.179  1.00 23.08           C  
ATOM   2110  O   ASP B 140     -21.328  14.825  15.525  1.00 23.07           O  
ATOM   2111  CB  ASP B 140     -22.708  16.115  18.025  1.00 22.65           C  
ATOM   2112  CG  ASP B 140     -23.192  17.459  17.528  1.00 23.38           C  
ATOM   2113  OD1 ASP B 140     -22.660  18.494  17.982  1.00 23.70           O  
ATOM   2114  OD2 ASP B 140     -24.099  17.483  16.674  1.00 24.09           O1-
ATOM   2115  N   TYR B 141     -20.463  16.901  15.637  1.00 23.63           N  
ATOM   2116  CA  TYR B 141     -20.149  16.968  14.210  1.00 24.06           C  
ATOM   2117  C   TYR B 141     -18.694  16.658  13.847  1.00 24.21           C  
ATOM   2118  O   TYR B 141     -18.350  16.660  12.668  1.00 24.07           O  
ATOM   2119  CB  TYR B 141     -20.561  18.319  13.625  1.00 24.14           C  
ATOM   2120  CG  TYR B 141     -22.023  18.405  13.250  1.00 24.34           C  
ATOM   2121  CD1 TYR B 141     -22.834  19.411  13.768  1.00 24.67           C  
ATOM   2122  CD2 TYR B 141     -22.596  17.480  12.378  1.00 24.35           C  
ATOM   2123  CE1 TYR B 141     -24.185  19.497  13.427  1.00 24.65           C  
ATOM   2124  CE2 TYR B 141     -23.935  17.563  12.027  1.00 24.42           C  
ATOM   2125  CZ  TYR B 141     -24.726  18.579  12.557  1.00 24.17           C  
ATOM   2126  OH  TYR B 141     -26.057  18.668  12.217  1.00 24.48           O  
ATOM   2127  N   LEU B 142     -17.850  16.401  14.847  1.00 24.69           N  
ATOM   2128  CA  LEU B 142     -16.439  16.084  14.612  1.00 25.25           C  
ATOM   2129  C   LEU B 142     -16.298  14.779  13.835  1.00 25.83           C  
ATOM   2130  O   LEU B 142     -16.892  13.761  14.207  1.00 26.13           O  
ATOM   2131  CB  LEU B 142     -15.686  15.989  15.936  1.00 25.04           C  
ATOM   2132  CG  LEU B 142     -14.158  15.933  15.875  1.00 25.21           C  
ATOM   2133  CD1 LEU B 142     -13.542  17.260  15.394  1.00 23.92           C  
ATOM   2134  CD2 LEU B 142     -13.583  15.530  17.227  1.00 25.26           C  
ATOM   2135  N   ASP B 143     -15.529  14.808  12.752  1.00 26.46           N  
ATOM   2136  CA  ASP B 143     -15.416  13.632  11.895  1.00 27.51           C  
ATOM   2137  C   ASP B 143     -14.561  12.506  12.482  1.00 28.30           C  
ATOM   2138  O   ASP B 143     -14.841  11.329  12.225  1.00 28.15           O  
ATOM   2139  CB  ASP B 143     -14.898  13.990  10.499  1.00 27.31           C  
ATOM   2140  CG  ASP B 143     -14.929  12.805   9.550  1.00 27.81           C  
ATOM   2141  OD1 ASP B 143     -13.933  12.554   8.849  1.00 27.61           O  
ATOM   2142  OD2 ASP B 143     -15.954  12.096   9.520  1.00 30.83           O1-
ATOM   2143  N   PHE B 144     -13.545  12.867  13.276  1.00 29.29           N  
ATOM   2144  CA  PHE B 144     -12.436  11.952  13.624  1.00 30.48           C  
ATOM   2145  C   PHE B 144     -11.839  11.471  12.280  1.00 30.45           C  
ATOM   2146  O   PHE B 144     -11.779  12.248  11.323  1.00 30.98           O  
ATOM   2147  CB  PHE B 144     -12.894  10.778  14.525  1.00 31.03           C  
ATOM   2148  CG  PHE B 144     -13.946  11.148  15.546  1.00 32.80           C  
ATOM   2149  CD1 PHE B 144     -13.585  11.697  16.776  1.00 34.04           C  
ATOM   2150  CD2 PHE B 144     -15.304  10.931  15.279  1.00 33.92           C  
ATOM   2151  CE1 PHE B 144     -14.566  12.044  17.721  1.00 34.74           C  
ATOM   2152  CE2 PHE B 144     -16.292  11.278  16.212  1.00 34.67           C  
ATOM   2153  CZ  PHE B 144     -15.921  11.834  17.434  1.00 34.05           C  
ATOM   2154  N   ALA B 145     -11.326  10.254  12.188  1.00 30.25           N  
ATOM   2155  CA  ALA B 145     -10.717   9.525  13.273  1.00 30.07           C  
ATOM   2156  C   ALA B 145      -9.279   9.623  12.828  1.00 29.66           C  
ATOM   2157  O   ALA B 145      -8.415  10.178  13.521  1.00 29.99           O  
ATOM   2158  CB  ALA B 145     -11.182   8.054  13.267  1.00 30.01           C  
ATOM   2159  N   SER B 146      -9.088   9.128  11.602  1.00 28.76           N  
ATOM   2160  CA  SER B 146      -7.802   8.900  10.971  1.00 27.41           C  
ATOM   2161  C   SER B 146      -6.817  10.051  11.128  1.00 26.34           C  
ATOM   2162  O   SER B 146      -7.158  11.225  10.959  1.00 25.69           O  
ATOM   2163  CB  SER B 146      -8.012   8.567   9.490  1.00 27.65           C  
ATOM   2164  OG  SER B 146      -8.944   9.455   8.892  1.00 27.19           O  
ATOM   2165  N   THR B 147      -5.601   9.657  11.497  1.00 25.15           N  
ATOM   2166  CA  THR B 147      -4.423  10.501  11.557  1.00 23.78           C  
ATOM   2167  C   THR B 147      -4.368  11.461  10.389  1.00 22.86           C  
ATOM   2168  O   THR B 147      -4.704  11.103   9.256  1.00 22.36           O  
ATOM   2169  CB  THR B 147      -3.138   9.632  11.520  1.00 24.25           C  
ATOM   2170  CG2 THR B 147      -2.689   9.265  12.936  1.00 24.74           C  
ATOM   2171  OG1 THR B 147      -3.392   8.423  10.780  1.00 23.34           O  
ATOM   2172  N   GLY B 148      -3.951  12.689  10.678  1.00 21.91           N  
ATOM   2173  CA  GLY B 148      -3.727  13.677   9.640  1.00 20.70           C  
ATOM   2174  C   GLY B 148      -4.948  14.511   9.337  1.00 19.88           C  
ATOM   2175  O   GLY B 148      -4.910  15.350   8.437  1.00 19.87           O  
ATOM   2176  N   GLN B 149      -6.028  14.295  10.080  1.00 18.99           N  
ATOM   2177  CA  GLN B 149      -7.243  15.093   9.866  1.00 18.75           C  
ATOM   2178  C   GLN B 149      -7.571  16.079  11.003  1.00 18.37           C  
ATOM   2179  O   GLN B 149      -8.123  17.155  10.757  1.00 18.37           O  
ATOM   2180  CB  GLN B 149      -8.448  14.203   9.533  1.00 18.35           C  
ATOM   2181  CG  GLN B 149      -8.274  13.428   8.224  1.00 18.52           C  
ATOM   2182  CD  GLN B 149      -9.465  12.548   7.861  1.00 18.73           C  
ATOM   2183  NE2 GLN B 149     -10.189  12.059   8.869  1.00 19.31           N  
ATOM   2184  OE1 GLN B 149      -9.723  12.309   6.681  1.00 18.77           O  
ATOM   2185  N   VAL B 150      -7.240  15.707  12.239  1.00 17.85           N  
ATOM   2186  CA  VAL B 150      -7.597  16.514  13.399  1.00 17.18           C  
ATOM   2187  C   VAL B 150      -6.432  16.567  14.347  1.00 16.71           C  
ATOM   2188  O   VAL B 150      -6.127  15.587  15.029  1.00 16.49           O  
ATOM   2189  CB  VAL B 150      -8.839  15.969  14.157  1.00 17.24           C  
ATOM   2190  CG1 VAL B 150      -9.202  16.906  15.303  1.00 17.02           C  
ATOM   2191  CG2 VAL B 150     -10.033  15.808  13.220  1.00 16.99           C  
ATOM   2192  N   TYR B 151      -5.786  17.723  14.396  1.00 16.33           N  
ATOM   2193  CA  TYR B 151      -4.539  17.848  15.128  1.00 16.10           C  
ATOM   2194  C   TYR B 151      -4.378  19.225  15.722  1.00 15.84           C  
ATOM   2195  O   TYR B 151      -5.093  20.159  15.368  1.00 16.25           O  
ATOM   2196  CB  TYR B 151      -3.350  17.506  14.231  1.00 15.84           C  
ATOM   2197  CG  TYR B 151      -3.361  18.244  12.914  1.00 16.42           C  
ATOM   2198  CD1 TYR B 151      -2.850  19.540  12.810  1.00 16.12           C  
ATOM   2199  CD2 TYR B 151      -3.878  17.649  11.769  1.00 16.29           C  
ATOM   2200  CE1 TYR B 151      -2.857  20.215  11.602  1.00 15.51           C  
ATOM   2201  CE2 TYR B 151      -3.895  18.323  10.558  1.00 16.22           C  
ATOM   2202  CZ  TYR B 151      -3.379  19.600  10.481  1.00 15.91           C  
ATOM   2203  OH  TYR B 151      -3.391  20.266   9.275  1.00 16.75           O  
ATOM   2204  N   PHE B 152      -3.424  19.332  16.633  1.00 15.72           N  
ATOM   2205  CA  PHE B 152      -3.144  20.555  17.357  1.00 15.50           C  
ATOM   2206  C   PHE B 152      -1.630  20.558  17.609  1.00 15.62           C  
ATOM   2207  O   PHE B 152      -1.078  19.563  18.095  1.00 15.09           O  
ATOM   2208  CB  PHE B 152      -3.955  20.530  18.658  1.00 15.12           C  
ATOM   2209  CG  PHE B 152      -3.834  21.764  19.504  1.00 13.86           C  
ATOM   2210  CD1 PHE B 152      -3.538  22.995  18.948  1.00 14.04           C  
ATOM   2211  CD2 PHE B 152      -4.079  21.686  20.870  1.00 13.55           C  
ATOM   2212  CE1 PHE B 152      -3.451  24.129  19.751  1.00 15.27           C  
ATOM   2213  CE2 PHE B 152      -3.999  22.799  21.680  1.00 14.21           C  
ATOM   2214  CZ  PHE B 152      -3.680  24.028  21.124  1.00 15.25           C  
ATOM   2215  N   GLY B 153      -0.960  21.661  17.264  1.00 15.84           N  
ATOM   2216  CA  GLY B 153       0.511  21.703  17.313  1.00 16.05           C  
ATOM   2217  C   GLY B 153       1.113  23.066  17.613  1.00 16.20           C  
ATOM   2218  O   GLY B 153       0.499  24.107  17.345  1.00 16.33           O  
ATOM   2219  N   ILE B 154       2.320  23.042  18.179  1.00 15.91           N  
ATOM   2220  CA  ILE B 154       3.106  24.240  18.490  1.00 15.36           C  
ATOM   2221  C   ILE B 154       4.604  23.976  18.297  1.00 15.35           C  
ATOM   2222  O   ILE B 154       5.061  22.837  18.427  1.00 14.99           O  
ATOM   2223  CB  ILE B 154       2.881  24.739  19.959  1.00 15.69           C  
ATOM   2224  CG1 ILE B 154       3.505  23.782  20.992  1.00 15.02           C  
ATOM   2225  CG2 ILE B 154       1.398  25.014  20.238  1.00 14.61           C  
ATOM   2226  CD1 ILE B 154       3.732  24.413  22.364  1.00 14.91           C  
ATOM   2227  N   ILE B 155       5.360  25.028  17.986  1.00 15.32           N  
ATOM   2228  CA  ILE B 155       6.825  24.958  17.952  1.00 15.17           C  
ATOM   2229  C   ILE B 155       7.489  26.298  18.264  1.00 15.44           C  
ATOM   2230  O   ILE B 155       7.086  27.342  17.747  1.00 15.71           O  
ATOM   2231  CB  ILE B 155       7.383  24.385  16.608  1.00 15.26           C  
ATOM   2232  CG1 ILE B 155       8.917  24.266  16.671  1.00 14.74           C  
ATOM   2233  CG2 ILE B 155       6.932  25.234  15.412  1.00 14.92           C  
ATOM   2234  CD1 ILE B 155       9.525  23.292  15.692  1.00 15.05           C  
ATOM   2235  N   ALA B 156       8.519  26.254  19.102  1.00 15.71           N  
ATOM   2236  CA  ALA B 156       9.336  27.426  19.385  1.00 15.67           C  
ATOM   2237  C   ALA B 156      10.230  27.767  18.200  1.00 15.93           C  
ATOM   2238  O   ALA B 156      11.059  26.949  17.772  1.00 16.29           O  
ATOM   2239  CB  ALA B 156      10.173  27.199  20.631  1.00 15.57           C  
ATOM   2240  N   LEU B 157      10.068  28.984  17.683  1.00 15.88           N  
ATOM   2241  CA  LEU B 157      10.896  29.470  16.583  1.00 15.76           C  
ATOM   2242  C   LEU B 157      12.101  30.269  17.079  1.00 15.77           C  
ATOM   2243  O   LEU B 157      12.005  30.968  18.089  1.00 15.72           O  
ATOM   2244  CB  LEU B 157      10.054  30.294  15.604  1.00 15.56           C  
ATOM   2245  CG  LEU B 157       9.011  29.447  14.878  1.00 15.93           C  
ATOM   2246  CD1 LEU B 157       8.072  30.299  14.019  1.00 16.16           C  
ATOM   2247  CD2 LEU B 157       9.695  28.354  14.054  1.00 16.42           C  
ATOM   2248  OXT LEU B 157      13.189  30.231  16.490  1.00 15.51           O1-
TER   
ATOM   2249  N   PRO C   8      11.186  40.557  22.694  1.00 27.53           N  
ATOM   2250  CA  PRO C   8      10.801  39.159  22.481  1.00 27.53           C  
ATOM   2251  C   PRO C   8      12.015  38.275  22.168  1.00 27.50           C  
ATOM   2252  O   PRO C   8      12.590  37.669  23.079  1.00 27.62           O  
ATOM   2253  CB  PRO C   8       9.851  39.231  21.274  1.00 27.40           C  
ATOM   2254  CG  PRO C   8       9.385  40.658  21.228  1.00 27.46           C  
ATOM   2255  CD  PRO C   8      10.533  41.468  21.737  1.00 27.54           C  
ATOM   2256  N   SER C   9      12.395  38.211  20.892  1.00 27.34           N  
ATOM   2257  CA  SER C   9      13.535  37.413  20.444  1.00 27.01           C  
ATOM   2258  C   SER C   9      14.395  38.220  19.465  1.00 26.57           C  
ATOM   2259  O   SER C   9      14.428  39.445  19.553  1.00 26.63           O  
ATOM   2260  CB  SER C   9      13.048  36.107  19.817  1.00 27.07           C  
ATOM   2261  OG  SER C   9      14.073  35.136  19.859  1.00 27.58           O  
ATOM   2262  N   ASP C  10      15.079  37.548  18.539  1.00 26.04           N  
ATOM   2263  CA  ASP C  10      15.998  38.227  17.610  1.00 25.56           C  
ATOM   2264  C   ASP C  10      15.419  38.445  16.210  1.00 24.79           C  
ATOM   2265  O   ASP C  10      15.859  39.345  15.491  1.00 24.65           O  
ATOM   2266  CB  ASP C  10      17.318  37.456  17.457  1.00 25.89           C  
ATOM   2267  CG  ASP C  10      17.738  36.723  18.722  1.00 26.88           C  
ATOM   2268  OD1 ASP C  10      18.948  36.775  19.051  1.00 27.11           O  
ATOM   2269  OD2 ASP C  10      16.872  36.081  19.368  1.00 27.41           O1-
ATOM   2270  N   MET C  11      14.458  37.606  15.824  1.00 23.70           N  
ATOM   2271  CA  MET C  11      13.987  37.544  14.438  1.00 22.75           C  
ATOM   2272  C   MET C  11      12.836  38.517  14.155  1.00 21.55           C  
ATOM   2273  O   MET C  11      11.897  38.592  14.941  1.00 21.19           O  
ATOM   2274  CB  MET C  11      13.552  36.114  14.076  1.00 22.99           C  
ATOM   2275  CG  MET C  11      14.590  35.005  14.313  1.00 24.17           C  
ATOM   2276  SD  MET C  11      15.974  34.985  13.146  1.00 26.31           S  
ATOM   2277  CE  MET C  11      17.201  35.958  14.022  1.00 25.60           C  
ATOM   2278  N   PRO C  12      12.919  39.267  13.034  1.00 20.52           N  
ATOM   2279  CA  PRO C  12      11.821  40.070  12.500  1.00 20.03           C  
ATOM   2280  C   PRO C  12      10.489  39.334  12.579  1.00 19.54           C  
ATOM   2281  O   PRO C  12      10.360  38.234  12.041  1.00 19.66           O  
ATOM   2282  CB  PRO C  12      12.228  40.267  11.045  1.00 19.97           C  
ATOM   2283  CG  PRO C  12      13.716  40.332  11.105  1.00 19.83           C  
ATOM   2284  CD  PRO C  12      14.135  39.408  12.210  1.00 20.29           C  
ATOM   2285  N   VAL C  13       9.515  39.941  13.256  1.00 18.76           N  
ATOM   2286  CA  VAL C  13       8.245  39.286  13.546  1.00 18.27           C  
ATOM   2287  C   VAL C  13       7.053  40.259  13.545  1.00 18.11           C  
ATOM   2288  O   VAL C  13       7.156  41.399  14.029  1.00 18.41           O  
ATOM   2289  CB  VAL C  13       8.321  38.474  14.875  1.00 18.12           C  
ATOM   2290  CG1 VAL C  13       8.555  39.390  16.078  1.00 17.98           C  
ATOM   2291  CG2 VAL C  13       7.080  37.615  15.066  1.00 18.07           C  
ATOM   2292  N   ALA C  14       5.939  39.806  12.976  1.00 17.37           N  
ATOM   2293  CA  ALA C  14       4.702  40.575  12.956  1.00 17.17           C  
ATOM   2294  C   ALA C  14       3.469  39.670  13.016  1.00 16.97           C  
ATOM   2295  O   ALA C  14       3.428  38.607  12.389  1.00 16.54           O  
ATOM   2296  CB  ALA C  14       4.648  41.467  11.723  1.00 17.19           C  
ATOM   2297  N   HIS C  15       2.495  40.084  13.816  1.00 16.81           N  
ATOM   2298  CA  HIS C  15       1.162  39.490  13.802  1.00 17.14           C  
ATOM   2299  C   HIS C  15       0.161  40.602  14.086  1.00 17.19           C  
ATOM   2300  O   HIS C  15      -0.041  40.995  15.237  1.00 17.02           O  
ATOM   2301  CB  HIS C  15       1.021  38.350  14.819  1.00 17.00           C  
ATOM   2302  CG  HIS C  15      -0.288  37.629  14.727  1.00 17.69           C  
ATOM   2303  CD2 HIS C  15      -1.494  37.892  15.287  1.00 18.72           C  
ATOM   2304  ND1 HIS C  15      -0.463  36.498  13.960  1.00 18.76           N  
ATOM   2305  CE1 HIS C  15      -1.717  36.088  14.060  1.00 19.21           C  
ATOM   2306  NE2 HIS C  15      -2.364  36.917  14.859  1.00 18.76           N  
ATOM   2307  N   VAL C  16      -0.434  41.125  13.018  1.00 17.30           N  
ATOM   2308  CA  VAL C  16      -1.407  42.206  13.119  1.00 17.53           C  
ATOM   2309  C   VAL C  16      -2.826  41.688  12.870  1.00 17.60           C  
ATOM   2310  O   VAL C  16      -3.021  40.600  12.303  1.00 17.32           O  
ATOM   2311  CB  VAL C  16      -1.073  43.389  12.171  1.00 17.47           C  
ATOM   2312  CG1 VAL C  16       0.292  43.980  12.513  1.00 17.54           C  
ATOM   2313  CG2 VAL C  16      -1.122  42.952  10.727  1.00 18.18           C  
ATOM   2314  N   VAL C  17      -3.806  42.463  13.322  1.00 17.79           N  
ATOM   2315  CA  VAL C  17      -5.209  42.077  13.207  1.00 18.29           C  
ATOM   2316  C   VAL C  17      -6.038  43.218  12.646  1.00 18.84           C  
ATOM   2317  O   VAL C  17      -5.650  44.387  12.726  1.00 19.01           O  
ATOM   2318  CB  VAL C  17      -5.803  41.590  14.563  1.00 18.12           C  
ATOM   2319  CG1 VAL C  17      -4.988  40.424  15.118  1.00 17.25           C  
ATOM   2320  CG2 VAL C  17      -5.876  42.735  15.586  1.00 17.59           C  
ATOM   2321  N   ALA C  18      -7.181  42.871  12.078  1.00 19.67           N  
ATOM   2322  CA  ALA C  18      -8.086  43.860  11.519  1.00 20.71           C  
ATOM   2323  C   ALA C  18      -8.656  44.782  12.597  1.00 21.43           C  
ATOM   2324  O   ALA C  18      -8.987  44.341  13.699  1.00 21.23           O  
ATOM   2325  CB  ALA C  18      -9.192  43.175  10.762  1.00 20.44           C  
ATOM   2326  N   ASN C  19      -8.742  46.068  12.276  1.00 22.75           N  
ATOM   2327  CA  ASN C  19      -9.362  47.048  13.166  1.00 24.08           C  
ATOM   2328  C   ASN C  19     -10.880  47.101  12.964  1.00 24.99           C  
ATOM   2329  O   ASN C  19     -11.346  47.532  11.911  1.00 25.02           O  
ATOM   2330  CB  ASN C  19      -8.719  48.428  12.974  1.00 24.19           C  
ATOM   2331  CG  ASN C  19      -9.574  49.570  13.515  1.00 23.78           C  
ATOM   2332  ND2 ASN C  19      -9.666  50.639  12.741  1.00 23.13           N  
ATOM   2333  OD1 ASN C  19     -10.134  49.494  14.611  1.00 23.31           O  
ATOM   2334  N   PRO C  20     -11.652  46.638  13.972  1.00 25.99           N  
ATOM   2335  CA  PRO C  20     -13.126  46.615  13.914  1.00 26.59           C  
ATOM   2336  C   PRO C  20     -13.813  47.984  13.748  1.00 26.99           C  
ATOM   2337  O   PRO C  20     -14.950  48.046  13.266  1.00 27.08           O  
ATOM   2338  CB  PRO C  20     -13.526  45.954  15.245  1.00 26.72           C  
ATOM   2339  CG  PRO C  20     -12.336  46.081  16.139  1.00 26.37           C  
ATOM   2340  CD  PRO C  20     -11.142  46.066  15.235  1.00 26.15           C  
ATOM   2341  N   GLN C  21     -13.126  49.058  14.131  1.00 27.56           N  
ATOM   2342  CA  GLN C  21     -13.648  50.422  13.989  1.00 28.23           C  
ATOM   2343  C   GLN C  21     -13.514  50.946  12.557  1.00 28.57           C  
ATOM   2344  O   GLN C  21     -14.006  52.033  12.239  1.00 28.49           O  
ATOM   2345  CB  GLN C  21     -12.955  51.382  14.972  1.00 28.30           C  
ATOM   2346  CG  GLN C  21     -12.919  50.906  16.425  1.00 28.98           C  
ATOM   2347  CD  GLN C  21     -14.306  50.771  17.035  1.00 30.12           C  
ATOM   2348  NE2 GLN C  21     -14.822  49.545  17.070  1.00 30.40           N  
ATOM   2349  OE1 GLN C  21     -14.902  51.754  17.475  1.00 30.33           O  
ATOM   2350  N   ALA C  22     -12.855  50.168  11.699  1.00 29.15           N  
ATOM   2351  CA  ALA C  22     -12.594  50.576  10.319  1.00 29.83           C  
ATOM   2352  C   ALA C  22     -13.761  50.269   9.397  1.00 30.29           C  
ATOM   2353  O   ALA C  22     -13.984  49.110   9.019  1.00 30.10           O  
ATOM   2354  CB  ALA C  22     -11.323  49.940   9.792  1.00 29.62           C  
ATOM   2355  N   GLU C  23     -14.486  51.330   9.038  1.00 30.94           N  
ATOM   2356  CA  GLU C  23     -15.641  51.251   8.144  1.00 31.61           C  
ATOM   2357  C   GLU C  23     -15.204  50.925   6.716  1.00 31.38           C  
ATOM   2358  O   GLU C  23     -14.388  51.649   6.120  1.00 31.56           O  
ATOM   2359  CB  GLU C  23     -16.411  52.575   8.168  1.00 31.95           C  
ATOM   2360  CG  GLU C  23     -17.925  52.429   8.015  1.00 33.86           C  
ATOM   2361  CD  GLU C  23     -18.400  52.388   6.564  1.00 36.19           C  
ATOM   2362  OE1 GLU C  23     -18.092  53.339   5.807  1.00 36.92           O  
ATOM   2363  OE2 GLU C  23     -19.107  51.418   6.192  1.00 36.76           O1-
ATOM   2364  N   GLY C  24     -15.734  49.818   6.190  1.00 31.01           N  
ATOM   2365  CA  GLY C  24     -15.488  49.392   4.809  1.00 30.00           C  
ATOM   2366  C   GLY C  24     -14.051  49.580   4.365  1.00 29.20           C  
ATOM   2367  O   GLY C  24     -13.762  50.321   3.418  1.00 29.38           O  
ATOM   2368  N   GLN C  25     -13.155  48.923   5.091  1.00 28.09           N  
ATOM   2369  CA  GLN C  25     -11.744  48.879   4.773  1.00 26.88           C  
ATOM   2370  C   GLN C  25     -11.139  47.813   5.667  1.00 25.91           C  
ATOM   2371  O   GLN C  25     -11.411  47.777   6.870  1.00 25.80           O  
ATOM   2372  CB  GLN C  25     -11.075  50.230   5.048  1.00 27.06           C  
ATOM   2373  CG  GLN C  25      -9.617  50.334   4.579  1.00 27.17           C  
ATOM   2374  CD  GLN C  25      -8.858  51.483   5.242  1.00 27.45           C  
ATOM   2375  NE2 GLN C  25      -7.667  51.777   4.728  1.00 28.55           N  
ATOM   2376  OE1 GLN C  25      -9.332  52.090   6.203  1.00 26.96           O  
ATOM   2377  N   LEU C  26     -10.344  46.926   5.083  1.00 24.57           N  
ATOM   2378  CA  LEU C  26      -9.542  46.036   5.893  1.00 23.60           C  
ATOM   2379  C   LEU C  26      -8.375  46.879   6.411  1.00 22.90           C  
ATOM   2380  O   LEU C  26      -7.511  47.296   5.641  1.00 22.75           O  
ATOM   2381  CB  LEU C  26      -9.036  44.839   5.079  1.00 23.31           C  
ATOM   2382  CG  LEU C  26      -8.657  43.533   5.796  1.00 22.47           C  
ATOM   2383  CD1 LEU C  26      -7.736  42.697   4.914  1.00 21.40           C  
ATOM   2384  CD2 LEU C  26      -8.046  43.726   7.182  1.00 21.32           C  
ATOM   2385  N   GLN C  27      -8.368  47.136   7.714  1.00 22.20           N  
ATOM   2386  CA  GLN C  27      -7.311  47.929   8.333  1.00 21.64           C  
ATOM   2387  C   GLN C  27      -6.522  47.152   9.391  1.00 21.08           C  
ATOM   2388  O   GLN C  27      -7.030  46.862  10.483  1.00 20.90           O  
ATOM   2389  CB  GLN C  27      -7.910  49.183   8.941  1.00 21.53           C  
ATOM   2390  CG  GLN C  27      -6.912  50.152   9.533  1.00 22.49           C  
ATOM   2391  CD  GLN C  27      -7.594  51.384  10.064  1.00 22.93           C  
ATOM   2392  NE2 GLN C  27      -7.222  51.793  11.265  1.00 23.95           N  
ATOM   2393  OE1 GLN C  27      -8.462  51.959   9.403  1.00 24.38           O  
ATOM   2394  N   TRP C  28      -5.273  46.840   9.058  1.00 20.37           N  
ATOM   2395  CA  TRP C  28      -4.382  46.111   9.954  1.00 19.87           C  
ATOM   2396  C   TRP C  28      -3.868  46.993  11.071  1.00 19.72           C  
ATOM   2397  O   TRP C  28      -3.471  48.123  10.830  1.00 19.91           O  
ATOM   2398  CB  TRP C  28      -3.200  45.540   9.176  1.00 19.50           C  
ATOM   2399  CG  TRP C  28      -3.585  44.549   8.119  1.00 18.94           C  
ATOM   2400  CD1 TRP C  28      -3.326  44.636   6.781  1.00 18.81           C  
ATOM   2401  CD2 TRP C  28      -4.296  43.327   8.311  1.00 18.26           C  
ATOM   2402  CE2 TRP C  28      -4.430  42.718   7.043  1.00 18.84           C  
ATOM   2403  CE3 TRP C  28      -4.839  42.685   9.431  1.00 18.27           C  
ATOM   2404  NE1 TRP C  28      -3.832  43.542   6.127  1.00 18.51           N  
ATOM   2405  CZ2 TRP C  28      -5.084  41.490   6.861  1.00 18.62           C  
ATOM   2406  CZ3 TRP C  28      -5.486  41.460   9.250  1.00 18.97           C  
ATOM   2407  CH2 TRP C  28      -5.603  40.880   7.972  1.00 18.62           C  
ATOM   2408  N   LYS C  29      -3.883  46.477  12.293  1.00 19.72           N  
ATOM   2409  CA  LYS C  29      -3.294  47.189  13.428  1.00 20.00           C  
ATOM   2410  C   LYS C  29      -2.491  46.273  14.350  1.00 19.90           C  
ATOM   2411  O   LYS C  29      -2.756  45.072  14.446  1.00 19.74           O  
ATOM   2412  CB  LYS C  29      -4.372  47.921  14.243  1.00 20.01           C  
ATOM   2413  CG  LYS C  29      -4.918  49.218  13.616  1.00 20.97           C  
ATOM   2414  CD  LYS C  29      -3.842  50.290  13.462  1.00 21.62           C  
ATOM   2415  CE  LYS C  29      -4.432  51.624  13.062  1.00 21.77           C  
ATOM   2416  NZ  LYS C  29      -5.115  52.307  14.203  1.00 23.21           N1+
ATOM   2417  N   ASN C  30      -1.500  46.852  15.018  1.00 20.01           N  
ATOM   2418  CA  ASN C  30      -0.834  46.179  16.120  1.00 19.96           C  
ATOM   2419  C   ASN C  30      -1.484  46.701  17.391  1.00 20.20           C  
ATOM   2420  O   ASN C  30      -1.113  47.760  17.911  1.00 19.90           O  
ATOM   2421  CB  ASN C  30       0.676  46.447  16.105  1.00 19.77           C  
ATOM   2422  CG  ASN C  30       1.373  45.934  17.351  1.00 18.91           C  
ATOM   2423  ND2 ASN C  30       2.123  46.803  18.002  1.00 16.73           N  
ATOM   2424  OD1 ASN C  30       1.234  44.767  17.722  1.00 19.25           O  
ATOM   2425  N   ALA C  31      -2.479  45.959  17.870  1.00 20.68           N  
ATOM   2426  CA  ALA C  31      -3.388  46.470  18.901  1.00 21.23           C  
ATOM   2427  C   ALA C  31      -3.774  45.409  19.924  1.00 21.41           C  
ATOM   2428  O   ALA C  31      -4.349  44.373  19.577  1.00 21.09           O  
ATOM   2429  CB  ALA C  31      -4.638  47.079  18.254  1.00 21.07           C  
ATOM   2430  N   GLY C  32      -3.452  45.690  21.188  1.00 21.83           N  
ATOM   2431  CA  GLY C  32      -3.663  44.748  22.289  1.00 22.13           C  
ATOM   2432  C   GLY C  32      -2.779  43.532  22.130  1.00 22.12           C  
ATOM   2433  O   GLY C  32      -2.642  43.022  21.020  1.00 22.48           O  
ATOM   2434  N   ALA C  33      -2.179  43.065  23.227  1.00 22.16           N  
ATOM   2435  CA  ALA C  33      -1.215  41.942  23.184  1.00 21.86           C  
ATOM   2436  C   ALA C  33      -1.817  40.672  22.575  1.00 21.66           C  
ATOM   2437  O   ALA C  33      -3.036  40.573  22.392  1.00 21.63           O  
ATOM   2438  CB  ALA C  33      -0.631  41.663  24.573  1.00 21.97           C  
ATOM   2439  N   ASN C  34      -0.954  39.698  22.290  1.00 21.42           N  
ATOM   2440  CA  ASN C  34      -1.261  38.579  21.382  1.00 20.94           C  
ATOM   2441  C   ASN C  34      -1.187  39.075  19.938  1.00 20.66           C  
ATOM   2442  O   ASN C  34      -1.695  38.445  19.007  1.00 20.76           O  
ATOM   2443  CB  ASN C  34      -2.610  37.910  21.695  1.00 20.83           C  
ATOM   2444  CG  ASN C  34      -2.617  37.195  23.040  1.00 20.53           C  
ATOM   2445  ND2 ASN C  34      -3.768  37.201  23.702  1.00 20.38           N  
ATOM   2446  OD1 ASN C  34      -1.607  36.629  23.470  1.00 21.23           O  
ATOM   2447  N   ALA C  35      -0.559  40.236  19.788  1.00 20.07           N  
ATOM   2448  CA  ALA C  35      -0.215  40.801  18.504  1.00 19.55           C  
ATOM   2449  C   ALA C  35       1.237  41.201  18.597  1.00 19.29           C  
ATOM   2450  O   ALA C  35       1.695  41.674  19.642  1.00 19.51           O  
ATOM   2451  CB  ALA C  35      -1.065  42.015  18.219  1.00 19.60           C  
ATOM   2452  N   LEU C  36       1.976  41.002  17.516  1.00 18.70           N  
ATOM   2453  CA  LEU C  36       3.369  41.424  17.501  1.00 17.85           C  
ATOM   2454  C   LEU C  36       3.646  42.389  16.358  1.00 17.53           C  
ATOM   2455  O   LEU C  36       2.837  42.551  15.442  1.00 17.75           O  
ATOM   2456  CB  LEU C  36       4.297  40.207  17.440  1.00 17.84           C  
ATOM   2457  CG  LEU C  36       4.177  39.237  18.615  1.00 16.68           C  
ATOM   2458  CD1 LEU C  36       4.238  37.815  18.119  1.00 15.42           C  
ATOM   2459  CD2 LEU C  36       5.241  39.512  19.657  1.00 16.34           C  
ATOM   2460  N   LEU C  37       4.795  43.039  16.451  1.00 17.06           N  
ATOM   2461  CA  LEU C  37       5.324  43.943  15.442  1.00 16.60           C  
ATOM   2462  C   LEU C  37       6.644  44.380  16.048  1.00 16.01           C  
ATOM   2463  O   LEU C  37       6.702  45.374  16.761  1.00 15.70           O  
ATOM   2464  CB  LEU C  37       4.406  45.152  15.203  1.00 16.56           C  
ATOM   2465  CG  LEU C  37       4.881  46.174  14.162  1.00 16.91           C  
ATOM   2466  CD1 LEU C  37       4.842  45.588  12.759  1.00 17.17           C  
ATOM   2467  CD2 LEU C  37       4.047  47.446  14.229  1.00 16.53           C  
ATOM   2468  N   ALA C  38       7.687  43.594  15.786  1.00 15.55           N  
ATOM   2469  CA  ALA C  38       8.937  43.705  16.517  1.00 15.37           C  
ATOM   2470  C   ALA C  38      10.162  43.361  15.668  1.00 15.42           C  
ATOM   2471  O   ALA C  38      10.041  42.865  14.542  1.00 15.65           O  
ATOM   2472  CB  ALA C  38       8.885  42.821  17.769  1.00 15.12           C  
ATOM   2473  N   ASN C  39      11.341  43.639  16.222  1.00 15.23           N  
ATOM   2474  CA  ASN C  39      12.624  43.292  15.602  1.00 14.85           C  
ATOM   2475  C   ASN C  39      12.838  43.865  14.194  1.00 14.61           C  
ATOM   2476  O   ASN C  39      13.498  43.238  13.361  1.00 14.39           O  
ATOM   2477  CB  ASN C  39      12.832  41.772  15.623  1.00 15.00           C  
ATOM   2478  CG  ASN C  39      12.671  41.186  17.009  1.00 14.90           C  
ATOM   2479  ND2 ASN C  39      11.797  40.202  17.140  1.00 14.04           N  
ATOM   2480  OD1 ASN C  39      13.325  41.619  17.952  1.00 15.67           O  
ATOM   2481  N   GLY C  40      12.272  45.050  13.943  1.00 14.32           N  
ATOM   2482  CA  GLY C  40      12.501  45.784  12.700  1.00 14.25           C  
ATOM   2483  C   GLY C  40      11.354  45.822  11.710  1.00 14.39           C  
ATOM   2484  O   GLY C  40      11.387  46.580  10.743  1.00 14.11           O  
ATOM   2485  N   VAL C  41      10.341  44.992  11.928  1.00 14.93           N  
ATOM   2486  CA  VAL C  41       9.185  44.972  11.037  1.00 15.28           C  
ATOM   2487  C   VAL C  41       8.277  46.168  11.340  1.00 15.62           C  
ATOM   2488  O   VAL C  41       7.982  46.469  12.504  1.00 15.78           O  
ATOM   2489  CB  VAL C  41       8.404  43.652  11.113  1.00 15.04           C  
ATOM   2490  CG1 VAL C  41       7.186  43.690  10.184  1.00 15.41           C  
ATOM   2491  CG2 VAL C  41       9.297  42.497  10.739  1.00 14.88           C  
ATOM   2492  N   GLU C  42       7.866  46.857  10.282  1.00 15.64           N  
ATOM   2493  CA  GLU C  42       6.964  47.975  10.422  1.00 15.73           C  
ATOM   2494  C   GLU C  42       5.651  47.734   9.710  1.00 15.51           C  
ATOM   2495  O   GLU C  42       5.575  47.018   8.698  1.00 15.12           O  
ATOM   2496  CB  GLU C  42       7.616  49.266   9.927  1.00 16.04           C  
ATOM   2497  CG  GLU C  42       8.651  49.818  10.895  1.00 18.08           C  
ATOM   2498  CD  GLU C  42       9.393  51.011  10.339  1.00 21.29           C  
ATOM   2499  OE1 GLU C  42       9.368  51.207   9.103  1.00 23.36           O  
ATOM   2500  OE2 GLU C  42      10.004  51.758  11.137  1.00 22.13           O1-
ATOM   2501  N   LEU C  43       4.609  48.325  10.281  1.00 15.42           N  
ATOM   2502  CA  LEU C  43       3.339  48.449   9.626  1.00 15.34           C  
ATOM   2503  C   LEU C  43       3.235  49.879   9.099  1.00 15.49           C  
ATOM   2504  O   LEU C  43       3.189  50.832   9.872  1.00 15.44           O  
ATOM   2505  CB  LEU C  43       2.220  48.125  10.616  1.00 15.46           C  
ATOM   2506  CG  LEU C  43       0.782  48.190  10.104  1.00 15.44           C  
ATOM   2507  CD1 LEU C  43       0.530  47.053   9.138  1.00 15.59           C  
ATOM   2508  CD2 LEU C  43      -0.202  48.160  11.267  1.00 15.63           C  
ATOM   2509  N   ARG C  44       3.230  50.020   7.777  1.00 15.85           N  
ATOM   2510  CA  ARG C  44       3.072  51.319   7.126  1.00 16.69           C  
ATOM   2511  C   ARG C  44       2.065  51.191   5.984  1.00 16.51           C  
ATOM   2512  O   ARG C  44       1.994  50.148   5.335  1.00 16.86           O  
ATOM   2513  CB  ARG C  44       4.426  51.850   6.612  1.00 16.86           C  
ATOM   2514  CG  ARG C  44       5.597  51.667   7.595  1.00 17.69           C  
ATOM   2515  CD  ARG C  44       6.865  52.452   7.222  1.00 17.82           C  
ATOM   2516  NE  ARG C  44       6.821  53.858   7.635  1.00 20.57           N  
ATOM   2517  CZ  ARG C  44       6.964  54.298   8.887  1.00 21.29           C  
ATOM   2518  NH1 ARG C  44       7.143  53.438   9.888  1.00 21.49           N1+
ATOM   2519  NH2 ARG C  44       6.912  55.607   9.143  1.00 20.11           N  
ATOM   2520  N   ASP C  45       1.280  52.243   5.756  1.00 16.44           N  
ATOM   2521  CA  ASP C  45       0.223  52.256   4.732  1.00 16.47           C  
ATOM   2522  C   ASP C  45      -0.473  50.904   4.587  1.00 16.37           C  
ATOM   2523  O   ASP C  45      -0.646  50.407   3.465  1.00 16.69           O  
ATOM   2524  CB  ASP C  45       0.768  52.707   3.370  1.00 16.51           C  
ATOM   2525  CG  ASP C  45       1.571  54.007   3.442  1.00 17.74           C  
ATOM   2526  OD1 ASP C  45       1.131  55.010   4.065  1.00 16.61           O  
ATOM   2527  OD2 ASP C  45       2.660  54.021   2.834  1.00 19.88           O1-
ATOM   2528  N   ASN C  46      -0.840  50.308   5.727  1.00 15.91           N  
ATOM   2529  CA  ASN C  46      -1.568  49.023   5.801  1.00 15.29           C  
ATOM   2530  C   ASN C  46      -0.767  47.783   5.362  1.00 15.21           C  
ATOM   2531  O   ASN C  46      -1.328  46.693   5.193  1.00 14.96           O  
ATOM   2532  CB  ASN C  46      -2.901  49.100   5.057  1.00 15.03           C  
ATOM   2533  CG  ASN C  46      -3.955  48.199   5.664  1.00 16.18           C  
ATOM   2534  ND2 ASN C  46      -4.499  47.294   4.861  1.00 13.68           N  
ATOM   2535  OD1 ASN C  46      -4.268  48.309   6.848  1.00 18.35           O  
ATOM   2536  N   GLN C  47       0.547  47.948   5.215  1.00 14.88           N  
ATOM   2537  CA  GLN C  47       1.399  46.913   4.655  1.00 14.58           C  
ATOM   2538  C   GLN C  47       2.576  46.585   5.574  1.00 14.21           C  
ATOM   2539  O   GLN C  47       3.091  47.466   6.262  1.00 14.01           O  
ATOM   2540  CB  GLN C  47       1.910  47.354   3.286  1.00 14.73           C  
ATOM   2541  CG  GLN C  47       0.859  47.359   2.195  1.00 15.41           C  
ATOM   2542  CD  GLN C  47       1.317  48.071   0.934  1.00 17.22           C  
ATOM   2543  NE2 GLN C  47       0.392  48.273   0.001  1.00 16.73           N  
ATOM   2544  OE1 GLN C  47       2.492  48.434   0.797  1.00 19.12           O  
ATOM   2545  N   LEU C  48       2.990  45.320   5.586  1.00 13.54           N  
ATOM   2546  CA  LEU C  48       4.161  44.920   6.369  1.00 13.65           C  
ATOM   2547  C   LEU C  48       5.451  45.143   5.587  1.00 13.46           C  
ATOM   2548  O   LEU C  48       5.629  44.619   4.491  1.00 13.60           O  
ATOM   2549  CB  LEU C  48       4.051  43.467   6.885  1.00 13.16           C  
ATOM   2550  CG  LEU C  48       3.038  43.220   8.018  1.00 13.04           C  
ATOM   2551  CD1 LEU C  48       2.951  41.740   8.416  1.00 10.68           C  
ATOM   2552  CD2 LEU C  48       3.295  44.113   9.260  1.00 12.90           C  
ATOM   2553  N   VAL C  49       6.329  45.956   6.154  1.00 13.57           N  
ATOM   2554  CA  VAL C  49       7.613  46.273   5.540  1.00 13.77           C  
ATOM   2555  C   VAL C  49       8.696  45.404   6.178  1.00 13.67           C  
ATOM   2556  O   VAL C  49       8.865  45.434   7.398  1.00 13.90           O  
ATOM   2557  CB  VAL C  49       7.968  47.780   5.724  1.00 13.85           C  
ATOM   2558  CG1 VAL C  49       9.214  48.148   4.929  1.00 13.55           C  
ATOM   2559  CG2 VAL C  49       6.802  48.664   5.304  1.00 13.81           C  
ATOM   2560  N   VAL C  50       9.417  44.636   5.360  1.00 13.40           N  
ATOM   2561  CA  VAL C  50      10.481  43.743   5.863  1.00 13.57           C  
ATOM   2562  C   VAL C  50      11.868  44.415   5.965  1.00 13.25           C  
ATOM   2563  O   VAL C  50      12.270  45.161   5.068  1.00 13.41           O  
ATOM   2564  CB  VAL C  50      10.488  42.304   5.161  1.00 13.78           C  
ATOM   2565  CG1 VAL C  50       9.391  42.159   4.098  1.00 14.66           C  
ATOM   2566  CG2 VAL C  50      11.846  41.935   4.601  1.00 14.80           C  
ATOM   2567  N   PRO C  51      12.573  44.203   7.096  1.00 13.13           N  
ATOM   2568  CA  PRO C  51      13.858  44.875   7.372  1.00 13.33           C  
ATOM   2569  C   PRO C  51      15.135  44.220   6.813  1.00 13.67           C  
ATOM   2570  O   PRO C  51      16.123  44.909   6.591  1.00 13.37           O  
ATOM   2571  CB  PRO C  51      13.910  44.885   8.899  1.00 13.23           C  
ATOM   2572  CG  PRO C  51      13.152  43.620   9.293  1.00 13.00           C  
ATOM   2573  CD  PRO C  51      12.140  43.355   8.224  1.00 12.66           C  
ATOM   2574  N   SER C  52      15.125  42.910   6.597  1.00 14.39           N  
ATOM   2575  CA  SER C  52      16.345  42.219   6.170  1.00 14.95           C  
ATOM   2576  C   SER C  52      16.085  41.072   5.204  1.00 14.95           C  
ATOM   2577  O   SER C  52      14.985  40.542   5.146  1.00 15.27           O  
ATOM   2578  CB  SER C  52      17.130  41.726   7.387  1.00 15.08           C  
ATOM   2579  OG  SER C  52      16.266  41.118   8.325  1.00 16.20           O  
ATOM   2580  N   GLU C  53      17.100  40.716   4.423  1.00 15.29           N  
ATOM   2581  CA  GLU C  53      17.009  39.559   3.552  1.00 15.43           C  
ATOM   2582  C   GLU C  53      16.810  38.304   4.394  1.00 15.37           C  
ATOM   2583  O   GLU C  53      17.451  38.150   5.436  1.00 15.99           O  
ATOM   2584  CB  GLU C  53      18.259  39.404   2.687  1.00 15.27           C  
ATOM   2585  CG  GLU C  53      18.220  38.143   1.822  1.00 16.55           C  
ATOM   2586  CD  GLU C  53      19.344  38.067   0.822  1.00 19.61           C  
ATOM   2587  OE1 GLU C  53      19.371  38.906  -0.104  1.00 21.04           O  
ATOM   2588  OE2 GLU C  53      20.204  37.165   0.956  1.00 21.01           O1-
ATOM   2589  N   GLY C  54      15.926  37.416   3.944  1.00 14.50           N  
ATOM   2590  CA  GLY C  54      15.750  36.139   4.606  1.00 13.77           C  
ATOM   2591  C   GLY C  54      14.536  35.370   4.139  1.00 13.11           C  
ATOM   2592  O   GLY C  54      13.722  35.882   3.357  1.00 13.18           O  
ATOM   2593  N   LEU C  55      14.427  34.133   4.614  1.00 12.28           N  
ATOM   2594  CA  LEU C  55      13.253  33.320   4.362  1.00 11.87           C  
ATOM   2595  C   LEU C  55      12.223  33.615   5.434  1.00 11.85           C  
ATOM   2596  O   LEU C  55      12.522  33.536   6.630  1.00 11.72           O  
ATOM   2597  CB  LEU C  55      13.604  31.840   4.350  1.00 11.75           C  
ATOM   2598  CG  LEU C  55      14.643  31.406   3.310  1.00 12.48           C  
ATOM   2599  CD1 LEU C  55      14.912  29.926   3.425  1.00 12.54           C  
ATOM   2600  CD2 LEU C  55      14.202  31.759   1.895  1.00 13.18           C  
ATOM   2601  N   TYR C  56      11.017  33.974   4.993  1.00 11.65           N  
ATOM   2602  CA  TYR C  56       9.916  34.292   5.886  1.00 11.76           C  
ATOM   2603  C   TYR C  56       8.764  33.311   5.704  1.00 12.23           C  
ATOM   2604  O   TYR C  56       8.371  33.019   4.567  1.00 12.29           O  
ATOM   2605  CB  TYR C  56       9.391  35.708   5.611  1.00 11.28           C  
ATOM   2606  CG  TYR C  56      10.331  36.820   6.014  1.00 10.96           C  
ATOM   2607  CD1 TYR C  56      11.499  37.074   5.287  1.00 11.22           C  
ATOM   2608  CD2 TYR C  56      10.054  37.623   7.116  1.00  9.78           C  
ATOM   2609  CE1 TYR C  56      12.373  38.087   5.660  1.00 10.70           C  
ATOM   2610  CE2 TYR C  56      10.918  38.640   7.497  1.00 10.41           C  
ATOM   2611  CZ  TYR C  56      12.078  38.865   6.764  1.00 10.84           C  
ATOM   2612  OH  TYR C  56      12.933  39.876   7.126  1.00 10.17           O  
ATOM   2613  N   LEU C  57       8.215  32.814   6.813  1.00 12.44           N  
ATOM   2614  CA  LEU C  57       6.847  32.312   6.764  1.00 13.27           C  
ATOM   2615  C   LEU C  57       5.895  33.512   6.731  1.00 13.85           C  
ATOM   2616  O   LEU C  57       6.034  34.457   7.504  1.00 14.31           O  
ATOM   2617  CB  LEU C  57       6.507  31.376   7.932  1.00 13.26           C  
ATOM   2618  CG  LEU C  57       5.035  30.929   8.028  1.00 12.25           C  
ATOM   2619  CD1 LEU C  57       4.550  30.227   6.755  1.00 12.12           C  
ATOM   2620  CD2 LEU C  57       4.778  30.040   9.247  1.00 12.58           C  
ATOM   2621  N   ILE C  58       4.945  33.467   5.806  1.00 14.37           N  
ATOM   2622  CA  ILE C  58       3.962  34.533   5.608  1.00 14.36           C  
ATOM   2623  C   ILE C  58       2.582  33.873   5.614  1.00 14.23           C  
ATOM   2624  O   ILE C  58       2.396  32.839   4.966  1.00 14.12           O  
ATOM   2625  CB  ILE C  58       4.208  35.250   4.271  1.00 14.08           C  
ATOM   2626  CG1 ILE C  58       5.622  35.814   4.242  1.00 14.51           C  
ATOM   2627  CG2 ILE C  58       3.214  36.378   4.061  1.00 15.34           C  
ATOM   2628  CD1 ILE C  58       6.033  36.393   2.915  1.00 15.57           C  
ATOM   2629  N   TYR C  59       1.634  34.456   6.353  1.00 14.39           N  
ATOM   2630  CA  TYR C  59       0.292  33.870   6.524  1.00 14.90           C  
ATOM   2631  C   TYR C  59      -0.715  34.951   6.876  1.00 14.93           C  
ATOM   2632  O   TYR C  59      -0.375  35.936   7.539  1.00 15.52           O  
ATOM   2633  CB  TYR C  59       0.287  32.809   7.644  1.00 14.83           C  
ATOM   2634  CG  TYR C  59       0.547  33.422   9.009  1.00 15.74           C  
ATOM   2635  CD1 TYR C  59      -0.510  33.904   9.801  1.00 15.10           C  
ATOM   2636  CD2 TYR C  59       1.855  33.567   9.493  1.00 16.18           C  
ATOM   2637  CE1 TYR C  59      -0.274  34.498  11.039  1.00 15.11           C  
ATOM   2638  CE2 TYR C  59       2.100  34.165  10.737  1.00 16.65           C  
ATOM   2639  CZ  TYR C  59       1.029  34.627  11.498  1.00 15.72           C  
ATOM   2640  OH  TYR C  59       1.267  35.200  12.720  1.00 15.16           O  
ATOM   2641  N   SER C  60      -1.955  34.756   6.442  1.00 14.72           N  
ATOM   2642  CA  SER C  60      -3.050  35.662   6.753  1.00 14.10           C  
ATOM   2643  C   SER C  60      -4.372  34.922   6.692  1.00 13.69           C  
ATOM   2644  O   SER C  60      -4.514  33.926   5.959  1.00 13.84           O  
ATOM   2645  CB  SER C  60      -3.091  36.830   5.783  1.00 14.52           C  
ATOM   2646  OG  SER C  60      -4.088  37.790   6.169  1.00 15.86           O  
ATOM   2647  N   GLN C  61      -5.328  35.402   7.480  1.00 12.64           N  
ATOM   2648  CA  GLN C  61      -6.655  34.841   7.504  1.00 11.53           C  
ATOM   2649  C   GLN C  61      -7.700  35.938   7.502  1.00 11.73           C  
ATOM   2650  O   GLN C  61      -7.575  36.955   8.197  1.00 11.29           O  
ATOM   2651  CB  GLN C  61      -6.860  33.959   8.732  1.00 11.48           C  
ATOM   2652  CG  GLN C  61      -8.251  33.302   8.782  1.00 10.80           C  
ATOM   2653  CD  GLN C  61      -8.553  32.606  10.091  1.00 11.12           C  
ATOM   2654  NE2 GLN C  61      -9.631  33.015  10.741  1.00 10.28           N  
ATOM   2655  OE1 GLN C  61      -7.839  31.691  10.503  1.00 12.54           O  
ATOM   2656  N   VAL C  62      -8.745  35.711   6.722  1.00 11.62           N  
ATOM   2657  CA  VAL C  62      -9.925  36.546   6.777  1.00 11.47           C  
ATOM   2658  C   VAL C  62     -11.128  35.650   6.934  1.00 11.79           C  
ATOM   2659  O   VAL C  62     -11.087  34.484   6.556  1.00 11.92           O  
ATOM   2660  CB  VAL C  62     -10.082  37.405   5.522  1.00 11.36           C  
ATOM   2661  CG1 VAL C  62      -9.025  38.500   5.524  1.00 10.04           C  
ATOM   2662  CG2 VAL C  62     -10.013  36.530   4.259  1.00 10.12           C  
ATOM   2663  N   LEU C  63     -12.187  36.206   7.513  1.00 12.16           N  
ATOM   2664  CA  LEU C  63     -13.454  35.527   7.659  1.00 11.99           C  
ATOM   2665  C   LEU C  63     -14.501  36.460   7.077  1.00 12.30           C  
ATOM   2666  O   LEU C  63     -14.638  37.605   7.523  1.00 11.94           O  
ATOM   2667  CB  LEU C  63     -13.741  35.299   9.135  1.00 11.96           C  
ATOM   2668  CG  LEU C  63     -14.572  34.099   9.600  1.00 12.75           C  
ATOM   2669  CD1 LEU C  63     -15.545  34.554  10.656  1.00 11.00           C  
ATOM   2670  CD2 LEU C  63     -15.310  33.388   8.472  1.00 14.02           C  
ATOM   2671  N   PHE C  64     -15.212  35.980   6.060  1.00 12.65           N  
ATOM   2672  CA  PHE C  64     -16.353  36.706   5.506  1.00 12.57           C  
ATOM   2673  C   PHE C  64     -17.633  36.098   6.044  1.00 12.58           C  
ATOM   2674  O   PHE C  64     -17.649  34.934   6.480  1.00 11.72           O  
ATOM   2675  CB  PHE C  64     -16.398  36.621   3.978  1.00 12.94           C  
ATOM   2676  CG  PHE C  64     -15.126  37.045   3.284  1.00 13.11           C  
ATOM   2677  CD1 PHE C  64     -14.893  38.374   2.984  1.00 12.42           C  
ATOM   2678  CD2 PHE C  64     -14.198  36.097   2.869  1.00 13.61           C  
ATOM   2679  CE1 PHE C  64     -13.731  38.765   2.321  1.00 12.65           C  
ATOM   2680  CE2 PHE C  64     -13.033  36.481   2.207  1.00 14.44           C  
ATOM   2681  CZ  PHE C  64     -12.806  37.823   1.934  1.00 13.63           C  
ATOM   2682  N   SER C  65     -18.708  36.882   6.009  1.00 12.81           N  
ATOM   2683  CA  SER C  65     -20.036  36.360   6.331  1.00 13.29           C  
ATOM   2684  C   SER C  65     -21.191  37.227   5.820  1.00 14.18           C  
ATOM   2685  O   SER C  65     -20.992  38.357   5.363  1.00 14.33           O  
ATOM   2686  CB  SER C  65     -20.182  36.074   7.824  1.00 12.66           C  
ATOM   2687  OG  SER C  65     -20.027  37.245   8.583  1.00 12.73           O  
ATOM   2688  N   GLY C  66     -22.392  36.660   5.897  1.00 15.02           N  
ATOM   2689  CA  GLY C  66     -23.604  37.274   5.419  1.00 16.21           C  
ATOM   2690  C   GLY C  66     -24.774  36.691   6.172  1.00 17.29           C  
ATOM   2691  O   GLY C  66     -24.661  35.615   6.758  1.00 16.98           O  
ATOM   2692  N   GLN C  67     -25.884  37.431   6.169  1.00 18.50           N  
ATOM   2693  CA  GLN C  67     -27.138  37.024   6.798  1.00 19.68           C  
ATOM   2694  C   GLN C  67     -27.942  36.174   5.837  1.00 19.94           C  
ATOM   2695  O   GLN C  67     -28.710  35.300   6.252  1.00 20.30           O  
ATOM   2696  CB  GLN C  67     -27.969  38.253   7.159  1.00 20.20           C  
ATOM   2697  CG  GLN C  67     -28.665  38.171   8.518  1.00 22.45           C  
ATOM   2698  CD  GLN C  67     -27.762  38.609   9.672  1.00 24.95           C  
ATOM   2699  NE2 GLN C  67     -28.365  39.216  10.689  1.00 26.33           N  
ATOM   2700  OE1 GLN C  67     -26.541  38.406   9.649  1.00 25.85           O  
ATOM   2701  N   GLY C  68     -27.794  36.478   4.553  1.00 20.20           N  
ATOM   2702  CA  GLY C  68     -28.344  35.664   3.489  1.00 20.89           C  
ATOM   2703  C   GLY C  68     -27.395  35.691   2.319  1.00 21.67           C  
ATOM   2704  O   GLY C  68     -26.246  36.135   2.439  1.00 21.83           O  
ATOM   2705  N   CYS C  69     -27.863  35.225   1.172  1.00 22.34           N  
ATOM   2706  CA  CYS C  69     -27.042  35.296  -0.019  1.00 23.17           C  
ATOM   2707  C   CYS C  69     -27.385  36.497  -0.898  1.00 22.88           C  
ATOM   2708  O   CYS C  69     -28.548  36.699  -1.243  1.00 22.57           O  
ATOM   2709  CB  CYS C  69     -27.070  33.987  -0.781  1.00 23.50           C  
ATOM   2710  SG  CYS C  69     -25.670  32.944  -0.311  1.00 27.62           S  
ATOM   2711  N   PRO C  70     -26.358  37.308  -1.239  1.00 22.85           N  
ATOM   2712  CA  PRO C  70     -26.515  38.511  -2.049  1.00 22.66           C  
ATOM   2713  C   PRO C  70     -27.350  38.257  -3.300  1.00 22.73           C  
ATOM   2714  O   PRO C  70     -27.199  37.221  -3.953  1.00 22.62           O  
ATOM   2715  CB  PRO C  70     -25.067  38.874  -2.428  1.00 22.98           C  
ATOM   2716  CG  PRO C  70     -24.195  37.714  -1.964  1.00 22.11           C  
ATOM   2717  CD  PRO C  70     -24.947  37.095  -0.848  1.00 22.91           C  
ATOM   2718  N   SER C  71     -28.232  39.198  -3.619  1.00 22.75           N  
ATOM   2719  CA  SER C  71     -29.074  39.100  -4.810  1.00 22.98           C  
ATOM   2720  C   SER C  71     -28.262  38.787  -6.070  1.00 22.79           C  
ATOM   2721  O   SER C  71     -28.756  38.156  -7.009  1.00 23.05           O  
ATOM   2722  CB  SER C  71     -29.864  40.395  -5.008  1.00 23.12           C  
ATOM   2723  OG  SER C  71     -30.898  40.524  -4.045  1.00 24.02           O  
ATOM   2724  N   THR C  72     -27.011  39.231  -6.070  1.00 22.52           N  
ATOM   2725  CA  THR C  72     -26.101  39.023  -7.183  1.00 22.08           C  
ATOM   2726  C   THR C  72     -24.959  38.139  -6.710  1.00 21.64           C  
ATOM   2727  O   THR C  72     -24.539  38.234  -5.559  1.00 21.64           O  
ATOM   2728  CB  THR C  72     -25.580  40.382  -7.711  1.00 21.89           C  
ATOM   2729  CG2 THR C  72     -24.585  40.198  -8.839  1.00 22.01           C  
ATOM   2730  OG1 THR C  72     -26.686  41.142  -8.208  1.00 22.35           O  
ATOM   2731  N   HIS C  73     -24.471  37.273  -7.592  1.00 21.23           N  
ATOM   2732  CA  HIS C  73     -23.311  36.437  -7.285  1.00 20.98           C  
ATOM   2733  C   HIS C  73     -22.059  37.264  -6.968  1.00 20.79           C  
ATOM   2734  O   HIS C  73     -21.689  38.196  -7.699  1.00 20.39           O  
ATOM   2735  CB  HIS C  73     -23.045  35.449  -8.414  1.00 20.92           C  
ATOM   2736  CG  HIS C  73     -24.196  34.529  -8.682  1.00 21.95           C  
ATOM   2737  CD2 HIS C  73     -25.138  34.539  -9.656  1.00 22.76           C  
ATOM   2738  ND1 HIS C  73     -24.485  33.447  -7.879  1.00 22.81           N  
ATOM   2739  CE1 HIS C  73     -25.554  32.827  -8.348  1.00 23.33           C  
ATOM   2740  NE2 HIS C  73     -25.970  33.469  -9.425  1.00 23.29           N  
ATOM   2741  N   VAL C  74     -21.428  36.915  -5.852  1.00 20.53           N  
ATOM   2742  CA  VAL C  74     -20.243  37.608  -5.376  1.00 19.96           C  
ATOM   2743  C   VAL C  74     -19.090  36.614  -5.224  1.00 19.81           C  
ATOM   2744  O   VAL C  74     -19.264  35.530  -4.671  1.00 19.51           O  
ATOM   2745  CB  VAL C  74     -20.498  38.338  -4.026  1.00 19.73           C  
ATOM   2746  CG1 VAL C  74     -19.254  39.075  -3.587  1.00 20.22           C  
ATOM   2747  CG2 VAL C  74     -21.654  39.327  -4.142  1.00 19.42           C  
ATOM   2748  N   LEU C  75     -17.924  36.984  -5.745  1.00 19.50           N  
ATOM   2749  CA  LEU C  75     -16.709  36.266  -5.435  1.00 19.71           C  
ATOM   2750  C   LEU C  75     -15.984  37.004  -4.321  1.00 19.40           C  
ATOM   2751  O   LEU C  75     -15.816  38.214  -4.369  1.00 19.71           O  
ATOM   2752  CB  LEU C  75     -15.798  36.118  -6.664  1.00 19.86           C  
ATOM   2753  CG  LEU C  75     -16.341  35.406  -7.911  1.00 20.68           C  
ATOM   2754  CD1 LEU C  75     -15.310  35.491  -9.030  1.00 21.99           C  
ATOM   2755  CD2 LEU C  75     -16.735  33.958  -7.642  1.00 20.80           C  
ATOM   2756  N   LEU C  76     -15.570  36.256  -3.312  1.00 19.18           N  
ATOM   2757  CA  LEU C  76     -14.813  36.791  -2.202  1.00 18.47           C  
ATOM   2758  C   LEU C  76     -13.403  36.244  -2.258  1.00 18.15           C  
ATOM   2759  O   LEU C  76     -13.198  35.029  -2.215  1.00 18.32           O  
ATOM   2760  CB  LEU C  76     -15.497  36.412  -0.886  1.00 18.66           C  
ATOM   2761  CG  LEU C  76     -16.483  37.415  -0.255  1.00 17.69           C  
ATOM   2762  CD1 LEU C  76     -16.830  38.600  -1.159  1.00 16.67           C  
ATOM   2763  CD2 LEU C  76     -17.732  36.706   0.234  1.00 16.31           C  
ATOM   2764  N   THR C  77     -12.439  37.149  -2.380  1.00 17.68           N  
ATOM   2765  CA  THR C  77     -11.032  36.780  -2.485  1.00 17.40           C  
ATOM   2766  C   THR C  77     -10.196  37.345  -1.337  1.00 16.98           C  
ATOM   2767  O   THR C  77     -10.604  38.277  -0.632  1.00 16.85           O  
ATOM   2768  CB  THR C  77     -10.380  37.215  -3.847  1.00 17.75           C  
ATOM   2769  CG2 THR C  77     -11.382  37.170  -5.013  1.00 17.50           C  
ATOM   2770  OG1 THR C  77      -9.819  38.534  -3.737  1.00 18.07           O  
ATOM   2771  N   HIS C  78      -9.015  36.765  -1.177  1.00 16.34           N  
ATOM   2772  CA  HIS C  78      -8.030  37.217  -0.215  1.00 15.82           C  
ATOM   2773  C   HIS C  78      -6.692  36.898  -0.815  1.00 15.68           C  
ATOM   2774  O   HIS C  78      -6.490  35.812  -1.358  1.00 15.54           O  
ATOM   2775  CB  HIS C  78      -8.192  36.491   1.118  1.00 15.57           C  
ATOM   2776  CG  HIS C  78      -7.265  36.975   2.189  1.00 15.15           C  
ATOM   2777  CD2 HIS C  78      -6.621  36.304   3.173  1.00 14.04           C  
ATOM   2778  ND1 HIS C  78      -6.949  38.309   2.359  1.00 14.70           N  
ATOM   2779  CE1 HIS C  78      -6.128  38.432   3.387  1.00 15.70           C  
ATOM   2780  NE2 HIS C  78      -5.911  37.230   3.897  1.00 15.58           N  
ATOM   2781  N   THR C  79      -5.788  37.863  -0.766  1.00 15.95           N  
ATOM   2782  CA  THR C  79      -4.469  37.683  -1.339  1.00 16.36           C  
ATOM   2783  C   THR C  79      -3.367  38.464  -0.628  1.00 17.14           C  
ATOM   2784  O   THR C  79      -3.591  39.588  -0.129  1.00 17.25           O  
ATOM   2785  CB  THR C  79      -4.419  37.860  -2.910  1.00 16.14           C  
ATOM   2786  CG2 THR C  79      -5.661  38.419  -3.467  1.00 14.61           C  
ATOM   2787  OG1 THR C  79      -3.312  38.694  -3.291  1.00 17.64           O  
ATOM   2788  N   ILE C  80      -2.192  37.829  -0.579  1.00 17.22           N  
ATOM   2789  CA  ILE C  80      -0.960  38.451  -0.106  1.00 17.24           C  
ATOM   2790  C   ILE C  80      -0.038  38.685  -1.305  1.00 17.57           C  
ATOM   2791  O   ILE C  80       0.150  37.789  -2.142  1.00 18.06           O  
ATOM   2792  CB  ILE C  80      -0.250  37.572   0.959  1.00 17.23           C  
ATOM   2793  CG1 ILE C  80      -1.176  37.378   2.169  1.00 16.11           C  
ATOM   2794  CG2 ILE C  80       1.117  38.193   1.359  1.00 17.05           C  
ATOM   2795  CD1 ILE C  80      -0.636  36.484   3.238  1.00 13.60           C  
ATOM   2796  N   SER C  81       0.538  39.884  -1.371  1.00 17.47           N  
ATOM   2797  CA  SER C  81       1.320  40.330  -2.513  1.00 17.38           C  
ATOM   2798  C   SER C  81       2.682  40.877  -2.089  1.00 17.29           C  
ATOM   2799  O   SER C  81       2.802  41.559  -1.059  1.00 17.41           O  
ATOM   2800  CB  SER C  81       0.558  41.429  -3.258  1.00 17.47           C  
ATOM   2801  OG  SER C  81      -0.355  40.891  -4.194  1.00 18.48           O  
ATOM   2802  N   ARG C  82       3.702  40.591  -2.893  1.00 16.77           N  
ATOM   2803  CA  ARG C  82       5.030  41.154  -2.671  1.00 16.26           C  
ATOM   2804  C   ARG C  82       5.154  42.402  -3.514  1.00 15.93           C  
ATOM   2805  O   ARG C  82       5.003  42.358  -4.737  1.00 15.64           O  
ATOM   2806  CB  ARG C  82       6.127  40.152  -3.035  1.00 16.15           C  
ATOM   2807  CG  ARG C  82       7.538  40.615  -2.729  1.00 16.18           C  
ATOM   2808  CD  ARG C  82       8.572  39.547  -3.069  1.00 16.35           C  
ATOM   2809  NE  ARG C  82       9.922  39.945  -2.666  1.00 17.85           N  
ATOM   2810  CZ  ARG C  82      11.045  39.561  -3.271  1.00 18.82           C  
ATOM   2811  NH1 ARG C  82      11.008  38.758  -4.327  1.00 19.95           N1+
ATOM   2812  NH2 ARG C  82      12.220  39.984  -2.820  1.00 20.18           N  
ATOM   2813  N   ILE C  83       5.397  43.519  -2.836  1.00 15.81           N  
ATOM   2814  CA  ILE C  83       5.633  44.804  -3.484  1.00 15.63           C  
ATOM   2815  C   ILE C  83       7.085  45.183  -3.237  1.00 15.51           C  
ATOM   2816  O   ILE C  83       7.431  45.697  -2.163  1.00 15.11           O  
ATOM   2817  CB  ILE C  83       4.701  45.927  -2.940  1.00 15.72           C  
ATOM   2818  CG1 ILE C  83       3.246  45.450  -2.862  1.00 15.67           C  
ATOM   2819  CG2 ILE C  83       4.823  47.181  -3.807  1.00 15.57           C  
ATOM   2820  CD1 ILE C  83       2.546  45.792  -1.556  1.00 15.39           C  
ATOM   2821  N   ALA C  84       7.921  44.905  -4.237  1.00 15.62           N  
ATOM   2822  CA  ALA C  84       9.366  45.103  -4.148  1.00 15.74           C  
ATOM   2823  C   ALA C  84       9.796  46.540  -4.440  1.00 15.84           C  
ATOM   2824  O   ALA C  84      10.779  47.019  -3.862  1.00 15.96           O  
ATOM   2825  CB  ALA C  84      10.085  44.132  -5.075  1.00 15.63           C  
ATOM   2826  N   VAL C  85       9.072  47.212  -5.341  1.00 15.85           N  
ATOM   2827  CA  VAL C  85       9.386  48.589  -5.780  1.00 15.80           C  
ATOM   2828  C   VAL C  85       8.166  49.291  -6.361  1.00 15.87           C  
ATOM   2829  O   VAL C  85       7.290  48.649  -6.924  1.00 15.75           O  
ATOM   2830  CB  VAL C  85      10.521  48.645  -6.858  1.00 15.64           C  
ATOM   2831  CG1 VAL C  85      11.882  48.401  -6.240  1.00 15.61           C  
ATOM   2832  CG2 VAL C  85      10.261  47.664  -7.996  1.00 15.24           C  
ATOM   2833  N   SER C  86       8.138  50.617  -6.252  1.00 16.32           N  
ATOM   2834  CA  SER C  86       7.041  51.435  -6.787  1.00 16.44           C  
ATOM   2835  C   SER C  86       6.674  51.110  -8.243  1.00 16.30           C  
ATOM   2836  O   SER C  86       5.495  51.094  -8.591  1.00 16.12           O  
ATOM   2837  CB  SER C  86       7.381  52.933  -6.677  1.00 16.69           C  
ATOM   2838  OG  SER C  86       7.403  53.373  -5.329  1.00 17.07           O  
ATOM   2839  N   TYR C  87       7.679  50.860  -9.085  1.00 16.23           N  
ATOM   2840  CA  TYR C  87       7.457  50.718 -10.535  1.00 16.22           C  
ATOM   2841  C   TYR C  87       7.080  49.313 -11.049  1.00 16.22           C  
ATOM   2842  O   TYR C  87       6.639  49.169 -12.194  1.00 16.10           O  
ATOM   2843  CB  TYR C  87       8.646  51.279 -11.322  1.00 16.13           C  
ATOM   2844  CG  TYR C  87       9.985  50.698 -10.922  1.00 16.27           C  
ATOM   2845  CD1 TYR C  87      10.397  49.449 -11.396  1.00 16.45           C  
ATOM   2846  CD2 TYR C  87      10.844  51.399 -10.078  1.00 16.28           C  
ATOM   2847  CE1 TYR C  87      11.629  48.913 -11.031  1.00 17.01           C  
ATOM   2848  CE2 TYR C  87      12.076  50.875  -9.709  1.00 16.49           C  
ATOM   2849  CZ  TYR C  87      12.462  49.631 -10.187  1.00 16.69           C  
ATOM   2850  OH  TYR C  87      13.678  49.105  -9.825  1.00 16.40           O  
ATOM   2851  N   GLN C  88       7.260  48.290 -10.215  1.00 16.31           N  
ATOM   2852  CA  GLN C  88       6.868  46.922 -10.576  1.00 16.60           C  
ATOM   2853  C   GLN C  88       5.502  46.606 -10.014  1.00 16.41           C  
ATOM   2854  O   GLN C  88       5.146  47.060  -8.924  1.00 16.73           O  
ATOM   2855  CB  GLN C  88       7.872  45.880 -10.069  1.00 16.43           C  
ATOM   2856  CG  GLN C  88       9.091  45.710 -10.958  1.00 17.36           C  
ATOM   2857  CD  GLN C  88      10.220  44.942 -10.289  1.00 17.38           C  
ATOM   2858  NE2 GLN C  88      11.410  45.045 -10.858  1.00 18.36           N  
ATOM   2859  OE1 GLN C  88      10.027  44.266  -9.278  1.00 19.21           O  
ATOM   2860  N   THR C  89       4.743  45.820 -10.769  1.00 15.93           N  
ATOM   2861  CA  THR C  89       3.440  45.377 -10.341  1.00 15.61           C  
ATOM   2862  C   THR C  89       3.600  44.351  -9.220  1.00 15.19           C  
ATOM   2863  O   THR C  89       4.419  43.442  -9.328  1.00 15.04           O  
ATOM   2864  CB  THR C  89       2.617  44.805 -11.532  1.00 15.78           C  
ATOM   2865  CG2 THR C  89       3.515  44.033 -12.500  1.00 16.26           C  
ATOM   2866  OG1 THR C  89       1.568  43.950 -11.044  1.00 15.69           O  
ATOM   2867  N   PRO C  90       2.815  44.501  -8.137  1.00 15.07           N  
ATOM   2868  CA  PRO C  90       2.855  43.572  -7.010  1.00 14.88           C  
ATOM   2869  C   PRO C  90       2.681  42.125  -7.472  1.00 14.95           C  
ATOM   2870  O   PRO C  90       1.894  41.848  -8.383  1.00 14.88           O  
ATOM   2871  CB  PRO C  90       1.639  43.996  -6.172  1.00 15.08           C  
ATOM   2872  CG  PRO C  90       1.428  45.423  -6.507  1.00 14.60           C  
ATOM   2873  CD  PRO C  90       1.813  45.568  -7.938  1.00 14.76           C  
ATOM   2874  N   VAL C  91       3.410  41.201  -6.859  1.00 14.95           N  
ATOM   2875  CA  VAL C  91       3.259  39.796  -7.238  1.00 14.58           C  
ATOM   2876  C   VAL C  91       2.505  38.994  -6.173  1.00 14.29           C  
ATOM   2877  O   VAL C  91       2.852  39.033  -4.989  1.00 13.87           O  
ATOM   2878  CB  VAL C  91       4.618  39.147  -7.584  1.00 14.92           C  
ATOM   2879  CG1 VAL C  91       4.398  37.834  -8.340  1.00 14.76           C  
ATOM   2880  CG2 VAL C  91       5.463  40.108  -8.418  1.00 14.12           C  
ATOM   2881  N   ASN C  92       1.456  38.293  -6.608  1.00 14.35           N  
ATOM   2882  CA  ASN C  92       0.662  37.416  -5.733  1.00 14.27           C  
ATOM   2883  C   ASN C  92       1.493  36.281  -5.184  1.00 13.50           C  
ATOM   2884  O   ASN C  92       1.978  35.454  -5.942  1.00 13.88           O  
ATOM   2885  CB  ASN C  92      -0.556  36.856  -6.474  1.00 14.27           C  
ATOM   2886  CG  ASN C  92      -1.626  37.917  -6.726  1.00 16.48           C  
ATOM   2887  ND2 ASN C  92      -2.783  37.485  -7.242  1.00 17.29           N  
ATOM   2888  OD1 ASN C  92      -1.418  39.110  -6.455  1.00 16.15           O  
ATOM   2889  N   LEU C  93       1.688  36.266  -3.872  1.00 13.05           N  
ATOM   2890  CA  LEU C  93       2.390  35.162  -3.231  1.00 12.97           C  
ATOM   2891  C   LEU C  93       1.393  34.068  -2.853  1.00 12.90           C  
ATOM   2892  O   LEU C  93       1.664  32.887  -3.069  1.00 12.65           O  
ATOM   2893  CB  LEU C  93       3.154  35.620  -1.984  1.00 12.84           C  
ATOM   2894  CG  LEU C  93       4.147  36.783  -1.999  1.00 13.47           C  
ATOM   2895  CD1 LEU C  93       4.621  37.074  -0.571  1.00 13.90           C  
ATOM   2896  CD2 LEU C  93       5.346  36.537  -2.917  1.00 13.65           C  
ATOM   2897  N   LEU C  94       0.244  34.473  -2.298  1.00 12.79           N  
ATOM   2898  CA  LEU C  94      -0.751  33.542  -1.750  1.00 12.76           C  
ATOM   2899  C   LEU C  94      -2.142  34.061  -2.025  1.00 13.51           C  
ATOM   2900  O   LEU C  94      -2.523  35.149  -1.557  1.00 14.61           O  
ATOM   2901  CB  LEU C  94      -0.545  33.370  -0.236  1.00 12.25           C  
ATOM   2902  CG  LEU C  94       0.860  32.952   0.257  1.00  9.98           C  
ATOM   2903  CD1 LEU C  94       1.150  33.398   1.693  1.00  6.14           C  
ATOM   2904  CD2 LEU C  94       1.028  31.461   0.110  1.00  5.67           C  
ATOM   2905  N   SER C  95      -2.912  33.311  -2.793  1.00 13.92           N  
ATOM   2906  CA  SER C  95      -4.223  33.804  -3.201  1.00 14.37           C  
ATOM   2907  C   SER C  95      -5.289  32.702  -3.241  1.00 14.65           C  
ATOM   2908  O   SER C  95      -5.009  31.581  -3.662  1.00 14.22           O  
ATOM   2909  CB  SER C  95      -4.115  34.493  -4.555  1.00 14.06           C  
ATOM   2910  OG  SER C  95      -5.220  35.345  -4.759  1.00 15.36           O  
ATOM   2911  N   ALA C  96      -6.503  33.043  -2.797  1.00 15.20           N  
ATOM   2912  CA  ALA C  96      -7.631  32.109  -2.756  1.00 15.98           C  
ATOM   2913  C   ALA C  96      -8.963  32.815  -2.952  1.00 16.53           C  
ATOM   2914  O   ALA C  96      -9.153  33.948  -2.499  1.00 16.83           O  
ATOM   2915  CB  ALA C  96      -7.643  31.330  -1.450  1.00 15.88           C  
ATOM   2916  N   ILE C  97      -9.883  32.120  -3.618  1.00 17.09           N  
ATOM   2917  CA  ILE C  97     -11.200  32.640  -3.949  1.00 17.29           C  
ATOM   2918  C   ILE C  97     -12.275  31.841  -3.215  1.00 18.00           C  
ATOM   2919  O   ILE C  97     -12.093  30.665  -2.899  1.00 17.78           O  
ATOM   2920  CB  ILE C  97     -11.459  32.583  -5.473  1.00 17.26           C  
ATOM   2921  CG1 ILE C  97     -10.235  33.082  -6.246  1.00 17.09           C  
ATOM   2922  CG2 ILE C  97     -12.703  33.409  -5.853  1.00 17.45           C  
ATOM   2923  CD1 ILE C  97     -10.356  32.980  -7.757  1.00 17.09           C  
ATOM   2924  N   ARG C  98     -13.394  32.506  -2.940  1.00 18.99           N  
ATOM   2925  CA  ARG C  98     -14.550  31.902  -2.302  1.00 19.63           C  
ATOM   2926  C   ARG C  98     -15.782  32.489  -2.922  1.00 20.60           C  
ATOM   2927  O   ARG C  98     -15.759  33.623  -3.409  1.00 20.58           O  
ATOM   2928  CB  ARG C  98     -14.576  32.222  -0.819  1.00 19.56           C  
ATOM   2929  CG  ARG C  98     -13.554  31.485  -0.018  1.00 19.73           C  
ATOM   2930  CD  ARG C  98     -14.189  30.451   0.810  1.00 21.91           C  
ATOM   2931  NE  ARG C  98     -13.213  29.708   1.585  1.00 22.97           N  
ATOM   2932  CZ  ARG C  98     -13.340  28.416   1.848  1.00 25.28           C  
ATOM   2933  NH1 ARG C  98     -14.396  27.750   1.375  1.00 24.80           N1+
ATOM   2934  NH2 ARG C  98     -12.404  27.782   2.551  1.00 25.93           N  
ATOM   2935  N   SER C  99     -16.860  31.715  -2.882  1.00 21.61           N  
ATOM   2936  CA  SER C  99     -18.126  32.109  -3.441  1.00 22.73           C  
ATOM   2937  C   SER C  99     -19.228  31.685  -2.480  1.00 23.52           C  
ATOM   2938  O   SER C  99     -19.495  30.498  -2.324  1.00 23.07           O  
ATOM   2939  CB  SER C  99     -18.318  31.446  -4.802  1.00 23.00           C  
ATOM   2940  OG  SER C  99     -18.218  30.027  -4.689  1.00 24.27           O  
ATOM   2941  N   PRO C 100     -19.875  32.662  -1.827  1.00 24.69           N  
ATOM   2942  CA  PRO C 100     -20.961  32.369  -0.901  1.00 25.46           C  
ATOM   2943  C   PRO C 100     -22.134  31.639  -1.546  1.00 26.37           C  
ATOM   2944  O   PRO C 100     -22.798  30.857  -0.862  1.00 26.58           O  
ATOM   2945  CB  PRO C 100     -21.412  33.760  -0.432  1.00 25.42           C  
ATOM   2946  CG  PRO C 100     -20.934  34.695  -1.489  1.00 24.91           C  
ATOM   2947  CD  PRO C 100     -19.626  34.111  -1.924  1.00 24.84           C  
ATOM   2948  N   CYS C 101     -22.397  31.857  -2.835  1.00 27.19           N  
ATOM   2949  CA  CYS C 101     -23.629  31.291  -3.374  1.00 28.19           C  
ATOM   2950  C   CYS C 101     -23.768  30.706  -4.783  1.00 28.66           C  
ATOM   2951  O   CYS C 101     -23.573  31.387  -5.797  1.00 28.75           O  
ATOM   2952  CB  CYS C 101     -24.806  32.209  -3.072  1.00 28.44           C  
ATOM   2953  SG  CYS C 101     -25.760  31.522  -1.730  1.00 29.51           S  
ATOM   2954  N   GLN C 102     -24.157  29.432  -4.794  1.00 29.30           N  
ATOM   2955  CA  GLN C 102     -24.762  28.770  -5.944  1.00 29.88           C  
ATOM   2956  C   GLN C 102     -26.151  29.339  -6.194  1.00 30.05           C  
ATOM   2957  O   GLN C 102     -26.297  30.409  -6.782  1.00 30.50           O  
ATOM   2958  CB  GLN C 102     -24.892  27.260  -5.690  1.00 30.00           C  
ATOM   2959  CG  GLN C 102     -23.577  26.482  -5.704  1.00 30.60           C  
ATOM   2960  CD  GLN C 102     -22.947  26.415  -7.085  1.00 30.81           C  
ATOM   2961  NE2 GLN C 102     -22.234  27.473  -7.465  1.00 31.01           N  
ATOM   2962  OE1 GLN C 102     -23.109  25.429  -7.804  1.00 30.94           O  
ATOM   2963  N   ALA C 111     -33.440  32.583   5.062  1.00 18.65           N  
ATOM   2964  CA  ALA C 111     -32.375  33.558   4.878  1.00 18.67           C  
ATOM   2965  C   ALA C 111     -31.116  33.081   5.598  1.00 18.77           C  
ATOM   2966  O   ALA C 111     -30.888  33.419   6.768  1.00 19.23           O  
ATOM   2967  CB  ALA C 111     -32.808  34.927   5.380  1.00 18.50           C  
ATOM   2968  N   ASN C 112     -30.292  32.312   4.883  1.00 18.22           N  
ATOM   2969  CA  ASN C 112     -29.228  31.532   5.510  1.00 17.38           C  
ATOM   2970  C   ASN C 112     -27.930  32.265   5.825  1.00 16.40           C  
ATOM   2971  O   ASN C 112     -27.269  32.788   4.925  1.00 16.39           O  
ATOM   2972  CB  ASN C 112     -28.947  30.241   4.720  1.00 17.83           C  
ATOM   2973  CG  ASN C 112     -28.640  30.496   3.250  1.00 19.11           C  
ATOM   2974  ND2 ASN C 112     -27.401  30.920   2.952  1.00 18.30           N  
ATOM   2975  OD1 ASN C 112     -29.505  30.299   2.389  1.00 20.14           O  
ATOM   2976  N   PRO C 113     -27.561  32.300   7.119  1.00 15.58           N  
ATOM   2977  CA  PRO C 113     -26.264  32.833   7.571  1.00 14.54           C  
ATOM   2978  C   PRO C 113     -25.114  31.988   7.048  1.00 13.67           C  
ATOM   2979  O   PRO C 113     -25.165  30.756   7.150  1.00 13.88           O  
ATOM   2980  CB  PRO C 113     -26.338  32.710   9.094  1.00 14.83           C  
ATOM   2981  CG  PRO C 113     -27.425  31.652   9.354  1.00 15.47           C  
ATOM   2982  CD  PRO C 113     -28.402  31.828   8.239  1.00 15.29           C  
ATOM   2983  N   TRP C 114     -24.095  32.637   6.488  1.00 12.23           N  
ATOM   2984  CA  TRP C 114     -22.947  31.928   5.936  1.00 10.89           C  
ATOM   2985  C   TRP C 114     -21.616  32.534   6.384  1.00 10.56           C  
ATOM   2986  O   TRP C 114     -21.492  33.750   6.549  1.00 10.31           O  
ATOM   2987  CB  TRP C 114     -23.019  31.842   4.405  1.00 10.56           C  
ATOM   2988  CG  TRP C 114     -23.147  33.173   3.693  1.00 10.80           C  
ATOM   2989  CD1 TRP C 114     -24.307  33.760   3.244  1.00  9.86           C  
ATOM   2990  CD2 TRP C 114     -22.084  34.074   3.338  1.00  9.72           C  
ATOM   2991  CE2 TRP C 114     -22.675  35.180   2.683  1.00  9.34           C  
ATOM   2992  CE3 TRP C 114     -20.693  34.051   3.502  1.00 10.80           C  
ATOM   2993  NE1 TRP C 114     -24.026  34.963   2.640  1.00  9.69           N  
ATOM   2994  CZ2 TRP C 114     -21.924  36.256   2.203  1.00 10.04           C  
ATOM   2995  CZ3 TRP C 114     -19.938  35.131   3.020  1.00 10.17           C  
ATOM   2996  CH2 TRP C 114     -20.560  36.217   2.383  1.00 10.10           C  
ATOM   2997  N   TYR C 115     -20.635  31.663   6.586  1.00  9.76           N  
ATOM   2998  CA  TYR C 115     -19.305  32.040   6.996  1.00  9.46           C  
ATOM   2999  C   TYR C 115     -18.317  31.297   6.111  1.00  9.77           C  
ATOM   3000  O   TYR C 115     -18.505  30.112   5.813  1.00  9.90           O  
ATOM   3001  CB  TYR C 115     -19.083  31.710   8.469  1.00  9.39           C  
ATOM   3002  CG  TYR C 115     -19.968  32.503   9.406  1.00  8.86           C  
ATOM   3003  CD1 TYR C 115     -21.259  32.083   9.702  1.00  8.75           C  
ATOM   3004  CD2 TYR C 115     -19.508  33.667  10.008  1.00  9.12           C  
ATOM   3005  CE1 TYR C 115     -22.086  32.817  10.561  1.00  9.82           C  
ATOM   3006  CE2 TYR C 115     -20.323  34.411  10.868  1.00  9.69           C  
ATOM   3007  CZ  TYR C 115     -21.608  33.982  11.140  1.00  9.89           C  
ATOM   3008  OH  TYR C 115     -22.413  34.716  11.981  1.00  9.34           O  
ATOM   3009  N   GLU C 116     -17.286  32.016   5.678  1.00 10.07           N  
ATOM   3010  CA  GLU C 116     -16.317  31.547   4.699  1.00 10.43           C  
ATOM   3011  C   GLU C 116     -14.933  32.063   5.068  1.00 10.76           C  
ATOM   3012  O   GLU C 116     -14.604  33.218   4.777  1.00 11.22           O  
ATOM   3013  CB  GLU C 116     -16.671  32.034   3.284  1.00 10.52           C  
ATOM   3014  CG  GLU C 116     -17.811  31.298   2.586  1.00 11.20           C  
ATOM   3015  CD  GLU C 116     -17.528  29.819   2.353  1.00 14.86           C  
ATOM   3016  OE1 GLU C 116     -16.361  29.367   2.522  1.00 15.48           O  
ATOM   3017  OE2 GLU C 116     -18.486  29.096   1.995  1.00 16.20           O1-
ATOM   3018  N   PRO C 117     -14.125  31.221   5.738  1.00 10.52           N  
ATOM   3019  CA  PRO C 117     -12.762  31.582   6.041  1.00 10.12           C  
ATOM   3020  C   PRO C 117     -11.812  31.311   4.865  1.00 10.40           C  
ATOM   3021  O   PRO C 117     -11.971  30.316   4.135  1.00  9.68           O  
ATOM   3022  CB  PRO C 117     -12.428  30.669   7.220  1.00 10.33           C  
ATOM   3023  CG  PRO C 117     -13.200  29.448   6.987  1.00 10.24           C  
ATOM   3024  CD  PRO C 117     -14.474  29.886   6.266  1.00 10.62           C  
ATOM   3025  N   ILE C 118     -10.841  32.208   4.683  1.00 10.20           N  
ATOM   3026  CA  ILE C 118      -9.741  31.973   3.754  1.00 10.28           C  
ATOM   3027  C   ILE C 118      -8.431  32.003   4.526  1.00 10.60           C  
ATOM   3028  O   ILE C 118      -8.122  33.007   5.179  1.00 10.85           O  
ATOM   3029  CB  ILE C 118      -9.668  33.003   2.593  1.00  9.96           C  
ATOM   3030  CG1 ILE C 118     -10.971  32.985   1.781  1.00 10.08           C  
ATOM   3031  CG2 ILE C 118      -8.441  32.684   1.704  1.00 10.21           C  
ATOM   3032  CD1 ILE C 118     -10.981  33.803   0.498  1.00  9.74           C  
ATOM   3033  N   TYR C 119      -7.677  30.904   4.445  1.00 10.54           N  
ATOM   3034  CA  TYR C 119      -6.352  30.816   5.046  1.00 10.57           C  
ATOM   3035  C   TYR C 119      -5.263  30.684   3.977  1.00 10.93           C  
ATOM   3036  O   TYR C 119      -5.309  29.797   3.119  1.00 10.71           O  
ATOM   3037  CB  TYR C 119      -6.241  29.670   6.079  1.00 10.48           C  
ATOM   3038  CG  TYR C 119      -4.990  29.819   6.923  1.00 10.73           C  
ATOM   3039  CD1 TYR C 119      -4.988  30.621   8.071  1.00 10.86           C  
ATOM   3040  CD2 TYR C 119      -3.787  29.232   6.531  1.00 10.91           C  
ATOM   3041  CE1 TYR C 119      -3.822  30.805   8.822  1.00  9.90           C  
ATOM   3042  CE2 TYR C 119      -2.616  29.407   7.276  1.00 11.26           C  
ATOM   3043  CZ  TYR C 119      -2.644  30.190   8.421  1.00 10.64           C  
ATOM   3044  OH  TYR C 119      -1.484  30.358   9.148  1.00  9.97           O  
ATOM   3045  N   LEU C 120      -4.280  31.579   4.058  1.00 11.63           N  
ATOM   3046  CA  LEU C 120      -3.120  31.615   3.174  1.00 11.83           C  
ATOM   3047  C   LEU C 120      -1.887  31.543   4.039  1.00 12.42           C  
ATOM   3048  O   LEU C 120      -1.845  32.190   5.085  1.00 13.39           O  
ATOM   3049  CB  LEU C 120      -3.089  32.961   2.451  1.00 11.47           C  
ATOM   3050  CG  LEU C 120      -3.827  33.222   1.123  1.00 11.14           C  
ATOM   3051  CD1 LEU C 120      -4.731  32.087   0.629  1.00  8.06           C  
ATOM   3052  CD2 LEU C 120      -4.549  34.547   1.156  1.00  6.42           C  
ATOM   3053  N   GLY C 121      -0.868  30.802   3.606  1.00 12.44           N  
ATOM   3054  CA  GLY C 121       0.372  30.727   4.355  1.00 12.21           C  
ATOM   3055  C   GLY C 121       1.466  29.994   3.607  1.00 12.95           C  
ATOM   3056  O   GLY C 121       1.296  28.829   3.216  1.00 12.42           O  
ATOM   3057  N   GLY C 122       2.601  30.674   3.422  1.00 13.11           N  
ATOM   3058  CA  GLY C 122       3.720  30.114   2.680  1.00 13.10           C  
ATOM   3059  C   GLY C 122       5.066  30.717   3.048  1.00 13.37           C  
ATOM   3060  O   GLY C 122       5.138  31.750   3.725  1.00 13.05           O  
ATOM   3061  N   VAL C 123       6.132  30.061   2.586  1.00 13.08           N  
ATOM   3062  CA  VAL C 123       7.489  30.469   2.888  1.00 13.04           C  
ATOM   3063  C   VAL C 123       8.129  31.214   1.716  1.00 13.20           C  
ATOM   3064  O   VAL C 123       8.269  30.676   0.608  1.00 13.12           O  
ATOM   3065  CB  VAL C 123       8.366  29.266   3.286  1.00 12.85           C  
ATOM   3066  CG1 VAL C 123       9.836  29.683   3.359  1.00 12.98           C  
ATOM   3067  CG2 VAL C 123       7.908  28.709   4.613  1.00 12.43           C  
ATOM   3068  N   PHE C 124       8.532  32.456   1.968  1.00 12.91           N  
ATOM   3069  CA  PHE C 124       9.067  33.277   0.894  1.00 12.68           C  
ATOM   3070  C   PHE C 124      10.419  33.909   1.227  1.00 12.87           C  
ATOM   3071  O   PHE C 124      10.644  34.355   2.358  1.00 12.88           O  
ATOM   3072  CB  PHE C 124       7.994  34.278   0.416  1.00 12.26           C  
ATOM   3073  CG  PHE C 124       6.801  33.604  -0.217  1.00 11.61           C  
ATOM   3074  CD1 PHE C 124       5.695  33.232   0.556  1.00 12.17           C  
ATOM   3075  CD2 PHE C 124       6.805  33.277  -1.570  1.00 10.33           C  
ATOM   3076  CE1 PHE C 124       4.591  32.567  -0.015  1.00 10.12           C  
ATOM   3077  CE2 PHE C 124       5.708  32.610  -2.152  1.00 10.71           C  
ATOM   3078  CZ  PHE C 124       4.600  32.260  -1.367  1.00 10.19           C  
ATOM   3079  N   GLN C 125      11.332  33.885   0.254  1.00 13.23           N  
ATOM   3080  CA  GLN C 125      12.557  34.691   0.313  1.00 13.67           C  
ATOM   3081  C   GLN C 125      12.168  36.147   0.128  1.00 13.64           C  
ATOM   3082  O   GLN C 125      11.402  36.492  -0.782  1.00 13.67           O  
ATOM   3083  CB  GLN C 125      13.528  34.289  -0.792  1.00 13.84           C  
ATOM   3084  CG  GLN C 125      14.898  34.957  -0.684  1.00 16.23           C  
ATOM   3085  CD  GLN C 125      15.732  34.800  -1.941  1.00 19.40           C  
ATOM   3086  NE2 GLN C 125      16.689  35.711  -2.138  1.00 21.51           N  
ATOM   3087  OE1 GLN C 125      15.529  33.869  -2.725  1.00 21.01           O  
ATOM   3088  N   LEU C 126      12.663  37.010   0.998  1.00 13.66           N  
ATOM   3089  CA  LEU C 126      12.337  38.427   0.869  1.00 13.68           C  
ATOM   3090  C   LEU C 126      13.589  39.262   1.031  1.00 13.42           C  
ATOM   3091  O   LEU C 126      14.605  38.760   1.498  1.00 13.01           O  
ATOM   3092  CB  LEU C 126      11.249  38.847   1.873  1.00 13.56           C  
ATOM   3093  CG  LEU C 126       9.866  38.182   1.795  1.00 14.35           C  
ATOM   3094  CD1 LEU C 126       9.100  38.403   3.091  1.00 15.01           C  
ATOM   3095  CD2 LEU C 126       9.030  38.675   0.601  1.00 15.43           C  
ATOM   3096  N   GLU C 127      13.493  40.532   0.638  1.00 13.58           N  
ATOM   3097  CA  GLU C 127      14.595  41.496   0.698  1.00 13.79           C  
ATOM   3098  C   GLU C 127      14.220  42.685   1.594  1.00 13.77           C  
ATOM   3099  O   GLU C 127      13.033  42.953   1.775  1.00 14.13           O  
ATOM   3100  CB  GLU C 127      14.910  41.998  -0.712  1.00 13.79           C  
ATOM   3101  CG  GLU C 127      15.360  40.918  -1.679  1.00 14.39           C  
ATOM   3102  CD  GLU C 127      16.664  40.264  -1.268  1.00 15.43           C  
ATOM   3103  OE1 GLU C 127      16.679  39.020  -1.169  1.00 16.38           O  
ATOM   3104  OE2 GLU C 127      17.670  40.984  -1.043  1.00 16.53           O1-
ATOM   3105  N   PRO C 128      15.222  43.415   2.139  1.00 13.55           N  
ATOM   3106  CA  PRO C 128      14.891  44.550   3.003  1.00 13.33           C  
ATOM   3107  C   PRO C 128      14.096  45.589   2.229  1.00 13.40           C  
ATOM   3108  O   PRO C 128      14.438  45.896   1.088  1.00 13.57           O  
ATOM   3109  CB  PRO C 128      16.265  45.133   3.378  1.00 13.29           C  
ATOM   3110  CG  PRO C 128      17.258  44.058   3.091  1.00 13.21           C  
ATOM   3111  CD  PRO C 128      16.684  43.251   1.971  1.00 13.76           C  
ATOM   3112  N   GLY C 129      13.040  46.121   2.836  1.00 13.32           N  
ATOM   3113  CA  GLY C 129      12.206  47.105   2.165  1.00 13.37           C  
ATOM   3114  C   GLY C 129      11.004  46.546   1.426  1.00 13.57           C  
ATOM   3115  O   GLY C 129      10.084  47.288   1.094  1.00 13.86           O  
ATOM   3116  N   ASP C 130      10.995  45.244   1.159  1.00 13.85           N  
ATOM   3117  CA  ASP C 130       9.832  44.622   0.543  1.00 13.88           C  
ATOM   3118  C   ASP C 130       8.580  44.987   1.326  1.00 14.23           C  
ATOM   3119  O   ASP C 130       8.609  45.142   2.553  1.00 14.19           O  
ATOM   3120  CB  ASP C 130       9.977  43.106   0.489  1.00 13.77           C  
ATOM   3121  CG  ASP C 130      10.874  42.632  -0.649  1.00 13.89           C  
ATOM   3122  OD1 ASP C 130      11.353  43.459  -1.456  1.00 14.27           O  
ATOM   3123  OD2 ASP C 130      11.101  41.406  -0.732  1.00 13.60           O1-
ATOM   3124  N   ARG C 131       7.482  45.153   0.607  1.00 14.45           N  
ATOM   3125  CA  ARG C 131       6.230  45.451   1.245  1.00 14.85           C  
ATOM   3126  C   ARG C 131       5.275  44.294   0.999  1.00 15.01           C  
ATOM   3127  O   ARG C 131       5.115  43.832  -0.131  1.00 15.28           O  
ATOM   3128  CB  ARG C 131       5.686  46.790   0.738  1.00 15.13           C  
ATOM   3129  CG  ARG C 131       6.734  47.938   0.787  1.00 15.24           C  
ATOM   3130  CD  ARG C 131       6.125  49.321   0.682  1.00 15.32           C  
ATOM   3131  NE  ARG C 131       4.963  49.468   1.558  1.00 17.95           N  
ATOM   3132  CZ  ARG C 131       4.613  50.585   2.199  1.00 18.33           C  
ATOM   3133  NH1 ARG C 131       5.337  51.708   2.104  1.00 15.86           N1+
ATOM   3134  NH2 ARG C 131       3.526  50.564   2.956  1.00 18.36           N  
ATOM   3135  N   LEU C 132       4.678  43.797   2.074  1.00 15.00           N  
ATOM   3136  CA  LEU C 132       3.712  42.722   1.975  1.00 15.20           C  
ATOM   3137  C   LEU C 132       2.339  43.284   2.234  1.00 15.70           C  
ATOM   3138  O   LEU C 132       2.105  43.894   3.283  1.00 16.13           O  
ATOM   3139  CB  LEU C 132       4.029  41.614   2.986  1.00 15.04           C  
ATOM   3140  CG  LEU C 132       5.396  40.920   2.867  1.00 14.58           C  
ATOM   3141  CD1 LEU C 132       5.692  40.066   4.089  1.00 13.37           C  
ATOM   3142  CD2 LEU C 132       5.493  40.098   1.590  1.00 14.88           C  
ATOM   3143  N   SER C 133       1.430  43.120   1.279  1.00 16.10           N  
ATOM   3144  CA  SER C 133       0.048  43.528   1.526  1.00 16.84           C  
ATOM   3145  C   SER C 133      -0.859  42.302   1.581  1.00 17.00           C  
ATOM   3146  O   SER C 133      -0.611  41.325   0.882  1.00 17.70           O  
ATOM   3147  CB  SER C 133      -0.445  44.608   0.536  1.00 16.68           C  
ATOM   3148  OG  SER C 133      -0.709  44.114  -0.767  1.00 17.07           O  
ATOM   3149  N   ALA C 134      -1.857  42.348   2.461  1.00 16.73           N  
ATOM   3150  CA  ALA C 134      -2.827  41.277   2.631  1.00 16.64           C  
ATOM   3151  C   ALA C 134      -4.188  41.888   2.391  1.00 16.88           C  
ATOM   3152  O   ALA C 134      -4.689  42.634   3.229  1.00 17.15           O  
ATOM   3153  CB  ALA C 134      -2.739  40.705   4.020  1.00 16.66           C  
ATOM   3154  N   GLU C 135      -4.771  41.597   1.231  1.00 17.00           N  
ATOM   3155  CA  GLU C 135      -5.918  42.354   0.757  1.00 17.25           C  
ATOM   3156  C   GLU C 135      -7.080  41.530   0.221  1.00 17.15           C  
ATOM   3157  O   GLU C 135      -6.902  40.569  -0.532  1.00 17.26           O  
ATOM   3158  CB  GLU C 135      -5.495  43.402  -0.269  1.00 17.16           C  
ATOM   3159  CG  GLU C 135      -5.665  44.839   0.245  1.00 19.98           C  
ATOM   3160  CD  GLU C 135      -4.523  45.294   1.137  1.00 21.65           C  
ATOM   3161  OE1 GLU C 135      -4.713  46.219   1.946  1.00 20.90           O  
ATOM   3162  OE2 GLU C 135      -3.425  44.719   1.033  1.00 24.26           O1-
ATOM   3163  N   ILE C 136      -8.274  41.939   0.624  1.00 16.81           N  
ATOM   3164  CA  ILE C 136      -9.512  41.317   0.174  1.00 16.86           C  
ATOM   3165  C   ILE C 136     -10.119  42.180  -0.910  1.00 16.93           C  
ATOM   3166  O   ILE C 136      -9.873  43.382  -0.940  1.00 17.40           O  
ATOM   3167  CB  ILE C 136     -10.502  41.167   1.337  1.00 16.82           C  
ATOM   3168  CG1 ILE C 136     -10.774  42.530   1.976  1.00 16.44           C  
ATOM   3169  CG2 ILE C 136      -9.955  40.180   2.366  1.00 15.50           C  
ATOM   3170  CD1 ILE C 136     -11.880  42.536   2.972  1.00 16.89           C  
ATOM   3171  N   ASN C 137     -10.894  41.586  -1.811  1.00 17.30           N  
ATOM   3172  CA  ASN C 137     -11.546  42.396  -2.836  1.00 17.63           C  
ATOM   3173  C   ASN C 137     -12.699  43.210  -2.287  1.00 17.91           C  
ATOM   3174  O   ASN C 137     -12.822  44.393  -2.625  1.00 18.31           O  
ATOM   3175  CB  ASN C 137     -11.940  41.596  -4.082  1.00 17.75           C  
ATOM   3176  CG  ASN C 137     -12.909  40.459  -3.794  1.00 18.59           C  
ATOM   3177  ND2 ASN C 137     -13.439  39.871  -4.859  1.00 18.85           N  
ATOM   3178  OD1 ASN C 137     -13.177  40.106  -2.644  1.00 19.58           O  
ATOM   3179  N   ARG C 138     -13.493  42.593  -1.402  1.00 18.03           N  
ATOM   3180  CA  ARG C 138     -14.724  43.194  -0.845  1.00 18.22           C  
ATOM   3181  C   ARG C 138     -14.696  43.346   0.682  1.00 17.80           C  
ATOM   3182  O   ARG C 138     -14.829  42.344   1.403  1.00 18.42           O  
ATOM   3183  CB  ARG C 138     -15.945  42.310  -1.158  1.00 18.59           C  
ATOM   3184  CG  ARG C 138     -16.306  42.116  -2.613  1.00 19.18           C  
ATOM   3185  CD  ARG C 138     -16.965  43.330  -3.171  1.00 19.75           C  
ATOM   3186  NE  ARG C 138     -18.291  43.568  -2.612  1.00 19.09           N  
ATOM   3187  CZ  ARG C 138     -19.401  43.614  -3.336  1.00 17.82           C  
ATOM   3188  NH1 ARG C 138     -19.345  43.414  -4.645  1.00 16.75           N1+
ATOM   3189  NH2 ARG C 138     -20.565  43.860  -2.751  1.00 17.94           N  
ATOM   3190  N   PRO C 139     -14.626  44.588   1.184  1.00 17.01           N  
ATOM   3191  CA  PRO C 139     -14.548  44.797   2.633  1.00 16.46           C  
ATOM   3192  C   PRO C 139     -15.899  44.645   3.335  1.00 15.77           C  
ATOM   3193  O   PRO C 139     -15.953  44.418   4.547  1.00 15.66           O  
ATOM   3194  CB  PRO C 139     -14.076  46.252   2.739  1.00 16.64           C  
ATOM   3195  CG  PRO C 139     -14.663  46.912   1.526  1.00 16.27           C  
ATOM   3196  CD  PRO C 139     -14.653  45.863   0.439  1.00 16.88           C  
ATOM   3197  N   ASP C 140     -16.977  44.776   2.570  1.00 15.22           N  
ATOM   3198  CA  ASP C 140     -18.340  44.807   3.119  1.00 14.52           C  
ATOM   3199  C   ASP C 140     -18.855  43.444   3.566  1.00 14.46           C  
ATOM   3200  O   ASP C 140     -20.017  43.316   3.943  1.00 14.41           O  
ATOM   3201  CB  ASP C 140     -19.321  45.465   2.131  1.00 13.75           C  
ATOM   3202  CG  ASP C 140     -19.216  44.907   0.712  1.00 13.06           C  
ATOM   3203  OD1 ASP C 140     -18.252  44.165   0.392  1.00 12.16           O  
ATOM   3204  OD2 ASP C 140     -20.110  45.226  -0.099  1.00 12.02           O1-
ATOM   3205  N   TYR C 141     -17.996  42.431   3.522  1.00 14.69           N  
ATOM   3206  CA  TYR C 141     -18.373  41.093   3.972  1.00 15.16           C  
ATOM   3207  C   TYR C 141     -17.421  40.560   5.044  1.00 15.88           C  
ATOM   3208  O   TYR C 141     -17.492  39.394   5.416  1.00 16.23           O  
ATOM   3209  CB  TYR C 141     -18.478  40.121   2.791  1.00 14.50           C  
ATOM   3210  CG  TYR C 141     -19.673  40.335   1.881  1.00 14.57           C  
ATOM   3211  CD1 TYR C 141     -19.557  41.066   0.693  1.00 14.58           C  
ATOM   3212  CD2 TYR C 141     -20.926  39.798   2.199  1.00 13.93           C  
ATOM   3213  CE1 TYR C 141     -20.666  41.257  -0.146  1.00 12.77           C  
ATOM   3214  CE2 TYR C 141     -22.022  39.985   1.371  1.00 11.68           C  
ATOM   3215  CZ  TYR C 141     -21.883  40.702   0.201  1.00 12.74           C  
ATOM   3216  OH  TYR C 141     -22.980  40.882  -0.612  1.00 14.66           O  
ATOM   3217  N   LEU C 142     -16.532  41.415   5.538  1.00 16.74           N  
ATOM   3218  CA  LEU C 142     -15.689  41.074   6.679  1.00 17.48           C  
ATOM   3219  C   LEU C 142     -16.511  40.848   7.947  1.00 18.38           C  
ATOM   3220  O   LEU C 142     -17.480  41.567   8.203  1.00 18.99           O  
ATOM   3221  CB  LEU C 142     -14.674  42.185   6.941  1.00 17.32           C  
ATOM   3222  CG  LEU C 142     -13.271  42.133   6.308  1.00 17.15           C  
ATOM   3223  CD1 LEU C 142     -12.422  43.287   6.840  1.00 14.68           C  
ATOM   3224  CD2 LEU C 142     -12.549  40.791   6.519  1.00 14.39           C  
ATOM   3225  N   ASP C 143     -16.116  39.853   8.734  1.00 19.29           N  
ATOM   3226  CA  ASP C 143     -16.752  39.558  10.013  1.00 20.19           C  
ATOM   3227  C   ASP C 143     -15.798  39.859  11.177  1.00 21.32           C  
ATOM   3228  O   ASP C 143     -14.643  39.412  11.177  1.00 21.78           O  
ATOM   3229  CB  ASP C 143     -17.185  38.088  10.041  1.00 20.04           C  
ATOM   3230  CG  ASP C 143     -18.146  37.777  11.170  1.00 19.28           C  
ATOM   3231  OD1 ASP C 143     -19.326  37.522  10.880  1.00 20.42           O  
ATOM   3232  OD2 ASP C 143     -17.738  37.786  12.346  1.00 18.77           O1-
ATOM   3233  N   PHE C 144     -16.286  40.603  12.167  1.00 22.38           N  
ATOM   3234  CA  PHE C 144     -15.505  40.934  13.372  1.00 23.45           C  
ATOM   3235  C   PHE C 144     -16.165  40.450  14.685  1.00 23.87           C  
ATOM   3236  O   PHE C 144     -15.755  40.888  15.774  1.00 24.44           O  
ATOM   3237  CB  PHE C 144     -15.309  42.456  13.502  1.00 23.62           C  
ATOM   3238  CG  PHE C 144     -14.686  43.119  12.304  1.00 24.15           C  
ATOM   3239  CD1 PHE C 144     -15.378  44.116  11.618  1.00 24.01           C  
ATOM   3240  CD2 PHE C 144     -13.399  42.780  11.883  1.00 23.92           C  
ATOM   3241  CE1 PHE C 144     -14.807  44.755  10.517  1.00 24.38           C  
ATOM   3242  CE2 PHE C 144     -12.825  43.409  10.777  1.00 23.87           C  
ATOM   3243  CZ  PHE C 144     -13.529  44.399  10.096  1.00 23.96           C  
ATOM   3244  N   ALA C 145     -17.172  39.576  14.599  1.00 23.54           N  
ATOM   3245  CA  ALA C 145     -17.990  39.211  15.778  1.00 23.21           C  
ATOM   3246  C   ALA C 145     -17.238  38.490  16.906  1.00 22.94           C  
ATOM   3247  O   ALA C 145     -17.728  38.420  18.042  1.00 23.20           O  
ATOM   3248  CB  ALA C 145     -19.225  38.416  15.362  1.00 23.12           C  
ATOM   3249  N   SER C 146     -16.069  37.948  16.581  1.00 22.25           N  
ATOM   3250  CA  SER C 146     -15.178  37.335  17.558  1.00 21.97           C  
ATOM   3251  C   SER C 146     -13.776  37.896  17.377  1.00 21.60           C  
ATOM   3252  O   SER C 146     -13.463  38.479  16.339  1.00 21.56           O  
ATOM   3253  CB  SER C 146     -15.155  35.812  17.403  1.00 21.98           C  
ATOM   3254  OG  SER C 146     -16.103  35.196  18.250  1.00 22.80           O  
ATOM   3255  N   THR C 147     -12.932  37.677  18.383  1.00 21.22           N  
ATOM   3256  CA  THR C 147     -11.619  38.324  18.497  1.00 20.52           C  
ATOM   3257  C   THR C 147     -10.569  37.938  17.452  1.00 20.05           C  
ATOM   3258  O   THR C 147      -9.912  38.825  16.899  1.00 20.97           O  
ATOM   3259  CB  THR C 147     -11.055  38.200  19.948  1.00 20.53           C  
ATOM   3260  CG2 THR C 147      -9.544  38.091  19.972  1.00 20.22           C  
ATOM   3261  OG1 THR C 147     -11.438  39.357  20.702  1.00 20.42           O  
ATOM   3262  N   GLY C 148     -10.402  36.650  17.164  1.00 18.82           N  
ATOM   3263  CA  GLY C 148      -9.235  36.232  16.378  1.00 17.18           C  
ATOM   3264  C   GLY C 148      -9.515  35.649  15.012  1.00 16.28           C  
ATOM   3265  O   GLY C 148      -8.966  34.607  14.649  1.00 16.40           O  
ATOM   3266  N   GLN C 149     -10.353  36.332  14.245  1.00 15.62           N  
ATOM   3267  CA  GLN C 149     -10.823  35.823  12.957  1.00 14.66           C  
ATOM   3268  C   GLN C 149     -10.105  36.440  11.770  1.00 14.72           C  
ATOM   3269  O   GLN C 149     -10.152  35.895  10.675  1.00 15.01           O  
ATOM   3270  CB  GLN C 149     -12.321  36.071  12.802  1.00 14.57           C  
ATOM   3271  CG  GLN C 149     -13.187  35.493  13.911  1.00 13.74           C  
ATOM   3272  CD  GLN C 149     -14.666  35.778  13.706  1.00 13.77           C  
ATOM   3273  NE2 GLN C 149     -14.981  36.845  12.964  1.00 12.28           N  
ATOM   3274  OE1 GLN C 149     -15.516  35.047  14.208  1.00 12.01           O  
ATOM   3275  N   VAL C 150      -9.471  37.592  11.981  1.00 14.69           N  
ATOM   3276  CA  VAL C 150      -8.806  38.327  10.909  1.00 14.46           C  
ATOM   3277  C   VAL C 150      -7.425  38.747  11.394  1.00 14.63           C  
ATOM   3278  O   VAL C 150      -7.282  39.500  12.355  1.00 14.34           O  
ATOM   3279  CB  VAL C 150      -9.630  39.567  10.426  1.00 14.88           C  
ATOM   3280  CG1 VAL C 150      -9.019  40.177   9.147  1.00 14.19           C  
ATOM   3281  CG2 VAL C 150     -11.097  39.205  10.194  1.00 13.26           C  
ATOM   3282  N   TYR C 151      -6.404  38.216  10.730  1.00 15.06           N  
ATOM   3283  CA  TYR C 151      -5.023  38.379  11.156  1.00 14.77           C  
ATOM   3284  C   TYR C 151      -4.085  38.136   9.999  1.00 15.21           C  
ATOM   3285  O   TYR C 151      -4.415  37.404   9.054  1.00 14.82           O  
ATOM   3286  CB  TYR C 151      -4.674  37.452  12.326  1.00 14.37           C  
ATOM   3287  CG  TYR C 151      -4.943  35.991  12.089  1.00 13.85           C  
ATOM   3288  CD1 TYR C 151      -3.970  35.165  11.536  1.00 13.75           C  
ATOM   3289  CD2 TYR C 151      -6.175  35.421  12.452  1.00 14.38           C  
ATOM   3290  CE1 TYR C 151      -4.210  33.805  11.330  1.00 13.11           C  
ATOM   3291  CE2 TYR C 151      -6.431  34.071  12.259  1.00 13.28           C  
ATOM   3292  CZ  TYR C 151      -5.443  33.267  11.696  1.00 14.08           C  
ATOM   3293  OH  TYR C 151      -5.698  31.934  11.487  1.00 12.76           O  
ATOM   3294  N   PHE C 152      -2.909  38.755  10.117  1.00 15.37           N  
ATOM   3295  CA  PHE C 152      -1.906  38.852   9.075  1.00 15.45           C  
ATOM   3296  C   PHE C 152      -0.610  38.841   9.853  1.00 15.56           C  
ATOM   3297  O   PHE C 152      -0.469  39.547  10.857  1.00 15.86           O  
ATOM   3298  CB  PHE C 152      -2.113  40.194   8.347  1.00 15.99           C  
ATOM   3299  CG  PHE C 152      -1.061  40.549   7.299  1.00 16.25           C  
ATOM   3300  CD1 PHE C 152      -0.314  39.576   6.633  1.00 17.19           C  
ATOM   3301  CD2 PHE C 152      -0.871  41.885   6.944  1.00 16.03           C  
ATOM   3302  CE1 PHE C 152       0.636  39.937   5.662  1.00 16.98           C  
ATOM   3303  CE2 PHE C 152       0.068  42.250   5.970  1.00 15.98           C  
ATOM   3304  CZ  PHE C 152       0.820  41.274   5.329  1.00 15.62           C  
ATOM   3305  N   GLY C 153       0.331  38.012   9.428  1.00 15.62           N  
ATOM   3306  CA  GLY C 153       1.583  37.875  10.163  1.00 15.31           C  
ATOM   3307  C   GLY C 153       2.733  37.347   9.344  1.00 14.94           C  
ATOM   3308  O   GLY C 153       2.534  36.826   8.252  1.00 15.09           O  
ATOM   3309  N   ILE C 154       3.936  37.492   9.892  1.00 14.95           N  
ATOM   3310  CA  ILE C 154       5.178  37.006   9.281  1.00 14.83           C  
ATOM   3311  C   ILE C 154       6.216  36.723  10.365  1.00 14.77           C  
ATOM   3312  O   ILE C 154       6.171  37.316  11.451  1.00 14.66           O  
ATOM   3313  CB  ILE C 154       5.771  38.025   8.264  1.00 14.94           C  
ATOM   3314  CG1 ILE C 154       5.932  39.413   8.892  1.00 14.64           C  
ATOM   3315  CG2 ILE C 154       4.899  38.131   7.025  1.00 15.75           C  
ATOM   3316  CD1 ILE C 154       7.350  39.869   8.963  1.00 15.05           C  
ATOM   3317  N   ILE C 155       7.140  35.810  10.078  1.00 14.67           N  
ATOM   3318  CA  ILE C 155       8.301  35.615  10.938  1.00 14.87           C  
ATOM   3319  C   ILE C 155       9.528  35.243  10.110  1.00 15.06           C  
ATOM   3320  O   ILE C 155       9.461  34.385   9.237  1.00 15.60           O  
ATOM   3321  CB  ILE C 155       8.036  34.587  12.096  1.00 14.99           C  
ATOM   3322  CG1 ILE C 155       9.328  34.305  12.890  1.00 14.73           C  
ATOM   3323  CG2 ILE C 155       7.412  33.300  11.565  1.00 14.93           C  
ATOM   3324  CD1 ILE C 155       9.114  33.865  14.326  1.00 14.58           C  
ATOM   3325  N   ALA C 156      10.642  35.913  10.377  1.00 15.09           N  
ATOM   3326  CA  ALA C 156      11.920  35.545   9.782  1.00 15.06           C  
ATOM   3327  C   ALA C 156      12.366  34.210  10.368  1.00 15.08           C  
ATOM   3328  O   ALA C 156      12.314  34.003  11.586  1.00 15.19           O  
ATOM   3329  CB  ALA C 156      12.964  36.629  10.039  1.00 14.78           C  
ATOM   3330  N   LEU C 157      12.802  33.301   9.505  1.00 15.11           N  
ATOM   3331  CA  LEU C 157      13.118  31.951   9.959  1.00 15.19           C  
ATOM   3332  C   LEU C 157      14.606  31.652  10.028  1.00 15.31           C  
ATOM   3333  O   LEU C 157      15.403  32.379   9.438  1.00 15.52           O  
ATOM   3334  CB  LEU C 157      12.372  30.916   9.116  1.00 15.02           C  
ATOM   3335  CG  LEU C 157      10.885  30.913   9.456  1.00 14.66           C  
ATOM   3336  CD1 LEU C 157      10.100  30.152   8.401  1.00 15.73           C  
ATOM   3337  CD2 LEU C 157      10.649  30.339  10.864  1.00 13.70           C  
ATOM   3338  OXT LEU C 157      15.030  30.691  10.686  1.00 15.32           O1-
TER   
END
