# Supplementary material for: Utilizing network pharmacology and molecular docking to explore the underlying mechanism of Guizhi Fuling Wan in treating endometriosis
Source: PeerJ. 2021 Apr 2;9:e11087. doi: 10.7717/peerj.11087 (PMC8020871; doi:10.7717/peerj.11087)
Supplement: Supplemental Information 1 [file peerj-09-11087-s001.zip › Molecular docking/TP53-4mzi.pdb]

ATOM      1  N   SER A  96      -8.704 -21.394  12.823  1.00 32.05           N  
ATOM      2  CA  SER A  96      -8.741 -21.115  11.359  1.00 30.12           C  
ATOM      3  C   SER A  96      -9.181 -19.677  11.099  1.00 27.78           C  
ATOM      4  O   SER A  96     -10.171 -19.436  10.407  1.00 30.42           O  
ATOM      5  CB  SER A  96      -9.703 -22.084  10.665  1.00 32.80           C  
ATOM      6  OG  SER A  96      -9.718 -21.875   9.263  1.00 36.21           O  
ATOM      7  N   VAL A  97      -8.437 -18.728  11.660  1.00 22.23           N  
ATOM      8  CA  VAL A  97      -8.739 -17.308  11.502  1.00 17.19           C  
ATOM      9  C   VAL A  97      -8.895 -16.934  10.032  1.00 14.58           C  
ATOM     10  O   VAL A  97      -8.007 -17.190   9.219  1.00 15.50           O  
ATOM     11  CB  VAL A  97      -7.621 -16.426  12.104  1.00 15.11           C  
ATOM     12  CG1 VAL A  97      -8.018 -14.959  12.029  1.00 16.09           C  
ATOM     13  CG2 VAL A  97      -7.347 -16.836  13.542  1.00 15.16           C  
ATOM     14  N   PRO A  98     -10.030 -16.317   9.671  1.00 12.87           N  
ATOM     15  CA  PRO A  98     -10.252 -15.924   8.278  1.00 11.59           C  
ATOM     16  C   PRO A  98      -9.212 -14.930   7.780  1.00 10.44           C  
ATOM     17  O   PRO A  98      -8.712 -14.097   8.533  1.00 10.33           O  
ATOM     18  CB  PRO A  98     -11.659 -15.331   8.301  1.00 14.11           C  
ATOM     19  CG  PRO A  98     -11.801 -14.838   9.696  1.00 21.56           C  
ATOM     20  CD  PRO A  98     -11.180 -15.940  10.509  1.00 15.10           C  
ATOM     21  N   SER A  99      -8.888 -15.037   6.501  1.00  9.20           N  
ATOM     22  CA  SER A  99      -7.917 -14.157   5.879  1.00  8.50           C  
ATOM     23  C   SER A  99      -8.448 -12.735   5.782  1.00  7.96           C  
ATOM     24  O   SER A  99      -9.651 -12.516   5.629  1.00  8.99           O  
ATOM     25  CB  SER A  99      -7.591 -14.666   4.475  1.00  9.54           C  
ATOM     26  OG  SER A  99      -6.803 -13.728   3.766  1.00  9.79           O  
ATOM     27  N   GLN A 100      -7.545 -11.768   5.877  1.00  8.83           N  
ATOM     28  CA  GLN A 100      -7.924 -10.370   5.749  1.00  8.06           C  
ATOM     29  C   GLN A 100      -7.114  -9.745   4.614  1.00  8.31           C  
ATOM     30  O   GLN A 100      -7.055  -8.528   4.480  1.00  9.07           O  
ATOM     31  CB  GLN A 100      -7.670  -9.617   7.057  1.00  9.71           C  
ATOM     32  CG  GLN A 100      -6.214  -9.535   7.464  1.00 10.66           C  
ATOM     33  CD  GLN A 100      -6.029  -8.837   8.795  1.00 12.03           C  
ATOM     34  NE2 GLN A 100      -5.665  -7.562   8.746  1.00 13.53           N  
ATOM     35  OE1 GLN A 100      -6.226  -9.432   9.856  1.00 13.53           O  
ATOM     36  N   LYS A 101      -6.499 -10.586   3.785  1.00  7.21           N  
ATOM     37  CA  LYS A 101      -5.690 -10.091   2.677  1.00  6.78           C  
ATOM     38  C   LYS A 101      -6.530  -9.423   1.598  1.00  6.01           C  
ATOM     39  O   LYS A 101      -7.447 -10.027   1.039  1.00  6.98           O  
ATOM     40  CB  LYS A 101      -4.894 -11.235   2.039  1.00  7.27           C  
ATOM     41  CG  LYS A 101      -3.907 -10.778   0.970  1.00  8.54           C  
ATOM     42  CD  LYS A 101      -2.743 -10.019   1.582  1.00 10.47           C  
ATOM     43  CE  LYS A 101      -1.809  -9.482   0.511  1.00 13.92           C  
ATOM     44  NZ  LYS A 101      -0.618  -8.825   1.116  1.00 13.44           N1+
ATOM     45  N   THR A 102      -6.212  -8.171   1.296  1.00  5.79           N  
ATOM     46  CA  THR A 102      -6.932  -7.453   0.259  1.00  7.18           C  
ATOM     47  C   THR A 102      -6.672  -8.164  -1.067  1.00  6.57           C  
ATOM     48  O   THR A 102      -5.527  -8.485  -1.397  1.00  7.13           O  
ATOM     49  CB  THR A 102      -6.462  -6.001   0.195  1.00  7.30           C  
ATOM     50  CG2 THR A 102      -7.237  -5.228  -0.861  1.00  9.41           C  
ATOM     51  OG1 THR A 102      -6.679  -5.393   1.475  1.00  9.58           O  
ATOM     52  N   TYR A 103      -7.740  -8.405  -1.821  1.00  6.27           N  
ATOM     53  CA  TYR A 103      -7.656  -9.117  -3.092  1.00  5.64           C  
ATOM     54  C   TYR A 103      -8.694  -8.539  -4.045  1.00  5.44           C  
ATOM     55  O   TYR A 103      -9.881  -8.832  -3.933  1.00  6.16           O  
ATOM     56  CB  TYR A 103      -7.922 -10.608  -2.836  1.00  6.74           C  
ATOM     57  CG  TYR A 103      -8.017 -11.488  -4.064  1.00  5.61           C  
ATOM     58  CD1 TYR A 103      -6.985 -11.542  -4.998  1.00  5.62           C  
ATOM     59  CD2 TYR A 103      -9.126 -12.311  -4.261  1.00  6.08           C  
ATOM     60  CE1 TYR A 103      -7.056 -12.401  -6.096  1.00  6.34           C  
ATOM     61  CE2 TYR A 103      -9.206 -13.169  -5.352  1.00  6.52           C  
ATOM     62  CZ  TYR A 103      -8.167 -13.211  -6.265  1.00  6.05           C  
ATOM     63  OH  TYR A 103      -8.236 -14.072  -7.334  1.00  7.19           O  
ATOM     64  N   GLN A 104      -8.257  -7.710  -4.983  1.00  6.18           N  
ATOM     65  CA  GLN A 104      -9.202  -7.110  -5.908  1.00  6.61           C  
ATOM     66  C   GLN A 104      -9.766  -8.135  -6.879  1.00  6.72           C  
ATOM     67  O   GLN A 104     -10.910  -8.018  -7.320  1.00  7.74           O  
ATOM     68  CB  GLN A 104      -8.550  -5.928  -6.630  1.00  8.39           C  
ATOM     69  CG  GLN A 104      -8.302  -4.775  -5.665  1.00  9.55           C  
ATOM     70  CD  GLN A 104      -7.861  -3.489  -6.336  1.00 12.96           C  
ATOM     71  NE2 GLN A 104      -7.482  -3.572  -7.605  1.00 13.44           N  
ATOM     72  OE1 GLN A 104      -7.856  -2.430  -5.708  1.00 18.20           O  
ATOM     73  N   GLY A 105      -8.968  -9.149  -7.198  1.00  6.78           N  
ATOM     74  CA  GLY A 105      -9.430 -10.204  -8.080  1.00  7.84           C  
ATOM     75  C   GLY A 105      -9.753  -9.798  -9.502  1.00  6.55           C  
ATOM     76  O   GLY A 105      -9.456  -8.688  -9.937  1.00  8.23           O  
ATOM     77  N   SER A 106     -10.393 -10.709 -10.223  1.00  6.50           N  
ATOM     78  CA  SER A 106     -10.730 -10.483 -11.620  1.00  6.52           C  
ATOM     79  C   SER A 106     -11.706  -9.353 -11.884  1.00  6.31           C  
ATOM     80  O   SER A 106     -11.699  -8.772 -12.969  1.00  7.43           O  
ATOM     81  CB  SER A 106     -11.280 -11.767 -12.236  1.00  6.34           C  
ATOM     82  OG  SER A 106     -10.297 -12.782 -12.215  1.00  8.18           O  
ATOM     83  N   TYR A 107     -12.538  -9.030 -10.900  1.00  6.51           N  
ATOM     84  CA  TYR A 107     -13.539  -7.987 -11.079  1.00  6.56           C  
ATOM     85  C   TYR A 107     -13.147  -6.618 -10.538  1.00  7.30           C  
ATOM     86  O   TYR A 107     -13.922  -5.670 -10.635  1.00  8.64           O  
ATOM     87  CB  TYR A 107     -14.864  -8.463 -10.474  1.00  6.73           C  
ATOM     88  CG  TYR A 107     -15.329  -9.739 -11.129  1.00  6.88           C  
ATOM     89  CD1 TYR A 107     -15.899  -9.721 -12.402  1.00  7.93           C  
ATOM     90  CD2 TYR A 107     -15.093 -10.978 -10.534  1.00  8.95           C  
ATOM     91  CE1 TYR A 107     -16.215 -10.897 -13.070  1.00  9.78           C  
ATOM     92  CE2 TYR A 107     -15.405 -12.166 -11.196  1.00 10.20           C  
ATOM     93  CZ  TYR A 107     -15.963 -12.116 -12.464  1.00  9.19           C  
ATOM     94  OH  TYR A 107     -16.249 -13.285 -13.133  1.00 12.12           O  
ATOM     95  N   GLY A 108     -11.939  -6.507  -9.992  1.00  6.92           N  
ATOM     96  CA  GLY A 108     -11.485  -5.230  -9.460  1.00  7.67           C  
ATOM     97  C   GLY A 108     -12.347  -4.770  -8.300  1.00  7.89           C  
ATOM     98  O   GLY A 108     -12.755  -3.611  -8.217  1.00  8.72           O  
ATOM     99  N   PHE A 109     -12.602  -5.700  -7.390  1.00  7.26           N  
ATOM    100  CA  PHE A 109     -13.433  -5.463  -6.219  1.00  7.22           C  
ATOM    101  C   PHE A 109     -12.746  -4.673  -5.109  1.00  7.31           C  
ATOM    102  O   PHE A 109     -11.624  -4.987  -4.718  1.00  7.65           O  
ATOM    103  CB  PHE A 109     -13.889  -6.815  -5.663  1.00  7.06           C  
ATOM    104  CG  PHE A 109     -14.726  -6.714  -4.423  1.00  6.87           C  
ATOM    105  CD1 PHE A 109     -16.031  -6.240  -4.489  1.00  8.01           C  
ATOM    106  CD2 PHE A 109     -14.209  -7.094  -3.185  1.00  7.50           C  
ATOM    107  CE1 PHE A 109     -16.814  -6.145  -3.341  1.00  9.91           C  
ATOM    108  CE2 PHE A 109     -14.984  -7.002  -2.031  1.00  9.32           C  
ATOM    109  CZ  PHE A 109     -16.289  -6.527  -2.110  1.00  9.41           C  
ATOM    110  N   ARG A 110     -13.427  -3.647  -4.606  1.00  7.96           N  
ATOM    111  CA  ARG A 110     -12.911  -2.850  -3.499  1.00  7.21           C  
ATOM    112  C   ARG A 110     -14.050  -2.068  -2.858  1.00  7.27           C  
ATOM    113  O   ARG A 110     -15.104  -1.882  -3.465  1.00  8.41           O  
ATOM    114  CB  ARG A 110     -11.797  -1.893  -3.950  1.00  9.60           C  
ATOM    115  CG  ARG A 110     -12.249  -0.659  -4.711  1.00 10.99           C  
ATOM    116  CD  ARG A 110     -12.501  -0.954  -6.172  1.00 11.93           C  
ATOM    117  NE  ARG A 110     -12.781   0.267  -6.919  1.00 11.23           N  
ATOM    118  CZ  ARG A 110     -13.173   0.285  -8.188  1.00 11.86           C  
ATOM    119  NH1 ARG A 110     -13.328  -0.853  -8.849  1.00 10.46           N1+
ATOM    120  NH2 ARG A 110     -13.422   1.440  -8.790  1.00 12.69           N  
ATOM    121  N   LEU A 111     -13.834  -1.627  -1.625  1.00  7.15           N  
ATOM    122  CA  LEU A 111     -14.834  -0.873  -0.884  1.00  7.66           C  
ATOM    123  C   LEU A 111     -14.568   0.617  -0.926  1.00  7.50           C  
ATOM    124  O   LEU A 111     -13.448   1.057  -1.178  1.00  9.65           O  
ATOM    125  CB  LEU A 111     -14.848  -1.310   0.578  1.00  7.37           C  
ATOM    126  CG  LEU A 111     -15.040  -2.798   0.848  1.00  7.23           C  
ATOM    127  CD1 LEU A 111     -14.839  -3.074   2.329  1.00  8.69           C  
ATOM    128  CD2 LEU A 111     -16.421  -3.232   0.389  1.00  8.23           C  
ATOM    129  N   GLY A 112     -15.620   1.379  -0.661  1.00  8.17           N  
ATOM    130  CA  GLY A 112     -15.527   2.824  -0.621  1.00  9.50           C  
ATOM    131  C   GLY A 112     -16.463   3.298   0.471  1.00  8.69           C  
ATOM    132  O   GLY A 112     -17.432   2.611   0.797  1.00  9.04           O  
ATOM    133  N   PHE A 113     -16.182   4.464   1.043  1.00  9.62           N  
ATOM    134  CA  PHE A 113     -17.020   5.004   2.106  1.00 10.30           C  
ATOM    135  C   PHE A 113     -17.243   6.491   1.864  1.00 11.90           C  
ATOM    136  O   PHE A 113     -17.296   7.283   2.804  1.00 13.49           O  
ATOM    137  CB  PHE A 113     -16.345   4.788   3.466  1.00 10.42           C  
ATOM    138  CG  PHE A 113     -15.823   3.390   3.667  1.00  9.22           C  
ATOM    139  CD1 PHE A 113     -14.592   3.010   3.142  1.00  9.61           C  
ATOM    140  CD2 PHE A 113     -16.577   2.443   4.352  1.00 11.72           C  
ATOM    141  CE1 PHE A 113     -14.120   1.705   3.295  1.00  9.48           C  
ATOM    142  CE2 PHE A 113     -16.113   1.137   4.509  1.00 10.24           C  
ATOM    143  CZ  PHE A 113     -14.884   0.769   3.980  1.00 10.40           C  
ATOM    144  N   LEU A 114     -17.389   6.856   0.594  1.00 13.07           N  
ATOM    145  CA  LEU A 114     -17.572   8.249   0.196  1.00 15.43           C  
ATOM    146  C   LEU A 114     -19.013   8.753   0.190  1.00 16.70           C  
ATOM    147  O   LEU A 114     -19.245   9.963   0.183  1.00 18.59           O  
ATOM    148  CB  LEU A 114     -16.974   8.463  -1.198  1.00 15.80           C  
ATOM    149  CG  LEU A 114     -15.507   8.080  -1.406  1.00 17.37           C  
ATOM    150  CD1 LEU A 114     -15.159   8.184  -2.882  1.00 21.25           C  
ATOM    151  CD2 LEU A 114     -14.611   8.986  -0.572  1.00 19.39           C  
ATOM    152  N   HIS A 115     -19.979   7.842   0.198  1.00 14.97           N  
ATOM    153  CA  HIS A 115     -21.381   8.240   0.150  1.00 15.20           C  
ATOM    154  C   HIS A 115     -22.164   7.793   1.378  1.00 16.73           C  
ATOM    155  O   HIS A 115     -22.243   6.602   1.680  1.00 17.10           O  
ATOM    156  CB  HIS A 115     -22.002   7.684  -1.129  1.00 16.16           C  
ATOM    157  CG  HIS A 115     -21.220   8.023  -2.359  1.00 17.58           C  
ATOM    158  CD2 HIS A 115     -20.407   7.268  -3.135  1.00 16.98           C  
ATOM    159  ND1 HIS A 115     -21.172   9.297  -2.881  1.00 20.63           N  
ATOM    160  CE1 HIS A 115     -20.362   9.314  -3.925  1.00 19.36           C  
ATOM    161  NE2 HIS A 115     -19.885   8.095  -4.101  1.00 20.17           N  
ATOM    162  N   SER A 116     -22.748   8.764   2.076  1.00 15.42           N  
ATOM    163  CA  SER A 116     -23.504   8.499   3.295  1.00 15.33           C  
ATOM    164  C   SER A 116     -24.940   8.036   3.077  1.00 13.91           C  
ATOM    165  O   SER A 116     -25.580   7.540   4.003  1.00 15.58           O  
ATOM    166  CB  SER A 116     -23.502   9.745   4.184  1.00 17.66           C  
ATOM    167  OG  SER A 116     -24.053  10.855   3.500  1.00 19.44           O  
ATOM    168  N   GLY A 117     -25.450   8.199   1.861  1.00 16.51           N  
ATOM    169  CA  GLY A 117     -26.812   7.781   1.580  1.00 17.49           C  
ATOM    170  C   GLY A 117     -27.823   8.361   2.552  1.00 16.74           C  
ATOM    171  O   GLY A 117     -27.904   9.579   2.717  1.00 18.06           O  
ATOM    172  N   THR A 118     -28.590   7.491   3.204  1.00 16.86           N  
ATOM    173  CA  THR A 118     -29.608   7.928   4.155  1.00 17.15           C  
ATOM    174  C   THR A 118     -29.111   8.011   5.596  1.00 16.08           C  
ATOM    175  O   THR A 118     -29.870   8.371   6.495  1.00 18.02           O  
ATOM    176  CB  THR A 118     -30.837   6.994   4.126  1.00 18.39           C  
ATOM    177  CG2 THR A 118     -31.476   6.995   2.744  1.00 20.97           C  
ATOM    178  OG1 THR A 118     -30.436   5.661   4.464  1.00 21.72           O  
ATOM    179  N   ALA A 119     -27.844   7.678   5.818  1.00 15.51           N  
ATOM    180  CA  ALA A 119     -27.277   7.728   7.162  1.00 15.82           C  
ATOM    181  C   ALA A 119     -27.263   9.167   7.664  1.00 15.82           C  
ATOM    182  O   ALA A 119     -26.739  10.060   6.998  1.00 17.63           O  
ATOM    183  CB  ALA A 119     -25.864   7.158   7.158  1.00 16.79           C  
ATOM    184  N   LYS A 120     -27.841   9.384   8.840  1.00 15.95           N  
ATOM    185  CA  LYS A 120     -27.911  10.715   9.431  1.00 18.52           C  
ATOM    186  C   LYS A 120     -26.577  11.183  10.003  1.00 16.00           C  
ATOM    187  O   LYS A 120     -25.799  10.393  10.542  1.00 15.49           O  
ATOM    188  CB  LYS A 120     -28.976  10.745  10.530  1.00 21.25           C  
ATOM    189  CG  LYS A 120     -30.385  10.434  10.045  1.00 25.87           C  
ATOM    190  CD  LYS A 120     -30.878  11.477   9.054  1.00 30.65           C  
ATOM    191  CE  LYS A 120     -32.269  11.137   8.542  1.00 33.44           C  
ATOM    192  NZ  LYS A 120     -32.292   9.827   7.831  1.00 35.93           N1+
ATOM    193  N   PHE A 121     -26.325  12.481   9.879  1.00 17.06           N  
ATOM    194  CA  PHE A 121     -25.101  13.090  10.382  1.00 14.84           C  
ATOM    195  C   PHE A 121     -24.939  12.802  11.873  1.00 15.50           C  
ATOM    196  O   PHE A 121     -25.880  12.969  12.648  1.00 16.49           O  
ATOM    197  CB  PHE A 121     -25.149  14.602  10.136  1.00 16.52           C  
ATOM    198  CG  PHE A 121     -24.014  15.363  10.761  1.00 15.46           C  
ATOM    199  CD1 PHE A 121     -22.695  15.092  10.412  1.00 16.87           C  
ATOM    200  CD2 PHE A 121     -24.268  16.364  11.692  1.00 16.52           C  
ATOM    201  CE1 PHE A 121     -21.646  15.808  10.982  1.00 18.22           C  
ATOM    202  CE2 PHE A 121     -23.227  17.086  12.268  1.00 17.40           C  
ATOM    203  CZ  PHE A 121     -21.914  16.808  11.914  1.00 17.59           C  
ATOM    204  N   GLY A 122     -23.748  12.355  12.261  1.00 14.87           N  
ATOM    205  CA  GLY A 122     -23.479  12.056  13.656  1.00 14.66           C  
ATOM    206  C   GLY A 122     -23.536  10.581  14.012  1.00 13.56           C  
ATOM    207  O   GLY A 122     -23.012  10.169  15.048  1.00 16.55           O  
ATOM    208  N   THR A 123     -24.158   9.777  13.156  1.00 12.55           N  
ATOM    209  CA  THR A 123     -24.282   8.349  13.425  1.00 11.23           C  
ATOM    210  C   THR A 123     -23.065   7.524  13.020  1.00  9.75           C  
ATOM    211  O   THR A 123     -22.856   6.428  13.540  1.00  9.93           O  
ATOM    212  CB  THR A 123     -25.519   7.753  12.726  1.00 10.31           C  
ATOM    213  CG2 THR A 123     -26.778   8.489  13.158  1.00 14.13           C  
ATOM    214  OG1 THR A 123     -25.369   7.862  11.305  1.00 12.09           O  
ATOM    215  N   CYS A 124     -22.266   8.039  12.092  1.00  9.70           N  
ATOM    216  CA  CYS A 124     -21.084   7.315  11.638  1.00  8.93           C  
ATOM    217  C   CYS A 124     -20.113   8.221  10.900  1.00  8.92           C  
ATOM    218  O   CYS A 124     -20.496   9.273  10.392  1.00 11.42           O  
ATOM    219  CB  CYS A 124     -21.495   6.158  10.718  1.00  8.69           C  
ATOM    220  SG  CYS A 124     -22.491   6.634   9.275  1.00 14.69           S  
ATOM    221  N   THR A 125     -18.850   7.812  10.856  1.00  8.51           N  
ATOM    222  CA  THR A 125     -17.824   8.563  10.151  1.00  8.60           C  
ATOM    223  C   THR A 125     -16.657   7.631   9.866  1.00  7.71           C  
ATOM    224  O   THR A 125     -16.275   6.817  10.705  1.00  8.90           O  
ATOM    225  CB  THR A 125     -17.347   9.793  10.962  1.00  8.26           C  
ATOM    226  CG2 THR A 125     -16.656   9.367  12.249  1.00 10.90           C  
ATOM    227  OG1 THR A 125     -16.434  10.558  10.165  1.00 10.36           O  
ATOM    228  N   TYR A 126     -16.103   7.749   8.666  1.00  8.47           N  
ATOM    229  CA  TYR A 126     -14.996   6.905   8.239  1.00  8.32           C  
ATOM    230  C   TYR A 126     -13.680   7.667   8.169  1.00  7.38           C  
ATOM    231  O   TYR A 126     -13.621   8.780   7.645  1.00  9.72           O  
ATOM    232  CB  TYR A 126     -15.308   6.313   6.862  1.00  9.19           C  
ATOM    233  CG  TYR A 126     -14.167   5.544   6.236  1.00  8.90           C  
ATOM    234  CD1 TYR A 126     -13.825   4.271   6.684  1.00  8.63           C  
ATOM    235  CD2 TYR A 126     -13.434   6.092   5.185  1.00  9.80           C  
ATOM    236  CE1 TYR A 126     -12.782   3.559   6.096  1.00  9.42           C  
ATOM    237  CE2 TYR A 126     -12.389   5.392   4.594  1.00 10.30           C  
ATOM    238  CZ  TYR A 126     -12.069   4.127   5.050  1.00  8.94           C  
ATOM    239  OH  TYR A 126     -11.046   3.429   4.445  1.00  9.87           O  
ATOM    240  N   SER A 127     -12.628   7.055   8.695  1.00  8.17           N  
ATOM    241  CA  SER A 127     -11.299   7.651   8.671  1.00  8.46           C  
ATOM    242  C   SER A 127     -10.461   6.986   7.585  1.00  8.79           C  
ATOM    243  O   SER A 127     -10.079   5.823   7.713  1.00  9.15           O  
ATOM    244  CB  SER A 127     -10.600   7.460  10.015  1.00  9.48           C  
ATOM    245  OG  SER A 127      -9.227   7.802   9.913  1.00  9.53           O  
ATOM    246  N   PRO A 128     -10.173   7.712   6.494  1.00 10.05           N  
ATOM    247  CA  PRO A 128      -9.366   7.120   5.425  1.00 10.44           C  
ATOM    248  C   PRO A 128      -7.956   6.792   5.915  1.00 10.60           C  
ATOM    249  O   PRO A 128      -7.380   5.772   5.544  1.00 12.19           O  
ATOM    250  CB  PRO A 128      -9.357   8.208   4.354  1.00 14.25           C  
ATOM    251  CG  PRO A 128     -10.662   8.913   4.570  1.00 15.57           C  
ATOM    252  CD  PRO A 128     -10.735   9.008   6.075  1.00 12.58           C  
ATOM    253  N   ALA A 129      -7.410   7.660   6.760  1.00 11.45           N  
ATOM    254  CA  ALA A 129      -6.061   7.466   7.281  1.00 11.27           C  
ATOM    255  C   ALA A 129      -5.922   6.191   8.109  1.00 11.20           C  
ATOM    256  O   ALA A 129      -4.875   5.547   8.095  1.00 14.01           O  
ATOM    257  CB  ALA A 129      -5.645   8.677   8.110  1.00 13.35           C  
ATOM    258  N   LEU A 130      -6.978   5.833   8.832  1.00 10.78           N  
ATOM    259  CA  LEU A 130      -6.972   4.637   9.667  1.00 10.13           C  
ATOM    260  C   LEU A 130      -7.722   3.474   9.016  1.00  8.44           C  
ATOM    261  O   LEU A 130      -7.670   2.352   9.520  1.00 10.52           O  
ATOM    262  CB  LEU A 130      -7.650   4.934  11.012  1.00  9.90           C  
ATOM    263  CG  LEU A 130      -7.136   6.055  11.917  1.00 10.44           C  
ATOM    264  CD1 LEU A 130      -8.140   6.309  13.038  1.00 11.58           C  
ATOM    265  CD2 LEU A 130      -5.775   5.677  12.479  1.00 12.90           C  
ATOM    266  N   ASN A 131      -8.400   3.744   7.902  1.00  8.94           N  
ATOM    267  CA  ASN A 131      -9.245   2.750   7.227  1.00  7.51           C  
ATOM    268  C   ASN A 131     -10.125   2.150   8.314  1.00  7.59           C  
ATOM    269  O   ASN A 131     -10.222   0.930   8.480  1.00  8.28           O  
ATOM    270  CB  ASN A 131      -8.440   1.642   6.539  1.00  9.32           C  
ATOM    271  CG  ASN A 131      -9.343   0.641   5.821  1.00  7.79           C  
ATOM    272  ND2 ASN A 131      -8.964  -0.632   5.841  1.00  9.60           N  
ATOM    273  OD1 ASN A 131     -10.364   1.017   5.250  1.00  8.94           O  
ATOM    274  N   LYS A 132     -10.780   3.039   9.049  1.00  7.41           N  
ATOM    275  CA  LYS A 132     -11.623   2.641  10.158  1.00  6.93           C  
ATOM    276  C   LYS A 132     -12.941   3.394  10.175  1.00  7.80           C  
ATOM    277  O   LYS A 132     -12.978   4.619  10.042  1.00  7.43           O  
ATOM    278  CB  LYS A 132     -10.868   2.877  11.469  1.00  8.33           C  
ATOM    279  CG  LYS A 132     -11.613   2.451  12.716  1.00  7.70           C  
ATOM    280  CD  LYS A 132     -10.674   2.416  13.908  1.00  8.01           C  
ATOM    281  CE  LYS A 132     -11.366   1.893  15.153  1.00  8.53           C  
ATOM    282  NZ  LYS A 132     -10.395   1.684  16.262  1.00 10.54           N1+
ATOM    283  N   MET A 133     -14.023   2.640  10.329  1.00  6.73           N  
ATOM    284  CA  MET A 133     -15.363   3.200  10.396  1.00  7.13           C  
ATOM    285  C   MET A 133     -15.773   3.277  11.861  1.00  7.20           C  
ATOM    286  O   MET A 133     -15.604   2.311  12.610  1.00  8.20           O  
ATOM    287  CB  MET A 133     -16.347   2.302   9.643  1.00  8.57           C  
ATOM    288  CG  MET A 133     -17.804   2.736   9.731  1.00 10.14           C  
ATOM    289  SD  MET A 133     -18.147   4.290   8.887  1.00 10.95           S  
ATOM    290  CE  MET A 133     -18.252   3.726   7.183  1.00 11.36           C  
ATOM    291  N   PHE A 134     -16.292   4.434  12.263  1.00  6.72           N  
ATOM    292  CA  PHE A 134     -16.766   4.655  13.626  1.00  6.31           C  
ATOM    293  C   PHE A 134     -18.276   4.809  13.490  1.00  6.20           C  
ATOM    294  O   PHE A 134     -18.751   5.600  12.677  1.00  7.24           O  
ATOM    295  CB  PHE A 134     -16.141   5.925  14.222  1.00  7.11           C  
ATOM    296  CG  PHE A 134     -14.643   5.862  14.359  1.00  7.33           C  
ATOM    297  CD1 PHE A 134     -13.821   6.039  13.251  1.00  6.94           C  
ATOM    298  CD2 PHE A 134     -14.056   5.605  15.594  1.00  7.36           C  
ATOM    299  CE1 PHE A 134     -12.433   5.962  13.369  1.00  7.23           C  
ATOM    300  CE2 PHE A 134     -12.668   5.525  15.724  1.00  7.55           C  
ATOM    301  CZ  PHE A 134     -11.858   5.704  14.607  1.00  7.43           C  
ATOM    302  N   VAL A 135     -19.029   4.053  14.280  1.00  7.10           N  
ATOM    303  CA  VAL A 135     -20.482   4.095  14.177  1.00  6.96           C  
ATOM    304  C   VAL A 135     -21.185   3.921  15.514  1.00  6.89           C  
ATOM    305  O   VAL A 135     -20.625   3.358  16.451  1.00  8.46           O  
ATOM    306  CB  VAL A 135     -20.983   2.992  13.206  1.00  8.41           C  
ATOM    307  CG1 VAL A 135     -20.637   1.613  13.759  1.00 11.43           C  
ATOM    308  CG2 VAL A 135     -22.477   3.131  12.985  1.00 14.13           C  
ATOM    309  N   GLN A 136     -22.416   4.414  15.596  1.00  7.07           N  
ATOM    310  CA  GLN A 136     -23.204   4.282  16.812  1.00  6.88           C  
ATOM    311  C   GLN A 136     -23.945   2.955  16.825  1.00  6.77           C  
ATOM    312  O   GLN A 136     -24.277   2.394  15.778  1.00  7.49           O  
ATOM    313  CB  GLN A 136     -24.212   5.425  16.935  1.00  8.09           C  
ATOM    314  CG  GLN A 136     -23.557   6.781  17.100  1.00  8.62           C  
ATOM    315  CD  GLN A 136     -24.557   7.908  17.193  1.00  8.83           C  
ATOM    316  NE2 GLN A 136     -24.250   8.901  18.022  1.00 10.07           N  
ATOM    317  OE1 GLN A 136     -25.585   7.900  16.515  1.00 10.50           O  
ATOM    318  N   LEU A 137     -24.208   2.468  18.029  1.00  7.96           N  
ATOM    319  CA  LEU A 137     -24.909   1.214  18.235  1.00  8.21           C  
ATOM    320  C   LEU A 137     -26.238   1.154  17.489  1.00  9.35           C  
ATOM    321  O   LEU A 137     -27.073   2.051  17.613  1.00  9.29           O  
ATOM    322  CB  LEU A 137     -25.166   1.016  19.731  1.00 10.41           C  
ATOM    323  CG  LEU A 137     -25.989  -0.204  20.146  1.00 10.17           C  
ATOM    324  CD1 LEU A 137     -25.217  -1.471  19.830  1.00 11.58           C  
ATOM    325  CD2 LEU A 137     -26.298  -0.129  21.634  1.00 12.43           C  
ATOM    326  N   ALA A 138     -26.415   0.089  16.712  1.00  8.71           N  
ATOM    327  CA  ALA A 138     -27.643  -0.161  15.967  1.00  9.84           C  
ATOM    328  C   ALA A 138     -28.055   0.867  14.915  1.00 10.24           C  
ATOM    329  O   ALA A 138     -29.196   0.853  14.453  1.00 15.68           O  
ATOM    330  CB  ALA A 138     -28.794  -0.389  16.950  1.00 11.50           C  
ATOM    331  N   LYS A 139     -27.146   1.758  14.532  1.00  9.00           N  
ATOM    332  CA  LYS A 139     -27.463   2.750  13.508  1.00  9.58           C  
ATOM    333  C   LYS A 139     -27.011   2.235  12.147  1.00  9.29           C  
ATOM    334  O   LYS A 139     -25.979   1.571  12.037  1.00 10.56           O  
ATOM    335  CB  LYS A 139     -26.769   4.081  13.807  1.00  8.74           C  
ATOM    336  CG  LYS A 139     -27.226   4.754  15.095  1.00 11.47           C  
ATOM    337  CD  LYS A 139     -28.710   5.089  15.069  1.00 15.48           C  
ATOM    338  CE  LYS A 139     -29.132   5.803  16.346  1.00 20.37           C  
ATOM    339  NZ  LYS A 139     -30.577   6.163  16.337  1.00 24.43           N1+
ATOM    340  N   THR A 140     -27.782   2.538  11.109  1.00  9.99           N  
ATOM    341  CA  THR A 140     -27.442   2.090   9.763  1.00 11.18           C  
ATOM    342  C   THR A 140     -26.165   2.763   9.266  1.00 10.71           C  
ATOM    343  O   THR A 140     -25.977   3.970   9.431  1.00 12.90           O  
ATOM    344  CB  THR A 140     -28.586   2.376   8.777  1.00 15.24           C  
ATOM    345  CG2 THR A 140     -29.845   1.641   9.203  1.00 18.66           C  
ATOM    346  OG1 THR A 140     -28.849   3.783   8.740  1.00 19.39           O  
ATOM    347  N   VAL A 141     -25.289   1.971   8.658  1.00 10.52           N  
ATOM    348  CA  VAL A 141     -24.018   2.475   8.151  1.00 13.00           C  
ATOM    349  C   VAL A 141     -23.836   2.021   6.710  1.00 10.32           C  
ATOM    350  O   VAL A 141     -23.765   0.826   6.436  1.00  9.57           O  
ATOM    351  CB  VAL A 141     -22.833   1.922   8.966  1.00 17.11           C  
ATOM    352  CG1 VAL A 141     -21.684   2.916   8.945  1.00 21.49           C  
ATOM    353  CG2 VAL A 141     -23.273   1.606  10.382  1.00 21.19           C  
ATOM    354  N   PRO A 142     -23.749   2.967   5.767  1.00  9.07           N  
ATOM    355  CA  PRO A 142     -23.576   2.577   4.369  1.00  9.60           C  
ATOM    356  C   PRO A 142     -22.130   2.297   3.985  1.00  8.81           C  
ATOM    357  O   PRO A 142     -21.214   3.019   4.378  1.00  9.69           O  
ATOM    358  CB  PRO A 142     -24.146   3.770   3.616  1.00 11.34           C  
ATOM    359  CG  PRO A 142     -23.711   4.911   4.473  1.00 13.82           C  
ATOM    360  CD  PRO A 142     -24.010   4.414   5.879  1.00 11.31           C  
ATOM    361  N   VAL A 143     -21.941   1.227   3.226  1.00  7.96           N  
ATOM    362  CA  VAL A 143     -20.630   0.844   2.729  1.00  8.39           C  
ATOM    363  C   VAL A 143     -20.836   0.617   1.239  1.00  7.99           C  
ATOM    364  O   VAL A 143     -21.811  -0.018   0.832  1.00  8.78           O  
ATOM    365  CB  VAL A 143     -20.126  -0.460   3.383  1.00  9.60           C  
ATOM    366  CG1 VAL A 143     -18.816  -0.894   2.737  1.00 11.96           C  
ATOM    367  CG2 VAL A 143     -19.932  -0.251   4.880  1.00 10.69           C  
ATOM    368  N   GLN A 144     -19.939   1.156   0.423  1.00  7.78           N  
ATOM    369  CA  GLN A 144     -20.055   0.992  -1.018  1.00  8.06           C  
ATOM    370  C   GLN A 144     -19.135  -0.075  -1.575  1.00  6.99           C  
ATOM    371  O   GLN A 144     -17.988  -0.217  -1.139  1.00  8.46           O  
ATOM    372  CB  GLN A 144     -19.758   2.304  -1.750  1.00  9.53           C  
ATOM    373  CG  GLN A 144     -20.893   3.306  -1.764  1.00 11.62           C  
ATOM    374  CD  GLN A 144     -20.977   4.124  -0.496  1.00 11.86           C  
ATOM    375  NE2 GLN A 144     -22.152   4.137   0.126  1.00 13.74           N  
ATOM    376  OE1 GLN A 144     -19.999   4.749  -0.082  1.00 11.73           O  
ATOM    377  N   LEU A 145     -19.666  -0.825  -2.536  1.00  7.65           N  
ATOM    378  CA  LEU A 145     -18.919  -1.859  -3.233  1.00  6.75           C  
ATOM    379  C   LEU A 145     -18.669  -1.320  -4.634  1.00  8.29           C  
ATOM    380  O   LEU A 145     -19.566  -0.742  -5.253  1.00  8.51           O  
ATOM    381  CB  LEU A 145     -19.734  -3.145  -3.371  1.00  8.48           C  
ATOM    382  CG  LEU A 145     -20.442  -3.753  -2.162  1.00 11.96           C  
ATOM    383  CD1 LEU A 145     -21.132  -5.043  -2.587  1.00 12.26           C  
ATOM    384  CD2 LEU A 145     -19.446  -4.024  -1.057  1.00 12.38           C  
ATOM    385  N   TYR A 146     -17.448  -1.502  -5.120  1.00  6.72           N  
ATOM    386  CA  TYR A 146     -17.076  -1.078  -6.461  1.00  7.67           C  
ATOM    387  C   TYR A 146     -16.427  -2.241  -7.184  1.00  7.95           C  
ATOM    388  O   TYR A 146     -15.658  -3.002  -6.588  1.00  8.05           O  
ATOM    389  CB  TYR A 146     -16.044   0.054  -6.444  1.00  9.26           C  
ATOM    390  CG  TYR A 146     -16.519   1.373  -5.897  1.00  8.10           C  
ATOM    391  CD1 TYR A 146     -16.600   1.589  -4.525  1.00  9.09           C  
ATOM    392  CD2 TYR A 146     -16.853   2.423  -6.754  1.00  9.21           C  
ATOM    393  CE1 TYR A 146     -16.996   2.817  -4.016  1.00 10.10           C  
ATOM    394  CE2 TYR A 146     -17.253   3.657  -6.256  1.00 11.29           C  
ATOM    395  CZ  TYR A 146     -17.320   3.845  -4.885  1.00 10.25           C  
ATOM    396  OH  TYR A 146     -17.711   5.061  -4.377  1.00 12.02           O  
ATOM    397  N   VAL A 147     -16.747  -2.382  -8.464  1.00  7.39           N  
ATOM    398  CA  VAL A 147     -16.121  -3.397  -9.302  1.00  8.09           C  
ATOM    399  C   VAL A 147     -15.805  -2.740 -10.637  1.00  8.52           C  
ATOM    400  O   VAL A 147     -16.497  -1.811 -11.059  1.00 10.60           O  
ATOM    401  CB  VAL A 147     -17.022  -4.633  -9.564  1.00  7.46           C  
ATOM    402  CG1 VAL A 147     -17.224  -5.412  -8.276  1.00  9.55           C  
ATOM    403  CG2 VAL A 147     -18.351  -4.209 -10.167  1.00  9.31           C  
ATOM    404  N   ASP A 148     -14.741  -3.203 -11.283  1.00  8.77           N  
ATOM    405  CA  ASP A 148     -14.346  -2.682 -12.587  1.00  8.49           C  
ATOM    406  C   ASP A 148     -15.227  -3.336 -13.644  1.00  9.85           C  
ATOM    407  O   ASP A 148     -15.492  -2.756 -14.697  1.00 11.98           O  
ATOM    408  CB  ASP A 148     -12.883  -3.019 -12.877  1.00 10.63           C  
ATOM    409  CG  ASP A 148     -11.914  -2.200 -12.050  1.00 10.82           C  
ATOM    410  OD1 ASP A 148     -10.736  -2.605 -11.960  1.00 14.17           O  
ATOM    411  OD2 ASP A 148     -12.317  -1.151 -11.504  1.00 11.87           O1-
ATOM    412  N   SER A 149     -15.668  -4.555 -13.351  1.00  9.55           N  
ATOM    413  CA  SER A 149     -16.525  -5.320 -14.249  1.00 10.83           C  
ATOM    414  C   SER A 149     -17.552  -6.073 -13.410  1.00 10.40           C  
ATOM    415  O   SER A 149     -17.223  -6.601 -12.352  1.00 10.30           O  
ATOM    416  CB  SER A 149     -15.695  -6.320 -15.057  1.00 13.02           C  
ATOM    417  OG  SER A 149     -14.752  -5.661 -15.883  1.00 22.79           O  
ATOM    418  N   THR A 150     -18.789  -6.127 -13.886  1.00 10.44           N  
ATOM    419  CA  THR A 150     -19.862  -6.804 -13.160  1.00 11.10           C  
ATOM    420  C   THR A 150     -19.648  -8.312 -13.068  1.00 11.13           C  
ATOM    421  O   THR A 150     -19.437  -8.979 -14.079  1.00 12.03           O  
ATOM    422  CB  THR A 150     -21.225  -6.550 -13.835  1.00 12.85           C  
ATOM    423  CG2 THR A 150     -22.351  -7.128 -12.992  1.00 15.46           C  
ATOM    424  OG1 THR A 150     -21.426  -5.140 -13.985  1.00 15.32           O  
ATOM    425  N   PRO A 151     -19.706  -8.873 -11.848  1.00 10.46           N  
ATOM    426  CA  PRO A 151     -19.516 -10.315 -11.670  1.00 10.62           C  
ATOM    427  C   PRO A 151     -20.709 -11.133 -12.179  1.00 10.71           C  
ATOM    428  O   PRO A 151     -21.785 -10.588 -12.426  1.00 12.54           O  
ATOM    429  CB  PRO A 151     -19.288 -10.447 -10.166  1.00 10.76           C  
ATOM    430  CG  PRO A 151     -20.118  -9.350  -9.607  1.00 12.68           C  
ATOM    431  CD  PRO A 151     -19.836  -8.195 -10.545  1.00 10.93           C  
ATOM    432  N   PRO A 152     -20.526 -12.455 -12.334  1.00 10.89           N  
ATOM    433  CA  PRO A 152     -21.551 -13.387 -12.822  1.00 11.45           C  
ATOM    434  C   PRO A 152     -22.780 -13.570 -11.941  1.00 12.83           C  
ATOM    435  O   PRO A 152     -22.792 -13.186 -10.769  1.00 10.95           O  
ATOM    436  CB  PRO A 152     -20.788 -14.706 -12.963  1.00 14.77           C  
ATOM    437  CG  PRO A 152     -19.360 -14.288 -13.104  1.00 13.07           C  
ATOM    438  CD  PRO A 152     -19.254 -13.164 -12.117  1.00 10.56           C  
ATOM    439  N   PRO A 153     -23.844 -14.162 -12.508  1.00 13.57           N  
ATOM    440  CA  PRO A 153     -25.063 -14.393 -11.733  1.00 12.67           C  
ATOM    441  C   PRO A 153     -24.707 -15.321 -10.580  1.00 12.05           C  
ATOM    442  O   PRO A 153     -23.851 -16.198 -10.719  1.00 12.04           O  
ATOM    443  CB  PRO A 153     -25.988 -15.064 -12.743  1.00 15.17           C  
ATOM    444  CG  PRO A 153     -25.576 -14.435 -14.033  1.00 15.55           C  
ATOM    445  CD  PRO A 153     -24.067 -14.460 -13.935  1.00 14.94           C  
ATOM    446  N   GLY A 154     -25.355 -15.120  -9.440  1.00 10.50           N  
ATOM    447  CA  GLY A 154     -25.078 -15.959  -8.292  1.00 10.61           C  
ATOM    448  C   GLY A 154     -23.954 -15.446  -7.411  1.00  8.26           C  
ATOM    449  O   GLY A 154     -23.619 -16.079  -6.412  1.00  8.93           O  
ATOM    450  N   THR A 155     -23.352 -14.318  -7.778  1.00  7.75           N  
ATOM    451  CA  THR A 155     -22.279 -13.758  -6.966  1.00  7.14           C  
ATOM    452  C   THR A 155     -22.884 -13.307  -5.641  1.00  6.25           C  
ATOM    453  O   THR A 155     -24.010 -12.803  -5.602  1.00  7.48           O  
ATOM    454  CB  THR A 155     -21.590 -12.585  -7.688  1.00  6.46           C  
ATOM    455  CG2 THR A 155     -20.534 -11.950  -6.800  1.00  7.35           C  
ATOM    456  OG1 THR A 155     -20.953 -13.078  -8.874  1.00  8.22           O  
ATOM    457  N   ARG A 156     -22.134 -13.510  -4.563  1.00  6.50           N  
ATOM    458  CA  ARG A 156     -22.582 -13.182  -3.215  1.00  6.02           C  
ATOM    459  C   ARG A 156     -21.587 -12.277  -2.502  1.00  5.73           C  
ATOM    460  O   ARG A 156     -20.406 -12.236  -2.855  1.00  6.89           O  
ATOM    461  CB  ARG A 156     -22.769 -14.480  -2.419  1.00  6.87           C  
ATOM    462  CG  ARG A 156     -23.921 -15.348  -2.927  1.00  7.22           C  
ATOM    463  CD  ARG A 156     -23.703 -16.839  -2.665  1.00  7.79           C  
ATOM    464  NE  ARG A 156     -23.692 -17.215  -1.252  1.00  7.90           N  
ATOM    465  CZ  ARG A 156     -24.770 -17.284  -0.473  1.00  6.68           C  
ATOM    466  NH1 ARG A 156     -25.971 -16.994  -0.954  1.00  8.42           N1+
ATOM    467  NH2 ARG A 156     -24.647 -17.676   0.787  1.00  8.24           N  
ATOM    468  N   VAL A 157     -22.075 -11.564  -1.493  1.00  5.51           N  
ATOM    469  CA  VAL A 157     -21.256 -10.654  -0.704  1.00  6.06           C  
ATOM    470  C   VAL A 157     -21.394 -11.055   0.758  1.00  5.59           C  
ATOM    471  O   VAL A 157     -22.503 -11.092   1.297  1.00  6.09           O  
ATOM    472  CB  VAL A 157     -21.734  -9.197  -0.848  1.00  6.04           C  
ATOM    473  CG1 VAL A 157     -20.826  -8.276  -0.050  1.00  8.00           C  
ATOM    474  CG2 VAL A 157     -21.760  -8.795  -2.314  1.00  7.39           C  
ATOM    475  N   ARG A 158     -20.269 -11.352   1.397  1.00  5.02           N  
ATOM    476  CA  ARG A 158     -20.266 -11.762   2.795  1.00  5.02           C  
ATOM    477  C   ARG A 158     -19.568 -10.748   3.679  1.00  5.15           C  
ATOM    478  O   ARG A 158     -18.552 -10.172   3.287  1.00  6.07           O  
ATOM    479  CB  ARG A 158     -19.548 -13.109   2.948  1.00  5.81           C  
ATOM    480  CG  ARG A 158     -19.529 -13.666   4.369  1.00  6.10           C  
ATOM    481  CD  ARG A 158     -18.578 -14.853   4.486  1.00  6.91           C  
ATOM    482  NE  ARG A 158     -18.868 -15.904   3.513  1.00  7.09           N  
ATOM    483  CZ  ARG A 158     -19.768 -16.868   3.684  1.00  7.14           C  
ATOM    484  NH1 ARG A 158     -20.483 -16.934   4.801  1.00  8.11           N1+
ATOM    485  NH2 ARG A 158     -19.954 -17.776   2.734  1.00  8.66           N  
ATOM    486  N   ALA A 159     -20.123 -10.529   4.867  1.00  5.82           N  
ATOM    487  CA  ALA A 159     -19.520  -9.639   5.848  1.00  5.47           C  
ATOM    488  C   ALA A 159     -19.274 -10.473   7.103  1.00  6.42           C  
ATOM    489  O   ALA A 159     -20.170 -11.174   7.589  1.00  7.15           O  
ATOM    490  CB  ALA A 159     -20.440  -8.468   6.162  1.00  7.35           C  
ATOM    491  N   MET A 160     -18.050 -10.416   7.613  1.00  6.42           N  
ATOM    492  CA  MET A 160     -17.682 -11.160   8.809  1.00  7.85           C  
ATOM    493  C   MET A 160     -16.709 -10.339   9.634  1.00  7.43           C  
ATOM    494  O   MET A 160     -15.812  -9.691   9.096  1.00  9.49           O  
ATOM    495  CB  MET A 160     -17.020 -12.491   8.441  1.00 12.08           C  
ATOM    496  CG  MET A 160     -16.611 -13.333   9.650  1.00 14.39           C  
ATOM    497  SD  MET A 160     -15.602 -14.763   9.216  1.00 16.18           S  
ATOM    498  CE  MET A 160     -16.847 -15.856   8.562  1.00 17.67           C  
ATOM    499  N   ALA A 161     -16.883 -10.373  10.945  1.00  7.33           N  
ATOM    500  CA  ALA A 161     -16.003  -9.633  11.829  1.00  6.94           C  
ATOM    501  C   ALA A 161     -15.024 -10.566  12.523  1.00  7.14           C  
ATOM    502  O   ALA A 161     -15.355 -11.711  12.833  1.00  8.21           O  
ATOM    503  CB  ALA A 161     -16.827  -8.887  12.873  1.00 10.53           C  
ATOM    504  N   ILE A 162     -13.808 -10.077  12.734  1.00  7.28           N  
ATOM    505  CA  ILE A 162     -12.791 -10.820  13.468  1.00  7.06           C  
ATOM    506  C   ILE A 162     -12.075  -9.811  14.349  1.00  8.11           C  
ATOM    507  O   ILE A 162     -12.124  -8.606  14.089  1.00  7.73           O  
ATOM    508  CB  ILE A 162     -11.728 -11.494  12.558  1.00  8.75           C  
ATOM    509  CG1 ILE A 162     -10.905 -10.443  11.810  1.00 10.26           C  
ATOM    510  CG2 ILE A 162     -12.403 -12.449  11.604  1.00 10.14           C  
ATOM    511  CD1 ILE A 162      -9.657 -11.010  11.149  1.00 13.59           C  
ATOM    512  N   TYR A 163     -11.431 -10.291  15.405  1.00  7.45           N  
ATOM    513  CA  TYR A 163     -10.683  -9.396  16.273  1.00  8.80           C  
ATOM    514  C   TYR A 163      -9.381  -9.058  15.563  1.00  8.76           C  
ATOM    515  O   TYR A 163      -8.759  -9.918  14.941  1.00 10.11           O  
ATOM    516  CB  TYR A 163     -10.428 -10.055  17.631  1.00  8.85           C  
ATOM    517  CG  TYR A 163     -11.667 -10.059  18.493  1.00  8.36           C  
ATOM    518  CD1 TYR A 163     -12.251  -8.860  18.895  1.00  8.68           C  
ATOM    519  CD2 TYR A 163     -12.296 -11.250  18.849  1.00  8.31           C  
ATOM    520  CE1 TYR A 163     -13.432  -8.843  19.621  1.00  9.13           C  
ATOM    521  CE2 TYR A 163     -13.485 -11.244  19.582  1.00  9.17           C  
ATOM    522  CZ  TYR A 163     -14.048 -10.034  19.961  1.00  8.45           C  
ATOM    523  OH  TYR A 163     -15.239 -10.000  20.654  1.00 10.28           O  
ATOM    524  N   LYS A 164      -8.988  -7.792  15.642  1.00  9.43           N  
ATOM    525  CA  LYS A 164      -7.780  -7.313  14.983  1.00 10.70           C  
ATOM    526  C   LYS A 164      -6.474  -7.759  15.640  1.00 11.36           C  
ATOM    527  O   LYS A 164      -5.499  -8.072  14.954  1.00 11.56           O  
ATOM    528  CB  LYS A 164      -7.815  -5.784  14.915  1.00 11.45           C  
ATOM    529  CG  LYS A 164      -6.594  -5.157  14.263  1.00 13.69           C  
ATOM    530  CD  LYS A 164      -6.646  -3.637  14.337  1.00 15.25           C  
ATOM    531  CE  LYS A 164      -5.428  -3.016  13.670  1.00 19.28           C  
ATOM    532  NZ  LYS A 164      -5.433  -1.530  13.760  1.00 18.84           N1+
ATOM    533  N   GLN A 165      -6.458  -7.788  16.968  1.00 11.97           N  
ATOM    534  CA  GLN A 165      -5.262  -8.164  17.715  1.00 12.76           C  
ATOM    535  C   GLN A 165      -4.932  -9.647  17.651  1.00 13.27           C  
ATOM    536  O   GLN A 165      -5.798 -10.501  17.826  1.00 12.91           O  
ATOM    537  CB  GLN A 165      -5.411  -7.728  19.172  1.00 13.21           C  
ATOM    538  CG  GLN A 165      -5.476  -6.220  19.341  1.00 16.66           C  
ATOM    539  CD  GLN A 165      -5.993  -5.811  20.702  1.00 17.45           C  
ATOM    540  NE2 GLN A 165      -5.136  -5.181  21.497  1.00 21.10           N  
ATOM    541  OE1 GLN A 165      -7.151  -6.063  21.038  1.00 16.56           O  
ATOM    542  N   SER A 166      -3.657  -9.936  17.413  1.00 15.45           N  
ATOM    543  CA  SER A 166      -3.166 -11.302  17.304  1.00 17.81           C  
ATOM    544  C   SER A 166      -3.621 -12.236  18.421  1.00 15.87           C  
ATOM    545  O   SER A 166      -4.028 -13.367  18.158  1.00 18.68           O  
ATOM    546  CB  SER A 166      -1.634 -11.298  17.240  1.00 19.39           C  
ATOM    547  OG  SER A 166      -1.121 -12.617  17.168  1.00 28.24           O  
ATOM    548  N   GLN A 167      -3.561 -11.766  19.664  1.00 16.98           N  
ATOM    549  CA  GLN A 167      -3.946 -12.592  20.804  1.00 18.83           C  
ATOM    550  C   GLN A 167      -5.445 -12.846  20.947  1.00 17.22           C  
ATOM    551  O   GLN A 167      -5.865 -13.594  21.830  1.00 18.00           O  
ATOM    552  CB  GLN A 167      -3.410 -11.987  22.109  1.00 20.64           C  
ATOM    553  CG  GLN A 167      -3.942 -10.600  22.451  1.00 25.08           C  
ATOM    554  CD  GLN A 167      -3.223  -9.484  21.714  1.00 24.97           C  
ATOM    555  NE2 GLN A 167      -2.274  -9.847  20.860  1.00 30.33           N  
ATOM    556  OE1 GLN A 167      -3.518  -8.305  21.917  1.00 32.50           O  
ATOM    557  N   HIS A 168      -6.250 -12.236  20.083  1.00 15.11           N  
ATOM    558  CA  HIS A 168      -7.699 -12.416  20.147  1.00 12.70           C  
ATOM    559  C   HIS A 168      -8.302 -12.936  18.848  1.00 12.33           C  
ATOM    560  O   HIS A 168      -9.489 -13.257  18.797  1.00 12.01           O  
ATOM    561  CB  HIS A 168      -8.370 -11.091  20.518  1.00 13.82           C  
ATOM    562  CG  HIS A 168      -8.024 -10.607  21.891  1.00 14.48           C  
ATOM    563  CD2 HIS A 168      -8.100 -11.223  23.094  1.00 16.55           C  
ATOM    564  ND1 HIS A 168      -7.531  -9.344  22.135  1.00 19.01           N  
ATOM    565  CE1 HIS A 168      -7.317  -9.202  23.432  1.00 15.55           C  
ATOM    566  NE2 HIS A 168      -7.654 -10.326  24.035  1.00 18.30           N  
ATOM    567  N   MET A 169      -7.481 -13.032  17.808  1.00 12.87           N  
ATOM    568  CA  MET A 169      -7.937 -13.483  16.496  1.00 13.11           C  
ATOM    569  C   MET A 169      -8.712 -14.793  16.447  1.00 12.20           C  
ATOM    570  O   MET A 169      -9.642 -14.930  15.653  1.00 11.42           O  
ATOM    571  CB  MET A 169      -6.755 -13.601  15.536  1.00 15.65           C  
ATOM    572  CG  MET A 169      -6.066 -12.300  15.213  1.00 18.50           C  
ATOM    573  SD  MET A 169      -4.842 -12.568  13.929  1.00 18.42           S  
ATOM    574  CE  MET A 169      -3.550 -13.391  14.847  1.00 27.02           C  
ATOM    575  N   THR A 170      -8.328 -15.761  17.272  1.00 13.03           N  
ATOM    576  CA  THR A 170      -8.999 -17.054  17.260  1.00 13.41           C  
ATOM    577  C   THR A 170     -10.346 -17.061  17.966  1.00 12.64           C  
ATOM    578  O   THR A 170     -11.067 -18.058  17.920  1.00 14.59           O  
ATOM    579  CB  THR A 170      -8.114 -18.154  17.885  1.00 13.95           C  
ATOM    580  CG2 THR A 170      -6.795 -18.263  17.134  1.00 17.70           C  
ATOM    581  OG1 THR A 170      -7.858 -17.842  19.259  1.00 17.51           O  
ATOM    582  N   GLU A 171     -10.695 -15.957  18.617  1.00 12.17           N  
ATOM    583  CA  GLU A 171     -11.973 -15.897  19.312  1.00 11.91           C  
ATOM    584  C   GLU A 171     -13.077 -15.398  18.392  1.00 10.77           C  
ATOM    585  O   GLU A 171     -12.913 -14.396  17.696  1.00 11.80           O  
ATOM    586  CB  GLU A 171     -11.888 -14.983  20.535  1.00 12.39           C  
ATOM    587  CG  GLU A 171     -13.120 -15.067  21.425  1.00 15.32           C  
ATOM    588  CD  GLU A 171     -13.056 -14.137  22.616  1.00 16.65           C  
ATOM    589  OE1 GLU A 171     -11.979 -14.042  23.241  1.00 18.15           O  
ATOM    590  OE2 GLU A 171     -14.088 -13.509  22.936  1.00 18.16           O1-
ATOM    591  N   VAL A 172     -14.202 -16.103  18.390  1.00 10.66           N  
ATOM    592  CA  VAL A 172     -15.335 -15.716  17.562  1.00 10.11           C  
ATOM    593  C   VAL A 172     -15.923 -14.395  18.055  1.00  9.80           C  
ATOM    594  O   VAL A 172     -16.145 -14.215  19.254  1.00 11.20           O  
ATOM    595  CB  VAL A 172     -16.448 -16.788  17.603  1.00 10.42           C  
ATOM    596  CG1 VAL A 172     -17.654 -16.321  16.802  1.00 12.09           C  
ATOM    597  CG2 VAL A 172     -15.926 -18.104  17.052  1.00 11.93           C  
ATOM    598  N   VAL A 173     -16.158 -13.468  17.131  1.00  8.83           N  
ATOM    599  CA  VAL A 173     -16.751 -12.182  17.481  1.00  8.32           C  
ATOM    600  C   VAL A 173     -18.254 -12.404  17.584  1.00  9.11           C  
ATOM    601  O   VAL A 173     -18.899 -12.813  16.614  1.00 10.46           O  
ATOM    602  CB  VAL A 173     -16.486 -11.114  16.402  1.00  8.02           C  
ATOM    603  CG1 VAL A 173     -17.246  -9.836  16.738  1.00  9.15           C  
ATOM    604  CG2 VAL A 173     -14.997 -10.834  16.298  1.00  9.87           C  
ATOM    605  N   ARG A 174     -18.813 -12.139  18.760  1.00 10.77           N  
ATOM    606  CA  ARG A 174     -20.239 -12.336  18.967  1.00 10.49           C  
ATOM    607  C   ARG A 174     -20.862 -11.278  19.865  1.00 10.50           C  
ATOM    608  O   ARG A 174     -20.169 -10.468  20.484  1.00 10.09           O  
ATOM    609  CB  ARG A 174     -20.496 -13.721  19.568  1.00 14.48           C  
ATOM    610  CG  ARG A 174     -19.864 -13.919  20.940  1.00 14.73           C  
ATOM    611  CD  ARG A 174     -20.249 -15.259  21.557  1.00 20.49           C  
ATOM    612  NE  ARG A 174     -19.637 -16.397  20.873  1.00 24.05           N  
ATOM    613  CZ  ARG A 174     -18.343 -16.698  20.925  1.00 26.88           C  
ATOM    614  NH1 ARG A 174     -17.509 -15.946  21.630  1.00 28.82           N1+
ATOM    615  NH2 ARG A 174     -17.882 -17.758  20.274  1.00 30.40           N  
ATOM    616  N   ARG A 175     -22.188 -11.312  19.917  1.00 10.81           N  
ATOM    617  CA  ARG A 175     -22.995 -10.410  20.725  1.00 11.26           C  
ATOM    618  C   ARG A 175     -22.687 -10.673  22.201  1.00 10.73           C  
ATOM    619  O   ARG A 175     -22.487 -11.821  22.598  1.00 11.03           O  
ATOM    620  CB  ARG A 175     -24.472 -10.706  20.454  1.00 12.58           C  
ATOM    621  CG  ARG A 175     -25.438  -9.587  20.771  1.00 12.71           C  
ATOM    622  CD  ARG A 175     -25.544  -8.627  19.602  1.00 13.67           C  
ATOM    623  NE  ARG A 175     -26.495  -7.553  19.861  1.00 10.81           N  
ATOM    624  CZ  ARG A 175     -27.816  -7.690  19.844  1.00 10.55           C  
ATOM    625  NH1 ARG A 175     -28.367  -8.867  19.574  1.00 13.25           N1+
ATOM    626  NH2 ARG A 175     -28.591  -6.644  20.101  1.00 14.60           N  
ATOM    627  N   CYS A 176     -22.653  -9.623  23.016  1.00 10.47           N  
ATOM    628  CA  CYS A 176     -22.376  -9.809  24.436  1.00 11.11           C  
ATOM    629  C   CYS A 176     -23.582 -10.468  25.102  1.00 12.31           C  
ATOM    630  O   CYS A 176     -24.694 -10.437  24.569  1.00 12.85           O  
ATOM    631  CB  CYS A 176     -22.065  -8.468  25.112  1.00 11.82           C  
ATOM    632  SG  CYS A 176     -23.485  -7.379  25.379  1.00 11.05           S  
ATOM    633  N   PRO A 177     -23.375 -11.084  26.276  1.00 12.78           N  
ATOM    634  CA  PRO A 177     -24.465 -11.749  26.995  1.00 14.87           C  
ATOM    635  C   PRO A 177     -25.689 -10.858  27.198  1.00 13.90           C  
ATOM    636  O   PRO A 177     -26.824 -11.291  27.000  1.00 16.14           O  
ATOM    637  CB  PRO A 177     -23.809 -12.144  28.314  1.00 15.24           C  
ATOM    638  CG  PRO A 177     -22.400 -12.425  27.903  1.00 15.63           C  
ATOM    639  CD  PRO A 177     -22.096 -11.263  26.986  1.00 14.10           C  
ATOM    640  N   HIS A 178     -25.452  -9.611  27.595  1.00 14.35           N  
ATOM    641  CA  HIS A 178     -26.535  -8.666  27.839  1.00 14.46           C  
ATOM    642  C   HIS A 178     -27.415  -8.417  26.616  1.00 14.65           C  
ATOM    643  O   HIS A 178     -28.636  -8.553  26.688  1.00 16.95           O  
ATOM    644  CB  HIS A 178     -25.963  -7.339  28.352  1.00 14.97           C  
ATOM    645  CG  HIS A 178     -26.991  -6.267  28.538  1.00 20.67           C  
ATOM    646  CD2 HIS A 178     -27.584  -5.786  29.656  1.00 23.35           C  
ATOM    647  ND1 HIS A 178     -27.537  -5.566  27.484  1.00 24.47           N  
ATOM    648  CE1 HIS A 178     -28.420  -4.699  27.945  1.00 24.13           C  
ATOM    649  NE2 HIS A 178     -28.469  -4.812  29.260  1.00 25.46           N  
ATOM    650  N   HIS A 179     -26.802  -8.056  25.494  1.00 13.37           N  
ATOM    651  CA  HIS A 179     -27.571  -7.791  24.286  1.00 13.75           C  
ATOM    652  C   HIS A 179     -28.136  -9.042  23.625  1.00 13.13           C  
ATOM    653  O   HIS A 179     -29.168  -8.978  22.957  1.00 16.33           O  
ATOM    654  CB  HIS A 179     -26.729  -6.994  23.287  1.00 13.53           C  
ATOM    655  CG  HIS A 179     -26.822  -5.513  23.480  1.00 18.99           C  
ATOM    656  CD2 HIS A 179     -25.887  -4.592  23.814  1.00 22.72           C  
ATOM    657  ND1 HIS A 179     -28.007  -4.823  23.345  1.00 24.56           N  
ATOM    658  CE1 HIS A 179     -27.800  -3.542  23.589  1.00 26.33           C  
ATOM    659  NE2 HIS A 179     -26.522  -3.374  23.876  1.00 23.55           N  
ATOM    660  N   GLU A 180     -27.478 -10.179  23.822  1.00 13.98           N  
ATOM    661  CA  GLU A 180     -27.948 -11.427  23.231  1.00 15.83           C  
ATOM    662  C   GLU A 180     -29.292 -11.867  23.804  1.00 18.56           C  
ATOM    663  O   GLU A 180     -30.116 -12.440  23.091  1.00 17.97           O  
ATOM    664  CB  GLU A 180     -26.930 -12.547  23.446  1.00 19.15           C  
ATOM    665  CG  GLU A 180     -27.286 -13.824  22.699  1.00 26.16           C  
ATOM    666  CD  GLU A 180     -26.526 -15.035  23.197  1.00 28.96           C  
ATOM    667  OE1 GLU A 180     -25.282 -14.976  23.266  1.00 33.47           O  
ATOM    668  OE2 GLU A 180     -27.178 -16.052  23.515  1.00 33.71           O1-
ATOM    669  N   ARG A 181     -29.516 -11.606  25.089  1.00 19.62           N  
ATOM    670  CA  ARG A 181     -30.770 -12.003  25.719  1.00 25.63           C  
ATOM    671  C   ARG A 181     -31.864 -10.945  25.638  1.00 27.84           C  
ATOM    672  O   ARG A 181     -32.950 -11.126  26.188  1.00 29.69           O  
ATOM    673  CB  ARG A 181     -30.540 -12.398  27.183  1.00 27.24           C  
ATOM    674  CG  ARG A 181     -29.817 -11.367  28.030  1.00 31.22           C  
ATOM    675  CD  ARG A 181     -29.882 -11.752  29.504  1.00 34.66           C  
ATOM    676  NE  ARG A 181     -29.016 -10.925  30.339  1.00 37.34           N  
ATOM    677  CZ  ARG A 181     -27.692 -11.032  30.377  1.00 38.33           C  
ATOM    678  NH1 ARG A 181     -26.982 -10.236  31.165  1.00 39.14           N1+
ATOM    679  NH2 ARG A 181     -27.076 -11.943  29.635  1.00 40.85           N  
ATOM    680  N   SER A 182     -31.584  -9.844  24.948  1.00 30.92           N  
ATOM    681  CA  SER A 182     -32.568  -8.777  24.800  1.00 36.36           C  
ATOM    682  C   SER A 182     -33.557  -9.150  23.700  1.00 39.62           C  
ATOM    683  O   SER A 182     -33.173  -9.718  22.677  1.00 39.86           O  
ATOM    684  CB  SER A 182     -31.879  -7.458  24.445  1.00 36.17           C  
ATOM    685  OG  SER A 182     -31.293  -7.518  23.156  1.00 37.36           O  
ATOM    686  N   SER A 183     -34.829  -8.833  23.915  1.00 44.06           N  
ATOM    687  CA  SER A 183     -35.867  -9.140  22.937  1.00 48.24           C  
ATOM    688  C   SER A 183     -36.184  -7.923  22.074  1.00 50.24           C  
ATOM    689  O   SER A 183     -37.027  -7.100  22.433  1.00 51.62           O  
ATOM    690  CB  SER A 183     -37.138  -9.613  23.648  1.00 48.26           C  
ATOM    691  OG  SER A 183     -36.893 -10.787  24.403  1.00 49.93           O  
ATOM    692  N   ASP A 184     -35.507  -7.818  20.936  1.00 52.70           N  
ATOM    693  CA  ASP A 184     -35.714  -6.702  20.021  1.00 54.89           C  
ATOM    694  C   ASP A 184     -35.927  -7.180  18.588  1.00 55.72           C  
ATOM    695  O   ASP A 184     -36.362  -6.414  17.728  1.00 56.38           O  
ATOM    696  CB  ASP A 184     -34.515  -5.749  20.073  1.00 55.82           C  
ATOM    697  CG  ASP A 184     -33.206  -6.436  19.733  1.00 56.97           C  
ATOM    698  OD1 ASP A 184     -32.160  -5.753  19.725  1.00 57.87           O  
ATOM    699  OD2 ASP A 184     -33.220  -7.659  19.475  1.00 58.34           O1-
ATOM    700  N   SER A 185     -35.617  -8.448  18.337  1.00 56.48           N  
ATOM    701  CA  SER A 185     -35.778  -9.028  17.008  1.00 56.87           C  
ATOM    702  C   SER A 185     -36.736 -10.214  17.053  1.00 56.62           C  
ATOM    703  O   SER A 185     -36.791 -10.942  18.044  1.00 56.95           O  
ATOM    704  CB  SER A 185     -34.421  -9.479  16.461  1.00 57.06           C  
ATOM    705  OG  SER A 185     -33.821 -10.441  17.311  1.00 58.16           O  
ATOM    706  N   ASP A 186     -37.490 -10.402  15.974  1.00 56.01           N  
ATOM    707  CA  ASP A 186     -38.449 -11.496  15.892  1.00 54.95           C  
ATOM    708  C   ASP A 186     -37.746 -12.837  15.705  1.00 53.38           C  
ATOM    709  O   ASP A 186     -37.850 -13.723  16.554  1.00 53.73           O  
ATOM    710  CB  ASP A 186     -39.424 -11.257  14.735  1.00 56.86           C  
ATOM    711  CG  ASP A 186     -40.519 -12.306  14.668  1.00 57.83           C  
ATOM    712  OD1 ASP A 186     -40.199 -13.494  14.453  1.00 58.70           O  
ATOM    713  OD2 ASP A 186     -41.703 -11.941  14.832  1.00 59.33           O1-
ATOM    714  N   GLY A 187     -37.033 -12.982  14.592  1.00 50.89           N  
ATOM    715  CA  GLY A 187     -36.331 -14.226  14.330  1.00 46.85           C  
ATOM    716  C   GLY A 187     -35.463 -14.197  13.086  1.00 43.96           C  
ATOM    717  O   GLY A 187     -34.901 -15.222  12.695  1.00 44.95           O  
ATOM    718  N   LEU A 188     -35.349 -13.028  12.461  1.00 40.00           N  
ATOM    719  CA  LEU A 188     -34.538 -12.883  11.256  1.00 33.76           C  
ATOM    720  C   LEU A 188     -33.054 -12.961  11.607  1.00 28.99           C  
ATOM    721  O   LEU A 188     -32.438 -14.019  11.490  1.00 26.88           O  
ATOM    722  CB  LEU A 188     -34.846 -11.549  10.574  1.00 37.55           C  
ATOM    723  CG  LEU A 188     -34.184 -11.295   9.218  1.00 38.42           C  
ATOM    724  CD1 LEU A 188     -34.602 -12.371   8.227  1.00 40.64           C  
ATOM    725  CD2 LEU A 188     -34.586  -9.919   8.712  1.00 41.66           C  
ATOM    726  N   ALA A 189     -32.479 -11.840  12.031  1.00 21.67           N  
ATOM    727  CA  ALA A 189     -31.073 -11.821  12.411  1.00 14.55           C  
ATOM    728  C   ALA A 189     -30.964 -12.458  13.791  1.00 11.90           C  
ATOM    729  O   ALA A 189     -31.661 -12.055  14.725  1.00 12.68           O  
ATOM    730  CB  ALA A 189     -30.553 -10.391  12.453  1.00 15.52           C  
ATOM    731  N   PRO A 190     -30.103 -13.475  13.934  1.00 10.26           N  
ATOM    732  CA  PRO A 190     -29.941 -14.136  15.232  1.00 10.15           C  
ATOM    733  C   PRO A 190     -29.438 -13.134  16.262  1.00 10.48           C  
ATOM    734  O   PRO A 190     -28.648 -12.248  15.937  1.00  9.86           O  
ATOM    735  CB  PRO A 190     -28.898 -15.212  14.950  1.00 10.49           C  
ATOM    736  CG  PRO A 190     -29.076 -15.498  13.487  1.00 11.01           C  
ATOM    737  CD  PRO A 190     -29.273 -14.124  12.905  1.00  9.38           C  
ATOM    738  N   PRO A 191     -29.892 -13.255  17.518  1.00  9.70           N  
ATOM    739  CA  PRO A 191     -29.448 -12.326  18.561  1.00 10.09           C  
ATOM    740  C   PRO A 191     -27.939 -12.400  18.790  1.00 10.98           C  
ATOM    741  O   PRO A 191     -27.332 -11.465  19.309  1.00 12.84           O  
ATOM    742  CB  PRO A 191     -30.226 -12.790  19.790  1.00 12.53           C  
ATOM    743  CG  PRO A 191     -31.485 -13.354  19.202  1.00 12.91           C  
ATOM    744  CD  PRO A 191     -30.965 -14.134  18.016  1.00 11.51           C  
ATOM    745  N   GLN A 192     -27.341 -13.515  18.391  1.00 10.35           N  
ATOM    746  CA  GLN A 192     -25.913 -13.735  18.577  1.00 11.77           C  
ATOM    747  C   GLN A 192     -25.026 -13.012  17.564  1.00  9.74           C  
ATOM    748  O   GLN A 192     -23.828 -12.847  17.795  1.00 12.78           O  
ATOM    749  CB  GLN A 192     -25.608 -15.236  18.524  1.00 12.63           C  
ATOM    750  CG  GLN A 192     -26.325 -16.086  19.574  1.00 13.37           C  
ATOM    751  CD  GLN A 192     -27.836 -16.074  19.422  1.00 13.14           C  
ATOM    752  NE2 GLN A 192     -28.545 -16.014  20.545  1.00 15.15           N  
ATOM    753  OE1 GLN A 192     -28.360 -16.134  18.310  1.00 13.48           O  
ATOM    754  N   HIS A 193     -25.609 -12.574  16.453  1.00  8.80           N  
ATOM    755  CA  HIS A 193     -24.839 -11.898  15.415  1.00  7.65           C  
ATOM    756  C   HIS A 193     -24.611 -10.412  15.649  1.00  8.75           C  
ATOM    757  O   HIS A 193     -25.545  -9.655  15.912  1.00  9.47           O  
ATOM    758  CB  HIS A 193     -25.507 -12.077  14.052  1.00  8.64           C  
ATOM    759  CG  HIS A 193     -25.338 -13.443  13.468  1.00  7.35           C  
ATOM    760  CD2 HIS A 193     -25.368 -14.671  14.039  1.00  7.81           C  
ATOM    761  ND1 HIS A 193     -25.120 -13.649  12.124  1.00  8.04           N  
ATOM    762  CE1 HIS A 193     -25.020 -14.946  11.891  1.00  7.50           C  
ATOM    763  NE2 HIS A 193     -25.167 -15.588  13.036  1.00  9.10           N  
ATOM    764  N   LEU A 194     -23.356  -9.998  15.525  1.00  7.33           N  
ATOM    765  CA  LEU A 194     -22.999  -8.601  15.696  1.00  7.12           C  
ATOM    766  C   LEU A 194     -23.447  -7.765  14.502  1.00  7.19           C  
ATOM    767  O   LEU A 194     -23.991  -6.672  14.666  1.00  7.19           O  
ATOM    768  CB  LEU A 194     -21.484  -8.464  15.847  1.00  7.75           C  
ATOM    769  CG  LEU A 194     -20.968  -7.023  15.815  1.00  7.61           C  
ATOM    770  CD1 LEU A 194     -21.395  -6.301  17.089  1.00  9.84           C  
ATOM    771  CD2 LEU A 194     -19.455  -7.018  15.680  1.00  8.68           C  
ATOM    772  N   ILE A 195     -23.224  -8.294  13.304  1.00  6.38           N  
ATOM    773  CA  ILE A 195     -23.535  -7.582  12.075  1.00  6.68           C  
ATOM    774  C   ILE A 195     -24.846  -7.970  11.410  1.00  7.33           C  
ATOM    775  O   ILE A 195     -25.111  -9.150  11.164  1.00  7.77           O  
ATOM    776  CB  ILE A 195     -22.414  -7.789  11.025  1.00  7.06           C  
ATOM    777  CG1 ILE A 195     -21.047  -7.472  11.636  1.00  7.76           C  
ATOM    778  CG2 ILE A 195     -22.671  -6.913   9.808  1.00  7.80           C  
ATOM    779  CD1 ILE A 195     -19.881  -7.766  10.702  1.00 11.45           C  
ATOM    780  N   ARG A 196     -25.655  -6.964  11.103  1.00  7.00           N  
ATOM    781  CA  ARG A 196     -26.912  -7.174  10.403  1.00  6.55           C  
ATOM    782  C   ARG A 196     -26.878  -6.337   9.135  1.00  8.14           C  
ATOM    783  O   ARG A 196     -26.133  -5.359   9.045  1.00  8.11           O  
ATOM    784  CB  ARG A 196     -28.106  -6.707  11.239  1.00  8.58           C  
ATOM    785  CG  ARG A 196     -28.315  -7.464  12.526  1.00  9.24           C  
ATOM    786  CD  ARG A 196     -29.577  -6.997  13.232  1.00 10.03           C  
ATOM    787  NE  ARG A 196     -29.683  -7.601  14.553  1.00 10.98           N  
ATOM    788  CZ  ARG A 196     -30.598  -7.278  15.459  1.00 13.10           C  
ATOM    789  NH1 ARG A 196     -31.508  -6.350  15.192  1.00 14.93           N1+
ATOM    790  NH2 ARG A 196     -30.587  -7.872  16.644  1.00 13.62           N  
ATOM    791  N   VAL A 197     -27.666  -6.741   8.147  1.00  7.38           N  
ATOM    792  CA  VAL A 197     -27.795  -5.967   6.924  1.00  8.66           C  
ATOM    793  C   VAL A 197     -29.212  -5.415   7.013  1.00  9.70           C  
ATOM    794  O   VAL A 197     -30.132  -6.117   7.435  1.00 11.67           O  
ATOM    795  CB  VAL A 197     -27.645  -6.830   5.655  1.00  8.44           C  
ATOM    796  CG1 VAL A 197     -28.136  -6.053   4.437  1.00 10.52           C  
ATOM    797  CG2 VAL A 197     -26.186  -7.207   5.461  1.00 10.03           C  
ATOM    798  N   GLU A 198     -29.378  -4.151   6.648  1.00  9.21           N  
ATOM    799  CA  GLU A 198     -30.681  -3.505   6.699  1.00  9.58           C  
ATOM    800  C   GLU A 198     -31.217  -3.273   5.292  1.00  9.86           C  
ATOM    801  O   GLU A 198     -30.464  -2.925   4.383  1.00 11.90           O  
ATOM    802  CB  GLU A 198     -30.559  -2.158   7.418  1.00 12.72           C  
ATOM    803  CG  GLU A 198     -31.873  -1.413   7.596  1.00 19.03           C  
ATOM    804  CD  GLU A 198     -32.630  -1.845   8.837  1.00 25.46           C  
ATOM    805  OE1 GLU A 198     -32.877  -3.059   8.997  1.00 28.28           O  
ATOM    806  OE2 GLU A 198     -32.981  -0.966   9.652  1.00 30.46           O1-
ATOM    807  N   GLY A 199     -32.519  -3.480   5.117  1.00 10.97           N  
ATOM    808  CA  GLY A 199     -33.147  -3.245   3.829  1.00 12.52           C  
ATOM    809  C   GLY A 199     -32.906  -4.244   2.714  1.00 10.98           C  
ATOM    810  O   GLY A 199     -33.062  -3.899   1.544  1.00 13.95           O  
ATOM    811  N   ASN A 200     -32.531  -5.472   3.055  1.00 10.16           N  
ATOM    812  CA  ASN A 200     -32.297  -6.487   2.033  1.00  8.96           C  
ATOM    813  C   ASN A 200     -33.099  -7.737   2.371  1.00  8.09           C  
ATOM    814  O   ASN A 200     -32.838  -8.409   3.370  1.00  9.47           O  
ATOM    815  CB  ASN A 200     -30.810  -6.830   1.937  1.00  8.91           C  
ATOM    816  CG  ASN A 200     -30.472  -7.572   0.662  1.00  9.28           C  
ATOM    817  ND2 ASN A 200     -29.455  -7.099  -0.050  1.00  8.58           N  
ATOM    818  OD1 ASN A 200     -31.121  -8.562   0.317  1.00 10.10           O  
ATOM    819  N   LEU A 201     -34.075  -8.047   1.528  1.00  8.18           N  
ATOM    820  CA  LEU A 201     -34.943  -9.199   1.739  1.00  8.30           C  
ATOM    821  C   LEU A 201     -34.264 -10.546   1.539  1.00  7.76           C  
ATOM    822  O   LEU A 201     -34.857 -11.585   1.826  1.00  9.98           O  
ATOM    823  CB  LEU A 201     -36.157  -9.121   0.804  1.00 10.90           C  
ATOM    824  CG  LEU A 201     -37.156  -7.971   0.981  1.00 14.58           C  
ATOM    825  CD1 LEU A 201     -37.751  -8.030   2.375  1.00 17.36           C  
ATOM    826  CD2 LEU A 201     -36.480  -6.633   0.746  1.00 20.81           C  
ATOM    827  N   ARG A 202     -33.027 -10.538   1.058  1.00  6.21           N  
ATOM    828  CA  ARG A 202     -32.331 -11.789   0.791  1.00  7.08           C  
ATOM    829  C   ARG A 202     -31.104 -12.060   1.650  1.00  6.77           C  
ATOM    830  O   ARG A 202     -30.222 -12.824   1.262  1.00  6.89           O  
ATOM    831  CB  ARG A 202     -31.965 -11.852  -0.692  1.00  7.62           C  
ATOM    832  CG  ARG A 202     -33.189 -11.835  -1.598  1.00  9.20           C  
ATOM    833  CD  ARG A 202     -32.810 -12.005  -3.058  1.00 14.02           C  
ATOM    834  NE  ARG A 202     -32.031 -10.882  -3.569  1.00 17.56           N  
ATOM    835  CZ  ARG A 202     -31.463 -10.855  -4.771  1.00 19.98           C  
ATOM    836  NH1 ARG A 202     -30.773  -9.790  -5.159  1.00 19.81           N1+
ATOM    837  NH2 ARG A 202     -31.577 -11.897  -5.584  1.00 20.37           N  
ATOM    838  N   ALA A 203     -31.051 -11.444   2.821  1.00  6.78           N  
ATOM    839  CA  ALA A 203     -29.929 -11.646   3.723  1.00  6.41           C  
ATOM    840  C   ALA A 203     -29.954 -13.028   4.373  1.00  7.30           C  
ATOM    841  O   ALA A 203     -30.995 -13.475   4.865  1.00  8.09           O  
ATOM    842  CB  ALA A 203     -29.938 -10.573   4.801  1.00  7.60           C  
ATOM    843  N   GLU A 204     -28.809 -13.707   4.347  1.00  5.81           N  
ATOM    844  CA  GLU A 204     -28.649 -15.011   4.979  1.00  5.49           C  
ATOM    845  C   GLU A 204     -27.748 -14.801   6.186  1.00  5.32           C  
ATOM    846  O   GLU A 204     -26.695 -14.164   6.074  1.00  6.29           O  
ATOM    847  CB  GLU A 204     -27.974 -16.012   4.037  1.00  5.57           C  
ATOM    848  CG  GLU A 204     -28.769 -16.326   2.791  1.00  7.09           C  
ATOM    849  CD  GLU A 204     -28.031 -17.237   1.833  1.00  6.31           C  
ATOM    850  OE1 GLU A 204     -28.374 -17.212   0.635  1.00  7.42           O  
ATOM    851  OE2 GLU A 204     -27.124 -17.982   2.272  1.00  7.27           O1-
ATOM    852  N   TYR A 205     -28.164 -15.320   7.334  1.00  5.56           N  
ATOM    853  CA  TYR A 205     -27.374 -15.217   8.554  1.00  5.79           C  
ATOM    854  C   TYR A 205     -26.813 -16.612   8.753  1.00  5.33           C  
ATOM    855  O   TYR A 205     -27.551 -17.577   8.973  1.00  6.18           O  
ATOM    856  CB  TYR A 205     -28.257 -14.752   9.708  1.00  6.56           C  
ATOM    857  CG  TYR A 205     -28.589 -13.288   9.561  1.00  5.90           C  
ATOM    858  CD1 TYR A 205     -27.678 -12.310   9.960  1.00  7.31           C  
ATOM    859  CD2 TYR A 205     -29.762 -12.876   8.927  1.00  7.35           C  
ATOM    860  CE1 TYR A 205     -27.921 -10.963   9.728  1.00  7.41           C  
ATOM    861  CE2 TYR A 205     -30.016 -11.526   8.686  1.00  8.21           C  
ATOM    862  CZ  TYR A 205     -29.088 -10.576   9.089  1.00  8.09           C  
ATOM    863  OH  TYR A 205     -29.321  -9.240   8.841  1.00  9.37           O  
ATOM    864  N   LEU A 206     -25.492 -16.702   8.651  1.00  6.72           N  
ATOM    865  CA  LEU A 206     -24.794 -17.971   8.690  1.00  6.66           C  
ATOM    866  C   LEU A 206     -23.865 -18.196   9.866  1.00  6.75           C  
ATOM    867  O   LEU A 206     -23.200 -17.275  10.347  1.00  7.16           O  
ATOM    868  CB  LEU A 206     -24.000 -18.110   7.387  1.00  6.75           C  
ATOM    869  CG  LEU A 206     -24.830 -17.900   6.114  1.00  8.36           C  
ATOM    870  CD1 LEU A 206     -23.925 -17.664   4.920  1.00 11.80           C  
ATOM    871  CD2 LEU A 206     -25.718 -19.107   5.883  1.00  8.47           C  
ATOM    872  N   ASP A 207     -23.828 -19.447  10.310  1.00  6.82           N  
ATOM    873  CA  ASP A 207     -22.970 -19.878  11.400  1.00  7.61           C  
ATOM    874  C   ASP A 207     -22.116 -20.991  10.801  1.00  8.43           C  
ATOM    875  O   ASP A 207     -22.629 -22.046  10.430  1.00 10.21           O  
ATOM    876  CB  ASP A 207     -23.813 -20.408  12.560  1.00  8.26           C  
ATOM    877  CG  ASP A 207     -24.850 -19.406  13.020  1.00  8.55           C  
ATOM    878  OD1 ASP A 207     -24.474 -18.244  13.263  1.00 10.63           O  
ATOM    879  OD2 ASP A 207     -26.037 -19.774  13.139  1.00  9.54           O1-
ATOM    880  N   ASP A 208     -20.817 -20.749  10.685  1.00  8.28           N  
ATOM    881  CA  ASP A 208     -19.925 -21.734  10.090  1.00  8.21           C  
ATOM    882  C   ASP A 208     -19.953 -23.039  10.880  1.00  8.43           C  
ATOM    883  O   ASP A 208     -19.718 -23.051  12.087  1.00 10.04           O  
ATOM    884  CB  ASP A 208     -18.506 -21.172  10.022  1.00  9.75           C  
ATOM    885  CG  ASP A 208     -17.599 -21.996   9.142  1.00 10.94           C  
ATOM    886  OD1 ASP A 208     -17.211 -23.108   9.555  1.00 11.63           O  
ATOM    887  OD2 ASP A 208     -17.282 -21.532   8.027  1.00 12.70           O1-
ATOM    888  N   PRO A 209     -20.239 -24.162  10.201  1.00 11.58           N  
ATOM    889  CA  PRO A 209     -20.301 -25.472  10.856  1.00 13.16           C  
ATOM    890  C   PRO A 209     -18.999 -25.963  11.481  1.00 14.20           C  
ATOM    891  O   PRO A 209     -19.018 -26.845  12.340  1.00 17.56           O  
ATOM    892  CB  PRO A 209     -20.792 -26.388   9.737  1.00 15.41           C  
ATOM    893  CG  PRO A 209     -20.191 -25.766   8.517  1.00 14.29           C  
ATOM    894  CD  PRO A 209     -20.458 -24.295   8.748  1.00 11.36           C  
ATOM    895  N   ASN A 210     -17.872 -25.400  11.060  1.00 13.68           N  
ATOM    896  CA  ASN A 210     -16.585 -25.821  11.598  1.00 15.85           C  
ATOM    897  C   ASN A 210     -15.942 -24.810  12.543  1.00 15.93           C  
ATOM    898  O   ASN A 210     -15.453 -25.176  13.612  1.00 17.39           O  
ATOM    899  CB  ASN A 210     -15.617 -26.134  10.453  1.00 18.99           C  
ATOM    900  CG  ASN A 210     -16.109 -27.263   9.567  1.00 24.05           C  
ATOM    901  ND2 ASN A 210     -15.372 -28.367   9.553  1.00 30.25           N  
ATOM    902  OD1 ASN A 210     -17.141 -27.146   8.906  1.00 29.94           O  
ATOM    903  N   THR A 211     -15.950 -23.539  12.153  1.00 12.73           N  
ATOM    904  CA  THR A 211     -15.340 -22.485  12.958  1.00 11.43           C  
ATOM    905  C   THR A 211     -16.316 -21.814  13.917  1.00  9.39           C  
ATOM    906  O   THR A 211     -15.902 -21.113  14.839  1.00 10.73           O  
ATOM    907  CB  THR A 211     -14.761 -21.382  12.070  1.00 11.55           C  
ATOM    908  CG2 THR A 211     -13.912 -21.979  10.957  1.00 14.76           C  
ATOM    909  OG1 THR A 211     -15.840 -20.638  11.491  1.00 10.29           O  
ATOM    910  N   PHE A 212     -17.607 -22.009  13.670  1.00  8.43           N  
ATOM    911  CA  PHE A 212     -18.667 -21.427  14.489  1.00  8.54           C  
ATOM    912  C   PHE A 212     -18.774 -19.910  14.335  1.00  8.33           C  
ATOM    913  O   PHE A 212     -19.519 -19.261  15.067  1.00 10.15           O  
ATOM    914  CB  PHE A 212     -18.461 -21.775  15.970  1.00 10.33           C  
ATOM    915  CG  PHE A 212     -18.358 -23.248  16.239  1.00 10.34           C  
ATOM    916  CD1 PHE A 212     -19.383 -24.110  15.872  1.00 12.34           C  
ATOM    917  CD2 PHE A 212     -17.229 -23.776  16.855  1.00 13.93           C  
ATOM    918  CE1 PHE A 212     -19.285 -25.480  16.114  1.00 13.91           C  
ATOM    919  CE2 PHE A 212     -17.123 -25.143  17.101  1.00 15.66           C  
ATOM    920  CZ  PHE A 212     -18.153 -25.995  16.729  1.00 12.54           C  
ATOM    921  N   ARG A 213     -18.040 -19.340  13.384  1.00  7.43           N  
ATOM    922  CA  ARG A 213     -18.095 -17.896  13.181  1.00  7.54           C  
ATOM    923  C   ARG A 213     -19.378 -17.462  12.483  1.00  6.46           C  
ATOM    924  O   ARG A 213     -19.943 -18.185  11.659  1.00  7.45           O  
ATOM    925  CB  ARG A 213     -16.875 -17.415  12.389  1.00  7.47           C  
ATOM    926  CG  ARG A 213     -15.572 -17.505  13.169  1.00  8.81           C  
ATOM    927  CD  ARG A 213     -14.398 -17.096  12.300  1.00  8.68           C  
ATOM    928  NE  ARG A 213     -13.107 -17.308  12.948  1.00  9.80           N  
ATOM    929  CZ  ARG A 213     -12.543 -16.469  13.808  1.00  8.22           C  
ATOM    930  NH1 ARG A 213     -13.151 -15.340  14.144  1.00  9.67           N1+
ATOM    931  NH2 ARG A 213     -11.355 -16.755  14.320  1.00 10.69           N  
ATOM    932  N   HIS A 214     -19.826 -16.264  12.828  1.00  6.08           N  
ATOM    933  CA  HIS A 214     -21.041 -15.694  12.274  1.00  6.25           C  
ATOM    934  C   HIS A 214     -20.737 -14.798  11.091  1.00  6.92           C  
ATOM    935  O   HIS A 214     -19.704 -14.128  11.055  1.00  8.14           O  
ATOM    936  CB  HIS A 214     -21.740 -14.835  13.325  1.00  7.35           C  
ATOM    937  CG  HIS A 214     -22.029 -15.552  14.603  1.00  8.14           C  
ATOM    938  CD2 HIS A 214     -22.313 -16.851  14.853  1.00  8.92           C  
ATOM    939  ND1 HIS A 214     -22.075 -14.907  15.820  1.00 15.25           N  
ATOM    940  CE1 HIS A 214     -22.372 -15.780  16.766  1.00 16.08           C  
ATOM    941  NE2 HIS A 214     -22.521 -16.967  16.206  1.00 14.22           N  
ATOM    942  N   SER A 215     -21.635 -14.784  10.117  1.00  5.95           N  
ATOM    943  CA  SER A 215     -21.478 -13.895   8.981  1.00  6.27           C  
ATOM    944  C   SER A 215     -22.842 -13.672   8.364  1.00  5.85           C  
ATOM    945  O   SER A 215     -23.795 -14.404   8.645  1.00  6.26           O  
ATOM    946  CB  SER A 215     -20.503 -14.466   7.942  1.00  8.56           C  
ATOM    947  OG  SER A 215     -20.999 -15.638   7.322  1.00  8.33           O  
ATOM    948  N   VAL A 216     -22.945 -12.626   7.560  1.00  5.37           N  
ATOM    949  CA  VAL A 216     -24.187 -12.326   6.877  1.00  5.07           C  
ATOM    950  C   VAL A 216     -23.840 -12.190   5.404  1.00  5.36           C  
ATOM    951  O   VAL A 216     -22.813 -11.608   5.041  1.00  6.39           O  
ATOM    952  CB  VAL A 216     -24.858 -11.033   7.430  1.00  6.32           C  
ATOM    953  CG1 VAL A 216     -23.901  -9.858   7.374  1.00  7.69           C  
ATOM    954  CG2 VAL A 216     -26.134 -10.739   6.653  1.00  6.78           C  
ATOM    955  N   VAL A 217     -24.684 -12.766   4.561  1.00  5.52           N  
ATOM    956  CA  VAL A 217     -24.471 -12.740   3.125  1.00  5.65           C  
ATOM    957  C   VAL A 217     -25.694 -12.222   2.384  1.00  5.98           C  
ATOM    958  O   VAL A 217     -26.833 -12.506   2.765  1.00  6.91           O  
ATOM    959  CB  VAL A 217     -24.168 -14.166   2.586  1.00  6.44           C  
ATOM    960  CG1 VAL A 217     -24.139 -14.165   1.062  1.00  8.38           C  
ATOM    961  CG2 VAL A 217     -22.853 -14.672   3.148  1.00  7.57           C  
ATOM    962  N   VAL A 218     -25.455 -11.440   1.340  1.00  6.31           N  
ATOM    963  CA  VAL A 218     -26.534 -10.956   0.491  1.00  6.53           C  
ATOM    964  C   VAL A 218     -26.080 -11.139  -0.944  1.00  6.44           C  
ATOM    965  O   VAL A 218     -24.881 -11.192  -1.231  1.00  6.45           O  
ATOM    966  CB  VAL A 218     -26.860  -9.454   0.692  1.00  6.88           C  
ATOM    967  CG1 VAL A 218     -27.417  -9.219   2.080  1.00  8.80           C  
ATOM    968  CG2 VAL A 218     -25.623  -8.605   0.450  1.00  8.95           C  
ATOM    969  N   PRO A 219     -27.032 -11.283  -1.868  1.00  6.93           N  
ATOM    970  CA  PRO A 219     -26.629 -11.446  -3.264  1.00  7.31           C  
ATOM    971  C   PRO A 219     -25.970 -10.151  -3.725  1.00  7.50           C  
ATOM    972  O   PRO A 219     -26.312  -9.063  -3.254  1.00  8.04           O  
ATOM    973  CB  PRO A 219     -27.956 -11.669  -3.985  1.00  8.88           C  
ATOM    974  CG  PRO A 219     -28.809 -12.320  -2.939  1.00  9.82           C  
ATOM    975  CD  PRO A 219     -28.475 -11.527  -1.699  1.00  7.71           C  
ATOM    976  N   TYR A 220     -25.005 -10.266  -4.626  1.00  7.78           N  
ATOM    977  CA  TYR A 220     -24.384  -9.078  -5.174  1.00  7.33           C  
ATOM    978  C   TYR A 220     -25.400  -8.466  -6.132  1.00  7.37           C  
ATOM    979  O   TYR A 220     -26.025  -9.177  -6.920  1.00  8.88           O  
ATOM    980  CB  TYR A 220     -23.127  -9.422  -5.971  1.00  7.50           C  
ATOM    981  CG  TYR A 220     -22.645  -8.254  -6.798  1.00  7.37           C  
ATOM    982  CD1 TYR A 220     -21.881  -7.241  -6.226  1.00  8.98           C  
ATOM    983  CD2 TYR A 220     -23.034  -8.112  -8.131  1.00  9.14           C  
ATOM    984  CE1 TYR A 220     -21.521  -6.113  -6.959  1.00  9.00           C  
ATOM    985  CE2 TYR A 220     -22.681  -6.986  -8.870  1.00  8.80           C  
ATOM    986  CZ  TYR A 220     -21.928  -5.993  -8.276  1.00  8.65           C  
ATOM    987  OH  TYR A 220     -21.592  -4.870  -8.996  1.00 10.92           O  
ATOM    988  N   GLU A 221     -25.564  -7.154  -6.059  1.00  7.93           N  
ATOM    989  CA  GLU A 221     -26.469  -6.447  -6.951  1.00 10.33           C  
ATOM    990  C   GLU A 221     -25.659  -5.322  -7.579  1.00  9.40           C  
ATOM    991  O   GLU A 221     -24.847  -4.687  -6.911  1.00  9.54           O  
ATOM    992  CB  GLU A 221     -27.660  -5.877  -6.176  1.00 12.19           C  
ATOM    993  CG  GLU A 221     -28.525  -6.947  -5.526  1.00 17.70           C  
ATOM    994  CD  GLU A 221     -29.767  -6.389  -4.857  1.00 19.46           C  
ATOM    995  OE1 GLU A 221     -30.513  -7.181  -4.245  1.00 20.65           O  
ATOM    996  OE2 GLU A 221     -30.000  -5.165  -4.943  1.00 22.88           O1-
ATOM    997  N   PRO A 222     -25.848  -5.079  -8.884  1.00 12.03           N  
ATOM    998  CA  PRO A 222     -25.104  -4.011  -9.555  1.00 11.32           C  
ATOM    999  C   PRO A 222     -25.580  -2.639  -9.092  1.00 11.54           C  
ATOM   1000  O   PRO A 222     -26.631  -2.515  -8.462  1.00 11.86           O  
ATOM   1001  CB  PRO A 222     -25.400  -4.266 -11.029  1.00 14.84           C  
ATOM   1002  CG  PRO A 222     -26.803  -4.794 -10.988  1.00 16.58           C  
ATOM   1003  CD  PRO A 222     -26.755  -5.762  -9.823  1.00 14.35           C  
ATOM   1004  N   PRO A 223     -24.803  -1.588  -9.390  1.00 11.37           N  
ATOM   1005  CA  PRO A 223     -25.170  -0.227  -8.993  1.00 12.90           C  
ATOM   1006  C   PRO A 223     -26.490   0.201  -9.621  1.00 13.81           C  
ATOM   1007  O   PRO A 223     -26.901  -0.338 -10.650  1.00 14.57           O  
ATOM   1008  CB  PRO A 223     -24.008   0.611  -9.518  1.00 13.36           C  
ATOM   1009  CG  PRO A 223     -22.856  -0.342  -9.487  1.00 12.60           C  
ATOM   1010  CD  PRO A 223     -23.471  -1.609 -10.018  1.00 12.14           C  
ATOM   1011  N   GLU A 224     -27.154   1.163  -8.993  1.00 16.11           N  
ATOM   1012  CA  GLU A 224     -28.404   1.678  -9.528  1.00 18.61           C  
ATOM   1013  C   GLU A 224     -28.009   2.431 -10.794  1.00 18.64           C  
ATOM   1014  O   GLU A 224     -26.856   2.842 -10.935  1.00 17.16           O  
ATOM   1015  CB  GLU A 224     -29.056   2.638  -8.532  1.00 22.10           C  
ATOM   1016  CG  GLU A 224     -29.293   2.036  -7.156  1.00 27.65           C  
ATOM   1017  CD  GLU A 224     -29.910   3.023  -6.185  1.00 31.04           C  
ATOM   1018  OE1 GLU A 224     -29.321   4.105  -5.980  1.00 35.64           O  
ATOM   1019  OE2 GLU A 224     -30.984   2.716  -5.625  1.00 34.73           O1-
ATOM   1020  N   VAL A 225     -28.952   2.603 -11.713  1.00 20.52           N  
ATOM   1021  CA  VAL A 225     -28.671   3.309 -12.958  1.00 23.08           C  
ATOM   1022  C   VAL A 225     -28.124   4.704 -12.672  1.00 22.02           C  
ATOM   1023  O   VAL A 225     -28.741   5.484 -11.949  1.00 23.90           O  
ATOM   1024  CB  VAL A 225     -29.941   3.445 -13.823  1.00 23.77           C  
ATOM   1025  CG1 VAL A 225     -29.602   4.115 -15.145  1.00 27.40           C  
ATOM   1026  CG2 VAL A 225     -30.554   2.076 -14.062  1.00 26.94           C  
ATOM   1027  N   GLY A 226     -26.959   5.007 -13.237  1.00 22.99           N  
ATOM   1028  CA  GLY A 226     -26.354   6.310 -13.030  1.00 23.39           C  
ATOM   1029  C   GLY A 226     -25.270   6.315 -11.969  1.00 22.60           C  
ATOM   1030  O   GLY A 226     -24.553   7.303 -11.813  1.00 24.63           O  
ATOM   1031  N   SER A 227     -25.148   5.211 -11.238  1.00 20.93           N  
ATOM   1032  CA  SER A 227     -24.145   5.093 -10.184  1.00 19.37           C  
ATOM   1033  C   SER A 227     -23.074   4.075 -10.560  1.00 17.30           C  
ATOM   1034  O   SER A 227     -23.302   3.202 -11.396  1.00 16.37           O  
ATOM   1035  CB  SER A 227     -24.808   4.674  -8.870  1.00 19.66           C  
ATOM   1036  OG  SER A 227     -23.848   4.523  -7.838  1.00 24.64           O  
ATOM   1037  N   ASP A 228     -21.908   4.191  -9.934  1.00 16.09           N  
ATOM   1038  CA  ASP A 228     -20.802   3.279 -10.204  1.00 15.83           C  
ATOM   1039  C   ASP A 228     -20.492   2.408  -8.990  1.00 13.19           C  
ATOM   1040  O   ASP A 228     -19.471   1.723  -8.951  1.00 11.61           O  
ATOM   1041  CB  ASP A 228     -19.554   4.070 -10.601  1.00 22.66           C  
ATOM   1042  CG  ASP A 228     -19.778   4.938 -11.824  1.00 27.30           C  
ATOM   1043  OD1 ASP A 228     -20.108   4.386 -12.895  1.00 31.61           O  
ATOM   1044  OD2 ASP A 228     -19.624   6.173 -11.714  1.00 33.49           O1-
ATOM   1045  N   TYR A 229     -21.384   2.429  -8.006  1.00 11.89           N  
ATOM   1046  CA  TYR A 229     -21.189   1.649  -6.790  1.00 10.29           C  
ATOM   1047  C   TYR A 229     -22.492   1.045  -6.291  1.00  9.76           C  
ATOM   1048  O   TYR A 229     -23.581   1.488  -6.660  1.00 10.82           O  
ATOM   1049  CB  TYR A 229     -20.600   2.544  -5.699  1.00 14.40           C  
ATOM   1050  CG  TYR A 229     -21.439   3.772  -5.423  1.00 14.16           C  
ATOM   1051  CD1 TYR A 229     -22.594   3.698  -4.642  1.00 14.82           C  
ATOM   1052  CD2 TYR A 229     -21.096   5.007  -5.974  1.00 15.87           C  
ATOM   1053  CE1 TYR A 229     -23.386   4.824  -4.417  1.00 18.15           C  
ATOM   1054  CE2 TYR A 229     -21.880   6.135  -5.758  1.00 18.55           C  
ATOM   1055  CZ  TYR A 229     -23.022   6.038  -4.978  1.00 17.07           C  
ATOM   1056  OH  TYR A 229     -23.794   7.156  -4.756  1.00 22.46           O  
ATOM   1057  N   THR A 230     -22.362   0.028  -5.449  1.00  9.44           N  
ATOM   1058  CA  THR A 230     -23.504  -0.641  -4.846  1.00  9.62           C  
ATOM   1059  C   THR A 230     -23.404  -0.397  -3.347  1.00  9.47           C  
ATOM   1060  O   THR A 230     -22.363  -0.642  -2.743  1.00 10.09           O  
ATOM   1061  CB  THR A 230     -23.466  -2.155  -5.097  1.00  9.90           C  
ATOM   1062  CG2 THR A 230     -24.615  -2.847  -4.379  1.00 12.20           C  
ATOM   1063  OG1 THR A 230     -23.566  -2.405  -6.503  1.00 10.55           O  
ATOM   1064  N   THR A 231     -24.478   0.092  -2.743  1.00  9.47           N  
ATOM   1065  CA  THR A 231     -24.456   0.347  -1.315  1.00 10.07           C  
ATOM   1066  C   THR A 231     -25.120  -0.765  -0.524  1.00  9.77           C  
ATOM   1067  O   THR A 231     -26.151  -1.303  -0.927  1.00 11.79           O  
ATOM   1068  CB  THR A 231     -25.168   1.674  -0.967  1.00 11.44           C  
ATOM   1069  CG2 THR A 231     -25.282   1.846   0.546  1.00 11.57           C  
ATOM   1070  OG1 THR A 231     -24.425   2.771  -1.510  1.00 12.51           O  
ATOM   1071  N   ILE A 232     -24.495  -1.129   0.588  1.00  8.86           N  
ATOM   1072  CA  ILE A 232     -25.052  -2.119   1.495  1.00  8.71           C  
ATOM   1073  C   ILE A 232     -25.085  -1.403   2.836  1.00  7.82           C  
ATOM   1074  O   ILE A 232     -24.095  -0.782   3.238  1.00  8.45           O  
ATOM   1075  CB  ILE A 232     -24.175  -3.385   1.634  1.00  9.71           C  
ATOM   1076  CG1 ILE A 232     -24.119  -4.139   0.303  1.00 12.96           C  
ATOM   1077  CG2 ILE A 232     -24.753  -4.293   2.718  1.00 10.41           C  
ATOM   1078  CD1 ILE A 232     -23.290  -5.409   0.351  1.00 13.04           C  
ATOM   1079  N   TYR A 233     -26.230  -1.457   3.507  1.00  7.67           N  
ATOM   1080  CA  TYR A 233     -26.366  -0.830   4.811  1.00  8.16           C  
ATOM   1081  C   TYR A 233     -26.215  -1.871   5.901  1.00  7.39           C  
ATOM   1082  O   TYR A 233     -26.933  -2.870   5.921  1.00  9.22           O  
ATOM   1083  CB  TYR A 233     -27.727  -0.148   4.966  1.00 11.27           C  
ATOM   1084  CG  TYR A 233     -27.865   1.155   4.215  1.00 12.24           C  
ATOM   1085  CD1 TYR A 233     -28.350   1.183   2.910  1.00 14.66           C  
ATOM   1086  CD2 TYR A 233     -27.506   2.364   4.812  1.00 13.26           C  
ATOM   1087  CE1 TYR A 233     -28.475   2.388   2.215  1.00 14.81           C  
ATOM   1088  CE2 TYR A 233     -27.626   3.570   4.128  1.00 13.46           C  
ATOM   1089  CZ  TYR A 233     -28.111   3.573   2.832  1.00 12.69           C  
ATOM   1090  OH  TYR A 233     -28.236   4.766   2.157  1.00 15.92           O  
ATOM   1091  N   PHE A 234     -25.272  -1.634   6.803  1.00  7.46           N  
ATOM   1092  CA  PHE A 234     -25.030  -2.540   7.912  1.00  7.85           C  
ATOM   1093  C   PHE A 234     -25.450  -1.895   9.220  1.00  8.28           C  
ATOM   1094  O   PHE A 234     -25.612  -0.675   9.308  1.00  9.31           O  
ATOM   1095  CB  PHE A 234     -23.542  -2.889   8.026  1.00  9.74           C  
ATOM   1096  CG  PHE A 234     -23.001  -3.669   6.867  1.00  8.44           C  
ATOM   1097  CD1 PHE A 234     -22.215  -3.052   5.902  1.00 10.90           C  
ATOM   1098  CD2 PHE A 234     -23.251  -5.032   6.756  1.00  9.50           C  
ATOM   1099  CE1 PHE A 234     -21.679  -3.780   4.845  1.00 11.61           C  
ATOM   1100  CE2 PHE A 234     -22.720  -5.770   5.701  1.00  9.46           C  
ATOM   1101  CZ  PHE A 234     -21.931  -5.141   4.744  1.00 10.00           C  
ATOM   1102  N   LYS A 235     -25.631  -2.733  10.232  1.00  8.29           N  
ATOM   1103  CA  LYS A 235     -25.963  -2.287  11.577  1.00  8.36           C  
ATOM   1104  C   LYS A 235     -25.103  -3.139  12.497  1.00  8.20           C  
ATOM   1105  O   LYS A 235     -25.012  -4.353  12.313  1.00  9.28           O  
ATOM   1106  CB  LYS A 235     -27.441  -2.524  11.897  1.00 11.35           C  
ATOM   1107  CG  LYS A 235     -28.397  -1.614  11.147  1.00 15.12           C  
ATOM   1108  CD  LYS A 235     -29.849  -1.961  11.447  1.00 20.71           C  
ATOM   1109  CE  LYS A 235     -30.179  -1.786  12.920  1.00 23.03           C  
ATOM   1110  NZ  LYS A 235     -31.609  -2.098  13.203  1.00 27.16           N1+
ATOM   1111  N   PHE A 236     -24.452  -2.502  13.465  1.00  6.51           N  
ATOM   1112  CA  PHE A 236     -23.614  -3.212  14.422  1.00  7.56           C  
ATOM   1113  C   PHE A 236     -24.378  -3.194  15.735  1.00  7.53           C  
ATOM   1114  O   PHE A 236     -24.692  -2.132  16.279  1.00  8.25           O  
ATOM   1115  CB  PHE A 236     -22.250  -2.540  14.517  1.00  7.92           C  
ATOM   1116  CG  PHE A 236     -21.462  -2.641  13.244  1.00  7.14           C  
ATOM   1117  CD1 PHE A 236     -21.673  -1.745  12.202  1.00  8.04           C  
ATOM   1118  CD2 PHE A 236     -20.558  -3.682  13.059  1.00  9.48           C  
ATOM   1119  CE1 PHE A 236     -20.997  -1.889  10.991  1.00  9.43           C  
ATOM   1120  CE2 PHE A 236     -19.878  -3.832  11.852  1.00 10.30           C  
ATOM   1121  CZ  PHE A 236     -20.098  -2.936  10.818  1.00 10.54           C  
ATOM   1122  N   MET A 237     -24.660  -4.388  16.243  1.00  8.80           N  
ATOM   1123  CA  MET A 237     -25.507  -4.545  17.415  1.00  7.90           C  
ATOM   1124  C   MET A 237     -24.927  -4.565  18.825  1.00  8.13           C  
ATOM   1125  O   MET A 237     -25.649  -4.836  19.789  1.00  8.74           O  
ATOM   1126  CB  MET A 237     -26.396  -5.767  17.187  1.00  8.84           C  
ATOM   1127  CG  MET A 237     -27.131  -5.738  15.842  1.00 11.06           C  
ATOM   1128  SD  MET A 237     -28.063  -4.209  15.523  1.00 10.97           S  
ATOM   1129  CE  MET A 237     -29.331  -4.317  16.783  1.00 12.37           C  
ATOM   1130  N   CYS A 238     -23.638  -4.282  18.946  1.00  7.79           N  
ATOM   1131  CA  CYS A 238     -22.973  -4.199  20.243  1.00  8.00           C  
ATOM   1132  C   CYS A 238     -21.958  -3.079  20.162  1.00  8.67           C  
ATOM   1133  O   CYS A 238     -21.450  -2.776  19.083  1.00  8.39           O  
ATOM   1134  CB  CYS A 238     -22.223  -5.489  20.588  1.00  9.81           C  
ATOM   1135  SG  CYS A 238     -23.135  -6.693  21.561  1.00 10.15           S  
ATOM   1136  N   ASN A 239     -21.677  -2.456  21.300  1.00  9.04           N  
ATOM   1137  CA  ASN A 239     -20.673  -1.406  21.355  1.00  8.86           C  
ATOM   1138  C   ASN A 239     -19.327  -2.094  21.497  1.00  7.66           C  
ATOM   1139  O   ASN A 239     -19.245  -3.203  22.025  1.00  8.69           O  
ATOM   1140  CB  ASN A 239     -20.897  -0.496  22.561  1.00 10.33           C  
ATOM   1141  CG  ASN A 239     -21.919   0.577  22.290  1.00 12.12           C  
ATOM   1142  ND2 ASN A 239     -22.913   0.689  23.163  1.00 14.48           N  
ATOM   1143  OD1 ASN A 239     -21.813   1.305  21.305  1.00 12.24           O  
ATOM   1144  N   SER A 240     -18.272  -1.450  21.019  1.00  8.62           N  
ATOM   1145  CA  SER A 240     -16.949  -2.039  21.139  1.00  8.61           C  
ATOM   1146  C   SER A 240     -16.637  -2.320  22.603  1.00  8.77           C  
ATOM   1147  O   SER A 240     -15.936  -3.277  22.916  1.00 10.00           O  
ATOM   1148  CB  SER A 240     -15.886  -1.101  20.562  1.00  9.53           C  
ATOM   1149  OG  SER A 240     -15.968  -1.040  19.150  1.00  8.88           O  
ATOM   1150  N   SER A 241     -17.182  -1.498  23.494  1.00 10.48           N  
ATOM   1151  CA  SER A 241     -16.935  -1.638  24.927  1.00 11.35           C  
ATOM   1152  C   SER A 241     -17.774  -2.681  25.668  1.00 11.93           C  
ATOM   1153  O   SER A 241     -17.553  -2.908  26.855  1.00 13.75           O  
ATOM   1154  CB  SER A 241     -17.132  -0.287  25.615  1.00 13.30           C  
ATOM   1155  OG  SER A 241     -18.482   0.133  25.508  1.00 16.03           O  
ATOM   1156  N   CYS A 242     -18.726  -3.316  24.992  1.00 11.11           N  
ATOM   1157  CA  CYS A 242     -19.578  -4.303  25.656  1.00 11.48           C  
ATOM   1158  C   CYS A 242     -18.812  -5.400  26.393  1.00 11.88           C  
ATOM   1159  O   CYS A 242     -18.052  -6.160  25.794  1.00 12.19           O  
ATOM   1160  CB  CYS A 242     -20.540  -4.948  24.651  1.00 12.01           C  
ATOM   1161  SG  CYS A 242     -21.987  -3.949  24.231  1.00 10.96           S  
ATOM   1162  N   MET A 243     -19.024  -5.479  27.702  1.00 14.74           N  
ATOM   1163  CA  MET A 243     -18.360  -6.491  28.512  1.00 15.56           C  
ATOM   1164  C   MET A 243     -18.944  -7.859  28.176  1.00 14.49           C  
ATOM   1165  O   MET A 243     -20.152  -8.002  27.989  1.00 14.81           O  
ATOM   1166  CB  MET A 243     -18.542  -6.180  29.999  1.00 21.53           C  
ATOM   1167  CG  MET A 243     -17.997  -4.818  30.404  1.00 27.13           C  
ATOM   1168  SD  MET A 243     -18.136  -4.482  32.168  1.00 38.42           S  
ATOM   1169  CE  MET A 243     -16.546  -5.061  32.744  1.00 34.14           C  
ATOM   1170  N   GLY A 244     -18.080  -8.863  28.088  1.00 16.85           N  
ATOM   1171  CA  GLY A 244     -18.543 -10.196  27.752  1.00 16.10           C  
ATOM   1172  C   GLY A 244     -18.609 -10.362  26.246  1.00 16.61           C  
ATOM   1173  O   GLY A 244     -18.735 -11.477  25.737  1.00 16.95           O  
ATOM   1174  N   GLY A 245     -18.532  -9.240  25.534  1.00 15.13           N  
ATOM   1175  CA  GLY A 245     -18.566  -9.264  24.083  1.00 13.54           C  
ATOM   1176  C   GLY A 245     -17.226  -8.801  23.547  1.00 12.02           C  
ATOM   1177  O   GLY A 245     -16.189  -9.352  23.913  1.00 12.52           O  
ATOM   1178  N   MET A 246     -17.230  -7.781  22.695  1.00 10.16           N  
ATOM   1179  CA  MET A 246     -15.975  -7.281  22.141  1.00  9.39           C  
ATOM   1180  C   MET A 246     -15.039  -6.792  23.245  1.00 10.46           C  
ATOM   1181  O   MET A 246     -13.823  -6.818  23.092  1.00 10.75           O  
ATOM   1182  CB  MET A 246     -16.251  -6.186  21.106  1.00  9.52           C  
ATOM   1183  CG  MET A 246     -16.860  -6.760  19.831  1.00 10.77           C  
ATOM   1184  SD  MET A 246     -17.165  -5.582  18.521  1.00  9.93           S  
ATOM   1185  CE  MET A 246     -18.716  -4.873  19.078  1.00 10.79           C  
ATOM   1186  N   ASN A 247     -15.620  -6.359  24.359  1.00 10.76           N  
ATOM   1187  CA  ASN A 247     -14.858  -5.909  25.522  1.00 12.00           C  
ATOM   1188  C   ASN A 247     -13.676  -4.988  25.214  1.00 11.01           C  
ATOM   1189  O   ASN A 247     -12.547  -5.239  25.643  1.00 12.48           O  
ATOM   1190  CB  ASN A 247     -14.381  -7.134  26.310  1.00 15.97           C  
ATOM   1191  CG  ASN A 247     -13.832  -6.773  27.673  1.00 19.08           C  
ATOM   1192  ND2 ASN A 247     -12.656  -7.297  27.995  1.00 23.73           N  
ATOM   1193  OD1 ASN A 247     -14.463  -6.040  28.434  1.00 21.35           O  
ATOM   1194  N   ARG A 248     -13.960  -3.922  24.472  1.00 10.28           N  
ATOM   1195  CA  ARG A 248     -12.981  -2.905  24.092  1.00 10.47           C  
ATOM   1196  C   ARG A 248     -11.959  -3.334  23.045  1.00 12.76           C  
ATOM   1197  O   ARG A 248     -11.090  -2.549  22.662  1.00 14.09           O  
ATOM   1198  CB  ARG A 248     -12.246  -2.382  25.333  1.00 12.26           C  
ATOM   1199  CG  ARG A 248     -13.161  -1.997  26.490  1.00 12.09           C  
ATOM   1200  CD  ARG A 248     -12.396  -1.239  27.568  1.00 14.34           C  
ATOM   1201  NE  ARG A 248     -12.253   0.180  27.253  1.00 15.36           N  
ATOM   1202  CZ  ARG A 248     -13.163   1.107  27.541  1.00 16.55           C  
ATOM   1203  NH1 ARG A 248     -14.289   0.772  28.158  1.00 17.62           N1+
ATOM   1204  NH2 ARG A 248     -12.949   2.373  27.212  1.00 19.69           N  
ATOM   1205  N   ARG A 249     -12.067  -4.569  22.572  1.00 11.52           N  
ATOM   1206  CA  ARG A 249     -11.137  -5.083  21.573  1.00 12.19           C  
ATOM   1207  C   ARG A 249     -11.527  -4.654  20.164  1.00 11.44           C  
ATOM   1208  O   ARG A 249     -12.667  -4.843  19.744  1.00 11.11           O  
ATOM   1209  CB  ARG A 249     -11.085  -6.611  21.651  1.00 11.95           C  
ATOM   1210  CG  ARG A 249     -10.554  -7.129  22.976  1.00 13.94           C  
ATOM   1211  CD  ARG A 249     -10.668  -8.641  23.073  1.00 14.66           C  
ATOM   1212  NE  ARG A 249     -12.058  -9.090  23.103  1.00 13.80           N  
ATOM   1213  CZ  ARG A 249     -12.427 -10.362  23.204  1.00 12.79           C  
ATOM   1214  NH1 ARG A 249     -11.510 -11.317  23.285  1.00 15.25           N1+
ATOM   1215  NH2 ARG A 249     -13.714 -10.684  23.226  1.00 13.66           N  
ATOM   1216  N   PRO A 250     -10.585  -4.055  19.419  1.00 11.18           N  
ATOM   1217  CA  PRO A 250     -10.885  -3.618  18.054  1.00 10.63           C  
ATOM   1218  C   PRO A 250     -11.192  -4.785  17.122  1.00  9.66           C  
ATOM   1219  O   PRO A 250     -10.622  -5.871  17.252  1.00  9.59           O  
ATOM   1220  CB  PRO A 250      -9.613  -2.885  17.641  1.00 12.13           C  
ATOM   1221  CG  PRO A 250      -9.135  -2.308  18.937  1.00 15.46           C  
ATOM   1222  CD  PRO A 250      -9.309  -3.479  19.879  1.00 14.45           C  
ATOM   1223  N   ILE A 251     -12.103  -4.555  16.185  1.00  8.43           N  
ATOM   1224  CA  ILE A 251     -12.455  -5.585  15.223  1.00  7.16           C  
ATOM   1225  C   ILE A 251     -12.240  -5.104  13.803  1.00  8.31           C  
ATOM   1226  O   ILE A 251     -12.148  -3.905  13.531  1.00  8.04           O  
ATOM   1227  CB  ILE A 251     -13.937  -6.028  15.328  1.00  8.43           C  
ATOM   1228  CG1 ILE A 251     -14.864  -4.828  15.118  1.00  9.33           C  
ATOM   1229  CG2 ILE A 251     -14.185  -6.705  16.659  1.00  9.71           C  
ATOM   1230  CD1 ILE A 251     -16.315  -5.211  14.868  1.00 11.31           C  
ATOM   1231  N   LEU A 252     -12.152  -6.071  12.903  1.00  8.43           N  
ATOM   1232  CA  LEU A 252     -11.993  -5.813  11.488  1.00  8.57           C  
ATOM   1233  C   LEU A 252     -13.190  -6.475  10.823  1.00  7.56           C  
ATOM   1234  O   LEU A 252     -13.586  -7.577  11.208  1.00  9.25           O  
ATOM   1235  CB  LEU A 252     -10.706  -6.459  10.969  1.00 12.63           C  
ATOM   1236  CG  LEU A 252     -10.346  -6.229   9.500  1.00 16.45           C  
ATOM   1237  CD1 LEU A 252      -9.948  -4.775   9.291  1.00 18.39           C  
ATOM   1238  CD2 LEU A 252      -9.203  -7.150   9.105  1.00 17.22           C  
ATOM   1239  N   VAL A 253     -13.792  -5.789   9.861  1.00  6.56           N  
ATOM   1240  CA  VAL A 253     -14.903  -6.357   9.118  1.00  6.31           C  
ATOM   1241  C   VAL A 253     -14.327  -6.698   7.756  1.00  6.14           C  
ATOM   1242  O   VAL A 253     -13.757  -5.840   7.070  1.00  7.02           O  
ATOM   1243  CB  VAL A 253     -16.074  -5.368   8.960  1.00  6.72           C  
ATOM   1244  CG1 VAL A 253     -17.117  -5.943   8.006  1.00  8.15           C  
ATOM   1245  CG2 VAL A 253     -16.704  -5.100  10.320  1.00  9.81           C  
ATOM   1246  N   ILE A 254     -14.459  -7.964   7.387  1.00  5.38           N  
ATOM   1247  CA  ILE A 254     -13.955  -8.471   6.124  1.00  5.97           C  
ATOM   1248  C   ILE A 254     -15.125  -8.688   5.182  1.00  5.61           C  
ATOM   1249  O   ILE A 254     -16.082  -9.389   5.517  1.00  6.10           O  
ATOM   1250  CB  ILE A 254     -13.217  -9.812   6.337  1.00  6.26           C  
ATOM   1251  CG1 ILE A 254     -12.081  -9.626   7.348  1.00  8.81           C  
ATOM   1252  CG2 ILE A 254     -12.680 -10.331   5.014  1.00  7.58           C  
ATOM   1253  CD1 ILE A 254     -11.512 -10.923   7.878  1.00  9.16           C  
ATOM   1254  N   ILE A 255     -15.054  -8.067   4.013  1.00  5.40           N  
ATOM   1255  CA  ILE A 255     -16.094  -8.208   3.008  1.00  5.96           C  
ATOM   1256  C   ILE A 255     -15.530  -9.035   1.865  1.00  5.67           C  
ATOM   1257  O   ILE A 255     -14.518  -8.669   1.258  1.00  6.46           O  
ATOM   1258  CB  ILE A 255     -16.537  -6.843   2.438  1.00  6.27           C  
ATOM   1259  CG1 ILE A 255     -16.963  -5.911   3.575  1.00  9.02           C  
ATOM   1260  CG2 ILE A 255     -17.671  -7.042   1.434  1.00  7.07           C  
ATOM   1261  CD1 ILE A 255     -18.138  -6.409   4.372  1.00  9.21           C  
ATOM   1262  N   THR A 256     -16.167 -10.162   1.580  1.00  5.66           N  
ATOM   1263  CA  THR A 256     -15.715 -11.005   0.491  1.00  6.48           C  
ATOM   1264  C   THR A 256     -16.757 -11.112  -0.605  1.00  6.73           C  
ATOM   1265  O   THR A 256     -17.966 -11.146  -0.341  1.00  7.85           O  
ATOM   1266  CB  THR A 256     -15.370 -12.432   0.972  1.00  7.07           C  
ATOM   1267  CG2 THR A 256     -14.069 -12.428   1.754  1.00 11.59           C  
ATOM   1268  OG1 THR A 256     -16.429 -12.938   1.791  1.00  8.60           O  
ATOM   1269  N   LEU A 257     -16.273 -11.111  -1.840  1.00  6.33           N  
ATOM   1270  CA  LEU A 257     -17.113 -11.288  -3.013  1.00  5.81           C  
ATOM   1271  C   LEU A 257     -16.880 -12.768  -3.324  1.00  6.20           C  
ATOM   1272  O   LEU A 257     -15.730 -13.204  -3.435  1.00  6.36           O  
ATOM   1273  CB  LEU A 257     -16.616 -10.405  -4.154  1.00  7.08           C  
ATOM   1274  CG  LEU A 257     -17.528 -10.296  -5.376  1.00  7.85           C  
ATOM   1275  CD1 LEU A 257     -18.809  -9.548  -5.006  1.00  8.49           C  
ATOM   1276  CD2 LEU A 257     -16.789  -9.569  -6.487  1.00  9.45           C  
ATOM   1277  N   GLU A 258     -17.959 -13.538  -3.442  1.00  6.45           N  
ATOM   1278  CA  GLU A 258     -17.857 -14.978  -3.663  1.00  5.72           C  
ATOM   1279  C   GLU A 258     -18.771 -15.474  -4.765  1.00  5.63           C  
ATOM   1280  O   GLU A 258     -19.779 -14.835  -5.070  1.00  6.90           O  
ATOM   1281  CB  GLU A 258     -18.228 -15.711  -2.373  1.00  5.66           C  
ATOM   1282  CG  GLU A 258     -17.473 -15.211  -1.152  1.00  7.71           C  
ATOM   1283  CD  GLU A 258     -17.908 -15.872   0.146  1.00  8.85           C  
ATOM   1284  OE1 GLU A 258     -17.365 -15.483   1.203  1.00  8.88           O  
ATOM   1285  OE2 GLU A 258     -18.779 -16.769   0.117  1.00  9.87           O1-
ATOM   1286  N   ASP A 259     -18.437 -16.616  -5.364  1.00  6.80           N  
ATOM   1287  CA  ASP A 259     -19.322 -17.149  -6.385  1.00  7.45           C  
ATOM   1288  C   ASP A 259     -20.415 -17.942  -5.671  1.00  8.07           C  
ATOM   1289  O   ASP A 259     -20.413 -18.052  -4.441  1.00  8.30           O  
ATOM   1290  CB  ASP A 259     -18.565 -17.998  -7.432  1.00  9.40           C  
ATOM   1291  CG  ASP A 259     -18.066 -19.332  -6.901  1.00  8.83           C  
ATOM   1292  OD1 ASP A 259     -18.386 -19.720  -5.765  1.00  9.84           O  
ATOM   1293  OD2 ASP A 259     -17.338 -20.011  -7.660  1.00 12.51           O1-
ATOM   1294  N   SER A 260     -21.352 -18.482  -6.439  1.00 10.37           N  
ATOM   1295  CA  SER A 260     -22.470 -19.228  -5.875  1.00 11.58           C  
ATOM   1296  C   SER A 260     -22.092 -20.453  -5.047  1.00 11.42           C  
ATOM   1297  O   SER A 260     -22.911 -20.952  -4.276  1.00 15.53           O  
ATOM   1298  CB  SER A 260     -23.429 -19.646  -6.993  1.00 13.91           C  
ATOM   1299  OG  SER A 260     -22.778 -20.487  -7.929  1.00 15.23           O  
ATOM   1300  N   SER A 261     -20.862 -20.937  -5.199  1.00 11.67           N  
ATOM   1301  CA  SER A 261     -20.407 -22.113  -4.460  1.00 12.80           C  
ATOM   1302  C   SER A 261     -19.540 -21.766  -3.255  1.00 12.34           C  
ATOM   1303  O   SER A 261     -19.155 -22.645  -2.485  1.00 14.47           O  
ATOM   1304  CB  SER A 261     -19.630 -23.052  -5.387  1.00 14.66           C  
ATOM   1305  OG  SER A 261     -20.452 -23.527  -6.439  1.00 17.70           O  
ATOM   1306  N   GLY A 262     -19.228 -20.485  -3.095  1.00 10.79           N  
ATOM   1307  CA  GLY A 262     -18.409 -20.071  -1.973  1.00  9.77           C  
ATOM   1308  C   GLY A 262     -16.970 -19.757  -2.335  1.00  7.99           C  
ATOM   1309  O   GLY A 262     -16.187 -19.375  -1.468  1.00 10.15           O  
ATOM   1310  N   ASN A 263     -16.609 -19.914  -3.604  1.00  7.00           N  
ATOM   1311  CA  ASN A 263     -15.243 -19.619  -4.018  1.00  7.66           C  
ATOM   1312  C   ASN A 263     -14.973 -18.125  -3.974  1.00  6.98           C  
ATOM   1313  O   ASN A 263     -15.817 -17.314  -4.353  1.00  7.64           O  
ATOM   1314  CB  ASN A 263     -14.963 -20.139  -5.428  1.00  9.40           C  
ATOM   1315  CG  ASN A 263     -14.988 -21.651  -5.508  1.00 11.84           C  
ATOM   1316  ND2 ASN A 263     -13.938 -22.289  -5.002  1.00 11.57           N  
ATOM   1317  OD1 ASN A 263     -15.944 -22.240  -6.013  1.00 15.06           O  
ATOM   1318  N   LEU A 264     -13.776 -17.778  -3.522  1.00  6.78           N  
ATOM   1319  CA  LEU A 264     -13.350 -16.395  -3.396  1.00  6.40           C  
ATOM   1320  C   LEU A 264     -13.163 -15.682  -4.729  1.00  6.33           C  
ATOM   1321  O   LEU A 264     -12.466 -16.181  -5.613  1.00  7.06           O  
ATOM   1322  CB  LEU A 264     -12.032 -16.352  -2.628  1.00  6.60           C  
ATOM   1323  CG  LEU A 264     -11.384 -14.984  -2.432  1.00  6.78           C  
ATOM   1324  CD1 LEU A 264     -12.129 -14.220  -1.349  1.00  9.05           C  
ATOM   1325  CD2 LEU A 264      -9.925 -15.165  -2.042  1.00  9.15           C  
ATOM   1326  N   LEU A 265     -13.780 -14.511  -4.863  1.00  5.55           N  
ATOM   1327  CA  LEU A 265     -13.636 -13.691  -6.061  1.00  6.32           C  
ATOM   1328  C   LEU A 265     -12.904 -12.393  -5.726  1.00  5.98           C  
ATOM   1329  O   LEU A 265     -12.193 -11.852  -6.567  1.00  6.96           O  
ATOM   1330  CB  LEU A 265     -15.000 -13.352  -6.667  1.00  6.91           C  
ATOM   1331  CG  LEU A 265     -15.859 -14.527  -7.143  1.00  7.68           C  
ATOM   1332  CD1 LEU A 265     -17.151 -13.997  -7.745  1.00  9.61           C  
ATOM   1333  CD2 LEU A 265     -15.094 -15.362  -8.163  1.00 11.19           C  
ATOM   1334  N   GLY A 266     -13.088 -11.898  -4.504  1.00  5.35           N  
ATOM   1335  CA  GLY A 266     -12.439 -10.666  -4.090  1.00  6.26           C  
ATOM   1336  C   GLY A 266     -12.579 -10.467  -2.595  1.00  5.31           C  
ATOM   1337  O   GLY A 266     -13.462 -11.055  -1.971  1.00  5.83           O  
ATOM   1338  N   ARG A 267     -11.715  -9.640  -2.017  1.00  5.38           N  
ATOM   1339  CA  ARG A 267     -11.757  -9.382  -0.586  1.00  5.44           C  
ATOM   1340  C   ARG A 267     -11.239  -7.988  -0.249  1.00  5.89           C  
ATOM   1341  O   ARG A 267     -10.294  -7.498  -0.871  1.00  5.88           O  
ATOM   1342  CB  ARG A 267     -10.898 -10.414   0.161  1.00  6.38           C  
ATOM   1343  CG  ARG A 267     -11.032 -10.339   1.678  1.00  6.91           C  
ATOM   1344  CD  ARG A 267     -10.019 -11.205   2.421  1.00  6.99           C  
ATOM   1345  NE  ARG A 267     -10.132 -12.641   2.168  1.00  7.47           N  
ATOM   1346  CZ  ARG A 267      -9.291 -13.338   1.409  1.00  6.03           C  
ATOM   1347  NH1 ARG A 267      -8.273 -12.738   0.805  1.00  6.41           N1+
ATOM   1348  NH2 ARG A 267      -9.444 -14.649   1.291  1.00  7.96           N  
ATOM   1349  N   ASP A 268     -11.883  -7.343   0.719  1.00  5.80           N  
ATOM   1350  CA  ASP A 268     -11.438  -6.042   1.211  1.00  6.21           C  
ATOM   1351  C   ASP A 268     -11.870  -6.026   2.671  1.00  5.69           C  
ATOM   1352  O   ASP A 268     -12.617  -6.902   3.111  1.00  6.97           O  
ATOM   1353  CB  ASP A 268     -12.069  -4.873   0.445  1.00  7.71           C  
ATOM   1354  CG  ASP A 268     -11.248  -3.580   0.561  1.00  7.95           C  
ATOM   1355  OD1 ASP A 268     -10.296  -3.534   1.371  1.00  9.18           O  
ATOM   1356  OD2 ASP A 268     -11.558  -2.608  -0.159  1.00  8.89           O1-
ATOM   1357  N   SER A 269     -11.403  -5.045   3.429  1.00  6.00           N  
ATOM   1358  CA  SER A 269     -11.742  -4.978   4.842  1.00  6.57           C  
ATOM   1359  C   SER A 269     -11.560  -3.581   5.394  1.00  6.79           C  
ATOM   1360  O   SER A 269     -10.944  -2.723   4.761  1.00  7.46           O  
ATOM   1361  CB  SER A 269     -10.852  -5.939   5.634  1.00  6.80           C  
ATOM   1362  OG  SER A 269      -9.482  -5.595   5.484  1.00  8.62           O  
ATOM   1363  N   PHE A 270     -12.111  -3.364   6.582  1.00  7.21           N  
ATOM   1364  CA  PHE A 270     -11.995  -2.089   7.272  1.00  7.08           C  
ATOM   1365  C   PHE A 270     -12.195  -2.324   8.756  1.00  7.38           C  
ATOM   1366  O   PHE A 270     -12.913  -3.242   9.160  1.00  7.57           O  
ATOM   1367  CB  PHE A 270     -13.019  -1.061   6.758  1.00  7.76           C  
ATOM   1368  CG  PHE A 270     -14.457  -1.500   6.865  1.00  6.36           C  
ATOM   1369  CD1 PHE A 270     -14.995  -2.397   5.947  1.00  7.58           C  
ATOM   1370  CD2 PHE A 270     -15.287  -0.984   7.858  1.00  8.87           C  
ATOM   1371  CE1 PHE A 270     -16.336  -2.770   6.014  1.00  7.58           C  
ATOM   1372  CE2 PHE A 270     -16.629  -1.353   7.931  1.00  8.77           C  
ATOM   1373  CZ  PHE A 270     -17.154  -2.246   7.007  1.00  7.93           C  
ATOM   1374  N   GLU A 271     -11.531  -1.513   9.572  1.00  7.55           N  
ATOM   1375  CA  GLU A 271     -11.658  -1.635  11.015  1.00  8.29           C  
ATOM   1376  C   GLU A 271     -12.956  -0.950  11.427  1.00  6.41           C  
ATOM   1377  O   GLU A 271     -13.447  -0.064  10.728  1.00  6.81           O  
ATOM   1378  CB  GLU A 271     -10.467  -0.966  11.710  1.00  8.42           C  
ATOM   1379  CG  GLU A 271     -10.298  -1.347  13.176  1.00 12.95           C  
ATOM   1380  CD  GLU A 271      -9.043  -0.754  13.802  1.00 13.40           C  
ATOM   1381  OE1 GLU A 271      -8.039  -0.580  13.080  1.00 16.51           O  
ATOM   1382  OE2 GLU A 271      -9.055  -0.477  15.021  1.00 15.28           O1-
ATOM   1383  N   VAL A 272     -13.515  -1.370  12.555  1.00  6.66           N  
ATOM   1384  CA  VAL A 272     -14.748  -0.776  13.045  1.00  7.37           C  
ATOM   1385  C   VAL A 272     -14.713  -0.565  14.543  1.00  7.43           C  
ATOM   1386  O   VAL A 272     -14.152  -1.373  15.287  1.00  8.62           O  
ATOM   1387  CB  VAL A 272     -15.979  -1.669  12.737  1.00  8.09           C  
ATOM   1388  CG1 VAL A 272     -17.220  -1.134  13.451  1.00 10.36           C  
ATOM   1389  CG2 VAL A 272     -16.221  -1.720  11.246  1.00 11.09           C  
ATOM   1390  N   ARG A 273     -15.286   0.552  14.971  1.00  8.05           N  
ATOM   1391  CA  ARG A 273     -15.436   0.850  16.385  1.00  7.15           C  
ATOM   1392  C   ARG A 273     -16.884   1.296  16.528  1.00  7.06           C  
ATOM   1393  O   ARG A 273     -17.334   2.191  15.812  1.00  7.55           O  
ATOM   1394  CB  ARG A 273     -14.518   1.978  16.863  1.00  8.69           C  
ATOM   1395  CG  ARG A 273     -14.793   2.360  18.319  1.00 10.18           C  
ATOM   1396  CD  ARG A 273     -13.850   3.438  18.818  1.00 11.75           C  
ATOM   1397  NE  ARG A 273     -14.242   3.940  20.133  1.00 16.43           N  
ATOM   1398  CZ  ARG A 273     -14.240   3.217  21.248  1.00 20.54           C  
ATOM   1399  NH1 ARG A 273     -13.859   1.947  21.220  1.00 25.02           N1+
ATOM   1400  NH2 ARG A 273     -14.626   3.764  22.393  1.00 23.72           N  
ATOM   1401  N   VAL A 274     -17.623   0.642  17.416  1.00  6.59           N  
ATOM   1402  CA  VAL A 274     -19.013   1.003  17.663  1.00  6.98           C  
ATOM   1403  C   VAL A 274     -18.949   1.788  18.966  1.00  7.46           C  
ATOM   1404  O   VAL A 274     -18.523   1.264  19.992  1.00  7.78           O  
ATOM   1405  CB  VAL A 274     -19.906  -0.249  17.808  1.00  6.95           C  
ATOM   1406  CG1 VAL A 274     -21.363   0.169  17.904  1.00  8.34           C  
ATOM   1407  CG2 VAL A 274     -19.699  -1.176  16.611  1.00  8.69           C  
ATOM   1408  N   CYS A 275     -19.354   3.051  18.913  1.00  7.89           N  
ATOM   1409  CA  CYS A 275     -19.260   3.923  20.076  1.00  8.61           C  
ATOM   1410  C   CYS A 275     -20.336   4.993  20.094  1.00  9.18           C  
ATOM   1411  O   CYS A 275     -21.028   5.210  19.104  1.00 11.42           O  
ATOM   1412  CB  CYS A 275     -17.884   4.588  20.078  1.00 10.19           C  
ATOM   1413  SG  CYS A 275     -17.478   5.390  18.498  1.00 10.17           S  
ATOM   1414  N   ALA A 276     -20.443   5.679  21.228  1.00  9.97           N  
ATOM   1415  CA  ALA A 276     -21.442   6.726  21.417  1.00  9.49           C  
ATOM   1416  C   ALA A 276     -21.238   7.970  20.558  1.00  9.21           C  
ATOM   1417  O   ALA A 276     -22.211   8.582  20.116  1.00  9.72           O  
ATOM   1418  CB  ALA A 276     -21.502   7.120  22.888  1.00 12.38           C  
ATOM   1419  N   CYS A 277     -19.986   8.358  20.337  1.00  8.92           N  
ATOM   1420  CA  CYS A 277     -19.702   9.535  19.523  1.00  8.86           C  
ATOM   1421  C   CYS A 277     -18.595   9.234  18.519  1.00  7.51           C  
ATOM   1422  O   CYS A 277     -17.409   9.457  18.780  1.00  8.08           O  
ATOM   1423  CB  CYS A 277     -19.296  10.725  20.395  1.00  8.79           C  
ATOM   1424  SG  CYS A 277     -19.214  12.274  19.463  1.00 11.37           S  
ATOM   1425  N   PRO A 278     -18.980   8.723  17.343  1.00  7.89           N  
ATOM   1426  CA  PRO A 278     -18.034   8.379  16.280  1.00  7.33           C  
ATOM   1427  C   PRO A 278     -17.010   9.467  15.958  1.00  7.40           C  
ATOM   1428  O   PRO A 278     -15.818   9.184  15.839  1.00  7.86           O  
ATOM   1429  CB  PRO A 278     -18.951   8.073  15.102  1.00  7.75           C  
ATOM   1430  CG  PRO A 278     -20.136   7.445  15.775  1.00  8.61           C  
ATOM   1431  CD  PRO A 278     -20.358   8.362  16.960  1.00  7.66           C  
ATOM   1432  N   GLY A 279     -17.474  10.705  15.822  1.00  7.64           N  
ATOM   1433  CA  GLY A 279     -16.576  11.799  15.495  1.00  8.16           C  
ATOM   1434  C   GLY A 279     -15.509  12.071  16.538  1.00  7.05           C  
ATOM   1435  O   GLY A 279     -14.365  12.372  16.202  1.00  7.43           O  
ATOM   1436  N   ARG A 280     -15.884  11.976  17.808  1.00  7.44           N  
ATOM   1437  CA  ARG A 280     -14.944  12.214  18.895  1.00  6.51           C  
ATOM   1438  C   ARG A 280     -13.838  11.168  18.866  1.00  7.53           C  
ATOM   1439  O   ARG A 280     -12.653  11.490  18.948  1.00  6.99           O  
ATOM   1440  CB  ARG A 280     -15.675  12.150  20.238  1.00  7.59           C  
ATOM   1441  CG  ARG A 280     -14.784  12.316  21.458  1.00  7.23           C  
ATOM   1442  CD  ARG A 280     -15.605  12.184  22.728  1.00  7.47           C  
ATOM   1443  NE  ARG A 280     -14.829  12.486  23.927  1.00  7.73           N  
ATOM   1444  CZ  ARG A 280     -15.367  12.720  25.118  1.00  6.55           C  
ATOM   1445  NH1 ARG A 280     -16.683  12.684  25.268  1.00  8.34           N1+
ATOM   1446  NH2 ARG A 280     -14.593  13.007  26.156  1.00  7.86           N  
ATOM   1447  N   ASP A 281     -14.231   9.907  18.744  1.00  6.66           N  
ATOM   1448  CA  ASP A 281     -13.256   8.831  18.729  1.00  7.39           C  
ATOM   1449  C   ASP A 281     -12.389   8.839  17.476  1.00  7.01           C  
ATOM   1450  O   ASP A 281     -11.200   8.520  17.544  1.00  7.99           O  
ATOM   1451  CB  ASP A 281     -13.970   7.492  18.924  1.00  8.69           C  
ATOM   1452  CG  ASP A 281     -14.558   7.354  20.325  1.00 10.70           C  
ATOM   1453  OD1 ASP A 281     -15.244   6.350  20.600  1.00 14.68           O  
ATOM   1454  OD2 ASP A 281     -14.328   8.259  21.159  1.00 13.06           O1-
ATOM   1455  N   ARG A 282     -12.961   9.217  16.337  1.00  6.60           N  
ATOM   1456  CA  ARG A 282     -12.165   9.277  15.120  1.00  6.92           C  
ATOM   1457  C   ARG A 282     -11.083  10.340  15.291  1.00  7.63           C  
ATOM   1458  O   ARG A 282      -9.916  10.109  14.972  1.00  8.61           O  
ATOM   1459  CB  ARG A 282     -13.033   9.627  13.909  1.00  7.43           C  
ATOM   1460  CG  ARG A 282     -12.207   9.909  12.664  1.00  8.40           C  
ATOM   1461  CD  ARG A 282     -13.058  10.290  11.472  1.00  9.11           C  
ATOM   1462  NE  ARG A 282     -12.220  10.792  10.388  1.00  9.39           N  
ATOM   1463  CZ  ARG A 282     -12.687  11.391   9.300  1.00  9.66           C  
ATOM   1464  NH1 ARG A 282     -13.989  11.562   9.141  1.00 10.38           N1+
ATOM   1465  NH2 ARG A 282     -11.845  11.837   8.378  1.00 12.46           N  
ATOM   1466  N   ARG A 283     -11.470  11.506  15.799  1.00  7.50           N  
ATOM   1467  CA  ARG A 283     -10.513  12.591  15.993  1.00  8.51           C  
ATOM   1468  C   ARG A 283      -9.402  12.165  16.949  1.00  8.64           C  
ATOM   1469  O   ARG A 283      -8.218  12.392  16.691  1.00  9.56           O  
ATOM   1470  CB  ARG A 283     -11.226  13.836  16.531  1.00 10.31           C  
ATOM   1471  CG  ARG A 283     -10.310  15.032  16.764  1.00 16.23           C  
ATOM   1472  CD  ARG A 283      -9.639  15.482  15.474  1.00 20.78           C  
ATOM   1473  NE  ARG A 283     -10.574  16.120  14.551  1.00 21.91           N  
ATOM   1474  CZ  ARG A 283     -11.075  17.341  14.716  1.00 26.69           C  
ATOM   1475  NH1 ARG A 283     -11.920  17.838  13.825  1.00 26.85           N1+
ATOM   1476  NH2 ARG A 283     -10.724  18.069  15.767  1.00 29.43           N  
ATOM   1477  N   THR A 284      -9.785  11.538  18.053  1.00  8.54           N  
ATOM   1478  CA  THR A 284      -8.813  11.081  19.035  1.00  9.26           C  
ATOM   1479  C   THR A 284      -7.834  10.073  18.445  1.00  8.63           C  
ATOM   1480  O   THR A 284      -6.619  10.190  18.626  1.00 10.54           O  
ATOM   1481  CB  THR A 284      -9.516  10.437  20.236  1.00  8.90           C  
ATOM   1482  CG2 THR A 284      -8.499   9.896  21.230  1.00 10.30           C  
ATOM   1483  OG1 THR A 284     -10.343  11.414  20.874  1.00  8.98           O  
ATOM   1484  N   GLU A 285      -8.356   9.080  17.737  1.00  8.98           N  
ATOM   1485  CA  GLU A 285      -7.495   8.063  17.158  1.00  9.72           C  
ATOM   1486  C   GLU A 285      -6.612   8.578  16.028  1.00 11.04           C  
ATOM   1487  O   GLU A 285      -5.521   8.052  15.801  1.00 12.33           O  
ATOM   1488  CB  GLU A 285      -8.333   6.862  16.713  1.00 10.12           C  
ATOM   1489  CG  GLU A 285      -8.832   6.058  17.909  1.00 10.44           C  
ATOM   1490  CD  GLU A 285      -9.570   4.791  17.531  1.00 12.23           C  
ATOM   1491  OE1 GLU A 285      -9.185   4.139  16.539  1.00 13.20           O  
ATOM   1492  OE2 GLU A 285     -10.528   4.433  18.246  1.00 16.10           O1-
ATOM   1493  N   GLU A 286      -7.058   9.619  15.334  1.00 12.01           N  
ATOM   1494  CA  GLU A 286      -6.248  10.171  14.256  1.00 12.88           C  
ATOM   1495  C   GLU A 286      -5.093  10.996  14.818  1.00 17.42           C  
ATOM   1496  O   GLU A 286      -4.132  11.293  14.108  1.00 16.21           O  
ATOM   1497  CB  GLU A 286      -7.109  11.016  13.313  1.00 11.83           C  
ATOM   1498  CG  GLU A 286      -8.137  10.185  12.559  1.00 12.96           C  
ATOM   1499  CD  GLU A 286      -8.942  10.988  11.558  1.00 13.62           C  
ATOM   1500  OE1 GLU A 286      -9.164  12.195  11.796  1.00 14.71           O  
ATOM   1501  OE2 GLU A 286      -9.372  10.403  10.538  1.00 12.32           O1-
ATOM   1502  N   GLU A 287      -5.182  11.351  16.098  1.00 21.31           N  
ATOM   1503  CA  GLU A 287      -4.129  12.128  16.745  1.00 28.31           C  
ATOM   1504  C   GLU A 287      -2.800  11.383  16.687  1.00 31.58           C  
ATOM   1505  O   GLU A 287      -1.747  11.990  16.497  1.00 31.67           O  
ATOM   1506  CB  GLU A 287      -4.484  12.412  18.208  1.00 30.38           C  
ATOM   1507  CG  GLU A 287      -5.609  13.414  18.402  1.00 34.43           C  
ATOM   1508  CD  GLU A 287      -5.811  13.782  19.860  1.00 37.01           C  
ATOM   1509  OE1 GLU A 287      -4.838  14.237  20.499  1.00 40.08           O  
ATOM   1510  OE2 GLU A 287      -6.940  13.620  20.368  1.00 35.95           O1-
ATOM   1511  N   ASN A 288      -2.855  10.065  16.855  1.00 35.88           N  
ATOM   1512  CA  ASN A 288      -1.654   9.238  16.816  1.00 40.28           C  
ATOM   1513  C   ASN A 288      -1.344   8.802  15.388  1.00 41.91           C  
ATOM   1514  O   ASN A 288      -0.680   7.789  15.168  1.00 43.62           O  
ATOM   1515  CB  ASN A 288      -1.828   8.002  17.702  1.00 43.34           C  
ATOM   1516  CG  ASN A 288      -2.028   8.355  19.162  1.00 44.82           C  
ATOM   1517  ND2 ASN A 288      -3.122   7.875  19.742  1.00 46.57           N  
ATOM   1518  OD1 ASN A 288      -1.207   9.046  19.765  1.00 46.29           O  
TER   
END
