# Supplementary material for: Utilizing network pharmacology and molecular docking to explore the underlying mechanism of Guizhi Fuling Wan in treating endometriosis
Source: PeerJ. 2021 Apr 2;9:e11087. doi: 10.7717/peerj.11087 (PMC8020871; doi:10.7717/peerj.11087)
Supplement: Supplemental Information 1 [file peerj-09-11087-s001.zip › Molecular docking/TP53-6ff9.pdb]

ATOM      1  N   VAL A  97      78.698 -15.559 116.755  1.00 33.65           N  
ATOM      2  CA  VAL A  97      77.555 -14.667 116.526  1.00 38.82           C  
ATOM      3  C   VAL A  97      77.109 -13.946 117.812  1.00 41.53           C  
ATOM      4  O   VAL A  97      76.796 -14.611 118.808  1.00 43.10           O  
ATOM      5  CB  VAL A  97      76.344 -15.422 115.969  1.00 45.00           C  
ATOM      6  CG1 VAL A  97      75.124 -14.513 115.921  1.00 47.45           C  
ATOM      7  CG2 VAL A  97      76.630 -15.964 114.585  1.00 46.54           C  
ATOM      8  N   PRO A  98      77.033 -12.588 117.795  1.00 40.76           N  
ATOM      9  CA  PRO A  98      76.585 -11.846 119.008  1.00 40.67           C  
ATOM     10  C   PRO A  98      75.114 -12.105 119.316  1.00 34.01           C  
ATOM     11  O   PRO A  98      74.274 -12.206 118.388  1.00 30.25           O  
ATOM     12  CB  PRO A  98      76.790 -10.365 118.650  1.00 41.02           C  
ATOM     13  CG  PRO A  98      77.505 -10.356 117.343  1.00 43.53           C  
ATOM     14  CD  PRO A  98      77.307 -11.686 116.671  1.00 44.34           C  
ATOM     15  N   SER A  99      74.823 -12.298 120.593  1.00 29.66           N  
ATOM     16  CA  SER A  99      73.465 -12.585 121.014  1.00 32.10           C  
ATOM     17  C   SER A  99      72.505 -11.426 120.661  1.00 33.00           C  
ATOM     18  O   SER A  99      72.894 -10.279 120.750  1.00 37.30           O  
ATOM     19  CB  SER A  99      73.443 -12.844 122.513  1.00 39.27           C  
ATOM     20  OG  SER A  99      72.093 -12.960 122.934  1.00 51.46           O  
ATOM     21  N   GLN A 100      71.289 -11.754 120.244  1.00 33.83           N  
ATOM     22  CA  GLN A 100      70.264 -10.774 119.970  1.00 36.00           C  
ATOM     23  C   GLN A 100      69.086 -10.949 120.911  1.00 31.27           C  
ATOM     24  O   GLN A 100      68.049 -10.326 120.696  1.00 30.95           O  
ATOM     25  CB  GLN A 100      69.736 -10.865 118.539  1.00 40.89           C  
ATOM     26  CG  GLN A 100      69.482 -12.294 118.079  1.00 48.73           C  
ATOM     27  CD  GLN A 100      68.334 -12.462 117.036  1.00 53.95           C  
ATOM     28  NE2 GLN A 100      67.053 -12.186 117.400  1.00 60.70           N  
ATOM     29  OE1 GLN A 100      68.602 -12.842 115.921  1.00 67.17           O  
ATOM     30  N   LYS A 101      69.201 -11.785 121.931  1.00 26.12           N  
ATOM     31  CA  LYS A 101      68.101 -11.914 122.903  1.00 30.59           C  
ATOM     32  C   LYS A 101      67.782 -10.593 123.624  1.00 27.25           C  
ATOM     33  O   LYS A 101      68.647  -9.974 124.239  1.00 23.80           O  
ATOM     34  CB  LYS A 101      68.345 -13.029 123.938  1.00 33.47           C  
ATOM     35  CG  LYS A 101      67.045 -13.409 124.695  1.00 40.17           C  
ATOM     36  CD  LYS A 101      67.262 -14.627 125.556  1.00 44.24           C  
ATOM     37  CE  LYS A 101      66.276 -14.752 126.706  1.00 49.96           C  
ATOM     38  NZ  LYS A 101      66.787 -15.687 127.742  1.00 48.55           N1+
ATOM     39  N   THR A 102      66.507 -10.226 123.562  1.00 31.47           N  
ATOM     40  CA  THR A 102      65.970  -9.083 124.322  1.00 29.98           C  
ATOM     41  C   THR A 102      66.150  -9.287 125.824  1.00 32.40           C  
ATOM     42  O   THR A 102      65.907 -10.377 126.351  1.00 28.74           O  
ATOM     43  CB  THR A 102      64.497  -8.889 123.979  1.00 29.37           C  
ATOM     44  CG2 THR A 102      63.853  -7.783 124.750  1.00 30.83           C  
ATOM     45  OG1 THR A 102      64.434  -8.584 122.590  1.00 26.80           O  
ATOM     46  N   TYR A 103      66.630  -8.247 126.494  1.00 26.90           N  
ATOM     47  CA  TYR A 103      66.848  -8.278 127.905  1.00 31.85           C  
ATOM     48  C   TYR A 103      66.626  -6.865 128.502  1.00 29.92           C  
ATOM     49  O   TYR A 103      67.462  -6.019 128.334  1.00 31.07           O  
ATOM     50  CB  TYR A 103      68.342  -8.667 128.031  1.00 32.21           C  
ATOM     51  CG  TYR A 103      68.908  -8.679 129.441  1.00 36.38           C  
ATOM     52  CD1 TYR A 103      68.278  -9.361 130.518  1.00 32.11           C  
ATOM     53  CD2 TYR A 103      70.112  -8.002 129.720  1.00 35.48           C  
ATOM     54  CE1 TYR A 103      68.849  -9.328 131.804  1.00 34.78           C  
ATOM     55  CE2 TYR A 103      70.652  -7.951 130.988  1.00 33.29           C  
ATOM     56  CZ  TYR A 103      70.035  -8.629 132.021  1.00 35.44           C  
ATOM     57  OH  TYR A 103      70.628  -8.561 133.259  1.00 27.96           O  
ATOM     58  N   GLN A 104      65.530  -6.623 129.196  1.00 28.06           N  
ATOM     59  CA  GLN A 104      65.300  -5.269 129.754  1.00 26.88           C  
ATOM     60  C   GLN A 104      66.272  -5.003 130.904  1.00 27.75           C  
ATOM     61  O   GLN A 104      66.713  -3.859 131.148  1.00 23.89           O  
ATOM     62  CB  GLN A 104      63.866  -5.104 130.147  1.00 28.54           C  
ATOM     63  CG  GLN A 104      62.932  -5.210 128.957  1.00 33.35           C  
ATOM     64  CD  GLN A 104      61.507  -4.792 129.265  1.00 39.37           C  
ATOM     65  NE2 GLN A 104      60.647  -4.919 128.266  1.00 40.46           N  
ATOM     66  OE1 GLN A 104      61.184  -4.349 130.364  1.00 49.00           O  
ATOM     67  N   GLY A 105      66.607  -6.081 131.621  1.00 29.71           N  
ATOM     68  CA  GLY A 105      67.530  -6.022 132.749  1.00 26.76           C  
ATOM     69  C   GLY A 105      66.976  -5.194 133.902  1.00 25.35           C  
ATOM     70  O   GLY A 105      65.778  -4.873 133.975  1.00 24.43           O  
ATOM     71  N   SER A 106      67.863  -4.768 134.739  1.00 23.60           N  
ATOM     72  CA  SER A 106      67.481  -4.076 135.947  1.00 25.32           C  
ATOM     73  C   SER A 106      66.971  -2.716 135.766  1.00 28.92           C  
ATOM     74  O   SER A 106      66.349  -2.191 136.698  1.00 25.87           O  
ATOM     75  CB  SER A 106      68.680  -3.866 136.915  1.00 28.62           C  
ATOM     76  OG  SER A 106      69.303  -5.036 137.278  1.00 31.91           O  
ATOM     77  N   TYR A 107      67.354  -2.044 134.690  1.00 25.44           N  
ATOM     78  CA  TYR A 107      66.921  -0.660 134.509  1.00 25.70           C  
ATOM     79  C   TYR A 107      65.681  -0.557 133.633  1.00 23.89           C  
ATOM     80  O   TYR A 107      65.188   0.555 133.408  1.00 20.00           O  
ATOM     81  CB  TYR A 107      68.089   0.212 133.945  1.00 29.35           C  
ATOM     82  CG  TYR A 107      69.274   0.160 134.865  1.00 28.62           C  
ATOM     83  CD1 TYR A 107      69.269   0.893 136.052  1.00 27.69           C  
ATOM     84  CD2 TYR A 107      70.430  -0.580 134.539  1.00 31.57           C  
ATOM     85  CE1 TYR A 107      70.326   0.812 136.946  1.00 28.90           C  
ATOM     86  CE2 TYR A 107      71.503  -0.668 135.441  1.00 31.65           C  
ATOM     87  CZ  TYR A 107      71.422   0.021 136.649  1.00 32.08           C  
ATOM     88  OH  TYR A 107      72.480  -0.006 137.514  1.00 36.77           O  
ATOM     89  N   GLY A 108      65.128  -1.700 133.192  1.00 22.39           N  
ATOM     90  CA  GLY A 108      63.888  -1.676 132.404  1.00 22.94           C  
ATOM     91  C   GLY A 108      64.091  -1.064 131.025  1.00 27.60           C  
ATOM     92  O   GLY A 108      63.373  -0.166 130.612  1.00 23.31           O  
ATOM     93  N   PHE A 109      65.099  -1.561 130.322  1.00 23.24           N  
ATOM     94  CA  PHE A 109      65.548  -0.950 129.075  1.00 27.87           C  
ATOM     95  C   PHE A 109      64.704  -1.392 127.891  1.00 24.20           C  
ATOM     96  O   PHE A 109      64.584  -2.606 127.624  1.00 22.72           O  
ATOM     97  CB  PHE A 109      67.023  -1.310 128.879  1.00 27.80           C  
ATOM     98  CG  PHE A 109      67.598  -0.914 127.542  1.00 28.51           C  
ATOM     99  CD1 PHE A 109      67.571   0.426 127.125  1.00 28.16           C  
ATOM    100  CD2 PHE A 109      68.261  -1.860 126.763  1.00 23.23           C  
ATOM    101  CE1 PHE A 109      68.176   0.797 125.924  1.00 28.03           C  
ATOM    102  CE2 PHE A 109      68.809  -1.507 125.533  1.00 26.14           C  
ATOM    103  CZ  PHE A 109      68.757  -0.176 125.115  1.00 28.42           C  
ATOM    104  N   ARG A 110      64.132  -0.410 127.212  1.00 19.43           N  
ATOM    105  CA  ARG A 110      63.359  -0.608 125.982  1.00 23.44           C  
ATOM    106  C   ARG A 110      63.759   0.454 124.955  1.00 19.66           C  
ATOM    107  O   ARG A 110      64.265   1.544 125.309  1.00 21.57           O  
ATOM    108  CB  ARG A 110      61.836  -0.518 126.272  1.00 24.86           C  
ATOM    109  CG  ARG A 110      61.367  -1.129 127.599  1.00 33.84           C  
ATOM    110  CD  ARG A 110      59.930  -0.719 127.981  1.00 36.92           C  
ATOM    111  NE  ARG A 110      59.850   0.682 128.416  1.00 44.00           N  
ATOM    112  CZ  ARG A 110      58.736   1.349 128.765  1.00 54.89           C  
ATOM    113  NH1 ARG A 110      57.554   0.752 128.755  1.00 64.50           N1+
ATOM    114  NH2 ARG A 110      58.806   2.641 129.128  1.00 53.20           N  
ATOM    115  N   LEU A 111      63.431   0.173 123.700  1.00 21.00           N  
ATOM    116  CA  LEU A 111      63.669   1.097 122.621  1.00 21.10           C  
ATOM    117  C   LEU A 111      62.386   1.695 122.243  1.00 23.15           C  
ATOM    118  O   LEU A 111      61.359   1.049 122.354  1.00 26.34           O  
ATOM    119  CB  LEU A 111      64.280   0.393 121.439  1.00 21.49           C  
ATOM    120  CG  LEU A 111      65.652  -0.179 121.659  1.00 21.74           C  
ATOM    121  CD1 LEU A 111      66.051  -0.881 120.369  1.00 19.85           C  
ATOM    122  CD2 LEU A 111      66.648   0.917 122.057  1.00 22.40           C  
ATOM    123  N   GLY A 112      62.413   2.948 121.813  1.00 21.22           N  
ATOM    124  CA  GLY A 112      61.261   3.572 121.202  1.00 17.47           C  
ATOM    125  C   GLY A 112      61.654   4.304 119.943  1.00 16.54           C  
ATOM    126  O   GLY A 112      62.801   4.567 119.698  1.00 17.80           O  
ATOM    127  N   PHE A 113      60.672   4.655 119.170  1.00 18.61           N  
ATOM    128  CA  PHE A 113      60.869   5.229 117.856  1.00 22.25           C  
ATOM    129  C   PHE A 113      59.813   6.314 117.629  1.00 22.94           C  
ATOM    130  O   PHE A 113      58.739   6.306 118.221  1.00 24.66           O  
ATOM    131  CB  PHE A 113      60.720   4.159 116.767  1.00 21.20           C  
ATOM    132  CG  PHE A 113      61.687   3.007 116.955  1.00 20.24           C  
ATOM    133  CD1 PHE A 113      62.971   3.096 116.509  1.00 20.96           C  
ATOM    134  CD2 PHE A 113      61.302   1.888 117.634  1.00 24.23           C  
ATOM    135  CE1 PHE A 113      63.856   1.993 116.644  1.00 23.48           C  
ATOM    136  CE2 PHE A 113      62.169   0.809 117.839  1.00 22.62           C  
ATOM    137  CZ  PHE A 113      63.434   0.864 117.378  1.00 22.40           C  
ATOM    138  N   LEU A 114      60.099   7.247 116.767  1.00 25.94           N  
ATOM    139  CA  LEU A 114      59.114   8.268 116.452  1.00 25.12           C  
ATOM    140  C   LEU A 114      58.012   7.675 115.627  1.00 28.99           C  
ATOM    141  O   LEU A 114      58.236   6.763 114.858  1.00 28.44           O  
ATOM    142  CB  LEU A 114      59.758   9.383 115.644  1.00 27.15           C  
ATOM    143  CG  LEU A 114      60.835  10.202 116.345  1.00 27.11           C  
ATOM    144  CD1 LEU A 114      61.455  11.135 115.315  1.00 28.42           C  
ATOM    145  CD2 LEU A 114      60.296  11.006 117.500  1.00 29.85           C  
ATOM    146  N   HIS A 115      56.804   8.222 115.750  1.00 26.72           N  
ATOM    147  CA  HIS A 115      55.668   7.713 114.989  1.00 21.93           C  
ATOM    148  C   HIS A 115      55.421   8.626 113.810  1.00 25.03           C  
ATOM    149  O   HIS A 115      54.577   9.487 113.831  1.00 27.73           O  
ATOM    150  CB  HIS A 115      54.431   7.518 115.879  1.00 21.24           C  
ATOM    151  CG  HIS A 115      54.734   6.915 117.207  1.00 24.52           C  
ATOM    152  CD2 HIS A 115      55.015   5.636 117.568  1.00 24.89           C  
ATOM    153  ND1 HIS A 115      54.676   7.651 118.392  1.00 27.25           N  
ATOM    154  CE1 HIS A 115      54.956   6.857 119.406  1.00 23.82           C  
ATOM    155  NE2 HIS A 115      55.139   5.623 118.932  1.00 26.23           N  
ATOM    156  N   SER A 116      56.204   8.353 112.766  1.00 24.44           N  
ATOM    157  CA  SER A 116      56.411   9.234 111.669  1.00 23.78           C  
ATOM    158  C   SER A 116      55.482   9.003 110.508  1.00 21.92           C  
ATOM    159  O   SER A 116      55.440   9.845 109.659  1.00 20.36           O  
ATOM    160  CB  SER A 116      57.791   9.108 111.173  1.00 22.87           C  
ATOM    161  OG  SER A 116      58.650   9.392 112.234  1.00 20.54           O  
ATOM    162  N   GLY A 117      54.770   7.881 110.470  1.00 21.02           N  
ATOM    163  CA  GLY A 117      53.867   7.590 109.339  1.00 19.68           C  
ATOM    164  C   GLY A 117      54.657   7.233 108.091  1.00 24.59           C  
ATOM    165  O   GLY A 117      55.896   7.097 108.117  1.00 25.01           O  
ATOM    166  N   THR A 118      53.919   7.097 107.020  1.00 23.36           N  
ATOM    167  CA  THR A 118      54.439   6.627 105.785  1.00 25.29           C  
ATOM    168  C   THR A 118      54.268   7.609 104.661  1.00 22.95           C  
ATOM    169  O   THR A 118      54.305   7.192 103.562  1.00 27.68           O  
ATOM    170  CB  THR A 118      53.887   5.263 105.397  1.00 22.32           C  
ATOM    171  CG2 THR A 118      54.221   4.319 106.470  1.00 20.66           C  
ATOM    172  OG1 THR A 118      52.450   5.312 105.204  1.00 27.34           O  
ATOM    173  N   ALA A 119      54.196   8.920 104.912  1.00 26.89           N  
ATOM    174  CA  ALA A 119      54.132   9.873 103.751  1.00 30.19           C  
ATOM    175  C   ALA A 119      55.430   9.709 102.910  1.00 30.17           C  
ATOM    176  O   ALA A 119      56.500   9.386 103.459  1.00 27.38           O  
ATOM    177  CB  ALA A 119      53.988  11.317 104.251  1.00 28.21           C  
ATOM    178  N   LYS A 120      55.338  10.009 101.613  1.00 36.66           N  
ATOM    179  CA  LYS A 120      56.440   9.796 100.648  1.00 40.06           C  
ATOM    180  C   LYS A 120      57.742  10.514 101.018  1.00 32.08           C  
ATOM    181  O   LYS A 120      58.833  10.011 100.782  1.00 36.86           O  
ATOM    182  CB  LYS A 120      55.994  10.157  99.191  1.00 43.52           C  
ATOM    183  CG  LYS A 120      55.195   9.129  98.405  1.00 52.65           C  
ATOM    184  CD  LYS A 120      53.692   9.282  98.691  1.00 61.17           C  
ATOM    185  CE  LYS A 120      52.808   8.253  97.986  1.00 64.22           C  
ATOM    186  NZ  LYS A 120      52.021   7.457  98.969  1.00 67.14           N1+
ATOM    187  N   SER A 121      57.622  11.656 101.670  1.00 36.61           N  
ATOM    188  CA  SER A 121      58.732  12.460 102.132  1.00 40.26           C  
ATOM    189  C   SER A 121      59.401  12.089 103.486  1.00 38.44           C  
ATOM    190  O   SER A 121      60.399  12.705 103.855  1.00 39.18           O  
ATOM    191  CB  SER A 121      58.212  13.899 102.298  1.00 42.58           C  
ATOM    192  OG  SER A 121      57.245  13.912 103.325  1.00 42.03           O  
ATOM    193  N   VAL A 122      58.891  11.127 104.238  1.00 35.51           N  
ATOM    194  CA  VAL A 122      59.577  10.772 105.528  1.00 33.38           C  
ATOM    195  C   VAL A 122      60.961  10.213 105.204  1.00 29.42           C  
ATOM    196  O   VAL A 122      61.118   9.456 104.234  1.00 32.19           O  
ATOM    197  CB  VAL A 122      58.807   9.762 106.431  1.00 31.43           C  
ATOM    198  CG1 VAL A 122      57.433  10.329 106.801  1.00 34.42           C  
ATOM    199  CG2 VAL A 122      58.667   8.395 105.784  1.00 32.06           C  
ATOM    200  N   THR A 123      61.933  10.478 106.060  1.00 33.44           N  
ATOM    201  CA  THR A 123      63.292   9.965 105.854  1.00 33.10           C  
ATOM    202  C   THR A 123      63.576   8.735 106.691  1.00 32.24           C  
ATOM    203  O   THR A 123      64.526   7.991 106.400  1.00 26.82           O  
ATOM    204  CB  THR A 123      64.325  11.046 106.082  1.00 34.64           C  
ATOM    205  CG2 THR A 123      64.222  12.091 104.956  1.00 38.04           C  
ATOM    206  OG1 THR A 123      64.017  11.705 107.286  1.00 34.47           O  
ATOM    207  N   CYS A 124      62.783   8.538 107.746  1.00 28.69           N  
ATOM    208  CA  CYS A 124      62.945   7.406 108.636  1.00 31.11           C  
ATOM    209  C   CYS A 124      61.561   7.093 109.178  1.00 30.35           C  
ATOM    210  O   CYS A 124      60.898   7.985 109.754  1.00 26.45           O  
ATOM    211  CB  CYS A 124      63.920   7.819 109.802  1.00 29.50           C  
ATOM    212  SG  CYS A 124      64.150   6.605 111.077  1.00 44.57           S  
ATOM    213  N   THR A 125      61.151   5.828 109.114  1.00 23.58           N  
ATOM    214  CA  THR A 125      59.866   5.459 109.740  1.00 22.04           C  
ATOM    215  C   THR A 125      59.894   4.008 110.272  1.00 21.68           C  
ATOM    216  O   THR A 125      60.562   3.081 109.698  1.00 26.04           O  
ATOM    217  CB  THR A 125      58.693   5.633 108.780  1.00 19.96           C  
ATOM    218  CG2 THR A 125      58.761   4.701 107.559  1.00 21.60           C  
ATOM    219  OG1 THR A 125      57.488   5.371 109.459  1.00 20.66           O  
ATOM    220  N   TYR A 126      59.286   3.827 111.418  1.00 21.02           N  
ATOM    221  CA  TYR A 126      59.321   2.553 112.132  1.00 21.29           C  
ATOM    222  C   TYR A 126      58.035   1.828 112.062  1.00 24.47           C  
ATOM    223  O   TYR A 126      56.940   2.394 112.275  1.00 21.12           O  
ATOM    224  CB  TYR A 126      59.793   2.769 113.568  1.00 24.13           C  
ATOM    225  CG  TYR A 126      59.691   1.547 114.444  1.00 25.98           C  
ATOM    226  CD1 TYR A 126      60.649   0.528 114.376  1.00 21.36           C  
ATOM    227  CD2 TYR A 126      58.608   1.370 115.295  1.00 23.50           C  
ATOM    228  CE1 TYR A 126      60.559  -0.586 115.204  1.00 23.26           C  
ATOM    229  CE2 TYR A 126      58.522   0.215 116.110  1.00 22.89           C  
ATOM    230  CZ  TYR A 126      59.504  -0.737 116.037  1.00 20.28           C  
ATOM    231  OH  TYR A 126      59.471  -1.853 116.875  1.00 22.09           O  
ATOM    232  N   SER A 127      58.130   0.519 111.782  1.00 27.65           N  
ATOM    233  CA  SER A 127      56.970  -0.375 111.778  1.00 24.56           C  
ATOM    234  C   SER A 127      56.885  -1.187 113.047  1.00 22.38           C  
ATOM    235  O   SER A 127      57.684  -2.098 113.240  1.00 26.41           O  
ATOM    236  CB  SER A 127      57.060  -1.335 110.606  1.00 24.67           C  
ATOM    237  OG  SER A 127      55.985  -2.189 110.602  1.00 21.11           O  
ATOM    238  N   PRO A 128      55.888  -0.895 113.939  1.00 18.61           N  
ATOM    239  CA  PRO A 128      55.827  -1.780 115.101  1.00 18.79           C  
ATOM    240  C   PRO A 128      55.419  -3.220 114.784  1.00 20.30           C  
ATOM    241  O   PRO A 128      55.818  -4.144 115.532  1.00 22.09           O  
ATOM    242  CB  PRO A 128      54.826  -1.106 116.055  1.00 21.58           C  
ATOM    243  CG  PRO A 128      54.438   0.234 115.387  1.00 20.68           C  
ATOM    244  CD  PRO A 128      54.958   0.237 114.000  1.00 18.96           C  
ATOM    245  N   ALA A 129      54.620  -3.420 113.753  1.00 19.75           N  
ATOM    246  CA  ALA A 129      54.084  -4.750 113.406  1.00 20.85           C  
ATOM    247  C   ALA A 129      55.194  -5.646 112.926  1.00 24.63           C  
ATOM    248  O   ALA A 129      55.203  -6.845 113.208  1.00 23.93           O  
ATOM    249  CB  ALA A 129      53.010  -4.595 112.315  1.00 20.13           C  
ATOM    250  N   LEU A 130      56.165  -5.044 112.236  1.00 26.11           N  
ATOM    251  CA  LEU A 130      57.342  -5.748 111.754  1.00 25.34           C  
ATOM    252  C   LEU A 130      58.558  -5.570 112.619  1.00 25.20           C  
ATOM    253  O   LEU A 130      59.550  -6.205 112.372  1.00 23.36           O  
ATOM    254  CB  LEU A 130      57.676  -5.268 110.322  1.00 22.61           C  
ATOM    255  CG  LEU A 130      56.558  -5.385 109.313  1.00 28.60           C  
ATOM    256  CD1 LEU A 130      56.879  -4.649 108.009  1.00 26.11           C  
ATOM    257  CD2 LEU A 130      56.310  -6.869 109.066  1.00 32.88           C  
ATOM    258  N   ASN A 131      58.487  -4.736 113.653  1.00 30.01           N  
ATOM    259  CA  ASN A 131      59.638  -4.309 114.445  1.00 26.07           C  
ATOM    260  C   ASN A 131      60.820  -3.950 113.528  1.00 23.48           C  
ATOM    261  O   ASN A 131      61.891  -4.424 113.700  1.00 18.37           O  
ATOM    262  CB  ASN A 131      60.040  -5.375 115.453  1.00 30.25           C  
ATOM    263  CG  ASN A 131      61.171  -4.908 116.381  1.00 27.30           C  
ATOM    264  ND2 ASN A 131      62.037  -5.842 116.762  1.00 27.57           N  
ATOM    265  OD1 ASN A 131      61.278  -3.713 116.734  1.00 25.26           O  
ATOM    266  N   LYS A 132      60.552  -3.076 112.568  1.00 22.09           N  
ATOM    267  CA  LYS A 132      61.456  -2.821 111.483  1.00 20.74           C  
ATOM    268  C   LYS A 132      61.531  -1.316 111.222  1.00 20.19           C  
ATOM    269  O   LYS A 132      60.520  -0.691 110.970  1.00 23.57           O  
ATOM    270  CB  LYS A 132      60.966  -3.508 110.236  1.00 19.94           C  
ATOM    271  CG  LYS A 132      61.971  -3.481 109.105  1.00 21.82           C  
ATOM    272  CD  LYS A 132      61.585  -4.439 108.027  1.00 23.53           C  
ATOM    273  CE  LYS A 132      62.627  -4.359 106.924  1.00 29.66           C  
ATOM    274  NZ  LYS A 132      62.437  -5.485 105.997  1.00 26.44           N1+
ATOM    275  N   MET A 133      62.726  -0.797 111.247  1.00 19.74           N  
ATOM    276  CA  MET A 133      63.031   0.589 110.822  1.00 22.12           C  
ATOM    277  C   MET A 133      63.289   0.634 109.304  1.00 21.08           C  
ATOM    278  O   MET A 133      64.085  -0.175 108.785  1.00 24.33           O  
ATOM    279  CB  MET A 133      64.272   1.069 111.539  1.00 23.31           C  
ATOM    280  CG  MET A 133      64.757   2.384 110.985  1.00 32.92           C  
ATOM    281  SD  MET A 133      63.566   3.653 111.391  1.00 39.93           S  
ATOM    282  CE  MET A 133      63.946   3.725 113.176  1.00 40.98           C  
ATOM    283  N   PHE A 134      62.659   1.605 108.610  1.00 19.67           N  
ATOM    284  CA  PHE A 134      62.921   1.855 107.230  1.00 20.94           C  
ATOM    285  C   PHE A 134      63.533   3.233 107.214  1.00 21.77           C  
ATOM    286  O   PHE A 134      62.933   4.167 107.666  1.00 23.82           O  
ATOM    287  CB  PHE A 134      61.595   1.822 106.392  1.00 21.53           C  
ATOM    288  CG  PHE A 134      60.906   0.463 106.375  1.00 19.71           C  
ATOM    289  CD1 PHE A 134      60.134   0.065 107.375  1.00 22.43           C  
ATOM    290  CD2 PHE A 134      61.029  -0.378 105.226  1.00 23.23           C  
ATOM    291  CE1 PHE A 134      59.465  -1.155 107.339  1.00 24.70           C  
ATOM    292  CE2 PHE A 134      60.365  -1.567 105.146  1.00 25.39           C  
ATOM    293  CZ  PHE A 134      59.571  -1.984 106.215  1.00 24.43           C  
ATOM    294  N   CYS A 135      64.708   3.385 106.613  1.00 26.49           N  
ATOM    295  CA  CYS A 135      65.356   4.719 106.612  1.00 25.50           C  
ATOM    296  C   CYS A 135      66.185   4.928 105.342  1.00 29.71           C  
ATOM    297  O   CYS A 135      66.540   3.965 104.651  1.00 25.23           O  
ATOM    298  CB  CYS A 135      66.268   4.868 107.795  1.00 31.27           C  
ATOM    299  SG  CYS A 135      67.607   3.614 107.879  1.00 38.48           S  
ATOM    300  N   GLN A 136      66.480   6.202 105.074  1.00 25.10           N  
ATOM    301  CA  GLN A 136      67.321   6.546 103.975  1.00 28.95           C  
ATOM    302  C   GLN A 136      68.777   6.603 104.348  1.00 27.53           C  
ATOM    303  O   GLN A 136      69.111   7.044 105.463  1.00 29.05           O  
ATOM    304  CB  GLN A 136      66.906   7.929 103.448  1.00 35.54           C  
ATOM    305  CG  GLN A 136      65.626   7.892 102.635  1.00 37.69           C  
ATOM    306  CD  GLN A 136      65.343   9.241 101.998  1.00 38.12           C  
ATOM    307  NE2 GLN A 136      64.437   9.253 101.056  1.00 41.53           N  
ATOM    308  OE1 GLN A 136      65.970  10.244 102.330  1.00 40.73           O  
ATOM    309  N   LEU A 137      69.630   6.266 103.389  1.00 27.86           N  
ATOM    310  CA  LEU A 137      71.078   6.293 103.530  1.00 26.75           C  
ATOM    311  C   LEU A 137      71.590   7.664 103.989  1.00 29.45           C  
ATOM    312  O   LEU A 137      71.183   8.676 103.467  1.00 27.18           O  
ATOM    313  CB  LEU A 137      71.773   5.961 102.226  1.00 30.63           C  
ATOM    314  CG  LEU A 137      73.272   5.738 102.422  1.00 33.43           C  
ATOM    315  CD1 LEU A 137      73.727   4.524 101.657  1.00 34.22           C  
ATOM    316  CD2 LEU A 137      74.079   6.958 101.988  1.00 39.34           C  
ATOM    317  N   ALA A 138      72.422   7.637 105.029  1.00 26.33           N  
ATOM    318  CA  ALA A 138      73.043   8.829 105.639  1.00 33.83           C  
ATOM    319  C   ALA A 138      72.064   9.790 106.276  1.00 31.67           C  
ATOM    320  O   ALA A 138      72.500  10.819 106.744  1.00 35.84           O  
ATOM    321  CB  ALA A 138      73.949   9.571 104.665  1.00 32.78           C  
ATOM    322  N   LYS A 139      70.771   9.476 106.352  1.00 30.11           N  
ATOM    323  CA  LYS A 139      69.832  10.366 107.066  1.00 27.36           C  
ATOM    324  C   LYS A 139      69.749   9.989 108.519  1.00 27.91           C  
ATOM    325  O   LYS A 139      69.934   8.795 108.915  1.00 23.36           O  
ATOM    326  CB  LYS A 139      68.448  10.420 106.383  1.00 29.50           C  
ATOM    327  CG  LYS A 139      68.486  10.923 104.926  1.00 30.61           C  
ATOM    328  CD  LYS A 139      68.792  12.409 104.861  1.00 35.71           C  
ATOM    329  CE  LYS A 139      68.315  13.091 103.570  1.00 39.06           C  
ATOM    330  NZ  LYS A 139      69.076  12.724 102.364  1.00 36.30           N1+
ATOM    331  N   THR A 140      69.420  11.010 109.324  1.00 25.65           N  
ATOM    332  CA  THR A 140      69.070  10.854 110.700  1.00 22.83           C  
ATOM    333  C   THR A 140      68.033   9.792 110.973  1.00 21.52           C  
ATOM    334  O   THR A 140      66.899   9.847 110.528  1.00 23.37           O  
ATOM    335  CB  THR A 140      68.552  12.183 111.260  1.00 26.21           C  
ATOM    336  CG2 THR A 140      68.383  12.095 112.751  1.00 23.01           C  
ATOM    337  OG1 THR A 140      69.536  13.197 110.970  1.00 25.75           O  
ATOM    338  N   CYS A 141      68.431   8.838 111.797  1.00 21.64           N  
ATOM    339  CA ACYS A 141      67.544   7.801 112.295  0.37 21.56           C  
ATOM    340  CA BCYS A 141      67.540   7.829 112.297  0.63 21.79           C  
ATOM    341  C   CYS A 141      67.447   7.869 113.778  1.00 21.46           C  
ATOM    342  O   CYS A 141      68.327   7.313 114.481  1.00 18.25           O  
ATOM    343  CB ACYS A 141      68.106   6.456 111.961  0.37 25.05           C  
ATOM    344  CB BCYS A 141      68.162   6.555 111.995  0.63 28.03           C  
ATOM    345  SG ACYS A 141      67.953   6.222 110.253  0.37 25.42           S  
ATOM    346  SG BCYS A 141      67.077   5.175 112.025  0.63 30.21           S  
ATOM    347  N   PRO A 142      66.372   8.491 114.293  1.00 22.10           N  
ATOM    348  CA  PRO A 142      66.319   8.627 115.750  1.00 22.73           C  
ATOM    349  C   PRO A 142      65.946   7.279 116.392  1.00 23.79           C  
ATOM    350  O   PRO A 142      65.054   6.632 115.916  1.00 25.47           O  
ATOM    351  CB  PRO A 142      65.207   9.656 115.977  1.00 21.38           C  
ATOM    352  CG  PRO A 142      65.047  10.346 114.671  1.00 22.28           C  
ATOM    353  CD  PRO A 142      65.300   9.278 113.638  1.00 22.24           C  
ATOM    354  N   VAL A 143      66.650   6.886 117.439  1.00 26.24           N  
ATOM    355  CA  VAL A 143      66.275   5.733 118.222  1.00 23.36           C  
ATOM    356  C   VAL A 143      66.262   6.218 119.674  1.00 20.27           C  
ATOM    357  O   VAL A 143      67.228   6.819 120.161  1.00 19.63           O  
ATOM    358  CB  VAL A 143      67.288   4.597 118.100  1.00 22.30           C  
ATOM    359  CG1 VAL A 143      67.001   3.512 119.120  1.00 24.54           C  
ATOM    360  CG2 VAL A 143      67.373   4.073 116.672  1.00 21.69           C  
ATOM    361  N   GLN A 144      65.148   5.941 120.367  1.00 19.08           N  
ATOM    362  CA  GLN A 144      64.967   6.318 121.747  1.00 19.69           C  
ATOM    363  C   GLN A 144      65.323   5.192 122.691  1.00 22.54           C  
ATOM    364  O   GLN A 144      64.934   4.010 122.466  1.00 23.07           O  
ATOM    365  CB  GLN A 144      63.518   6.655 122.034  1.00 23.95           C  
ATOM    366  CG  GLN A 144      63.068   7.849 121.273  1.00 26.29           C  
ATOM    367  CD  GLN A 144      61.578   7.948 121.251  1.00 30.38           C  
ATOM    368  NE2 GLN A 144      61.076   9.008 120.590  1.00 28.86           N  
ATOM    369  OE1 GLN A 144      60.849   7.050 121.760  1.00 26.17           O  
ATOM    370  N   LEU A 145      66.009   5.574 123.773  1.00 19.32           N  
ATOM    371  CA  LEU A 145      66.292   4.716 124.888  1.00 24.30           C  
ATOM    372  C   LEU A 145      65.306   5.092 126.016  1.00 23.69           C  
ATOM    373  O   LEU A 145      65.324   6.236 126.529  1.00 26.27           O  
ATOM    374  CB  LEU A 145      67.749   4.883 125.392  1.00 20.29           C  
ATOM    375  CG  LEU A 145      68.780   5.014 124.335  1.00 21.08           C  
ATOM    376  CD1 LEU A 145      70.177   5.222 124.891  1.00 22.40           C  
ATOM    377  CD2 LEU A 145      68.746   3.805 123.380  1.00 19.14           C  
ATOM    378  N   TRP A 146      64.506   4.108 126.418  1.00 28.25           N  
ATOM    379  CA  TRP A 146      63.608   4.242 127.579  1.00 28.85           C  
ATOM    380  C   TRP A 146      64.028   3.272 128.676  1.00 29.55           C  
ATOM    381  O   TRP A 146      64.234   2.086 128.415  1.00 32.24           O  
ATOM    382  CB  TRP A 146      62.168   3.931 127.193  1.00 25.67           C  
ATOM    383  CG  TRP A 146      61.575   4.816 126.171  1.00 29.62           C  
ATOM    384  CD1 TRP A 146      61.844   4.846 124.841  1.00 29.03           C  
ATOM    385  CD2 TRP A 146      60.553   5.796 126.386  1.00 33.90           C  
ATOM    386  CE2 TRP A 146      60.248   6.379 125.130  1.00 31.83           C  
ATOM    387  CE3 TRP A 146      59.880   6.242 127.514  1.00 35.93           C  
ATOM    388  NE1 TRP A 146      61.039   5.765 124.207  1.00 28.94           N  
ATOM    389  CZ2 TRP A 146      59.285   7.398 124.977  1.00 35.23           C  
ATOM    390  CZ3 TRP A 146      58.922   7.272 127.364  1.00 42.04           C  
ATOM    391  CH2 TRP A 146      58.661   7.851 126.110  1.00 37.23           C  
ATOM    392  N   VAL A 147      64.164   3.804 129.894  1.00 25.82           N  
ATOM    393  CA  VAL A 147      64.480   3.043 131.063  1.00 28.35           C  
ATOM    394  C   VAL A 147      63.455   3.376 132.169  1.00 32.63           C  
ATOM    395  O   VAL A 147      62.969   4.494 132.238  1.00 27.79           O  
ATOM    396  CB  VAL A 147      65.894   3.301 131.576  1.00 23.72           C  
ATOM    397  CG1 VAL A 147      66.911   2.819 130.586  1.00 29.10           C  
ATOM    398  CG2 VAL A 147      66.157   4.790 131.877  1.00 27.67           C  
ATOM    399  N   ASP A 148      63.132   2.393 133.001  1.00 31.59           N  
ATOM    400  CA  ASP A 148      62.375   2.620 134.216  1.00 32.44           C  
ATOM    401  C   ASP A 148      63.211   3.317 135.326  1.00 29.40           C  
ATOM    402  O   ASP A 148      62.640   3.972 136.163  1.00 33.67           O  
ATOM    403  CB  ASP A 148      61.836   1.290 134.749  1.00 37.34           C  
ATOM    404  CG  ASP A 148      60.892   0.618 133.804  1.00 39.55           C  
ATOM    405  OD1 ASP A 148      60.170   1.316 133.073  1.00 47.59           O  
ATOM    406  OD2 ASP A 148      60.827  -0.640 133.831  1.00 56.61           O1-
ATOM    407  N   SER A 149      64.541   3.136 135.354  1.00 31.04           N  
ATOM    408  CA  SER A 149      65.453   3.872 136.256  1.00 32.26           C  
ATOM    409  C   SER A 149      66.760   4.152 135.654  1.00 32.86           C  
ATOM    410  O   SER A 149      67.250   3.411 134.812  1.00 31.79           O  
ATOM    411  CB  SER A 149      65.817   3.090 137.540  1.00 35.23           C  
ATOM    412  OG  SER A 149      65.328   1.817 137.410  1.00 42.85           O  
ATOM    413  N   THR A 150      67.403   5.159 136.186  1.00 30.27           N  
ATOM    414  CA  THR A 150      68.554   5.711 135.509  1.00 36.42           C  
ATOM    415  C   THR A 150      69.821   4.858 135.697  1.00 28.70           C  
ATOM    416  O   THR A 150      70.206   4.572 136.803  1.00 31.35           O  
ATOM    417  CB  THR A 150      68.781   7.165 135.957  1.00 39.01           C  
ATOM    418  CG2 THR A 150      69.907   7.786 135.204  1.00 40.57           C  
ATOM    419  OG1 THR A 150      67.593   7.882 135.680  1.00 35.36           O  
ATOM    420  N   PRO A 151      70.422   4.406 134.594  1.00 36.35           N  
ATOM    421  CA  PRO A 151      71.649   3.665 134.790  1.00 33.72           C  
ATOM    422  C   PRO A 151      72.779   4.574 135.300  1.00 35.04           C  
ATOM    423  O   PRO A 151      72.741   5.772 135.120  1.00 33.09           O  
ATOM    424  CB  PRO A 151      71.976   3.116 133.420  1.00 33.80           C  
ATOM    425  CG  PRO A 151      71.082   3.752 132.450  1.00 34.69           C  
ATOM    426  CD  PRO A 151      69.915   4.301 133.200  1.00 32.18           C  
ATOM    427  N   PRO A 152      73.752   4.007 135.985  1.00 34.60           N  
ATOM    428  CA  PRO A 152      74.718   4.892 136.638  1.00 41.84           C  
ATOM    429  C   PRO A 152      75.637   5.621 135.633  1.00 45.44           C  
ATOM    430  O   PRO A 152      75.738   5.207 134.474  1.00 37.18           O  
ATOM    431  CB  PRO A 152      75.523   3.934 137.543  1.00 44.58           C  
ATOM    432  CG  PRO A 152      75.179   2.540 137.118  1.00 35.25           C  
ATOM    433  CD  PRO A 152      73.879   2.597 136.391  1.00 37.00           C  
ATOM    434  N   PRO A 153      76.282   6.709 136.070  1.00 49.62           N  
ATOM    435  CA  PRO A 153      77.296   7.400 135.271  1.00 43.47           C  
ATOM    436  C   PRO A 153      78.314   6.415 134.703  1.00 40.89           C  
ATOM    437  O   PRO A 153      78.592   5.376 135.328  1.00 34.03           O  
ATOM    438  CB  PRO A 153      77.993   8.318 136.281  1.00 51.63           C  
ATOM    439  CG  PRO A 153      77.068   8.444 137.447  1.00 54.44           C  
ATOM    440  CD  PRO A 153      76.202   7.219 137.463  1.00 54.94           C  
ATOM    441  N   GLY A 154      78.796   6.697 133.495  1.00 31.16           N  
ATOM    442  CA  GLY A 154      79.769   5.806 132.809  1.00 33.71           C  
ATOM    443  C   GLY A 154      79.135   4.658 132.035  1.00 27.84           C  
ATOM    444  O   GLY A 154      79.867   3.942 131.333  1.00 28.85           O  
ATOM    445  N   THR A 155      77.797   4.520 132.126  1.00 24.23           N  
ATOM    446  CA  THR A 155      77.045   3.595 131.275  1.00 23.40           C  
ATOM    447  C   THR A 155      77.272   3.995 129.814  1.00 21.49           C  
ATOM    448  O   THR A 155      77.358   5.186 129.454  1.00 21.26           O  
ATOM    449  CB  THR A 155      75.545   3.549 131.598  1.00 19.07           C  
ATOM    450  CG2 THR A 155      74.703   2.674 130.644  1.00 18.28           C  
ATOM    451  OG1 THR A 155      75.374   3.062 132.947  1.00 20.59           O  
ATOM    452  N   ARG A 156      77.334   2.972 128.973  1.00 20.75           N  
ATOM    453  CA  ARG A 156      77.522   3.166 127.542  1.00 23.83           C  
ATOM    454  C   ARG A 156      76.445   2.463 126.713  1.00 21.91           C  
ATOM    455  O   ARG A 156      75.847   1.514 127.149  1.00 24.09           O  
ATOM    456  CB  ARG A 156      78.958   2.753 127.152  1.00 23.02           C  
ATOM    457  CG  ARG A 156      79.942   3.913 127.369  1.00 24.65           C  
ATOM    458  CD  ARG A 156      81.313   3.485 127.771  1.00 26.51           C  
ATOM    459  NE  ARG A 156      81.939   2.493 126.870  1.00 25.36           N  
ATOM    460  CZ  ARG A 156      82.823   2.734 125.920  1.00 23.21           C  
ATOM    461  NH1 ARG A 156      83.126   3.966 125.564  1.00 25.06           N1+
ATOM    462  NH2 ARG A 156      83.357   1.719 125.269  1.00 25.89           N  
ATOM    463  N   VAL A 157      76.254   2.939 125.475  1.00 19.99           N  
ATOM    464  CA  VAL A 157      75.258   2.448 124.595  1.00 20.36           C  
ATOM    465  C   VAL A 157      75.968   2.064 123.284  1.00 18.68           C  
ATOM    466  O   VAL A 157      76.458   2.945 122.572  1.00 19.72           O  
ATOM    467  CB  VAL A 157      74.147   3.523 124.286  1.00 22.61           C  
ATOM    468  CG1 VAL A 157      73.035   2.910 123.439  1.00 22.06           C  
ATOM    469  CG2 VAL A 157      73.645   4.179 125.560  1.00 24.33           C  
ATOM    470  N   ARG A 158      75.904   0.792 122.919  1.00 19.20           N  
ATOM    471  CA  ARG A 158      76.530   0.249 121.692  1.00 17.47           C  
ATOM    472  C   ARG A 158      75.467  -0.217 120.680  1.00 17.85           C  
ATOM    473  O   ARG A 158      74.362  -0.710 121.021  1.00 17.53           O  
ATOM    474  CB  ARG A 158      77.457  -0.853 122.091  1.00 19.42           C  
ATOM    475  CG  ARG A 158      78.216  -1.514 120.928  1.00 17.78           C  
ATOM    476  CD  ARG A 158      79.000  -2.727 121.426  1.00 16.38           C  
ATOM    477  NE  ARG A 158      79.876  -2.355 122.515  1.00 17.66           N  
ATOM    478  CZ  ARG A 158      81.041  -1.698 122.486  1.00 16.05           C  
ATOM    479  NH1 ARG A 158      81.651  -1.442 121.406  1.00 19.51           N1+
ATOM    480  NH2 ARG A 158      81.684  -1.419 123.653  1.00 20.79           N  
ATOM    481  N   ALA A 159      75.765   0.018 119.414  1.00 20.11           N  
ATOM    482  CA  ALA A 159      74.952  -0.407 118.342  1.00 18.26           C  
ATOM    483  C   ALA A 159      75.835  -1.304 117.455  1.00 19.92           C  
ATOM    484  O   ALA A 159      76.997  -0.978 117.165  1.00 21.45           O  
ATOM    485  CB  ALA A 159      74.447   0.782 117.566  1.00 21.21           C  
ATOM    486  N   MET A 160      75.272  -2.417 117.018  1.00 20.76           N  
ATOM    487  CA  MET A 160      75.934  -3.350 116.073  1.00 23.11           C  
ATOM    488  C   MET A 160      74.882  -3.958 115.131  1.00 21.34           C  
ATOM    489  O   MET A 160      73.750  -4.249 115.537  1.00 22.17           O  
ATOM    490  CB  MET A 160      76.606  -4.469 116.882  1.00 24.79           C  
ATOM    491  CG  MET A 160      77.259  -5.552 116.067  1.00 29.44           C  
ATOM    492  SD  MET A 160      77.931  -6.891 117.092  1.00 32.92           S  
ATOM    493  CE  MET A 160      79.216  -6.123 118.014  1.00 34.23           C  
ATOM    494  N   ALA A 161      75.273  -4.173 113.882  1.00 20.08           N  
ATOM    495  CA  ALA A 161      74.395  -4.748 112.896  1.00 22.48           C  
ATOM    496  C   ALA A 161      74.828  -6.208 112.720  1.00 23.24           C  
ATOM    497  O   ALA A 161      76.014  -6.466 112.761  1.00 22.03           O  
ATOM    498  CB  ALA A 161      74.513  -3.982 111.592  1.00 23.95           C  
ATOM    499  N   ILE A 162      73.894  -7.136 112.642  1.00 21.98           N  
ATOM    500  CA  ILE A 162      74.159  -8.547 112.235  1.00 25.43           C  
ATOM    501  C   ILE A 162      73.140  -8.884 111.117  1.00 25.26           C  
ATOM    502  O   ILE A 162      72.041  -8.312 111.050  1.00 25.90           O  
ATOM    503  CB  ILE A 162      73.994  -9.567 113.383  1.00 26.61           C  
ATOM    504  CG1 ILE A 162      72.521  -9.782 113.814  1.00 26.94           C  
ATOM    505  CG2 ILE A 162      74.977  -9.204 114.512  1.00 26.76           C  
ATOM    506  CD1 ILE A 162      72.310 -10.884 114.858  1.00 32.44           C  
ATOM    507  N   TYR A 163      73.478  -9.833 110.250  1.00 29.33           N  
ATOM    508  CA  TYR A 163      72.496 -10.371 109.258  1.00 28.55           C  
ATOM    509  C   TYR A 163      71.402 -11.167 109.974  1.00 31.44           C  
ATOM    510  O   TYR A 163      71.672 -11.833 110.955  1.00 29.09           O  
ATOM    511  CB  TYR A 163      73.190 -11.236 108.205  1.00 28.56           C  
ATOM    512  CG  TYR A 163      73.982 -10.402 107.257  1.00 23.71           C  
ATOM    513  CD1 TYR A 163      73.337  -9.565 106.379  1.00 24.81           C  
ATOM    514  CD2 TYR A 163      75.370 -10.424 107.255  1.00 25.15           C  
ATOM    515  CE1 TYR A 163      74.060  -8.699 105.576  1.00 26.17           C  
ATOM    516  CE2 TYR A 163      76.112  -9.648 106.379  1.00 25.19           C  
ATOM    517  CZ  TYR A 163      75.427  -8.781 105.542  1.00 26.12           C  
ATOM    518  OH  TYR A 163      76.010  -7.997 104.680  1.00 26.13           O  
ATOM    519  N   LYS A 164      70.155 -10.992 109.503  1.00 31.75           N  
ATOM    520  CA  LYS A 164      68.997 -11.575 110.168  1.00 31.89           C  
ATOM    521  C   LYS A 164      68.857 -13.081 109.896  1.00 33.55           C  
ATOM    522  O   LYS A 164      68.451 -13.816 110.783  1.00 31.20           O  
ATOM    523  CB  LYS A 164      67.735 -10.905 109.702  1.00 33.03           C  
ATOM    524  CG  LYS A 164      66.480 -11.330 110.453  1.00 33.99           C  
ATOM    525  CD  LYS A 164      65.238 -10.783 109.765  1.00 39.24           C  
ATOM    526  CE  LYS A 164      63.951 -11.377 110.369  1.00 38.45           C  
ATOM    527  NZ  LYS A 164      62.813 -10.908 109.543  1.00 45.92           N1+
ATOM    528  N   GLN A 165      69.180 -13.516 108.688  1.00 37.36           N  
ATOM    529  CA  GLN A 165      68.986 -14.908 108.295  1.00 34.92           C  
ATOM    530  C   GLN A 165      70.096 -15.702 108.901  1.00 34.66           C  
ATOM    531  O   GLN A 165      71.305 -15.379 108.720  1.00 34.08           O  
ATOM    532  CB  GLN A 165      68.997 -15.058 106.778  1.00 37.22           C  
ATOM    533  CG  GLN A 165      67.828 -14.393 106.049  1.00 38.90           C  
ATOM    534  CD  GLN A 165      68.194 -13.980 104.630  1.00 43.54           C  
ATOM    535  NE2 GLN A 165      67.469 -14.508 103.652  1.00 52.94           N  
ATOM    536  OE1 GLN A 165      69.093 -13.167 104.411  1.00 43.57           O  
ATOM    537  N   SER A 166      69.705 -16.787 109.573  1.00 36.76           N  
ATOM    538  CA  SER A 166      70.669 -17.718 110.181  1.00 42.13           C  
ATOM    539  C   SER A 166      71.858 -18.115 109.257  1.00 38.64           C  
ATOM    540  O   SER A 166      72.994 -18.179 109.708  1.00 48.21           O  
ATOM    541  CB  SER A 166      69.960 -18.976 110.752  1.00 39.87           C  
ATOM    542  OG  SER A 166      69.498 -19.811 109.694  1.00 39.98           O  
ATOM    543  N   GLN A 167      71.617 -18.308 107.979  1.00 37.83           N  
ATOM    544  CA  GLN A 167      72.704 -18.685 107.067  1.00 46.29           C  
ATOM    545  C   GLN A 167      73.710 -17.566 106.718  1.00 48.09           C  
ATOM    546  O   GLN A 167      74.667 -17.828 106.021  1.00 47.25           O  
ATOM    547  CB  GLN A 167      72.145 -19.292 105.760  1.00 42.42           C  
ATOM    548  CG  GLN A 167      71.519 -18.316 104.768  1.00 53.79           C  
ATOM    549  CD  GLN A 167      69.999 -18.235 104.837  1.00 57.52           C  
ATOM    550  NE2 GLN A 167      69.381 -18.031 103.686  1.00 67.46           N  
ATOM    551  OE1 GLN A 167      69.392 -18.333 105.908  1.00 66.17           O  
ATOM    552  N   HIS A 168      73.446 -16.325 107.117  1.00 45.87           N  
ATOM    553  CA  HIS A 168      74.364 -15.220 106.850  1.00 42.96           C  
ATOM    554  C   HIS A 168      74.894 -14.594 108.118  1.00 40.04           C  
ATOM    555  O   HIS A 168      75.744 -13.688 108.040  1.00 41.73           O  
ATOM    556  CB  HIS A 168      73.655 -14.133 106.060  1.00 41.25           C  
ATOM    557  CG  HIS A 168      73.231 -14.558 104.705  1.00 43.42           C  
ATOM    558  CD2 HIS A 168      72.015 -14.583 104.116  1.00 48.38           C  
ATOM    559  ND1 HIS A 168      74.128 -14.989 103.752  1.00 44.24           N  
ATOM    560  CE1 HIS A 168      73.481 -15.250 102.630  1.00 43.27           C  
ATOM    561  NE2 HIS A 168      72.202 -14.988 102.816  1.00 40.98           N  
ATOM    562  N   MET A 169      74.464 -15.097 109.278  1.00 37.58           N  
ATOM    563  CA  MET A 169      74.646 -14.377 110.513  1.00 40.48           C  
ATOM    564  C   MET A 169      76.062 -14.350 110.985  1.00 40.42           C  
ATOM    565  O   MET A 169      76.424 -13.476 111.804  1.00 32.04           O  
ATOM    566  CB  MET A 169      73.904 -14.961 111.676  1.00 43.01           C  
ATOM    567  CG  MET A 169      72.478 -14.571 111.720  1.00 48.80           C  
ATOM    568  SD  MET A 169      71.714 -15.385 113.173  1.00 50.54           S  
ATOM    569  CE  MET A 169      71.934 -14.142 114.411  1.00 47.17           C  
ATOM    570  N   THR A 170      76.859 -15.322 110.519  1.00 34.12           N  
ATOM    571  CA  THR A 170      78.236 -15.410 110.924  1.00 30.36           C  
ATOM    572  C   THR A 170      79.062 -14.419 110.084  1.00 30.88           C  
ATOM    573  O   THR A 170      80.237 -14.228 110.334  1.00 25.94           O  
ATOM    574  CB  THR A 170      78.738 -16.857 110.699  1.00 30.68           C  
ATOM    575  CG2 THR A 170      78.630 -17.260 109.256  1.00 31.37           C  
ATOM    576  OG1 THR A 170      80.092 -16.956 111.102  1.00 38.36           O  
ATOM    577  N   GLU A 171      78.498 -13.866 109.024  1.00 28.00           N  
ATOM    578  CA  GLU A 171      79.269 -12.911 108.201  1.00 30.60           C  
ATOM    579  C   GLU A 171      79.164 -11.502 108.845  1.00 31.03           C  
ATOM    580  O   GLU A 171      78.083 -11.103 109.276  1.00 24.04           O  
ATOM    581  CB  GLU A 171      78.751 -12.911 106.786  1.00 31.83           C  
ATOM    582  CG  GLU A 171      79.448 -11.930 105.859  1.00 38.20           C  
ATOM    583  CD  GLU A 171      78.863 -11.945 104.476  1.00 39.41           C  
ATOM    584  OE1 GLU A 171      78.230 -12.955 104.131  1.00 37.05           O  
ATOM    585  OE2 GLU A 171      78.979 -10.928 103.732  1.00 41.14           O1-
ATOM    586  N   VAL A 172      80.291 -10.772 108.862  1.00 31.51           N  
ATOM    587  CA  VAL A 172      80.345  -9.447 109.415  1.00 30.39           C  
ATOM    588  C   VAL A 172      79.562  -8.521 108.488  1.00 28.94           C  
ATOM    589  O   VAL A 172      79.766  -8.462 107.260  1.00 29.36           O  
ATOM    590  CB  VAL A 172      81.780  -8.944 109.655  1.00 36.17           C  
ATOM    591  CG1 VAL A 172      81.801  -7.468 110.107  1.00 34.22           C  
ATOM    592  CG2 VAL A 172      82.458  -9.814 110.692  1.00 34.63           C  
ATOM    593  N   VAL A 173      78.654  -7.759 109.074  1.00 25.80           N  
ATOM    594  CA  VAL A 173      77.969  -6.676 108.294  1.00 24.86           C  
ATOM    595  C   VAL A 173      78.900  -5.526 108.173  1.00 22.92           C  
ATOM    596  O   VAL A 173      79.337  -4.951 109.182  1.00 22.69           O  
ATOM    597  CB  VAL A 173      76.640  -6.190 108.956  1.00 25.68           C  
ATOM    598  CG1 VAL A 173      75.952  -5.066 108.122  1.00 26.05           C  
ATOM    599  CG2 VAL A 173      75.732  -7.365 109.141  1.00 22.87           C  
ATOM    600  N   ARG A 174      79.220  -5.153 106.911  1.00 24.09           N  
ATOM    601  CA  ARG A 174      80.063  -3.976 106.609  1.00 28.28           C  
ATOM    602  C   ARG A 174      79.638  -3.262 105.339  1.00 25.02           C  
ATOM    603  O   ARG A 174      78.842  -3.771 104.593  1.00 20.85           O  
ATOM    604  CB  ARG A 174      81.522  -4.437 106.415  1.00 34.43           C  
ATOM    605  CG  ARG A 174      81.692  -5.554 105.390  1.00 34.98           C  
ATOM    606  CD  ARG A 174      83.154  -5.764 105.062  1.00 44.51           C  
ATOM    607  NE  ARG A 174      83.954  -5.741 106.273  1.00 48.99           N  
ATOM    608  CZ  ARG A 174      84.558  -6.767 106.850  1.00 60.60           C  
ATOM    609  NH1 ARG A 174      84.486  -8.002 106.341  1.00 57.71           N1+
ATOM    610  NH2 ARG A 174      85.258  -6.526 107.963  1.00 61.83           N  
ATOM    611  N   ARG A 175      80.158  -2.064 105.100  1.00 25.37           N  
ATOM    612  CA  ARG A 175      79.780  -1.339 103.896  1.00 26.15           C  
ATOM    613  C   ARG A 175      80.336  -2.007 102.649  1.00 24.30           C  
ATOM    614  O   ARG A 175      81.397  -2.595 102.694  1.00 22.86           O  
ATOM    615  CB  ARG A 175      80.294   0.103 103.920  1.00 26.38           C  
ATOM    616  CG  ARG A 175      79.673   0.979 104.986  1.00 24.21           C  
ATOM    617  CD  ARG A 175      80.410   2.293 104.997  1.00 28.91           C  
ATOM    618  NE  ARG A 175      79.752   3.284 104.211  1.00 29.06           N  
ATOM    619  CZ  ARG A 175      80.251   4.489 103.950  1.00 25.48           C  
ATOM    620  NH1 ARG A 175      81.433   4.905 104.392  1.00 24.54           N1+
ATOM    621  NH2 ARG A 175      79.503   5.295 103.257  1.00 29.44           N  
ATOM    622  N   CYS A 176      79.613  -1.883 101.533  1.00 26.73           N  
ATOM    623  CA  CYS A 176      80.077  -2.392 100.221  1.00 27.29           C  
ATOM    624  C   CYS A 176      81.383  -1.716  99.817  1.00 29.41           C  
ATOM    625  O   CYS A 176      81.770  -0.701 100.378  1.00 29.76           O  
ATOM    626  CB  CYS A 176      78.970  -2.204  99.131  1.00 24.23           C  
ATOM    627  SG  CYS A 176      78.760  -0.473  98.655  1.00 27.82           S  
ATOM    628  N   PRO A 177      82.051  -2.266  98.791  1.00 32.30           N  
ATOM    629  CA  PRO A 177      83.298  -1.673  98.364  1.00 31.56           C  
ATOM    630  C   PRO A 177      83.133  -0.223  97.944  1.00 27.01           C  
ATOM    631  O   PRO A 177      83.980   0.614  98.214  1.00 30.25           O  
ATOM    632  CB  PRO A 177      83.718  -2.571  97.184  1.00 35.64           C  
ATOM    633  CG  PRO A 177      83.150  -3.927  97.542  1.00 37.39           C  
ATOM    634  CD  PRO A 177      81.837  -3.613  98.202  1.00 35.27           C  
ATOM    635  N   HIS A 178      82.054   0.072  97.279  1.00 28.11           N  
ATOM    636  CA  HIS A 178      81.824   1.407  96.772  1.00 25.69           C  
ATOM    637  C   HIS A 178      81.749   2.367  97.911  1.00 24.09           C  
ATOM    638  O   HIS A 178      82.384   3.420  97.896  1.00 28.13           O  
ATOM    639  CB  HIS A 178      80.550   1.448  95.901  1.00 24.53           C  
ATOM    640  CG  HIS A 178      79.990   2.819  95.735  1.00 22.59           C  
ATOM    641  CD2 HIS A 178      78.776   3.325  96.043  1.00 21.72           C  
ATOM    642  ND1 HIS A 178      80.721   3.860  95.196  1.00 19.50           N  
ATOM    643  CE1 HIS A 178      79.962   4.934  95.108  1.00 23.17           C  
ATOM    644  NE2 HIS A 178      78.777   4.651  95.656  1.00 27.53           N  
ATOM    645  N   HIS A 179      80.886   2.074  98.889  1.00 28.01           N  
ATOM    646  CA  HIS A 179      80.642   3.080  99.930  1.00 25.73           C  
ATOM    647  C   HIS A 179      81.851   3.158 100.832  1.00 25.12           C  
ATOM    648  O   HIS A 179      82.244   4.250 101.229  1.00 21.97           O  
ATOM    649  CB  HIS A 179      79.408   2.799 100.746  1.00 23.63           C  
ATOM    650  CG  HIS A 179      78.143   3.218 100.064  1.00 24.18           C  
ATOM    651  CD2 HIS A 179      77.072   2.512  99.707  1.00 20.36           C  
ATOM    652  ND1 HIS A 179      77.881   4.517  99.680  1.00 32.65           N  
ATOM    653  CE1 HIS A 179      76.686   4.581  99.122  1.00 27.52           C  
ATOM    654  NE2 HIS A 179      76.188   3.363  99.100  1.00 26.45           N  
ATOM    655  N   GLU A 180      82.514   2.027 101.058  1.00 26.42           N  
ATOM    656  CA  GLU A 180      83.754   2.079 101.830  1.00 33.07           C  
ATOM    657  C   GLU A 180      84.747   3.083 101.256  1.00 34.77           C  
ATOM    658  O   GLU A 180      85.510   3.714 102.012  1.00 39.69           O  
ATOM    659  CB  GLU A 180      84.376   0.682 101.877  1.00 36.56           C  
ATOM    660  CG  GLU A 180      85.597   0.582 102.714  1.00 41.11           C  
ATOM    661  CD  GLU A 180      86.256  -0.785 102.654  1.00 47.27           C  
ATOM    662  OE1 GLU A 180      85.681  -1.720 102.076  1.00 50.39           O  
ATOM    663  OE2 GLU A 180      87.374  -0.914 103.209  1.00 46.74           O1-
ATOM    664  N   ARG A 181      84.800   3.174  99.928  1.00 34.22           N  
ATOM    665  CA  ARG A 181      85.758   4.067  99.246  1.00 38.36           C  
ATOM    666  C   ARG A 181      85.207   5.422  98.910  1.00 33.43           C  
ATOM    667  O   ARG A 181      85.935   6.202  98.337  1.00 35.54           O  
ATOM    668  CB  ARG A 181      86.312   3.399  97.979  1.00 41.98           C  
ATOM    669  CG  ARG A 181      87.105   2.134  98.284  1.00 46.57           C  
ATOM    670  CD  ARG A 181      87.579   1.512  96.994  1.00 51.96           C  
ATOM    671  NE  ARG A 181      88.583   2.305  96.323  1.00 55.08           N  
ATOM    672  CZ  ARG A 181      89.908   2.215  96.478  1.00 61.52           C  
ATOM    673  NH1 ARG A 181      90.471   1.374  97.356  1.00 68.98           N1+
ATOM    674  NH2 ARG A 181      90.684   3.020  95.761  1.00 64.10           N  
ATOM    675  N   CYS A 182      83.953   5.705  99.253  1.00 30.34           N  
ATOM    676  CA  CYS A 182      83.317   7.017  99.013  1.00 36.24           C  
ATOM    677  C   CYS A 182      83.909   8.076  99.848  1.00 37.74           C  
ATOM    678  O   CYS A 182      84.295   7.806 100.977  1.00 44.11           O  
ATOM    679  CB  CYS A 182      81.825   7.039  99.437  1.00 36.50           C  
ATOM    680  SG  CYS A 182      80.769   6.711  97.985  1.00 47.80           S  
ATOM    681  N   SER A 183      83.781   9.306  99.406  1.00 33.69           N  
ATOM    682  CA  SER A 183      84.365  10.426 100.141  1.00 39.47           C  
ATOM    683  C   SER A 183      83.394  11.059 101.079  1.00 38.99           C  
ATOM    684  O   SER A 183      83.138  12.284 101.020  1.00 41.17           O  
ATOM    685  CB  SER A 183      84.929  11.450  99.151  1.00 39.28           C  
ATOM    686  OG  SER A 183      86.209  10.996  98.806  1.00 39.45           O  
ATOM    687  N   ASP A 184      82.928  10.249 102.031  1.00 38.57           N  
ATOM    688  CA  ASP A 184      81.845  10.676 102.903  1.00 34.95           C  
ATOM    689  C   ASP A 184      82.169  10.551 104.373  1.00 33.10           C  
ATOM    690  O   ASP A 184      81.275  10.523 105.191  1.00 35.82           O  
ATOM    691  CB  ASP A 184      80.580   9.873 102.564  1.00 33.46           C  
ATOM    692  CG  ASP A 184      80.660   8.376 102.980  1.00 31.38           C  
ATOM    693  OD1 ASP A 184      81.560   7.917 103.694  1.00 31.00           O  
ATOM    694  OD2 ASP A 184      79.741   7.631 102.631  1.00 25.60           O1-
ATOM    695  N   SER A 185      83.444  10.437 104.710  1.00 35.65           N  
ATOM    696  CA  SER A 185      83.885  10.440 106.107  1.00 34.85           C  
ATOM    697  C   SER A 185      83.408  11.649 106.871  1.00 36.86           C  
ATOM    698  O   SER A 185      83.443  12.745 106.364  1.00 38.54           O  
ATOM    699  CB  SER A 185      85.417  10.430 106.161  1.00 32.55           C  
ATOM    700  OG  SER A 185      85.850  10.425 107.508  1.00 31.92           O  
ATOM    701  N   ASP A 186      82.995  11.459 108.125  1.00 35.92           N  
ATOM    702  CA  ASP A 186      82.797  12.579 109.044  1.00 28.26           C  
ATOM    703  C   ASP A 186      84.021  12.810 109.941  1.00 29.20           C  
ATOM    704  O   ASP A 186      83.967  13.571 110.893  1.00 30.72           O  
ATOM    705  CB  ASP A 186      81.578  12.320 109.927  1.00 30.26           C  
ATOM    706  CG  ASP A 186      81.777  11.117 110.900  1.00 28.02           C  
ATOM    707  OD1 ASP A 186      82.775  10.319 110.811  1.00 28.75           O  
ATOM    708  OD2 ASP A 186      80.930  10.954 111.757  1.00 31.90           O1-
ATOM    709  N   GLY A 187      85.144  12.143 109.642  1.00 34.23           N  
ATOM    710  CA  GLY A 187      86.372  12.248 110.433  1.00 32.51           C  
ATOM    711  C   GLY A 187      86.431  11.379 111.668  1.00 28.91           C  
ATOM    712  O   GLY A 187      87.489  11.242 112.235  1.00 29.75           O  
ATOM    713  N   LEU A 188      85.312  10.804 112.105  1.00 26.27           N  
ATOM    714  CA  LEU A 188      85.287   9.958 113.262  1.00 25.32           C  
ATOM    715  C   LEU A 188      85.073   8.501 112.904  1.00 28.30           C  
ATOM    716  O   LEU A 188      85.779   7.630 113.425  1.00 28.82           O  
ATOM    717  CB  LEU A 188      84.251  10.413 114.228  1.00 25.77           C  
ATOM    718  CG  LEU A 188      84.362  11.886 114.549  1.00 29.06           C  
ATOM    719  CD1 LEU A 188      83.140  12.256 115.350  1.00 32.66           C  
ATOM    720  CD2 LEU A 188      85.681  12.191 115.307  1.00 27.74           C  
ATOM    721  N   ALA A 189      84.090   8.221 112.047  1.00 25.97           N  
ATOM    722  CA  ALA A 189      83.738   6.846 111.714  1.00 24.18           C  
ATOM    723  C   ALA A 189      84.770   6.168 110.816  1.00 28.27           C  
ATOM    724  O   ALA A 189      85.240   6.779 109.850  1.00 27.40           O  
ATOM    725  CB  ALA A 189      82.402   6.854 111.038  1.00 27.89           C  
ATOM    726  N   PRO A 190      85.118   4.888 111.106  1.00 25.23           N  
ATOM    727  CA  PRO A 190      85.873   4.178 110.109  1.00 26.23           C  
ATOM    728  C   PRO A 190      85.079   3.990 108.842  1.00 23.92           C  
ATOM    729  O   PRO A 190      83.873   3.713 108.871  1.00 25.17           O  
ATOM    730  CB  PRO A 190      86.158   2.805 110.768  1.00 24.91           C  
ATOM    731  CG  PRO A 190      85.926   3.025 112.198  1.00 23.48           C  
ATOM    732  CD  PRO A 190      84.810   4.017 112.227  1.00 23.75           C  
ATOM    733  N   PRO A 191      85.765   4.099 107.682  1.00 24.55           N  
ATOM    734  CA  PRO A 191      85.032   4.015 106.450  1.00 24.94           C  
ATOM    735  C   PRO A 191      84.273   2.689 106.194  1.00 25.64           C  
ATOM    736  O   PRO A 191      83.351   2.710 105.378  1.00 24.78           O  
ATOM    737  CB  PRO A 191      86.128   4.251 105.333  1.00 25.01           C  
ATOM    738  CG  PRO A 191      87.393   4.120 106.015  1.00 26.23           C  
ATOM    739  CD  PRO A 191      87.213   4.260 107.495  1.00 24.13           C  
ATOM    740  N   GLN A 192      84.692   1.554 106.781  1.00 25.89           N  
ATOM    741  CA  GLN A 192      83.972   0.256 106.569  1.00 24.78           C  
ATOM    742  C   GLN A 192      82.676   0.135 107.423  1.00 20.20           C  
ATOM    743  O   GLN A 192      81.837  -0.684 107.139  1.00 22.18           O  
ATOM    744  CB  GLN A 192      84.816  -0.926 106.938  1.00 25.81           C  
ATOM    745  CG  GLN A 192      86.007  -1.282 106.064  1.00 34.23           C  
ATOM    746  CD  GLN A 192      86.755  -2.501 106.595  1.00 39.64           C  
ATOM    747  NE2 GLN A 192      87.490  -3.159 105.695  1.00 48.86           N  
ATOM    748  OE1 GLN A 192      86.727  -2.827 107.803  1.00 50.11           O  
ATOM    749  N   HIS A 193      82.543   0.915 108.486  1.00 18.56           N  
ATOM    750  CA  HIS A 193      81.359   0.828 109.374  1.00 19.35           C  
ATOM    751  C   HIS A 193      80.047   1.293 108.787  1.00 20.48           C  
ATOM    752  O   HIS A 193      79.887   2.457 108.315  1.00 17.44           O  
ATOM    753  CB  HIS A 193      81.598   1.605 110.675  1.00 19.98           C  
ATOM    754  CG  HIS A 193      82.565   0.940 111.595  1.00 17.08           C  
ATOM    755  CD2 HIS A 193      83.718   0.300 111.366  1.00 19.54           C  
ATOM    756  ND1 HIS A 193      82.398   0.954 112.957  1.00 17.70           N  
ATOM    757  CE1 HIS A 193      83.382   0.306 113.528  1.00 19.10           C  
ATOM    758  NE2 HIS A 193      84.196  -0.114 112.581  1.00 20.84           N  
ATOM    759  N   LEU A 194      79.100   0.383 108.822  1.00 20.61           N  
ATOM    760  CA  LEU A 194      77.701   0.678 108.410  1.00 21.47           C  
ATOM    761  C   LEU A 194      77.014   1.716 109.283  1.00 18.91           C  
ATOM    762  O   LEU A 194      76.340   2.603 108.736  1.00 22.95           O  
ATOM    763  CB  LEU A 194      76.827  -0.560 108.447  1.00 19.49           C  
ATOM    764  CG  LEU A 194      75.348  -0.395 108.139  1.00 20.62           C  
ATOM    765  CD1 LEU A 194      75.142   0.070 106.702  1.00 18.36           C  
ATOM    766  CD2 LEU A 194      74.612  -1.697 108.323  1.00 21.11           C  
ATOM    767  N   ILE A 195      77.102   1.563 110.595  1.00 22.97           N  
ATOM    768  CA  ILE A 195      76.341   2.419 111.557  1.00 19.71           C  
ATOM    769  C   ILE A 195      77.267   3.499 112.102  1.00 18.94           C  
ATOM    770  O   ILE A 195      78.307   3.183 112.698  1.00 17.77           O  
ATOM    771  CB  ILE A 195      75.711   1.614 112.679  1.00 23.58           C  
ATOM    772  CG1 ILE A 195      74.993   0.372 112.113  1.00 24.64           C  
ATOM    773  CG2 ILE A 195      74.716   2.469 113.468  1.00 24.68           C  
ATOM    774  CD1 ILE A 195      74.336  -0.518 113.183  1.00 25.09           C  
ATOM    775  N   ARG A 196      76.815   4.758 111.980  1.00 19.09           N  
ATOM    776  CA  ARG A 196      77.443   5.910 112.584  1.00 21.44           C  
ATOM    777  C   ARG A 196      76.490   6.583 113.588  1.00 19.56           C  
ATOM    778  O   ARG A 196      75.271   6.380 113.492  1.00 20.32           O  
ATOM    779  CB  ARG A 196      77.758   6.935 111.466  1.00 23.33           C  
ATOM    780  CG  ARG A 196      78.854   6.479 110.572  1.00 23.33           C  
ATOM    781  CD  ARG A 196      79.317   7.619 109.677  1.00 26.75           C  
ATOM    782  NE  ARG A 196      80.130   7.132 108.589  1.00 28.27           N  
ATOM    783  CZ  ARG A 196      80.469   7.845 107.535  1.00 29.53           C  
ATOM    784  NH1 ARG A 196      80.160   9.132 107.464  1.00 29.49           N1+
ATOM    785  NH2 ARG A 196      81.239   7.310 106.585  1.00 30.60           N  
ATOM    786  N   VAL A 197      77.042   7.314 114.557  1.00 16.07           N  
ATOM    787  CA  VAL A 197      76.259   8.231 115.340  1.00 19.65           C  
ATOM    788  C   VAL A 197      76.608   9.676 114.855  1.00 24.95           C  
ATOM    789  O   VAL A 197      77.785   9.975 114.665  1.00 24.81           O  
ATOM    790  CB  VAL A 197      76.529   8.030 116.851  1.00 21.67           C  
ATOM    791  CG1 VAL A 197      75.885   9.109 117.668  1.00 19.64           C  
ATOM    792  CG2 VAL A 197      76.004   6.662 117.283  1.00 22.82           C  
ATOM    793  N   GLU A 198      75.606  10.505 114.593  1.00 24.93           N  
ATOM    794  CA  GLU A 198      75.859  11.885 114.205  1.00 30.28           C  
ATOM    795  C   GLU A 198      75.652  12.793 115.421  1.00 28.26           C  
ATOM    796  O   GLU A 198      74.961  12.422 116.371  1.00 32.76           O  
ATOM    797  CB  GLU A 198      74.926  12.292 113.027  1.00 34.96           C  
ATOM    798  CG  GLU A 198      73.588  12.858 113.453  1.00 36.25           C  
ATOM    799  CD  GLU A 198      72.649  13.238 112.311  1.00 34.87           C  
ATOM    800  OE1 GLU A 198      71.962  12.376 111.749  1.00 29.86           O  
ATOM    801  OE2 GLU A 198      72.562  14.438 112.002  1.00 46.12           O1-
ATOM    802  N   GLY A 199      76.251  13.969 115.430  1.00 33.44           N  
ATOM    803  CA  GLY A 199      76.032  14.952 116.513  1.00 28.81           C  
ATOM    804  C   GLY A 199      76.530  14.621 117.901  1.00 32.81           C  
ATOM    805  O   GLY A 199      76.002  15.134 118.892  1.00 31.96           O  
ATOM    806  N   ASN A 200      77.534  13.749 118.018  1.00 31.65           N  
ATOM    807  CA  ASN A 200      78.076  13.355 119.306  1.00 31.11           C  
ATOM    808  C   ASN A 200      79.589  13.147 119.214  1.00 34.84           C  
ATOM    809  O   ASN A 200      80.080  12.128 118.678  1.00 35.51           O  
ATOM    810  CB  ASN A 200      77.404  12.073 119.867  1.00 30.61           C  
ATOM    811  CG  ASN A 200      77.712  11.880 121.354  1.00 29.55           C  
ATOM    812  ND2 ASN A 200      76.778  11.355 122.078  1.00 26.24           N  
ATOM    813  OD1 ASN A 200      78.818  12.152 121.816  1.00 36.72           O  
ATOM    814  N   LEU A 201      80.313  14.114 119.782  1.00 34.72           N  
ATOM    815  CA  LEU A 201      81.746  14.149 119.729  1.00 36.53           C  
ATOM    816  C   LEU A 201      82.420  13.112 120.636  1.00 30.47           C  
ATOM    817  O   LEU A 201      83.617  12.944 120.564  1.00 29.03           O  
ATOM    818  CB  LEU A 201      82.281  15.586 120.044  1.00 37.48           C  
ATOM    819  CG  LEU A 201      82.323  16.523 118.847  1.00 41.06           C  
ATOM    820  CD1 LEU A 201      82.840  17.885 119.284  1.00 47.16           C  
ATOM    821  CD2 LEU A 201      83.181  15.976 117.687  1.00 42.62           C  
ATOM    822  N   ARG A 202      81.669  12.479 121.533  1.00 27.51           N  
ATOM    823  CA  ARG A 202      82.229  11.464 122.349  1.00 26.26           C  
ATOM    824  C   ARG A 202      82.085  10.053 121.732  1.00 22.72           C  
ATOM    825  O   ARG A 202      82.158   9.080 122.469  1.00 23.50           O  
ATOM    826  CB  ARG A 202      81.607  11.560 123.709  1.00 28.22           C  
ATOM    827  CG  ARG A 202      81.782  12.946 124.344  1.00 34.17           C  
ATOM    828  CD  ARG A 202      81.370  12.858 125.778  1.00 37.54           C  
ATOM    829  NE  ARG A 202      79.922  12.724 125.897  1.00 39.89           N  
ATOM    830  CZ  ARG A 202      79.280  12.609 127.061  1.00 45.71           C  
ATOM    831  NH1 ARG A 202      79.953  12.629 128.210  1.00 41.92           N1+
ATOM    832  NH2 ARG A 202      77.956  12.433 127.072  1.00 53.47           N  
ATOM    833  N   VAL A 203      81.659   9.973 120.474  1.00 22.75           N  
ATOM    834  CA  VAL A 203      81.384   8.677 119.829  1.00 20.67           C  
ATOM    835  C   VAL A 203      82.714   7.836 119.711  1.00 21.54           C  
ATOM    836  O   VAL A 203      83.808   8.387 119.453  1.00 22.16           O  
ATOM    837  CB  VAL A 203      80.649   8.892 118.510  1.00 21.35           C  
ATOM    838  CG1 VAL A 203      81.516   9.614 117.496  1.00 23.68           C  
ATOM    839  CG2 VAL A 203      80.176   7.555 117.925  1.00 22.39           C  
ATOM    840  N   GLU A 204      82.614   6.532 119.890  1.00 20.28           N  
ATOM    841  CA  GLU A 204      83.785   5.620 119.857  1.00 22.83           C  
ATOM    842  C   GLU A 204      83.417   4.458 118.946  1.00 22.42           C  
ATOM    843  O   GLU A 204      82.273   3.975 118.983  1.00 23.63           O  
ATOM    844  CB  GLU A 204      84.093   5.175 121.253  1.00 23.55           C  
ATOM    845  CG  GLU A 204      85.054   3.961 121.331  1.00 26.07           C  
ATOM    846  CD  GLU A 204      85.322   3.477 122.719  1.00 23.23           C  
ATOM    847  OE1 GLU A 204      85.307   4.320 123.659  1.00 24.05           O  
ATOM    848  OE2 GLU A 204      85.276   2.229 122.931  1.00 25.05           O1-
ATOM    849  N   TYR A 205      84.294   4.161 117.993  1.00 21.04           N  
ATOM    850  CA  TYR A 205      84.078   3.067 117.086  1.00 21.22           C  
ATOM    851  C   TYR A 205      85.029   1.916 117.407  1.00 20.92           C  
ATOM    852  O   TYR A 205      86.200   2.145 117.683  1.00 25.96           O  
ATOM    853  CB  TYR A 205      84.244   3.543 115.600  1.00 20.39           C  
ATOM    854  CG  TYR A 205      83.170   4.511 115.168  1.00 19.23           C  
ATOM    855  CD1 TYR A 205      83.279   5.883 115.452  1.00 21.74           C  
ATOM    856  CD2 TYR A 205      82.023   4.074 114.499  1.00 18.72           C  
ATOM    857  CE1 TYR A 205      82.269   6.772 115.035  1.00 21.36           C  
ATOM    858  CE2 TYR A 205      81.002   4.948 114.089  1.00 17.71           C  
ATOM    859  CZ  TYR A 205      81.158   6.302 114.317  1.00 17.28           C  
ATOM    860  OH  TYR A 205      80.160   7.167 113.999  1.00 18.89           O  
ATOM    861  N   LEU A 206      84.535   0.679 117.262  1.00 21.21           N  
ATOM    862  CA  LEU A 206      85.270  -0.498 117.557  1.00 19.28           C  
ATOM    863  C   LEU A 206      85.280  -1.507 116.402  1.00 24.98           C  
ATOM    864  O   LEU A 206      84.242  -1.768 115.810  1.00 23.35           O  
ATOM    865  CB  LEU A 206      84.688  -1.187 118.780  1.00 18.81           C  
ATOM    866  CG  LEU A 206      85.331  -2.558 119.174  1.00 15.53           C  
ATOM    867  CD1 LEU A 206      86.778  -2.427 119.600  1.00 16.46           C  
ATOM    868  CD2 LEU A 206      84.544  -3.245 120.314  1.00 15.90           C  
ATOM    869  N   ASP A 207      86.476  -2.004 116.081  1.00 25.54           N  
ATOM    870  CA  ASP A 207      86.672  -3.208 115.252  1.00 28.95           C  
ATOM    871  C   ASP A 207      87.073  -4.274 116.248  1.00 26.33           C  
ATOM    872  O   ASP A 207      88.152  -4.158 116.799  1.00 22.35           O  
ATOM    873  CB  ASP A 207      87.834  -3.016 114.273  1.00 31.66           C  
ATOM    874  CG  ASP A 207      87.487  -2.166 113.063  1.00 31.53           C  
ATOM    875  OD1 ASP A 207      86.326  -1.813 112.811  1.00 34.23           O  
ATOM    876  OD2 ASP A 207      88.436  -1.788 112.336  1.00 35.52           O1-
ATOM    877  N   ASP A 208      86.214  -5.249 116.509  1.00 26.03           N  
ATOM    878  CA  ASP A 208      86.520  -6.220 117.508  1.00 28.49           C  
ATOM    879  C   ASP A 208      87.694  -7.066 117.029  1.00 27.77           C  
ATOM    880  O   ASP A 208      87.635  -7.654 115.977  1.00 29.13           O  
ATOM    881  CB  ASP A 208      85.340  -7.106 117.785  1.00 29.28           C  
ATOM    882  CG  ASP A 208      85.537  -7.930 119.051  1.00 35.88           C  
ATOM    883  OD1 ASP A 208      86.325  -8.940 119.059  1.00 38.73           O  
ATOM    884  OD2 ASP A 208      84.914  -7.586 120.055  1.00 26.98           O1-
ATOM    885  N   ARG A 209      88.724  -7.101 117.845  1.00 28.16           N  
ATOM    886  CA  ARG A 209      89.964  -7.835 117.598  1.00 39.98           C  
ATOM    887  C   ARG A 209      89.808  -9.336 117.341  1.00 38.38           C  
ATOM    888  O   ARG A 209      90.520  -9.889 116.521  1.00 39.88           O  
ATOM    889  CB  ARG A 209      90.876  -7.660 118.806  1.00 42.75           C  
ATOM    890  CG  ARG A 209      92.244  -8.245 118.634  1.00 52.05           C  
ATOM    891  CD  ARG A 209      93.121  -7.651 117.514  1.00 57.65           C  
ATOM    892  NE  ARG A 209      94.565  -7.808 117.776  1.00 60.00           N  
ATOM    893  CZ  ARG A 209      95.523  -7.235 117.049  1.00 62.55           C  
ATOM    894  NH1 ARG A 209      95.210  -6.458 116.016  1.00 65.95           N1+
ATOM    895  NH2 ARG A 209      96.807  -7.431 117.348  1.00 73.09           N  
ATOM    896  N   ASN A 210      88.863  -9.962 118.028  1.00 33.54           N  
ATOM    897  CA  ASN A 210      88.560 -11.392 117.872  1.00 36.20           C  
ATOM    898  C   ASN A 210      87.435 -11.714 116.909  1.00 40.18           C  
ATOM    899  O   ASN A 210      87.597 -12.584 116.054  1.00 38.00           O  
ATOM    900  CB  ASN A 210      88.378 -11.961 119.244  1.00 37.99           C  
ATOM    901  CG  ASN A 210      89.709 -11.916 119.990  1.00 37.04           C  
ATOM    902  ND2 ASN A 210      89.701 -11.614 121.267  1.00 46.78           N  
ATOM    903  OD1 ASN A 210      90.753 -12.029 119.350  1.00 41.78           O  
ATOM    904  N   THR A 211      86.333 -10.981 116.965  1.00 34.24           N  
ATOM    905  CA  THR A 211      85.220 -11.280 116.099  1.00 32.23           C  
ATOM    906  C   THR A 211      85.262 -10.562 114.771  1.00 32.50           C  
ATOM    907  O   THR A 211      84.566 -10.958 113.864  1.00 33.88           O  
ATOM    908  CB  THR A 211      83.865 -10.953 116.778  1.00 34.89           C  
ATOM    909  CG2 THR A 211      83.789 -11.614 118.138  1.00 35.81           C  
ATOM    910  OG1 THR A 211      83.690  -9.523 116.904  1.00 38.51           O  
ATOM    911  N   PHE A 212      86.034  -9.488 114.677  1.00 29.05           N  
ATOM    912  CA  PHE A 212      86.054  -8.571 113.518  1.00 29.65           C  
ATOM    913  C   PHE A 212      84.794  -7.769 113.340  1.00 24.45           C  
ATOM    914  O   PHE A 212      84.613  -7.061 112.333  1.00 23.03           O  
ATOM    915  CB  PHE A 212      86.470  -9.326 112.257  1.00 31.89           C  
ATOM    916  CG  PHE A 212      87.732 -10.122 112.456  1.00 38.31           C  
ATOM    917  CD1 PHE A 212      88.909  -9.487 112.834  1.00 40.72           C  
ATOM    918  CD2 PHE A 212      87.753 -11.525 112.282  1.00 43.60           C  
ATOM    919  CE1 PHE A 212      90.093 -10.205 113.030  1.00 40.61           C  
ATOM    920  CE2 PHE A 212      88.939 -12.250 112.469  1.00 40.89           C  
ATOM    921  CZ  PHE A 212      90.100 -11.589 112.846  1.00 39.52           C  
ATOM    922  N   ARG A 213      83.880  -7.827 114.295  1.00 26.98           N  
ATOM    923  CA  ARG A 213      82.629  -7.064 114.117  1.00 24.98           C  
ATOM    924  C   ARG A 213      82.853  -5.596 114.416  1.00 22.29           C  
ATOM    925  O   ARG A 213      83.661  -5.205 115.288  1.00 23.35           O  
ATOM    926  CB  ARG A 213      81.516  -7.683 114.925  1.00 27.62           C  
ATOM    927  CG  ARG A 213      81.218  -9.046 114.300  1.00 28.94           C  
ATOM    928  CD  ARG A 213      79.983  -9.599 114.876  1.00 31.96           C  
ATOM    929  NE  ARG A 213      79.686 -10.952 114.436  1.00 30.87           N  
ATOM    930  CZ  ARG A 213      78.856 -11.303 113.448  1.00 29.78           C  
ATOM    931  NH1 ARG A 213      78.207 -10.422 112.696  1.00 30.22           N1+
ATOM    932  NH2 ARG A 213      78.667 -12.577 113.239  1.00 30.44           N  
ATOM    933  N   HIS A 214      82.046  -4.785 113.752  1.00 24.54           N  
ATOM    934  CA  HIS A 214      82.056  -3.376 113.959  1.00 21.91           C  
ATOM    935  C   HIS A 214      81.022  -3.009 114.958  1.00 23.20           C  
ATOM    936  O   HIS A 214      79.876  -3.534 114.918  1.00 20.30           O  
ATOM    937  CB  HIS A 214      81.733  -2.697 112.646  1.00 26.18           C  
ATOM    938  CG  HIS A 214      82.680  -3.044 111.531  1.00 24.64           C  
ATOM    939  CD2 HIS A 214      83.933  -3.567 111.537  1.00 24.77           C  
ATOM    940  ND1 HIS A 214      82.356  -2.825 110.213  1.00 28.19           N  
ATOM    941  CE1 HIS A 214      83.368  -3.216 109.451  1.00 29.05           C  
ATOM    942  NE2 HIS A 214      84.334  -3.667 110.232  1.00 24.35           N  
ATOM    943  N   SER A 215      81.287  -1.978 115.753  1.00 20.47           N  
ATOM    944  CA  SER A 215      80.182  -1.391 116.518  1.00 18.39           C  
ATOM    945  C   SER A 215      80.516   0.089 116.846  1.00 21.06           C  
ATOM    946  O   SER A 215      81.680   0.514 116.720  1.00 19.17           O  
ATOM    947  CB  SER A 215      79.964  -2.176 117.771  1.00 15.80           C  
ATOM    948  OG  SER A 215      81.123  -2.210 118.577  1.00 18.03           O  
ATOM    949  N   VAL A 216      79.492   0.817 117.276  1.00 19.08           N  
ATOM    950  CA  VAL A 216      79.579   2.245 117.632  1.00 18.01           C  
ATOM    951  C   VAL A 216      78.988   2.466 118.971  1.00 18.30           C  
ATOM    952  O   VAL A 216      77.912   1.937 119.300  1.00 18.95           O  
ATOM    953  CB  VAL A 216      78.967   3.148 116.547  1.00 18.49           C  
ATOM    954  CG1 VAL A 216      77.517   2.782 116.236  1.00 20.73           C  
ATOM    955  CG2 VAL A 216      79.143   4.609 116.958  1.00 20.35           C  
ATOM    956  N   VAL A 217      79.765   3.093 119.845  1.00 23.59           N  
ATOM    957  CA  VAL A 217      79.344   3.299 121.234  1.00 23.80           C  
ATOM    958  C   VAL A 217      79.411   4.796 121.634  1.00 24.04           C  
ATOM    959  O   VAL A 217      80.239   5.571 121.159  1.00 24.67           O  
ATOM    960  CB  VAL A 217      80.083   2.290 122.184  1.00 22.49           C  
ATOM    961  CG1 VAL A 217      81.582   2.410 122.031  1.00 24.85           C  
ATOM    962  CG2 VAL A 217      79.691   2.426 123.635  1.00 21.48           C  
ATOM    963  N   VAL A 218      78.427   5.208 122.415  1.00 25.77           N  
ATOM    964  CA  VAL A 218      78.356   6.564 122.934  1.00 23.81           C  
ATOM    965  C   VAL A 218      78.122   6.429 124.435  1.00 23.76           C  
ATOM    966  O   VAL A 218      77.422   5.515 124.886  1.00 20.81           O  
ATOM    967  CB  VAL A 218      77.211   7.418 122.350  1.00 24.35           C  
ATOM    968  CG1 VAL A 218      77.499   7.812 120.880  1.00 27.67           C  
ATOM    969  CG2 VAL A 218      75.865   6.748 122.436  1.00 27.17           C  
ATOM    970  N   PRO A 219      78.643   7.377 125.215  1.00 22.61           N  
ATOM    971  CA  PRO A 219      78.086   7.497 126.578  1.00 23.60           C  
ATOM    972  C   PRO A 219      76.534   7.623 126.668  1.00 23.37           C  
ATOM    973  O   PRO A 219      75.883   8.377 125.920  1.00 24.03           O  
ATOM    974  CB  PRO A 219      78.813   8.722 127.173  1.00 22.67           C  
ATOM    975  CG  PRO A 219      79.832   9.122 126.155  1.00 23.39           C  
ATOM    976  CD  PRO A 219      79.438   8.540 124.838  1.00 22.88           C  
ATOM    977  N   TYR A 220      75.937   6.849 127.595  1.00 26.64           N  
ATOM    978  CA  TYR A 220      74.542   6.986 127.939  1.00 20.84           C  
ATOM    979  C   TYR A 220      74.391   8.347 128.687  1.00 24.63           C  
ATOM    980  O   TYR A 220      75.147   8.609 129.604  1.00 25.44           O  
ATOM    981  CB  TYR A 220      74.082   5.905 128.910  1.00 21.24           C  
ATOM    982  CG  TYR A 220      72.678   6.166 129.395  1.00 19.63           C  
ATOM    983  CD1 TYR A 220      71.609   5.870 128.609  1.00 19.74           C  
ATOM    984  CD2 TYR A 220      72.447   6.778 130.644  1.00 25.21           C  
ATOM    985  CE1 TYR A 220      70.346   6.146 129.003  1.00 22.51           C  
ATOM    986  CE2 TYR A 220      71.163   7.023 131.086  1.00 22.70           C  
ATOM    987  CZ  TYR A 220      70.135   6.735 130.240  1.00 23.44           C  
ATOM    988  OH  TYR A 220      68.815   6.938 130.597  1.00 22.47           O  
ATOM    989  N   GLU A 221      73.446   9.185 128.266  1.00 25.76           N  
ATOM    990  CA  GLU A 221      73.089  10.443 128.968  1.00 28.28           C  
ATOM    991  C   GLU A 221      71.696  10.227 129.433  1.00 25.88           C  
ATOM    992  O   GLU A 221      70.845   9.704 128.659  1.00 27.66           O  
ATOM    993  CB  GLU A 221      73.104  11.628 128.007  1.00 32.31           C  
ATOM    994  CG  GLU A 221      74.466  12.090 127.584  1.00 36.94           C  
ATOM    995  CD  GLU A 221      74.446  12.898 126.300  1.00 47.74           C  
ATOM    996  OE1 GLU A 221      73.361  13.334 125.839  1.00 54.80           O  
ATOM    997  OE2 GLU A 221      75.522  13.086 125.724  1.00 52.44           O1-
ATOM    998  N   PRO A 222      71.388  10.625 130.666  1.00 27.85           N  
ATOM    999  CA  PRO A 222      69.970  10.593 131.065  1.00 31.35           C  
ATOM   1000  C   PRO A 222      69.032  11.491 130.235  1.00 32.75           C  
ATOM   1001  O   PRO A 222      69.495  12.424 129.561  1.00 35.45           O  
ATOM   1002  CB  PRO A 222      69.985  11.117 132.524  1.00 32.47           C  
ATOM   1003  CG  PRO A 222      71.388  11.046 132.947  1.00 32.51           C  
ATOM   1004  CD  PRO A 222      72.234  11.177 131.730  1.00 30.71           C  
ATOM   1005  N   PRO A 223      67.708  11.195 130.275  1.00 36.32           N  
ATOM   1006  CA  PRO A 223      66.812  12.101 129.564  1.00 40.15           C  
ATOM   1007  C   PRO A 223      66.899  13.423 130.309  1.00 41.52           C  
ATOM   1008  O   PRO A 223      67.256  13.387 131.497  1.00 42.74           O  
ATOM   1009  CB  PRO A 223      65.403  11.559 129.841  1.00 45.47           C  
ATOM   1010  CG  PRO A 223      65.576  10.218 130.446  1.00 41.71           C  
ATOM   1011  CD  PRO A 223      66.987  10.105 130.941  1.00 39.69           C  
ATOM   1012  N   GLU A 224      66.579  14.548 129.687  1.00 50.32           N  
ATOM   1013  CA  GLU A 224      66.262  15.784 130.451  1.00 56.54           C  
ATOM   1014  C   GLU A 224      65.176  15.454 131.457  1.00 59.09           C  
ATOM   1015  O   GLU A 224      64.264  14.748 131.095  1.00 69.40           O  
ATOM   1016  CB  GLU A 224      65.703  16.877 129.528  1.00 53.62           C  
ATOM   1017  CG  GLU A 224      65.820  18.250 130.175  1.00 61.02           C  
ATOM   1018  CD  GLU A 224      64.541  18.929 130.642  1.00 65.75           C  
ATOM   1019  OE1 GLU A 224      63.394  18.557 130.259  1.00 62.26           O  
ATOM   1020  OE2 GLU A 224      64.722  19.929 131.377  1.00 57.48           O1-
ATOM   1021  N   VAL A 225      65.245  15.981 132.687  1.00 56.20           N  
ATOM   1022  CA  VAL A 225      64.198  15.729 133.703  1.00 56.62           C  
ATOM   1023  C   VAL A 225      62.844  16.372 133.252  1.00 54.31           C  
ATOM   1024  CB  VAL A 225      64.608  16.315 135.087  1.00 56.43           C  
ATOM   1025  CG1 VAL A 225      63.557  16.069 136.183  1.00 52.04           C  
ATOM   1026  CG2 VAL A 225      65.986  15.797 135.497  1.00 56.09           C  
ATOM   1027  N   GLY A 226      61.823  15.529 133.138  1.00 60.47           N  
ATOM   1028  CA  GLY A 226      60.511  15.860 132.556  1.00 69.82           C  
ATOM   1029  C   GLY A 226      60.416  15.628 131.055  1.00 70.40           C  
ATOM   1030  O   GLY A 226      59.349  15.787 130.465  1.00 72.79           O  
ATOM   1031  N   SER A 227      61.522  15.226 130.430  1.00 69.59           N  
ATOM   1032  CA  SER A 227      61.477  14.501 129.153  1.00 62.51           C  
ATOM   1033  C   SER A 227      61.781  13.088 129.470  1.00 53.98           C  
ATOM   1034  O   SER A 227      62.502  12.827 130.397  1.00 67.23           O  
ATOM   1035  CB  SER A 227      62.552  14.983 128.256  1.00 58.38           C  
ATOM   1036  OG  SER A 227      62.512  14.341 127.007  1.00 52.07           O  
ATOM   1037  N   ASP A 228      61.256  12.163 128.703  1.00 44.36           N  
ATOM   1038  CA  ASP A 228      61.176  10.816 129.225  1.00 45.37           C  
ATOM   1039  C   ASP A 228      62.066   9.733 128.568  1.00 38.46           C  
ATOM   1040  O   ASP A 228      62.140   8.642 129.077  1.00 42.93           O  
ATOM   1041  CB  ASP A 228      59.719  10.392 129.182  1.00 47.79           C  
ATOM   1042  CG  ASP A 228      58.798  11.382 129.872  1.00 51.56           C  
ATOM   1043  OD1 ASP A 228      59.133  11.815 130.988  1.00 50.90           O  
ATOM   1044  OD2 ASP A 228      57.736  11.724 129.292  1.00 51.42           O1-
ATOM   1045  N   CYS A 229      62.839  10.084 127.557  1.00 35.71           N  
ATOM   1046  CA  CYS A 229      63.735   9.114 126.945  1.00 34.50           C  
ATOM   1047  C   CYS A 229      64.990   9.819 126.477  1.00 29.22           C  
ATOM   1048  O   CYS A 229      65.051  11.058 126.484  1.00 33.36           O  
ATOM   1049  CB  CYS A 229      62.995   8.445 125.811  1.00 30.36           C  
ATOM   1050  SG  CYS A 229      62.544   9.517 124.473  1.00 32.08           S  
ATOM   1051  N   THR A 230      66.001   9.038 126.147  1.00 25.39           N  
ATOM   1052  CA  THR A 230      67.239   9.555 125.567  1.00 27.82           C  
ATOM   1053  C   THR A 230      67.197   9.207 124.067  1.00 25.48           C  
ATOM   1054  O   THR A 230      66.854   8.098 123.736  1.00 24.83           O  
ATOM   1055  CB  THR A 230      68.441   8.900 126.249  1.00 30.03           C  
ATOM   1056  CG2 THR A 230      69.749   9.402 125.698  1.00 35.22           C  
ATOM   1057  OG1 THR A 230      68.394   9.173 127.658  1.00 35.92           O  
ATOM   1058  N   THR A 231      67.530  10.141 123.183  1.00 22.87           N  
ATOM   1059  CA  THR A 231      67.558   9.898 121.764  1.00 22.58           C  
ATOM   1060  C   THR A 231      68.965   9.839 121.190  1.00 24.80           C  
ATOM   1061  O   THR A 231      69.777  10.710 121.453  1.00 24.73           O  
ATOM   1062  CB  THR A 231      66.666  10.919 121.028  1.00 23.57           C  
ATOM   1063  CG2 THR A 231      66.632  10.635 119.616  1.00 22.99           C  
ATOM   1064  OG1 THR A 231      65.347  10.814 121.542  1.00 22.73           O  
ATOM   1065  N   ILE A 232      69.292   8.797 120.429  1.00 21.32           N  
ATOM   1066  CA  ILE A 232      70.564   8.733 119.722  1.00 19.92           C  
ATOM   1067  C   ILE A 232      70.215   8.823 118.228  1.00 20.77           C  
ATOM   1068  O   ILE A 232      69.221   8.258 117.816  1.00 19.72           O  
ATOM   1069  CB  ILE A 232      71.291   7.417 120.025  1.00 20.02           C  
ATOM   1070  CG1 ILE A 232      71.677   7.402 121.508  1.00 22.98           C  
ATOM   1071  CG2 ILE A 232      72.501   7.244 119.080  1.00 18.72           C  
ATOM   1072  CD1 ILE A 232      72.243   6.073 121.941  1.00 24.71           C  
ATOM   1073  N   HIS A 233      70.979   9.615 117.472  1.00 22.29           N  
ATOM   1074  CA  HIS A 233      70.811   9.768 116.052  1.00 24.63           C  
ATOM   1075  C   HIS A 233      71.813   8.911 115.332  1.00 24.68           C  
ATOM   1076  O   HIS A 233      72.985   9.262 115.245  1.00 25.15           O  
ATOM   1077  CB  HIS A 233      70.996  11.221 115.601  1.00 25.52           C  
ATOM   1078  CG  HIS A 233      69.882  12.124 116.020  1.00 35.57           C  
ATOM   1079  CD2 HIS A 233      68.644  11.851 116.485  1.00 34.69           C  
ATOM   1080  ND1 HIS A 233      69.984  13.501 115.983  1.00 39.75           N  
ATOM   1081  CE1 HIS A 233      68.850  14.039 116.402  1.00 42.23           C  
ATOM   1082  NE2 HIS A 233      68.026  13.060 116.725  1.00 38.72           N  
ATOM   1083  N   TYR A 234      71.311   7.830 114.766  1.00 23.17           N  
ATOM   1084  CA  TYR A 234      72.101   6.948 113.967  1.00 19.66           C  
ATOM   1085  C   TYR A 234      72.052   7.309 112.479  1.00 21.10           C  
ATOM   1086  O   TYR A 234      71.117   7.957 112.000  1.00 20.28           O  
ATOM   1087  CB  TYR A 234      71.651   5.499 114.209  1.00 18.09           C  
ATOM   1088  CG  TYR A 234      71.988   4.992 115.572  1.00 19.78           C  
ATOM   1089  CD1 TYR A 234      73.305   4.644 115.946  1.00 17.04           C  
ATOM   1090  CD2 TYR A 234      70.994   4.885 116.555  1.00 21.32           C  
ATOM   1091  CE1 TYR A 234      73.622   4.122 117.206  1.00 17.26           C  
ATOM   1092  CE2 TYR A 234      71.286   4.333 117.822  1.00 20.24           C  
ATOM   1093  CZ  TYR A 234      72.600   3.977 118.141  1.00 19.84           C  
ATOM   1094  OH  TYR A 234      72.863   3.496 119.376  1.00 19.71           O  
ATOM   1095  N   ASN A 235      73.096   6.940 111.748  1.00 19.12           N  
ATOM   1096  CA  ASN A 235      73.077   7.075 110.316  1.00 20.95           C  
ATOM   1097  C   ASN A 235      73.513   5.705 109.791  1.00 22.13           C  
ATOM   1098  O   ASN A 235      74.466   5.185 110.249  1.00 23.63           O  
ATOM   1099  CB  ASN A 235      74.044   8.103 109.743  1.00 22.73           C  
ATOM   1100  CG  ASN A 235      73.845   9.543 110.248  1.00 22.94           C  
ATOM   1101  ND2 ASN A 235      72.676   9.918 110.653  1.00 26.01           N  
ATOM   1102  OD1 ASN A 235      74.820  10.290 110.305  1.00 32.88           O  
ATOM   1103  N   TYR A 236      72.752   5.132 108.863  1.00 23.19           N  
ATOM   1104  CA  TYR A 236      73.158   3.958 108.150  1.00 22.36           C  
ATOM   1105  C   TYR A 236      73.737   4.361 106.757  1.00 23.97           C  
ATOM   1106  O   TYR A 236      73.085   5.012 105.928  1.00 23.24           O  
ATOM   1107  CB  TYR A 236      72.006   3.026 107.973  1.00 22.88           C  
ATOM   1108  CG  TYR A 236      71.507   2.464 109.280  1.00 22.77           C  
ATOM   1109  CD1 TYR A 236      70.665   3.206 110.077  1.00 21.68           C  
ATOM   1110  CD2 TYR A 236      71.854   1.178 109.684  1.00 23.89           C  
ATOM   1111  CE1 TYR A 236      70.209   2.720 111.282  1.00 22.14           C  
ATOM   1112  CE2 TYR A 236      71.384   0.651 110.868  1.00 21.70           C  
ATOM   1113  CZ  TYR A 236      70.570   1.448 111.671  1.00 23.75           C  
ATOM   1114  OH  TYR A 236      70.176   0.947 112.855  1.00 22.60           O  
ATOM   1115  N   MET A 237      74.932   3.901 106.507  1.00 22.46           N  
ATOM   1116  CA  MET A 237      75.787   4.410 105.449  1.00 27.87           C  
ATOM   1117  C   MET A 237      75.940   3.492 104.224  1.00 25.17           C  
ATOM   1118  O   MET A 237      76.785   3.719 103.370  1.00 26.74           O  
ATOM   1119  CB  MET A 237      77.176   4.711 106.085  1.00 25.07           C  
ATOM   1120  CG  MET A 237      77.117   5.687 107.201  1.00 25.70           C  
ATOM   1121  SD  MET A 237      76.408   7.281 106.773  1.00 26.28           S  
ATOM   1122  CE  MET A 237      77.426   7.748 105.396  1.00 36.43           C  
ATOM   1123  N   CYS A 238      75.058   2.511 104.084  1.00 30.29           N  
ATOM   1124  CA  CYS A 238      74.867   1.687 102.846  1.00 30.31           C  
ATOM   1125  C   CYS A 238      73.404   1.404 102.766  1.00 29.93           C  
ATOM   1126  O   CYS A 238      72.771   1.292 103.813  1.00 22.72           O  
ATOM   1127  CB  CYS A 238      75.476   0.313 102.977  1.00 33.75           C  
ATOM   1128  SG  CYS A 238      76.975  -0.002 102.116  1.00 37.71           S  
ATOM   1129  N   ASN A 239      72.900   1.181 101.544  1.00 27.58           N  
ATOM   1130  CA  ASN A 239      71.547   0.740 101.291  1.00 31.33           C  
ATOM   1131  C   ASN A 239      71.497  -0.754 101.358  1.00 27.57           C  
ATOM   1132  O   ASN A 239      72.484  -1.443 101.102  1.00 30.38           O  
ATOM   1133  CB  ASN A 239      71.066   1.128  99.873  1.00 37.62           C  
ATOM   1134  CG  ASN A 239      70.828   2.599  99.739  1.00 44.60           C  
ATOM   1135  ND2 ASN A 239      69.963   3.130 100.584  1.00 43.50           N  
ATOM   1136  OD1 ASN A 239      71.422   3.271  98.886  1.00 48.50           O  
ATOM   1137  N   SER A 240      70.322  -1.244 101.661  1.00 29.09           N  
ATOM   1138  CA  SER A 240      70.108  -2.701 101.818  1.00 31.00           C  
ATOM   1139  C   SER A 240      70.378  -3.391 100.505  1.00 39.75           C  
ATOM   1140  O   SER A 240      70.846  -4.528 100.504  1.00 49.35           O  
ATOM   1141  CB  SER A 240      68.684  -2.972 102.253  1.00 27.06           C  
ATOM   1142  OG  SER A 240      68.482  -2.657 103.627  1.00 30.81           O  
ATOM   1143  N   SER A 241      70.122  -2.688  99.399  1.00 34.85           N  
ATOM   1144  CA  SER A 241      70.371  -3.197  98.039  1.00 41.31           C  
ATOM   1145  C   SER A 241      71.798  -3.019  97.469  1.00 43.97           C  
ATOM   1146  O   SER A 241      72.009  -3.343  96.311  1.00 40.59           O  
ATOM   1147  CB  SER A 241      69.435  -2.486  97.092  1.00 40.85           C  
ATOM   1148  OG  SER A 241      69.859  -1.119  96.967  1.00 43.06           O  
ATOM   1149  N   CYS A 242      72.763  -2.511  98.247  1.00 39.03           N  
ATOM   1150  CA  CYS A 242      74.125  -2.307  97.730  1.00 38.69           C  
ATOM   1151  C   CYS A 242      74.700  -3.632  97.317  1.00 41.77           C  
ATOM   1152  O   CYS A 242      74.737  -4.616  98.087  1.00 48.85           O  
ATOM   1153  CB  CYS A 242      75.060  -1.669  98.728  1.00 30.33           C  
ATOM   1154  SG  CYS A 242      74.922   0.156  98.859  1.00 31.70           S  
ATOM   1155  N   MET A 243      75.201  -3.606  96.088  1.00 42.64           N  
ATOM   1156  CA  MET A 243      75.877  -4.747  95.499  1.00 41.11           C  
ATOM   1157  C   MET A 243      77.221  -4.908  96.172  1.00 32.57           C  
ATOM   1158  O   MET A 243      78.000  -3.922  96.323  1.00 27.02           O  
ATOM   1159  CB  MET A 243      76.052  -4.517  93.976  1.00 44.54           C  
ATOM   1160  CG  MET A 243      74.732  -4.213  93.212  1.00 45.66           C  
ATOM   1161  SD  MET A 243      75.078  -4.178  91.421  1.00 58.19           S  
ATOM   1162  CE  MET A 243      75.548  -5.947  91.194  1.00 48.68           C  
ATOM   1163  N   GLY A 244      77.487  -6.114  96.655  1.00 35.38           N  
ATOM   1164  CA  GLY A 244      78.761  -6.377  97.335  1.00 37.96           C  
ATOM   1165  C   GLY A 244      78.823  -5.946  98.792  1.00 41.41           C  
ATOM   1166  O   GLY A 244      79.884  -5.957  99.411  1.00 41.45           O  
ATOM   1167  N   GLY A 245      77.692  -5.541  99.341  1.00 48.97           N  
ATOM   1168  CA  GLY A 245      77.602  -5.213 100.743  1.00 44.84           C  
ATOM   1169  C   GLY A 245      76.550  -6.132 101.276  1.00 47.27           C  
ATOM   1170  O   GLY A 245      76.644  -7.369 101.148  1.00 42.91           O  
ATOM   1171  N   MET A 246      75.522  -5.528 101.863  1.00 44.81           N  
ATOM   1172  CA  MET A 246      74.398  -6.289 102.362  1.00 42.68           C  
ATOM   1173  C   MET A 246      73.688  -7.064 101.238  1.00 37.84           C  
ATOM   1174  O   MET A 246      73.162  -8.133 101.501  1.00 38.53           O  
ATOM   1175  CB  MET A 246      73.416  -5.359 103.106  1.00 35.77           C  
ATOM   1176  CG  MET A 246      74.023  -4.749 104.371  1.00 36.22           C  
ATOM   1177  SD  MET A 246      72.869  -3.691 105.239  1.00 32.38           S  
ATOM   1178  CE  MET A 246      72.990  -2.163 104.318  1.00 32.00           C  
ATOM   1179  N   ASN A 247      73.616  -6.475 100.042  1.00 40.40           N  
ATOM   1180  CA  ASN A 247      73.085  -7.152  98.832  1.00 44.47           C  
ATOM   1181  C   ASN A 247      71.707  -7.764  99.055  1.00 43.94           C  
ATOM   1182  O   ASN A 247      71.452  -8.963  98.842  1.00 50.71           O  
ATOM   1183  CB  ASN A 247      74.087  -8.170  98.329  1.00 49.55           C  
ATOM   1184  CG  ASN A 247      73.761  -8.660  96.916  1.00 55.45           C  
ATOM   1185  ND2 ASN A 247      73.961  -9.933  96.694  1.00 53.19           N  
ATOM   1186  OD1 ASN A 247      73.290  -7.907  96.059  1.00 61.94           O  
ATOM   1187  N   ARG A 248      70.829  -6.912  99.559  1.00 42.43           N  
ATOM   1188  CA  ARG A 248      69.429  -7.217  99.805  1.00 44.85           C  
ATOM   1189  C   ARG A 248      69.148  -8.132 100.951  1.00 39.28           C  
ATOM   1190  O   ARG A 248      67.998  -8.448 101.184  1.00 47.38           O  
ATOM   1191  CB  ARG A 248      68.717  -7.754  98.541  1.00 50.17           C  
ATOM   1192  CG  ARG A 248      68.860  -6.873  97.313  1.00 55.33           C  
ATOM   1193  CD  ARG A 248      67.842  -7.256  96.226  1.00 62.58           C  
ATOM   1194  NE  ARG A 248      67.760  -6.322  95.099  1.00 71.62           N  
ATOM   1195  CZ  ARG A 248      67.061  -5.184  95.070  1.00 76.23           C  
ATOM   1196  NH1 ARG A 248      66.349  -4.770  96.120  1.00 81.20           N1+
ATOM   1197  NH2 ARG A 248      67.090  -4.432  93.972  1.00 81.83           N  
ATOM   1198  N   ARG A 249      70.173  -8.568 101.682  1.00 39.33           N  
ATOM   1199  CA  ARG A 249      69.943  -9.417 102.800  1.00 39.02           C  
ATOM   1200  C   ARG A 249      69.484  -8.551 103.961  1.00 34.06           C  
ATOM   1201  O   ARG A 249      70.105  -7.542 104.240  1.00 25.62           O  
ATOM   1202  CB  ARG A 249      71.219 -10.170 103.194  1.00 36.14           C  
ATOM   1203  CG  ARG A 249      71.664 -11.162 102.111  1.00 39.02           C  
ATOM   1204  CD  ARG A 249      73.003 -11.710 102.469  1.00 36.41           C  
ATOM   1205  NE  ARG A 249      74.059 -10.742 102.246  1.00 36.89           N  
ATOM   1206  CZ  ARG A 249      75.331 -10.951 102.578  1.00 35.24           C  
ATOM   1207  NH1 ARG A 249      75.713 -12.130 103.080  1.00 34.69           N1+
ATOM   1208  NH2 ARG A 249      76.233  -9.991 102.383  1.00 36.51           N  
ATOM   1209  N   PRO A 250      68.476  -9.010 104.694  1.00 34.60           N  
ATOM   1210  CA  PRO A 250      68.043  -8.210 105.841  1.00 30.44           C  
ATOM   1211  C   PRO A 250      69.033  -8.212 107.023  1.00 30.15           C  
ATOM   1212  O   PRO A 250      69.669  -9.219 107.290  1.00 30.14           O  
ATOM   1213  CB  PRO A 250      66.726  -8.865 106.245  1.00 30.55           C  
ATOM   1214  CG  PRO A 250      66.763 -10.254 105.672  1.00 35.07           C  
ATOM   1215  CD  PRO A 250      67.580 -10.152 104.432  1.00 34.39           C  
ATOM   1216  N   ILE A 251      69.080  -7.098 107.756  1.00 25.14           N  
ATOM   1217  CA  ILE A 251      69.916  -6.964 108.959  1.00 26.21           C  
ATOM   1218  C   ILE A 251      69.099  -6.539 110.172  1.00 24.40           C  
ATOM   1219  O   ILE A 251      67.993  -6.034 110.049  1.00 22.12           O  
ATOM   1220  CB  ILE A 251      71.039  -5.920 108.795  1.00 25.08           C  
ATOM   1221  CG1 ILE A 251      70.463  -4.573 108.413  1.00 30.04           C  
ATOM   1222  CG2 ILE A 251      72.077  -6.387 107.754  1.00 29.72           C  
ATOM   1223  CD1 ILE A 251      71.367  -3.447 108.782  1.00 30.07           C  
ATOM   1224  N   LEU A 252      69.660  -6.845 111.330  1.00 27.73           N  
ATOM   1225  CA  LEU A 252      69.145  -6.391 112.596  1.00 30.22           C  
ATOM   1226  C   LEU A 252      70.166  -5.380 113.086  1.00 26.80           C  
ATOM   1227  O   LEU A 252      71.358  -5.558 112.870  1.00 26.86           O  
ATOM   1228  CB  LEU A 252      69.068  -7.532 113.595  1.00 29.71           C  
ATOM   1229  CG  LEU A 252      68.251  -8.761 113.223  1.00 36.66           C  
ATOM   1230  CD1 LEU A 252      68.111  -9.650 114.452  1.00 38.77           C  
ATOM   1231  CD2 LEU A 252      66.867  -8.402 112.704  1.00 42.89           C  
ATOM   1232  N   THR A 253      69.712  -4.396 113.832  1.00 24.58           N  
ATOM   1233  CA  THR A 253      70.601  -3.628 114.707  1.00 22.21           C  
ATOM   1234  C   THR A 253      70.347  -4.087 116.111  1.00 19.30           C  
ATOM   1235  O   THR A 253      69.227  -4.170 116.514  1.00 23.22           O  
ATOM   1236  CB  THR A 253      70.317  -2.152 114.557  1.00 23.33           C  
ATOM   1237  CG2 THR A 253      71.159  -1.335 115.535  1.00 24.86           C  
ATOM   1238  OG1 THR A 253      70.586  -1.809 113.203  1.00 22.55           O  
ATOM   1239  N   ILE A 254      71.411  -4.344 116.859  1.00 21.72           N  
ATOM   1240  CA  ILE A 254      71.344  -4.722 118.264  1.00 19.67           C  
ATOM   1241  C   ILE A 254      71.844  -3.562 119.067  1.00 22.52           C  
ATOM   1242  O   ILE A 254      72.964  -3.059 118.807  1.00 22.29           O  
ATOM   1243  CB  ILE A 254      72.202  -5.962 118.543  1.00 18.52           C  
ATOM   1244  CG1 ILE A 254      71.679  -7.137 117.679  1.00 21.95           C  
ATOM   1245  CG2 ILE A 254      72.203  -6.324 120.032  1.00 19.01           C  
ATOM   1246  CD1 ILE A 254      72.736  -8.202 117.488  1.00 25.22           C  
ATOM   1247  N   ILE A 255      71.017  -3.109 120.023  1.00 18.93           N  
ATOM   1248  CA  ILE A 255      71.406  -2.033 120.925  1.00 21.88           C  
ATOM   1249  C   ILE A 255      71.600  -2.581 122.317  1.00 21.06           C  
ATOM   1250  O   ILE A 255      70.688  -3.201 122.857  1.00 24.52           O  
ATOM   1251  CB  ILE A 255      70.368  -0.894 121.011  1.00 25.39           C  
ATOM   1252  CG1 ILE A 255      69.924  -0.399 119.625  1.00 27.60           C  
ATOM   1253  CG2 ILE A 255      70.895   0.261 121.842  1.00 24.51           C  
ATOM   1254  CD1 ILE A 255      70.981   0.175 118.707  1.00 26.48           C  
ATOM   1255  N   THR A 256      72.806  -2.383 122.867  1.00 22.42           N  
ATOM   1256  CA  THR A 256      73.128  -2.793 124.170  1.00 21.76           C  
ATOM   1257  C   THR A 256      73.472  -1.653 125.069  1.00 24.02           C  
ATOM   1258  O   THR A 256      74.138  -0.652 124.647  1.00 26.51           O  
ATOM   1259  CB  THR A 256      74.277  -3.833 124.149  1.00 23.05           C  
ATOM   1260  CG2 THR A 256      73.782  -5.107 123.430  1.00 23.70           C  
ATOM   1261  OG1 THR A 256      75.421  -3.343 123.435  1.00 21.76           O  
ATOM   1262  N   LEU A 257      73.005  -1.781 126.305  1.00 22.82           N  
ATOM   1263  CA  LEU A 257      73.546  -0.934 127.338  1.00 23.46           C  
ATOM   1264  C   LEU A 257      74.552  -1.728 128.114  1.00 22.34           C  
ATOM   1265  O   LEU A 257      74.281  -2.868 128.457  1.00 26.50           O  
ATOM   1266  CB  LEU A 257      72.526  -0.509 128.317  1.00 25.13           C  
ATOM   1267  CG  LEU A 257      71.613   0.640 128.234  1.00 27.45           C  
ATOM   1268  CD1 LEU A 257      70.737   0.707 129.483  1.00 26.32           C  
ATOM   1269  CD2 LEU A 257      72.415   1.892 128.025  1.00 29.75           C  
ATOM   1270  N   GLU A 258      75.651  -1.098 128.425  1.00 23.06           N  
ATOM   1271  CA  GLU A 258      76.717  -1.737 129.133  1.00 24.88           C  
ATOM   1272  C   GLU A 258      77.249  -0.776 130.146  1.00 22.96           C  
ATOM   1273  O   GLU A 258      77.160   0.481 130.000  1.00 26.26           O  
ATOM   1274  CB  GLU A 258      77.796  -2.279 128.153  1.00 26.60           C  
ATOM   1275  CG  GLU A 258      78.270  -1.358 127.089  1.00 34.52           C  
ATOM   1276  CD  GLU A 258      79.323  -1.943 126.158  1.00 31.52           C  
ATOM   1277  OE1 GLU A 258      79.020  -2.863 125.339  1.00 31.73           O  
ATOM   1278  OE2 GLU A 258      80.459  -1.450 126.242  1.00 29.37           O1-
ATOM   1279  N   ASP A 259      77.849  -1.346 131.165  1.00 25.47           N  
ATOM   1280  CA  ASP A 259      78.475  -0.523 132.157  1.00 24.75           C  
ATOM   1281  C   ASP A 259      79.867  -0.093 131.659  1.00 24.48           C  
ATOM   1282  O   ASP A 259      80.330  -0.472 130.513  1.00 24.51           O  
ATOM   1283  CB  ASP A 259      78.495  -1.223 133.500  1.00 31.37           C  
ATOM   1284  CG  ASP A 259      79.505  -2.353 133.594  1.00 36.44           C  
ATOM   1285  OD1 ASP A 259      80.395  -2.543 132.703  1.00 32.57           O  
ATOM   1286  OD2 ASP A 259      79.408  -3.007 134.635  1.00 37.70           O1-
ATOM   1287  N   SER A 260      80.530   0.722 132.444  1.00 21.67           N  
ATOM   1288  CA  SER A 260      81.849   1.226 132.051  1.00 23.58           C  
ATOM   1289  C   SER A 260      82.949   0.186 131.879  1.00 27.27           C  
ATOM   1290  O   SER A 260      83.936   0.462 131.214  1.00 28.62           O  
ATOM   1291  CB  SER A 260      82.304   2.282 133.033  1.00 25.58           C  
ATOM   1292  OG  SER A 260      82.612   1.695 134.292  1.00 28.18           O  
ATOM   1293  N   SER A 261      82.814  -1.000 132.473  1.00 32.92           N  
ATOM   1294  CA  SER A 261      83.737  -2.141 132.149  1.00 35.47           C  
ATOM   1295  C   SER A 261      83.282  -3.050 131.047  1.00 39.71           C  
ATOM   1296  O   SER A 261      83.880  -4.111 130.868  1.00 47.04           O  
ATOM   1297  CB  SER A 261      83.929  -3.047 133.367  1.00 34.88           C  
ATOM   1298  OG  SER A 261      84.368  -2.280 134.462  1.00 41.83           O  
ATOM   1299  N   GLY A 262      82.206  -2.700 130.345  1.00 39.89           N  
ATOM   1300  CA  GLY A 262      81.682  -3.560 129.297  1.00 35.48           C  
ATOM   1301  C   GLY A 262      80.754  -4.688 129.731  1.00 34.11           C  
ATOM   1302  O   GLY A 262      80.378  -5.465 128.889  1.00 29.64           O  
ATOM   1303  N   ASN A 263      80.324  -4.759 130.996  1.00 26.48           N  
ATOM   1304  CA  ASN A 263      79.278  -5.711 131.366  1.00 27.43           C  
ATOM   1305  C   ASN A 263      77.888  -5.335 130.811  1.00 27.45           C  
ATOM   1306  O   ASN A 263      77.477  -4.148 130.856  1.00 25.75           O  
ATOM   1307  CB  ASN A 263      79.208  -5.840 132.887  1.00 28.75           C  
ATOM   1308  CG  ASN A 263      80.550  -6.210 133.474  1.00 30.84           C  
ATOM   1309  ND2 ASN A 263      81.066  -5.392 134.360  1.00 34.63           N  
ATOM   1310  OD1 ASN A 263      81.152  -7.184 133.058  1.00 31.52           O  
ATOM   1311  N   LEU A 264      77.194  -6.350 130.304  1.00 24.52           N  
ATOM   1312  CA  LEU A 264      75.904  -6.235 129.729  1.00 27.61           C  
ATOM   1313  C   LEU A 264      74.850  -5.810 130.753  1.00 27.56           C  
ATOM   1314  O   LEU A 264      74.741  -6.445 131.802  1.00 28.81           O  
ATOM   1315  CB  LEU A 264      75.483  -7.563 129.133  1.00 30.45           C  
ATOM   1316  CG  LEU A 264      74.226  -7.375 128.297  1.00 32.78           C  
ATOM   1317  CD1 LEU A 264      74.601  -6.797 126.931  1.00 39.48           C  
ATOM   1318  CD2 LEU A 264      73.513  -8.680 128.160  1.00 37.10           C  
ATOM   1319  N   LEU A 265      74.141  -4.708 130.479  1.00 25.68           N  
ATOM   1320  CA  LEU A 265      73.005  -4.238 131.359  1.00 25.65           C  
ATOM   1321  C   LEU A 265      71.623  -4.431 130.730  1.00 25.84           C  
ATOM   1322  O   LEU A 265      70.599  -4.563 131.427  1.00 26.99           O  
ATOM   1323  CB  LEU A 265      73.161  -2.775 131.678  1.00 26.76           C  
ATOM   1324  CG  LEU A 265      74.499  -2.350 132.277  1.00 30.11           C  
ATOM   1325  CD1 LEU A 265      74.449  -0.866 132.658  1.00 29.80           C  
ATOM   1326  CD2 LEU A 265      74.815  -3.185 133.504  1.00 28.69           C  
ATOM   1327  N   GLY A 266      71.570  -4.465 129.395  1.00 23.94           N  
ATOM   1328  CA  GLY A 266      70.283  -4.528 128.694  1.00 23.46           C  
ATOM   1329  C   GLY A 266      70.502  -4.666 127.205  1.00 21.37           C  
ATOM   1330  O   GLY A 266      71.562  -4.324 126.703  1.00 21.76           O  
ATOM   1331  N   ARG A 267      69.552  -5.273 126.510  1.00 24.16           N  
ATOM   1332  CA  ARG A 267      69.691  -5.501 125.057  1.00 22.49           C  
ATOM   1333  C   ARG A 267      68.326  -5.472 124.404  1.00 23.11           C  
ATOM   1334  O   ARG A 267      67.374  -6.035 124.956  1.00 26.23           O  
ATOM   1335  CB  ARG A 267      70.419  -6.807 124.722  1.00 25.39           C  
ATOM   1336  CG  ARG A 267      70.657  -6.998 123.224  1.00 25.73           C  
ATOM   1337  CD  ARG A 267      71.122  -8.396 122.869  1.00 29.64           C  
ATOM   1338  NE  ARG A 267      72.309  -8.822 123.576  1.00 31.05           N  
ATOM   1339  CZ  ARG A 267      72.392  -9.751 124.532  1.00 31.34           C  
ATOM   1340  NH1 ARG A 267      71.343 -10.407 125.003  1.00 39.19           N1+
ATOM   1341  NH2 ARG A 267      73.563 -10.033 125.026  1.00 29.51           N  
ATOM   1342  N   ASN A 268      68.228  -4.769 123.254  1.00 21.52           N  
ATOM   1343  CA  ASN A 268      67.092  -4.822 122.399  1.00 21.80           C  
ATOM   1344  C   ASN A 268      67.534  -4.853 120.986  1.00 21.15           C  
ATOM   1345  O   ASN A 268      68.727  -4.682 120.675  1.00 21.63           O  
ATOM   1346  CB  ASN A 268      66.142  -3.619 122.693  1.00 21.57           C  
ATOM   1347  CG  ASN A 268      65.265  -3.845 123.902  1.00 23.57           C  
ATOM   1348  ND2 ASN A 268      65.625  -3.250 125.012  1.00 29.80           N  
ATOM   1349  OD1 ASN A 268      64.189  -4.469 123.799  1.00 28.40           O  
ATOM   1350  N   SER A 269      66.598  -5.076 120.074  1.00 22.49           N  
ATOM   1351  CA  SER A 269      66.946  -5.126 118.675  1.00 24.29           C  
ATOM   1352  C   SER A 269      65.789  -4.807 117.779  1.00 21.88           C  
ATOM   1353  O   SER A 269      64.646  -4.889 118.167  1.00 25.66           O  
ATOM   1354  CB  SER A 269      67.526  -6.488 118.327  1.00 25.74           C  
ATOM   1355  OG  SER A 269      66.497  -7.433 118.458  1.00 26.23           O  
ATOM   1356  N   PHE A 270      66.106  -4.445 116.555  1.00 21.61           N  
ATOM   1357  CA  PHE A 270      65.132  -4.189 115.536  1.00 21.72           C  
ATOM   1358  C   PHE A 270      65.722  -4.426 114.123  1.00 22.51           C  
ATOM   1359  O   PHE A 270      66.921  -4.315 113.949  1.00 20.34           O  
ATOM   1360  CB  PHE A 270      64.612  -2.706 115.685  1.00 20.16           C  
ATOM   1361  CG  PHE A 270      65.694  -1.646 115.567  1.00 20.91           C  
ATOM   1362  CD1 PHE A 270      66.406  -1.264 116.649  1.00 24.19           C  
ATOM   1363  CD2 PHE A 270      65.951  -1.003 114.316  1.00 22.06           C  
ATOM   1364  CE1 PHE A 270      67.400  -0.276 116.547  1.00 27.14           C  
ATOM   1365  CE2 PHE A 270      66.910  -0.028 114.207  1.00 24.62           C  
ATOM   1366  CZ  PHE A 270      67.643   0.336 115.352  1.00 25.36           C  
ATOM   1367  N   GLU A 271      64.885  -4.861 113.185  1.00 18.95           N  
ATOM   1368  CA  GLU A 271      65.256  -5.053 111.854  1.00 23.50           C  
ATOM   1369  C   GLU A 271      65.387  -3.692 111.183  1.00 24.13           C  
ATOM   1370  O   GLU A 271      64.733  -2.720 111.624  1.00 21.86           O  
ATOM   1371  CB  GLU A 271      64.250  -5.889 111.068  1.00 22.88           C  
ATOM   1372  CG  GLU A 271      64.810  -6.272 109.671  1.00 23.13           C  
ATOM   1373  CD  GLU A 271      63.892  -7.220 108.879  1.00 24.15           C  
ATOM   1374  OE1 GLU A 271      63.072  -7.921 109.479  1.00 29.73           O  
ATOM   1375  OE2 GLU A 271      63.952  -7.241 107.633  1.00 26.95           O1-
ATOM   1376  N   VAL A 272      66.248  -3.614 110.165  1.00 23.29           N  
ATOM   1377  CA  VAL A 272      66.476  -2.349 109.419  1.00 27.74           C  
ATOM   1378  C   VAL A 272      66.508  -2.610 107.952  1.00 26.79           C  
ATOM   1379  O   VAL A 272      67.201  -3.536 107.533  1.00 31.89           O  
ATOM   1380  CB  VAL A 272      67.852  -1.688 109.771  1.00 25.22           C  
ATOM   1381  CG1 VAL A 272      67.983  -0.327 109.099  1.00 28.24           C  
ATOM   1382  CG2 VAL A 272      67.947  -1.505 111.249  1.00 29.80           C  
ATOM   1383  N   ARG A 273      65.830  -1.768 107.191  1.00 22.12           N  
ATOM   1384  CA  ARG A 273      66.009  -1.693 105.794  1.00 24.97           C  
ATOM   1385  C   ARG A 273      66.379  -0.299 105.434  1.00 26.71           C  
ATOM   1386  O   ARG A 273      65.668   0.662 105.767  1.00 31.58           O  
ATOM   1387  CB  ARG A 273      64.706  -2.067 105.060  1.00 29.29           C  
ATOM   1388  CG  ARG A 273      64.756  -1.926 103.548  1.00 32.70           C  
ATOM   1389  CD  ARG A 273      63.376  -2.290 103.008  1.00 37.45           C  
ATOM   1390  NE  ARG A 273      63.127  -1.838 101.661  1.00 46.96           N  
ATOM   1391  CZ  ARG A 273      63.556  -2.413 100.552  1.00 48.66           C  
ATOM   1392  NH1 ARG A 273      64.438  -3.415 100.577  1.00 52.27           N1+
ATOM   1393  NH2 ARG A 273      63.159  -1.876  99.396  1.00 42.06           N  
ATOM   1394  N   VAL A 274      67.512  -0.170 104.752  1.00 27.69           N  
ATOM   1395  CA  VAL A 274      67.962   1.146 104.321  1.00 27.14           C  
ATOM   1396  C   VAL A 274      67.579   1.226 102.860  1.00 27.25           C  
ATOM   1397  O   VAL A 274      68.040   0.400 102.064  1.00 29.81           O  
ATOM   1398  CB  VAL A 274      69.487   1.318 104.487  1.00 26.48           C  
ATOM   1399  CG1 VAL A 274      69.900   2.790 104.230  1.00 25.79           C  
ATOM   1400  CG2 VAL A 274      69.944   0.852 105.862  1.00 24.50           C  
ATOM   1401  N   CYS A 275      66.804   2.267 102.489  1.00 25.31           N  
ATOM   1402  CA  CYS A 275      66.186   2.315 101.163  1.00 27.36           C  
ATOM   1403  C   CYS A 275      65.824   3.768 100.743  1.00 28.73           C  
ATOM   1404  O   CYS A 275      65.859   4.718 101.552  1.00 25.57           O  
ATOM   1405  CB  CYS A 275      64.993   1.396 101.151  1.00 27.85           C  
ATOM   1406  SG  CYS A 275      63.708   1.849 102.422  1.00 30.99           S  
ATOM   1407  N   ALA A 276      65.464   3.908  99.493  1.00 33.61           N  
ATOM   1408  CA  ALA A 276      65.289   5.226  98.878  1.00 33.81           C  
ATOM   1409  C   ALA A 276      63.976   5.831  99.323  1.00 34.01           C  
ATOM   1410  O   ALA A 276      63.917   7.059  99.531  1.00 33.64           O  
ATOM   1411  CB  ALA A 276      65.319   5.090  97.350  1.00 41.42           C  
ATOM   1412  N   CYS A 277      62.923   5.015  99.446  1.00 27.52           N  
ATOM   1413  CA  CYS A 277      61.615   5.554  99.870  1.00 28.25           C  
ATOM   1414  C   CYS A 277      61.014   4.818 101.056  1.00 26.32           C  
ATOM   1415  O   CYS A 277      60.158   3.952 100.881  1.00 28.37           O  
ATOM   1416  CB  CYS A 277      60.643   5.618  98.703  1.00 33.78           C  
ATOM   1417  SG  CYS A 277      59.266   6.706  99.047  1.00 52.14           S  
ATOM   1418  N   PRO A 278      61.499   5.113 102.252  1.00 22.28           N  
ATOM   1419  CA  PRO A 278      61.084   4.354 103.454  1.00 24.61           C  
ATOM   1420  C   PRO A 278      59.600   4.320 103.675  1.00 20.91           C  
ATOM   1421  O   PRO A 278      59.056   3.268 104.008  1.00 20.31           O  
ATOM   1422  CB  PRO A 278      61.738   5.130 104.611  1.00 25.01           C  
ATOM   1423  CG  PRO A 278      62.857   5.854 104.006  1.00 28.26           C  
ATOM   1424  CD  PRO A 278      62.511   6.140 102.589  1.00 24.81           C  
ATOM   1425  N   GLY A 279      58.906   5.436 103.404  1.00 23.68           N  
ATOM   1426  CA  GLY A 279      57.403   5.423 103.572  1.00 25.84           C  
ATOM   1427  C   GLY A 279      56.665   4.417 102.698  1.00 26.72           C  
ATOM   1428  O   GLY A 279      55.848   3.562 103.183  1.00 23.22           O  
ATOM   1429  N   LYS A 280      56.998   4.454 101.415  1.00 29.30           N  
ATOM   1430  CA  LYS A 280      56.427   3.533 100.424  1.00 33.12           C  
ATOM   1431  C   LYS A 280      56.774   2.089 100.756  1.00 28.07           C  
ATOM   1432  O   LYS A 280      55.947   1.214 100.668  1.00 30.38           O  
ATOM   1433  CB  LYS A 280      56.997   3.887  99.031  1.00 35.05           C  
ATOM   1434  CG  LYS A 280      56.543   3.044  97.870  1.00 41.83           C  
ATOM   1435  CD  LYS A 280      57.409   3.331  96.637  1.00 53.62           C  
ATOM   1436  CE  LYS A 280      56.766   2.847  95.271  1.00 58.78           C  
ATOM   1437  NZ  LYS A 280      56.600   3.822  94.121  1.00 61.27           N1+
ATOM   1438  N   ASP A 281      58.006   1.837 101.130  1.00 28.71           N  
ATOM   1439  CA  ASP A 281      58.417   0.458 101.401  1.00 27.10           C  
ATOM   1440  C   ASP A 281      57.817  -0.064 102.679  1.00 27.61           C  
ATOM   1441  O   ASP A 281      57.534  -1.284 102.778  1.00 25.95           O  
ATOM   1442  CB  ASP A 281      59.948   0.332 101.446  1.00 29.65           C  
ATOM   1443  CG  ASP A 281      60.602   0.485 100.060  1.00 28.99           C  
ATOM   1444  OD1 ASP A 281      59.888   0.590  99.044  1.00 34.66           O  
ATOM   1445  OD2 ASP A 281      61.849   0.490 100.030  1.00 32.50           O1-
ATOM   1446  N   ARG A 282      57.720   0.792 103.710  1.00 24.43           N  
ATOM   1447  CA  ARG A 282      57.020   0.366 104.907  1.00 24.00           C  
ATOM   1448  C   ARG A 282      55.567   0.004 104.530  1.00 25.20           C  
ATOM   1449  O   ARG A 282      55.058  -1.073 104.926  1.00 26.05           O  
ATOM   1450  CB  ARG A 282      57.033   1.440 106.012  1.00 19.98           C  
ATOM   1451  CG  ARG A 282      56.153   1.045 107.213  1.00 21.88           C  
ATOM   1452  CD  ARG A 282      56.376   1.915 108.453  1.00 19.16           C  
ATOM   1453  NE  ARG A 282      55.207   1.758 109.329  1.00 20.16           N  
ATOM   1454  CZ  ARG A 282      54.731   2.658 110.160  1.00 22.83           C  
ATOM   1455  NH1 ARG A 282      55.332   3.853 110.348  1.00 23.78           N1+
ATOM   1456  NH2 ARG A 282      53.666   2.344 110.863  1.00 26.80           N  
ATOM   1457  N   ARG A 283      54.882   0.884 103.820  1.00 26.49           N  
ATOM   1458  CA  ARG A 283      53.456   0.623 103.505  1.00 30.06           C  
ATOM   1459  C   ARG A 283      53.321  -0.704 102.726  1.00 34.36           C  
ATOM   1460  O   ARG A 283      52.473  -1.573 103.049  1.00 33.12           O  
ATOM   1461  CB  ARG A 283      52.793   1.727 102.692  1.00 29.61           C  
ATOM   1462  CG  ARG A 283      51.348   2.000 103.056  1.00 26.12           C  
ATOM   1463  CD  ARG A 283      50.801   3.218 102.295  1.00 29.33           C  
ATOM   1464  NE  ARG A 283      51.139   4.563 102.805  1.00 26.78           N  
ATOM   1465  CZ  ARG A 283      50.857   5.716 102.212  1.00 30.32           C  
ATOM   1466  NH1 ARG A 283      50.166   5.742 101.072  1.00 39.77           N1+
ATOM   1467  NH2 ARG A 283      51.250   6.873 102.749  1.00 30.67           N  
ATOM   1468  N   THR A 284      54.174  -0.893 101.719  1.00 36.12           N  
ATOM   1469  CA  THR A 284      54.175  -2.133 100.912  1.00 33.55           C  
ATOM   1470  C   THR A 284      54.416  -3.353 101.779  1.00 33.72           C  
ATOM   1471  O   THR A 284      53.700  -4.353 101.650  1.00 32.87           O  
ATOM   1472  CB  THR A 284      55.228  -2.045  99.772  1.00 37.14           C  
ATOM   1473  CG2 THR A 284      55.229  -3.255  98.882  1.00 32.61           C  
ATOM   1474  OG1 THR A 284      54.911  -0.919  98.984  1.00 27.90           O  
ATOM   1475  N   GLU A 285      55.400  -3.310 102.678  1.00 35.66           N  
ATOM   1476  CA  GLU A 285      55.693  -4.503 103.505  1.00 35.86           C  
ATOM   1477  C   GLU A 285      54.583  -4.815 104.471  1.00 36.44           C  
ATOM   1478  O   GLU A 285      54.338  -5.994 104.800  1.00 47.56           O  
ATOM   1479  CB  GLU A 285      57.042  -4.397 104.228  1.00 37.92           C  
ATOM   1480  CG  GLU A 285      58.225  -4.475 103.282  1.00 39.65           C  
ATOM   1481  CD  GLU A 285      59.580  -4.667 103.946  1.00 38.54           C  
ATOM   1482  OE1 GLU A 285      59.660  -5.168 105.074  1.00 40.64           O  
ATOM   1483  OE2 GLU A 285      60.606  -4.412 103.269  1.00 42.63           O1-
ATOM   1484  N   GLU A 286      53.921  -3.770 104.971  1.00 34.90           N  
ATOM   1485  CA  GLU A 286      52.795  -3.964 105.886  1.00 33.58           C  
ATOM   1486  C   GLU A 286      51.539  -4.508 105.200  1.00 41.10           C  
ATOM   1487  O   GLU A 286      50.760  -5.232 105.834  1.00 36.81           O  
ATOM   1488  CB  GLU A 286      52.459  -2.683 106.673  1.00 33.97           C  
ATOM   1489  CG  GLU A 286      53.418  -2.467 107.870  1.00 33.22           C  
ATOM   1490  CD  GLU A 286      53.326  -1.087 108.523  1.00 28.61           C  
ATOM   1491  OE1 GLU A 286      52.526  -0.240 108.086  1.00 29.22           O  
ATOM   1492  OE2 GLU A 286      54.061  -0.887 109.508  1.00 32.79           O1-
ATOM   1493  N   GLU A 287      51.392  -4.214 103.905  1.00 44.01           N  
ATOM   1494  CA  GLU A 287      50.333  -4.793 103.063  1.00 45.46           C  
ATOM   1495  C   GLU A 287      50.320  -6.329 103.107  1.00 45.29           C  
ATOM   1496  O   GLU A 287      49.259  -6.930 103.059  1.00 47.18           O  
ATOM   1497  CB  GLU A 287      50.507  -4.339 101.619  1.00 52.68           C  
ATOM   1498  CG  GLU A 287      49.344  -4.692 100.690  1.00 58.89           C  
ATOM   1499  CD  GLU A 287      48.467  -3.504 100.350  1.00 61.57           C  
ATOM   1500  OE1 GLU A 287      48.984  -2.460  99.889  1.00 75.33           O  
ATOM   1501  OE2 GLU A 287      47.247  -3.603 100.548  1.00 61.00           O1-
ATOM   1502  N   ASN A 288      51.473  -6.962 103.217  1.00 48.55           N  
ATOM   1503  CA  ASN A 288      51.506  -8.457 103.409  1.00 54.91           C  
ATOM   1504  C   ASN A 288      50.739  -9.028 104.592  1.00 52.23           C  
ATOM   1505  O   ASN A 288      50.472 -10.220 104.595  1.00 63.06           O  
ATOM   1506  CB  ASN A 288      52.946  -9.017 103.553  1.00 49.58           C  
ATOM   1507  CG  ASN A 288      53.434  -9.725 102.317  1.00 59.03           C  
ATOM   1508  ND2 ASN A 288      52.779  -9.534 101.152  1.00 61.00           N  
ATOM   1509  OD1 ASN A 288      54.449 -10.392 102.396  1.00 60.66           O  
ATOM   1510  N   LEU A 289      50.442  -8.212 105.601  1.00 45.15           N  
ATOM   1511  CA  LEU A 289      49.889  -8.708 106.851  1.00 43.29           C  
ATOM   1512  C   LEU A 289      48.362  -8.835 106.865  1.00 37.61           C  
ATOM   1513  O   LEU A 289      47.693  -8.219 106.047  1.00 37.33           O  
ATOM   1514  CB  LEU A 289      50.352  -7.795 107.970  1.00 34.50           C  
ATOM   1515  CG  LEU A 289      51.888  -7.554 108.067  1.00 33.89           C  
ATOM   1516  CD1 LEU A 289      52.235  -6.260 108.784  1.00 31.30           C  
ATOM   1517  CD2 LEU A 289      52.586  -8.714 108.760  1.00 33.43           C  
TER   
ATOM   1518  N   VAL B  97      82.310 -14.514  79.805  1.00 54.58           N  
ATOM   1519  CA  VAL B  97      81.119 -13.704  79.429  1.00 48.70           C  
ATOM   1520  C   VAL B  97      80.767 -12.673  80.516  1.00 49.54           C  
ATOM   1521  O   VAL B  97      80.505 -13.053  81.647  1.00 47.59           O  
ATOM   1522  CB  VAL B  97      79.870 -14.589  79.163  1.00 45.27           C  
ATOM   1523  CG1 VAL B  97      78.648 -13.721  78.960  1.00 43.92           C  
ATOM   1524  CG2 VAL B  97      80.097 -15.475  77.936  1.00 39.29           C  
ATOM   1525  N   PRO B  98      80.694 -11.376  80.158  1.00 51.28           N  
ATOM   1526  CA  PRO B  98      80.255 -10.371  81.125  1.00 54.43           C  
ATOM   1527  C   PRO B  98      78.817 -10.594  81.582  1.00 50.94           C  
ATOM   1528  O   PRO B  98      77.912 -10.857  80.751  1.00 54.69           O  
ATOM   1529  CB  PRO B  98      80.378  -9.019  80.369  1.00 54.61           C  
ATOM   1530  CG  PRO B  98      81.015  -9.332  79.067  1.00 58.22           C  
ATOM   1531  CD  PRO B  98      80.832 -10.802  78.804  1.00 61.11           C  
ATOM   1532  N   SER B  99      78.610 -10.414  82.871  1.00 46.66           N  
ATOM   1533  CA  SER B  99      77.285 -10.510  83.456  1.00 50.48           C  
ATOM   1534  C   SER B  99      76.321  -9.483  82.891  1.00 45.30           C  
ATOM   1535  O   SER B  99      76.654  -8.351  82.543  1.00 54.38           O  
ATOM   1536  CB  SER B  99      77.329 -10.340  84.951  1.00 54.09           C  
ATOM   1537  OG  SER B  99      75.996 -10.340  85.427  1.00 60.04           O  
ATOM   1538  N   GLN B 100      75.091  -9.919  82.703  1.00 45.29           N  
ATOM   1539  CA  GLN B 100      74.069  -9.098  82.133  1.00 44.54           C  
ATOM   1540  C   GLN B 100      72.864  -9.003  83.041  1.00 43.40           C  
ATOM   1541  O   GLN B 100      71.819  -8.478  82.664  1.00 47.99           O  
ATOM   1542  CB  GLN B 100      73.736  -9.750  80.783  1.00 53.82           C  
ATOM   1543  CG  GLN B 100      74.384 -11.116  80.566  1.00 58.18           C  
ATOM   1544  CD  GLN B 100      74.021 -11.751  79.260  1.00 64.01           C  
ATOM   1545  NE2 GLN B 100      74.968 -12.487  78.748  1.00 68.83           N  
ATOM   1546  OE1 GLN B 100      72.910 -11.586  78.694  1.00 67.68           O  
ATOM   1547  N   LYS B 101      73.002  -9.541  84.249  1.00 50.32           N  
ATOM   1548  CA  LYS B 101      71.953  -9.418  85.240  1.00 45.69           C  
ATOM   1549  C   LYS B 101      71.646  -7.969  85.602  1.00 38.19           C  
ATOM   1550  O   LYS B 101      72.521  -7.169  85.966  1.00 41.49           O  
ATOM   1551  CB  LYS B 101      72.298 -10.219  86.480  1.00 61.64           C  
ATOM   1552  CG  LYS B 101      71.112 -10.649  87.260  1.00 64.28           C  
ATOM   1553  CD  LYS B 101      70.309 -11.719  86.547  1.00 68.29           C  
ATOM   1554  CE  LYS B 101      68.963 -11.779  87.184  1.00 65.28           C  
ATOM   1555  NZ  LYS B 101      68.861 -12.872  88.159  1.00 69.09           N1+
ATOM   1556  N   THR B 102      70.373  -7.626  85.483  1.00 36.77           N  
ATOM   1557  CA  THR B 102      69.858  -6.332  85.904  1.00 35.30           C  
ATOM   1558  C   THR B 102      70.098  -6.149  87.421  1.00 38.50           C  
ATOM   1559  O   THR B 102      69.822  -7.043  88.178  1.00 32.50           O  
ATOM   1560  CB  THR B 102      68.372  -6.234  85.575  1.00 35.44           C  
ATOM   1561  CG2 THR B 102      67.677  -4.904  86.082  1.00 34.30           C  
ATOM   1562  OG1 THR B 102      68.230  -6.260  84.166  1.00 35.65           O  
ATOM   1563  N   TYR B 103      70.552  -4.950  87.796  1.00 37.25           N  
ATOM   1564  CA  TYR B 103      70.710  -4.502  89.166  1.00 39.64           C  
ATOM   1565  C   TYR B 103      70.516  -3.009  89.281  1.00 33.10           C  
ATOM   1566  O   TYR B 103      71.358  -2.262  88.861  1.00 27.67           O  
ATOM   1567  CB  TYR B 103      72.079  -4.741  89.747  1.00 52.14           C  
ATOM   1568  CG  TYR B 103      72.307  -6.165  90.083  1.00 63.38           C  
ATOM   1569  CD1 TYR B 103      71.734  -6.720  91.223  1.00 70.97           C  
ATOM   1570  CD2 TYR B 103      73.071  -6.990  89.236  1.00 73.34           C  
ATOM   1571  CE1 TYR B 103      71.937  -8.058  91.550  1.00 74.10           C  
ATOM   1572  CE2 TYR B 103      73.287  -8.327  89.561  1.00 74.37           C  
ATOM   1573  CZ  TYR B 103      72.722  -8.857  90.710  1.00 72.46           C  
ATOM   1574  OH  TYR B 103      72.953 -10.163  91.018  1.00 76.35           O  
ATOM   1575  N   GLN B 104      69.467  -2.579  89.941  1.00 26.96           N  
ATOM   1576  CA  GLN B 104      69.272  -1.115  90.148  1.00 26.66           C  
ATOM   1577  C   GLN B 104      70.301  -0.581  91.116  1.00 28.55           C  
ATOM   1578  O   GLN B 104      70.748   0.613  91.046  1.00 26.72           O  
ATOM   1579  CB  GLN B 104      67.863  -0.825  90.596  1.00 32.34           C  
ATOM   1580  CG  GLN B 104      66.858  -1.250  89.530  1.00 36.80           C  
ATOM   1581  CD  GLN B 104      65.464  -0.758  89.782  1.00 39.58           C  
ATOM   1582  NE2 GLN B 104      64.546  -1.129  88.904  1.00 46.49           N  
ATOM   1583  OE1 GLN B 104      65.202  -0.066  90.761  1.00 49.65           O  
ATOM   1584  N   GLY B 105      70.720  -1.448  92.031  1.00 25.86           N  
ATOM   1585  CA  GLY B 105      71.655  -1.069  93.083  1.00 30.20           C  
ATOM   1586  C   GLY B 105      71.201   0.090  93.960  1.00 31.89           C  
ATOM   1587  O   GLY B 105      70.024   0.405  94.084  1.00 39.91           O  
ATOM   1588  N   SER B 106      72.184   0.708  94.621  1.00 36.90           N  
ATOM   1589  CA  SER B 106      71.917   1.662  95.709  1.00 38.96           C  
ATOM   1590  C   SER B 106      71.401   2.999  95.218  1.00 32.70           C  
ATOM   1591  O   SER B 106      70.706   3.725  95.938  1.00 34.65           O  
ATOM   1592  CB  SER B 106      73.200   1.853  96.541  1.00 40.65           C  
ATOM   1593  OG  SER B 106      74.074   2.726  95.868  1.00 44.56           O  
ATOM   1594  N   TYR B 107      71.683   3.351  93.972  1.00 36.38           N  
ATOM   1595  CA  TYR B 107      71.152   4.656  93.471  1.00 32.48           C  
ATOM   1596  C   TYR B 107      69.865   4.485  92.665  1.00 30.11           C  
ATOM   1597  O   TYR B 107      69.304   5.501  92.194  1.00 35.29           O  
ATOM   1598  CB  TYR B 107      72.222   5.388  92.652  1.00 33.59           C  
ATOM   1599  CG  TYR B 107      73.436   5.641  93.501  1.00 35.24           C  
ATOM   1600  CD1 TYR B 107      73.439   6.642  94.490  1.00 34.74           C  
ATOM   1601  CD2 TYR B 107      74.561   4.870  93.357  1.00 34.60           C  
ATOM   1602  CE1 TYR B 107      74.533   6.872  95.304  1.00 34.16           C  
ATOM   1603  CE2 TYR B 107      75.647   5.065  94.173  1.00 36.27           C  
ATOM   1604  CZ  TYR B 107      75.634   6.064  95.141  1.00 34.75           C  
ATOM   1605  OH  TYR B 107      76.721   6.235  95.929  1.00 40.23           O  
ATOM   1606  N   GLY B 108      69.336   3.252  92.557  1.00 25.23           N  
ATOM   1607  CA  GLY B 108      68.046   3.047  91.884  1.00 27.32           C  
ATOM   1608  C   GLY B 108      68.167   3.327  90.385  1.00 27.60           C  
ATOM   1609  O   GLY B 108      67.371   4.058  89.808  1.00 27.42           O  
ATOM   1610  N   PHE B 109      69.129   2.654  89.768  1.00 28.08           N  
ATOM   1611  CA  PHE B 109      69.519   2.897  88.399  1.00 27.45           C  
ATOM   1612  C   PHE B 109      68.631   2.154  87.429  1.00 29.08           C  
ATOM   1613  O   PHE B 109      68.469   0.906  87.484  1.00 21.61           O  
ATOM   1614  CB  PHE B 109      70.969   2.498  88.245  1.00 26.92           C  
ATOM   1615  CG  PHE B 109      71.481   2.531  86.836  1.00 29.46           C  
ATOM   1616  CD1 PHE B 109      71.401   3.730  86.073  1.00 27.50           C  
ATOM   1617  CD2 PHE B 109      72.111   1.410  86.294  1.00 26.12           C  
ATOM   1618  CE1 PHE B 109      71.937   3.765  84.777  1.00 32.05           C  
ATOM   1619  CE2 PHE B 109      72.597   1.436  84.999  1.00 31.91           C  
ATOM   1620  CZ  PHE B 109      72.500   2.613  84.230  1.00 27.10           C  
ATOM   1621  N   ARG B 110      67.995   2.939  86.572  1.00 27.63           N  
ATOM   1622  CA  ARG B 110      67.157   2.392  85.489  1.00 31.29           C  
ATOM   1623  C   ARG B 110      67.441   3.145  84.207  1.00 25.59           C  
ATOM   1624  O   ARG B 110      67.944   4.284  84.211  1.00 27.66           O  
ATOM   1625  CB  ARG B 110      65.636   2.539  85.811  1.00 34.63           C  
ATOM   1626  CG  ARG B 110      65.219   2.336  87.270  1.00 40.12           C  
ATOM   1627  CD  ARG B 110      63.814   2.861  87.595  1.00 43.48           C  
ATOM   1628  NE  ARG B 110      63.719   4.351  87.615  1.00 54.05           N  
ATOM   1629  CZ  ARG B 110      64.189   5.173  88.570  1.00 59.06           C  
ATOM   1630  NH1 ARG B 110      64.900   4.757  89.611  1.00 55.93           N1+
ATOM   1631  NH2 ARG B 110      63.983   6.478  88.434  1.00 70.77           N  
ATOM   1632  N   LEU B 111      67.044   2.530  83.100  1.00 27.52           N  
ATOM   1633  CA  LEU B 111      67.238   3.097  81.762  1.00 24.59           C  
ATOM   1634  C   LEU B 111      65.883   3.552  81.268  1.00 26.67           C  
ATOM   1635  O   LEU B 111      64.907   2.975  81.635  1.00 26.66           O  
ATOM   1636  CB  LEU B 111      67.778   2.061  80.798  1.00 26.54           C  
ATOM   1637  CG  LEU B 111      69.202   1.584  81.073  1.00 24.21           C  
ATOM   1638  CD1 LEU B 111      69.557   0.589  79.992  1.00 25.20           C  
ATOM   1639  CD2 LEU B 111      70.160   2.779  81.118  1.00 26.19           C  
ATOM   1640  N   GLY B 112      65.855   4.644  80.529  1.00 28.80           N  
ATOM   1641  CA  GLY B 112      64.622   5.114  79.855  1.00 27.68           C  
ATOM   1642  C   GLY B 112      64.955   5.432  78.427  1.00 24.82           C  
ATOM   1643  O   GLY B 112      66.128   5.628  78.068  1.00 25.70           O  
ATOM   1644  N   PHE B 113      63.940   5.508  77.597  1.00 22.24           N  
ATOM   1645  CA  PHE B 113      64.080   5.709  76.174  1.00 21.87           C  
ATOM   1646  C   PHE B 113      63.041   6.716  75.748  1.00 24.76           C  
ATOM   1647  O   PHE B 113      61.978   6.851  76.361  1.00 19.28           O  
ATOM   1648  CB  PHE B 113      63.929   4.415  75.388  1.00 19.56           C  
ATOM   1649  CG  PHE B 113      64.878   3.340  75.832  1.00 19.87           C  
ATOM   1650  CD1 PHE B 113      64.562   2.538  76.934  1.00 22.49           C  
ATOM   1651  CD2 PHE B 113      66.098   3.229  75.273  1.00 19.43           C  
ATOM   1652  CE1 PHE B 113      65.461   1.588  77.414  1.00 23.76           C  
ATOM   1653  CE2 PHE B 113      67.024   2.295  75.727  1.00 22.69           C  
ATOM   1654  CZ  PHE B 113      66.705   1.478  76.807  1.00 23.57           C  
ATOM   1655  N   LEU B 114      63.323   7.399  74.668  1.00 25.87           N  
ATOM   1656  CA  LEU B 114      62.316   8.316  74.164  1.00 27.65           C  
ATOM   1657  C   LEU B 114      61.146   7.472  73.585  1.00 27.26           C  
ATOM   1658  O   LEU B 114      61.380   6.401  73.037  1.00 26.14           O  
ATOM   1659  CB  LEU B 114      62.896   9.158  73.067  1.00 30.12           C  
ATOM   1660  CG  LEU B 114      63.983  10.161  73.489  1.00 30.37           C  
ATOM   1661  CD1 LEU B 114      64.507  10.808  72.223  1.00 33.95           C  
ATOM   1662  CD2 LEU B 114      63.423  11.229  74.404  1.00 32.97           C  
ATOM   1663  N   HIS B 115      59.932   7.990  73.677  1.00 25.97           N  
ATOM   1664  CA  HIS B 115      58.786   7.280  73.071  1.00 26.00           C  
ATOM   1665  C   HIS B 115      58.610   7.886  71.696  1.00 26.67           C  
ATOM   1666  O   HIS B 115      57.745   8.752  71.456  1.00 23.25           O  
ATOM   1667  CB  HIS B 115      57.541   7.397  73.931  1.00 26.28           C  
ATOM   1668  CG  HIS B 115      57.821   7.176  75.395  1.00 33.62           C  
ATOM   1669  CD2 HIS B 115      58.143   6.056  76.076  1.00 30.60           C  
ATOM   1670  ND1 HIS B 115      57.821   8.206  76.325  1.00 35.30           N  
ATOM   1671  CE1 HIS B 115      58.119   7.721  77.518  1.00 33.32           C  
ATOM   1672  NE2 HIS B 115      58.316   6.415  77.396  1.00 33.63           N  
ATOM   1673  N   SER B 116      59.420   7.385  70.767  1.00 28.12           N  
ATOM   1674  CA  SER B 116      59.543   7.951  69.438  1.00 26.85           C  
ATOM   1675  C   SER B 116      58.570   7.454  68.402  1.00 27.73           C  
ATOM   1676  O   SER B 116      58.532   8.015  67.318  1.00 25.36           O  
ATOM   1677  CB  SER B 116      60.939   7.624  68.904  1.00 26.04           C  
ATOM   1678  OG  SER B 116      61.847   8.133  69.777  1.00 30.24           O  
ATOM   1679  N   GLY B 117      57.892   6.312  68.621  1.00 25.72           N  
ATOM   1680  CA  GLY B 117      56.967   5.795  67.616  1.00 25.87           C  
ATOM   1681  C   GLY B 117      57.694   5.141  66.440  1.00 25.00           C  
ATOM   1682  O   GLY B 117      58.902   4.925  66.491  1.00 24.78           O  
ATOM   1683  N   THR B 118      56.946   4.825  65.394  1.00 25.16           N  
ATOM   1684  CA  THR B 118      57.445   3.982  64.310  1.00 27.41           C  
ATOM   1685  C   THR B 118      57.304   4.634  62.953  1.00 25.20           C  
ATOM   1686  O   THR B 118      57.224   3.938  62.040  1.00 19.03           O  
ATOM   1687  CB  THR B 118      56.844   2.534  64.341  1.00 25.68           C  
ATOM   1688  CG2 THR B 118      57.178   1.807  65.665  1.00 29.07           C  
ATOM   1689  OG1 THR B 118      55.436   2.529  64.155  1.00 30.50           O  
ATOM   1690  N   ALA B 119      57.220   5.977  62.878  1.00 27.17           N  
ATOM   1691  CA  ALA B 119      57.086   6.654  61.612  1.00 28.34           C  
ATOM   1692  C   ALA B 119      58.326   6.352  60.808  1.00 30.94           C  
ATOM   1693  O   ALA B 119      59.381   6.054  61.363  1.00 28.67           O  
ATOM   1694  CB  ALA B 119      56.905   8.177  61.807  1.00 29.36           C  
ATOM   1695  N   LYS B 120      58.183   6.367  59.501  1.00 26.72           N  
ATOM   1696  CA  LYS B 120      59.257   5.996  58.582  1.00 28.58           C  
ATOM   1697  C   LYS B 120      60.536   6.743  58.770  1.00 32.92           C  
ATOM   1698  O   LYS B 120      61.586   6.189  58.508  1.00 31.53           O  
ATOM   1699  CB  LYS B 120      58.783   6.134  57.151  1.00 32.09           C  
ATOM   1700  CG  LYS B 120      59.690   5.477  56.141  1.00 45.59           C  
ATOM   1701  CD  LYS B 120      59.388   3.970  56.098  1.00 49.24           C  
ATOM   1702  CE  LYS B 120      60.312   3.181  55.181  1.00 56.53           C  
ATOM   1703  NZ  LYS B 120      61.042   2.124  55.929  1.00 60.76           N1+
ATOM   1704  N   SER B 121      60.431   7.978  59.207  1.00 28.31           N  
ATOM   1705  CA  SER B 121      61.553   8.820  59.425  1.00 32.07           C  
ATOM   1706  C   SER B 121      62.280   8.654  60.754  1.00 28.60           C  
ATOM   1707  O   SER B 121      63.314   9.292  60.945  1.00 27.35           O  
ATOM   1708  CB  SER B 121      61.064  10.288  59.366  1.00 30.80           C  
ATOM   1709  OG  SER B 121      60.154  10.481  60.416  1.00 39.44           O  
ATOM   1710  N   VAL B 122      61.773   7.861  61.695  1.00 29.89           N  
ATOM   1711  CA  VAL B 122      62.482   7.722  62.968  1.00 30.19           C  
ATOM   1712  C   VAL B 122      63.783   6.988  62.777  1.00 29.72           C  
ATOM   1713  O   VAL B 122      63.890   6.086  61.935  1.00 34.91           O  
ATOM   1714  CB  VAL B 122      61.714   6.987  64.099  1.00 32.22           C  
ATOM   1715  CG1 VAL B 122      60.418   7.677  64.380  1.00 31.15           C  
ATOM   1716  CG2 VAL B 122      61.540   5.505  63.786  1.00 33.19           C  
ATOM   1717  N   THR B 123      64.812   7.446  63.493  1.00 28.29           N  
ATOM   1718  CA  THR B 123      66.151   6.916  63.243  1.00 33.97           C  
ATOM   1719  C   THR B 123      66.527   5.996  64.387  1.00 38.15           C  
ATOM   1720  O   THR B 123      67.396   5.189  64.208  1.00 33.98           O  
ATOM   1721  CB  THR B 123      67.155   8.041  63.068  1.00 31.39           C  
ATOM   1722  CG2 THR B 123      66.949   8.752  61.726  1.00 35.81           C  
ATOM   1723  OG1 THR B 123      66.951   8.995  64.075  1.00 32.06           O  
ATOM   1724  N   CYS B 124      65.801   6.095  65.515  1.00 34.04           N  
ATOM   1725  CA  CYS B 124      65.964   5.253  66.668  1.00 30.32           C  
ATOM   1726  C   CYS B 124      64.622   5.099  67.411  1.00 30.83           C  
ATOM   1727  O   CYS B 124      63.936   6.116  67.691  1.00 23.84           O  
ATOM   1728  CB  CYS B 124      66.976   5.928  67.581  1.00 30.37           C  
ATOM   1729  SG  CYS B 124      67.187   5.163  69.175  1.00 30.63           S  
ATOM   1730  N   THR B 125      64.194   3.863  67.681  1.00 26.59           N  
ATOM   1731  CA  THR B 125      62.921   3.663  68.338  1.00 27.02           C  
ATOM   1732  C   THR B 125      62.988   2.431  69.260  1.00 25.15           C  
ATOM   1733  O   THR B 125      63.596   1.412  68.889  1.00 30.52           O  
ATOM   1734  CB  THR B 125      61.724   3.617  67.377  1.00 21.91           C  
ATOM   1735  CG2 THR B 125      61.755   2.407  66.447  1.00 21.89           C  
ATOM   1736  OG1 THR B 125      60.514   3.578  68.161  1.00 22.29           O  
ATOM   1737  N   TYR B 126      62.428   2.607  70.437  1.00 22.22           N  
ATOM   1738  CA  TYR B 126      62.455   1.607  71.463  1.00 24.64           C  
ATOM   1739  C   TYR B 126      61.107   0.879  71.624  1.00 22.12           C  
ATOM   1740  O   TYR B 126      60.058   1.473  71.660  1.00 22.93           O  
ATOM   1741  CB  TYR B 126      62.975   2.207  72.776  1.00 25.09           C  
ATOM   1742  CG  TYR B 126      62.920   1.289  73.945  1.00 23.49           C  
ATOM   1743  CD1 TYR B 126      63.938   0.325  74.146  1.00 26.53           C  
ATOM   1744  CD2 TYR B 126      61.850   1.347  74.834  1.00 24.71           C  
ATOM   1745  CE1 TYR B 126      63.879  -0.549  75.189  1.00 25.96           C  
ATOM   1746  CE2 TYR B 126      61.791   0.512  75.915  1.00 21.14           C  
ATOM   1747  CZ  TYR B 126      62.791  -0.453  76.074  1.00 26.04           C  
ATOM   1748  OH  TYR B 126      62.754  -1.287  77.134  1.00 25.36           O  
ATOM   1749  N   SER B 127      61.194  -0.443  71.693  1.00 24.42           N  
ATOM   1750  CA  SER B 127      60.073  -1.301  71.941  1.00 22.28           C  
ATOM   1751  C   SER B 127      60.016  -1.742  73.372  1.00 23.85           C  
ATOM   1752  O   SER B 127      60.843  -2.557  73.778  1.00 26.58           O  
ATOM   1753  CB  SER B 127      60.159  -2.544  71.055  1.00 22.77           C  
ATOM   1754  OG  SER B 127      59.069  -3.383  71.333  1.00 20.39           O  
ATOM   1755  N   PRO B 128      59.062  -1.196  74.179  1.00 23.04           N  
ATOM   1756  CA  PRO B 128      59.043  -1.672  75.548  1.00 26.47           C  
ATOM   1757  C   PRO B 128      58.590  -3.168  75.691  1.00 26.14           C  
ATOM   1758  O   PRO B 128      59.077  -3.854  76.601  1.00 31.69           O  
ATOM   1759  CB  PRO B 128      58.073  -0.748  76.259  1.00 27.50           C  
ATOM   1760  CG  PRO B 128      57.656   0.282  75.308  1.00 25.75           C  
ATOM   1761  CD  PRO B 128      58.132  -0.079  73.952  1.00 28.54           C  
ATOM   1762  N   ALA B 129      57.781  -3.651  74.768  1.00 26.56           N  
ATOM   1763  CA  ALA B 129      57.260  -5.022  74.780  1.00 26.43           C  
ATOM   1764  C   ALA B 129      58.375  -6.052  74.518  1.00 30.34           C  
ATOM   1765  O   ALA B 129      58.409  -7.116  75.131  1.00 29.55           O  
ATOM   1766  CB  ALA B 129      56.151  -5.197  73.743  1.00 24.85           C  
ATOM   1767  N   LEU B 130      59.314  -5.677  73.654  1.00 31.95           N  
ATOM   1768  CA  LEU B 130      60.515  -6.483  73.399  1.00 31.12           C  
ATOM   1769  C   LEU B 130      61.751  -6.078  74.176  1.00 28.65           C  
ATOM   1770  O   LEU B 130      62.755  -6.727  74.055  1.00 31.64           O  
ATOM   1771  CB  LEU B 130      60.835  -6.404  71.898  1.00 29.44           C  
ATOM   1772  CG  LEU B 130      59.690  -6.830  70.997  1.00 31.15           C  
ATOM   1773  CD1 LEU B 130      59.943  -6.473  69.524  1.00 33.04           C  
ATOM   1774  CD2 LEU B 130      59.467  -8.317  71.164  1.00 34.88           C  
ATOM   1775  N   ASN B 131      61.713  -4.959  74.904  1.00 24.64           N  
ATOM   1776  CA  ASN B 131      62.859  -4.310  75.470  1.00 25.39           C  
ATOM   1777  C   ASN B 131      64.006  -4.159  74.470  1.00 22.69           C  
ATOM   1778  O   ASN B 131      65.115  -4.623  74.705  1.00 20.83           O  
ATOM   1779  CB  ASN B 131      63.318  -5.034  76.756  1.00 27.98           C  
ATOM   1780  CG  ASN B 131      64.479  -4.315  77.466  1.00 27.43           C  
ATOM   1781  ND2 ASN B 131      65.342  -5.101  78.098  1.00 23.69           N  
ATOM   1782  OD1 ASN B 131      64.609  -3.090  77.435  1.00 23.23           O  
ATOM   1783  N   LYS B 132      63.697  -3.607  73.327  1.00 20.96           N  
ATOM   1784  CA  LYS B 132      64.582  -3.666  72.168  1.00 23.18           C  
ATOM   1785  C   LYS B 132      64.640  -2.371  71.464  1.00 20.14           C  
ATOM   1786  O   LYS B 132      63.588  -1.835  71.115  1.00 25.14           O  
ATOM   1787  CB  LYS B 132      64.059  -4.718  71.189  1.00 22.75           C  
ATOM   1788  CG  LYS B 132      65.013  -5.007  70.038  1.00 21.62           C  
ATOM   1789  CD  LYS B 132      64.617  -6.242  69.261  1.00 21.06           C  
ATOM   1790  CE  LYS B 132      65.612  -6.476  68.143  1.00 23.62           C  
ATOM   1791  NZ  LYS B 132      65.400  -7.836  67.590  1.00 24.92           N1+
ATOM   1792  N   MET B 133      65.843  -1.897  71.197  1.00 20.51           N  
ATOM   1793  CA  MET B 133      66.069  -0.678  70.431  1.00 21.50           C  
ATOM   1794  C   MET B 133      66.268  -1.056  68.980  1.00 21.96           C  
ATOM   1795  O   MET B 133      67.081  -1.946  68.691  1.00 24.97           O  
ATOM   1796  CB  MET B 133      67.322   0.064  70.875  1.00 21.60           C  
ATOM   1797  CG  MET B 133      67.695   1.300  70.031  1.00 23.00           C  
ATOM   1798  SD  MET B 133      69.159   2.134  70.768  1.00 32.35           S  
ATOM   1799  CE  MET B 133      68.251   2.855  72.124  1.00 27.54           C  
ATOM   1800  N   PHE B 134      65.600  -0.320  68.089  1.00 22.48           N  
ATOM   1801  CA  PHE B 134      65.771  -0.463  66.629  1.00 19.61           C  
ATOM   1802  C   PHE B 134      66.365   0.822  66.170  1.00 22.27           C  
ATOM   1803  O   PHE B 134      65.840   1.906  66.482  1.00 22.94           O  
ATOM   1804  CB  PHE B 134      64.480  -0.720  65.904  1.00 19.08           C  
ATOM   1805  CG  PHE B 134      63.779  -1.997  66.259  1.00 20.98           C  
ATOM   1806  CD1 PHE B 134      63.062  -2.113  67.454  1.00 20.99           C  
ATOM   1807  CD2 PHE B 134      63.852  -3.086  65.436  1.00 22.39           C  
ATOM   1808  CE1 PHE B 134      62.462  -3.339  67.817  1.00 23.29           C  
ATOM   1809  CE2 PHE B 134      63.171  -4.266  65.739  1.00 21.10           C  
ATOM   1810  CZ  PHE B 134      62.513  -4.421  66.948  1.00 21.43           C  
ATOM   1811  N   CYS B 135      67.493   0.788  65.494  1.00 24.58           N  
ATOM   1812  CA  CYS B 135      68.158   2.059  65.134  1.00 27.59           C  
ATOM   1813  C   CYS B 135      68.878   1.956  63.839  1.00 28.30           C  
ATOM   1814  O   CYS B 135      69.261   0.861  63.433  1.00 26.52           O  
ATOM   1815  CB  CYS B 135      69.129   2.549  66.237  1.00 26.08           C  
ATOM   1816  SG  CYS B 135      70.473   1.457  66.595  1.00 32.58           S  
ATOM   1817  N   GLN B 136      69.169   3.121  63.255  1.00 28.87           N  
ATOM   1818  CA  GLN B 136      69.971   3.190  62.068  1.00 25.86           C  
ATOM   1819  C   GLN B 136      71.429   3.371  62.339  1.00 22.59           C  
ATOM   1820  O   GLN B 136      71.840   4.071  63.296  1.00 24.03           O  
ATOM   1821  CB  GLN B 136      69.533   4.350  61.203  1.00 28.42           C  
ATOM   1822  CG  GLN B 136      68.243   4.105  60.496  1.00 34.55           C  
ATOM   1823  CD  GLN B 136      67.929   5.231  59.499  1.00 36.80           C  
ATOM   1824  NE2 GLN B 136      66.968   4.987  58.621  1.00 47.38           N  
ATOM   1825  OE1 GLN B 136      68.534   6.297  59.544  1.00 32.71           O  
ATOM   1826  N   LEU B 137      72.225   2.779  61.428  1.00 22.84           N  
ATOM   1827  CA  LEU B 137      73.675   2.871  61.500  1.00 24.84           C  
ATOM   1828  C   LEU B 137      74.145   4.307  61.605  1.00 24.16           C  
ATOM   1829  O   LEU B 137      73.732   5.139  60.828  1.00 24.95           O  
ATOM   1830  CB  LEU B 137      74.316   2.192  60.332  1.00 26.74           C  
ATOM   1831  CG  LEU B 137      75.851   2.033  60.520  1.00 31.90           C  
ATOM   1832  CD1 LEU B 137      76.278   0.647  60.106  1.00 32.67           C  
ATOM   1833  CD2 LEU B 137      76.579   3.084  59.704  1.00 38.62           C  
ATOM   1834  N   ALA B 138      75.019   4.558  62.569  1.00 22.30           N  
ATOM   1835  CA  ALA B 138      75.648   5.861  62.827  1.00 28.25           C  
ATOM   1836  C   ALA B 138      74.713   6.978  63.264  1.00 27.56           C  
ATOM   1837  O   ALA B 138      75.160   8.101  63.368  1.00 39.61           O  
ATOM   1838  CB  ALA B 138      76.513   6.307  61.616  1.00 30.23           C  
ATOM   1839  N   LYS B 139      73.442   6.703  63.481  1.00 28.61           N  
ATOM   1840  CA  LYS B 139      72.524   7.723  63.946  1.00 27.11           C  
ATOM   1841  C   LYS B 139      72.442   7.775  65.464  1.00 26.54           C  
ATOM   1842  O   LYS B 139      72.696   6.758  66.142  1.00 20.83           O  
ATOM   1843  CB  LYS B 139      71.148   7.544  63.326  1.00 27.94           C  
ATOM   1844  CG  LYS B 139      71.145   7.643  61.796  1.00 30.86           C  
ATOM   1845  CD  LYS B 139      71.469   9.024  61.255  1.00 36.57           C  
ATOM   1846  CE  LYS B 139      71.418   8.958  59.676  1.00 36.85           C  
ATOM   1847  NZ  LYS B 139      70.070   8.682  59.093  1.00 43.61           N1+
ATOM   1848  N   THR B 140      72.186   8.992  65.971  1.00 25.79           N  
ATOM   1849  CA  THR B 140      71.892   9.266  67.357  1.00 27.89           C  
ATOM   1850  C   THR B 140      70.900   8.335  67.986  1.00 26.92           C  
ATOM   1851  O   THR B 140      69.745   8.225  67.563  1.00 26.55           O  
ATOM   1852  CB  THR B 140      71.386  10.706  67.523  1.00 26.83           C  
ATOM   1853  CG2 THR B 140      71.290  11.050  68.964  1.00 25.94           C  
ATOM   1854  OG1 THR B 140      72.340  11.561  66.889  1.00 29.17           O  
ATOM   1855  N   CYS B 141      71.353   7.653  69.020  1.00 29.77           N  
ATOM   1856  CA  CYS B 141      70.510   6.784  69.816  1.00 24.32           C  
ATOM   1857  C   CYS B 141      70.469   7.243  71.239  1.00 27.18           C  
ATOM   1858  O   CYS B 141      71.371   6.880  72.004  1.00 25.87           O  
ATOM   1859  CB  CYS B 141      71.065   5.368  69.787  1.00 28.59           C  
ATOM   1860  SG  CYS B 141      70.890   4.659  68.175  1.00 29.88           S  
ATOM   1861  N   PRO B 142      69.467   8.052  71.597  1.00 26.80           N  
ATOM   1862  CA  PRO B 142      69.403   8.551  72.985  1.00 29.17           C  
ATOM   1863  C   PRO B 142      69.035   7.480  74.004  1.00 26.73           C  
ATOM   1864  O   PRO B 142      68.167   6.650  73.729  1.00 27.38           O  
ATOM   1865  CB  PRO B 142      68.322   9.585  72.943  1.00 26.22           C  
ATOM   1866  CG  PRO B 142      68.098   9.874  71.493  1.00 30.63           C  
ATOM   1867  CD  PRO B 142      68.312   8.547  70.806  1.00 28.65           C  
ATOM   1868  N   VAL B 143      69.828   7.354  75.065  1.00 23.35           N  
ATOM   1869  CA  VAL B 143      69.491   6.438  76.158  1.00 23.42           C  
ATOM   1870  C   VAL B 143      69.529   7.271  77.421  1.00 24.02           C  
ATOM   1871  O   VAL B 143      70.520   7.975  77.644  1.00 25.85           O  
ATOM   1872  CB  VAL B 143      70.530   5.285  76.290  1.00 21.38           C  
ATOM   1873  CG1 VAL B 143      70.315   4.486  77.558  1.00 21.32           C  
ATOM   1874  CG2 VAL B 143      70.562   4.391  75.038  1.00 21.48           C  
ATOM   1875  N   GLN B 144      68.482   7.145  78.242  1.00 22.67           N  
ATOM   1876  CA  GLN B 144      68.340   7.898  79.490  1.00 22.86           C  
ATOM   1877  C   GLN B 144      68.765   7.094  80.688  1.00 20.89           C  
ATOM   1878  O   GLN B 144      68.433   5.882  80.772  1.00 29.61           O  
ATOM   1879  CB  GLN B 144      66.914   8.298  79.690  1.00 25.16           C  
ATOM   1880  CG  GLN B 144      66.391   9.188  78.620  1.00 26.26           C  
ATOM   1881  CD  GLN B 144      64.870   9.227  78.646  1.00 26.83           C  
ATOM   1882  NE2 GLN B 144      64.314  10.070  77.803  1.00 29.42           N  
ATOM   1883  OE1 GLN B 144      64.208   8.557  79.469  1.00 24.57           O  
ATOM   1884  N   LEU B 145      69.502   7.764  81.566  1.00 25.54           N  
ATOM   1885  CA  LEU B 145      69.884   7.249  82.877  1.00 25.69           C  
ATOM   1886  C   LEU B 145      69.011   7.891  83.902  1.00 25.54           C  
ATOM   1887  O   LEU B 145      68.960   9.170  84.024  1.00 26.87           O  
ATOM   1888  CB  LEU B 145      71.347   7.551  83.199  1.00 26.62           C  
ATOM   1889  CG  LEU B 145      72.311   7.398  82.044  1.00 26.24           C  
ATOM   1890  CD1 LEU B 145      73.751   7.750  82.505  1.00 25.74           C  
ATOM   1891  CD2 LEU B 145      72.244   5.979  81.482  1.00 29.28           C  
ATOM   1892  N   TRP B 146      68.260   7.045  84.588  1.00 21.67           N  
ATOM   1893  CA  TRP B 146      67.426   7.481  85.672  1.00 27.67           C  
ATOM   1894  C   TRP B 146      67.905   6.868  86.982  1.00 28.26           C  
ATOM   1895  O   TRP B 146      68.075   5.659  87.064  1.00 24.89           O  
ATOM   1896  CB  TRP B 146      65.976   7.072  85.481  1.00 26.26           C  
ATOM   1897  CG  TRP B 146      65.291   7.664  84.312  1.00 29.96           C  
ATOM   1898  CD1 TRP B 146      65.400   7.264  83.018  1.00 31.95           C  
ATOM   1899  CD2 TRP B 146      64.277   8.704  84.325  1.00 30.53           C  
ATOM   1900  CE2 TRP B 146      63.875   8.903  82.997  1.00 28.65           C  
ATOM   1901  CE3 TRP B 146      63.686   9.477  85.335  1.00 36.02           C  
ATOM   1902  NE1 TRP B 146      64.585   8.028  82.217  1.00 28.94           N  
ATOM   1903  CZ2 TRP B 146      62.882   9.847  82.626  1.00 33.93           C  
ATOM   1904  CZ3 TRP B 146      62.690  10.399  84.970  1.00 38.46           C  
ATOM   1905  CH2 TRP B 146      62.315  10.582  83.622  1.00 36.99           C  
ATOM   1906  N   VAL B 147      68.025   7.724  88.006  1.00 30.38           N  
ATOM   1907  CA  VAL B 147      68.371   7.277  89.361  1.00 31.73           C  
ATOM   1908  C   VAL B 147      67.377   7.839  90.396  1.00 32.45           C  
ATOM   1909  O   VAL B 147      66.883   8.940  90.227  1.00 37.76           O  
ATOM   1910  CB  VAL B 147      69.808   7.683  89.705  1.00 26.62           C  
ATOM   1911  CG1 VAL B 147      70.813   6.966  88.786  1.00 21.69           C  
ATOM   1912  CG2 VAL B 147      70.022   9.229  89.624  1.00 26.00           C  
ATOM   1913  N   ASP B 148      67.188   7.107  91.495  1.00 38.34           N  
ATOM   1914  CA  ASP B 148      66.498   7.626  92.699  1.00 41.15           C  
ATOM   1915  C   ASP B 148      67.364   8.594  93.537  1.00 47.37           C  
ATOM   1916  O   ASP B 148      66.804   9.463  94.205  1.00 41.07           O  
ATOM   1917  CB  ASP B 148      66.052   6.504  93.607  1.00 39.44           C  
ATOM   1918  CG  ASP B 148      65.048   5.585  92.974  1.00 45.07           C  
ATOM   1919  OD1 ASP B 148      64.248   6.049  92.109  1.00 51.45           O  
ATOM   1920  OD2 ASP B 148      65.067   4.361  93.322  1.00 39.94           O1-
ATOM   1921  N   SER B 149      68.697   8.466  93.500  1.00 44.82           N  
ATOM   1922  CA  SER B 149      69.613   9.477  94.115  1.00 40.03           C  
ATOM   1923  C   SER B 149      70.867   9.653  93.340  1.00 37.33           C  
ATOM   1924  O   SER B 149      71.328   8.695  92.705  1.00 44.12           O  
ATOM   1925  CB  SER B 149      70.078   9.071  95.504  1.00 42.04           C  
ATOM   1926  OG  SER B 149      69.663   7.787  95.754  1.00 51.30           O  
ATOM   1927  N   THR B 150      71.483  10.822  93.502  1.00 29.24           N  
ATOM   1928  CA  THR B 150      72.561  11.184  92.680  1.00 34.64           C  
ATOM   1929  C   THR B 150      73.852  10.413  93.017  1.00 33.86           C  
ATOM   1930  O   THR B 150      74.308  10.426  94.147  1.00 36.09           O  
ATOM   1931  CB  THR B 150      72.777  12.691  92.712  1.00 37.40           C  
ATOM   1932  CG2 THR B 150      73.840  13.102  91.734  1.00 42.29           C  
ATOM   1933  OG1 THR B 150      71.557  13.281  92.291  1.00 48.08           O  
ATOM   1934  N   PRO B 151      74.422   9.713  92.045  1.00 37.95           N  
ATOM   1935  CA  PRO B 151      75.688   9.044  92.410  1.00 38.30           C  
ATOM   1936  C   PRO B 151      76.801  10.073  92.630  1.00 35.01           C  
ATOM   1937  O   PRO B 151      76.731  11.162  92.087  1.00 37.15           O  
ATOM   1938  CB  PRO B 151      75.966   8.150  91.216  1.00 40.87           C  
ATOM   1939  CG  PRO B 151      75.000   8.499  90.148  1.00 37.74           C  
ATOM   1940  CD  PRO B 151      73.855   9.207  90.773  1.00 41.05           C  
ATOM   1941  N   PRO B 152      77.821   9.728  93.405  1.00 41.64           N  
ATOM   1942  CA  PRO B 152      78.848  10.726  93.695  1.00 40.56           C  
ATOM   1943  C   PRO B 152      79.646  11.161  92.460  1.00 39.77           C  
ATOM   1944  O   PRO B 152      79.676  10.439  91.433  1.00 30.66           O  
ATOM   1945  CB  PRO B 152      79.742  10.035  94.737  1.00 39.93           C  
ATOM   1946  CG  PRO B 152      79.394   8.582  94.701  1.00 44.31           C  
ATOM   1947  CD  PRO B 152      78.038   8.441  94.091  1.00 39.96           C  
ATOM   1948  N   PRO B 153      80.308  12.341  92.547  1.00 41.84           N  
ATOM   1949  CA  PRO B 153      81.250  12.790  91.522  1.00 44.26           C  
ATOM   1950  C   PRO B 153      82.240  11.687  91.152  1.00 42.19           C  
ATOM   1951  O   PRO B 153      82.566  10.848  92.004  1.00 38.86           O  
ATOM   1952  CB  PRO B 153      82.015  13.932  92.197  1.00 46.07           C  
ATOM   1953  CG  PRO B 153      81.175  14.348  93.349  1.00 47.49           C  
ATOM   1954  CD  PRO B 153      80.324  13.193  93.746  1.00 48.81           C  
ATOM   1955  N   GLY B 154      82.673  11.663  89.887  1.00 36.25           N  
ATOM   1956  CA  GLY B 154      83.589  10.644  89.367  1.00 33.64           C  
ATOM   1957  C   GLY B 154      82.934   9.321  88.965  1.00 33.60           C  
ATOM   1958  O   GLY B 154      83.631   8.388  88.533  1.00 38.60           O  
ATOM   1959  N   THR B 155      81.617   9.203  89.148  1.00 30.50           N  
ATOM   1960  CA  THR B 155      80.850   8.028  88.672  1.00 29.86           C  
ATOM   1961  C   THR B 155      80.960   7.980  87.158  1.00 27.92           C  
ATOM   1962  O   THR B 155      81.016   9.003  86.488  1.00 26.72           O  
ATOM   1963  CB  THR B 155      79.369   8.072  89.116  1.00 30.82           C  
ATOM   1964  CG2 THR B 155      78.502   6.930  88.486  1.00 27.95           C  
ATOM   1965  OG1 THR B 155      79.292   7.927  90.535  1.00 29.39           O  
ATOM   1966  N   ARG B 156      81.045   6.763  86.628  1.00 26.31           N  
ATOM   1967  CA  ARG B 156      81.150   6.530  85.190  1.00 27.49           C  
ATOM   1968  C   ARG B 156      80.070   5.570  84.636  1.00 26.09           C  
ATOM   1969  O   ARG B 156      79.501   4.801  85.371  1.00 22.65           O  
ATOM   1970  CB  ARG B 156      82.556   6.028  84.882  1.00 27.47           C  
ATOM   1971  CG  ARG B 156      83.531   7.164  84.760  1.00 25.17           C  
ATOM   1972  CD  ARG B 156      84.937   6.839  85.257  1.00 29.09           C  
ATOM   1973  NE  ARG B 156      85.564   5.653  84.682  1.00 29.83           N  
ATOM   1974  CZ  ARG B 156      86.314   5.638  83.584  1.00 25.67           C  
ATOM   1975  NH1 ARG B 156      86.513   6.743  82.884  1.00 21.84           N1+
ATOM   1976  NH2 ARG B 156      86.861   4.486  83.174  1.00 25.51           N  
ATOM   1977  N   VAL B 157      79.814   5.677  83.336  1.00 22.31           N  
ATOM   1978  CA  VAL B 157      78.767   4.960  82.690  1.00 21.95           C  
ATOM   1979  C   VAL B 157      79.403   4.259  81.478  1.00 23.06           C  
ATOM   1980  O   VAL B 157      79.880   4.939  80.559  1.00 21.29           O  
ATOM   1981  CB  VAL B 157      77.663   5.909  82.172  1.00 24.89           C  
ATOM   1982  CG1 VAL B 157      76.475   5.093  81.620  1.00 22.53           C  
ATOM   1983  CG2 VAL B 157      77.216   6.937  83.231  1.00 23.45           C  
ATOM   1984  N   ARG B 158      79.332   2.936  81.450  1.00 20.47           N  
ATOM   1985  CA  ARG B 158      79.890   2.143  80.387  1.00 17.73           C  
ATOM   1986  C   ARG B 158      78.804   1.426  79.592  1.00 21.06           C  
ATOM   1987  O   ARG B 158      77.814   1.005  80.126  1.00 22.42           O  
ATOM   1988  CB  ARG B 158      80.920   1.144  81.036  1.00 20.10           C  
ATOM   1989  CG  ARG B 158      81.613   0.193  80.053  1.00 20.32           C  
ATOM   1990  CD  ARG B 158      82.476  -0.828  80.823  1.00 19.80           C  
ATOM   1991  NE  ARG B 158      83.349  -0.169  81.780  1.00 21.71           N  
ATOM   1992  CZ  ARG B 158      84.493   0.466  81.521  1.00 21.55           C  
ATOM   1993  NH1 ARG B 158      85.023   0.495  80.318  1.00 22.66           N1+
ATOM   1994  NH2 ARG B 158      85.134   1.076  82.493  1.00 25.98           N  
ATOM   1995  N   ALA B 159      79.044   1.294  78.279  1.00 21.71           N  
ATOM   1996  CA  ALA B 159      78.262   0.563  77.396  1.00 21.11           C  
ATOM   1997  C   ALA B 159      79.112  -0.537  76.756  1.00 20.93           C  
ATOM   1998  O   ALA B 159      80.253  -0.311  76.346  1.00 22.62           O  
ATOM   1999  CB  ALA B 159      77.680   1.489  76.334  1.00 20.20           C  
ATOM   2000  N   MET B 160      78.532  -1.736  76.654  1.00 21.96           N  
ATOM   2001  CA  MET B 160      79.165  -2.877  75.999  1.00 23.09           C  
ATOM   2002  C   MET B 160      78.116  -3.697  75.279  1.00 23.71           C  
ATOM   2003  O   MET B 160      77.019  -3.925  75.818  1.00 24.76           O  
ATOM   2004  CB  MET B 160      79.884  -3.729  77.033  1.00 24.86           C  
ATOM   2005  CG  MET B 160      80.523  -5.009  76.497  1.00 28.16           C  
ATOM   2006  SD  MET B 160      81.272  -6.054  77.816  1.00 27.38           S  
ATOM   2007  CE  MET B 160      82.573  -5.034  78.441  1.00 27.61           C  
ATOM   2008  N   ALA B 161      78.478  -4.242  74.132  1.00 20.16           N  
ATOM   2009  CA  ALA B 161      77.575  -5.116  73.375  1.00 21.06           C  
ATOM   2010  C   ALA B 161      78.019  -6.556  73.526  1.00 18.21           C  
ATOM   2011  O   ALA B 161      79.191  -6.799  73.653  1.00 18.39           O  
ATOM   2012  CB  ALA B 161      77.609  -4.724  71.905  1.00 22.24           C  
ATOM   2013  N   ILE B 162      77.078  -7.490  73.638  1.00 20.99           N  
ATOM   2014  CA  ILE B 162      77.328  -8.935  73.725  1.00 24.06           C  
ATOM   2015  C   ILE B 162      76.303  -9.604  72.848  1.00 25.38           C  
ATOM   2016  O   ILE B 162      75.181  -9.098  72.743  1.00 26.60           O  
ATOM   2017  CB  ILE B 162      76.879  -9.437  75.099  1.00 30.57           C  
ATOM   2018  CG1 ILE B 162      77.554  -8.719  76.195  1.00 30.57           C  
ATOM   2019  CG2 ILE B 162      77.284 -10.858  75.356  1.00 36.92           C  
ATOM   2020  CD1 ILE B 162      79.028  -8.860  76.218  1.00 28.98           C  
ATOM   2021  N   TYR B 163      76.627 -10.747  72.290  1.00 21.21           N  
ATOM   2022  CA  TYR B 163      75.613 -11.548  71.564  1.00 25.80           C  
ATOM   2023  C   TYR B 163      74.598 -12.096  72.521  1.00 26.94           C  
ATOM   2024  O   TYR B 163      74.924 -12.502  73.658  1.00 34.59           O  
ATOM   2025  CB  TYR B 163      76.269 -12.673  70.746  1.00 26.89           C  
ATOM   2026  CG  TYR B 163      76.995 -12.147  69.563  1.00 24.95           C  
ATOM   2027  CD1 TYR B 163      76.297 -11.537  68.551  1.00 25.32           C  
ATOM   2028  CD2 TYR B 163      78.399 -12.177  69.480  1.00 22.34           C  
ATOM   2029  CE1 TYR B 163      76.935 -11.016  67.481  1.00 23.26           C  
ATOM   2030  CE2 TYR B 163      79.066 -11.658  68.416  1.00 19.86           C  
ATOM   2031  CZ  TYR B 163      78.312 -11.110  67.400  1.00 24.99           C  
ATOM   2032  OH  TYR B 163      78.870 -10.548  66.318  1.00 24.45           O  
ATOM   2033  N   LYS B 164      73.348 -12.087  72.091  1.00 29.32           N  
ATOM   2034  CA  LYS B 164      72.241 -12.508  72.966  1.00 31.96           C  
ATOM   2035  C   LYS B 164      72.149 -14.019  73.150  1.00 27.73           C  
ATOM   2036  O   LYS B 164      71.774 -14.469  74.206  1.00 34.63           O  
ATOM   2037  CB  LYS B 164      70.907 -12.003  72.380  1.00 30.34           C  
ATOM   2038  CG  LYS B 164      69.705 -12.190  73.283  1.00 30.78           C  
ATOM   2039  CD  LYS B 164      68.416 -11.830  72.571  1.00 32.86           C  
ATOM   2040  CE  LYS B 164      67.192 -12.263  73.374  1.00 34.79           C  
ATOM   2041  NZ  LYS B 164      65.988 -12.052  72.513  1.00 43.77           N1+
ATOM   2042  N   GLN B 165      72.422 -14.780  72.098  1.00 33.30           N  
ATOM   2043  CA  GLN B 165      72.200 -16.244  72.100  1.00 37.38           C  
ATOM   2044  C   GLN B 165      73.369 -16.868  72.816  1.00 40.87           C  
ATOM   2045  O   GLN B 165      74.555 -16.552  72.486  1.00 29.78           O  
ATOM   2046  CB  GLN B 165      72.127 -16.793  70.661  1.00 40.93           C  
ATOM   2047  CG  GLN B 165      70.918 -16.337  69.861  1.00 41.74           C  
ATOM   2048  CD  GLN B 165      71.188 -16.332  68.364  1.00 45.37           C  
ATOM   2049  NE2 GLN B 165      70.421 -17.111  67.620  1.00 50.03           N  
ATOM   2050  OE1 GLN B 165      72.058 -15.612  67.884  1.00 46.82           O  
ATOM   2051  N   SER B 166      73.060 -17.709  73.800  1.00 38.97           N  
ATOM   2052  CA  SER B 166      74.093 -18.430  74.590  1.00 44.16           C  
ATOM   2053  C   SER B 166      75.218 -19.068  73.726  1.00 41.81           C  
ATOM   2054  O   SER B 166      76.376 -18.968  74.079  1.00 44.61           O  
ATOM   2055  CB  SER B 166      73.445 -19.493  75.514  1.00 44.41           C  
ATOM   2056  OG  SER B 166      72.944 -20.568  74.771  1.00 50.60           O  
ATOM   2057  N   GLN B 167      74.879 -19.610  72.558  1.00 39.39           N  
ATOM   2058  CA  GLN B 167      75.901 -20.204  71.682  1.00 42.22           C  
ATOM   2059  C   GLN B 167      76.829 -19.223  70.945  1.00 42.59           C  
ATOM   2060  O   GLN B 167      77.785 -19.653  70.331  1.00 43.56           O  
ATOM   2061  CB  GLN B 167      75.280 -21.137  70.656  1.00 44.96           C  
ATOM   2062  CG  GLN B 167      74.583 -20.469  69.480  1.00 50.84           C  
ATOM   2063  CD  GLN B 167      73.076 -20.375  69.634  1.00 57.55           C  
ATOM   2064  NE2 GLN B 167      72.375 -20.483  68.503  1.00 66.17           N  
ATOM   2065  OE1 GLN B 167      72.534 -20.173  70.731  1.00 55.19           O  
ATOM   2066  N   HIS B 168      76.594 -17.918  71.049  1.00 37.86           N  
ATOM   2067  CA  HIS B 168      77.503 -16.911  70.474  1.00 35.99           C  
ATOM   2068  C   HIS B 168      78.091 -15.953  71.483  1.00 32.15           C  
ATOM   2069  O   HIS B 168      78.887 -15.066  71.122  1.00 32.79           O  
ATOM   2070  CB  HIS B 168      76.734 -16.072  69.459  1.00 36.87           C  
ATOM   2071  CG  HIS B 168      76.238 -16.858  68.301  1.00 38.70           C  
ATOM   2072  CD2 HIS B 168      74.989 -17.057  67.828  1.00 38.70           C  
ATOM   2073  ND1 HIS B 168      77.087 -17.531  67.448  1.00 41.77           N  
ATOM   2074  CE1 HIS B 168      76.384 -18.086  66.484  1.00 40.78           C  
ATOM   2075  NE2 HIS B 168      75.108 -17.830  66.703  1.00 41.00           N  
ATOM   2076  N   MET B 169      77.741 -16.135  72.735  1.00 29.47           N  
ATOM   2077  CA  MET B 169      77.882 -15.116  73.710  1.00 33.01           C  
ATOM   2078  C   MET B 169      79.363 -14.884  74.099  1.00 33.55           C  
ATOM   2079  O   MET B 169      79.722 -13.819  74.626  1.00 36.16           O  
ATOM   2080  CB  MET B 169      77.071 -15.510  74.913  1.00 30.71           C  
ATOM   2081  CG  MET B 169      76.769 -14.399  75.878  1.00 36.13           C  
ATOM   2082  SD  MET B 169      75.600 -14.939  77.123  1.00 47.41           S  
ATOM   2083  CE  MET B 169      74.007 -14.742  76.283  1.00 43.25           C  
ATOM   2084  N   THR B 170      80.190 -15.892  73.862  1.00 33.86           N  
ATOM   2085  CA  THR B 170      81.607 -15.813  74.206  1.00 35.50           C  
ATOM   2086  C   THR B 170      82.347 -15.145  73.061  1.00 34.67           C  
ATOM   2087  O   THR B 170      83.511 -14.843  73.217  1.00 41.84           O  
ATOM   2088  CB  THR B 170      82.281 -17.194  74.468  1.00 32.99           C  
ATOM   2089  CG2 THR B 170      81.562 -17.978  75.542  1.00 37.12           C  
ATOM   2090  OG1 THR B 170      82.279 -17.958  73.282  1.00 40.69           O  
ATOM   2091  N   GLU B 171      81.729 -14.954  71.902  1.00 29.25           N  
ATOM   2092  CA  GLU B 171      82.390 -14.221  70.843  1.00 32.62           C  
ATOM   2093  C   GLU B 171      82.287 -12.713  71.067  1.00 33.98           C  
ATOM   2094  O   GLU B 171      81.214 -12.209  71.469  1.00 29.09           O  
ATOM   2095  CB  GLU B 171      81.799 -14.612  69.515  1.00 35.99           C  
ATOM   2096  CG  GLU B 171      82.424 -13.929  68.314  1.00 40.10           C  
ATOM   2097  CD  GLU B 171      81.774 -14.367  67.022  1.00 42.39           C  
ATOM   2098  OE1 GLU B 171      81.154 -15.441  67.031  1.00 46.06           O  
ATOM   2099  OE2 GLU B 171      81.832 -13.623  66.041  1.00 40.77           O1-
ATOM   2100  N   VAL B 172      83.380 -12.005  70.795  1.00 32.10           N  
ATOM   2101  CA  VAL B 172      83.429 -10.544  70.988  1.00 31.68           C  
ATOM   2102  C   VAL B 172      82.596  -9.880  69.883  1.00 29.13           C  
ATOM   2103  O   VAL B 172      82.728 -10.205  68.710  1.00 32.17           O  
ATOM   2104  CB  VAL B 172      84.862  -9.978  71.044  1.00 36.61           C  
ATOM   2105  CG1 VAL B 172      84.890  -8.441  71.090  1.00 38.63           C  
ATOM   2106  CG2 VAL B 172      85.586 -10.525  72.247  1.00 37.11           C  
ATOM   2107  N   VAL B 173      81.681  -8.988  70.271  1.00 24.76           N  
ATOM   2108  CA  VAL B 173      80.934  -8.200  69.275  1.00 23.52           C  
ATOM   2109  C   VAL B 173      81.846  -7.090  68.774  1.00 24.73           C  
ATOM   2110  O   VAL B 173      82.350  -6.291  69.588  1.00 23.01           O  
ATOM   2111  CB  VAL B 173      79.655  -7.587  69.864  1.00 25.35           C  
ATOM   2112  CG1 VAL B 173      78.908  -6.753  68.802  1.00 30.53           C  
ATOM   2113  CG2 VAL B 173      78.765  -8.677  70.425  1.00 24.82           C  
ATOM   2114  N   ARG B 174      82.080  -7.070  67.474  1.00 29.10           N  
ATOM   2115  CA  ARG B 174      82.919  -6.058  66.825  1.00 27.52           C  
ATOM   2116  C   ARG B 174      82.384  -5.713  65.450  1.00 29.00           C  
ATOM   2117  O   ARG B 174      81.590  -6.433  64.930  1.00 27.11           O  
ATOM   2118  CB  ARG B 174      84.383  -6.555  66.682  1.00 27.89           C  
ATOM   2119  CG  ARG B 174      84.513  -7.919  66.006  1.00 31.80           C  
ATOM   2120  CD  ARG B 174      85.945  -8.294  65.644  1.00 37.63           C  
ATOM   2121  NE  ARG B 174      86.659  -8.853  66.814  1.00 40.08           N  
ATOM   2122  CZ  ARG B 174      87.563  -8.235  67.562  1.00 51.77           C  
ATOM   2123  NH1 ARG B 174      87.914  -6.956  67.325  1.00 58.92           N1+
ATOM   2124  NH2 ARG B 174      88.121  -8.924  68.571  1.00 52.05           N  
ATOM   2125  N   ARG B 175      82.882  -4.638  64.834  1.00 26.19           N  
ATOM   2126  CA  ARG B 175      82.492  -4.303  63.512  1.00 25.32           C  
ATOM   2127  C   ARG B 175      83.008  -5.289  62.460  1.00 31.41           C  
ATOM   2128  O   ARG B 175      84.070  -5.852  62.630  1.00 30.88           O  
ATOM   2129  CB  ARG B 175      82.979  -2.930  63.135  1.00 28.08           C  
ATOM   2130  CG  ARG B 175      82.423  -1.801  63.952  1.00 26.87           C  
ATOM   2131  CD  ARG B 175      83.128  -0.545  63.569  1.00 30.02           C  
ATOM   2132  NE  ARG B 175      82.430   0.185  62.550  1.00 30.60           N  
ATOM   2133  CZ  ARG B 175      82.865   1.307  61.983  1.00 31.68           C  
ATOM   2134  NH1 ARG B 175      84.088   1.787  62.175  1.00 27.19           N1+
ATOM   2135  NH2 ARG B 175      82.072   1.914  61.140  1.00 30.01           N  
ATOM   2136  N   CYS B 176      82.225  -5.498  61.393  1.00 36.23           N  
ATOM   2137  CA  CYS B 176      82.637  -6.353  60.271  1.00 35.12           C  
ATOM   2138  C   CYS B 176      83.931  -5.798  59.630  1.00 33.45           C  
ATOM   2139  O   CYS B 176      84.314  -4.641  59.854  1.00 29.12           O  
ATOM   2140  CB  CYS B 176      81.500  -6.466  59.207  1.00 34.74           C  
ATOM   2141  SG  CYS B 176      81.227  -4.928  58.263  1.00 32.98           S  
ATOM   2142  N   PRO B 177      84.558  -6.593  58.755  1.00 33.60           N  
ATOM   2143  CA  PRO B 177      85.761  -6.094  58.082  1.00 37.68           C  
ATOM   2144  C   PRO B 177      85.537  -4.802  57.264  1.00 31.15           C  
ATOM   2145  O   PRO B 177      86.384  -3.914  57.290  1.00 34.76           O  
ATOM   2146  CB  PRO B 177      86.157  -7.276  57.186  1.00 39.43           C  
ATOM   2147  CG  PRO B 177      85.650  -8.481  57.941  1.00 40.14           C  
ATOM   2148  CD  PRO B 177      84.368  -8.039  58.567  1.00 33.69           C  
ATOM   2149  N   HIS B 178      84.434  -4.724  56.571  1.00 31.07           N  
ATOM   2150  CA  HIS B 178      84.113  -3.590  55.717  1.00 31.02           C  
ATOM   2151  C   HIS B 178      84.023  -2.304  56.561  1.00 32.32           C  
ATOM   2152  O   HIS B 178      84.716  -1.303  56.277  1.00 30.58           O  
ATOM   2153  CB  HIS B 178      82.816  -3.859  54.921  1.00 33.87           C  
ATOM   2154  CG  HIS B 178      82.184  -2.627  54.347  1.00 35.30           C  
ATOM   2155  CD2 HIS B 178      81.048  -1.984  54.693  1.00 36.88           C  
ATOM   2156  ND1 HIS B 178      82.754  -1.877  53.333  1.00 34.94           N  
ATOM   2157  CE1 HIS B 178      82.008  -0.811  53.111  1.00 35.99           C  
ATOM   2158  NE2 HIS B 178      80.962  -0.858  53.913  1.00 34.10           N  
ATOM   2159  N   HIS B 179      83.248  -2.346  57.660  1.00 32.11           N  
ATOM   2160  CA  HIS B 179      83.074  -1.099  58.440  1.00 34.32           C  
ATOM   2161  C   HIS B 179      84.326  -0.788  59.215  1.00 28.61           C  
ATOM   2162  O   HIS B 179      84.736   0.372  59.304  1.00 30.72           O  
ATOM   2163  CB  HIS B 179      81.883  -1.171  59.351  1.00 30.01           C  
ATOM   2164  CG  HIS B 179      80.595  -0.993  58.633  1.00 31.98           C  
ATOM   2165  CD2 HIS B 179      79.534  -1.796  58.534  1.00 28.53           C  
ATOM   2166  ND1 HIS B 179      80.292   0.143  57.897  1.00 35.46           N  
ATOM   2167  CE1 HIS B 179      79.091   0.018  57.380  1.00 30.28           C  
ATOM   2168  NE2 HIS B 179      78.618  -1.161  57.731  1.00 36.00           N  
ATOM   2169  N   GLU B 180      85.006  -1.813  59.692  1.00 25.85           N  
ATOM   2170  CA  GLU B 180      86.302  -1.558  60.368  1.00 29.20           C  
ATOM   2171  C   GLU B 180      87.328  -0.770  59.516  1.00 31.85           C  
ATOM   2172  O   GLU B 180      88.063   0.083  60.058  1.00 31.37           O  
ATOM   2173  CB  GLU B 180      86.939  -2.882  60.807  1.00 32.31           C  
ATOM   2174  CG  GLU B 180      88.239  -2.733  61.589  1.00 33.70           C  
ATOM   2175  CD  GLU B 180      88.956  -4.032  61.802  1.00 39.12           C  
ATOM   2176  OE1 GLU B 180      88.368  -5.115  61.518  1.00 41.16           O  
ATOM   2177  OE2 GLU B 180      90.133  -3.954  62.262  1.00 45.17           O1-
ATOM   2178  N   ARG B 181      87.384  -1.074  58.221  1.00 33.89           N  
ATOM   2179  CA  ARG B 181      88.301  -0.438  57.309  1.00 36.76           C  
ATOM   2180  C   ARG B 181      87.723   0.803  56.664  1.00 36.72           C  
ATOM   2181  O   ARG B 181      88.413   1.454  55.888  1.00 33.65           O  
ATOM   2182  CB  ARG B 181      88.759  -1.424  56.215  1.00 38.92           C  
ATOM   2183  CG  ARG B 181      89.540  -2.593  56.803  1.00 40.75           C  
ATOM   2184  CD  ARG B 181      90.051  -3.676  55.857  1.00 50.04           C  
ATOM   2185  NE  ARG B 181      89.244  -3.878  54.609  1.00 57.73           N  
ATOM   2186  CZ  ARG B 181      88.579  -4.986  54.202  1.00 60.36           C  
ATOM   2187  NH1 ARG B 181      88.489  -6.105  54.936  1.00 62.02           N1+
ATOM   2188  NH2 ARG B 181      87.955  -4.965  53.008  1.00 56.49           N  
ATOM   2189  N   CYS B 182      86.473   1.141  56.926  1.00 43.92           N  
ATOM   2190  CA  CYS B 182      85.910   2.261  56.235  1.00 47.98           C  
ATOM   2191  C   CYS B 182      86.363   3.539  56.983  1.00 54.54           C  
ATOM   2192  O   CYS B 182      86.752   3.522  58.166  1.00 66.70           O  
ATOM   2193  CB  CYS B 182      84.400   2.052  56.008  1.00 52.98           C  
ATOM   2194  SG  CYS B 182      83.387   2.806  57.254  1.00 49.66           S  
ATOM   2195  N   SER B 183      86.434   4.636  56.254  1.00 53.34           N  
ATOM   2196  CA  SER B 183      87.115   5.824  56.767  1.00 54.18           C  
ATOM   2197  C   SER B 183      86.192   6.733  57.532  1.00 56.84           C  
ATOM   2198  O   SER B 183      85.943   7.875  57.117  1.00 56.72           O  
ATOM   2199  CB  SER B 183      87.802   6.564  55.613  1.00 63.98           C  
ATOM   2200  OG  SER B 183      89.071   5.989  55.429  1.00 64.52           O  
ATOM   2201  N   ASP B 184      85.671   6.222  58.649  1.00 47.33           N  
ATOM   2202  CA  ASP B 184      84.628   6.909  59.375  1.00 37.88           C  
ATOM   2203  C   ASP B 184      84.990   7.171  60.842  1.00 39.56           C  
ATOM   2204  O   ASP B 184      84.095   7.423  61.611  1.00 35.78           O  
ATOM   2205  CB  ASP B 184      83.284   6.140  59.263  1.00 37.61           C  
ATOM   2206  CG  ASP B 184      83.245   4.820  60.086  1.00 37.94           C  
ATOM   2207  OD1 ASP B 184      84.173   4.525  60.858  1.00 35.17           O  
ATOM   2208  OD2 ASP B 184      82.282   4.044  59.934  1.00 30.67           O1-
ATOM   2209  N   SER B 185      86.262   7.048  61.212  1.00 38.91           N  
ATOM   2210  CA  SER B 185      86.753   7.409  62.520  1.00 45.15           C  
ATOM   2211  C   SER B 185      86.409   8.849  62.890  1.00 45.51           C  
ATOM   2212  O   SER B 185      86.483   9.750  62.057  1.00 51.91           O  
ATOM   2213  CB  SER B 185      88.273   7.313  62.548  1.00 53.68           C  
ATOM   2214  OG  SER B 185      88.730   7.693  63.823  1.00 56.70           O  
ATOM   2215  N   ASP B 186      85.958   9.053  64.115  1.00 37.22           N  
ATOM   2216  CA  ASP B 186      85.840  10.412  64.650  1.00 32.53           C  
ATOM   2217  C   ASP B 186      87.134  10.842  65.364  1.00 34.68           C  
ATOM   2218  O   ASP B 186      87.104  11.833  66.090  1.00 43.74           O  
ATOM   2219  CB  ASP B 186      84.650  10.494  65.589  1.00 34.40           C  
ATOM   2220  CG  ASP B 186      84.812   9.619  66.862  1.00 35.95           C  
ATOM   2221  OD1 ASP B 186      85.722   8.783  66.994  1.00 32.04           O  
ATOM   2222  OD2 ASP B 186      83.952   9.721  67.724  1.00 41.65           O1-
ATOM   2223  N   GLY B 187      88.217  10.081  65.228  1.00 29.37           N  
ATOM   2224  CA  GLY B 187      89.456  10.348  65.947  1.00 33.64           C  
ATOM   2225  C   GLY B 187      89.509   9.879  67.408  1.00 30.39           C  
ATOM   2226  O   GLY B 187      90.543   9.928  68.007  1.00 30.73           O  
ATOM   2227  N   LEU B 188      88.383   9.509  68.009  1.00 29.10           N  
ATOM   2228  CA  LEU B 188      88.397   9.031  69.396  1.00 29.50           C  
ATOM   2229  C   LEU B 188      88.117   7.558  69.473  1.00 30.52           C  
ATOM   2230  O   LEU B 188      88.784   6.868  70.173  1.00 26.97           O  
ATOM   2231  CB  LEU B 188      87.366   9.777  70.205  1.00 28.23           C  
ATOM   2232  CG  LEU B 188      87.506  11.291  70.090  1.00 29.28           C  
ATOM   2233  CD1 LEU B 188      86.256  11.905  70.770  1.00 26.08           C  
ATOM   2234  CD2 LEU B 188      88.808  11.763  70.720  1.00 29.55           C  
ATOM   2235  N   ALA B 189      87.109   7.104  68.718  1.00 26.43           N  
ATOM   2236  CA  ALA B 189      86.700   5.728  68.711  1.00 27.71           C  
ATOM   2237  C   ALA B 189      87.692   4.829  67.961  1.00 30.78           C  
ATOM   2238  O   ALA B 189      88.093   5.141  66.849  1.00 26.55           O  
ATOM   2239  CB  ALA B 189      85.306   5.581  68.090  1.00 24.74           C  
ATOM   2240  N   PRO B 190      87.994   3.652  68.519  1.00 26.05           N  
ATOM   2241  CA  PRO B 190      88.740   2.702  67.712  1.00 28.41           C  
ATOM   2242  C   PRO B 190      87.871   2.161  66.569  1.00 26.03           C  
ATOM   2243  O   PRO B 190      86.679   1.932  66.760  1.00 26.73           O  
ATOM   2244  CB  PRO B 190      89.089   1.551  68.721  1.00 26.34           C  
ATOM   2245  CG  PRO B 190      88.904   2.181  70.065  1.00 23.13           C  
ATOM   2246  CD  PRO B 190      87.787   3.159  69.889  1.00 29.15           C  
ATOM   2247  N   PRO B 191      88.475   1.954  65.411  1.00 23.50           N  
ATOM   2248  CA  PRO B 191      87.710   1.544  64.263  1.00 25.74           C  
ATOM   2249  C   PRO B 191      86.953   0.228  64.438  1.00 27.73           C  
ATOM   2250  O   PRO B 191      86.047   0.012  63.697  1.00 27.14           O  
ATOM   2251  CB  PRO B 191      88.762   1.483  63.121  1.00 27.02           C  
ATOM   2252  CG  PRO B 191      90.074   1.582  63.735  1.00 26.90           C  
ATOM   2253  CD  PRO B 191      89.919   2.099  65.135  1.00 25.31           C  
ATOM   2254  N   GLN B 192      87.380  -0.674  65.337  1.00 25.75           N  
ATOM   2255  CA  GLN B 192      86.693  -1.964  65.478  1.00 31.47           C  
ATOM   2256  C   GLN B 192      85.460  -1.864  66.354  1.00 24.20           C  
ATOM   2257  O   GLN B 192      84.665  -2.774  66.372  1.00 28.18           O  
ATOM   2258  CB  GLN B 192      87.620  -3.005  66.092  1.00 32.24           C  
ATOM   2259  CG  GLN B 192      88.866  -3.174  65.264  1.00 38.49           C  
ATOM   2260  CD  GLN B 192      90.086  -2.330  65.722  1.00 46.39           C  
ATOM   2261  NE2 GLN B 192      91.233  -2.686  65.179  1.00 47.22           N  
ATOM   2262  OE1 GLN B 192      89.990  -1.323  66.505  1.00 34.57           O  
ATOM   2263  N   HIS B 193      85.378  -0.821  67.199  1.00 22.35           N  
ATOM   2264  CA  HIS B 193      84.263  -0.685  68.150  1.00 20.20           C  
ATOM   2265  C   HIS B 193      82.937  -0.442  67.483  1.00 20.83           C  
ATOM   2266  O   HIS B 193      82.734   0.552  66.727  1.00 19.93           O  
ATOM   2267  CB  HIS B 193      84.533   0.410  69.204  1.00 18.06           C  
ATOM   2268  CG  HIS B 193      85.561   0.049  70.209  1.00 18.32           C  
ATOM   2269  CD2 HIS B 193      86.758  -0.567  70.100  1.00 17.14           C  
ATOM   2270  ND1 HIS B 193      85.399   0.332  71.543  1.00 19.60           N  
ATOM   2271  CE1 HIS B 193      86.442  -0.088  72.207  1.00 20.99           C  
ATOM   2272  NE2 HIS B 193      87.248  -0.711  71.367  1.00 20.77           N  
ATOM   2273  N   LEU B 194      81.988  -1.322  67.805  1.00 19.77           N  
ATOM   2274  CA  LEU B 194      80.597  -1.157  67.451  1.00 18.02           C  
ATOM   2275  C   LEU B 194      79.916   0.074  68.036  1.00 17.53           C  
ATOM   2276  O   LEU B 194      79.212   0.795  67.286  1.00 16.93           O  
ATOM   2277  CB  LEU B 194      79.756  -2.324  67.882  1.00 19.48           C  
ATOM   2278  CG  LEU B 194      78.277  -2.256  67.571  1.00 23.03           C  
ATOM   2279  CD1 LEU B 194      78.028  -2.213  66.057  1.00 21.38           C  
ATOM   2280  CD2 LEU B 194      77.561  -3.465  68.139  1.00 24.88           C  
ATOM   2281  N   ILE B 195      80.114   0.332  69.317  1.00 18.96           N  
ATOM   2282  CA  ILE B 195      79.359   1.391  70.009  1.00 20.58           C  
ATOM   2283  C   ILE B 195      80.220   2.600  70.288  1.00 23.31           C  
ATOM   2284  O   ILE B 195      81.310   2.458  70.885  1.00 30.15           O  
ATOM   2285  CB  ILE B 195      78.783   0.920  71.378  1.00 19.55           C  
ATOM   2286  CG1 ILE B 195      78.072  -0.437  71.213  1.00 19.87           C  
ATOM   2287  CG2 ILE B 195      77.792   1.945  71.928  1.00 18.63           C  
ATOM   2288  CD1 ILE B 195      77.432  -0.992  72.494  1.00 23.99           C  
ATOM   2289  N   ARG B 196      79.781   3.759  69.784  1.00 21.13           N  
ATOM   2290  CA  ARG B 196      80.427   5.014  70.020  1.00 18.86           C  
ATOM   2291  C   ARG B 196      79.511   5.925  70.873  1.00 21.05           C  
ATOM   2292  O   ARG B 196      78.281   5.737  70.909  1.00 25.24           O  
ATOM   2293  CB  ARG B 196      80.677   5.696  68.722  1.00 20.85           C  
ATOM   2294  CG  ARG B 196      81.746   5.057  67.936  1.00 20.92           C  
ATOM   2295  CD  ARG B 196      82.149   5.935  66.743  1.00 21.43           C  
ATOM   2296  NE  ARG B 196      82.904   5.117  65.769  1.00 25.82           N  
ATOM   2297  CZ  ARG B 196      83.289   5.532  64.569  1.00 30.03           C  
ATOM   2298  NH1 ARG B 196      82.965   6.748  64.131  1.00 31.39           N1+
ATOM   2299  NH2 ARG B 196      83.975   4.715  63.789  1.00 31.68           N  
ATOM   2300  N   VAL B 197      80.105   6.898  71.576  1.00 21.07           N  
ATOM   2301  CA  VAL B 197      79.336   8.025  72.131  1.00 20.48           C  
ATOM   2302  C   VAL B 197      79.606   9.236  71.289  1.00 23.79           C  
ATOM   2303  O   VAL B 197      80.774   9.513  70.945  1.00 25.56           O  
ATOM   2304  CB  VAL B 197      79.655   8.257  73.602  1.00 18.95           C  
ATOM   2305  CG1 VAL B 197      78.978   9.536  74.142  1.00 19.93           C  
ATOM   2306  CG2 VAL B 197      79.130   7.071  74.427  1.00 19.09           C  
ATOM   2307  N   GLU B 198      78.572   9.999  70.935  1.00 25.58           N  
ATOM   2308  CA  GLU B 198      78.786  11.230  70.104  1.00 28.95           C  
ATOM   2309  C   GLU B 198      78.625  12.451  71.032  1.00 31.18           C  
ATOM   2310  O   GLU B 198      77.960  12.361  72.042  1.00 34.52           O  
ATOM   2311  CB  GLU B 198      77.796  11.297  68.927  1.00 32.73           C  
ATOM   2312  CG  GLU B 198      76.482  11.944  69.192  1.00 32.80           C  
ATOM   2313  CD  GLU B 198      75.508  11.991  68.009  1.00 38.81           C  
ATOM   2314  OE1 GLU B 198      74.795  11.005  67.754  1.00 31.99           O  
ATOM   2315  OE2 GLU B 198      75.379  13.064  67.394  1.00 46.60           O1-
ATOM   2316  N   GLY B 199      79.221  13.579  70.677  1.00 31.34           N  
ATOM   2317  CA  GLY B 199      79.014  14.803  71.429  1.00 27.43           C  
ATOM   2318  C   GLY B 199      79.572  14.851  72.865  1.00 32.16           C  
ATOM   2319  O   GLY B 199      79.101  15.667  73.661  1.00 29.50           O  
ATOM   2320  N   ASN B 200      80.581  14.034  73.185  1.00 29.75           N  
ATOM   2321  CA  ASN B 200      81.202  14.040  74.507  1.00 28.02           C  
ATOM   2322  C   ASN B 200      82.692  13.846  74.400  1.00 28.93           C  
ATOM   2323  O   ASN B 200      83.213  12.737  74.111  1.00 28.11           O  
ATOM   2324  CB  ASN B 200      80.574  12.971  75.410  1.00 31.38           C  
ATOM   2325  CG  ASN B 200      80.964  13.130  76.848  1.00 31.94           C  
ATOM   2326  ND2 ASN B 200      80.043  12.855  77.732  1.00 30.04           N  
ATOM   2327  OD1 ASN B 200      82.065  13.608  77.166  1.00 31.99           O  
ATOM   2328  N   LEU B 201      83.414  14.944  74.635  1.00 33.10           N  
ATOM   2329  CA  LEU B 201      84.893  14.952  74.516  1.00 37.56           C  
ATOM   2330  C   LEU B 201      85.604  14.253  75.659  1.00 28.26           C  
ATOM   2331  O   LEU B 201      86.808  14.025  75.586  1.00 28.65           O  
ATOM   2332  CB  LEU B 201      85.446  16.395  74.373  1.00 41.56           C  
ATOM   2333  CG  LEU B 201      85.471  16.954  72.954  1.00 50.92           C  
ATOM   2334  CD1 LEU B 201      85.995  18.393  72.984  1.00 55.25           C  
ATOM   2335  CD2 LEU B 201      86.312  16.106  71.997  1.00 53.59           C  
ATOM   2336  N   ARG B 202      84.887  13.893  76.699  1.00 26.76           N  
ATOM   2337  CA  ARG B 202      85.427  13.109  77.775  1.00 26.55           C  
ATOM   2338  C   ARG B 202      85.185  11.608  77.600  1.00 26.06           C  
ATOM   2339  O   ARG B 202      85.414  10.850  78.525  1.00 27.19           O  
ATOM   2340  CB  ARG B 202      84.865  13.578  79.081  1.00 25.45           C  
ATOM   2341  CG  ARG B 202      85.050  15.094  79.324  1.00 33.08           C  
ATOM   2342  CD  ARG B 202      84.419  15.499  80.697  1.00 31.95           C  
ATOM   2343  NE  ARG B 202      84.995  14.799  81.840  1.00 43.08           N  
ATOM   2344  CZ  ARG B 202      84.580  14.899  83.109  1.00 47.71           C  
ATOM   2345  NH1 ARG B 202      83.591  15.719  83.435  1.00 48.44           N1+
ATOM   2346  NH2 ARG B 202      85.181  14.182  84.055  1.00 51.13           N  
ATOM   2347  N   VAL B 203      84.786  11.181  76.408  1.00 24.15           N  
ATOM   2348  CA  VAL B 203      84.552   9.756  76.132  1.00 24.64           C  
ATOM   2349  C   VAL B 203      85.857   8.916  76.143  1.00 24.38           C  
ATOM   2350  O   VAL B 203      86.962   9.348  75.749  1.00 22.77           O  
ATOM   2351  CB  VAL B 203      83.773   9.572  74.806  1.00 24.14           C  
ATOM   2352  CG1 VAL B 203      84.617   9.983  73.628  1.00 25.81           C  
ATOM   2353  CG2 VAL B 203      83.299   8.135  74.615  1.00 24.39           C  
ATOM   2354  N   GLU B 204      85.741   7.698  76.618  1.00 26.04           N  
ATOM   2355  CA  GLU B 204      86.901   6.851  76.768  1.00 24.36           C  
ATOM   2356  C   GLU B 204      86.545   5.513  76.187  1.00 20.42           C  
ATOM   2357  O   GLU B 204      85.480   4.984  76.513  1.00 20.58           O  
ATOM   2358  CB  GLU B 204      87.261   6.756  78.264  1.00 21.63           C  
ATOM   2359  CG  GLU B 204      88.248   5.623  78.646  1.00 22.71           C  
ATOM   2360  CD  GLU B 204      88.461   5.522  80.174  1.00 26.89           C  
ATOM   2361  OE1 GLU B 204      88.635   6.610  80.828  1.00 25.09           O  
ATOM   2362  OE2 GLU B 204      88.622   4.363  80.672  1.00 20.62           O1-
ATOM   2363  N   TYR B 205      87.461   4.911  75.455  1.00 20.28           N  
ATOM   2364  CA  TYR B 205      87.238   3.599  74.876  1.00 21.76           C  
ATOM   2365  C   TYR B 205      88.185   2.616  75.465  1.00 23.32           C  
ATOM   2366  O   TYR B 205      89.372   2.907  75.629  1.00 29.93           O  
ATOM   2367  CB  TYR B 205      87.340   3.649  73.309  1.00 20.15           C  
ATOM   2368  CG  TYR B 205      86.236   4.434  72.676  1.00 22.17           C  
ATOM   2369  CD1 TYR B 205      86.377   5.833  72.480  1.00 21.54           C  
ATOM   2370  CD2 TYR B 205      85.077   3.819  72.211  1.00 22.02           C  
ATOM   2371  CE1 TYR B 205      85.347   6.564  71.917  1.00 21.44           C  
ATOM   2372  CE2 TYR B 205      84.080   4.535  71.575  1.00 22.58           C  
ATOM   2373  CZ  TYR B 205      84.218   5.945  71.491  1.00 22.77           C  
ATOM   2374  OH  TYR B 205      83.178   6.669  70.973  1.00 23.49           O  
ATOM   2375  N   LEU B 206      87.693   1.401  75.684  1.00 24.10           N  
ATOM   2376  CA  LEU B 206      88.508   0.359  76.263  1.00 22.43           C  
ATOM   2377  C   LEU B 206      88.479  -0.881  75.327  1.00 20.99           C  
ATOM   2378  O   LEU B 206      87.429  -1.382  74.924  1.00 16.81           O  
ATOM   2379  CB  LEU B 206      87.996  -0.003  77.628  1.00 22.59           C  
ATOM   2380  CG  LEU B 206      88.651  -1.204  78.331  1.00 21.07           C  
ATOM   2381  CD1 LEU B 206      90.100  -0.936  78.638  1.00 23.90           C  
ATOM   2382  CD2 LEU B 206      87.910  -1.593  79.619  1.00 22.19           C  
ATOM   2383  N   ASP B 207      89.663  -1.357  75.029  1.00 22.73           N  
ATOM   2384  CA  ASP B 207      89.880  -2.784  74.580  1.00 26.66           C  
ATOM   2385  C   ASP B 207      90.338  -3.541  75.805  1.00 23.08           C  
ATOM   2386  O   ASP B 207      91.439  -3.306  76.306  1.00 26.98           O  
ATOM   2387  CB  ASP B 207      91.002  -2.868  73.598  1.00 21.70           C  
ATOM   2388  CG  ASP B 207      90.618  -2.363  72.247  1.00 27.45           C  
ATOM   2389  OD1 ASP B 207      89.416  -2.216  71.954  1.00 23.33           O  
ATOM   2390  OD2 ASP B 207      91.545  -2.184  71.408  1.00 31.26           O1-
ATOM   2391  N   ASP B 208      89.544  -4.465  76.312  1.00 24.04           N  
ATOM   2392  CA  ASP B 208      89.906  -5.132  77.574  1.00 22.28           C  
ATOM   2393  C   ASP B 208      91.043  -6.038  77.274  1.00 25.70           C  
ATOM   2394  O   ASP B 208      90.931  -6.944  76.454  1.00 27.87           O  
ATOM   2395  CB  ASP B 208      88.741  -5.933  78.180  1.00 23.09           C  
ATOM   2396  CG  ASP B 208      89.014  -6.367  79.631  1.00 24.12           C  
ATOM   2397  OD1 ASP B 208      89.821  -7.309  79.871  1.00 26.99           O  
ATOM   2398  OD2 ASP B 208      88.418  -5.781  80.542  1.00 31.83           O1-
ATOM   2399  N   ARG B 209      92.127  -5.845  78.010  1.00 28.29           N  
ATOM   2400  CA  ARG B 209      93.349  -6.627  77.873  1.00 36.68           C  
ATOM   2401  C   ARG B 209      93.157  -8.150  78.021  1.00 35.52           C  
ATOM   2402  O   ARG B 209      93.879  -8.925  77.450  1.00 29.50           O  
ATOM   2403  CB  ARG B 209      94.321  -6.112  78.936  1.00 41.32           C  
ATOM   2404  CG  ARG B 209      95.690  -6.667  78.846  1.00 49.16           C  
ATOM   2405  CD  ARG B 209      96.397  -6.123  77.556  1.00 51.89           C  
ATOM   2406  NE  ARG B 209      96.963  -4.775  77.751  1.00 59.00           N  
ATOM   2407  CZ  ARG B 209      97.958  -4.476  78.582  1.00 61.91           C  
ATOM   2408  NH1 ARG B 209      98.558  -5.436  79.285  1.00 72.39           N1+
ATOM   2409  NH2 ARG B 209      98.351  -3.212  78.725  1.00 54.58           N  
ATOM   2410  N   ASN B 210      92.229  -8.541  78.880  1.00 37.42           N  
ATOM   2411  CA  ASN B 210      92.002  -9.963  79.226  1.00 38.26           C  
ATOM   2412  C   ASN B 210      90.834 -10.582  78.536  1.00 39.88           C  
ATOM   2413  O   ASN B 210      90.988 -11.668  77.993  1.00 45.90           O  
ATOM   2414  CB  ASN B 210      91.994 -10.058  80.745  1.00 33.76           C  
ATOM   2415  CG  ASN B 210      93.383  -9.687  81.263  1.00 31.90           C  
ATOM   2416  ND2 ASN B 210      93.430  -8.814  82.161  1.00 33.83           N  
ATOM   2417  OD1 ASN B 210      94.411 -10.139  80.702  1.00 34.11           O  
ATOM   2418  N   THR B 211      89.735  -9.843  78.419  1.00 35.16           N  
ATOM   2419  CA  THR B 211      88.550 -10.371  77.754  1.00 30.66           C  
ATOM   2420  C   THR B 211      88.521 -10.105  76.286  1.00 32.24           C  
ATOM   2421  O   THR B 211      87.822 -10.775  75.584  1.00 30.44           O  
ATOM   2422  CB  THR B 211      87.249  -9.894  78.393  1.00 31.36           C  
ATOM   2423  CG2 THR B 211      87.305 -10.138  79.943  1.00 31.19           C  
ATOM   2424  OG1 THR B 211      87.070  -8.507  78.131  1.00 22.15           O  
ATOM   2425  N   PHE B 212      89.302  -9.131  75.829  1.00 27.09           N  
ATOM   2426  CA  PHE B 212      89.255  -8.630  74.515  1.00 29.66           C  
ATOM   2427  C   PHE B 212      87.960  -7.864  74.160  1.00 27.33           C  
ATOM   2428  O   PHE B 212      87.778  -7.443  73.004  1.00 23.93           O  
ATOM   2429  CB  PHE B 212      89.616  -9.729  73.505  1.00 36.27           C  
ATOM   2430  CG  PHE B 212      90.909 -10.430  73.852  1.00 41.13           C  
ATOM   2431  CD1 PHE B 212      92.081  -9.689  73.997  1.00 39.01           C  
ATOM   2432  CD2 PHE B 212      90.951 -11.801  74.071  1.00 40.79           C  
ATOM   2433  CE1 PHE B 212      93.278 -10.321  74.309  1.00 44.76           C  
ATOM   2434  CE2 PHE B 212      92.145 -12.428  74.417  1.00 47.83           C  
ATOM   2435  CZ  PHE B 212      93.302 -11.689  74.535  1.00 47.21           C  
ATOM   2436  N   ARG B 213      87.074  -7.673  75.133  1.00 25.43           N  
ATOM   2437  CA  ARG B 213      85.840  -6.964  74.820  1.00 25.53           C  
ATOM   2438  C   ARG B 213      86.040  -5.452  74.720  1.00 22.12           C  
ATOM   2439  O   ARG B 213      86.910  -4.837  75.369  1.00 25.00           O  
ATOM   2440  CB  ARG B 213      84.765  -7.342  75.801  1.00 27.69           C  
ATOM   2441  CG  ARG B 213      84.454  -8.809  75.568  1.00 30.75           C  
ATOM   2442  CD  ARG B 213      83.284  -9.215  76.349  1.00 34.45           C  
ATOM   2443  NE  ARG B 213      83.020 -10.644  76.324  1.00 34.62           N  
ATOM   2444  CZ  ARG B 213      82.161 -11.251  75.519  1.00 34.69           C  
ATOM   2445  NH1 ARG B 213      81.439 -10.596  74.574  1.00 41.49           N1+
ATOM   2446  NH2 ARG B 213      82.019 -12.546  75.648  1.00 30.87           N  
ATOM   2447  N   HIS B 214      85.209  -4.869  73.872  1.00 24.46           N  
ATOM   2448  CA  HIS B 214      85.184  -3.448  73.651  1.00 22.61           C  
ATOM   2449  C   HIS B 214      84.145  -2.813  74.537  1.00 22.33           C  
ATOM   2450  O   HIS B 214      83.086  -3.360  74.733  1.00 23.05           O  
ATOM   2451  CB  HIS B 214      84.837  -3.158  72.216  1.00 22.08           C  
ATOM   2452  CG  HIS B 214      85.759  -3.803  71.217  1.00 23.56           C  
ATOM   2453  CD2 HIS B 214      87.015  -4.313  71.321  1.00 23.62           C  
ATOM   2454  ND1 HIS B 214      85.394  -3.973  69.912  1.00 27.09           N  
ATOM   2455  CE1 HIS B 214      86.378  -4.564  69.241  1.00 22.20           C  
ATOM   2456  NE2 HIS B 214      87.378  -4.753  70.065  1.00 22.19           N  
ATOM   2457  N   SER B 215      84.445  -1.628  75.043  1.00 21.20           N  
ATOM   2458  CA  SER B 215      83.400  -0.856  75.673  1.00 19.08           C  
ATOM   2459  C   SER B 215      83.733   0.654  75.543  1.00 17.30           C  
ATOM   2460  O   SER B 215      84.862   1.018  75.289  1.00 17.76           O  
ATOM   2461  CB  SER B 215      83.238  -1.243  77.131  1.00 17.76           C  
ATOM   2462  OG  SER B 215      84.445  -1.076  77.854  1.00 16.34           O  
ATOM   2463  N   VAL B 216      82.733   1.472  75.810  1.00 16.66           N  
ATOM   2464  CA  VAL B 216      82.824   2.915  75.814  1.00 20.13           C  
ATOM   2465  C   VAL B 216      82.279   3.466  77.128  1.00 20.51           C  
ATOM   2466  O   VAL B 216      81.201   3.080  77.588  1.00 21.68           O  
ATOM   2467  CB  VAL B 216      82.147   3.515  74.569  1.00 18.59           C  
ATOM   2468  CG1 VAL B 216      80.672   3.024  74.416  1.00 18.52           C  
ATOM   2469  CG2 VAL B 216      82.313   5.042  74.542  1.00 18.28           C  
ATOM   2470  N   VAL B 217      83.014   4.400  77.724  1.00 23.30           N  
ATOM   2471  CA  VAL B 217      82.642   4.947  79.003  1.00 23.50           C  
ATOM   2472  C   VAL B 217      82.679   6.490  78.968  1.00 25.78           C  
ATOM   2473  O   VAL B 217      83.495   7.099  78.277  1.00 22.17           O  
ATOM   2474  CB  VAL B 217      83.471   4.260  80.164  1.00 24.06           C  
ATOM   2475  CG1 VAL B 217      84.940   4.304  79.920  1.00 29.31           C  
ATOM   2476  CG2 VAL B 217      83.155   4.825  81.557  1.00 20.92           C  
ATOM   2477  N   VAL B 218      81.709   7.103  79.644  1.00 24.51           N  
ATOM   2478  CA  VAL B 218      81.675   8.569  79.819  1.00 22.62           C  
ATOM   2479  C   VAL B 218      81.466   8.870  81.321  1.00 23.39           C  
ATOM   2480  O   VAL B 218      80.899   8.052  82.035  1.00 26.22           O  
ATOM   2481  CB  VAL B 218      80.522   9.210  79.058  1.00 23.62           C  
ATOM   2482  CG1 VAL B 218      80.740   9.180  77.542  1.00 23.31           C  
ATOM   2483  CG2 VAL B 218      79.185   8.551  79.411  1.00 28.92           C  
ATOM   2484  N   PRO B 219      81.813  10.082  81.768  1.00 26.54           N  
ATOM   2485  CA  PRO B 219      81.493  10.473  83.121  1.00 27.56           C  
ATOM   2486  C   PRO B 219      80.000  10.597  83.241  1.00 26.65           C  
ATOM   2487  O   PRO B 219      79.325  11.084  82.302  1.00 29.66           O  
ATOM   2488  CB  PRO B 219      82.191  11.826  83.278  1.00 32.27           C  
ATOM   2489  CG  PRO B 219      83.163  11.919  82.160  1.00 30.01           C  
ATOM   2490  CD  PRO B 219      82.757  10.990  81.091  1.00 27.17           C  
ATOM   2491  N   TYR B 220      79.475  10.068  84.331  1.00 31.10           N  
ATOM   2492  CA  TYR B 220      78.117  10.312  84.722  1.00 28.97           C  
ATOM   2493  C   TYR B 220      78.007  11.839  85.066  1.00 30.27           C  
ATOM   2494  O   TYR B 220      78.784  12.338  85.840  1.00 27.47           O  
ATOM   2495  CB  TYR B 220      77.714   9.544  85.947  1.00 25.08           C  
ATOM   2496  CG  TYR B 220      76.345   9.962  86.412  1.00 23.48           C  
ATOM   2497  CD1 TYR B 220      75.230   9.443  85.795  1.00 28.06           C  
ATOM   2498  CD2 TYR B 220      76.176  10.892  87.456  1.00 27.94           C  
ATOM   2499  CE1 TYR B 220      73.976   9.799  86.193  1.00 28.83           C  
ATOM   2500  CE2 TYR B 220      74.906  11.277  87.867  1.00 29.15           C  
ATOM   2501  CZ  TYR B 220      73.822  10.707  87.259  1.00 26.42           C  
ATOM   2502  OH  TYR B 220      72.537  11.048  87.604  1.00 28.65           O  
ATOM   2503  N   GLU B 221      77.045  12.527  84.475  1.00 30.22           N  
ATOM   2504  CA  GLU B 221      76.717  13.950  84.825  1.00 34.67           C  
ATOM   2505  C   GLU B 221      75.259  13.968  85.327  1.00 34.01           C  
ATOM   2506  O   GLU B 221      74.420  13.169  84.838  1.00 29.07           O  
ATOM   2507  CB  GLU B 221      76.808  14.865  83.604  1.00 36.75           C  
ATOM   2508  CG  GLU B 221      78.148  15.465  83.266  1.00 45.73           C  
ATOM   2509  CD  GLU B 221      78.238  15.958  81.826  1.00 52.20           C  
ATOM   2510  OE1 GLU B 221      77.194  16.067  81.128  1.00 61.51           O  
ATOM   2511  OE2 GLU B 221      79.373  16.216  81.381  1.00 66.41           O1-
ATOM   2512  N   PRO B 222      74.963  14.799  86.362  1.00 32.56           N  
ATOM   2513  CA  PRO B 222      73.622  14.732  86.906  1.00 33.29           C  
ATOM   2514  C   PRO B 222      72.663  15.338  85.920  1.00 33.21           C  
ATOM   2515  O   PRO B 222      73.103  16.054  85.000  1.00 35.20           O  
ATOM   2516  CB  PRO B 222      73.704  15.625  88.165  1.00 34.91           C  
ATOM   2517  CG  PRO B 222      75.143  15.622  88.560  1.00 39.70           C  
ATOM   2518  CD  PRO B 222      75.911  15.467  87.291  1.00 32.93           C  
ATOM   2519  N   PRO B 223      71.367  15.075  86.071  1.00 36.98           N  
ATOM   2520  CA  PRO B 223      70.453  15.714  85.113  1.00 39.71           C  
ATOM   2521  C   PRO B 223      70.576  17.250  85.106  1.00 40.77           C  
ATOM   2522  O   PRO B 223      70.885  17.862  86.129  1.00 41.66           O  
ATOM   2523  CB  PRO B 223      69.069  15.310  85.600  1.00 37.72           C  
ATOM   2524  CG  PRO B 223      69.272  14.209  86.570  1.00 41.82           C  
ATOM   2525  CD  PRO B 223      70.667  14.215  87.040  1.00 39.55           C  
ATOM   2526  N   GLU B 224      70.324  17.838  83.950  1.00 49.56           N  
ATOM   2527  CA  GLU B 224      70.372  19.304  83.750  1.00 49.72           C  
ATOM   2528  C   GLU B 224      69.259  20.051  84.559  1.00 49.12           C  
ATOM   2529  O   GLU B 224      68.283  19.429  84.967  1.00 41.71           O  
ATOM   2530  CB  GLU B 224      70.162  19.598  82.259  1.00 52.04           C  
ATOM   2531  CG  GLU B 224      70.935  18.762  81.193  1.00 68.06           C  
ATOM   2532  CD  GLU B 224      70.470  18.940  79.708  1.00 71.44           C  
ATOM   2533  OE1 GLU B 224      69.268  18.764  79.377  1.00 77.63           O  
ATOM   2534  OE2 GLU B 224      71.324  19.226  78.820  1.00 78.07           O1-
ATOM   2535  N   VAL B 225      69.378  21.367  84.796  1.00 48.86           N  
ATOM   2536  CA  VAL B 225      68.242  22.131  85.386  1.00 50.50           C  
ATOM   2537  C   VAL B 225      67.048  22.056  84.409  1.00 45.95           C  
ATOM   2538  O   VAL B 225      67.185  22.342  83.213  1.00 42.70           O  
ATOM   2539  CB  VAL B 225      68.607  23.582  85.765  1.00 62.20           C  
ATOM   2540  CG1 VAL B 225      68.911  24.440  84.542  1.00 63.79           C  
ATOM   2541  CG2 VAL B 225      67.511  24.200  86.649  1.00 65.09           C  
ATOM   2542  N   GLY B 226      65.924  21.580  84.918  1.00 43.73           N  
ATOM   2543  CA  GLY B 226      64.763  21.291  84.092  1.00 49.03           C  
ATOM   2544  C   GLY B 226      64.687  19.861  83.550  1.00 48.05           C  
ATOM   2545  O   GLY B 226      63.730  19.555  82.863  1.00 47.58           O  
ATOM   2546  N   SER B 227      65.671  18.986  83.845  1.00 49.93           N  
ATOM   2547  CA  SER B 227      65.677  17.572  83.407  1.00 46.89           C  
ATOM   2548  C   SER B 227      65.685  16.622  84.575  1.00 46.94           C  
ATOM   2549  O   SER B 227      66.299  16.957  85.560  1.00 48.96           O  
ATOM   2550  CB  SER B 227      66.883  17.385  82.510  1.00 49.59           C  
ATOM   2551  OG  SER B 227      66.803  18.357  81.491  1.00 56.81           O  
ATOM   2552  N   ASP B 228      64.940  15.501  84.511  1.00 47.20           N  
ATOM   2553  CA  ASP B 228      64.904  14.428  85.557  1.00 44.39           C  
ATOM   2554  C   ASP B 228      65.799  13.204  85.215  1.00 36.27           C  
ATOM   2555  O   ASP B 228      65.876  12.228  85.967  1.00 41.54           O  
ATOM   2556  CB  ASP B 228      63.462  13.952  85.790  1.00 48.80           C  
ATOM   2557  CG  ASP B 228      62.554  15.068  86.285  1.00 52.58           C  
ATOM   2558  OD1 ASP B 228      62.965  15.771  87.211  1.00 63.87           O  
ATOM   2559  OD2 ASP B 228      61.429  15.233  85.759  1.00 58.48           O1-
ATOM   2560  N   CYS B 229      66.469  13.234  84.082  1.00 39.70           N  
ATOM   2561  CA  CYS B 229      67.320  12.096  83.708  1.00 32.13           C  
ATOM   2562  C   CYS B 229      68.503  12.625  83.002  1.00 29.00           C  
ATOM   2563  O   CYS B 229      68.550  13.803  82.616  1.00 38.34           O  
ATOM   2564  CB  CYS B 229      66.520  11.107  82.850  1.00 31.75           C  
ATOM   2565  SG  CYS B 229      66.026  11.742  81.249  1.00 32.91           S  
ATOM   2566  N   THR B 230      69.511  11.756  82.818  1.00 26.13           N  
ATOM   2567  CA  THR B 230      70.689  12.088  82.057  1.00 26.16           C  
ATOM   2568  C   THR B 230      70.636  11.320  80.752  1.00 26.22           C  
ATOM   2569  O   THR B 230      70.311  10.170  80.748  1.00 29.87           O  
ATOM   2570  CB  THR B 230      71.968  11.669  82.861  1.00 28.13           C  
ATOM   2571  CG2 THR B 230      73.242  12.031  82.123  1.00 27.62           C  
ATOM   2572  OG1 THR B 230      71.980  12.339  84.136  1.00 38.06           O  
ATOM   2573  N   THR B 231      70.990  11.953  79.641  1.00 28.40           N  
ATOM   2574  CA  THR B 231      70.903  11.360  78.357  1.00 26.21           C  
ATOM   2575  C   THR B 231      72.284  11.145  77.742  1.00 25.56           C  
ATOM   2576  O   THR B 231      73.068  12.070  77.660  1.00 24.45           O  
ATOM   2577  CB  THR B 231      69.976  12.176  77.449  1.00 25.38           C  
ATOM   2578  CG2 THR B 231      69.842  11.501  76.087  1.00 24.79           C  
ATOM   2579  OG1 THR B 231      68.654  12.161  77.997  1.00 26.98           O  
ATOM   2580  N   ILE B 232      72.575   9.926  77.289  1.00 26.06           N  
ATOM   2581  CA  ILE B 232      73.812   9.656  76.527  1.00 23.92           C  
ATOM   2582  C   ILE B 232      73.390   9.397  75.096  1.00 23.21           C  
ATOM   2583  O   ILE B 232      72.379   8.738  74.879  1.00 25.47           O  
ATOM   2584  CB  ILE B 232      74.572   8.488  77.126  1.00 25.17           C  
ATOM   2585  CG1 ILE B 232      75.031   8.881  78.516  1.00 30.09           C  
ATOM   2586  CG2 ILE B 232      75.747   8.073  76.192  1.00 27.32           C  
ATOM   2587  CD1 ILE B 232      75.632   7.738  79.283  1.00 30.96           C  
ATOM   2588  N   HIS B 233      74.120   9.978  74.113  1.00 24.00           N  
ATOM   2589  CA  HIS B 233      73.866   9.729  72.701  1.00 24.65           C  
ATOM   2590  C   HIS B 233      74.830   8.727  72.124  1.00 24.25           C  
ATOM   2591  O   HIS B 233      76.005   9.006  71.938  1.00 22.04           O  
ATOM   2592  CB  HIS B 233      74.012  10.990  71.886  1.00 33.54           C  
ATOM   2593  CG  HIS B 233      72.936  11.970  72.128  1.00 31.57           C  
ATOM   2594  CD2 HIS B 233      71.701  11.821  72.659  1.00 37.04           C  
ATOM   2595  ND1 HIS B 233      73.010  13.273  71.685  1.00 46.19           N  
ATOM   2596  CE1 HIS B 233      71.878  13.896  71.967  1.00 38.96           C  
ATOM   2597  NE2 HIS B 233      71.078  13.038  72.581  1.00 35.83           N  
ATOM   2598  N   TYR B 234      74.332   7.510  71.930  1.00 23.84           N  
ATOM   2599  CA  TYR B 234      75.118   6.413  71.379  1.00 21.86           C  
ATOM   2600  C   TYR B 234      75.027   6.384  69.872  1.00 20.87           C  
ATOM   2601  O   TYR B 234      74.041   6.855  69.287  1.00 21.33           O  
ATOM   2602  CB  TYR B 234      74.682   5.064  72.038  1.00 19.78           C  
ATOM   2603  CG  TYR B 234      75.067   4.924  73.503  1.00 20.78           C  
ATOM   2604  CD1 TYR B 234      76.440   4.705  73.878  1.00 19.27           C  
ATOM   2605  CD2 TYR B 234      74.136   5.014  74.500  1.00 17.98           C  
ATOM   2606  CE1 TYR B 234      76.808   4.588  75.201  1.00 19.00           C  
ATOM   2607  CE2 TYR B 234      74.510   4.919  75.853  1.00 19.59           C  
ATOM   2608  CZ  TYR B 234      75.844   4.666  76.192  1.00 20.66           C  
ATOM   2609  OH  TYR B 234      76.182   4.553  77.507  1.00 23.82           O  
ATOM   2610  N   ASN B 235      76.048   5.831  69.182  1.00 21.66           N  
ATOM   2611  CA  ASN B 235      75.928   5.522  67.770  1.00 22.85           C  
ATOM   2612  C   ASN B 235      76.343   4.066  67.627  1.00 19.42           C  
ATOM   2613  O   ASN B 235      77.350   3.697  68.144  1.00 20.23           O  
ATOM   2614  CB  ASN B 235      76.853   6.372  66.884  1.00 25.06           C  
ATOM   2615  CG  ASN B 235      76.685   7.858  67.077  1.00 26.93           C  
ATOM   2616  ND2 ASN B 235      75.503   8.314  67.418  1.00 26.67           N  
ATOM   2617  OD1 ASN B 235      77.612   8.614  66.794  1.00 34.48           O  
ATOM   2618  N   TYR B 236      75.562   3.278  66.903  1.00 20.19           N  
ATOM   2619  CA  TYR B 236      75.982   1.926  66.491  1.00 23.10           C  
ATOM   2620  C   TYR B 236      76.478   1.895  65.021  1.00 21.19           C  
ATOM   2621  O   TYR B 236      75.797   2.303  64.093  1.00 26.24           O  
ATOM   2622  CB  TYR B 236      74.865   0.971  66.643  1.00 22.53           C  
ATOM   2623  CG  TYR B 236      74.441   0.789  68.031  1.00 20.04           C  
ATOM   2624  CD1 TYR B 236      73.693   1.763  68.677  1.00 18.47           C  
ATOM   2625  CD2 TYR B 236      74.832  -0.346  68.762  1.00 21.68           C  
ATOM   2626  CE1 TYR B 236      73.273   1.602  69.973  1.00 20.95           C  
ATOM   2627  CE2 TYR B 236      74.446  -0.505  70.101  1.00 23.29           C  
ATOM   2628  CZ  TYR B 236      73.668   0.481  70.695  1.00 21.27           C  
ATOM   2629  OH  TYR B 236      73.267   0.321  72.007  1.00 23.34           O  
ATOM   2630  N   MET B 237      77.671   1.356  64.817  1.00 21.34           N  
ATOM   2631  CA  MET B 237      78.469   1.592  63.609  1.00 23.29           C  
ATOM   2632  C   MET B 237      78.575   0.384  62.626  1.00 22.68           C  
ATOM   2633  O   MET B 237      79.407   0.383  61.781  1.00 23.70           O  
ATOM   2634  CB  MET B 237      79.869   2.069  64.096  1.00 24.96           C  
ATOM   2635  CG  MET B 237      79.877   3.326  64.967  1.00 27.35           C  
ATOM   2636  SD  MET B 237      79.107   4.743  64.199  1.00 26.30           S  
ATOM   2637  CE  MET B 237      80.051   4.839  62.693  1.00 27.24           C  
ATOM   2638  N   CYS B 238      77.744  -0.622  62.813  1.00 22.78           N  
ATOM   2639  CA  CYS B 238      77.512  -1.728  61.920  1.00 27.69           C  
ATOM   2640  C   CYS B 238      76.047  -2.040  62.002  1.00 26.05           C  
ATOM   2641  O   CYS B 238      75.485  -1.865  63.079  1.00 28.88           O  
ATOM   2642  CB  CYS B 238      78.149  -3.026  62.396  1.00 29.85           C  
ATOM   2643  SG  CYS B 238      79.592  -3.536  61.555  1.00 36.72           S  
ATOM   2644  N   ASN B 239      75.516  -2.602  60.920  1.00 23.96           N  
ATOM   2645  CA  ASN B 239      74.157  -3.155  60.878  1.00 24.68           C  
ATOM   2646  C   ASN B 239      74.140  -4.566  61.370  1.00 22.88           C  
ATOM   2647  O   ASN B 239      75.126  -5.261  61.267  1.00 24.48           O  
ATOM   2648  CB  ASN B 239      73.604  -3.156  59.456  1.00 25.04           C  
ATOM   2649  CG  ASN B 239      73.357  -1.748  58.940  1.00 26.11           C  
ATOM   2650  ND2 ASN B 239      72.550  -1.014  59.638  1.00 26.53           N  
ATOM   2651  OD1 ASN B 239      73.879  -1.345  57.891  1.00 32.33           O  
ATOM   2652  N   SER B 240      73.036  -4.939  61.969  1.00 25.30           N  
ATOM   2653  CA  SER B 240      72.848  -6.259  62.496  1.00 27.51           C  
ATOM   2654  C   SER B 240      73.076  -7.303  61.361  1.00 27.14           C  
ATOM   2655  O   SER B 240      73.504  -8.402  61.647  1.00 29.48           O  
ATOM   2656  CB  SER B 240      71.452  -6.448  63.048  1.00 28.43           C  
ATOM   2657  OG  SER B 240      71.274  -5.749  64.278  1.00 25.13           O  
ATOM   2658  N   SER B 241      72.724  -6.970  60.134  1.00 31.45           N  
ATOM   2659  CA  SER B 241      72.889  -7.833  58.968  1.00 37.80           C  
ATOM   2660  C   SER B 241      74.292  -7.865  58.319  1.00 40.24           C  
ATOM   2661  O   SER B 241      74.447  -8.509  57.284  1.00 36.57           O  
ATOM   2662  CB  SER B 241      71.919  -7.390  57.882  1.00 40.41           C  
ATOM   2663  OG  SER B 241      72.341  -6.145  57.344  1.00 41.54           O  
ATOM   2664  N   CYS B 242      75.285  -7.160  58.859  1.00 36.82           N  
ATOM   2665  CA  CYS B 242      76.588  -7.113  58.211  1.00 36.47           C  
ATOM   2666  C   CYS B 242      77.116  -8.582  58.212  1.00 43.03           C  
ATOM   2667  O   CYS B 242      77.259  -9.190  59.264  1.00 31.95           O  
ATOM   2668  CB  CYS B 242      77.560  -6.153  58.905  1.00 37.39           C  
ATOM   2669  SG  CYS B 242      77.372  -4.339  58.518  1.00 32.01           S  
ATOM   2670  N   MET B 243      77.336  -9.157  57.034  1.00 37.41           N  
ATOM   2671  CA  MET B 243      78.000 -10.445  56.907  1.00 45.71           C  
ATOM   2672  C   MET B 243      79.459 -10.218  57.284  1.00 42.48           C  
ATOM   2673  O   MET B 243      80.077  -9.185  56.916  1.00 52.30           O  
ATOM   2674  CB  MET B 243      77.932 -10.978  55.461  1.00 53.78           C  
ATOM   2675  CG  MET B 243      76.527 -11.183  54.917  1.00 59.45           C  
ATOM   2676  SD  MET B 243      76.555 -12.133  53.398  1.00 85.78           S  
ATOM   2677  CE  MET B 243      77.266 -13.704  53.918  1.00 79.23           C  
ATOM   2678  N   GLY B 244      79.973 -11.121  58.104  1.00 35.50           N  
ATOM   2679  CA  GLY B 244      81.315 -10.977  58.688  1.00 36.16           C  
ATOM   2680  C   GLY B 244      81.418 -10.205  59.984  1.00 34.88           C  
ATOM   2681  O   GLY B 244      82.515  -9.974  60.507  1.00 37.82           O  
ATOM   2682  N   GLY B 245      80.289  -9.723  60.480  1.00 33.68           N  
ATOM   2683  CA  GLY B 245      80.241  -8.972  61.735  1.00 35.99           C  
ATOM   2684  C   GLY B 245      79.222  -9.705  62.538  1.00 32.23           C  
ATOM   2685  O   GLY B 245      79.330 -10.930  62.733  1.00 36.92           O  
ATOM   2686  N   MET B 246      78.217  -8.984  62.963  1.00 31.37           N  
ATOM   2687  CA  MET B 246      77.100  -9.590  63.712  1.00 28.94           C  
ATOM   2688  C   MET B 246      76.333 -10.632  62.913  1.00 28.61           C  
ATOM   2689  O   MET B 246      75.853 -11.582  63.492  1.00 30.94           O  
ATOM   2690  CB  MET B 246      76.165  -8.514  64.255  1.00 27.95           C  
ATOM   2691  CG  MET B 246      76.834  -7.543  65.252  1.00 28.01           C  
ATOM   2692  SD  MET B 246      75.716  -6.267  65.855  1.00 29.52           S  
ATOM   2693  CE  MET B 246      75.794  -5.076  64.540  1.00 24.24           C  
ATOM   2694  N   ASN B 247      76.198 -10.438  61.606  1.00 32.52           N  
ATOM   2695  CA  ASN B 247      75.627 -11.423  60.683  1.00 33.03           C  
ATOM   2696  C   ASN B 247      74.256 -11.939  61.134  1.00 38.95           C  
ATOM   2697  O   ASN B 247      74.013 -13.145  61.253  1.00 33.33           O  
ATOM   2698  CB  ASN B 247      76.621 -12.547  60.436  1.00 40.47           C  
ATOM   2699  CG  ASN B 247      76.252 -13.402  59.235  1.00 45.25           C  
ATOM   2700  ND2 ASN B 247      76.462 -14.693  59.366  1.00 50.81           N  
ATOM   2701  OD1 ASN B 247      75.752 -12.913  58.220  1.00 46.30           O  
ATOM   2702  N   ARG B 248      73.385 -10.972  61.397  1.00 33.01           N  
ATOM   2703  CA  ARG B 248      72.003 -11.173  61.786  1.00 32.05           C  
ATOM   2704  C   ARG B 248      71.798 -11.747  63.153  1.00 29.34           C  
ATOM   2705  O   ARG B 248      70.675 -11.963  63.534  1.00 38.32           O  
ATOM   2706  CB  ARG B 248      71.234 -12.020  60.743  1.00 33.29           C  
ATOM   2707  CG  ARG B 248      71.363 -11.525  59.328  1.00 39.52           C  
ATOM   2708  CD  ARG B 248      70.343 -12.150  58.410  1.00 47.02           C  
ATOM   2709  NE  ARG B 248      70.365 -11.474  57.120  1.00 56.29           N  
ATOM   2710  CZ  ARG B 248      69.681 -10.368  56.796  1.00 57.96           C  
ATOM   2711  NH1 ARG B 248      68.866  -9.769  57.663  1.00 58.22           N1+
ATOM   2712  NH2 ARG B 248      69.814  -9.856  55.570  1.00 60.06           N  
ATOM   2713  N   ARG B 249      72.858 -11.958  63.921  1.00 31.78           N  
ATOM   2714  CA  ARG B 249      72.714 -12.461  65.265  1.00 31.51           C  
ATOM   2715  C   ARG B 249      72.309 -11.311  66.170  1.00 27.54           C  
ATOM   2716  O   ARG B 249      72.921 -10.265  66.107  1.00 28.15           O  
ATOM   2717  CB  ARG B 249      74.023 -13.058  65.764  1.00 30.22           C  
ATOM   2718  CG  ARG B 249      74.430 -14.311  64.994  1.00 36.86           C  
ATOM   2719  CD  ARG B 249      75.811 -14.725  65.417  1.00 37.15           C  
ATOM   2720  NE  ARG B 249      76.828 -13.827  64.911  1.00 38.39           N  
ATOM   2721  CZ  ARG B 249      78.125 -13.932  65.207  1.00 39.55           C  
ATOM   2722  NH1 ARG B 249      78.559 -14.894  66.024  1.00 42.93           N1+
ATOM   2723  NH2 ARG B 249      78.994 -13.094  64.671  1.00 34.41           N  
ATOM   2724  N   PRO B 250      71.306 -11.525  67.022  1.00 32.86           N  
ATOM   2725  CA  PRO B 250      70.926 -10.459  67.940  1.00 33.49           C  
ATOM   2726  C   PRO B 250      71.957 -10.131  69.021  1.00 31.97           C  
ATOM   2727  O   PRO B 250      72.665 -11.027  69.511  1.00 25.77           O  
ATOM   2728  CB  PRO B 250      69.656 -10.991  68.577  1.00 38.66           C  
ATOM   2729  CG  PRO B 250      69.713 -12.486  68.406  1.00 40.03           C  
ATOM   2730  CD  PRO B 250      70.451 -12.723  67.157  1.00 33.87           C  
ATOM   2731  N   ILE B 251      72.047  -8.842  69.380  1.00 26.88           N  
ATOM   2732  CA  ILE B 251      72.936  -8.403  70.452  1.00 27.41           C  
ATOM   2733  C   ILE B 251      72.178  -7.696  71.559  1.00 25.58           C  
ATOM   2734  O   ILE B 251      71.061  -7.199  71.354  1.00 27.00           O  
ATOM   2735  CB  ILE B 251      74.035  -7.432  69.979  1.00 27.73           C  
ATOM   2736  CG1 ILE B 251      73.423  -6.214  69.293  1.00 24.30           C  
ATOM   2737  CG2 ILE B 251      75.024  -8.147  69.072  1.00 27.11           C  
ATOM   2738  CD1 ILE B 251      74.317  -5.043  69.284  1.00 22.13           C  
ATOM   2739  N   LEU B 252      72.812  -7.622  72.705  1.00 23.56           N  
ATOM   2740  CA  LEU B 252      72.363  -6.814  73.829  1.00 25.31           C  
ATOM   2741  C   LEU B 252      73.377  -5.734  73.999  1.00 27.44           C  
ATOM   2742  O   LEU B 252      74.561  -5.937  73.747  1.00 23.27           O  
ATOM   2743  CB  LEU B 252      72.349  -7.640  75.110  1.00 29.53           C  
ATOM   2744  CG  LEU B 252      71.533  -8.923  75.155  1.00 30.92           C  
ATOM   2745  CD1 LEU B 252      71.463  -9.421  76.592  1.00 31.50           C  
ATOM   2746  CD2 LEU B 252      70.105  -8.732  74.635  1.00 33.01           C  
ATOM   2747  N   THR B 253      72.945  -4.586  74.440  1.00 24.07           N  
ATOM   2748  CA  THR B 253      73.848  -3.638  74.993  1.00 21.53           C  
ATOM   2749  C   THR B 253      73.662  -3.670  76.502  1.00 21.58           C  
ATOM   2750  O   THR B 253      72.556  -3.599  76.980  1.00 22.77           O  
ATOM   2751  CB  THR B 253      73.515  -2.217  74.481  1.00 21.24           C  
ATOM   2752  CG2 THR B 253      74.420  -1.137  75.153  1.00 22.19           C  
ATOM   2753  OG1 THR B 253      73.729  -2.222  73.088  1.00 25.33           O  
ATOM   2754  N   ILE B 254      74.755  -3.708  77.237  1.00 16.09           N  
ATOM   2755  CA  ILE B 254      74.786  -3.689  78.685  1.00 18.68           C  
ATOM   2756  C   ILE B 254      75.283  -2.336  79.109  1.00 19.67           C  
ATOM   2757  O   ILE B 254      76.379  -1.896  78.690  1.00 19.32           O  
ATOM   2758  CB  ILE B 254      75.685  -4.801  79.246  1.00 18.45           C  
ATOM   2759  CG1 ILE B 254      75.150  -6.160  78.771  1.00 22.46           C  
ATOM   2760  CG2 ILE B 254      75.758  -4.727  80.771  1.00 21.22           C  
ATOM   2761  CD1 ILE B 254      76.242  -7.226  78.778  1.00 24.56           C  
ATOM   2762  N   ILE B 255      74.475  -1.646  79.917  1.00 17.33           N  
ATOM   2763  CA  ILE B 255      74.892  -0.337  80.511  1.00 18.21           C  
ATOM   2764  C   ILE B 255      75.169  -0.475  81.972  1.00 20.70           C  
ATOM   2765  O   ILE B 255      74.314  -0.961  82.730  1.00 26.96           O  
ATOM   2766  CB  ILE B 255      73.836   0.768  80.328  1.00 19.03           C  
ATOM   2767  CG1 ILE B 255      73.344   0.835  78.904  1.00 20.05           C  
ATOM   2768  CG2 ILE B 255      74.344   2.139  80.815  1.00 23.03           C  
ATOM   2769  CD1 ILE B 255      74.326   1.168  77.824  1.00 22.35           C  
ATOM   2770  N   THR B 256      76.396  -0.127  82.372  1.00 23.83           N  
ATOM   2771  CA  THR B 256      76.788  -0.206  83.756  1.00 21.63           C  
ATOM   2772  C   THR B 256      77.102   1.188  84.275  1.00 25.73           C  
ATOM   2773  O   THR B 256      77.743   2.027  83.610  1.00 19.47           O  
ATOM   2774  CB  THR B 256      77.930  -1.175  83.978  1.00 26.71           C  
ATOM   2775  CG2 THR B 256      77.489  -2.607  83.638  1.00 24.59           C  
ATOM   2776  OG1 THR B 256      79.028  -0.878  83.114  1.00 29.00           O  
ATOM   2777  N   LEU B 257      76.676   1.402  85.507  1.00 23.78           N  
ATOM   2778  CA  LEU B 257      77.126   2.524  86.313  1.00 25.71           C  
ATOM   2779  C   LEU B 257      78.220   1.994  87.247  1.00 27.12           C  
ATOM   2780  O   LEU B 257      78.059   0.939  87.886  1.00 24.00           O  
ATOM   2781  CB  LEU B 257      75.875   2.997  87.054  1.00 27.02           C  
ATOM   2782  CG  LEU B 257      75.748   4.448  87.545  1.00 30.52           C  
ATOM   2783  CD1 LEU B 257      75.498   5.325  86.357  1.00 32.28           C  
ATOM   2784  CD2 LEU B 257      74.592   4.563  88.554  1.00 31.04           C  
ATOM   2785  N   GLU B 258      79.367   2.680  87.309  1.00 27.39           N  
ATOM   2786  CA  GLU B 258      80.474   2.245  88.127  1.00 30.09           C  
ATOM   2787  C   GLU B 258      81.065   3.456  88.808  1.00 31.92           C  
ATOM   2788  O   GLU B 258      80.920   4.628  88.336  1.00 23.87           O  
ATOM   2789  CB  GLU B 258      81.577   1.504  87.345  1.00 33.76           C  
ATOM   2790  CG  GLU B 258      81.968   2.094  86.027  1.00 37.21           C  
ATOM   2791  CD  GLU B 258      82.975   1.260  85.207  1.00 35.14           C  
ATOM   2792  OE1 GLU B 258      82.644   0.171  84.680  1.00 38.89           O  
ATOM   2793  OE2 GLU B 258      84.102   1.725  85.110  1.00 35.72           O1-
ATOM   2794  N   ASP B 259      81.688   3.200  89.958  1.00 29.22           N  
ATOM   2795  CA  ASP B 259      82.311   4.302  90.659  1.00 31.27           C  
ATOM   2796  C   ASP B 259      83.694   4.577  90.030  1.00 30.30           C  
ATOM   2797  O   ASP B 259      84.110   3.911  89.089  1.00 32.89           O  
ATOM   2798  CB  ASP B 259      82.326   4.110  92.150  1.00 29.61           C  
ATOM   2799  CG  ASP B 259      83.299   3.091  92.612  1.00 33.36           C  
ATOM   2800  OD1 ASP B 259      84.186   2.608  91.851  1.00 23.86           O  
ATOM   2801  OD2 ASP B 259      83.162   2.770  93.823  1.00 35.28           O1-
ATOM   2802  N   SER B 260      84.358   5.605  90.527  1.00 31.09           N  
ATOM   2803  CA  SER B 260      85.633   6.008  90.024  1.00 30.22           C  
ATOM   2804  C   SER B 260      86.725   4.960  90.257  1.00 33.64           C  
ATOM   2805  O   SER B 260      87.717   5.005  89.550  1.00 29.96           O  
ATOM   2806  CB  SER B 260      86.063   7.338  90.630  1.00 30.52           C  
ATOM   2807  OG  SER B 260      86.334   7.177  91.999  1.00 34.26           O  
ATOM   2808  N   SER B 261      86.558   4.018  91.195  1.00 29.33           N  
ATOM   2809  CA  SER B 261      87.499   2.860  91.287  1.00 29.79           C  
ATOM   2810  C   SER B 261      87.056   1.681  90.492  1.00 29.58           C  
ATOM   2811  O   SER B 261      87.681   0.619  90.603  1.00 33.02           O  
ATOM   2812  CB  SER B 261      87.649   2.359  92.730  1.00 34.62           C  
ATOM   2813  OG  SER B 261      88.038   3.394  93.565  1.00 33.65           O  
ATOM   2814  N   GLY B 262      86.025   1.818  89.685  1.00 31.94           N  
ATOM   2815  CA  GLY B 262      85.506   0.651  88.909  1.00 28.81           C  
ATOM   2816  C   GLY B 262      84.580  -0.294  89.661  1.00 29.77           C  
ATOM   2817  O   GLY B 262      84.271  -1.327  89.126  1.00 24.54           O  
ATOM   2818  N   ASN B 263      84.080   0.058  90.862  1.00 25.71           N  
ATOM   2819  CA  ASN B 263      83.104  -0.805  91.548  1.00 26.79           C  
ATOM   2820  C   ASN B 263      81.758  -0.638  90.884  1.00 29.68           C  
ATOM   2821  O   ASN B 263      81.338   0.478  90.515  1.00 26.86           O  
ATOM   2822  CB  ASN B 263      82.947  -0.482  93.040  1.00 26.74           C  
ATOM   2823  CG  ASN B 263      84.220  -0.683  93.837  1.00 28.13           C  
ATOM   2824  ND2 ASN B 263      84.757   0.382  94.370  1.00 29.13           N  
ATOM   2825  OD1 ASN B 263      84.742  -1.806  93.931  1.00 28.43           O  
ATOM   2826  N   LEU B 264      81.121  -1.781  90.654  1.00 26.95           N  
ATOM   2827  CA  LEU B 264      79.832  -1.836  90.047  1.00 31.07           C  
ATOM   2828  C   LEU B 264      78.779  -1.205  90.935  1.00 32.15           C  
ATOM   2829  O   LEU B 264      78.646  -1.575  92.078  1.00 32.35           O  
ATOM   2830  CB  LEU B 264      79.469  -3.311  89.772  1.00 34.11           C  
ATOM   2831  CG  LEU B 264      78.212  -3.411  88.879  1.00 37.22           C  
ATOM   2832  CD1 LEU B 264      78.527  -3.270  87.413  1.00 36.01           C  
ATOM   2833  CD2 LEU B 264      77.520  -4.744  89.150  1.00 41.43           C  
ATOM   2834  N   LEU B 265      78.049  -0.238  90.411  1.00 28.68           N  
ATOM   2835  CA  LEU B 265      76.914   0.395  91.119  1.00 26.48           C  
ATOM   2836  C   LEU B 265      75.574  -0.047  90.594  1.00 27.66           C  
ATOM   2837  O   LEU B 265      74.616  -0.071  91.344  1.00 28.98           O  
ATOM   2838  CB  LEU B 265      76.998   1.916  91.016  1.00 27.60           C  
ATOM   2839  CG  LEU B 265      78.327   2.532  91.404  1.00 32.24           C  
ATOM   2840  CD1 LEU B 265      78.263   4.057  91.345  1.00 29.99           C  
ATOM   2841  CD2 LEU B 265      78.729   2.067  92.793  1.00 31.43           C  
ATOM   2842  N   GLY B 266      75.465  -0.418  89.317  1.00 23.30           N  
ATOM   2843  CA  GLY B 266      74.128  -0.724  88.716  1.00 22.88           C  
ATOM   2844  C   GLY B 266      74.334  -1.286  87.315  1.00 21.51           C  
ATOM   2845  O   GLY B 266      75.354  -1.004  86.681  1.00 19.66           O  
ATOM   2846  N   ARG B 267      73.394  -2.054  86.845  1.00 25.31           N  
ATOM   2847  CA  ARG B 267      73.470  -2.649  85.457  1.00 22.67           C  
ATOM   2848  C   ARG B 267      72.078  -2.812  84.929  1.00 19.35           C  
ATOM   2849  O   ARG B 267      71.163  -3.184  85.656  1.00 17.56           O  
ATOM   2850  CB  ARG B 267      74.250  -3.980  85.465  1.00 24.35           C  
ATOM   2851  CG  ARG B 267      74.403  -4.568  84.108  1.00 25.45           C  
ATOM   2852  CD  ARG B 267      74.903  -6.001  84.094  1.00 32.26           C  
ATOM   2853  NE  ARG B 267      76.136  -6.215  84.814  1.00 40.87           N  
ATOM   2854  CZ  ARG B 267      76.280  -6.819  86.004  1.00 38.74           C  
ATOM   2855  NH1 ARG B 267      75.287  -7.388  86.670  1.00 36.26           N1+
ATOM   2856  NH2 ARG B 267      77.487  -6.872  86.536  1.00 43.92           N  
ATOM   2857  N   ASN B 268      71.865  -2.389  83.664  1.00 19.29           N  
ATOM   2858  CA  ASN B 268      70.699  -2.616  82.916  1.00 20.19           C  
ATOM   2859  C   ASN B 268      71.094  -3.059  81.512  1.00 22.03           C  
ATOM   2860  O   ASN B 268      72.275  -3.004  81.158  1.00 27.43           O  
ATOM   2861  CB  ASN B 268      69.752  -1.394  82.900  1.00 25.09           C  
ATOM   2862  CG  ASN B 268      68.895  -1.290  84.145  1.00 31.60           C  
ATOM   2863  ND2 ASN B 268      69.331  -0.465  85.095  1.00 40.57           N  
ATOM   2864  OD1 ASN B 268      67.870  -1.965  84.276  1.00 27.41           O  
ATOM   2865  N   SER B 269      70.124  -3.550  80.738  1.00 23.27           N  
ATOM   2866  CA  SER B 269      70.402  -3.970  79.413  1.00 23.16           C  
ATOM   2867  C   SER B 269      69.195  -3.919  78.514  1.00 21.92           C  
ATOM   2868  O   SER B 269      68.068  -3.901  78.971  1.00 22.67           O  
ATOM   2869  CB  SER B 269      70.988  -5.381  79.410  1.00 23.49           C  
ATOM   2870  OG  SER B 269      69.999  -6.263  79.892  1.00 27.56           O  
ATOM   2871  N   PHE B 270      69.446  -3.814  77.234  1.00 21.12           N  
ATOM   2872  CA  PHE B 270      68.412  -3.891  76.221  1.00 22.25           C  
ATOM   2873  C   PHE B 270      68.927  -4.544  74.966  1.00 22.57           C  
ATOM   2874  O   PHE B 270      70.135  -4.481  74.674  1.00 21.17           O  
ATOM   2875  CB  PHE B 270      67.900  -2.468  76.000  1.00 26.94           C  
ATOM   2876  CG  PHE B 270      68.945  -1.481  75.547  1.00 25.05           C  
ATOM   2877  CD1 PHE B 270      69.707  -0.786  76.465  1.00 25.40           C  
ATOM   2878  CD2 PHE B 270      69.134  -1.213  74.198  1.00 27.73           C  
ATOM   2879  CE1 PHE B 270      70.634   0.130  76.052  1.00 25.76           C  
ATOM   2880  CE2 PHE B 270      70.074  -0.252  73.780  1.00 23.68           C  
ATOM   2881  CZ  PHE B 270      70.830   0.386  74.716  1.00 24.98           C  
ATOM   2882  N   GLU B 271      68.033  -5.142  74.176  1.00 25.90           N  
ATOM   2883  CA  GLU B 271      68.413  -5.742  72.901  1.00 22.50           C  
ATOM   2884  C   GLU B 271      68.486  -4.578  71.904  1.00 24.57           C  
ATOM   2885  O   GLU B 271      67.859  -3.570  72.114  1.00 18.75           O  
ATOM   2886  CB  GLU B 271      67.400  -6.804  72.439  1.00 24.03           C  
ATOM   2887  CG  GLU B 271      67.843  -7.565  71.206  1.00 28.45           C  
ATOM   2888  CD  GLU B 271      66.879  -8.661  70.769  1.00 34.52           C  
ATOM   2889  OE1 GLU B 271      66.140  -9.181  71.610  1.00 28.95           O  
ATOM   2890  OE2 GLU B 271      66.942  -9.059  69.601  1.00 41.53           O1-
ATOM   2891  N   VAL B 272      69.263  -4.765  70.852  1.00 22.89           N  
ATOM   2892  CA  VAL B 272      69.494  -3.795  69.787  1.00 23.66           C  
ATOM   2893  C   VAL B 272      69.487  -4.489  68.483  1.00 22.79           C  
ATOM   2894  O   VAL B 272      70.155  -5.494  68.302  1.00 24.92           O  
ATOM   2895  CB  VAL B 272      70.866  -3.095  69.892  1.00 26.58           C  
ATOM   2896  CG1 VAL B 272      70.974  -1.968  68.862  1.00 29.04           C  
ATOM   2897  CG2 VAL B 272      71.039  -2.505  71.254  1.00 30.17           C  
ATOM   2898  N   ARG B 273      68.752  -3.934  67.526  1.00 22.78           N  
ATOM   2899  CA  ARG B 273      68.876  -4.264  66.121  1.00 21.51           C  
ATOM   2900  C   ARG B 273      69.221  -2.998  65.349  1.00 22.36           C  
ATOM   2901  O   ARG B 273      68.515  -1.981  65.488  1.00 21.19           O  
ATOM   2902  CB  ARG B 273      67.578  -4.815  65.595  1.00 24.60           C  
ATOM   2903  CG  ARG B 273      67.508  -5.086  64.110  1.00 26.21           C  
ATOM   2904  CD  ARG B 273      66.155  -5.615  63.724  1.00 28.32           C  
ATOM   2905  NE  ARG B 273      66.159  -5.823  62.268  1.00 34.51           N  
ATOM   2906  CZ  ARG B 273      65.239  -6.474  61.560  1.00 40.11           C  
ATOM   2907  NH1 ARG B 273      64.075  -6.893  62.092  1.00 38.59           N1+
ATOM   2908  NH2 ARG B 273      65.453  -6.616  60.254  1.00 40.71           N  
ATOM   2909  N   VAL B 274      70.320  -3.043  64.583  1.00 18.99           N  
ATOM   2910  CA  VAL B 274      70.762  -1.877  63.831  1.00 23.38           C  
ATOM   2911  C   VAL B 274      70.342  -2.190  62.408  1.00 20.80           C  
ATOM   2912  O   VAL B 274      70.718  -3.264  61.889  1.00 20.85           O  
ATOM   2913  CB  VAL B 274      72.287  -1.651  63.923  1.00 20.55           C  
ATOM   2914  CG1 VAL B 274      72.640  -0.342  63.264  1.00 21.40           C  
ATOM   2915  CG2 VAL B 274      72.774  -1.727  65.344  1.00 21.37           C  
ATOM   2916  N   CYS B 275      69.550  -1.334  61.804  1.00 18.47           N  
ATOM   2917  CA  CYS B 275      68.843  -1.643  60.589  1.00 23.82           C  
ATOM   2918  C   CYS B 275      68.441  -0.396  59.800  1.00 25.07           C  
ATOM   2919  O   CYS B 275      68.443   0.738  60.298  1.00 26.34           O  
ATOM   2920  CB  CYS B 275      67.623  -2.550  60.896  1.00 25.03           C  
ATOM   2921  SG  CYS B 275      66.399  -1.826  62.003  1.00 31.24           S  
ATOM   2922  N   ALA B 276      68.033  -0.636  58.548  1.00 29.37           N  
ATOM   2923  CA  ALA B 276      67.793   0.452  57.589  1.00 31.39           C  
ATOM   2924  C   ALA B 276      66.484   1.182  57.904  1.00 30.72           C  
ATOM   2925  O   ALA B 276      66.408   2.438  57.790  1.00 32.73           O  
ATOM   2926  CB  ALA B 276      67.730  -0.097  56.166  1.00 26.57           C  
ATOM   2927  N   CYS B 277      65.455   0.428  58.301  1.00 30.94           N  
ATOM   2928  CA  CYS B 277      64.140   1.025  58.657  1.00 33.51           C  
ATOM   2929  C   CYS B 277      63.672   0.650  60.032  1.00 27.49           C  
ATOM   2930  O   CYS B 277      62.783  -0.174  60.140  1.00 28.68           O  
ATOM   2931  CB  CYS B 277      62.980   0.546  57.735  1.00 38.75           C  
ATOM   2932  SG  CYS B 277      63.219   0.621  55.961  1.00 43.79           S  
ATOM   2933  N   PRO B 278      64.203   1.300  61.092  1.00 29.12           N  
ATOM   2934  CA  PRO B 278      63.844   0.897  62.469  1.00 29.28           C  
ATOM   2935  C   PRO B 278      62.351   0.921  62.704  1.00 26.43           C  
ATOM   2936  O   PRO B 278      61.836   0.039  63.394  1.00 30.95           O  
ATOM   2937  CB  PRO B 278      64.518   1.964  63.335  1.00 32.78           C  
ATOM   2938  CG  PRO B 278      65.618   2.515  62.473  1.00 30.10           C  
ATOM   2939  CD  PRO B 278      65.184   2.389  61.086  1.00 28.46           C  
ATOM   2940  N   GLY B 279      61.645   1.931  62.205  1.00 23.33           N  
ATOM   2941  CA  GLY B 279      60.184   1.993  62.447  1.00 27.24           C  
ATOM   2942  C   GLY B 279      59.426   0.772  61.926  1.00 29.98           C  
ATOM   2943  O   GLY B 279      58.612   0.153  62.646  1.00 35.02           O  
ATOM   2944  N   LYS B 280      59.665   0.461  60.665  1.00 29.50           N  
ATOM   2945  CA  LYS B 280      59.039  -0.696  60.012  1.00 33.04           C  
ATOM   2946  C   LYS B 280      59.421  -2.003  60.730  1.00 31.82           C  
ATOM   2947  O   LYS B 280      58.594  -2.870  60.911  1.00 32.92           O  
ATOM   2948  CB  LYS B 280      59.515  -0.722  58.556  1.00 33.77           C  
ATOM   2949  CG  LYS B 280      59.012  -1.835  57.636  1.00 39.92           C  
ATOM   2950  CD  LYS B 280      59.861  -1.903  56.324  1.00 43.88           C  
ATOM   2951  CE  LYS B 280      60.656  -3.209  56.232  1.00 53.00           C  
ATOM   2952  NZ  LYS B 280      60.022  -4.484  56.692  1.00 56.81           N1+
ATOM   2953  N   ASP B 281      60.691  -2.159  61.095  1.00 25.24           N  
ATOM   2954  CA  ASP B 281      61.144  -3.431  61.703  1.00 27.21           C  
ATOM   2955  C   ASP B 281      60.640  -3.566  63.117  1.00 25.91           C  
ATOM   2956  O   ASP B 281      60.342  -4.692  63.539  1.00 22.54           O  
ATOM   2957  CB  ASP B 281      62.680  -3.531  61.695  1.00 28.76           C  
ATOM   2958  CG  ASP B 281      63.235  -3.780  60.295  1.00 30.68           C  
ATOM   2959  OD1 ASP B 281      62.464  -3.926  59.327  1.00 35.60           O  
ATOM   2960  OD2 ASP B 281      64.457  -3.734  60.158  1.00 34.00           O1-
ATOM   2961  N   ARG B 282      60.512  -2.439  63.845  1.00 22.35           N  
ATOM   2962  CA  ARG B 282      59.858  -2.475  65.123  1.00 26.51           C  
ATOM   2963  C   ARG B 282      58.398  -2.974  64.951  1.00 28.05           C  
ATOM   2964  O   ARG B 282      57.977  -3.905  65.646  1.00 24.15           O  
ATOM   2965  CB  ARG B 282      59.897  -1.130  65.893  1.00 24.25           C  
ATOM   2966  CG  ARG B 282      59.080  -1.189  67.169  1.00 24.54           C  
ATOM   2967  CD  ARG B 282      59.328  -0.020  68.095  1.00 26.68           C  
ATOM   2968  NE  ARG B 282      58.181   0.081  68.997  1.00 23.16           N  
ATOM   2969  CZ  ARG B 282      57.754   1.187  69.574  1.00 23.63           C  
ATOM   2970  NH1 ARG B 282      58.362   2.388  69.422  1.00 28.18           N1+
ATOM   2971  NH2 ARG B 282      56.712   1.079  70.362  1.00 29.58           N  
ATOM   2972  N   ARG B 283      57.637  -2.364  64.037  1.00 27.01           N  
ATOM   2973  CA  ARG B 283      56.264  -2.807  63.908  1.00 27.42           C  
ATOM   2974  C   ARG B 283      56.190  -4.319  63.559  1.00 33.48           C  
ATOM   2975  O   ARG B 283      55.372  -5.037  64.069  1.00 31.87           O  
ATOM   2976  CB  ARG B 283      55.619  -2.118  62.713  1.00 30.64           C  
ATOM   2977  CG  ARG B 283      55.260  -0.677  62.929  1.00 27.55           C  
ATOM   2978  CD  ARG B 283      54.477  -0.104  61.774  1.00 27.84           C  
ATOM   2979  NE  ARG B 283      54.571   1.351  61.986  1.00 28.15           N  
ATOM   2980  CZ  ARG B 283      54.198   2.233  61.076  1.00 31.95           C  
ATOM   2981  NH1 ARG B 283      53.740   1.853  59.872  1.00 31.30           N1+
ATOM   2982  NH2 ARG B 283      54.288   3.500  61.367  1.00 37.67           N  
ATOM   2983  N   THR B 284      56.997  -4.731  62.593  1.00 33.04           N  
ATOM   2984  CA  THR B 284      57.009  -6.138  62.128  1.00 34.09           C  
ATOM   2985  C   THR B 284      57.331  -7.091  63.274  1.00 35.19           C  
ATOM   2986  O   THR B 284      56.637  -8.083  63.460  1.00 31.46           O  
ATOM   2987  CB  THR B 284      58.011  -6.309  60.971  1.00 35.59           C  
ATOM   2988  CG2 THR B 284      58.050  -7.728  60.426  1.00 37.69           C  
ATOM   2989  OG1 THR B 284      57.621  -5.446  59.929  1.00 35.04           O  
ATOM   2990  N   GLU B 285      58.317  -6.749  64.112  1.00 35.77           N  
ATOM   2991  CA  GLU B 285      58.662  -7.644  65.224  1.00 30.33           C  
ATOM   2992  C   GLU B 285      57.604  -7.667  66.306  1.00 36.74           C  
ATOM   2993  O   GLU B 285      57.383  -8.721  66.942  1.00 29.65           O  
ATOM   2994  CB  GLU B 285      60.025  -7.313  65.842  1.00 33.79           C  
ATOM   2995  CG  GLU B 285      61.157  -7.637  64.847  1.00 38.04           C  
ATOM   2996  CD  GLU B 285      62.516  -7.688  65.483  1.00 43.11           C  
ATOM   2997  OE1 GLU B 285      62.622  -7.817  66.719  1.00 42.29           O  
ATOM   2998  OE2 GLU B 285      63.489  -7.568  64.725  1.00 44.40           O1-
ATOM   2999  N   GLU B 286      56.943  -6.522  66.514  1.00 33.06           N  
ATOM   3000  CA  GLU B 286      55.824  -6.480  67.465  1.00 35.84           C  
ATOM   3001  C   GLU B 286      54.587  -7.273  66.976  1.00 41.21           C  
ATOM   3002  O   GLU B 286      53.832  -7.802  67.813  1.00 44.54           O  
ATOM   3003  CB  GLU B 286      55.460  -5.041  67.861  1.00 34.38           C  
ATOM   3004  CG  GLU B 286      56.428  -4.486  68.884  1.00 35.49           C  
ATOM   3005  CD  GLU B 286      56.349  -2.975  69.141  1.00 30.00           C  
ATOM   3006  OE1 GLU B 286      55.533  -2.288  68.554  1.00 32.14           O  
ATOM   3007  OE2 GLU B 286      57.108  -2.470  69.980  1.00 29.96           O1-
ATOM   3008  N   GLU B 287      54.390  -7.348  65.660  1.00 35.91           N  
ATOM   3009  CA  GLU B 287      53.334  -8.169  65.048  1.00 47.88           C  
ATOM   3010  C   GLU B 287      53.371  -9.652  65.479  1.00 50.70           C  
ATOM   3011  O   GLU B 287      52.338 -10.267  65.655  1.00 50.24           O  
ATOM   3012  CB  GLU B 287      53.432  -8.088  63.535  1.00 53.40           C  
ATOM   3013  CG  GLU B 287      52.228  -8.575  62.741  1.00 58.38           C  
ATOM   3014  CD  GLU B 287      52.196  -8.050  61.305  1.00 61.05           C  
ATOM   3015  OE1 GLU B 287      53.296  -7.891  60.707  1.00 64.93           O  
ATOM   3016  OE2 GLU B 287      51.068  -7.805  60.768  1.00 74.87           O1-
ATOM   3017  N   ASN B 288      54.549 -10.194  65.724  1.00 55.15           N  
ATOM   3018  CA  ASN B 288      54.660 -11.534  66.292  1.00 64.34           C  
ATOM   3019  C   ASN B 288      54.010 -11.806  67.660  1.00 71.00           C  
ATOM   3020  O   ASN B 288      53.763 -12.959  68.003  1.00 81.45           O  
ATOM   3021  CB  ASN B 288      56.115 -11.958  66.284  1.00 65.88           C  
ATOM   3022  CG  ASN B 288      56.569 -12.269  64.898  1.00 68.18           C  
ATOM   3023  ND2 ASN B 288      56.954 -11.255  64.147  1.00 72.26           N  
ATOM   3024  OD1 ASN B 288      56.428 -13.398  64.463  1.00 65.46           O  
ATOM   3025  N   LEU B 289      53.675 -10.763  68.414  1.00 74.41           N  
ATOM   3026  CA  LEU B 289      53.138 -10.917  69.769  1.00 70.51           C  
ATOM   3027  C   LEU B 289      51.621 -11.108  69.835  1.00 62.72           C  
ATOM   3028  O   LEU B 289      50.898 -10.774  68.901  1.00 58.80           O  
ATOM   3029  CB  LEU B 289      53.536  -9.699  70.598  1.00 74.79           C  
ATOM   3030  CG  LEU B 289      55.065  -9.380  70.595  1.00 74.65           C  
ATOM   3031  CD1 LEU B 289      55.373  -7.908  70.891  1.00 76.35           C  
ATOM   3032  CD2 LEU B 289      55.816 -10.272  71.570  1.00 73.96           C  
TER   
ATOM   3033  N   VAL C  97     112.722  24.298 113.808  1.00 52.21           N  
ATOM   3034  CA  VAL C  97     111.561  23.382 114.084  1.00 49.17           C  
ATOM   3035  C   VAL C  97     111.104  22.639 112.829  1.00 48.79           C  
ATOM   3036  O   VAL C  97     110.809  23.285 111.811  1.00 40.08           O  
ATOM   3037  CB  VAL C  97     110.351  24.135 114.640  1.00 50.99           C  
ATOM   3038  CG1 VAL C  97     109.164  23.213 114.699  1.00 55.17           C  
ATOM   3039  CG2 VAL C  97     110.663  24.689 116.018  1.00 48.47           C  
ATOM   3040  N   PRO C  98     111.058  21.283 112.884  1.00 43.14           N  
ATOM   3041  CA  PRO C  98     110.644  20.540 111.695  1.00 42.77           C  
ATOM   3042  C   PRO C  98     109.171  20.783 111.377  1.00 37.31           C  
ATOM   3043  O   PRO C  98     108.337  20.849 112.278  1.00 38.69           O  
ATOM   3044  CB  PRO C  98     110.875  19.060 112.062  1.00 47.36           C  
ATOM   3045  CG  PRO C  98     111.609  19.060 113.347  1.00 50.81           C  
ATOM   3046  CD  PRO C  98     111.411  20.394 113.995  1.00 44.38           C  
ATOM   3047  N   SER C  99     108.869  20.930 110.098  1.00 29.56           N  
ATOM   3048  CA  SER C  99     107.488  21.153 109.663  1.00 31.71           C  
ATOM   3049  C   SER C  99     106.572  19.987 110.040  1.00 31.60           C  
ATOM   3050  O   SER C  99     106.987  18.837 109.934  1.00 34.46           O  
ATOM   3051  CB  SER C  99     107.458  21.366 108.157  1.00 32.97           C  
ATOM   3052  OG  SER C  99     106.135  21.432 107.725  1.00 34.72           O  
ATOM   3053  N   GLN C 100     105.328  20.309 110.408  1.00 27.99           N  
ATOM   3054  CA  GLN C 100     104.311  19.306 110.680  1.00 35.79           C  
ATOM   3055  C   GLN C 100     103.137  19.410 109.705  1.00 32.26           C  
ATOM   3056  O   GLN C 100     102.128  18.815 109.919  1.00 29.74           O  
ATOM   3057  CB  GLN C 100     103.809  19.401 112.123  1.00 39.87           C  
ATOM   3058  CG  GLN C 100     103.535  20.836 112.605  1.00 44.60           C  
ATOM   3059  CD  GLN C 100     102.615  20.956 113.824  1.00 41.05           C  
ATOM   3060  NE2 GLN C 100     103.149  21.534 114.884  1.00 39.56           N  
ATOM   3061  OE1 GLN C 100     101.437  20.539 113.821  1.00 38.85           O  
ATOM   3062  N   LYS C 101     103.250  20.225 108.668  1.00 33.62           N  
ATOM   3063  CA  LYS C 101     102.244  20.301 107.600  1.00 28.77           C  
ATOM   3064  C   LYS C 101     101.875  19.018 106.947  1.00 27.71           C  
ATOM   3065  O   LYS C 101     102.744  18.392 106.387  1.00 26.66           O  
ATOM   3066  CB  LYS C 101     102.880  21.160 106.469  1.00 28.61           C  
ATOM   3067  CG  LYS C 101     102.634  22.645 106.735  1.00 33.74           C  
ATOM   3068  CD  LYS C 101     103.772  23.452 106.138  1.00 36.93           C  
ATOM   3069  CE  LYS C 101     103.408  24.910 105.915  1.00 37.85           C  
ATOM   3070  NZ  LYS C 101     104.421  25.571 105.025  1.00 41.86           N1+
ATOM   3071  N   THR C 102     100.599  18.704 106.938  1.00 27.48           N  
ATOM   3072  CA  THR C 102     100.076  17.510 106.269  1.00 31.99           C  
ATOM   3073  C   THR C 102     100.227  17.670 104.767  1.00 34.74           C  
ATOM   3074  O   THR C 102     100.000  18.750 104.239  1.00 35.90           O  
ATOM   3075  CB  THR C 102      98.610  17.304 106.643  1.00 30.31           C  
ATOM   3076  CG2 THR C 102      97.953  16.127 105.885  1.00 31.88           C  
ATOM   3077  OG1 THR C 102      98.557  17.024 108.028  1.00 35.31           O  
ATOM   3078  N   TYR C 103     100.695  16.613 104.130  1.00 31.61           N  
ATOM   3079  CA  TYR C 103     100.970  16.597 102.718  1.00 30.04           C  
ATOM   3080  C   TYR C 103     100.761  15.185 102.173  1.00 31.39           C  
ATOM   3081  O   TYR C 103     101.609  14.357 102.362  1.00 32.22           O  
ATOM   3082  CB  TYR C 103     102.467  17.015 102.596  1.00 28.50           C  
ATOM   3083  CG  TYR C 103     103.031  17.023 101.178  1.00 30.55           C  
ATOM   3084  CD1 TYR C 103     102.362  17.656 100.083  1.00 34.09           C  
ATOM   3085  CD2 TYR C 103     104.208  16.346 100.893  1.00 33.10           C  
ATOM   3086  CE1 TYR C 103     102.929  17.628  98.793  1.00 31.55           C  
ATOM   3087  CE2 TYR C 103     104.750  16.300  99.608  1.00 32.18           C  
ATOM   3088  CZ  TYR C 103     104.112  16.942  98.574  1.00 31.95           C  
ATOM   3089  OH  TYR C 103     104.670  16.874  97.304  1.00 39.88           O  
ATOM   3090  N   GLN C 104      99.669  14.902 101.470  1.00 29.01           N  
ATOM   3091  CA  GLN C 104      99.445  13.532 100.945  1.00 27.31           C  
ATOM   3092  C   GLN C 104     100.400  13.258  99.776  1.00 27.80           C  
ATOM   3093  O   GLN C 104     100.882  12.118  99.558  1.00 23.37           O  
ATOM   3094  CB  GLN C 104      97.997  13.371 100.509  1.00 29.77           C  
ATOM   3095  CG  GLN C 104      97.051  13.472 101.672  1.00 35.49           C  
ATOM   3096  CD  GLN C 104      95.647  13.039 101.360  1.00 46.54           C  
ATOM   3097  NE2 GLN C 104      94.779  13.147 102.358  1.00 52.39           N  
ATOM   3098  OE1 GLN C 104      95.352  12.551 100.280  1.00 51.50           O  
ATOM   3099  N   GLY C 105     100.776  14.334  99.093  1.00 23.59           N  
ATOM   3100  CA  GLY C 105     101.662  14.272  97.942  1.00 25.44           C  
ATOM   3101  C   GLY C 105     101.137  13.397  96.807  1.00 23.63           C  
ATOM   3102  O   GLY C 105      99.960  13.103  96.717  1.00 27.23           O  
ATOM   3103  N   SER C 106     102.044  13.010  95.949  1.00 27.38           N  
ATOM   3104  CA  SER C 106     101.679  12.437  94.673  1.00 29.00           C  
ATOM   3105  C   SER C 106     101.276  10.946  94.838  1.00 33.93           C  
ATOM   3106  O   SER C 106     100.551  10.437  93.997  1.00 25.08           O  
ATOM   3107  CB  SER C 106     102.744  12.793  93.610  1.00 31.18           C  
ATOM   3108  OG  SER C 106     103.937  12.110  93.651  1.00 33.38           O  
ATOM   3109  N   TYR C 107     101.610  10.292  95.962  1.00 23.75           N  
ATOM   3110  CA  TYR C 107     101.184   8.898  96.159  1.00 25.22           C  
ATOM   3111  C   TYR C 107      99.909   8.786  97.007  1.00 26.05           C  
ATOM   3112  O   TYR C 107      99.472   7.663  97.318  1.00 26.84           O  
ATOM   3113  CB  TYR C 107     102.357   8.061  96.767  1.00 27.43           C  
ATOM   3114  CG  TYR C 107     103.544   8.113  95.861  1.00 25.64           C  
ATOM   3115  CD1 TYR C 107     103.536   7.409  94.659  1.00 24.83           C  
ATOM   3116  CD2 TYR C 107     104.644   8.928  96.143  1.00 27.32           C  
ATOM   3117  CE1 TYR C 107     104.612   7.464  93.778  1.00 26.84           C  
ATOM   3118  CE2 TYR C 107     105.752   8.976  95.266  1.00 27.63           C  
ATOM   3119  CZ  TYR C 107     105.710   8.238  94.104  1.00 27.39           C  
ATOM   3120  OH  TYR C 107     106.735   8.310  93.249  1.00 36.55           O  
ATOM   3121  N   GLY C 108      99.362   9.920  97.475  1.00 24.35           N  
ATOM   3122  CA  GLY C 108      98.139   9.886  98.284  1.00 27.83           C  
ATOM   3123  C   GLY C 108      98.355   9.278  99.680  1.00 25.98           C  
ATOM   3124  O   GLY C 108      97.650   8.395 100.098  1.00 25.06           O  
ATOM   3125  N   PHE C 109      99.330   9.795 100.403  1.00 25.83           N  
ATOM   3126  CA  PHE C 109      99.802   9.224 101.658  1.00 23.16           C  
ATOM   3127  C   PHE C 109      98.971   9.700 102.841  1.00 23.85           C  
ATOM   3128  O   PHE C 109      98.818  10.905 103.075  1.00 27.91           O  
ATOM   3129  CB  PHE C 109     101.282   9.634 101.825  1.00 22.16           C  
ATOM   3130  CG  PHE C 109     101.885   9.271 103.129  1.00 22.60           C  
ATOM   3131  CD1 PHE C 109     101.856   7.958 103.583  1.00 29.33           C  
ATOM   3132  CD2 PHE C 109     102.419  10.269 103.980  1.00 22.40           C  
ATOM   3133  CE1 PHE C 109     102.454   7.622 104.806  1.00 32.91           C  
ATOM   3134  CE2 PHE C 109     103.031   9.932 105.196  1.00 27.06           C  
ATOM   3135  CZ  PHE C 109     103.038   8.619 105.605  1.00 29.42           C  
ATOM   3136  N   ARG C 110      98.390   8.724 103.528  1.00 22.27           N  
ATOM   3137  CA  ARG C 110      97.644   8.956 104.731  1.00 24.61           C  
ATOM   3138  C   ARG C 110      98.039   7.932 105.786  1.00 21.31           C  
ATOM   3139  O   ARG C 110      98.548   6.837 105.461  1.00 22.38           O  
ATOM   3140  CB  ARG C 110      96.105   8.839 104.430  1.00 25.23           C  
ATOM   3141  CG  ARG C 110      95.636   9.365 103.105  1.00 31.52           C  
ATOM   3142  CD  ARG C 110      94.216   8.899 102.711  1.00 34.96           C  
ATOM   3143  NE  ARG C 110      94.160   7.451 102.329  1.00 35.77           N  
ATOM   3144  CZ  ARG C 110      94.589   6.902 101.182  1.00 50.96           C  
ATOM   3145  NH1 ARG C 110      95.256   7.573 100.266  1.00 51.17           N1+
ATOM   3146  NH2 ARG C 110      94.390   5.597 100.989  1.00 64.33           N  
ATOM   3147  N   LEU C 111      97.664   8.233 107.019  1.00 20.57           N  
ATOM   3148  CA  LEU C 111      97.928   7.378 108.143  1.00 24.01           C  
ATOM   3149  C   LEU C 111      96.647   6.744 108.549  1.00 22.96           C  
ATOM   3150  O   LEU C 111      95.613   7.356 108.393  1.00 22.93           O  
ATOM   3151  CB  LEU C 111      98.524   8.126 109.317  1.00 28.01           C  
ATOM   3152  CG  LEU C 111      99.927   8.687 109.118  1.00 27.95           C  
ATOM   3153  CD1 LEU C 111     100.318   9.394 110.418  1.00 26.01           C  
ATOM   3154  CD2 LEU C 111     100.899   7.580 108.733  1.00 25.83           C  
ATOM   3155  N   GLY C 112      96.699   5.485 109.014  1.00 23.21           N  
ATOM   3156  CA  GLY C 112      95.523   4.858 109.614  1.00 18.61           C  
ATOM   3157  C   GLY C 112      95.915   4.186 110.904  1.00 18.59           C  
ATOM   3158  O   GLY C 112      97.080   3.917 111.161  1.00 16.49           O  
ATOM   3159  N   PHE C 113      94.909   3.890 111.727  1.00 19.35           N  
ATOM   3160  CA  PHE C 113      95.161   3.313 113.043  1.00 22.76           C  
ATOM   3161  C   PHE C 113      94.125   2.197 113.216  1.00 22.79           C  
ATOM   3162  O   PHE C 113      93.060   2.232 112.667  1.00 20.65           O  
ATOM   3163  CB  PHE C 113      95.026   4.376 114.103  1.00 24.30           C  
ATOM   3164  CG  PHE C 113      95.958   5.546 113.883  1.00 25.84           C  
ATOM   3165  CD1 PHE C 113      97.242   5.521 114.390  1.00 27.92           C  
ATOM   3166  CD2 PHE C 113      95.543   6.662 113.160  1.00 27.84           C  
ATOM   3167  CE1 PHE C 113      98.110   6.594 114.181  1.00 29.71           C  
ATOM   3168  CE2 PHE C 113      96.408   7.722 112.905  1.00 25.44           C  
ATOM   3169  CZ  PHE C 113      97.696   7.696 113.432  1.00 27.87           C  
ATOM   3170  N   LEU C 114      94.421   1.291 114.109  1.00 27.15           N  
ATOM   3171  CA  LEU C 114      93.409   0.331 114.469  1.00 25.92           C  
ATOM   3172  C   LEU C 114      92.301   0.943 115.299  1.00 25.34           C  
ATOM   3173  O   LEU C 114      92.547   1.840 116.035  1.00 27.87           O  
ATOM   3174  CB  LEU C 114      94.059  -0.755 115.262  1.00 27.45           C  
ATOM   3175  CG  LEU C 114      95.131  -1.575 114.549  1.00 23.85           C  
ATOM   3176  CD1 LEU C 114      95.747  -2.507 115.595  1.00 28.34           C  
ATOM   3177  CD2 LEU C 114      94.568  -2.397 113.424  1.00 27.63           C  
ATOM   3178  N   HIS C 115      91.069   0.445 115.162  1.00 26.82           N  
ATOM   3179  CA  HIS C 115      89.917   0.984 115.896  1.00 23.87           C  
ATOM   3180  C   HIS C 115      89.693   0.060 117.087  1.00 20.24           C  
ATOM   3181  O   HIS C 115      88.821  -0.806 117.093  1.00 20.97           O  
ATOM   3182  CB  HIS C 115      88.691   1.125 114.965  1.00 24.00           C  
ATOM   3183  CG  HIS C 115      89.031   1.756 113.647  1.00 27.75           C  
ATOM   3184  CD2 HIS C 115      89.095   1.254 112.383  1.00 32.73           C  
ATOM   3185  ND1 HIS C 115      89.414   3.073 113.546  1.00 30.81           N  
ATOM   3186  CE1 HIS C 115      89.705   3.366 112.296  1.00 30.57           C  
ATOM   3187  NE2 HIS C 115      89.504   2.280 111.558  1.00 37.16           N  
ATOM   3188  N   SER C 116      90.498   0.302 118.107  1.00 20.69           N  
ATOM   3189  CA  SER C 116      90.692  -0.565 119.208  1.00 20.74           C  
ATOM   3190  C   SER C 116      89.786  -0.312 120.408  1.00 22.49           C  
ATOM   3191  O   SER C 116      89.740  -1.147 121.239  1.00 20.85           O  
ATOM   3192  CB  SER C 116      92.098  -0.408 119.680  1.00 22.62           C  
ATOM   3193  OG  SER C 116      92.951  -0.738 118.663  1.00 25.31           O  
ATOM   3194  N   GLY C 117      89.060   0.812 120.443  1.00 18.39           N  
ATOM   3195  CA  GLY C 117      88.196   1.107 121.559  1.00 18.54           C  
ATOM   3196  C   GLY C 117      88.961   1.462 122.805  1.00 18.62           C  
ATOM   3197  O   GLY C 117      90.193   1.608 122.786  1.00 18.70           O  
ATOM   3198  N   THR C 118      88.225   1.547 123.894  1.00 21.98           N  
ATOM   3199  CA  THR C 118      88.761   2.062 125.117  1.00 23.36           C  
ATOM   3200  C   THR C 118      88.562   1.102 126.238  1.00 25.61           C  
ATOM   3201  O   THR C 118      88.621   1.532 127.352  1.00 24.99           O  
ATOM   3202  CB  THR C 118      88.186   3.459 125.490  1.00 20.98           C  
ATOM   3203  CG2 THR C 118      88.503   4.388 124.440  1.00 24.09           C  
ATOM   3204  OG1 THR C 118      86.751   3.399 125.698  1.00 22.55           O  
ATOM   3205  N   ALA C 119      88.444  -0.210 125.996  1.00 29.07           N  
ATOM   3206  CA  ALA C 119      88.455  -1.168 127.163  1.00 25.28           C  
ATOM   3207  C   ALA C 119      89.747  -0.977 127.972  1.00 26.64           C  
ATOM   3208  O   ALA C 119      90.827  -0.655 127.420  1.00 25.97           O  
ATOM   3209  CB  ALA C 119      88.346  -2.600 126.661  1.00 28.29           C  
ATOM   3210  N   LYS C 120      89.684  -1.296 129.270  1.00 31.18           N  
ATOM   3211  CA  LYS C 120      90.808  -1.105 130.206  1.00 37.52           C  
ATOM   3212  C   LYS C 120      92.070  -1.825 129.804  1.00 32.55           C  
ATOM   3213  O   LYS C 120      93.184  -1.325 130.048  1.00 37.69           O  
ATOM   3214  CB  LYS C 120      90.390  -1.483 131.676  1.00 44.34           C  
ATOM   3215  CG  LYS C 120      89.570  -0.452 132.475  1.00 54.38           C  
ATOM   3216  CD  LYS C 120      88.057  -0.603 132.202  1.00 67.55           C  
ATOM   3217  CE  LYS C 120      87.165   0.423 132.905  1.00 68.62           C  
ATOM   3218  NZ  LYS C 120      86.374   1.222 131.929  1.00 71.33           N1+
ATOM   3219  N   SER C 121      91.924  -2.966 129.145  1.00 35.18           N  
ATOM   3220  CA  SER C 121      93.047  -3.783 128.702  1.00 38.66           C  
ATOM   3221  C   SER C 121      93.738  -3.392 127.383  1.00 35.81           C  
ATOM   3222  O   SER C 121      94.741  -4.001 127.024  1.00 39.18           O  
ATOM   3223  CB  SER C 121      92.525  -5.208 128.528  1.00 43.97           C  
ATOM   3224  OG  SER C 121      91.563  -5.202 127.516  1.00 36.98           O  
ATOM   3225  N   VAL C 122      93.261  -2.385 126.644  1.00 33.00           N  
ATOM   3226  CA  VAL C 122      93.947  -2.027 125.363  1.00 26.55           C  
ATOM   3227  C   VAL C 122      95.317  -1.462 125.657  1.00 29.80           C  
ATOM   3228  O   VAL C 122      95.468  -0.739 126.645  1.00 28.07           O  
ATOM   3229  CB  VAL C 122      93.149  -1.021 124.468  1.00 28.21           C  
ATOM   3230  CG1 VAL C 122      91.769  -1.595 124.091  1.00 28.00           C  
ATOM   3231  CG2 VAL C 122      92.990   0.350 125.112  1.00 24.48           C  
ATOM   3232  N   THR C 123      96.303  -1.714 124.784  1.00 28.01           N  
ATOM   3233  CA  THR C 123      97.652  -1.223 125.007  1.00 32.60           C  
ATOM   3234  C   THR C 123      97.941   0.002 124.155  1.00 29.73           C  
ATOM   3235  O   THR C 123      98.878   0.734 124.446  1.00 32.88           O  
ATOM   3236  CB  THR C 123      98.701  -2.329 124.796  1.00 32.00           C  
ATOM   3237  CG2 THR C 123      98.585  -3.344 125.893  1.00 39.37           C  
ATOM   3238  OG1 THR C 123      98.391  -2.983 123.598  1.00 36.56           O  
ATOM   3239  N   CYS C 124      97.132   0.209 123.122  1.00 25.96           N  
ATOM   3240  CA  CYS C 124      97.258   1.308 122.171  1.00 29.65           C  
ATOM   3241  C   CYS C 124      95.872   1.613 121.585  1.00 29.55           C  
ATOM   3242  O   CYS C 124      95.206   0.709 121.090  1.00 26.19           O  
ATOM   3243  CB  CYS C 124      98.225   0.874 120.977  1.00 25.65           C  
ATOM   3244  SG  CYS C 124      98.478   2.098 119.739  1.00 41.09           S  
ATOM   3245  N   THR C 125      95.471   2.890 121.584  1.00 25.57           N  
ATOM   3246  CA  THR C 125      94.181   3.261 121.052  1.00 25.50           C  
ATOM   3247  C   THR C 125      94.244   4.701 120.504  1.00 22.29           C  
ATOM   3248  O   THR C 125      94.850   5.598 121.123  1.00 27.20           O  
ATOM   3249  CB  THR C 125      93.003   3.059 122.082  1.00 24.05           C  
ATOM   3250  CG2 THR C 125      93.107   3.989 123.306  1.00 23.97           C  
ATOM   3251  OG1 THR C 125      91.773   3.319 121.415  1.00 19.26           O  
ATOM   3252  N   TYR C 126      93.592   4.878 119.360  1.00 22.34           N  
ATOM   3253  CA  TYR C 126      93.595   6.111 118.667  1.00 22.54           C  
ATOM   3254  C   TYR C 126      92.259   6.830 118.780  1.00 21.47           C  
ATOM   3255  O   TYR C 126      91.201   6.262 118.586  1.00 25.12           O  
ATOM   3256  CB  TYR C 126      94.051   5.894 117.227  1.00 21.67           C  
ATOM   3257  CG  TYR C 126      93.934   7.123 116.364  1.00 23.83           C  
ATOM   3258  CD1 TYR C 126      94.947   8.123 116.382  1.00 23.36           C  
ATOM   3259  CD2 TYR C 126      92.874   7.274 115.493  1.00 23.74           C  
ATOM   3260  CE1 TYR C 126      94.850   9.221 115.556  1.00 22.20           C  
ATOM   3261  CE2 TYR C 126      92.764   8.395 114.663  1.00 22.51           C  
ATOM   3262  CZ  TYR C 126      93.750   9.355 114.712  1.00 25.57           C  
ATOM   3263  OH  TYR C 126      93.687  10.440 113.916  1.00 29.54           O  
ATOM   3264  N   SER C 127      92.346   8.130 119.065  1.00 22.51           N  
ATOM   3265  CA  SER C 127      91.198   9.022 119.091  1.00 22.49           C  
ATOM   3266  C   SER C 127      91.119   9.826 117.797  1.00 21.97           C  
ATOM   3267  O   SER C 127      91.927  10.748 117.588  1.00 21.56           O  
ATOM   3268  CB  SER C 127      91.323   9.983 120.222  1.00 22.80           C  
ATOM   3269  OG  SER C 127      90.224  10.861 120.229  1.00 21.24           O  
ATOM   3270  N   PRO C 128      90.195   9.491 116.923  1.00 20.53           N  
ATOM   3271  CA  PRO C 128      90.117  10.411 115.735  1.00 19.51           C  
ATOM   3272  C   PRO C 128      89.696  11.844 116.053  1.00 20.21           C  
ATOM   3273  O   PRO C 128      90.049  12.751 115.308  1.00 24.73           O  
ATOM   3274  CB  PRO C 128      89.088   9.731 114.832  1.00 21.61           C  
ATOM   3275  CG  PRO C 128      88.728   8.403 115.503  1.00 21.97           C  
ATOM   3276  CD  PRO C 128      89.232   8.380 116.874  1.00 19.39           C  
ATOM   3277  N   ALA C 129      88.868  12.045 117.100  1.00 22.56           N  
ATOM   3278  CA  ALA C 129      88.331  13.381 117.418  1.00 24.48           C  
ATOM   3279  C   ALA C 129      89.470  14.282 117.850  1.00 26.94           C  
ATOM   3280  O   ALA C 129      89.453  15.492 117.598  1.00 24.49           O  
ATOM   3281  CB  ALA C 129      87.258  13.278 118.515  1.00 22.68           C  
ATOM   3282  N   LEU C 130      90.405  13.703 118.576  1.00 26.75           N  
ATOM   3283  CA  LEU C 130      91.585  14.414 119.046  1.00 29.68           C  
ATOM   3284  C   LEU C 130      92.794  14.235 118.134  1.00 28.73           C  
ATOM   3285  O   LEU C 130      93.806  14.845 118.379  1.00 25.38           O  
ATOM   3286  CB  LEU C 130      91.951  13.944 120.436  1.00 25.59           C  
ATOM   3287  CG  LEU C 130      90.840  14.045 121.477  1.00 30.98           C  
ATOM   3288  CD1 LEU C 130      91.168  13.321 122.800  1.00 27.10           C  
ATOM   3289  CD2 LEU C 130      90.598  15.541 121.748  1.00 32.84           C  
ATOM   3290  N   ASN C 131      92.702  13.387 117.099  1.00 24.06           N  
ATOM   3291  CA  ASN C 131      93.866  12.911 116.340  1.00 21.21           C  
ATOM   3292  C   ASN C 131      95.037  12.534 117.231  1.00 19.78           C  
ATOM   3293  O   ASN C 131      96.131  13.023 117.059  1.00 18.14           O  
ATOM   3294  CB  ASN C 131      94.282  13.961 115.279  1.00 24.54           C  
ATOM   3295  CG  ASN C 131      95.410  13.479 114.386  1.00 23.95           C  
ATOM   3296  ND2 ASN C 131      96.258  14.400 113.947  1.00 21.30           N  
ATOM   3297  OD1 ASN C 131      95.494  12.277 114.046  1.00 29.55           O  
ATOM   3298  N   LYS C 132      94.776  11.703 118.246  1.00 19.08           N  
ATOM   3299  CA  LYS C 132      95.681  11.459 119.299  1.00 21.57           C  
ATOM   3300  C   LYS C 132      95.776   9.960 119.581  1.00 23.03           C  
ATOM   3301  O   LYS C 132      94.772   9.358 119.858  1.00 18.50           O  
ATOM   3302  CB  LYS C 132      95.213  12.178 120.555  1.00 23.06           C  
ATOM   3303  CG  LYS C 132      96.199  12.135 121.683  1.00 21.25           C  
ATOM   3304  CD  LYS C 132      95.853  13.113 122.771  1.00 26.11           C  
ATOM   3305  CE  LYS C 132      96.900  13.071 123.851  1.00 30.42           C  
ATOM   3306  NZ  LYS C 132      96.692  14.212 124.781  1.00 34.30           N1+
ATOM   3307  N  AMET C 133      97.007   9.428 119.567  0.54 25.19           N  
ATOM   3308  N  BMET C 133      97.003   9.425 119.565  0.46 23.43           N  
ATOM   3309  CA AMET C 133      97.295   8.049 120.011  0.54 25.37           C  
ATOM   3310  CA BMET C 133      97.289   8.040 119.983  0.46 22.65           C  
ATOM   3311  C  AMET C 133      97.564   8.039 121.510  0.54 24.73           C  
ATOM   3312  C  BMET C 133      97.572   8.017 121.483  0.46 22.90           C  
ATOM   3313  O  AMET C 133      98.361   8.859 122.022  0.54 25.70           O  
ATOM   3314  O  BMET C 133      98.361   8.840 121.975  0.46 23.24           O  
ATOM   3315  CB AMET C 133      98.539   7.497 119.327  0.54 26.36           C  
ATOM   3316  CB BMET C 133      98.538   7.535 119.270  0.46 21.81           C  
ATOM   3317  CG AMET C 133      98.942   6.083 119.818  0.54 25.68           C  
ATOM   3318  CG BMET C 133      98.957   6.154 119.704  0.46 20.11           C  
ATOM   3319  SD AMET C 133     100.368   5.518 118.852  0.54 35.23           S  
ATOM   3320  SD BMET C 133      97.755   4.843 119.354  0.46 22.76           S  
ATOM   3321  CE AMET C 133      99.405   5.162 117.415  0.54 25.41           C  
ATOM   3322  CE BMET C 133      97.822   4.680 117.564  0.46 21.08           C  
ATOM   3323  N   PHE C 134      96.918   7.091 122.199  1.00 24.51           N  
ATOM   3324  CA  PHE C 134      97.172   6.847 123.610  1.00 20.55           C  
ATOM   3325  C   PHE C 134      97.798   5.458 123.658  1.00 21.63           C  
ATOM   3326  O   PHE C 134      97.210   4.520 123.184  1.00 21.75           O  
ATOM   3327  CB  PHE C 134      95.907   6.860 124.427  1.00 20.78           C  
ATOM   3328  CG  PHE C 134      95.186   8.213 124.454  1.00 20.73           C  
ATOM   3329  CD1 PHE C 134      94.388   8.611 123.437  1.00 20.50           C  
ATOM   3330  CD2 PHE C 134      95.247   8.997 125.575  1.00 19.65           C  
ATOM   3331  CE1 PHE C 134      93.736   9.840 123.452  1.00 18.95           C  
ATOM   3332  CE2 PHE C 134      94.565  10.215 125.644  1.00 19.89           C  
ATOM   3333  CZ  PHE C 134      93.844  10.654 124.567  1.00 21.26           C  
ATOM   3334  N   CYS C 135      99.006   5.325 124.204  1.00 20.91           N  
ATOM   3335  CA  CYS C 135      99.653   4.011 124.200  1.00 23.55           C  
ATOM   3336  C   CYS C 135     100.519   3.808 125.426  1.00 25.27           C  
ATOM   3337  O   CYS C 135     100.872   4.774 126.155  1.00 22.44           O  
ATOM   3338  CB  CYS C 135     100.575   3.879 122.975  1.00 23.30           C  
ATOM   3339  SG  CYS C 135     101.917   5.079 122.958  1.00 27.96           S  
ATOM   3340  N   GLN C 136     100.843   2.537 125.682  1.00 26.89           N  
ATOM   3341  CA  GLN C 136     101.704   2.223 126.829  1.00 24.84           C  
ATOM   3342  C   GLN C 136     103.143   2.191 126.463  1.00 26.72           C  
ATOM   3343  O   GLN C 136     103.468   1.740 125.363  1.00 28.10           O  
ATOM   3344  CB  GLN C 136     101.297   0.867 127.412  1.00 28.45           C  
ATOM   3345  CG  GLN C 136     100.019   0.877 128.196  1.00 31.49           C  
ATOM   3346  CD  GLN C 136      99.719  -0.478 128.832  1.00 37.98           C  
ATOM   3347  NE2 GLN C 136      98.803  -0.491 129.798  1.00 42.03           N  
ATOM   3348  OE1 GLN C 136     100.343  -1.468 128.523  1.00 34.63           O  
ATOM   3349  N   LEU C 137     103.994   2.578 127.417  1.00 21.48           N  
ATOM   3350  CA  LEU C 137     105.398   2.531 127.292  1.00 29.91           C  
ATOM   3351  C   LEU C 137     105.897   1.146 126.830  1.00 28.49           C  
ATOM   3352  O   LEU C 137     105.517   0.138 127.416  1.00 24.24           O  
ATOM   3353  CB  LEU C 137     106.092   2.899 128.611  1.00 29.16           C  
ATOM   3354  CG  LEU C 137     107.620   3.116 128.405  1.00 32.09           C  
ATOM   3355  CD1 LEU C 137     108.051   4.343 129.142  1.00 30.65           C  
ATOM   3356  CD2 LEU C 137     108.414   1.919 128.876  1.00 34.47           C  
ATOM   3357  N   ALA C 138     106.740   1.165 125.812  1.00 25.66           N  
ATOM   3358  CA  ALA C 138     107.352  -0.017 125.239  1.00 30.72           C  
ATOM   3359  C   ALA C 138     106.386  -1.025 124.620  1.00 29.85           C  
ATOM   3360  O   ALA C 138     106.855  -2.048 124.173  1.00 38.29           O  
ATOM   3361  CB  ALA C 138     108.300  -0.738 126.261  1.00 26.52           C  
ATOM   3362  N   LYS C 139     105.103  -0.743 124.534  1.00 24.02           N  
ATOM   3363  CA  LYS C 139     104.197  -1.641 123.857  1.00 28.88           C  
ATOM   3364  C   LYS C 139     104.048  -1.274 122.375  1.00 28.14           C  
ATOM   3365  O   LYS C 139     104.247  -0.090 121.962  1.00 24.33           O  
ATOM   3366  CB  LYS C 139     102.826  -1.671 124.514  1.00 33.23           C  
ATOM   3367  CG  LYS C 139     102.886  -2.159 125.956  1.00 34.37           C  
ATOM   3368  CD  LYS C 139     103.261  -3.650 125.989  1.00 33.91           C  
ATOM   3369  CE  LYS C 139     103.284  -4.216 127.385  1.00 38.10           C  
ATOM   3370  NZ  LYS C 139     104.253  -5.247 127.851  1.00 39.82           N1+
ATOM   3371  N   THR C 140     103.740  -2.324 121.596  1.00 24.76           N  
ATOM   3372  CA  THR C 140     103.405  -2.212 120.194  1.00 23.45           C  
ATOM   3373  C   THR C 140     102.371  -1.147 119.923  1.00 25.54           C  
ATOM   3374  O   THR C 140     101.215  -1.198 120.385  1.00 28.23           O  
ATOM   3375  CB  THR C 140     102.901  -3.559 119.682  1.00 24.36           C  
ATOM   3376  CG2 THR C 140     102.712  -3.506 118.198  1.00 25.75           C  
ATOM   3377  OG1 THR C 140     103.911  -4.534 119.984  1.00 22.80           O  
ATOM   3378  N   CYS C 141     102.766  -0.203 119.096  1.00 23.59           N  
ATOM   3379  CA ACYS C 141     101.873   0.839 118.586  0.55 23.99           C  
ATOM   3380  CA BCYS C 141     101.876   0.837 118.645  0.45 23.58           C  
ATOM   3381  C   CYS C 141     101.791   0.774 117.095  1.00 21.91           C  
ATOM   3382  O   CYS C 141     102.644   1.327 116.416  1.00 21.13           O  
ATOM   3383  CB ACYS C 141     102.423   2.194 118.910  0.55 25.49           C  
ATOM   3384  CB BCYS C 141     102.407   2.145 119.201  0.45 24.08           C  
ATOM   3385  SG ACYS C 141     102.270   2.464 120.594  0.55 26.55           S  
ATOM   3386  SG BCYS C 141     101.453   3.599 118.701  0.45 26.35           S  
ATOM   3387  N   PRO C 142     100.753   0.077 116.549  1.00 19.63           N  
ATOM   3388  CA  PRO C 142     100.682  -0.087 115.120  1.00 22.71           C  
ATOM   3389  C   PRO C 142     100.280   1.243 114.492  1.00 24.95           C  
ATOM   3390  O   PRO C 142      99.364   1.900 114.976  1.00 26.42           O  
ATOM   3391  CB  PRO C 142      99.566  -1.137 114.906  1.00 23.65           C  
ATOM   3392  CG  PRO C 142      99.397  -1.801 116.241  1.00 22.17           C  
ATOM   3393  CD  PRO C 142      99.660  -0.682 117.220  1.00 22.58           C  
ATOM   3394  N   VAL C 143     100.993   1.670 113.464  1.00 23.95           N  
ATOM   3395  CA  VAL C 143     100.578   2.793 112.628  1.00 23.46           C  
ATOM   3396  C   VAL C 143     100.534   2.281 111.189  1.00 25.77           C  
ATOM   3397  O   VAL C 143     101.519   1.688 110.726  1.00 26.79           O  
ATOM   3398  CB  VAL C 143     101.579   3.961 112.737  1.00 23.98           C  
ATOM   3399  CG1 VAL C 143     101.255   5.027 111.728  1.00 23.20           C  
ATOM   3400  CG2 VAL C 143     101.663   4.470 114.160  1.00 28.17           C  
ATOM   3401  N   GLN C 144      99.432   2.566 110.486  1.00 24.96           N  
ATOM   3402  CA  GLN C 144      99.251   2.171 109.112  1.00 25.75           C  
ATOM   3403  C   GLN C 144      99.576   3.256 108.138  1.00 26.28           C  
ATOM   3404  O   GLN C 144      99.223   4.445 108.363  1.00 22.96           O  
ATOM   3405  CB  GLN C 144      97.816   1.802 108.869  1.00 27.42           C  
ATOM   3406  CG  GLN C 144      97.358   0.618 109.696  1.00 26.19           C  
ATOM   3407  CD  GLN C 144      95.831   0.512 109.671  1.00 28.08           C  
ATOM   3408  NE2 GLN C 144      95.314  -0.530 110.304  1.00 26.65           N  
ATOM   3409  OE1 GLN C 144      95.123   1.402 109.140  1.00 23.96           O  
ATOM   3410  N   LEU C 145     100.277   2.844 107.079  1.00 23.79           N  
ATOM   3411  CA  LEU C 145     100.576   3.681 105.927  1.00 24.73           C  
ATOM   3412  C   LEU C 145      99.617   3.272 104.855  1.00 27.20           C  
ATOM   3413  O   LEU C 145      99.616   2.097 104.364  1.00 23.65           O  
ATOM   3414  CB  LEU C 145     102.052   3.529 105.436  1.00 21.86           C  
ATOM   3415  CG  LEU C 145     103.086   3.431 106.536  1.00 22.24           C  
ATOM   3416  CD1 LEU C 145     104.512   3.254 105.966  1.00 21.93           C  
ATOM   3417  CD2 LEU C 145     103.002   4.656 107.449  1.00 19.88           C  
ATOM   3418  N   TRP C 146      98.813   4.254 104.428  1.00 26.73           N  
ATOM   3419  CA  TRP C 146      97.944   4.056 103.235  1.00 23.88           C  
ATOM   3420  C   TRP C 146      98.369   4.993 102.121  1.00 25.23           C  
ATOM   3421  O   TRP C 146      98.552   6.209 102.353  1.00 27.77           O  
ATOM   3422  CB  TRP C 146      96.540   4.382 103.608  1.00 27.54           C  
ATOM   3423  CG  TRP C 146      95.938   3.495 104.651  1.00 26.00           C  
ATOM   3424  CD1 TRP C 146      96.127   3.566 105.995  1.00 25.42           C  
ATOM   3425  CD2 TRP C 146      94.910   2.504 104.443  1.00 29.90           C  
ATOM   3426  CE2 TRP C 146      94.560   1.988 105.712  1.00 30.33           C  
ATOM   3427  CE3 TRP C 146      94.250   2.021 103.321  1.00 32.05           C  
ATOM   3428  NE1 TRP C 146      95.313   2.659 106.641  1.00 27.82           N  
ATOM   3429  CZ2 TRP C 146      93.591   0.962 105.888  1.00 32.65           C  
ATOM   3430  CZ3 TRP C 146      93.247   1.014 103.491  1.00 33.38           C  
ATOM   3431  CH2 TRP C 146      92.965   0.486 104.770  1.00 32.28           C  
ATOM   3432  N   VAL C 147      98.514   4.440 100.915  1.00 28.51           N  
ATOM   3433  CA  VAL C 147      98.797   5.213  99.702  1.00 27.86           C  
ATOM   3434  C   VAL C 147      97.781   4.853  98.603  1.00 30.51           C  
ATOM   3435  O   VAL C 147      97.310   3.739  98.553  1.00 33.83           O  
ATOM   3436  CB  VAL C 147     100.248   4.973  99.196  1.00 26.13           C  
ATOM   3437  CG1 VAL C 147     101.254   5.481 100.197  1.00 29.06           C  
ATOM   3438  CG2 VAL C 147     100.520   3.477  98.891  1.00 29.83           C  
ATOM   3439  N   ASP C 148      97.470   5.808  97.732  1.00 32.88           N  
ATOM   3440  CA  ASP C 148      96.741   5.555  96.500  1.00 31.56           C  
ATOM   3441  C   ASP C 148      97.601   4.876  95.406  1.00 30.37           C  
ATOM   3442  O   ASP C 148      97.056   4.136  94.617  1.00 29.14           O  
ATOM   3443  CB  ASP C 148      96.200   6.853  95.935  1.00 34.64           C  
ATOM   3444  CG  ASP C 148      95.194   7.540  96.836  1.00 39.34           C  
ATOM   3445  OD1 ASP C 148      94.451   6.852  97.559  1.00 37.59           O  
ATOM   3446  OD2 ASP C 148      95.131   8.804  96.783  1.00 36.69           O1-
ATOM   3447  N   SER C 149      98.911   5.163  95.340  1.00 33.48           N  
ATOM   3448  CA  SER C 149      99.858   4.639  94.347  1.00 32.84           C  
ATOM   3449  C   SER C 149     101.129   4.158  95.077  1.00 33.13           C  
ATOM   3450  O   SER C 149     101.595   4.823  95.972  1.00 32.41           O  
ATOM   3451  CB  SER C 149     100.274   5.701  93.299  1.00 32.26           C  
ATOM   3452  OG  SER C 149      99.202   6.464  92.783  1.00 32.53           O  
ATOM   3453  N   THR C 150     101.744   3.066  94.641  1.00 32.37           N  
ATOM   3454  CA  THR C 150     102.906   2.519  95.324  1.00 33.16           C  
ATOM   3455  C   THR C 150     104.173   3.369  95.118  1.00 34.33           C  
ATOM   3456  O   THR C 150     104.551   3.656  94.002  1.00 37.72           O  
ATOM   3457  CB  THR C 150     103.173   1.062  94.897  1.00 33.16           C  
ATOM   3458  CG2 THR C 150     104.301   0.442  95.679  1.00 33.17           C  
ATOM   3459  OG1 THR C 150     101.997   0.325  95.182  1.00 28.45           O  
ATOM   3460  N   PRO C 151     104.781   3.853  96.211  1.00 31.25           N  
ATOM   3461  CA  PRO C 151     105.969   4.653  95.979  1.00 34.44           C  
ATOM   3462  C   PRO C 151     107.110   3.758  95.430  1.00 32.45           C  
ATOM   3463  O   PRO C 151     107.120   2.547  95.680  1.00 32.32           O  
ATOM   3464  CB  PRO C 151     106.312   5.216  97.353  1.00 33.38           C  
ATOM   3465  CG  PRO C 151     105.417   4.568  98.343  1.00 35.71           C  
ATOM   3466  CD  PRO C 151     104.260   3.985  97.592  1.00 35.14           C  
ATOM   3467  N   PRO C 152     108.080   4.359  94.769  1.00 36.38           N  
ATOM   3468  CA  PRO C 152     109.134   3.516  94.158  1.00 38.91           C  
ATOM   3469  C   PRO C 152     110.078   2.828  95.182  1.00 41.14           C  
ATOM   3470  O   PRO C 152     110.122   3.231  96.352  1.00 37.19           O  
ATOM   3471  CB  PRO C 152     109.895   4.478  93.278  1.00 37.55           C  
ATOM   3472  CG  PRO C 152     109.508   5.857  93.710  1.00 38.58           C  
ATOM   3473  CD  PRO C 152     108.199   5.778  94.419  1.00 36.52           C  
ATOM   3474  N   PRO C 153     110.781   1.771  94.739  1.00 45.50           N  
ATOM   3475  CA  PRO C 153     111.794   1.093  95.544  1.00 49.12           C  
ATOM   3476  C   PRO C 153     112.753   2.115  96.139  1.00 39.76           C  
ATOM   3477  O   PRO C 153     112.985   3.167  95.536  1.00 39.50           O  
ATOM   3478  CB  PRO C 153     112.539   0.209  94.531  1.00 44.41           C  
ATOM   3479  CG  PRO C 153     111.639   0.067  93.364  1.00 48.50           C  
ATOM   3480  CD  PRO C 153     110.713   1.238  93.357  1.00 50.40           C  
ATOM   3481  N   GLY C 154     113.235   1.841  97.340  1.00 38.37           N  
ATOM   3482  CA  GLY C 154     114.141   2.748  98.072  1.00 33.36           C  
ATOM   3483  C   GLY C 154     113.467   3.864  98.859  1.00 32.91           C  
ATOM   3484  O   GLY C 154     114.170   4.597  99.560  1.00 27.38           O  
ATOM   3485  N   THR C 155     112.132   3.988  98.756  1.00 24.93           N  
ATOM   3486  CA  THR C 155     111.356   4.893  99.584  1.00 27.00           C  
ATOM   3487  C   THR C 155     111.563   4.522 101.070  1.00 22.85           C  
ATOM   3488  O   THR C 155     111.657   3.335 101.438  1.00 26.05           O  
ATOM   3489  CB  THR C 155     109.847   4.898  99.225  1.00 24.77           C  
ATOM   3490  CG2 THR C 155     108.960   5.749 100.130  1.00 22.54           C  
ATOM   3491  OG1 THR C 155     109.693   5.381  97.877  1.00 27.65           O  
ATOM   3492  N   ARG C 156     111.610   5.547 101.898  1.00 21.40           N  
ATOM   3493  CA  ARG C 156     111.764   5.396 103.344  1.00 23.06           C  
ATOM   3494  C   ARG C 156     110.714   6.098 104.161  1.00 23.55           C  
ATOM   3495  O   ARG C 156     110.077   7.015 103.674  1.00 22.03           O  
ATOM   3496  CB  ARG C 156     113.183   5.840 103.712  1.00 28.69           C  
ATOM   3497  CG  ARG C 156     114.204   4.711 103.517  1.00 27.98           C  
ATOM   3498  CD  ARG C 156     115.586   5.164 103.109  1.00 27.97           C  
ATOM   3499  NE  ARG C 156     116.240   6.193 103.945  1.00 28.09           N  
ATOM   3500  CZ  ARG C 156     117.115   5.960 104.903  1.00 22.85           C  
ATOM   3501  NH1 ARG C 156     117.399   4.705 105.303  1.00 25.78           N1+
ATOM   3502  NH2 ARG C 156     117.651   6.968 105.556  1.00 22.48           N  
ATOM   3503  N   VAL C 157     110.540   5.652 105.419  1.00 24.99           N  
ATOM   3504  CA  VAL C 157     109.505   6.123 106.278  1.00 20.49           C  
ATOM   3505  C   VAL C 157     110.178   6.518 107.591  1.00 24.31           C  
ATOM   3506  O   VAL C 157     110.720   5.660 108.279  1.00 18.91           O  
ATOM   3507  CB  VAL C 157     108.404   5.036 106.540  1.00 19.56           C  
ATOM   3508  CG1 VAL C 157     107.239   5.659 107.379  1.00 16.47           C  
ATOM   3509  CG2 VAL C 157     107.935   4.349 105.254  1.00 19.60           C  
ATOM   3510  N   ARG C 158     110.114   7.807 107.948  1.00 21.31           N  
ATOM   3511  CA  ARG C 158     110.762   8.335 109.123  1.00 21.84           C  
ATOM   3512  C   ARG C 158     109.686   8.843 110.154  1.00 20.76           C  
ATOM   3513  O   ARG C 158     108.597   9.299 109.779  1.00 22.20           O  
ATOM   3514  CB  ARG C 158     111.685   9.485 108.726  1.00 21.86           C  
ATOM   3515  CG  ARG C 158     112.435  10.148 109.878  1.00 21.04           C  
ATOM   3516  CD  ARG C 158     113.224  11.353 109.391  1.00 21.65           C  
ATOM   3517  NE  ARG C 158     114.061  10.977 108.235  1.00 23.35           N  
ATOM   3518  CZ  ARG C 158     115.244  10.369 108.285  1.00 21.20           C  
ATOM   3519  NH1 ARG C 158     115.855  10.101 109.411  1.00 24.90           N1+
ATOM   3520  NH2 ARG C 158     115.897  10.115 107.159  1.00 22.10           N  
ATOM   3521  N   ALA C 159     109.994   8.618 111.399  1.00 17.92           N  
ATOM   3522  CA  ALA C 159     109.194   9.043 112.495  1.00 18.31           C  
ATOM   3523  C   ALA C 159     110.043   9.922 113.381  1.00 17.80           C  
ATOM   3524  O   ALA C 159     111.221   9.647 113.631  1.00 16.64           O  
ATOM   3525  CB  ALA C 159     108.673   7.837 113.258  1.00 21.32           C  
ATOM   3526  N   MET C 160     109.450  11.031 113.822  1.00 21.36           N  
ATOM   3527  CA  MET C 160     110.118  11.996 114.672  1.00 22.48           C  
ATOM   3528  C   MET C 160     109.063  12.613 115.592  1.00 22.12           C  
ATOM   3529  O   MET C 160     107.940  12.913 115.204  1.00 25.63           O  
ATOM   3530  CB  MET C 160     110.781  13.115 113.831  1.00 22.02           C  
ATOM   3531  CG  MET C 160     111.430  14.218 114.671  1.00 24.51           C  
ATOM   3532  SD  MET C 160     112.071  15.580 113.689  1.00 25.77           S  
ATOM   3533  CE  MET C 160     113.356  14.833 112.695  1.00 27.63           C  
ATOM   3534  N   ALA C 161     109.455  12.835 116.827  1.00 23.63           N  
ATOM   3535  CA  ALA C 161     108.621  13.435 117.819  1.00 22.82           C  
ATOM   3536  C   ALA C 161     109.037  14.909 117.989  1.00 22.73           C  
ATOM   3537  O   ALA C 161     110.186  15.202 117.917  1.00 28.01           O  
ATOM   3538  CB  ALA C 161     108.768  12.673 119.119  1.00 23.35           C  
ATOM   3539  N   ILE C 162     108.086  15.816 118.189  1.00 23.36           N  
ATOM   3540  CA  ILE C 162     108.332  17.288 118.480  1.00 22.56           C  
ATOM   3541  C   ILE C 162     107.322  17.627 119.566  1.00 25.26           C  
ATOM   3542  O   ILE C 162     106.216  17.034 119.640  1.00 19.46           O  
ATOM   3543  CB  ILE C 162     108.142  18.268 117.298  1.00 24.57           C  
ATOM   3544  CG1 ILE C 162     106.646  18.464 116.850  1.00 24.08           C  
ATOM   3545  CG2 ILE C 162     109.105  17.889 116.168  1.00 26.22           C  
ATOM   3546  CD1 ILE C 162     106.434  19.525 115.779  1.00 23.34           C  
ATOM   3547  N   TYR C 163     107.678  18.562 120.440  1.00 26.81           N  
ATOM   3548  CA  TYR C 163     106.711  19.106 121.385  1.00 27.00           C  
ATOM   3549  C   TYR C 163     105.600  19.883 120.654  1.00 31.45           C  
ATOM   3550  O   TYR C 163     105.851  20.573 119.692  1.00 31.77           O  
ATOM   3551  CB  TYR C 163     107.388  19.983 122.443  1.00 24.97           C  
ATOM   3552  CG  TYR C 163     108.162  19.182 123.350  1.00 24.47           C  
ATOM   3553  CD1 TYR C 163     107.538  18.354 124.254  1.00 28.17           C  
ATOM   3554  CD2 TYR C 163     109.544  19.218 123.347  1.00 22.45           C  
ATOM   3555  CE1 TYR C 163     108.265  17.532 125.068  1.00 25.47           C  
ATOM   3556  CE2 TYR C 163     110.269  18.465 124.256  1.00 26.81           C  
ATOM   3557  CZ  TYR C 163     109.612  17.635 125.084  1.00 24.43           C  
ATOM   3558  OH  TYR C 163     110.227  16.847 125.995  1.00 30.75           O  
ATOM   3559  N   LYS C 164     104.359  19.724 121.127  1.00 33.34           N  
ATOM   3560  CA  LYS C 164     103.189  20.311 120.479  1.00 34.50           C  
ATOM   3561  C   LYS C 164     103.027  21.831 120.758  1.00 31.04           C  
ATOM   3562  O   LYS C 164     102.636  22.541 119.876  1.00 35.38           O  
ATOM   3563  CB  LYS C 164     101.925  19.625 120.973  1.00 37.83           C  
ATOM   3564  CG  LYS C 164     100.646  20.026 120.204  1.00 37.58           C  
ATOM   3565  CD  LYS C 164      99.424  19.458 120.896  1.00 39.78           C  
ATOM   3566  CE  LYS C 164      98.132  20.038 120.301  1.00 38.36           C  
ATOM   3567  NZ  LYS C 164      96.993  19.566 121.143  1.00 43.77           N1+
ATOM   3568  N   GLN C 165     103.346  22.265 121.970  1.00 38.34           N  
ATOM   3569  CA  GLN C 165     103.160  23.668 122.377  1.00 39.12           C  
ATOM   3570  C   GLN C 165     104.299  24.509 121.781  1.00 43.42           C  
ATOM   3571  O   GLN C 165     105.502  24.144 121.914  1.00 41.52           O  
ATOM   3572  CB  GLN C 165     103.169  23.797 123.876  1.00 42.71           C  
ATOM   3573  CG  GLN C 165     101.994  23.114 124.588  1.00 41.81           C  
ATOM   3574  CD  GLN C 165     102.323  22.684 126.002  1.00 41.45           C  
ATOM   3575  NE2 GLN C 165     101.583  23.204 126.974  1.00 48.20           N  
ATOM   3576  OE1 GLN C 165     103.283  21.938 126.237  1.00 42.10           O  
ATOM   3577  N   SER C 166     103.926  25.584 121.083  1.00 40.38           N  
ATOM   3578  CA  SER C 166     104.887  26.509 120.454  1.00 43.14           C  
ATOM   3579  C   SER C 166     106.061  26.917 121.382  1.00 43.77           C  
ATOM   3580  O   SER C 166     107.196  26.957 120.932  1.00 41.96           O  
ATOM   3581  CB  SER C 166     104.168  27.757 119.864  1.00 36.95           C  
ATOM   3582  OG  SER C 166     103.694  28.569 120.901  1.00 33.95           O  
ATOM   3583  N   GLN C 167     105.803  27.105 122.668  1.00 46.08           N  
ATOM   3584  CA  GLN C 167     106.856  27.483 123.595  1.00 45.94           C  
ATOM   3585  C   GLN C 167     107.845  26.371 123.964  1.00 48.54           C  
ATOM   3586  O   GLN C 167     108.810  26.646 124.642  1.00 43.01           O  
ATOM   3587  CB  GLN C 167     106.273  28.082 124.890  1.00 49.29           C  
ATOM   3588  CG  GLN C 167     105.658  27.098 125.872  1.00 44.07           C  
ATOM   3589  CD  GLN C 167     104.131  26.993 125.769  1.00 44.80           C  
ATOM   3590  NE2 GLN C 167     103.498  26.781 126.907  1.00 41.12           N  
ATOM   3591  OE1 GLN C 167     103.538  27.091 124.692  1.00 41.86           O  
ATOM   3592  N   HIS C 168     107.609  25.132 123.540  1.00 42.24           N  
ATOM   3593  CA  HIS C 168     108.557  24.037 123.798  1.00 40.39           C  
ATOM   3594  C   HIS C 168     109.107  23.398 122.522  1.00 34.87           C  
ATOM   3595  O   HIS C 168     109.929  22.492 122.586  1.00 39.68           O  
ATOM   3596  CB  HIS C 168     107.857  22.943 124.584  1.00 44.72           C  
ATOM   3597  CG  HIS C 168     107.425  23.361 125.942  1.00 44.38           C  
ATOM   3598  CD2 HIS C 168     106.205  23.357 126.533  1.00 45.95           C  
ATOM   3599  ND1 HIS C 168     108.315  23.784 126.903  1.00 44.75           N  
ATOM   3600  CE1 HIS C 168     107.663  24.047 128.020  1.00 45.78           C  
ATOM   3601  NE2 HIS C 168     106.379  23.792 127.825  1.00 45.03           N  
ATOM   3602  N   MET C 169     108.701  23.913 121.375  1.00 38.63           N  
ATOM   3603  CA  MET C 169     108.797  23.189 120.139  1.00 39.81           C  
ATOM   3604  C   MET C 169     110.237  23.116 119.624  1.00 40.18           C  
ATOM   3605  O   MET C 169     110.563  22.232 118.827  1.00 39.12           O  
ATOM   3606  CB  MET C 169     107.882  23.865 119.135  1.00 38.73           C  
ATOM   3607  CG  MET C 169     107.510  23.046 117.937  1.00 45.46           C  
ATOM   3608  SD  MET C 169     106.241  23.864 116.974  1.00 56.62           S  
ATOM   3609  CE  MET C 169     104.741  23.397 117.827  1.00 51.42           C  
ATOM   3610  N   THR C 170     111.071  24.068 120.073  1.00 42.03           N  
ATOM   3611  CA  THR C 170     112.446  24.131 119.636  1.00 39.69           C  
ATOM   3612  C   THR C 170     113.269  23.192 120.506  1.00 38.42           C  
ATOM   3613  O   THR C 170     114.410  22.975 120.231  1.00 46.99           O  
ATOM   3614  CB  THR C 170     113.059  25.557 119.700  1.00 40.09           C  
ATOM   3615  CG2 THR C 170     112.267  26.551 118.895  1.00 39.15           C  
ATOM   3616  OG1 THR C 170     113.113  25.986 121.048  1.00 38.90           O  
ATOM   3617  N   GLU C 171     112.719  22.646 121.579  1.00 35.55           N  
ATOM   3618  CA  GLU C 171     113.448  21.693 122.411  1.00 33.09           C  
ATOM   3619  C   GLU C 171     113.328  20.283 121.844  1.00 31.41           C  
ATOM   3620  O   GLU C 171     112.269  19.893 121.355  1.00 31.84           O  
ATOM   3621  CB  GLU C 171     112.937  21.716 123.819  1.00 38.00           C  
ATOM   3622  CG  GLU C 171     113.637  20.747 124.757  1.00 43.86           C  
ATOM   3623  CD  GLU C 171     113.037  20.788 126.148  1.00 45.60           C  
ATOM   3624  OE1 GLU C 171     112.411  21.822 126.471  1.00 51.75           O  
ATOM   3625  OE2 GLU C 171     113.182  19.806 126.908  1.00 44.03           O1-
ATOM   3626  N   VAL C 172     114.448  19.542 121.892  1.00 27.74           N  
ATOM   3627  CA  VAL C 172     114.522  18.218 121.275  1.00 29.27           C  
ATOM   3628  C   VAL C 172     113.782  17.232 122.175  1.00 24.74           C  
ATOM   3629  O   VAL C 172     113.946  17.263 123.414  1.00 25.63           O  
ATOM   3630  CB  VAL C 172     115.975  17.760 121.013  1.00 29.15           C  
ATOM   3631  CG1 VAL C 172     116.025  16.292 120.563  1.00 30.65           C  
ATOM   3632  CG2 VAL C 172     116.607  18.620 119.943  1.00 31.80           C  
ATOM   3633  N   VAL C 173     112.881  16.475 121.595  1.00 24.95           N  
ATOM   3634  CA  VAL C 173     112.190  15.451 122.414  1.00 22.73           C  
ATOM   3635  C   VAL C 173     113.148  14.307 122.579  1.00 22.07           C  
ATOM   3636  O   VAL C 173     113.589  13.734 121.576  1.00 22.45           O  
ATOM   3637  CB  VAL C 173     110.881  14.967 121.763  1.00 24.84           C  
ATOM   3638  CG1 VAL C 173     110.187  13.865 122.616  1.00 21.51           C  
ATOM   3639  CG2 VAL C 173     109.914  16.139 121.579  1.00 25.47           C  
ATOM   3640  N   ARG C 174     113.484  13.980 123.808  1.00 26.42           N  
ATOM   3641  CA  ARG C 174     114.355  12.836 124.135  1.00 28.04           C  
ATOM   3642  C   ARG C 174     113.889  12.132 125.385  1.00 26.15           C  
ATOM   3643  O   ARG C 174     113.027  12.612 126.086  1.00 22.71           O  
ATOM   3644  CB  ARG C 174     115.781  13.306 124.332  1.00 34.25           C  
ATOM   3645  CG  ARG C 174     115.906  14.422 125.362  1.00 32.42           C  
ATOM   3646  CD  ARG C 174     117.353  14.729 125.742  1.00 36.32           C  
ATOM   3647  NE  ARG C 174     118.000  15.587 124.757  1.00 37.65           N  
ATOM   3648  CZ  ARG C 174     118.878  15.205 123.829  1.00 52.84           C  
ATOM   3649  NH1 ARG C 174     119.265  13.929 123.709  1.00 52.83           N1+
ATOM   3650  NH2 ARG C 174     119.353  16.137 122.995  1.00 49.84           N  
ATOM   3651  N   ARG C 175     114.450  10.975 125.679  1.00 27.37           N  
ATOM   3652  CA  ARG C 175     114.029  10.259 126.874  1.00 29.81           C  
ATOM   3653  C   ARG C 175     114.549  10.980 128.088  1.00 26.23           C  
ATOM   3654  O   ARG C 175     115.614  11.535 128.048  1.00 20.11           O  
ATOM   3655  CB  ARG C 175     114.566   8.824 126.879  1.00 28.57           C  
ATOM   3656  CG  ARG C 175     113.986   7.931 125.791  1.00 29.89           C  
ATOM   3657  CD  ARG C 175     114.729   6.602 125.789  1.00 33.52           C  
ATOM   3658  NE  ARG C 175     114.092   5.604 126.549  1.00 33.19           N  
ATOM   3659  CZ  ARG C 175     114.607   4.425 126.884  1.00 28.58           C  
ATOM   3660  NH1 ARG C 175     115.808   4.022 126.508  1.00 28.71           N1+
ATOM   3661  NH2 ARG C 175     113.835   3.625 127.590  1.00 24.59           N  
ATOM   3662  N   CYS C 176     113.833  10.865 129.205  1.00 24.34           N  
ATOM   3663  CA  CYS C 176     114.317  11.371 130.509  1.00 23.68           C  
ATOM   3664  C   CYS C 176     115.655  10.679 130.936  1.00 29.95           C  
ATOM   3665  O   CYS C 176     116.040   9.653 130.392  1.00 28.66           O  
ATOM   3666  CB  CYS C 176     113.234  11.148 131.595  1.00 24.29           C  
ATOM   3667  SG  CYS C 176     113.032   9.415 132.108  1.00 26.14           S  
ATOM   3668  N   PRO C 177     116.346  11.241 131.939  1.00 31.10           N  
ATOM   3669  CA  PRO C 177     117.575  10.659 132.425  1.00 35.07           C  
ATOM   3670  C   PRO C 177     117.422   9.221 132.882  1.00 31.89           C  
ATOM   3671  O   PRO C 177     118.258   8.366 132.575  1.00 31.21           O  
ATOM   3672  CB  PRO C 177     117.958  11.576 133.584  1.00 39.32           C  
ATOM   3673  CG  PRO C 177     117.408  12.917 133.188  1.00 38.94           C  
ATOM   3674  CD  PRO C 177     116.109  12.600 132.513  1.00 37.67           C  
ATOM   3675  N   HIS C 178     116.321   8.923 133.543  1.00 25.16           N  
ATOM   3676  CA  HIS C 178     116.122   7.605 134.021  1.00 24.99           C  
ATOM   3677  C   HIS C 178     116.034   6.593 132.851  1.00 26.13           C  
ATOM   3678  O   HIS C 178     116.651   5.535 132.914  1.00 32.00           O  
ATOM   3679  CB  HIS C 178     114.877   7.552 134.925  1.00 23.01           C  
ATOM   3680  CG  HIS C 178     114.330   6.157 135.080  1.00 23.56           C  
ATOM   3681  CD2 HIS C 178     113.134   5.626 134.740  1.00 21.57           C  
ATOM   3682  ND1 HIS C 178     115.076   5.118 135.595  1.00 20.88           N  
ATOM   3683  CE1 HIS C 178     114.348   4.017 135.638  1.00 20.69           C  
ATOM   3684  NE2 HIS C 178     113.170   4.283 135.088  1.00 21.70           N  
ATOM   3685  N   HIS C 179     115.209   6.885 131.848  1.00 26.66           N  
ATOM   3686  CA  HIS C 179     114.920   5.860 130.830  1.00 25.52           C  
ATOM   3687  C   HIS C 179     116.126   5.786 129.954  1.00 25.86           C  
ATOM   3688  O   HIS C 179     116.536   4.696 129.591  1.00 27.28           O  
ATOM   3689  CB  HIS C 179     113.694   6.148 130.035  1.00 21.39           C  
ATOM   3690  CG  HIS C 179     112.423   5.732 130.714  1.00 23.42           C  
ATOM   3691  CD2 HIS C 179     111.348   6.451 131.072  1.00 15.26           C  
ATOM   3692  ND1 HIS C 179     112.167   4.424 131.112  1.00 23.25           N  
ATOM   3693  CE1 HIS C 179     110.979   4.357 131.697  1.00 20.14           C  
ATOM   3694  NE2 HIS C 179     110.480   5.590 131.728  1.00 23.70           N  
ATOM   3695  N   GLU C 180     116.762   6.924 129.711  1.00 26.74           N  
ATOM   3696  CA  GLU C 180     118.026   6.886 128.983  1.00 36.47           C  
ATOM   3697  C   GLU C 180     119.050   5.898 129.570  1.00 38.60           C  
ATOM   3698  O   GLU C 180     119.809   5.260 128.816  1.00 32.35           O  
ATOM   3699  CB  GLU C 180     118.640   8.285 128.921  1.00 35.54           C  
ATOM   3700  CG  GLU C 180     119.874   8.377 128.089  1.00 41.12           C  
ATOM   3701  CD  GLU C 180     120.495   9.763 128.112  1.00 40.32           C  
ATOM   3702  OE1 GLU C 180     119.865  10.710 128.634  1.00 37.75           O  
ATOM   3703  OE2 GLU C 180     121.631   9.873 127.578  1.00 51.63           O1-
ATOM   3704  N   ARG C 181     119.085   5.799 130.896  1.00 35.12           N  
ATOM   3705  CA  ARG C 181     120.038   4.918 131.597  1.00 41.54           C  
ATOM   3706  C   ARG C 181     119.476   3.525 131.937  1.00 36.81           C  
ATOM   3707  O   ARG C 181     120.205   2.749 132.516  1.00 32.63           O  
ATOM   3708  CB  ARG C 181     120.598   5.621 132.886  1.00 47.15           C  
ATOM   3709  CG  ARG C 181     121.376   6.923 132.585  1.00 54.68           C  
ATOM   3710  CD  ARG C 181     121.746   7.885 133.748  1.00 57.23           C  
ATOM   3711  NE  ARG C 181     121.597   9.331 133.451  1.00 62.43           N  
ATOM   3712  CZ  ARG C 181     121.698  10.274 134.397  1.00 58.48           C  
ATOM   3713  NH1 ARG C 181     121.982   9.934 135.661  1.00 47.59           N1+
ATOM   3714  NH2 ARG C 181     121.534  11.556 134.082  1.00 54.44           N  
ATOM   3715  N   CYS C 182     118.220   3.234 131.595  1.00 29.36           N  
ATOM   3716  CA  CYS C 182     117.580   1.921 131.833  1.00 38.00           C  
ATOM   3717  C   CYS C 182     118.189   0.832 131.025  1.00 37.72           C  
ATOM   3718  O   CYS C 182     118.584   1.084 129.908  1.00 32.40           O  
ATOM   3719  CB  CYS C 182     116.102   1.896 131.373  1.00 35.84           C  
ATOM   3720  SG  CYS C 182     115.007   2.191 132.749  1.00 44.44           S  
ATOM   3721  N   SER C 183     118.077  -0.400 131.512  1.00 33.75           N  
ATOM   3722  CA  SER C 183     118.653  -1.545 130.814  1.00 36.03           C  
ATOM   3723  C   SER C 183     117.705  -2.185 129.854  1.00 40.13           C  
ATOM   3724  O   SER C 183     117.397  -3.393 129.950  1.00 41.77           O  
ATOM   3725  CB  SER C 183     119.196  -2.561 131.826  1.00 38.00           C  
ATOM   3726  OG  SER C 183     120.483  -2.147 132.154  1.00 36.85           O  
ATOM   3727  N   ASP C 184     117.240  -1.373 128.889  1.00 34.50           N  
ATOM   3728  CA  ASP C 184     116.133  -1.807 128.044  1.00 30.92           C  
ATOM   3729  C   ASP C 184     116.501  -1.750 126.555  1.00 28.45           C  
ATOM   3730  O   ASP C 184     115.612  -1.652 125.730  1.00 26.77           O  
ATOM   3731  CB  ASP C 184     114.872  -0.980 128.345  1.00 30.57           C  
ATOM   3732  CG  ASP C 184     114.965   0.516 127.896  1.00 30.92           C  
ATOM   3733  OD1 ASP C 184     115.884   0.963 127.195  1.00 30.71           O  
ATOM   3734  OD2 ASP C 184     114.052   1.261 128.240  1.00 27.62           O1-
ATOM   3735  N   SER C 185     117.799  -1.680 126.239  1.00 25.30           N  
ATOM   3736  CA  SER C 185     118.248  -1.646 124.832  1.00 29.16           C  
ATOM   3737  C   SER C 185     117.761  -2.852 124.046  1.00 28.70           C  
ATOM   3738  O   SER C 185     117.768  -3.938 124.557  1.00 30.33           O  
ATOM   3739  CB  SER C 185     119.778  -1.694 124.796  1.00 30.65           C  
ATOM   3740  OG  SER C 185     120.202  -1.651 123.438  1.00 33.79           O  
ATOM   3741  N   ASP C 186     117.324  -2.644 122.812  1.00 32.21           N  
ATOM   3742  CA  ASP C 186     117.145  -3.733 121.882  1.00 27.47           C  
ATOM   3743  C   ASP C 186     118.368  -3.983 121.017  1.00 26.02           C  
ATOM   3744  O   ASP C 186     118.296  -4.744 120.051  1.00 31.13           O  
ATOM   3745  CB  ASP C 186     115.926  -3.461 120.993  1.00 30.56           C  
ATOM   3746  CG  ASP C 186     116.114  -2.233 120.052  1.00 28.31           C  
ATOM   3747  OD1 ASP C 186     117.114  -1.464 120.152  1.00 22.51           O  
ATOM   3748  OD2 ASP C 186     115.266  -2.109 119.189  1.00 24.91           O1-
ATOM   3749  N   GLY C 187     119.484  -3.335 121.330  1.00 23.23           N  
ATOM   3750  CA  GLY C 187     120.710  -3.440 120.564  1.00 22.89           C  
ATOM   3751  C   GLY C 187     120.757  -2.595 119.315  1.00 20.32           C  
ATOM   3752  O   GLY C 187     121.837  -2.460 118.715  1.00 23.13           O  
ATOM   3753  N   LEU C 188     119.637  -2.044 118.895  1.00 19.28           N  
ATOM   3754  CA  LEU C 188     119.608  -1.150 117.694  1.00 20.41           C  
ATOM   3755  C   LEU C 188     119.398   0.306 118.000  1.00 20.56           C  
ATOM   3756  O   LEU C 188     120.083   1.178 117.432  1.00 21.83           O  
ATOM   3757  CB  LEU C 188     118.554  -1.606 116.741  1.00 21.01           C  
ATOM   3758  CG  LEU C 188     118.682  -3.110 116.429  1.00 23.64           C  
ATOM   3759  CD1 LEU C 188     117.469  -3.515 115.660  1.00 27.26           C  
ATOM   3760  CD2 LEU C 188     119.995  -3.424 115.677  1.00 24.04           C  
ATOM   3761  N   ALA C 189     118.468   0.590 118.897  1.00 22.13           N  
ATOM   3762  CA  ALA C 189     118.060   1.971 119.167  1.00 21.51           C  
ATOM   3763  C   ALA C 189     119.101   2.671 120.051  1.00 28.29           C  
ATOM   3764  O   ALA C 189     119.575   2.088 121.034  1.00 21.30           O  
ATOM   3765  CB  ALA C 189     116.727   1.965 119.856  1.00 20.67           C  
ATOM   3766  N   PRO C 190     119.401   3.964 119.762  1.00 27.34           N  
ATOM   3767  CA  PRO C 190     120.177   4.696 120.734  1.00 23.08           C  
ATOM   3768  C   PRO C 190     119.390   4.942 122.010  1.00 20.31           C  
ATOM   3769  O   PRO C 190     118.177   5.172 121.965  1.00 19.95           O  
ATOM   3770  CB  PRO C 190     120.422   6.055 120.064  1.00 25.72           C  
ATOM   3771  CG  PRO C 190     120.180   5.812 118.627  1.00 27.74           C  
ATOM   3772  CD  PRO C 190     119.081   4.800 118.608  1.00 29.43           C  
ATOM   3773  N   PRO C 191     120.078   4.904 123.143  1.00 20.55           N  
ATOM   3774  CA  PRO C 191     119.346   4.938 124.393  1.00 23.24           C  
ATOM   3775  C   PRO C 191     118.568   6.229 124.625  1.00 25.51           C  
ATOM   3776  O   PRO C 191     117.639   6.194 125.438  1.00 29.50           O  
ATOM   3777  CB  PRO C 191     120.427   4.724 125.486  1.00 21.82           C  
ATOM   3778  CG  PRO C 191     121.739   4.843 124.834  1.00 23.69           C  
ATOM   3779  CD  PRO C 191     121.538   4.690 123.328  1.00 23.49           C  
ATOM   3780  N   GLN C 192     118.927   7.361 123.983  1.00 24.63           N  
ATOM   3781  CA  GLN C 192     118.221   8.653 124.221  1.00 21.18           C  
ATOM   3782  C   GLN C 192     116.944   8.723 123.376  1.00 22.47           C  
ATOM   3783  O   GLN C 192     116.114   9.566 123.637  1.00 20.63           O  
ATOM   3784  CB  GLN C 192     119.081   9.839 123.829  1.00 27.08           C  
ATOM   3785  CG  GLN C 192     120.274  10.186 124.717  1.00 31.96           C  
ATOM   3786  CD  GLN C 192     121.070  11.385 124.160  1.00 40.80           C  
ATOM   3787  NE2 GLN C 192     121.789  12.053 125.053  1.00 46.62           N  
ATOM   3788  OE1 GLN C 192     121.025  11.725 122.944  1.00 42.06           O  
ATOM   3789  N   HIS C 193     116.823   7.907 122.315  1.00 21.25           N  
ATOM   3790  CA  HIS C 193     115.640   7.976 121.443  1.00 23.62           C  
ATOM   3791  C   HIS C 193     114.322   7.529 122.079  1.00 22.32           C  
ATOM   3792  O   HIS C 193     114.186   6.385 122.524  1.00 20.55           O  
ATOM   3793  CB  HIS C 193     115.882   7.200 120.163  1.00 23.92           C  
ATOM   3794  CG  HIS C 193     116.851   7.860 119.230  1.00 24.94           C  
ATOM   3795  CD2 HIS C 193     117.995   8.534 119.450  1.00 23.39           C  
ATOM   3796  ND1 HIS C 193     116.627   7.917 117.867  1.00 22.42           N  
ATOM   3797  CE1 HIS C 193     117.615   8.559 117.293  1.00 23.10           C  
ATOM   3798  NE2 HIS C 193     118.445   8.972 118.231  1.00 23.89           N  
ATOM   3799  N   LEU C 194     113.337   8.420 122.016  1.00 21.53           N  
ATOM   3800  CA  LEU C 194     111.950   8.111 122.376  1.00 23.06           C  
ATOM   3801  C   LEU C 194     111.265   7.040 121.527  1.00 18.67           C  
ATOM   3802  O   LEU C 194     110.634   6.190 122.086  1.00 20.28           O  
ATOM   3803  CB  LEU C 194     111.088   9.358 122.291  1.00 23.09           C  
ATOM   3804  CG  LEU C 194     109.587   9.189 122.681  1.00 19.40           C  
ATOM   3805  CD1 LEU C 194     109.420   8.753 124.088  1.00 21.59           C  
ATOM   3806  CD2 LEU C 194     108.861  10.466 122.461  1.00 19.58           C  
ATOM   3807  N   ILE C 195     111.386   7.142 120.190  1.00 21.33           N  
ATOM   3808  CA  ILE C 195     110.658   6.309 119.237  1.00 19.03           C  
ATOM   3809  C   ILE C 195     111.535   5.245 118.651  1.00 19.51           C  
ATOM   3810  O   ILE C 195     112.584   5.581 118.131  1.00 20.49           O  
ATOM   3811  CB  ILE C 195     109.992   7.122 118.080  1.00 20.56           C  
ATOM   3812  CG1 ILE C 195     109.292   8.365 118.656  1.00 20.78           C  
ATOM   3813  CG2 ILE C 195     109.006   6.254 117.368  1.00 19.97           C  
ATOM   3814  CD1 ILE C 195     108.589   9.224 117.603  1.00 21.56           C  
ATOM   3815  N   ARG C 196     111.123   3.982 118.831  1.00 19.49           N  
ATOM   3816  CA  ARG C 196     111.751   2.780 118.303  1.00 19.34           C  
ATOM   3817  C   ARG C 196     110.773   2.051 117.355  1.00 20.77           C  
ATOM   3818  O   ARG C 196     109.568   2.319 117.391  1.00 18.21           O  
ATOM   3819  CB  ARG C 196     112.066   1.814 119.418  1.00 18.98           C  
ATOM   3820  CG  ARG C 196     113.156   2.309 120.305  1.00 18.94           C  
ATOM   3821  CD  ARG C 196     113.663   1.206 121.228  1.00 22.61           C  
ATOM   3822  NE  ARG C 196     114.516   1.728 122.309  1.00 22.38           N  
ATOM   3823  CZ  ARG C 196     114.883   1.013 123.357  1.00 25.09           C  
ATOM   3824  NH1 ARG C 196     114.580  -0.302 123.432  1.00 27.52           N1+
ATOM   3825  NH2 ARG C 196     115.590   1.550 124.294  1.00 23.92           N  
ATOM   3826  N   VAL C 197     111.323   1.355 116.352  1.00 18.33           N  
ATOM   3827  CA  VAL C 197     110.547   0.457 115.569  1.00 18.20           C  
ATOM   3828  C   VAL C 197     110.933  -0.955 116.056  1.00 20.85           C  
ATOM   3829  O   VAL C 197     112.110  -1.247 116.243  1.00 25.07           O  
ATOM   3830  CB  VAL C 197     110.796   0.636 114.045  1.00 18.72           C  
ATOM   3831  CG1 VAL C 197     110.189  -0.492 113.245  1.00 16.61           C  
ATOM   3832  CG2 VAL C 197     110.283   1.983 113.595  1.00 16.45           C  
ATOM   3833  N   GLU C 198     109.938  -1.807 116.300  1.00 23.50           N  
ATOM   3834  CA  GLU C 198     110.226  -3.196 116.759  1.00 25.75           C  
ATOM   3835  C   GLU C 198     110.063  -4.104 115.546  1.00 24.31           C  
ATOM   3836  O   GLU C 198     109.330  -3.773 114.593  1.00 27.02           O  
ATOM   3837  CB  GLU C 198     109.282  -3.588 117.929  1.00 27.26           C  
ATOM   3838  CG  GLU C 198     107.957  -4.178 117.529  1.00 34.18           C  
ATOM   3839  CD  GLU C 198     107.017  -4.554 118.670  1.00 36.60           C  
ATOM   3840  OE1 GLU C 198     106.322  -3.682 119.201  1.00 32.49           O  
ATOM   3841  OE2 GLU C 198     106.953  -5.745 119.011  1.00 41.58           O1-
ATOM   3842  N   GLY C 199     110.679  -5.259 115.557  1.00 29.44           N  
ATOM   3843  CA  GLY C 199     110.425  -6.259 114.494  1.00 31.40           C  
ATOM   3844  C   GLY C 199     110.922  -5.931 113.074  1.00 36.02           C  
ATOM   3845  O   GLY C 199     110.443  -6.512 112.128  1.00 28.00           O  
ATOM   3846  N   ASN C 200     111.923  -5.031 112.934  1.00 35.32           N  
ATOM   3847  CA  ASN C 200     112.471  -4.676 111.633  1.00 27.70           C  
ATOM   3848  C   ASN C 200     113.962  -4.458 111.718  1.00 28.31           C  
ATOM   3849  O   ASN C 200     114.448  -3.443 112.288  1.00 23.87           O  
ATOM   3850  CB  ASN C 200     111.790  -3.430 111.052  1.00 30.93           C  
ATOM   3851  CG  ASN C 200     112.120  -3.216 109.583  1.00 27.37           C  
ATOM   3852  ND2 ASN C 200     111.179  -2.664 108.838  1.00 28.69           N  
ATOM   3853  OD1 ASN C 200     113.202  -3.497 109.143  1.00 28.41           O  
ATOM   3854  N   LEU C 201     114.699  -5.405 111.156  1.00 28.47           N  
ATOM   3855  CA  LEU C 201     116.144  -5.433 111.259  1.00 28.10           C  
ATOM   3856  C   LEU C 201     116.833  -4.393 110.347  1.00 23.62           C  
ATOM   3857  O   LEU C 201     118.002  -4.234 110.424  1.00 26.53           O  
ATOM   3858  CB  LEU C 201     116.677  -6.858 110.978  1.00 35.26           C  
ATOM   3859  CG  LEU C 201     116.690  -7.788 112.185  1.00 44.73           C  
ATOM   3860  CD1 LEU C 201     117.207  -9.172 111.774  1.00 53.48           C  
ATOM   3861  CD2 LEU C 201     117.532  -7.223 113.338  1.00 41.30           C  
ATOM   3862  N   ARG C 202     116.085  -3.756 109.449  1.00 27.14           N  
ATOM   3863  CA  ARG C 202     116.604  -2.755 108.600  1.00 26.75           C  
ATOM   3864  C   ARG C 202     116.317  -1.372 109.142  1.00 25.82           C  
ATOM   3865  O   ARG C 202     116.441  -0.404 108.431  1.00 24.14           O  
ATOM   3866  CB  ARG C 202     115.973  -2.895 107.228  1.00 33.29           C  
ATOM   3867  CG  ARG C 202     116.205  -4.276 106.605  1.00 35.91           C  
ATOM   3868  CD  ARG C 202     115.775  -4.185 105.171  1.00 38.07           C  
ATOM   3869  NE  ARG C 202     114.328  -4.085 105.053  1.00 47.84           N  
ATOM   3870  CZ  ARG C 202     113.660  -3.990 103.901  1.00 53.93           C  
ATOM   3871  NH1 ARG C 202     114.313  -4.007 102.729  1.00 51.86           N1+
ATOM   3872  NH2 ARG C 202     112.329  -3.880 103.922  1.00 51.61           N  
ATOM   3873  N   VAL C 203     115.921  -1.284 110.403  1.00 24.63           N  
ATOM   3874  CA  VAL C 203     115.695  -0.011 111.014  1.00 25.11           C  
ATOM   3875  C   VAL C 203     117.007   0.820 111.109  1.00 20.87           C  
ATOM   3876  O   VAL C 203     118.087   0.336 111.474  1.00 21.83           O  
ATOM   3877  CB  VAL C 203     114.961  -0.195 112.420  1.00 22.19           C  
ATOM   3878  CG1 VAL C 203     115.855  -0.889 113.426  1.00 22.02           C  
ATOM   3879  CG2 VAL C 203     114.488   1.122 112.975  1.00 26.12           C  
ATOM   3880  N   GLU C 204     116.871   2.130 110.954  1.00 20.81           N  
ATOM   3881  CA  GLU C 204     118.027   3.034 111.065  1.00 19.84           C  
ATOM   3882  C   GLU C 204     117.657   4.187 112.015  1.00 17.36           C  
ATOM   3883  O   GLU C 204     116.549   4.719 111.897  1.00 17.63           O  
ATOM   3884  CB  GLU C 204     118.362   3.536 109.648  1.00 20.06           C  
ATOM   3885  CG  GLU C 204     119.273   4.732 109.544  1.00 22.36           C  
ATOM   3886  CD  GLU C 204     119.506   5.200 108.127  1.00 22.25           C  
ATOM   3887  OE1 GLU C 204     119.571   4.363 107.227  1.00 24.90           O  
ATOM   3888  OE2 GLU C 204     119.515   6.453 107.910  1.00 27.09           O1-
ATOM   3889  N   TYR C 205     118.570   4.538 112.926  1.00 16.85           N  
ATOM   3890  CA  TYR C 205     118.345   5.670 113.842  1.00 20.02           C  
ATOM   3891  C   TYR C 205     119.307   6.853 113.527  1.00 19.85           C  
ATOM   3892  O   TYR C 205     120.447   6.628 113.156  1.00 25.73           O  
ATOM   3893  CB  TYR C 205     118.466   5.226 115.268  1.00 18.41           C  
ATOM   3894  CG  TYR C 205     117.402   4.262 115.726  1.00 19.69           C  
ATOM   3895  CD1 TYR C 205     117.529   2.878 115.462  1.00 20.56           C  
ATOM   3896  CD2 TYR C 205     116.266   4.718 116.389  1.00 19.79           C  
ATOM   3897  CE1 TYR C 205     116.541   1.993 115.857  1.00 20.62           C  
ATOM   3898  CE2 TYR C 205     115.270   3.871 116.806  1.00 19.59           C  
ATOM   3899  CZ  TYR C 205     115.431   2.467 116.534  1.00 21.30           C  
ATOM   3900  OH  TYR C 205     114.459   1.591 116.900  1.00 18.89           O  
ATOM   3901  N   LEU C 206     118.787   8.086 113.610  1.00 20.04           N  
ATOM   3902  CA  LEU C 206     119.528   9.293 113.250  1.00 18.61           C  
ATOM   3903  C   LEU C 206     119.504  10.333 114.367  1.00 17.81           C  
ATOM   3904  O   LEU C 206     118.474  10.556 114.942  1.00 16.89           O  
ATOM   3905  CB  LEU C 206     118.930   9.933 111.991  1.00 18.64           C  
ATOM   3906  CG  LEU C 206     119.539  11.299 111.601  1.00 17.43           C  
ATOM   3907  CD1 LEU C 206     121.007  11.163 111.166  1.00 18.79           C  
ATOM   3908  CD2 LEU C 206     118.761  11.963 110.456  1.00 20.01           C  
ATOM   3909  N   ASP C 207     120.701  10.788 114.744  1.00 21.18           N  
ATOM   3910  CA  ASP C 207     120.903  11.988 115.512  1.00 25.71           C  
ATOM   3911  C   ASP C 207     121.293  13.043 114.492  1.00 26.71           C  
ATOM   3912  O   ASP C 207     122.400  12.957 113.948  1.00 25.40           O  
ATOM   3913  CB  ASP C 207     122.073  11.834 116.483  1.00 28.75           C  
ATOM   3914  CG  ASP C 207     121.733  10.991 117.714  1.00 27.94           C  
ATOM   3915  OD1 ASP C 207     120.570  10.670 117.949  1.00 24.20           O  
ATOM   3916  OD2 ASP C 207     122.680  10.652 118.441  1.00 27.45           O1-
ATOM   3917  N   ASP C 208     120.426  13.997 114.198  1.00 23.24           N  
ATOM   3918  CA  ASP C 208     120.729  14.979 113.173  1.00 27.42           C  
ATOM   3919  C   ASP C 208     121.891  15.873 113.632  1.00 27.97           C  
ATOM   3920  O   ASP C 208     121.802  16.489 114.668  1.00 26.26           O  
ATOM   3921  CB  ASP C 208     119.529  15.862 112.858  1.00 32.24           C  
ATOM   3922  CG  ASP C 208     119.734  16.668 111.569  1.00 28.61           C  
ATOM   3923  OD1 ASP C 208     120.460  17.677 111.566  1.00 36.66           O  
ATOM   3924  OD2 ASP C 208     119.138  16.298 110.566  1.00 25.24           O1-
ATOM   3925  N   ARG C 209     122.942  15.915 112.804  1.00 32.46           N  
ATOM   3926  CA  ARG C 209     124.189  16.692 113.033  1.00 40.78           C  
ATOM   3927  C   ARG C 209     123.940  18.190 113.291  1.00 35.90           C  
ATOM   3928  O   ARG C 209     124.627  18.785 114.076  1.00 36.16           O  
ATOM   3929  CB  ARG C 209     125.099  16.500 111.798  1.00 47.93           C  
ATOM   3930  CG  ARG C 209     126.490  17.203 111.691  1.00 59.72           C  
ATOM   3931  CD  ARG C 209     127.319  16.582 110.556  1.00 59.36           C  
ATOM   3932  NE  ARG C 209     128.576  17.275 110.433  1.00 64.48           N  
ATOM   3933  CZ  ARG C 209     129.738  16.945 110.995  1.00 66.67           C  
ATOM   3934  NH1 ARG C 209     129.893  15.848 111.749  1.00 69.00           N1+
ATOM   3935  NH2 ARG C 209     130.788  17.737 110.777  1.00 65.99           N  
ATOM   3936  N   ASN C 210     122.945  18.757 112.636  1.00 38.64           N  
ATOM   3937  CA  ASN C 210     122.644  20.194 112.719  1.00 37.64           C  
ATOM   3938  C   ASN C 210     121.513  20.516 113.658  1.00 38.76           C  
ATOM   3939  O   ASN C 210     121.643  21.416 114.482  1.00 38.96           O  
ATOM   3940  CB  ASN C 210     122.404  20.733 111.314  1.00 38.18           C  
ATOM   3941  CG  ASN C 210     123.621  20.636 110.431  1.00 43.16           C  
ATOM   3942  ND2 ASN C 210     124.814  20.849 110.982  1.00 50.92           N  
ATOM   3943  OD1 ASN C 210     123.496  20.322 109.253  1.00 56.44           O  
ATOM   3944  N   THR C 211     120.424  19.757 113.593  1.00 37.20           N  
ATOM   3945  CA  THR C 211     119.281  20.045 114.458  1.00 38.88           C  
ATOM   3946  C   THR C 211     119.381  19.386 115.808  1.00 31.99           C  
ATOM   3947  O   THR C 211     118.699  19.788 116.729  1.00 36.01           O  
ATOM   3948  CB  THR C 211     117.932  19.676 113.804  1.00 39.38           C  
ATOM   3949  CG2 THR C 211     117.840  20.296 112.431  1.00 40.24           C  
ATOM   3950  OG1 THR C 211     117.812  18.249 113.710  1.00 34.63           O  
ATOM   3951  N   PHE C 212     120.184  18.331 115.916  1.00 34.72           N  
ATOM   3952  CA  PHE C 212     120.216  17.456 117.102  1.00 34.55           C  
ATOM   3953  C   PHE C 212     118.940  16.637 117.338  1.00 28.02           C  
ATOM   3954  O   PHE C 212     118.830  15.905 118.334  1.00 27.29           O  
ATOM   3955  CB  PHE C 212     120.634  18.251 118.366  1.00 38.15           C  
ATOM   3956  CG  PHE C 212     121.904  19.040 118.159  1.00 43.30           C  
ATOM   3957  CD1 PHE C 212     123.089  18.393 117.770  1.00 44.86           C  
ATOM   3958  CD2 PHE C 212     121.912  20.433 118.272  1.00 45.85           C  
ATOM   3959  CE1 PHE C 212     124.261  19.112 117.518  1.00 42.54           C  
ATOM   3960  CE2 PHE C 212     123.087  21.154 118.055  1.00 50.20           C  
ATOM   3961  CZ  PHE C 212     124.258  20.495 117.668  1.00 48.76           C  
ATOM   3962  N   ARG C 213     117.993  16.679 116.400  1.00 25.84           N  
ATOM   3963  CA  ARG C 213     116.817  15.870 116.554  1.00 23.53           C  
ATOM   3964  C   ARG C 213     117.013  14.411 116.233  1.00 20.89           C  
ATOM   3965  O   ARG C 213     117.861  13.988 115.410  1.00 23.24           O  
ATOM   3966  CB  ARG C 213     115.667  16.450 115.746  1.00 26.96           C  
ATOM   3967  CG  ARG C 213     115.367  17.824 116.364  1.00 26.31           C  
ATOM   3968  CD  ARG C 213     114.147  18.353 115.788  1.00 31.38           C  
ATOM   3969  NE  ARG C 213     113.855  19.691 116.225  1.00 31.82           N  
ATOM   3970  CZ  ARG C 213     112.988  20.039 117.174  1.00 34.46           C  
ATOM   3971  NH1 ARG C 213     112.363  19.133 117.966  1.00 33.17           N1+
ATOM   3972  NH2 ARG C 213     112.775  21.332 117.366  1.00 30.81           N  
ATOM   3973  N   HIS C 214     116.234  13.617 116.936  1.00 21.51           N  
ATOM   3974  CA  HIS C 214     116.279  12.190 116.813  1.00 20.17           C  
ATOM   3975  C   HIS C 214     115.210  11.760 115.848  1.00 20.10           C  
ATOM   3976  O   HIS C 214     114.096  12.287 115.858  1.00 17.97           O  
ATOM   3977  CB  HIS C 214     115.990  11.532 118.139  1.00 19.26           C  
ATOM   3978  CG  HIS C 214     116.947  11.904 119.221  1.00 18.52           C  
ATOM   3979  CD2 HIS C 214     118.192  12.449 119.203  1.00 18.37           C  
ATOM   3980  ND1 HIS C 214     116.638  11.692 120.542  1.00 21.69           N  
ATOM   3981  CE1 HIS C 214     117.663  12.079 121.300  1.00 18.91           C  
ATOM   3982  NE2 HIS C 214     118.594  12.573 120.527  1.00 17.09           N  
ATOM   3983  N   SER C 215     115.499  10.717 115.069  1.00 23.67           N  
ATOM   3984  CA  SER C 215     114.411  10.077 114.274  1.00 23.48           C  
ATOM   3985  C   SER C 215     114.797   8.627 113.898  1.00 22.11           C  
ATOM   3986  O   SER C 215     115.924   8.224 114.102  1.00 20.84           O  
ATOM   3987  CB  SER C 215     114.160  10.861 113.002  1.00 22.12           C  
ATOM   3988  OG  SER C 215     115.353  10.909 112.201  1.00 22.15           O  
ATOM   3989  N   VAL C 216     113.789   7.872 113.514  1.00 19.65           N  
ATOM   3990  CA  VAL C 216     113.887   6.474 113.177  1.00 19.35           C  
ATOM   3991  C   VAL C 216     113.300   6.281 111.824  1.00 19.80           C  
ATOM   3992  O   VAL C 216     112.198   6.736 111.538  1.00 21.24           O  
ATOM   3993  CB  VAL C 216     113.221   5.548 114.259  1.00 17.85           C  
ATOM   3994  CG1 VAL C 216     111.803   5.912 114.611  1.00 17.01           C  
ATOM   3995  CG2 VAL C 216     113.431   4.069 113.900  1.00 20.10           C  
ATOM   3996  N   VAL C 217     114.026   5.576 110.994  1.00 22.20           N  
ATOM   3997  CA  VAL C 217     113.617   5.338 109.666  1.00 25.36           C  
ATOM   3998  C   VAL C 217     113.675   3.843 109.270  1.00 24.19           C  
ATOM   3999  O   VAL C 217     114.510   3.092 109.727  1.00 24.91           O  
ATOM   4000  CB  VAL C 217     114.340   6.316 108.698  1.00 23.23           C  
ATOM   4001  CG1 VAL C 217     115.817   6.228 108.822  1.00 27.94           C  
ATOM   4002  CG2 VAL C 217     113.938   6.146 107.231  1.00 21.77           C  
ATOM   4003  N   VAL C 218     112.686   3.434 108.477  1.00 25.58           N  
ATOM   4004  CA  VAL C 218     112.657   2.084 107.948  1.00 25.59           C  
ATOM   4005  C   VAL C 218     112.411   2.207 106.429  1.00 21.96           C  
ATOM   4006  O   VAL C 218     111.713   3.086 105.997  1.00 23.44           O  
ATOM   4007  CB  VAL C 218     111.530   1.212 108.548  1.00 26.81           C  
ATOM   4008  CG1 VAL C 218     111.814   0.838 110.000  1.00 27.00           C  
ATOM   4009  CG2 VAL C 218     110.159   1.857 108.444  1.00 26.97           C  
ATOM   4010  N   PRO C 219     112.831   1.214 105.668  1.00 21.51           N  
ATOM   4011  CA  PRO C 219     112.320   1.068 104.262  1.00 21.92           C  
ATOM   4012  C   PRO C 219     110.821   0.906 104.177  1.00 26.67           C  
ATOM   4013  O   PRO C 219     110.194   0.169 104.992  1.00 26.95           O  
ATOM   4014  CB  PRO C 219     113.036  -0.182 103.742  1.00 20.50           C  
ATOM   4015  CG  PRO C 219     114.093  -0.504 104.765  1.00 21.16           C  
ATOM   4016  CD  PRO C 219     113.725   0.100 106.057  1.00 21.67           C  
ATOM   4017  N   TYR C 220     110.243   1.644 103.245  1.00 25.65           N  
ATOM   4018  CA  TYR C 220     108.838   1.482 102.919  1.00 26.62           C  
ATOM   4019  C   TYR C 220     108.713   0.123 102.237  1.00 25.52           C  
ATOM   4020  O   TYR C 220     109.477  -0.143 101.320  1.00 25.82           O  
ATOM   4021  CB  TYR C 220     108.369   2.553 101.958  1.00 26.08           C  
ATOM   4022  CG  TYR C 220     106.986   2.205 101.465  1.00 27.03           C  
ATOM   4023  CD1 TYR C 220     105.904   2.528 102.205  1.00 25.62           C  
ATOM   4024  CD2 TYR C 220     106.795   1.551 100.232  1.00 32.66           C  
ATOM   4025  CE1 TYR C 220     104.635   2.231 101.796  1.00 30.70           C  
ATOM   4026  CE2 TYR C 220     105.504   1.239  99.777  1.00 27.94           C  
ATOM   4027  CZ  TYR C 220     104.446   1.572 100.567  1.00 29.22           C  
ATOM   4028  OH  TYR C 220     103.154   1.333 100.222  1.00 25.22           O  
ATOM   4029  N   GLU C 221     107.790  -0.720 102.702  1.00 29.65           N  
ATOM   4030  CA  GLU C 221     107.414  -1.979 102.037  1.00 34.09           C  
ATOM   4031  C   GLU C 221     106.001  -1.814 101.574  1.00 28.20           C  
ATOM   4032  O   GLU C 221     105.180  -1.302 102.300  1.00 26.97           O  
ATOM   4033  CB  GLU C 221     107.463  -3.149 103.022  1.00 43.75           C  
ATOM   4034  CG  GLU C 221     108.822  -3.569 103.466  1.00 49.77           C  
ATOM   4035  CD  GLU C 221     108.822  -4.305 104.793  1.00 64.57           C  
ATOM   4036  OE1 GLU C 221     107.744  -4.745 105.277  1.00 67.65           O  
ATOM   4037  OE2 GLU C 221     109.922  -4.482 105.344  1.00 73.85           O1-
ATOM   4038  N   PRO C 222     105.672  -2.290 100.371  1.00 32.07           N  
ATOM   4039  CA  PRO C 222     104.293  -2.307  99.992  1.00 35.60           C  
ATOM   4040  C   PRO C 222     103.409  -3.179 100.884  1.00 31.46           C  
ATOM   4041  O   PRO C 222     103.905  -4.085 101.551  1.00 32.33           O  
ATOM   4042  CB  PRO C 222     104.321  -2.885  98.561  1.00 40.58           C  
ATOM   4043  CG  PRO C 222     105.737  -2.778  98.102  1.00 35.19           C  
ATOM   4044  CD  PRO C 222     106.550  -2.873  99.327  1.00 36.05           C  
ATOM   4045  N   PRO C 223     102.087  -2.947 100.864  1.00 37.18           N  
ATOM   4046  CA  PRO C 223     101.232  -3.817 101.660  1.00 37.56           C  
ATOM   4047  C   PRO C 223     101.413  -5.298 101.352  1.00 44.36           C  
ATOM   4048  O   PRO C 223     101.696  -5.700 100.198  1.00 39.95           O  
ATOM   4049  CB  PRO C 223      99.806  -3.381 101.315  1.00 41.82           C  
ATOM   4050  CG  PRO C 223      99.936  -2.066 100.639  1.00 40.83           C  
ATOM   4051  CD  PRO C 223     101.339  -1.912 100.137  1.00 38.31           C  
ATOM   4052  N   GLU C 224     101.205  -6.106 102.378  1.00 46.21           N  
ATOM   4053  CA  GLU C 224     101.256  -7.539 102.188  1.00 51.35           C  
ATOM   4054  C   GLU C 224     100.259  -7.897 101.120  1.00 54.08           C  
ATOM   4055  O   GLU C 224      99.322  -7.116 100.787  1.00 51.69           O  
ATOM   4056  CB  GLU C 224     100.995  -8.279 103.477  1.00 51.34           C  
ATOM   4057  CG  GLU C 224     102.142  -8.112 104.463  1.00 50.82           C  
ATOM   4058  CD  GLU C 224     102.182  -9.230 105.450  1.00 55.41           C  
ATOM   4059  OE1 GLU C 224     101.147  -9.927 105.655  1.00 59.34           O  
ATOM   4060  OE2 GLU C 224     103.247  -9.348 106.065  1.00 69.13           O1-
ATOM   4061  N   VAL C 225     100.535  -9.024 100.492  1.00 52.97           N  
ATOM   4062  CA  VAL C 225      99.660  -9.519  99.455  1.00 50.07           C  
ATOM   4063  C   VAL C 225      98.278  -9.773 100.079  1.00 49.98           C  
ATOM   4064  O   VAL C 225      98.158 -10.454 101.119  1.00 39.31           O  
ATOM   4065  CB  VAL C 225     100.250 -10.720  98.718  1.00 57.30           C  
ATOM   4066  CG1 VAL C 225     100.343 -11.942  99.617  1.00 57.00           C  
ATOM   4067  CG2 VAL C 225      99.453 -10.985  97.436  1.00 61.73           C  
ATOM   4068  N   GLY C 226      97.265  -9.154  99.474  1.00 47.00           N  
ATOM   4069  CA  GLY C 226      95.915  -9.166 100.018  1.00 48.31           C  
ATOM   4070  C   GLY C 226      95.558  -8.030 100.974  1.00 47.81           C  
ATOM   4071  O   GLY C 226      94.366  -7.914 101.305  1.00 45.97           O  
ATOM   4072  N   SER C 227      96.532  -7.209 101.429  1.00 38.57           N  
ATOM   4073  CA  SER C 227      96.247  -6.166 102.469  1.00 40.09           C  
ATOM   4074  C   SER C 227      96.311  -4.850 101.807  1.00 35.99           C  
ATOM   4075  O   SER C 227      96.904  -4.678 100.737  1.00 36.72           O  
ATOM   4076  CB  SER C 227      97.079  -6.159 103.805  1.00 35.40           C  
ATOM   4077  OG  SER C 227      98.434  -5.904 103.551  1.00 47.89           O  
ATOM   4078  N   ASP C 228      95.646  -3.894 102.424  1.00 37.04           N  
ATOM   4079  CA  ASP C 228      95.544  -2.612 101.774  1.00 37.75           C  
ATOM   4080  C   ASP C 228      96.417  -1.535 102.423  1.00 33.28           C  
ATOM   4081  O   ASP C 228      96.499  -0.429 101.887  1.00 38.47           O  
ATOM   4082  CB  ASP C 228      94.096  -2.185 101.712  1.00 39.82           C  
ATOM   4083  CG  ASP C 228      93.277  -2.956 100.599  1.00 44.18           C  
ATOM   4084  OD1 ASP C 228      93.020  -4.201 100.601  1.00 49.66           O  
ATOM   4085  OD2 ASP C 228      92.906  -2.264  99.633  1.00 45.89           O1-
ATOM   4086  N   CYS C 229      97.155  -1.863 103.464  1.00 27.91           N  
ATOM   4087  CA  CYS C 229      98.029  -0.854 104.090  1.00 29.57           C  
ATOM   4088  C   CYS C 229      99.303  -1.511 104.573  1.00 32.66           C  
ATOM   4089  O   CYS C 229      99.389  -2.719 104.590  1.00 26.33           O  
ATOM   4090  CB  CYS C 229      97.294  -0.141 105.179  1.00 28.68           C  
ATOM   4091  SG  CYS C 229      96.842  -1.168 106.564  1.00 33.92           S  
ATOM   4092  N   THR C 230     100.328  -0.697 104.850  1.00 27.77           N  
ATOM   4093  CA  THR C 230     101.575  -1.160 105.407  1.00 28.97           C  
ATOM   4094  C   THR C 230     101.524  -0.773 106.877  1.00 27.20           C  
ATOM   4095  O   THR C 230     101.180   0.348 107.179  1.00 30.28           O  
ATOM   4096  CB  THR C 230     102.786  -0.482 104.702  1.00 25.64           C  
ATOM   4097  CG2 THR C 230     104.092  -0.959 105.263  1.00 26.27           C  
ATOM   4098  OG1 THR C 230     102.732  -0.786 103.298  1.00 34.89           O  
ATOM   4099  N   THR C 231     101.923  -1.670 107.763  1.00 28.67           N  
ATOM   4100  CA  THR C 231     101.885  -1.413 109.198  1.00 26.08           C  
ATOM   4101  C   THR C 231     103.290  -1.343 109.786  1.00 27.92           C  
ATOM   4102  O   THR C 231     104.128  -2.176 109.493  1.00 25.00           O  
ATOM   4103  CB  THR C 231     101.008  -2.438 109.898  1.00 26.99           C  
ATOM   4104  CG2 THR C 231     100.935  -2.132 111.334  1.00 33.93           C  
ATOM   4105  OG1 THR C 231      99.689  -2.330 109.378  1.00 27.38           O  
ATOM   4106  N   ILE C 232     103.598  -0.272 110.505  1.00 23.81           N  
ATOM   4107  CA  ILE C 232     104.881  -0.163 111.206  1.00 24.73           C  
ATOM   4108  C   ILE C 232     104.546  -0.280 112.667  1.00 22.36           C  
ATOM   4109  O   ILE C 232     103.541   0.299 113.105  1.00 22.06           O  
ATOM   4110  CB  ILE C 232     105.594   1.154 110.883  1.00 25.15           C  
ATOM   4111  CG1 ILE C 232     105.993   1.146 109.406  1.00 28.01           C  
ATOM   4112  CG2 ILE C 232     106.792   1.382 111.810  1.00 24.19           C  
ATOM   4113  CD1 ILE C 232     106.540   2.484 108.949  1.00 35.76           C  
ATOM   4114  N   HIS C 233     105.335  -1.071 113.401  1.00 21.67           N  
ATOM   4115  CA  HIS C 233     105.129  -1.187 114.868  1.00 22.36           C  
ATOM   4116  C   HIS C 233     106.111  -0.302 115.555  1.00 23.65           C  
ATOM   4117  O   HIS C 233     107.321  -0.623 115.655  1.00 20.46           O  
ATOM   4118  CB  HIS C 233     105.352  -2.613 115.322  1.00 27.98           C  
ATOM   4119  CG  HIS C 233     104.296  -3.530 114.868  1.00 34.96           C  
ATOM   4120  CD2 HIS C 233     103.035  -3.283 114.446  1.00 30.90           C  
ATOM   4121  ND1 HIS C 233     104.430  -4.902 114.928  1.00 38.29           N  
ATOM   4122  CE1 HIS C 233     103.304  -5.458 114.510  1.00 37.49           C  
ATOM   4123  NE2 HIS C 233     102.451  -4.496 114.211  1.00 32.46           N  
ATOM   4124  N   TYR C 234     105.595   0.785 116.095  1.00 22.48           N  
ATOM   4125  CA  TYR C 234     106.385   1.729 116.898  1.00 19.69           C  
ATOM   4126  C   TYR C 234     106.339   1.345 118.387  1.00 18.49           C  
ATOM   4127  O   TYR C 234     105.431   0.711 118.863  1.00 19.08           O  
ATOM   4128  CB  TYR C 234     105.916   3.153 116.617  1.00 17.88           C  
ATOM   4129  CG  TYR C 234     106.204   3.664 115.247  1.00 17.12           C  
ATOM   4130  CD1 TYR C 234     107.532   4.042 114.889  1.00 19.74           C  
ATOM   4131  CD2 TYR C 234     105.249   3.756 114.298  1.00 17.34           C  
ATOM   4132  CE1 TYR C 234     107.854   4.479 113.574  1.00 18.95           C  
ATOM   4133  CE2 TYR C 234     105.536   4.303 113.009  1.00 18.54           C  
ATOM   4134  CZ  TYR C 234     106.855   4.645 112.677  1.00 18.34           C  
ATOM   4135  OH  TYR C 234     107.137   5.115 111.456  1.00 20.30           O  
ATOM   4136  N   ASN C 235     107.398   1.662 119.124  1.00 17.53           N  
ATOM   4137  CA  ASN C 235     107.366   1.623 120.565  1.00 19.69           C  
ATOM   4138  C   ASN C 235     107.795   3.005 121.055  1.00 21.23           C  
ATOM   4139  O   ASN C 235     108.766   3.550 120.603  1.00 20.77           O  
ATOM   4140  CB  ASN C 235     108.366   0.621 121.172  1.00 23.03           C  
ATOM   4141  CG  ASN C 235     108.180  -0.837 120.706  1.00 26.61           C  
ATOM   4142  ND2 ASN C 235     107.002  -1.214 120.278  1.00 23.24           N  
ATOM   4143  OD1 ASN C 235     109.145  -1.565 120.653  1.00 35.70           O  
ATOM   4144  N   TYR C 236     107.072   3.565 121.990  1.00 21.35           N  
ATOM   4145  CA  TYR C 236     107.487   4.739 122.689  1.00 20.96           C  
ATOM   4146  C   TYR C 236     108.069   4.407 124.045  1.00 21.40           C  
ATOM   4147  O   TYR C 236     107.400   3.780 124.915  1.00 25.99           O  
ATOM   4148  CB  TYR C 236     106.291   5.673 122.851  1.00 21.21           C  
ATOM   4149  CG  TYR C 236     105.798   6.222 121.541  1.00 22.42           C  
ATOM   4150  CD1 TYR C 236     104.973   5.462 120.731  1.00 24.82           C  
ATOM   4151  CD2 TYR C 236     106.145   7.552 121.123  1.00 21.07           C  
ATOM   4152  CE1 TYR C 236     104.472   5.956 119.536  1.00 25.46           C  
ATOM   4153  CE2 TYR C 236     105.646   8.067 119.961  1.00 22.23           C  
ATOM   4154  CZ  TYR C 236     104.860   7.265 119.140  1.00 24.22           C  
ATOM   4155  OH  TYR C 236     104.443   7.739 117.973  1.00 20.27           O  
ATOM   4156  N   MET C 237     109.269   4.920 124.292  1.00 25.63           N  
ATOM   4157  CA  MET C 237     110.092   4.451 125.391  1.00 28.12           C  
ATOM   4158  C   MET C 237     110.232   5.372 126.621  1.00 26.65           C  
ATOM   4159  O   MET C 237     111.090   5.163 127.452  1.00 26.81           O  
ATOM   4160  CB  MET C 237     111.468   4.164 124.791  1.00 25.82           C  
ATOM   4161  CG  MET C 237     111.436   3.159 123.672  1.00 29.13           C  
ATOM   4162  SD  MET C 237     110.698   1.562 124.132  1.00 26.06           S  
ATOM   4163  CE  MET C 237     111.731   1.108 125.476  1.00 24.26           C  
ATOM   4164  N   CYS C 238     109.376   6.369 126.727  1.00 25.40           N  
ATOM   4165  CA  CYS C 238     109.182   7.202 127.935  1.00 28.26           C  
ATOM   4166  C   CYS C 238     107.720   7.487 128.008  1.00 25.87           C  
ATOM   4167  O   CYS C 238     107.073   7.534 126.992  1.00 21.61           O  
ATOM   4168  CB  CYS C 238     109.748   8.586 127.804  1.00 30.05           C  
ATOM   4169  SG  CYS C 238     111.235   8.916 128.660  1.00 33.02           S  
ATOM   4170  N   ASN C 239     107.221   7.695 129.221  1.00 28.51           N  
ATOM   4171  CA  ASN C 239     105.872   8.108 129.510  1.00 27.05           C  
ATOM   4172  C   ASN C 239     105.781   9.622 129.473  1.00 26.55           C  
ATOM   4173  O   ASN C 239     106.763  10.301 129.695  1.00 28.59           O  
ATOM   4174  CB  ASN C 239     105.428   7.704 130.939  1.00 28.37           C  
ATOM   4175  CG  ASN C 239     105.194   6.224 131.064  1.00 39.80           C  
ATOM   4176  ND2 ASN C 239     104.322   5.678 130.217  1.00 33.63           N  
ATOM   4177  OD1 ASN C 239     105.741   5.580 131.947  1.00 36.97           O  
ATOM   4178  N   SER C 240     104.600  10.100 129.178  1.00 25.14           N  
ATOM   4179  CA  SER C 240     104.362  11.537 128.955  1.00 27.77           C  
ATOM   4180  C   SER C 240     104.614  12.267 130.291  1.00 29.44           C  
ATOM   4181  O   SER C 240     105.086  13.376 130.264  1.00 35.91           O  
ATOM   4182  CB  SER C 240     102.938  11.769 128.536  1.00 23.43           C  
ATOM   4183  OG  SER C 240     102.749  11.450 127.155  1.00 31.01           O  
ATOM   4184  N   SER C 241     104.395  11.566 131.406  1.00 30.04           N  
ATOM   4185  CA  SER C 241     104.650  12.082 132.749  1.00 35.18           C  
ATOM   4186  C   SER C 241     106.066  11.930 133.309  1.00 36.36           C  
ATOM   4187  O   SER C 241     106.285  12.281 134.461  1.00 41.99           O  
ATOM   4188  CB  SER C 241     103.711  11.370 133.702  1.00 39.64           C  
ATOM   4189  OG  SER C 241     104.153  10.009 133.849  1.00 38.90           O  
ATOM   4190  N   CYS C 242     107.032  11.418 132.531  1.00 27.00           N  
ATOM   4191  CA  CYS C 242     108.383  11.229 133.060  1.00 28.89           C  
ATOM   4192  C   CYS C 242     108.953  12.574 133.460  1.00 32.62           C  
ATOM   4193  O   CYS C 242     108.990  13.549 132.642  1.00 37.08           O  
ATOM   4194  CB  CYS C 242     109.336  10.605 132.063  1.00 22.76           C  
ATOM   4195  SG  CYS C 242     109.210   8.801 131.968  1.00 23.25           S  
ATOM   4196  N   MET C 243     109.481  12.570 134.681  1.00 35.58           N  
ATOM   4197  CA  MET C 243     110.161  13.735 135.234  1.00 41.59           C  
ATOM   4198  C   MET C 243     111.501  13.884 134.539  1.00 44.14           C  
ATOM   4199  O   MET C 243     112.272  12.892 134.408  1.00 39.60           O  
ATOM   4200  CB  MET C 243     110.348  13.566 136.757  1.00 43.42           C  
ATOM   4201  CG  MET C 243     109.045  13.352 137.531  1.00 44.30           C  
ATOM   4202  SD  MET C 243     109.378  13.478 139.297  1.00 54.27           S  
ATOM   4203  CE  MET C 243     109.771  11.808 139.527  1.00 45.57           C  
ATOM   4204  N   GLY C 244     111.766  15.084 134.017  1.00 41.42           N  
ATOM   4205  CA  GLY C 244     113.032  15.324 133.330  1.00 42.42           C  
ATOM   4206  C   GLY C 244     113.085  14.878 131.879  1.00 43.58           C  
ATOM   4207  O   GLY C 244     114.133  14.900 131.268  1.00 47.18           O  
ATOM   4208  N   GLY C 245     111.945  14.493 131.320  1.00 43.88           N  
ATOM   4209  CA  GLY C 245     111.851  14.144 129.935  1.00 45.39           C  
ATOM   4210  C   GLY C 245     110.809  15.038 129.359  1.00 46.40           C  
ATOM   4211  O   GLY C 245     110.886  16.259 129.514  1.00 52.24           O  
ATOM   4212  N   MET C 246     109.768  14.415 128.797  1.00 43.29           N  
ATOM   4213  CA  MET C 246     108.617  15.149 128.316  1.00 37.32           C  
ATOM   4214  C   MET C 246     107.920  15.923 129.438  1.00 39.26           C  
ATOM   4215  O   MET C 246     107.383  16.992 129.172  1.00 36.34           O  
ATOM   4216  CB  MET C 246     107.639  14.212 127.586  1.00 32.22           C  
ATOM   4217  CG  MET C 246     108.242  13.591 126.344  1.00 30.70           C  
ATOM   4218  SD  MET C 246     107.100  12.500 125.518  1.00 32.42           S  
ATOM   4219  CE  MET C 246     107.264  11.003 126.463  1.00 28.13           C  
ATOM   4220  N   ASN C 247     107.828  15.346 130.642  1.00 45.28           N  
ATOM   4221  CA  ASN C 247     107.320  16.049 131.855  1.00 49.75           C  
ATOM   4222  C   ASN C 247     105.943  16.661 131.624  1.00 49.88           C  
ATOM   4223  O   ASN C 247     105.685  17.864 131.830  1.00 46.21           O  
ATOM   4224  CB  ASN C 247     108.338  17.081 132.332  1.00 52.40           C  
ATOM   4225  CG  ASN C 247     108.028  17.614 133.714  1.00 53.64           C  
ATOM   4226  ND2 ASN C 247     108.255  18.897 133.889  1.00 50.18           N  
ATOM   4227  OD1 ASN C 247     107.568  16.896 134.607  1.00 57.88           O  
ATOM   4228  N   ARG C 248     105.057  15.784 131.159  1.00 44.70           N  
ATOM   4229  CA  ARG C 248     103.671  16.070 130.931  1.00 37.17           C  
ATOM   4230  C   ARG C 248     103.372  16.954 129.763  1.00 33.53           C  
ATOM   4231  O   ARG C 248     102.194  17.202 129.498  1.00 31.29           O  
ATOM   4232  CB  ARG C 248     102.980  16.643 132.200  1.00 40.35           C  
ATOM   4233  CG  ARG C 248     103.180  15.837 133.482  1.00 46.17           C  
ATOM   4234  CD  ARG C 248     102.517  16.582 134.707  1.00 51.15           C  
ATOM   4235  NE  ARG C 248     101.041  16.620 134.616  1.00 50.35           N  
ATOM   4236  CZ  ARG C 248     100.263  17.598 134.110  1.00 50.38           C  
ATOM   4237  NH1 ARG C 248     100.761  18.753 133.648  1.00 59.84           N1+
ATOM   4238  NH2 ARG C 248      98.936  17.422 134.087  1.00 45.72           N  
ATOM   4239  N   ARG C 249     104.384  17.395 129.023  1.00 29.38           N  
ATOM   4240  CA  ARG C 249     104.160  18.225 127.875  1.00 31.57           C  
ATOM   4241  C   ARG C 249     103.724  17.351 126.713  1.00 32.15           C  
ATOM   4242  O   ARG C 249     104.324  16.331 126.463  1.00 29.11           O  
ATOM   4243  CB  ARG C 249     105.391  18.965 127.486  1.00 32.91           C  
ATOM   4244  CG  ARG C 249     105.838  19.977 128.523  1.00 37.87           C  
ATOM   4245  CD  ARG C 249     107.191  20.530 128.125  1.00 40.90           C  
ATOM   4246  NE  ARG C 249     108.258  19.563 128.305  1.00 42.92           N  
ATOM   4247  CZ  ARG C 249     109.532  19.790 128.004  1.00 46.57           C  
ATOM   4248  NH1 ARG C 249     109.901  20.953 127.475  1.00 44.75           N1+
ATOM   4249  NH2 ARG C 249     110.444  18.852 128.236  1.00 44.35           N  
ATOM   4250  N   PRO C 250     102.696  17.771 125.989  1.00 36.04           N  
ATOM   4251  CA  PRO C 250     102.261  16.966 124.865  1.00 33.36           C  
ATOM   4252  C   PRO C 250     103.220  16.972 123.696  1.00 30.20           C  
ATOM   4253  O   PRO C 250     103.867  17.979 123.396  1.00 23.48           O  
ATOM   4254  CB  PRO C 250     100.932  17.615 124.454  1.00 33.86           C  
ATOM   4255  CG  PRO C 250     100.977  18.998 125.002  1.00 35.51           C  
ATOM   4256  CD  PRO C 250     101.789  18.921 126.238  1.00 36.19           C  
ATOM   4257  N   ILE C 251     103.275  15.844 122.990  1.00 31.17           N  
ATOM   4258  CA  ILE C 251     104.107  15.735 121.758  1.00 26.39           C  
ATOM   4259  C   ILE C 251     103.286  15.339 120.552  1.00 25.51           C  
ATOM   4260  O   ILE C 251     102.184  14.755 120.694  1.00 25.06           O  
ATOM   4261  CB  ILE C 251     105.228  14.685 121.924  1.00 26.50           C  
ATOM   4262  CG1 ILE C 251     104.662  13.307 122.308  1.00 27.13           C  
ATOM   4263  CG2 ILE C 251     106.283  15.163 122.938  1.00 27.51           C  
ATOM   4264  CD1 ILE C 251     105.610  12.191 121.971  1.00 27.61           C  
ATOM   4265  N   LEU C 252     103.861  15.587 119.392  1.00 24.77           N  
ATOM   4266  CA  LEU C 252     103.370  15.106 118.119  1.00 27.55           C  
ATOM   4267  C   LEU C 252     104.403  14.115 117.605  1.00 24.49           C  
ATOM   4268  O   LEU C 252     105.557  14.247 117.859  1.00 23.92           O  
ATOM   4269  CB  LEU C 252     103.271  16.227 117.085  1.00 31.44           C  
ATOM   4270  CG  LEU C 252     102.422  17.443 117.435  1.00 37.47           C  
ATOM   4271  CD1 LEU C 252     102.241  18.276 116.199  1.00 37.45           C  
ATOM   4272  CD2 LEU C 252     101.053  17.055 117.991  1.00 38.87           C  
ATOM   4273  N   THR C 253     103.949  13.088 116.906  1.00 20.78           N  
ATOM   4274  CA  THR C 253     104.807  12.322 116.051  1.00 20.10           C  
ATOM   4275  C   THR C 253     104.541  12.747 114.655  1.00 18.41           C  
ATOM   4276  O   THR C 253     103.424  12.765 114.240  1.00 21.41           O  
ATOM   4277  CB  THR C 253     104.524  10.794 116.209  1.00 19.31           C  
ATOM   4278  CG2 THR C 253     105.354   9.963 115.277  1.00 19.32           C  
ATOM   4279  OG1 THR C 253     104.811  10.477 117.562  1.00 19.21           O  
ATOM   4280  N   ILE C 254     105.602  12.990 113.898  1.00 22.49           N  
ATOM   4281  CA  ILE C 254     105.524  13.330 112.499  1.00 19.70           C  
ATOM   4282  C   ILE C 254     106.034  12.130 111.698  1.00 19.30           C  
ATOM   4283  O   ILE C 254     107.166  11.657 111.943  1.00 15.85           O  
ATOM   4284  CB  ILE C 254     106.379  14.570 112.203  1.00 21.31           C  
ATOM   4285  CG1 ILE C 254     105.862  15.724 113.040  1.00 22.87           C  
ATOM   4286  CG2 ILE C 254     106.342  14.898 110.698  1.00 23.89           C  
ATOM   4287  CD1 ILE C 254     106.891  16.808 113.201  1.00 27.48           C  
ATOM   4288  N   ILE C 255     105.200  11.644 110.780  1.00 17.92           N  
ATOM   4289  CA  ILE C 255     105.594  10.558 109.867  1.00 19.55           C  
ATOM   4290  C   ILE C 255     105.795  11.135 108.485  1.00 20.37           C  
ATOM   4291  O   ILE C 255     104.884  11.707 107.908  1.00 22.70           O  
ATOM   4292  CB  ILE C 255     104.565   9.404 109.761  1.00 18.43           C  
ATOM   4293  CG1 ILE C 255     104.137   8.911 111.174  1.00 19.40           C  
ATOM   4294  CG2 ILE C 255     105.136   8.252 108.941  1.00 20.60           C  
ATOM   4295  CD1 ILE C 255     105.206   8.391 112.077  1.00 18.61           C  
ATOM   4296  N   THR C 256     107.001  10.929 107.953  1.00 24.18           N  
ATOM   4297  CA  THR C 256     107.329  11.337 106.626  1.00 24.08           C  
ATOM   4298  C   THR C 256     107.694  10.179 105.754  1.00 24.19           C  
ATOM   4299  O   THR C 256     108.370   9.195 106.167  1.00 26.30           O  
ATOM   4300  CB  THR C 256     108.462  12.395 106.619  1.00 27.30           C  
ATOM   4301  CG2 THR C 256     107.989  13.603 107.320  1.00 23.57           C  
ATOM   4302  OG1 THR C 256     109.603  11.914 107.338  1.00 31.15           O  
ATOM   4303  N   LEU C 257     107.198  10.263 104.526  1.00 22.70           N  
ATOM   4304  CA  LEU C 257     107.637   9.384 103.468  1.00 25.67           C  
ATOM   4305  C   LEU C 257     108.657  10.178 102.646  1.00 27.13           C  
ATOM   4306  O   LEU C 257     108.429  11.344 102.301  1.00 24.84           O  
ATOM   4307  CB  LEU C 257     106.374   9.049 102.653  1.00 29.20           C  
ATOM   4308  CG  LEU C 257     106.232   7.788 101.820  1.00 36.14           C  
ATOM   4309  CD1 LEU C 257     106.056   6.623 102.768  1.00 36.58           C  
ATOM   4310  CD2 LEU C 257     105.020   7.887 100.861  1.00 37.86           C  
ATOM   4311  N   GLU C 258     109.793   9.550 102.336  1.00 27.28           N  
ATOM   4312  CA  GLU C 258     110.847  10.211 101.660  1.00 29.43           C  
ATOM   4313  C   GLU C 258     111.421   9.263 100.661  1.00 29.73           C  
ATOM   4314  O   GLU C 258     111.393   8.009 100.813  1.00 22.76           O  
ATOM   4315  CB  GLU C 258     111.922  10.786 102.629  1.00 30.68           C  
ATOM   4316  CG  GLU C 258     112.419   9.893 103.711  1.00 38.34           C  
ATOM   4317  CD  GLU C 258     113.455  10.521 104.666  1.00 34.52           C  
ATOM   4318  OE1 GLU C 258     113.152  11.469 105.436  1.00 34.30           O  
ATOM   4319  OE2 GLU C 258     114.618  10.065 104.589  1.00 32.65           O1-
ATOM   4320  N   ASP C 259     112.040   9.861  99.665  1.00 30.54           N  
ATOM   4321  CA  ASP C 259     112.719   9.022  98.672  1.00 30.47           C  
ATOM   4322  C   ASP C 259     114.120   8.667  99.188  1.00 29.10           C  
ATOM   4323  O   ASP C 259     114.525   9.041 100.323  1.00 26.97           O  
ATOM   4324  CB  ASP C 259     112.705   9.688  97.303  1.00 31.57           C  
ATOM   4325  CG  ASP C 259     113.706  10.830  97.192  1.00 40.64           C  
ATOM   4326  OD1 ASP C 259     114.580  11.061  98.105  1.00 33.45           O  
ATOM   4327  OD2 ASP C 259     113.617  11.462  96.140  1.00 34.91           O1-
ATOM   4328  N   SER C 260     114.821   7.852  98.428  1.00 24.51           N  
ATOM   4329  CA  SER C 260     116.111   7.341  98.866  1.00 26.76           C  
ATOM   4330  C   SER C 260     117.181   8.412  99.021  1.00 30.98           C  
ATOM   4331  O   SER C 260     118.149   8.190  99.718  1.00 29.31           O  
ATOM   4332  CB  SER C 260     116.599   6.229  97.915  1.00 23.44           C  
ATOM   4333  OG  SER C 260     116.908   6.793  96.671  1.00 25.98           O  
ATOM   4334  N   SER C 261     117.012   9.580  98.406  1.00 31.80           N  
ATOM   4335  CA  SER C 261     117.927  10.712  98.715  1.00 35.04           C  
ATOM   4336  C   SER C 261     117.471  11.604  99.829  1.00 41.03           C  
ATOM   4337  O   SER C 261     118.064  12.673 100.003  1.00 42.66           O  
ATOM   4338  CB  SER C 261     118.098  11.632  97.485  1.00 28.53           C  
ATOM   4339  OG  SER C 261     118.611  10.872  96.418  1.00 34.94           O  
ATOM   4340  N   GLY C 262     116.359  11.274 100.485  1.00 41.84           N  
ATOM   4341  CA  GLY C 262     115.793  12.164 101.509  1.00 37.41           C  
ATOM   4342  C   GLY C 262     114.824  13.238 101.055  1.00 38.84           C  
ATOM   4343  O   GLY C 262     114.456  14.070 101.865  1.00 36.74           O  
ATOM   4344  N   ASN C 263     114.419  13.276  99.779  1.00 31.25           N  
ATOM   4345  CA  ASN C 263     113.388  14.209  99.367  1.00 30.60           C  
ATOM   4346  C   ASN C 263     112.007  13.810  99.923  1.00 28.93           C  
ATOM   4347  O   ASN C 263     111.628  12.637  99.884  1.00 27.23           O  
ATOM   4348  CB  ASN C 263     113.330  14.315  97.844  1.00 27.61           C  
ATOM   4349  CG  ASN C 263     114.702  14.715  97.257  1.00 28.96           C  
ATOM   4350  ND2 ASN C 263     115.249  13.920  96.378  1.00 26.27           N  
ATOM   4351  OD1 ASN C 263     115.240  15.712  97.642  1.00 28.84           O  
ATOM   4352  N   LEU C 264     111.297  14.816 100.408  1.00 26.43           N  
ATOM   4353  CA  LEU C 264     109.974  14.699 100.944  1.00 31.62           C  
ATOM   4354  C   LEU C 264     108.906  14.258  99.923  1.00 31.57           C  
ATOM   4355  O   LEU C 264     108.820  14.861  98.882  1.00 29.77           O  
ATOM   4356  CB  LEU C 264     109.576  16.044 101.523  1.00 31.89           C  
ATOM   4357  CG  LEU C 264     108.320  15.865 102.392  1.00 33.63           C  
ATOM   4358  CD1 LEU C 264     108.698  15.343 103.753  1.00 36.78           C  
ATOM   4359  CD2 LEU C 264     107.584  17.176 102.477  1.00 34.35           C  
ATOM   4360  N   LEU C 265     108.226  13.128 100.183  1.00 26.71           N  
ATOM   4361  CA  LEU C 265     107.133  12.643  99.354  1.00 24.52           C  
ATOM   4362  C   LEU C 265     105.755  12.784  99.990  1.00 23.68           C  
ATOM   4363  O   LEU C 265     104.756  12.917  99.290  1.00 24.21           O  
ATOM   4364  CB  LEU C 265     107.328  11.159  99.046  1.00 25.64           C  
ATOM   4365  CG  LEU C 265     108.678  10.746  98.506  1.00 29.16           C  
ATOM   4366  CD1 LEU C 265     108.651   9.244  98.166  1.00 27.41           C  
ATOM   4367  CD2 LEU C 265     108.993  11.567  97.238  1.00 32.33           C  
ATOM   4368  N   GLY C 266     105.704  12.791 101.311  1.00 23.45           N  
ATOM   4369  CA  GLY C 266     104.436  12.887 102.031  1.00 22.84           C  
ATOM   4370  C   GLY C 266     104.678  13.052 103.521  1.00 20.10           C  
ATOM   4371  O   GLY C 266     105.720  12.780 104.021  1.00 21.27           O  
ATOM   4372  N   ARG C 267     103.727  13.630 104.216  1.00 23.30           N  
ATOM   4373  CA  ARG C 267     103.857  13.881 105.628  1.00 25.14           C  
ATOM   4374  C   ARG C 267     102.445  13.822 106.248  1.00 25.56           C  
ATOM   4375  O   ARG C 267     101.516  14.451 105.734  1.00 26.24           O  
ATOM   4376  CB  ARG C 267     104.536  15.251 105.967  1.00 29.03           C  
ATOM   4377  CG  ARG C 267     104.766  15.472 107.453  1.00 30.90           C  
ATOM   4378  CD  ARG C 267     105.222  16.891 107.800  1.00 33.98           C  
ATOM   4379  NE  ARG C 267     106.390  17.311 107.056  1.00 33.06           N  
ATOM   4380  CZ  ARG C 267     106.451  18.216 106.072  1.00 30.70           C  
ATOM   4381  NH1 ARG C 267     105.410  18.906 105.633  1.00 32.23           N1+
ATOM   4382  NH2 ARG C 267     107.623  18.511 105.577  1.00 34.39           N  
ATOM   4383  N   ASN C 268     102.368  13.188 107.413  1.00 28.05           N  
ATOM   4384  CA  ASN C 268     101.218  13.241 108.339  1.00 26.98           C  
ATOM   4385  C   ASN C 268     101.682  13.291 109.770  1.00 24.88           C  
ATOM   4386  O   ASN C 268     102.897  13.205 110.063  1.00 24.05           O  
ATOM   4387  CB  ASN C 268     100.297  12.057 108.077  1.00 30.43           C  
ATOM   4388  CG  ASN C 268      99.399  12.258 106.849  1.00 41.21           C  
ATOM   4389  ND2 ASN C 268      99.778  11.679 105.711  1.00 40.52           N  
ATOM   4390  OD1 ASN C 268      98.341  12.874 106.952  1.00 45.92           O  
ATOM   4391  N   SER C 269     100.753  13.506 110.700  1.00 24.74           N  
ATOM   4392  CA  SER C 269     101.125  13.606 112.089  1.00 26.24           C  
ATOM   4393  C   SER C 269      99.966  13.344 113.030  1.00 19.55           C  
ATOM   4394  O   SER C 269      98.852  13.418 112.602  1.00 20.26           O  
ATOM   4395  CB  SER C 269     101.687  15.005 112.416  1.00 28.52           C  
ATOM   4396  OG  SER C 269     100.668  15.961 112.260  1.00 27.79           O  
ATOM   4397  N   PHE C 270     100.317  12.941 114.243  1.00 20.14           N  
ATOM   4398  CA  PHE C 270      99.355  12.731 115.296  1.00 21.54           C  
ATOM   4399  C   PHE C 270      99.937  13.074 116.656  1.00 21.37           C  
ATOM   4400  O   PHE C 270     101.139  12.963 116.838  1.00 25.05           O  
ATOM   4401  CB  PHE C 270      98.843  11.313 115.124  1.00 21.15           C  
ATOM   4402  CG  PHE C 270      99.918  10.248 115.256  1.00 18.24           C  
ATOM   4403  CD1 PHE C 270     100.637   9.810 114.135  1.00 18.94           C  
ATOM   4404  CD2 PHE C 270     100.175   9.649 116.494  1.00 16.30           C  
ATOM   4405  CE1 PHE C 270     101.660   8.888 114.257  1.00 15.58           C  
ATOM   4406  CE2 PHE C 270     101.167   8.659 116.587  1.00 16.36           C  
ATOM   4407  CZ  PHE C 270     101.899   8.298 115.483  1.00 15.71           C  
ATOM   4408  N   GLU C 271      99.104  13.548 117.591  1.00 20.82           N  
ATOM   4409  CA  GLU C 271      99.493  13.711 118.938  1.00 20.85           C  
ATOM   4410  C   GLU C 271      99.637  12.321 119.601  1.00 21.34           C  
ATOM   4411  O   GLU C 271      98.982  11.375 119.163  1.00 20.77           O  
ATOM   4412  CB  GLU C 271      98.455  14.560 119.742  1.00 22.15           C  
ATOM   4413  CG  GLU C 271      98.967  14.937 121.089  1.00 22.44           C  
ATOM   4414  CD  GLU C 271      98.046  15.874 121.887  1.00 27.65           C  
ATOM   4415  OE1 GLU C 271      97.256  16.596 121.283  1.00 26.70           O  
ATOM   4416  OE2 GLU C 271      98.191  15.935 123.110  1.00 31.42           O1-
ATOM   4417  N   VAL C 272     100.506  12.231 120.624  1.00 22.03           N  
ATOM   4418  CA  VAL C 272     100.761  10.996 121.359  1.00 24.83           C  
ATOM   4419  C   VAL C 272     100.843  11.261 122.848  1.00 26.74           C  
ATOM   4420  O   VAL C 272     101.459  12.250 123.239  1.00 33.25           O  
ATOM   4421  CB  VAL C 272     102.108  10.362 121.001  1.00 24.58           C  
ATOM   4422  CG1 VAL C 272     102.276   9.019 121.687  1.00 22.83           C  
ATOM   4423  CG2 VAL C 272     102.196  10.161 119.522  1.00 29.72           C  
ATOM   4424  N   ARG C 273     100.142  10.449 123.639  1.00 19.74           N  
ATOM   4425  CA  ARG C 273     100.311  10.424 125.071  1.00 22.60           C  
ATOM   4426  C   ARG C 273     100.692   9.024 125.405  1.00 23.59           C  
ATOM   4427  O   ARG C 273      99.963   8.064 125.048  1.00 22.27           O  
ATOM   4428  CB  ARG C 273      99.006  10.805 125.773  1.00 24.42           C  
ATOM   4429  CG  ARG C 273      99.028  10.670 127.258  1.00 26.99           C  
ATOM   4430  CD  ARG C 273      97.671  11.040 127.795  1.00 28.55           C  
ATOM   4431  NE  ARG C 273      97.450  10.571 129.143  1.00 30.60           N  
ATOM   4432  CZ  ARG C 273      97.879  11.138 130.253  1.00 36.00           C  
ATOM   4433  NH1 ARG C 273      98.736  12.144 130.227  1.00 35.35           N1+
ATOM   4434  NH2 ARG C 273      97.481  10.606 131.416  1.00 32.76           N  
ATOM   4435  N   VAL C 274     101.842   8.900 126.057  1.00 22.06           N  
ATOM   4436  CA  VAL C 274     102.303   7.607 126.474  1.00 22.98           C  
ATOM   4437  C   VAL C 274     101.945   7.523 127.969  1.00 24.84           C  
ATOM   4438  O   VAL C 274     102.347   8.387 128.752  1.00 30.50           O  
ATOM   4439  CB  VAL C 274     103.832   7.469 126.305  1.00 20.15           C  
ATOM   4440  CG1 VAL C 274     104.250   6.017 126.580  1.00 21.17           C  
ATOM   4441  CG2 VAL C 274     104.263   7.897 124.932  1.00 20.12           C  
ATOM   4442  N   CYS C 275     101.211   6.468 128.362  1.00 24.90           N  
ATOM   4443  CA  CYS C 275     100.533   6.428 129.675  1.00 24.56           C  
ATOM   4444  C   CYS C 275     100.188   4.992 130.099  1.00 25.15           C  
ATOM   4445  O   CYS C 275     100.191   4.052 129.273  1.00 23.15           O  
ATOM   4446  CB  CYS C 275      99.283   7.335 129.643  1.00 19.57           C  
ATOM   4447  SG  CYS C 275      98.015   6.899 128.398  1.00 25.73           S  
ATOM   4448  N   ALA C 276      99.772   4.853 131.330  1.00 26.08           N  
ATOM   4449  CA  ALA C 276      99.663   3.533 131.945  1.00 25.85           C  
ATOM   4450  C   ALA C 276      98.377   2.915 131.491  1.00 26.86           C  
ATOM   4451  O   ALA C 276      98.298   1.695 131.317  1.00 26.66           O  
ATOM   4452  CB  ALA C 276      99.724   3.674 133.482  1.00 27.93           C  
ATOM   4453  N   CYS C 277      97.323   3.720 131.351  1.00 25.21           N  
ATOM   4454  CA  CYS C 277      96.026   3.203 130.967  1.00 28.17           C  
ATOM   4455  C   CYS C 277      95.403   3.949 129.797  1.00 27.12           C  
ATOM   4456  O   CYS C 277      94.508   4.771 129.964  1.00 33.97           O  
ATOM   4457  CB  CYS C 277      95.043   3.094 132.157  1.00 34.59           C  
ATOM   4458  SG  CYS C 277      93.628   1.981 131.798  1.00 45.25           S  
ATOM   4459  N   PRO C 278      95.846   3.628 128.598  1.00 22.80           N  
ATOM   4460  CA  PRO C 278      95.385   4.352 127.413  1.00 22.23           C  
ATOM   4461  C   PRO C 278      93.895   4.380 127.195  1.00 20.80           C  
ATOM   4462  O   PRO C 278      93.361   5.444 126.846  1.00 23.62           O  
ATOM   4463  CB  PRO C 278      96.053   3.585 126.254  1.00 21.48           C  
ATOM   4464  CG  PRO C 278      97.180   2.875 126.837  1.00 24.02           C  
ATOM   4465  CD  PRO C 278      96.859   2.602 128.275  1.00 22.34           C  
ATOM   4466  N   GLY C 279      93.198   3.270 127.426  1.00 18.69           N  
ATOM   4467  CA  GLY C 279      91.732   3.320 127.288  1.00 21.01           C  
ATOM   4468  C   GLY C 279      90.998   4.317 128.156  1.00 23.14           C  
ATOM   4469  O   GLY C 279      90.161   5.131 127.696  1.00 22.88           O  
ATOM   4470  N   LYS C 280      91.348   4.278 129.454  1.00 27.40           N  
ATOM   4471  CA  LYS C 280      90.779   5.156 130.433  1.00 31.97           C  
ATOM   4472  C   LYS C 280      91.143   6.603 130.117  1.00 26.16           C  
ATOM   4473  O   LYS C 280      90.285   7.491 130.215  1.00 27.41           O  
ATOM   4474  CB  LYS C 280      91.331   4.788 131.824  1.00 36.00           C  
ATOM   4475  CG  LYS C 280      90.899   5.631 132.986  1.00 41.95           C  
ATOM   4476  CD  LYS C 280      91.821   5.351 134.157  1.00 47.99           C  
ATOM   4477  CE  LYS C 280      91.323   5.874 135.498  1.00 52.00           C  
ATOM   4478  NZ  LYS C 280      89.887   5.726 135.884  1.00 50.93           N1+
ATOM   4479  N   ASP C 281      92.391   6.858 129.732  1.00 26.19           N  
ATOM   4480  CA  ASP C 281      92.804   8.251 129.425  1.00 27.34           C  
ATOM   4481  C   ASP C 281      92.203   8.796 128.150  1.00 26.70           C  
ATOM   4482  O   ASP C 281      91.848   9.995 128.067  1.00 29.46           O  
ATOM   4483  CB  ASP C 281      94.296   8.354 129.384  1.00 28.41           C  
ATOM   4484  CG  ASP C 281      94.934   8.171 130.769  1.00 27.14           C  
ATOM   4485  OD1 ASP C 281      94.222   8.117 131.782  1.00 33.01           O  
ATOM   4486  OD2 ASP C 281      96.162   8.229 130.834  1.00 32.01           O1-
ATOM   4487  N   ARG C 282      92.083   7.952 127.131  1.00 23.58           N  
ATOM   4488  CA  ARG C 282      91.358   8.361 125.936  1.00 22.37           C  
ATOM   4489  C   ARG C 282      89.863   8.681 126.288  1.00 26.02           C  
ATOM   4490  O   ARG C 282      89.345   9.766 125.926  1.00 24.95           O  
ATOM   4491  CB  ARG C 282      91.363   7.271 124.841  1.00 19.38           C  
ATOM   4492  CG  ARG C 282      90.474   7.656 123.650  1.00 21.22           C  
ATOM   4493  CD  ARG C 282      90.673   6.770 122.422  1.00 21.70           C  
ATOM   4494  NE  ARG C 282      89.486   6.917 121.562  1.00 24.14           N  
ATOM   4495  CZ  ARG C 282      88.986   5.990 120.752  1.00 22.53           C  
ATOM   4496  NH1 ARG C 282      89.581   4.780 120.558  1.00 18.92           N1+
ATOM   4497  NH2 ARG C 282      87.886   6.291 120.096  1.00 23.28           N  
ATOM   4498  N   ARG C 283      89.192   7.794 126.998  1.00 24.24           N  
ATOM   4499  CA  ARG C 283      87.765   8.104 127.355  1.00 27.38           C  
ATOM   4500  C   ARG C 283      87.632   9.422 128.139  1.00 28.88           C  
ATOM   4501  O   ARG C 283      86.791  10.287 127.806  1.00 31.86           O  
ATOM   4502  CB  ARG C 283      87.095   7.017 128.198  1.00 26.19           C  
ATOM   4503  CG  ARG C 283      85.652   6.731 127.834  1.00 22.30           C  
ATOM   4504  CD  ARG C 283      85.138   5.484 128.641  1.00 25.62           C  
ATOM   4505  NE  ARG C 283      85.514   4.117 128.138  1.00 22.46           N  
ATOM   4506  CZ  ARG C 283      85.150   2.948 128.693  1.00 21.79           C  
ATOM   4507  NH1 ARG C 283      84.452   2.923 129.804  1.00 28.96           N1+
ATOM   4508  NH2 ARG C 283      85.592   1.791 128.191  1.00 23.95           N  
ATOM   4509  N   THR C 284      88.491   9.616 129.134  1.00 29.27           N  
ATOM   4510  CA  THR C 284      88.516  10.855 129.916  1.00 33.84           C  
ATOM   4511  C   THR C 284      88.750  12.089 129.055  1.00 37.42           C  
ATOM   4512  O   THR C 284      88.036  13.092 129.189  1.00 46.68           O  
ATOM   4513  CB  THR C 284      89.585  10.769 131.028  1.00 30.09           C  
ATOM   4514  CG2 THR C 284      89.614  12.027 131.923  1.00 29.66           C  
ATOM   4515  OG1 THR C 284      89.256   9.657 131.844  1.00 29.02           O  
ATOM   4516  N   GLU C 285      89.700  12.036 128.139  1.00 35.49           N  
ATOM   4517  CA  GLU C 285      89.978  13.214 127.312  1.00 29.85           C  
ATOM   4518  C   GLU C 285      88.878  13.522 126.340  1.00 36.37           C  
ATOM   4519  O   GLU C 285      88.642  14.711 126.016  1.00 38.89           O  
ATOM   4520  CB  GLU C 285      91.312  13.105 126.582  1.00 30.98           C  
ATOM   4521  CG  GLU C 285      92.506  13.173 127.522  1.00 33.18           C  
ATOM   4522  CD  GLU C 285      93.850  13.375 126.844  1.00 32.48           C  
ATOM   4523  OE1 GLU C 285      93.928  13.884 125.719  1.00 36.04           O  
ATOM   4524  OE2 GLU C 285      94.902  13.106 127.521  1.00 36.36           O1-
ATOM   4525  N   GLU C 286      88.214  12.480 125.841  1.00 33.23           N  
ATOM   4526  CA  GLU C 286      87.086  12.687 124.970  1.00 36.56           C  
ATOM   4527  C   GLU C 286      85.868  13.298 125.690  1.00 38.77           C  
ATOM   4528  O   GLU C 286      85.070  13.981 125.029  1.00 46.96           O  
ATOM   4529  CB  GLU C 286      86.710  11.395 124.192  1.00 35.31           C  
ATOM   4530  CG  GLU C 286      87.664  11.166 122.998  1.00 40.43           C  
ATOM   4531  CD  GLU C 286      87.604   9.772 122.350  1.00 37.68           C  
ATOM   4532  OE1 GLU C 286      86.796   8.936 122.773  1.00 34.04           O  
ATOM   4533  OE2 GLU C 286      88.334   9.570 121.358  1.00 30.45           O1-
ATOM   4534  N   GLU C 287      85.716  13.003 126.984  1.00 47.34           N  
ATOM   4535  CA  GLU C 287      84.622  13.565 127.856  1.00 44.52           C  
ATOM   4536  C   GLU C 287      84.636  15.088 127.836  1.00 51.57           C  
ATOM   4537  O   GLU C 287      83.595  15.704 127.802  1.00 52.77           O  
ATOM   4538  CB  GLU C 287      84.652  12.908 129.262  1.00 51.05           C  
ATOM   4539  CG  GLU C 287      84.456  11.376 129.204  1.00 53.74           C  
ATOM   4540  CD  GLU C 287      83.674  10.952 127.991  1.00 55.63           C  
ATOM   4541  OE1 GLU C 287      84.207  10.562 126.880  1.00 40.07           O  
ATOM   4542  OE2 GLU C 287      82.491  11.132 128.195  1.00 54.16           O1-
ATOM   4543  N   ASN C 288      85.811  15.698 127.694  1.00 60.34           N  
ATOM   4544  CA  ASN C 288      85.907  17.154 127.525  1.00 66.43           C  
ATOM   4545  C   ASN C 288      85.195  17.775 126.292  1.00 71.84           C  
ATOM   4546  O   ASN C 288      84.905  18.981 126.280  1.00 79.28           O  
ATOM   4547  CB  ASN C 288      87.376  17.611 127.589  1.00 63.85           C  
ATOM   4548  CG  ASN C 288      88.053  17.367 128.983  1.00 72.65           C  
ATOM   4549  ND2 ASN C 288      89.328  17.729 129.057  1.00 77.16           N  
ATOM   4550  OD1 ASN C 288      87.470  16.851 129.952  1.00 65.68           O  
ATOM   4551  N   LEU C 289      84.843  16.972 125.294  1.00 71.59           N  
ATOM   4552  CA  LEU C 289      84.262  17.503 124.052  1.00 67.87           C  
ATOM   4553  C   LEU C 289      82.751  17.729 124.103  1.00 66.11           C  
ATOM   4554  O   LEU C 289      82.049  17.074 124.866  1.00 68.11           O  
ATOM   4555  CB  LEU C 289      84.651  16.572 122.896  1.00 69.10           C  
ATOM   4556  CG  LEU C 289      86.186  16.291 122.762  1.00 60.74           C  
ATOM   4557  CD1 LEU C 289      86.506  14.987 122.050  1.00 55.07           C  
ATOM   4558  CD2 LEU C 289      86.900  17.445 122.058  1.00 61.23           C  
TER   
ATOM   4559  N   VAL D  97      88.891 -11.235  98.765  1.00 46.07           N  
ATOM   4560  CA  VAL D  97      90.089 -12.029  98.375  1.00 45.64           C  
ATOM   4561  C   VAL D  97      90.482 -13.042  99.450  1.00 44.96           C  
ATOM   4562  O   VAL D  97      90.713 -12.646 100.609  1.00 42.63           O  
ATOM   4563  CB  VAL D  97      91.307 -11.134  98.100  1.00 53.39           C  
ATOM   4564  CG1 VAL D  97      92.543 -11.991  97.899  1.00 55.90           C  
ATOM   4565  CG2 VAL D  97      91.066 -10.276  96.859  1.00 55.78           C  
ATOM   4566  N   PRO D  98      90.548 -14.337  99.098  1.00 41.96           N  
ATOM   4567  CA  PRO D  98      90.935 -15.339 100.120  1.00 44.92           C  
ATOM   4568  C   PRO D  98      92.373 -15.120 100.566  1.00 41.18           C  
ATOM   4569  O   PRO D  98      93.270 -14.832  99.740  1.00 51.15           O  
ATOM   4570  CB  PRO D  98      90.814 -16.699  99.401  1.00 44.99           C  
ATOM   4571  CG  PRO D  98      90.184 -16.406  98.078  1.00 50.43           C  
ATOM   4572  CD  PRO D  98      90.364 -14.951  97.775  1.00 48.73           C  
ATOM   4573  N   SER D  99      92.592 -15.292 101.856  1.00 35.33           N  
ATOM   4574  CA  SER D  99      93.911 -15.124 102.418  1.00 36.92           C  
ATOM   4575  C   SER D  99      94.913 -16.130 101.812  1.00 39.32           C  
ATOM   4576  O   SER D  99      94.567 -17.292 101.596  1.00 43.05           O  
ATOM   4577  CB  SER D  99      93.849 -15.296 103.924  1.00 36.12           C  
ATOM   4578  OG  SER D  99      95.160 -15.261 104.445  1.00 37.89           O  
ATOM   4579  N   GLN D 100      96.149 -15.693 101.602  1.00 36.73           N  
ATOM   4580  CA  GLN D 100      97.237 -16.565 101.147  1.00 37.38           C  
ATOM   4581  C   GLN D 100      98.348 -16.625 102.163  1.00 32.78           C  
ATOM   4582  O   GLN D 100      99.409 -17.144 101.849  1.00 39.79           O  
ATOM   4583  CB  GLN D 100      97.816 -16.122  99.787  1.00 37.01           C  
ATOM   4584  CG  GLN D 100      97.963 -14.629  99.661  1.00 42.39           C  
ATOM   4585  CD  GLN D 100      98.429 -14.176  98.312  1.00 43.95           C  
ATOM   4586  NE2 GLN D 100      99.675 -14.395  97.995  1.00 46.29           N  
ATOM   4587  OE1 GLN D 100      97.652 -13.542  97.602  1.00 47.47           O  
ATOM   4588  N   LYS D 101      98.138 -16.085 103.358  1.00 32.09           N  
ATOM   4589  CA  LYS D 101      99.183 -16.158 104.381  1.00 35.42           C  
ATOM   4590  C   LYS D 101      99.522 -17.601 104.815  1.00 28.24           C  
ATOM   4591  O   LYS D 101      98.648 -18.365 105.169  1.00 27.21           O  
ATOM   4592  CB  LYS D 101      98.855 -15.316 105.614  1.00 43.21           C  
ATOM   4593  CG  LYS D 101     100.102 -15.054 106.479  1.00 51.90           C  
ATOM   4594  CD  LYS D 101      99.849 -14.001 107.532  1.00 55.15           C  
ATOM   4595  CE  LYS D 101     101.102 -13.790 108.429  1.00 63.22           C  
ATOM   4596  NZ  LYS D 101     102.180 -12.992 107.743  1.00 67.83           N1+
ATOM   4597  N   THR D 102     100.805 -17.902 104.776  1.00 25.91           N  
ATOM   4598  CA  THR D 102     101.361 -19.149 105.156  1.00 26.01           C  
ATOM   4599  C   THR D 102     101.167 -19.355 106.649  1.00 31.93           C  
ATOM   4600  O   THR D 102     101.376 -18.422 107.428  1.00 30.26           O  
ATOM   4601  CB  THR D 102     102.841 -19.207 104.804  1.00 25.04           C  
ATOM   4602  CG2 THR D 102     103.552 -20.518 105.270  1.00 22.35           C  
ATOM   4603  OG1 THR D 102     102.945 -19.176 103.381  1.00 33.83           O  
ATOM   4604  N   TYR D 103     100.658 -20.529 107.008  1.00 29.01           N  
ATOM   4605  CA  TYR D 103     100.493 -20.949 108.413  1.00 27.40           C  
ATOM   4606  C   TYR D 103     100.715 -22.413 108.536  1.00 24.98           C  
ATOM   4607  O   TYR D 103      99.861 -23.188 108.111  1.00 24.22           O  
ATOM   4608  CB  TYR D 103      99.107 -20.722 108.987  1.00 36.08           C  
ATOM   4609  CG  TYR D 103      98.821 -19.318 109.301  1.00 51.08           C  
ATOM   4610  CD1 TYR D 103      99.316 -18.758 110.460  1.00 56.72           C  
ATOM   4611  CD2 TYR D 103      98.042 -18.526 108.446  1.00 53.16           C  
ATOM   4612  CE1 TYR D 103      99.075 -17.427 110.767  1.00 66.36           C  
ATOM   4613  CE2 TYR D 103      97.773 -17.203 108.750  1.00 54.59           C  
ATOM   4614  CZ  TYR D 103      98.282 -16.659 109.911  1.00 69.18           C  
ATOM   4615  OH  TYR D 103      98.009 -15.351 110.195  1.00 70.64           O  
ATOM   4616  N   GLN D 104     101.772 -22.825 109.214  1.00 22.36           N  
ATOM   4617  CA  GLN D 104     101.963 -24.276 109.417  1.00 26.27           C  
ATOM   4618  C   GLN D 104     100.902 -24.859 110.378  1.00 28.92           C  
ATOM   4619  O   GLN D 104     100.539 -26.037 110.317  1.00 27.68           O  
ATOM   4620  CB  GLN D 104     103.382 -24.529 109.868  1.00 29.75           C  
ATOM   4621  CG  GLN D 104     104.396 -24.098 108.825  1.00 34.25           C  
ATOM   4622  CD  GLN D 104     105.805 -24.537 109.100  1.00 43.66           C  
ATOM   4623  NE2 GLN D 104     106.719 -24.140 108.216  1.00 47.39           N  
ATOM   4624  OE1 GLN D 104     106.074 -25.254 110.055  1.00 44.99           O  
ATOM   4625  N   GLY D 105     100.430 -24.005 111.292  1.00 31.37           N  
ATOM   4626  CA  GLY D 105      99.531 -24.417 112.379  1.00 25.36           C  
ATOM   4627  C   GLY D 105     100.018 -25.556 113.230  1.00 23.49           C  
ATOM   4628  O   GLY D 105     101.224 -25.815 113.362  1.00 30.78           O  
ATOM   4629  N   SER D 106      99.059 -26.220 113.845  1.00 29.44           N  
ATOM   4630  CA  SER D 106      99.373 -27.141 114.956  1.00 32.31           C  
ATOM   4631  C   SER D 106      99.952 -28.465 114.460  1.00 28.51           C  
ATOM   4632  O   SER D 106     100.661 -29.155 115.197  1.00 27.58           O  
ATOM   4633  CB  SER D 106      98.125 -27.361 115.769  1.00 40.43           C  
ATOM   4634  OG  SER D 106      97.255 -28.263 115.100  1.00 38.39           O  
ATOM   4635  N   TYR D 107      99.696 -28.808 113.210  1.00 29.99           N  
ATOM   4636  CA  TYR D 107     100.245 -30.090 112.690  1.00 27.21           C  
ATOM   4637  C   TYR D 107     101.517 -29.881 111.895  1.00 25.06           C  
ATOM   4638  O   TYR D 107     102.100 -30.872 111.446  1.00 27.33           O  
ATOM   4639  CB  TYR D 107      99.181 -30.841 111.931  1.00 26.70           C  
ATOM   4640  CG  TYR D 107      97.977 -31.112 112.757  1.00 27.48           C  
ATOM   4641  CD1 TYR D 107      98.001 -32.083 113.770  1.00 31.13           C  
ATOM   4642  CD2 TYR D 107      96.821 -30.350 112.604  1.00 29.18           C  
ATOM   4643  CE1 TYR D 107      96.918 -32.333 114.584  1.00 32.99           C  
ATOM   4644  CE2 TYR D 107      95.735 -30.566 113.448  1.00 27.30           C  
ATOM   4645  CZ  TYR D 107      95.776 -31.571 114.410  1.00 29.82           C  
ATOM   4646  OH  TYR D 107      94.700 -31.805 115.236  1.00 31.15           O  
ATOM   4647  N   GLY D 108     102.050 -28.638 111.839  1.00 23.94           N  
ATOM   4648  CA  GLY D 108     103.323 -28.392 111.155  1.00 24.58           C  
ATOM   4649  C   GLY D 108     103.198 -28.670 109.658  1.00 23.65           C  
ATOM   4650  O   GLY D 108     104.008 -29.381 109.080  1.00 24.16           O  
ATOM   4651  N   PHE D 109     102.202 -28.055 109.045  1.00 19.78           N  
ATOM   4652  CA  PHE D 109     101.847 -28.283 107.678  1.00 20.17           C  
ATOM   4653  C   PHE D 109     102.739 -27.537 106.737  1.00 20.40           C  
ATOM   4654  O   PHE D 109     102.842 -26.274 106.766  1.00 20.33           O  
ATOM   4655  CB  PHE D 109     100.360 -27.914 107.508  1.00 21.34           C  
ATOM   4656  CG  PHE D 109      99.842 -27.967 106.097  1.00 22.82           C  
ATOM   4657  CD1 PHE D 109      99.928 -29.149 105.358  1.00 26.40           C  
ATOM   4658  CD2 PHE D 109      99.224 -26.862 105.529  1.00 22.64           C  
ATOM   4659  CE1 PHE D 109      99.426 -29.203 104.052  1.00 25.64           C  
ATOM   4660  CE2 PHE D 109      98.710 -26.907 104.257  1.00 27.80           C  
ATOM   4661  CZ  PHE D 109      98.832 -28.082 103.498  1.00 29.03           C  
ATOM   4662  N   ARG D 110     103.387 -28.298 105.864  1.00 20.84           N  
ATOM   4663  CA  ARG D 110     104.215 -27.753 104.759  1.00 24.51           C  
ATOM   4664  C   ARG D 110     103.943 -28.539 103.473  1.00 21.03           C  
ATOM   4665  O   ARG D 110     103.424 -29.682 103.488  1.00 18.68           O  
ATOM   4666  CB  ARG D 110     105.718 -27.833 105.075  1.00 27.95           C  
ATOM   4667  CG  ARG D 110     106.115 -27.615 106.525  1.00 37.00           C  
ATOM   4668  CD  ARG D 110     107.520 -28.125 106.852  1.00 38.49           C  
ATOM   4669  NE  ARG D 110     107.651 -29.609 106.863  1.00 46.06           N  
ATOM   4670  CZ  ARG D 110     107.222 -30.442 107.822  1.00 58.46           C  
ATOM   4671  NH1 ARG D 110     106.474 -30.046 108.854  1.00 62.55           N1+
ATOM   4672  NH2 ARG D 110     107.476 -31.736 107.700  1.00 63.17           N  
ATOM   4673  N   LEU D 111     104.314 -27.936 102.367  1.00 23.77           N  
ATOM   4674  CA  LEU D 111     104.116 -28.509 101.060  1.00 21.60           C  
ATOM   4675  C   LEU D 111     105.439 -28.927 100.590  1.00 19.24           C  
ATOM   4676  O   LEU D 111     106.414 -28.329 100.913  1.00 19.97           O  
ATOM   4677  CB  LEU D 111     103.513 -27.517 100.086  1.00 21.72           C  
ATOM   4678  CG  LEU D 111     102.099 -27.092 100.291  1.00 18.96           C  
ATOM   4679  CD1 LEU D 111     101.730 -26.133  99.211  1.00 17.97           C  
ATOM   4680  CD2 LEU D 111     101.131 -28.282 100.385  1.00 19.73           C  
ATOM   4681  N   GLY D 112     105.473 -29.997  99.799  1.00 20.71           N  
ATOM   4682  CA  GLY D 112     106.682 -30.438  99.123  1.00 21.65           C  
ATOM   4683  C   GLY D 112     106.361 -30.906  97.727  1.00 22.79           C  
ATOM   4684  O   GLY D 112     105.196 -31.076  97.351  1.00 26.37           O  
ATOM   4685  N   PHE D 113     107.396 -31.082  96.926  1.00 21.46           N  
ATOM   4686  CA  PHE D 113     107.246 -31.315  95.498  1.00 25.61           C  
ATOM   4687  C   PHE D 113     108.334 -32.267  95.112  1.00 22.22           C  
ATOM   4688  O   PHE D 113     109.371 -32.362  95.757  1.00 18.87           O  
ATOM   4689  CB  PHE D 113     107.323 -30.011  94.671  1.00 26.51           C  
ATOM   4690  CG  PHE D 113     106.350 -28.926  95.131  1.00 26.62           C  
ATOM   4691  CD1 PHE D 113     106.678 -28.095  96.219  1.00 30.61           C  
ATOM   4692  CD2 PHE D 113     105.120 -28.804  94.549  1.00 26.51           C  
ATOM   4693  CE1 PHE D 113     105.786 -27.115  96.650  1.00 26.78           C  
ATOM   4694  CE2 PHE D 113     104.204 -27.882  95.000  1.00 26.01           C  
ATOM   4695  CZ  PHE D 113     104.523 -27.028  96.023  1.00 25.25           C  
ATOM   4696  N   LEU D 114     108.070 -33.038  94.075  1.00 26.03           N  
ATOM   4697  CA  LEU D 114     109.070 -33.992  93.619  1.00 23.63           C  
ATOM   4698  C   LEU D 114     110.217 -33.170  93.036  1.00 22.03           C  
ATOM   4699  O   LEU D 114     109.979 -32.107  92.434  1.00 24.47           O  
ATOM   4700  CB  LEU D 114     108.495 -34.889  92.529  1.00 23.86           C  
ATOM   4701  CG  LEU D 114     107.401 -35.873  92.980  1.00 26.92           C  
ATOM   4702  CD1 LEU D 114     106.842 -36.534  91.722  1.00 31.17           C  
ATOM   4703  CD2 LEU D 114     107.904 -36.894  93.914  1.00 26.55           C  
ATOM   4704  N   HIS D 115     111.396 -33.716  93.097  1.00 19.08           N  
ATOM   4705  CA  HIS D 115     112.561 -33.046  92.483  1.00 20.09           C  
ATOM   4706  C   HIS D 115     112.722 -33.656  91.134  1.00 19.55           C  
ATOM   4707  O   HIS D 115     113.539 -34.567  90.922  1.00 18.80           O  
ATOM   4708  CB  HIS D 115     113.790 -33.139  93.375  1.00 20.41           C  
ATOM   4709  CG  HIS D 115     113.528 -32.832  94.815  1.00 26.03           C  
ATOM   4710  CD2 HIS D 115     113.248 -31.662  95.445  1.00 23.12           C  
ATOM   4711  ND1 HIS D 115     113.540 -33.819  95.804  1.00 26.36           N  
ATOM   4712  CE1 HIS D 115     113.282 -33.259  96.963  1.00 26.15           C  
ATOM   4713  NE2 HIS D 115     113.087 -31.960  96.775  1.00 25.36           N  
ATOM   4714  N   SER D 116     111.896 -33.167  90.199  1.00 20.04           N  
ATOM   4715  CA  SER D 116     111.746 -33.752  88.885  1.00 24.52           C  
ATOM   4716  C   SER D 116     112.713 -33.278  87.809  1.00 20.57           C  
ATOM   4717  O   SER D 116     112.797 -33.893  86.762  1.00 23.01           O  
ATOM   4718  CB  SER D 116     110.405 -33.460  88.347  1.00 26.64           C  
ATOM   4719  OG  SER D 116     109.514 -33.953  89.248  1.00 27.37           O  
ATOM   4720  N   GLY D 117     113.450 -32.212  88.045  1.00 21.32           N  
ATOM   4721  CA  GLY D 117     114.344 -31.680  86.986  1.00 20.67           C  
ATOM   4722  C   GLY D 117     113.611 -31.108  85.810  1.00 21.09           C  
ATOM   4723  O   GLY D 117     112.421 -30.829  85.882  1.00 25.22           O  
ATOM   4724  N   THR D 118     114.355 -30.728  84.772  1.00 21.35           N  
ATOM   4725  CA  THR D 118     113.870 -29.885  83.708  1.00 24.33           C  
ATOM   4726  C   THR D 118     114.018 -30.571  82.344  1.00 27.88           C  
ATOM   4727  O   THR D 118     114.074 -29.876  81.401  1.00 19.97           O  
ATOM   4728  CB  THR D 118     114.466 -28.440  83.669  1.00 25.94           C  
ATOM   4729  CG2 THR D 118     114.134 -27.690  84.990  1.00 28.66           C  
ATOM   4730  OG1 THR D 118     115.897 -28.432  83.478  1.00 34.02           O  
ATOM   4731  N   ALA D 119     114.097 -31.930  82.292  1.00 25.46           N  
ATOM   4732  CA  ALA D 119     114.249 -32.623  81.017  1.00 26.28           C  
ATOM   4733  C   ALA D 119     113.002 -32.331  80.217  1.00 30.60           C  
ATOM   4734  O   ALA D 119     111.944 -32.019  80.751  1.00 25.05           O  
ATOM   4735  CB  ALA D 119     114.438 -34.117  81.208  1.00 23.82           C  
ATOM   4736  N   LYS D 120     113.135 -32.377  78.916  1.00 29.90           N  
ATOM   4737  CA  LYS D 120     112.059 -31.959  77.991  1.00 33.81           C  
ATOM   4738  C   LYS D 120     110.787 -32.706  78.137  1.00 30.97           C  
ATOM   4739  O   LYS D 120     109.734 -32.150  77.898  1.00 31.48           O  
ATOM   4740  CB  LYS D 120     112.587 -32.136  76.585  1.00 36.61           C  
ATOM   4741  CG  LYS D 120     111.700 -31.629  75.499  1.00 45.80           C  
ATOM   4742  CD  LYS D 120     111.960 -30.143  75.270  1.00 51.37           C  
ATOM   4743  CE  LYS D 120     111.150 -29.744  74.076  1.00 54.90           C  
ATOM   4744  NZ  LYS D 120     109.834 -29.277  74.561  1.00 54.48           N1+
ATOM   4745  N   SER D 121     110.895 -33.956  78.544  1.00 32.45           N  
ATOM   4746  CA  SER D 121     109.780 -34.801  78.779  1.00 30.51           C  
ATOM   4747  C   SER D 121     109.049 -34.619  80.122  1.00 32.23           C  
ATOM   4748  O   SER D 121     108.038 -35.268  80.324  1.00 31.63           O  
ATOM   4749  CB  SER D 121     110.302 -36.237  78.718  1.00 33.20           C  
ATOM   4750  OG  SER D 121     111.220 -36.430  79.795  1.00 33.49           O  
ATOM   4751  N   VAL D 122     109.554 -33.827  81.078  1.00 30.36           N  
ATOM   4752  CA  VAL D 122     108.869 -33.742  82.387  1.00 26.94           C  
ATOM   4753  C   VAL D 122     107.542 -33.039  82.202  1.00 26.22           C  
ATOM   4754  O   VAL D 122     107.433 -32.120  81.356  1.00 25.48           O  
ATOM   4755  CB  VAL D 122     109.616 -32.950  83.504  1.00 32.07           C  
ATOM   4756  CG1 VAL D 122     110.934 -33.604  83.802  1.00 36.02           C  
ATOM   4757  CG2 VAL D 122     109.782 -31.463  83.156  1.00 31.19           C  
ATOM   4758  N   THR D 123     106.520 -33.515  82.908  1.00 22.88           N  
ATOM   4759  CA  THR D 123     105.181 -32.965  82.713  1.00 28.72           C  
ATOM   4760  C   THR D 123     104.817 -32.009  83.838  1.00 27.04           C  
ATOM   4761  O   THR D 123     103.942 -31.201  83.616  1.00 28.60           O  
ATOM   4762  CB  THR D 123     104.148 -34.087  82.567  1.00 32.00           C  
ATOM   4763  CG2 THR D 123     104.355 -34.835  81.261  1.00 36.50           C  
ATOM   4764  OG1 THR D 123     104.347 -35.007  83.607  1.00 31.93           O  
ATOM   4765  N   CYS D 124     105.567 -32.055  84.963  1.00 24.77           N  
ATOM   4766  CA  CYS D 124     105.387 -31.173  86.096  1.00 27.64           C  
ATOM   4767  C   CYS D 124     106.716 -30.995  86.833  1.00 29.31           C  
ATOM   4768  O   CYS D 124     107.427 -31.994  87.091  1.00 22.13           O  
ATOM   4769  CB  CYS D 124     104.406 -31.841  87.032  1.00 29.00           C  
ATOM   4770  SG  CYS D 124     104.144 -31.001  88.595  1.00 37.10           S  
ATOM   4771  N   THR D 125     107.133 -29.761  87.065  1.00 24.74           N  
ATOM   4772  CA  THR D 125     108.409 -29.544  87.716  1.00 25.03           C  
ATOM   4773  C   THR D 125     108.329 -28.306  88.583  1.00 27.19           C  
ATOM   4774  O   THR D 125     107.705 -27.269  88.202  1.00 23.52           O  
ATOM   4775  CB  THR D 125     109.607 -29.502  86.757  1.00 22.56           C  
ATOM   4776  CG2 THR D 125     109.598 -28.283  85.790  1.00 20.74           C  
ATOM   4777  OG1 THR D 125     110.822 -29.444  87.524  1.00 20.26           O  
ATOM   4778  N   TYR D 126     108.945 -28.429  89.732  1.00 28.18           N  
ATOM   4779  CA  TYR D 126     108.898 -27.382  90.712  1.00 24.63           C  
ATOM   4780  C   TYR D 126     110.178 -26.665  90.839  1.00 19.30           C  
ATOM   4781  O   TYR D 126     111.255 -27.246  90.970  1.00 19.05           O  
ATOM   4782  CB  TYR D 126     108.366 -27.924  92.021  1.00 21.06           C  
ATOM   4783  CG  TYR D 126     108.447 -26.960  93.165  1.00 17.93           C  
ATOM   4784  CD1 TYR D 126     107.425 -26.023  93.382  1.00 19.38           C  
ATOM   4785  CD2 TYR D 126     109.506 -27.015  94.075  1.00 17.81           C  
ATOM   4786  CE1 TYR D 126     107.461 -25.128  94.443  1.00 19.68           C  
ATOM   4787  CE2 TYR D 126     109.522 -26.155  95.180  1.00 19.54           C  
ATOM   4788  CZ  TYR D 126     108.519 -25.174  95.312  1.00 20.76           C  
ATOM   4789  OH  TYR D 126     108.500 -24.335  96.420  1.00 24.47           O  
ATOM   4790  N   SER D 127     110.066 -25.346  90.934  1.00 24.06           N  
ATOM   4791  CA  SER D 127     111.209 -24.499  91.208  1.00 20.45           C  
ATOM   4792  C   SER D 127     111.200 -24.060  92.666  1.00 20.06           C  
ATOM   4793  O   SER D 127     110.421 -23.168  93.023  1.00 23.96           O  
ATOM   4794  CB  SER D 127     111.116 -23.256  90.330  1.00 23.13           C  
ATOM   4795  OG  SER D 127     112.215 -22.391  90.583  1.00 21.58           O  
ATOM   4796  N   PRO D 128     112.150 -24.549  93.487  1.00 21.33           N  
ATOM   4797  CA  PRO D 128     112.199 -23.982  94.828  1.00 24.15           C  
ATOM   4798  C   PRO D 128     112.630 -22.507  94.941  1.00 24.46           C  
ATOM   4799  O   PRO D 128     112.155 -21.808  95.840  1.00 24.02           O  
ATOM   4800  CB  PRO D 128     113.177 -24.908  95.582  1.00 24.75           C  
ATOM   4801  CG  PRO D 128     113.584 -25.952  94.629  1.00 22.44           C  
ATOM   4802  CD  PRO D 128     113.128 -25.643  93.296  1.00 22.44           C  
ATOM   4803  N   ALA D 129     113.429 -22.027  93.987  1.00 22.47           N  
ATOM   4804  CA  ALA D 129     113.950 -20.657  94.017  1.00 24.78           C  
ATOM   4805  C   ALA D 129     112.846 -19.668  93.761  1.00 24.41           C  
ATOM   4806  O   ALA D 129     112.818 -18.583  94.338  1.00 25.49           O  
ATOM   4807  CB  ALA D 129     115.086 -20.481  92.988  1.00 22.82           C  
ATOM   4808  N   LEU D 130     111.961 -20.023  92.850  1.00 26.50           N  
ATOM   4809  CA  LEU D 130     110.792 -19.223  92.564  1.00 26.58           C  
ATOM   4810  C   LEU D 130     109.531 -19.644  93.347  1.00 26.87           C  
ATOM   4811  O   LEU D 130     108.499 -19.000  93.191  1.00 28.41           O  
ATOM   4812  CB  LEU D 130     110.433 -19.365  91.052  1.00 28.80           C  
ATOM   4813  CG  LEU D 130     111.590 -18.976  90.139  1.00 31.76           C  
ATOM   4814  CD1 LEU D 130     111.310 -19.341  88.687  1.00 29.83           C  
ATOM   4815  CD2 LEU D 130     111.818 -17.462  90.302  1.00 32.92           C  
ATOM   4816  N   ASN D 131     109.578 -20.761  94.072  1.00 24.16           N  
ATOM   4817  CA  ASN D 131     108.363 -21.395  94.652  1.00 22.88           C  
ATOM   4818  C   ASN D 131     107.233 -21.521  93.627  1.00 22.54           C  
ATOM   4819  O   ASN D 131     106.127 -21.055  93.847  1.00 21.95           O  
ATOM   4820  CB  ASN D 131     107.869 -20.608  95.893  1.00 26.60           C  
ATOM   4821  CG  ASN D 131     106.682 -21.288  96.587  1.00 30.40           C  
ATOM   4822  ND2 ASN D 131     105.791 -20.487  97.150  1.00 30.42           N  
ATOM   4823  OD1 ASN D 131     106.608 -22.526  96.639  1.00 23.49           O  
ATOM   4824  N   LYS D 132     107.553 -22.103  92.495  1.00 21.91           N  
ATOM   4825  CA  LYS D 132     106.675 -22.048  91.361  1.00 20.95           C  
ATOM   4826  C   LYS D 132     106.629 -23.428  90.678  1.00 22.12           C  
ATOM   4827  O   LYS D 132     107.680 -23.947  90.344  1.00 22.23           O  
ATOM   4828  CB  LYS D 132     107.196 -21.022  90.354  1.00 18.77           C  
ATOM   4829  CG  LYS D 132     106.217 -20.791  89.190  1.00 20.51           C  
ATOM   4830  CD  LYS D 132     106.634 -19.566  88.368  1.00 20.43           C  
ATOM   4831  CE  LYS D 132     105.628 -19.396  87.261  1.00 23.91           C  
ATOM   4832  NZ  LYS D 132     105.782 -18.079  86.629  1.00 22.15           N1+
ATOM   4833  N   MET D 133     105.417 -23.919  90.400  1.00 21.94           N  
ATOM   4834  CA  MET D 133     105.172 -25.169  89.661  1.00 24.99           C  
ATOM   4835  C   MET D 133     104.929 -24.893  88.229  1.00 24.57           C  
ATOM   4836  O   MET D 133     104.195 -23.934  87.914  1.00 25.35           O  
ATOM   4837  CB  MET D 133     103.942 -25.900  90.201  1.00 26.11           C  
ATOM   4838  CG  MET D 133     103.582 -27.157  89.408  1.00 29.81           C  
ATOM   4839  SD  MET D 133     102.115 -27.952  90.108  1.00 38.09           S  
ATOM   4840  CE  MET D 133     100.752 -27.004  89.536  1.00 48.73           C  
ATOM   4841  N   PHE D 134     105.641 -25.604  87.379  1.00 24.39           N  
ATOM   4842  CA  PHE D 134     105.483 -25.475  85.910  1.00 20.41           C  
ATOM   4843  C   PHE D 134     104.892 -26.801  85.526  1.00 21.46           C  
ATOM   4844  O   PHE D 134     105.471 -27.840  85.834  1.00 20.25           O  
ATOM   4845  CB  PHE D 134     106.796 -25.238  85.185  1.00 19.14           C  
ATOM   4846  CG  PHE D 134     107.485 -23.930  85.527  1.00 20.77           C  
ATOM   4847  CD1 PHE D 134     108.226 -23.776  86.717  1.00 19.29           C  
ATOM   4848  CD2 PHE D 134     107.377 -22.820  84.665  1.00 21.77           C  
ATOM   4849  CE1 PHE D 134     108.833 -22.562  87.031  1.00 19.25           C  
ATOM   4850  CE2 PHE D 134     108.019 -21.626  84.955  1.00 19.14           C  
ATOM   4851  CZ  PHE D 134     108.747 -21.475  86.138  1.00 19.30           C  
ATOM   4852  N   CYS D 135     103.770 -26.811  84.830  1.00 18.71           N  
ATOM   4853  CA  CYS D 135     103.128 -28.097  84.505  1.00 24.74           C  
ATOM   4854  C   CYS D 135     102.360 -28.021  83.203  1.00 23.76           C  
ATOM   4855  O   CYS D 135     102.009 -26.922  82.739  1.00 22.55           O  
ATOM   4856  CB  CYS D 135     102.157 -28.525  85.591  1.00 27.35           C  
ATOM   4857  SG  CYS D 135     100.789 -27.418  85.894  1.00 28.26           S  
ATOM   4858  N   GLN D 136     102.075 -29.191  82.654  1.00 21.97           N  
ATOM   4859  CA  GLN D 136     101.311 -29.278  81.474  1.00 25.36           C  
ATOM   4860  C   GLN D 136      99.840 -29.433  81.747  1.00 21.93           C  
ATOM   4861  O   GLN D 136      99.446 -30.129  82.658  1.00 24.80           O  
ATOM   4862  CB  GLN D 136     101.761 -30.451  80.603  1.00 26.92           C  
ATOM   4863  CG  GLN D 136     103.063 -30.226  79.927  1.00 31.95           C  
ATOM   4864  CD  GLN D 136     103.433 -31.387  78.997  1.00 40.40           C  
ATOM   4865  NE2 GLN D 136     104.410 -31.155  78.118  1.00 52.17           N  
ATOM   4866  OE1 GLN D 136     102.795 -32.429  79.006  1.00 37.30           O  
ATOM   4867  N   LEU D 137      99.031 -28.892  80.799  1.00 25.86           N  
ATOM   4868  CA  LEU D 137      97.591 -29.019  80.866  1.00 25.89           C  
ATOM   4869  C   LEU D 137      97.125 -30.442  80.986  1.00 28.93           C  
ATOM   4870  O   LEU D 137      97.540 -31.292  80.211  1.00 24.49           O  
ATOM   4871  CB  LEU D 137      96.926 -28.393  79.672  1.00 30.83           C  
ATOM   4872  CG  LEU D 137      95.406 -28.232  79.849  1.00 30.65           C  
ATOM   4873  CD1 LEU D 137      94.958 -26.869  79.393  1.00 32.29           C  
ATOM   4874  CD2 LEU D 137      94.659 -29.301  79.064  1.00 40.14           C  
ATOM   4875  N   ALA D 138      96.232 -30.683  81.938  1.00 23.02           N  
ATOM   4876  CA  ALA D 138      95.603 -31.979  82.221  1.00 26.00           C  
ATOM   4877  C   ALA D 138      96.536 -33.057  82.655  1.00 26.19           C  
ATOM   4878  O   ALA D 138      96.112 -34.188  82.802  1.00 34.06           O  
ATOM   4879  CB  ALA D 138      94.737 -32.460  81.034  1.00 29.65           C  
ATOM   4880  N   LYS D 139      97.826 -32.772  82.847  1.00 28.30           N  
ATOM   4881  CA  LYS D 139      98.735 -33.796  83.320  1.00 24.25           C  
ATOM   4882  C   LYS D 139      98.828 -33.802  84.841  1.00 27.87           C  
ATOM   4883  O   LYS D 139      98.591 -32.721  85.524  1.00 18.79           O  
ATOM   4884  CB  LYS D 139     100.111 -33.603  82.735  1.00 27.39           C  
ATOM   4885  CG  LYS D 139     100.138 -33.727  81.195  1.00 28.59           C  
ATOM   4886  CD  LYS D 139      99.842 -35.116  80.702  1.00 31.27           C  
ATOM   4887  CE  LYS D 139      99.924 -35.059  79.121  1.00 39.55           C  
ATOM   4888  NZ  LYS D 139     101.275 -34.789  78.565  1.00 44.62           N1+
ATOM   4889  N   THR D 140      99.197 -34.993  85.379  1.00 22.75           N  
ATOM   4890  CA  THR D 140      99.469 -35.223  86.802  1.00 22.53           C  
ATOM   4891  C   THR D 140     100.427 -34.273  87.416  1.00 21.57           C  
ATOM   4892  O   THR D 140     101.573 -34.130  86.969  1.00 26.29           O  
ATOM   4893  CB  THR D 140      99.972 -36.661  87.048  1.00 21.00           C  
ATOM   4894  CG2 THR D 140     100.105 -36.910  88.474  1.00 21.57           C  
ATOM   4895  OG1 THR D 140      99.022 -37.529  86.436  1.00 19.84           O  
ATOM   4896  N   CYS D 141      99.949 -33.550  88.406  1.00 21.06           N  
ATOM   4897  CA  CYS D 141     100.800 -32.618  89.158  1.00 24.34           C  
ATOM   4898  C   CYS D 141     100.861 -33.012  90.594  1.00 21.69           C  
ATOM   4899  O   CYS D 141      99.942 -32.667  91.354  1.00 21.24           O  
ATOM   4900  CB  CYS D 141     100.235 -31.214  89.116  1.00 28.50           C  
ATOM   4901  SG  CYS D 141     100.402 -30.566  87.552  1.00 36.05           S  
ATOM   4902  N   PRO D 142     101.909 -33.749  90.982  1.00 25.75           N  
ATOM   4903  CA  PRO D 142     101.919 -34.229  92.389  1.00 26.13           C  
ATOM   4904  C   PRO D 142     102.239 -33.080  93.337  1.00 24.56           C  
ATOM   4905  O   PRO D 142     103.151 -32.325  93.073  1.00 28.89           O  
ATOM   4906  CB  PRO D 142     103.036 -35.271  92.394  1.00 23.86           C  
ATOM   4907  CG  PRO D 142     103.243 -35.613  90.951  1.00 26.31           C  
ATOM   4908  CD  PRO D 142     103.012 -34.329  90.216  1.00 24.39           C  
ATOM   4909  N   VAL D 143     101.479 -32.941  94.421  1.00 20.46           N  
ATOM   4910  CA  VAL D 143     101.835 -31.990  95.492  1.00 18.24           C  
ATOM   4911  C   VAL D 143     101.814 -32.783  96.789  1.00 18.85           C  
ATOM   4912  O   VAL D 143     100.865 -33.548  96.998  1.00 22.56           O  
ATOM   4913  CB  VAL D 143     100.775 -30.872  95.595  1.00 17.37           C  
ATOM   4914  CG1 VAL D 143     100.980 -30.092  96.855  1.00 17.55           C  
ATOM   4915  CG2 VAL D 143     100.715 -30.033  94.312  1.00 17.56           C  
ATOM   4916  N   GLN D 144     102.834 -32.594  97.590  1.00 18.39           N  
ATOM   4917  CA  GLN D 144     103.011 -33.320  98.852  1.00 25.69           C  
ATOM   4918  C   GLN D 144     102.598 -32.516 100.017  1.00 25.34           C  
ATOM   4919  O   GLN D 144     102.933 -31.317 100.078  1.00 24.01           O  
ATOM   4920  CB  GLN D 144     104.471 -33.668  99.047  1.00 25.18           C  
ATOM   4921  CG  GLN D 144     105.012 -34.553  97.972  1.00 21.74           C  
ATOM   4922  CD  GLN D 144     106.509 -34.675  98.053  1.00 25.09           C  
ATOM   4923  NE2 GLN D 144     107.044 -35.666  97.339  1.00 22.80           N  
ATOM   4924  OE1 GLN D 144     107.201 -33.919  98.798  1.00 26.07           O  
ATOM   4925  N   LEU D 145     101.849 -33.176 100.895  1.00 22.67           N  
ATOM   4926  CA  LEU D 145     101.491 -32.676 102.184  1.00 20.45           C  
ATOM   4927  C   LEU D 145     102.434 -33.305 103.228  1.00 22.00           C  
ATOM   4928  O   LEU D 145     102.490 -34.565 103.397  1.00 30.15           O  
ATOM   4929  CB  LEU D 145     100.040 -32.994 102.549  1.00 20.48           C  
ATOM   4930  CG  LEU D 145      99.072 -32.899 101.372  1.00 22.36           C  
ATOM   4931  CD1 LEU D 145      97.686 -33.301 101.771  1.00 23.04           C  
ATOM   4932  CD2 LEU D 145      99.126 -31.484 100.789  1.00 21.09           C  
ATOM   4933  N   TRP D 146     103.184 -32.435 103.885  1.00 22.48           N  
ATOM   4934  CA  TRP D 146     104.047 -32.821 104.993  1.00 24.92           C  
ATOM   4935  C   TRP D 146     103.547 -32.217 106.273  1.00 26.66           C  
ATOM   4936  O   TRP D 146     103.341 -31.008 106.346  1.00 25.49           O  
ATOM   4937  CB  TRP D 146     105.457 -32.351 104.787  1.00 22.60           C  
ATOM   4938  CG  TRP D 146     106.172 -32.934 103.585  1.00 25.34           C
[truncated: 91,947 more chars]
