# Supplementary material for: Utilizing network pharmacology and molecular docking to explore the underlying mechanism of Guizhi Fuling Wan in treating endometriosis
Source: PeerJ. 2021 Apr 2;9:e11087. doi: 10.7717/peerj.11087 (PMC8020871; doi:10.7717/peerj.11087)
Supplement: Supplemental Information 1 [file peerj-09-11087-s001.zip › Molecular docking/VEGFA-3qtk.pdb]

ATOM      1  N   VAL A   7       9.911  10.600  41.127  1.00 42.39           N  
ANISOU    1  N   VAL A   7     5051   6056   5000     45    259    295       N  
ATOM      2  CA  VAL A   7      11.344  10.895  41.114  1.00 43.00           C  
ANISOU    2  CA  VAL A   7     5163   6098   5076     44    228    225       C  
ATOM      3  C   VAL A   7      12.162   9.609  41.067  1.00 41.07           C  
ANISOU    3  C   VAL A   7     4927   5836   4842     11    184    233       C  
ATOM      4  O   VAL A   7      12.036   8.753  41.941  1.00 36.26           O  
ANISOU    4  O   VAL A   7     4317   5253   4208     11    178    272       O  
ATOM      5  CB  VAL A   7      11.776  11.713  42.354  1.00 48.54           C  
ANISOU    5  CB  VAL A   7     5896   6821   5726     90    242    177       C  
ATOM      6  CG1 VAL A   7      13.276  11.921  42.353  1.00 44.73           C  
ANISOU    6  CG1 VAL A   7     5446   6300   5249     85    202    112       C  
ATOM      7  CG2 VAL A   7      11.053  13.056  42.395  1.00 52.68           C  
ANISOU    7  CG2 VAL A   7     6412   7352   6251    129    282    154       C  
ATOM      8  N   VAL A   8      13.000   9.476  40.043  1.00 34.35           N  
ANISOU    8  N   VAL A   8     4079   4943   4031    -16    152    198       N  
ATOM      9  CA  VAL A   8      13.862   8.308  39.917  1.00 28.54           C  
ANISOU    9  CA  VAL A   8     3348   4182   3315    -43    110    194       C  
ATOM     10  C   VAL A   8      14.878   8.296  41.055  1.00 32.17           C  
ANISOU   10  C   VAL A   8     3838   4643   3743    -25     93    166       C  
ATOM     11  O   VAL A   8      15.549   9.300  41.305  1.00 26.76           O  
ANISOU   11  O   VAL A   8     3175   3951   3041     -3     96    115       O  
ATOM     12  CB  VAL A   8      14.601   8.307  38.569  1.00 29.74           C  
ANISOU   12  CB  VAL A   8     3495   4296   3509    -70     87    153       C  
ATOM     13  CG1 VAL A   8      15.350   7.003  38.384  1.00 28.90           C  
ANISOU   13  CG1 VAL A   8     3387   4162   3432    -94     46    147       C  
ATOM     14  CG2 VAL A   8      13.605   8.526  37.423  1.00 30.67           C  
ANISOU   14  CG2 VAL A   8     3585   4419   3649    -88    103    177       C  
ATOM     15  N   LYS A   9      14.996   7.165  41.746  1.00 33.00           N  
ANISOU   15  N   LYS A   9     3940   4755   3843    -35     70    204       N  
ATOM     16  CA  LYS A   9      15.861   7.112  42.919  1.00 40.69           C  
ANISOU   16  CA  LYS A   9     4940   5740   4780    -19     51    189       C  
ATOM     17  C   LYS A   9      17.340   6.981  42.533  1.00 42.24           C  
ANISOU   17  C   LYS A   9     5151   5888   5011    -32     10    135       C  
ATOM     18  O   LYS A   9      17.680   6.330  41.546  1.00 37.02           O  
ANISOU   18  O   LYS A   9     4474   5189   4404    -58    -11    127       O  
ATOM     19  CB  LYS A   9      15.404   6.011  43.886  1.00 43.33           C  
ANISOU   19  CB  LYS A   9     5260   6107   5095    -26     42    263       C  
ATOM     20  CG  LYS A   9      16.281   4.776  43.923  1.00 58.74           C  
ANISOU   20  CG  LYS A   9     7206   8022   7090    -54    -12    277       C  
ATOM     21  CD  LYS A   9      15.940   3.932  45.141  1.00 68.11           C  
ANISOU   21  CD  LYS A   9     8382   9251   8247    -56    -22    354       C  
ATOM     22  CE  LYS A   9      16.942   2.811  45.351  1.00 67.98           C  
ANISOU   22  CE  LYS A   9     8359   9194   8276    -80    -80    368       C  
ATOM     23  NZ  LYS A   9      16.850   2.267  46.730  1.00 56.20           N1+
ANISOU   23  NZ  LYS A   9     6862   7753   6739    -78    -93    440       N1+
ATOM     24  N   PHE A  10      18.205   7.626  43.307  1.00 40.67           N  
ANISOU   24  N   PHE A  10     4980   5691   4780    -11      0     95       N  
ATOM     25  CA  PHE A  10      19.640   7.665  43.020  1.00 36.68           C  
ANISOU   25  CA  PHE A  10     4486   5142   4307    -20    -37     45       C  
ATOM     26  C   PHE A  10      20.228   6.337  42.543  1.00 37.43           C  
ANISOU   26  C   PHE A  10     4562   5201   4458    -50    -74     60       C  
ATOM     27  O   PHE A  10      20.933   6.288  41.534  1.00 35.20           O  
ANISOU   27  O   PHE A  10     4270   4881   4223    -63    -86     23       O  
ATOM     28  CB  PHE A  10      20.417   8.165  44.237  1.00 34.71           C  
ANISOU   28  CB  PHE A  10     4268   4906   4013      2    -56     19       C  
ATOM     29  CG  PHE A  10      21.909   8.120  44.057  1.00 34.85           C  
ANISOU   29  CG  PHE A  10     4293   4880   4069     -9    -98    -22       C  
ATOM     30  CD1 PHE A  10      22.558   9.091  43.308  1.00 32.61           C  
ANISOU   30  CD1 PHE A  10     4012   4564   3814     -6    -98    -75       C  
ATOM     31  CD2 PHE A  10      22.658   7.101  44.626  1.00 39.54           C  
ANISOU   31  CD2 PHE A  10     4885   5463   4675    -22   -139      0       C  
ATOM     32  CE1 PHE A  10      23.930   9.042  43.134  1.00 41.40           C  
ANISOU   32  CE1 PHE A  10     5126   5639   4966    -16   -135   -106       C  
ATOM     33  CE2 PHE A  10      24.027   7.052  44.462  1.00 44.25           C  
ANISOU   33  CE2 PHE A  10     5483   6017   5312    -31   -178    -35       C  
ATOM     34  CZ  PHE A  10      24.664   8.022  43.716  1.00 45.63           C  
ANISOU   34  CZ  PHE A  10     5660   6164   5513    -27   -174    -88       C  
ATOM     35  N   MET A  11      19.934   5.262  43.264  1.00 44.17           N  
ANISOU   35  N   MET A  11     5406   6068   5308    -59    -91    116       N  
ATOM     36  CA  MET A  11      20.526   3.968  42.954  1.00 45.12           C  
ANISOU   36  CA  MET A  11     5506   6146   5492    -84   -133    130       C  
ATOM     37  C   MET A  11      20.070   3.462  41.586  1.00 38.92           C  
ANISOU   37  C   MET A  11     4694   5331   4762   -105   -129    123       C  
ATOM     38  O   MET A  11      20.823   2.806  40.877  1.00 39.52           O  
ANISOU   38  O   MET A  11     4757   5364   4896   -119   -157     93       O  
ATOM     39  CB  MET A  11      20.178   2.950  44.036  1.00 42.31           C  
ANISOU   39  CB  MET A  11     5139   5811   5127    -92   -156    205       C  
ATOM     40  CG  MET A  11      21.235   1.884  44.237  1.00 55.86           C  
ANISOU   40  CG  MET A  11     6843   7481   6900   -109   -211    212       C  
ATOM     41  SD  MET A  11      22.785   2.575  44.849  1.00 71.87           S  
ANISOU   41  SD  MET A  11     8900   9500   8907    -94   -236    158       S  
ATOM     42  CE  MET A  11      23.763   2.573  43.353  1.00 58.72           C  
ANISOU   42  CE  MET A  11     7221   7768   7320   -102   -244     83       C  
ATOM     43  N   ASP A  12      18.829   3.760  41.226  1.00 33.21           N  
ANISOU   43  N   ASP A  12     3962   4636   4021   -105    -95    148       N  
ATOM     44  CA  ASP A  12      18.308   3.351  39.932  1.00 36.70           C  
ANISOU   44  CA  ASP A  12     4381   5057   4507   -126    -93    142       C  
ATOM     45  C   ASP A  12      18.991   4.110  38.800  1.00 33.03           C  
ANISOU   45  C   ASP A  12     3921   4577   4052   -125    -83     73       C  
ATOM     46  O   ASP A  12      19.425   3.507  37.822  1.00 33.08           O  
ANISOU   46  O   ASP A  12     3912   4555   4102   -141   -102     40       O  
ATOM     47  CB  ASP A  12      16.788   3.542  39.869  1.00 42.41           C  
ANISOU   47  CB  ASP A  12     5091   5815   5208   -128    -61    194       C  
ATOM     48  CG  ASP A  12      16.050   2.608  40.808  1.00 58.56           C  
ANISOU   48  CG  ASP A  12     7119   7877   7255   -135    -73    274       C  
ATOM     49  OD1 ASP A  12      14.915   2.936  41.218  1.00 60.49           O  
ANISOU   49  OD1 ASP A  12     7355   8164   7464   -126    -41    325       O  
ATOM     50  OD2 ASP A  12      16.613   1.544  41.142  1.00 60.48           O1-
ANISOU   50  OD2 ASP A  12     7352   8089   7537   -149   -116    290       O1-
ATOM     51  N   VAL A  13      19.084   5.428  38.939  1.00 28.97           N  
ANISOU   51  N   VAL A  13     3424   4085   3498   -105    -55     51       N  
ATOM     52  CA  VAL A  13      19.803   6.247  37.967  1.00 33.59           C  
ANISOU   52  CA  VAL A  13     4009   4659   4093   -105    -47     -3       C  
ATOM     53  C   VAL A  13      21.259   5.807  37.839  1.00 30.87           C  
ANISOU   53  C   VAL A  13     3665   4282   3782   -109    -78    -45       C  
ATOM     54  O   VAL A  13      21.760   5.608  36.736  1.00 32.98           O  
ANISOU   54  O   VAL A  13     3916   4537   4079   -120    -82    -79       O  
ATOM     55  CB  VAL A  13      19.802   7.737  38.350  1.00 40.26           C  
ANISOU   55  CB  VAL A  13     4872   5522   4902    -82    -21    -17       C  
ATOM     56  CG1 VAL A  13      20.250   8.579  37.153  1.00 43.34           C  
ANISOU   56  CG1 VAL A  13     5251   5906   5311    -89    -11    -51       C  
ATOM     57  CG2 VAL A  13      18.428   8.164  38.798  1.00 49.13           C  
ANISOU   57  CG2 VAL A  13     5997   6679   5993    -70     11     24       C  
ATOM     58  N   TYR A  14      21.944   5.663  38.966  1.00 24.85           N  
ANISOU   58  N   TYR A  14     2920   3511   3013    -97   -101    -41       N  
ATOM     59  CA  TYR A  14      23.346   5.243  38.926  1.00 24.91           C  
ANISOU   59  CA  TYR A  14     2922   3483   3058   -100   -133    -75       C  
ATOM     60  C   TYR A  14      23.520   3.897  38.208  1.00 27.28           C  
ANISOU   60  C   TYR A  14     3196   3754   3415   -117   -155    -82       C  
ATOM     61  O   TYR A  14      24.374   3.766  37.329  1.00 27.66           O  
ANISOU   61  O   TYR A  14     3228   3783   3497   -120   -160   -128       O  
ATOM     62  CB  TYR A  14      23.973   5.208  40.332  1.00 33.26           C  
ANISOU   62  CB  TYR A  14     4001   4538   4099    -88   -160    -61       C  
ATOM     63  CG  TYR A  14      25.474   5.002  40.285  1.00 29.25           C  
ANISOU   63  CG  TYR A  14     3487   3995   3633    -89   -193    -96       C  
ATOM     64  CD1 TYR A  14      26.331   6.074  40.072  1.00 31.55           C  
ANISOU   64  CD1 TYR A  14     3784   4281   3922    -81   -189   -135       C  
ATOM     65  CD2 TYR A  14      26.032   3.736  40.425  1.00 52.55           C  
ANISOU   65  CD2 TYR A  14     6420   6913   6635    -99   -229    -86       C  
ATOM     66  CE1 TYR A  14      27.701   5.899  40.006  1.00 44.54           C  
ANISOU   66  CE1 TYR A  14     5418   5894   5610    -82   -218   -161       C  
ATOM     67  CE2 TYR A  14      27.411   3.548  40.369  1.00 52.72           C  
ANISOU   67  CE2 TYR A  14     6430   6900   6700    -98   -257   -117       C  
ATOM     68  CZ  TYR A  14      28.237   4.634  40.154  1.00 56.82           C  
ANISOU   68  CZ  TYR A  14     6956   7420   7212    -90   -250   -153       C  
ATOM     69  OH  TYR A  14      29.608   4.466  40.086  1.00 63.25           O  
ANISOU   69  OH  TYR A  14     7755   8204   8075    -89   -277   -177       O  
ATOM     70  N   GLN A  15      22.715   2.898  38.565  1.00 25.54           N  
ANISOU   70  N   GLN A  15     2967   3529   3207   -127   -169    -38       N  
ATOM     71  CA  GLN A  15      22.846   1.600  37.918  1.00 29.55           C  
ANISOU   71  CA  GLN A  15     3448   3999   3779   -142   -197    -50       C  
ATOM     72  C   GLN A  15      22.475   1.657  36.436  1.00 33.89           C  
ANISOU   72  C   GLN A  15     3983   4556   4338   -152   -178    -90       C  
ATOM     73  O   GLN A  15      23.151   1.067  35.598  1.00 28.80           O  
ANISOU   73  O   GLN A  15     3321   3886   3736   -155   -192   -140       O  
ATOM     74  CB  GLN A  15      22.003   0.543  38.622  1.00 35.00           C  
ANISOU   74  CB  GLN A  15     4128   4679   4491   -155   -222     15       C  
ATOM     75  CG  GLN A  15      22.398   0.295  40.066  1.00 46.32           C  
ANISOU   75  CG  GLN A  15     5570   6113   5915   -149   -247     62       C  
ATOM     76  CD  GLN A  15      21.459  -0.679  40.747  1.00 62.24           C  
ANISOU   76  CD  GLN A  15     7570   8130   7949   -164   -268    141       C  
ATOM     77  NE2 GLN A  15      21.360  -1.884  40.200  1.00 60.01           N  
ANISOU   77  NE2 GLN A  15     7258   7799   7745   -182   -303    144       N  
ATOM     78  OE1 GLN A  15      20.824  -0.352  41.749  1.00 75.19           O  
ANISOU   78  OE1 GLN A  15     9221   9815   9533   -159   -253    199       O  
ATOM     79  N   ARG A  16      21.400   2.365  36.115  1.00 29.03           N  
ANISOU   79  N   ARG A  16     3373   3977   3681   -156   -146    -68       N  
ATOM     80  CA  ARG A  16      20.934   2.419  34.737  1.00 27.06           C  
ANISOU   80  CA  ARG A  16     3109   3742   3432   -169   -132    -96       C  
ATOM     81  C   ARG A  16      21.909   3.158  33.812  1.00 29.83           C  
ANISOU   81  C   ARG A  16     3455   4106   3773   -163   -114   -154       C  
ATOM     82  O   ARG A  16      21.995   2.870  32.617  1.00 25.75           O  
ANISOU   82  O   ARG A  16     2921   3598   3266   -172   -112   -194       O  
ATOM     83  CB  ARG A  16      19.554   3.074  34.686  1.00 29.67           C  
ANISOU   83  CB  ARG A  16     3442   4108   3723   -174   -103    -50       C  
ATOM     84  CG  ARG A  16      18.462   2.151  34.182  1.00 48.34           C  
ANISOU   84  CG  ARG A  16     5788   6466   6113   -196   -119    -26       C  
ATOM     85  CD  ARG A  16      17.389   2.910  33.413  1.00 49.45           C  
ANISOU   85  CD  ARG A  16     5922   6646   6221   -206    -90     -7       C  
ATOM     86  NE  ARG A  16      17.185   2.332  32.087  1.00 48.89           N  
ANISOU   86  NE  ARG A  16     5833   6574   6169   -227   -105    -42       N  
ATOM     87  CZ  ARG A  16      16.378   1.307  31.841  1.00 64.85           C  
ANISOU   87  CZ  ARG A  16     7839   8575   8224   -247   -135    -25       C  
ATOM     88  NH1 ARG A  16      15.695   0.749  32.833  1.00 70.50           N1+
ANISOU   88  NH1 ARG A  16     8551   9273   8963   -249   -150     38       N1+
ATOM     89  NH2 ARG A  16      16.252   0.839  30.607  1.00 73.05           N  
ANISOU   89  NH2 ARG A  16     8863   9616   9275   -264   -153    -69       N  
ATOM     90  N   SER A  17      22.636   4.126  34.359  1.00 23.12           N  
ANISOU   90  N   SER A  17     2619   3263   2903   -148   -102   -156       N  
ATOM     91  CA  SER A  17      23.469   4.990  33.528  1.00 25.17           C  
ANISOU   91  CA  SER A  17     2870   3541   3154   -145    -84   -194       C  
ATOM     92  C   SER A  17      24.904   4.469  33.381  1.00 22.69           C  
ANISOU   92  C   SER A  17     2543   3201   2879   -138   -103   -239       C  
ATOM     93  O   SER A  17      25.652   4.920  32.502  1.00 24.38           O  
ANISOU   93  O   SER A  17     2738   3433   3092   -137    -88   -272       O  
ATOM     94  CB  SER A  17      23.510   6.397  34.121  1.00 22.90           C  
ANISOU   94  CB  SER A  17     2599   3267   2835   -133    -66   -174       C  
ATOM     95  OG  SER A  17      24.227   6.367  35.341  1.00 29.37           O  
ANISOU   95  OG  SER A  17     3437   4060   3662   -119    -88   -171       O  
ATOM     96  N   TYR A  18      25.285   3.530  34.242  1.00 21.77           N  
ANISOU   96  N   TYR A  18     2429   3044   2797   -133   -135   -235       N  
ATOM     97  CA  TYR A  18      26.684   3.078  34.292  1.00 27.67           C  
ANISOU   97  CA  TYR A  18     3162   3761   3589   -123   -156   -271       C  
ATOM     98  C   TYR A  18      27.105   2.344  33.015  1.00 22.60           C  
ANISOU   98  C   TYR A  18     2490   3120   2979   -124   -153   -328       C  
ATOM     99  O   TYR A  18      26.367   1.489  32.517  1.00 23.94           O  
ANISOU   99  O   TYR A  18     2652   3284   3162   -133   -161   -339       O  
ATOM    100  CB  TYR A  18      26.932   2.186  35.506  1.00 24.61           C  
ANISOU  100  CB  TYR A  18     2781   3331   3238   -120   -196   -245       C  
ATOM    101  CG  TYR A  18      28.413   1.879  35.723  1.00 24.97           C  
ANISOU  101  CG  TYR A  18     2811   3343   3332   -109   -220   -273       C  
ATOM    102  CD1 TYR A  18      28.996   0.744  35.174  1.00 22.93           C  
ANISOU  102  CD1 TYR A  18     2523   3050   3138   -106   -239   -313       C  
ATOM    103  CD2 TYR A  18      29.227   2.749  36.450  1.00 23.73           C  
ANISOU  103  CD2 TYR A  18     2668   3188   3162   -102   -225   -263       C  
ATOM    104  CE1 TYR A  18      30.356   0.469  35.365  1.00 22.46           C  
ANISOU  104  CE1 TYR A  18     2444   2960   3130    -94   -260   -336       C  
ATOM    105  CE2 TYR A  18      30.584   2.487  36.640  1.00 23.25           C  
ANISOU  105  CE2 TYR A  18     2589   3097   3150    -94   -249   -284       C  
ATOM    106  CZ  TYR A  18      31.138   1.350  36.097  1.00 25.30           C  
ANISOU  106  CZ  TYR A  18     2816   3324   3474    -89   -264   -317       C  
ATOM    107  OH  TYR A  18      32.482   1.084  36.279  1.00 26.56           O  
ANISOU  107  OH  TYR A  18     2952   3451   3688    -79   -287   -335       O  
ATOM    108  N   CYS A  19      28.273   2.714  32.486  1.00 19.98           N  
ANISOU  108  N   CYS A  19     2137   2797   2656   -114   -142   -365       N  
ATOM    109  CA  CYS A  19      28.940   2.019  31.379  1.00 17.93           C  
ANISOU  109  CA  CYS A  19     1845   2542   2426   -107   -136   -428       C  
ATOM    110  C   CYS A  19      28.414   0.607  31.074  1.00 23.90           C  
ANISOU  110  C   CYS A  19     2593   3267   3223   -109   -161   -458       C  
ATOM    111  O   CYS A  19      28.611  -0.330  31.855  1.00 22.79           O  
ANISOU  111  O   CYS A  19     2450   3069   3139   -105   -199   -451       O  
ATOM    112  CB  CYS A  19      30.448   1.921  31.690  1.00 20.47           C  
ANISOU  112  CB  CYS A  19     2146   2837   2794    -90   -148   -450       C  
ATOM    113  SG  CYS A  19      31.461   1.112  30.426  1.00 21.77           S  
ANISOU  113  SG  CYS A  19     2263   3010   2998    -72   -135   -533       S  
ATOM    114  N   HIS A  20      27.769   0.436  29.926  1.00 22.94           N  
ANISOU  114  N   HIS A  20     2535   3216   2964    586   -394   -517       N  
ATOM    115  CA  HIS A  20      27.331  -0.893  29.505  1.00 21.95           C  
ANISOU  115  CA  HIS A  20     2424   3098   2816    578   -366   -475       C  
ATOM    116  C   HIS A  20      26.927  -0.842  28.029  1.00 23.06           C  
ANISOU  116  C   HIS A  20     2594   3196   2973    541   -349   -453       C  
ATOM    117  O   HIS A  20      26.808   0.253  27.468  1.00 22.32           O  
ANISOU  117  O   HIS A  20     2512   3070   2900    527   -361   -468       O  
ATOM    118  CB  HIS A  20      26.174  -1.393  30.394  1.00 21.96           C  
ANISOU  118  CB  HIS A  20     2423   3144   2777    605   -368   -465       C  
ATOM    119  CG  HIS A  20      24.876  -0.665  30.192  1.00 25.35           C  
ANISOU  119  CG  HIS A  20     2861   3570   3202    606   -378   -472       C  
ATOM    120  CD2 HIS A  20      23.751  -1.020  29.520  1.00 25.55           C  
ANISOU  120  CD2 HIS A  20     2903   3586   3217    595   -365   -450       C  
ATOM    121  ND1 HIS A  20      24.613   0.570  30.746  1.00 21.77           N  
ANISOU  121  ND1 HIS A  20     2395   3121   2756    623   -407   -511       N  
ATOM    122  CE1 HIS A  20      23.391   0.949  30.415  1.00 27.08           C  
ANISOU  122  CE1 HIS A  20     3077   3788   3425    622   -412   -511       C  
ATOM    123  NE2 HIS A  20      22.848   0.005  29.669  1.00 26.36           N  
ANISOU  123  NE2 HIS A  20     3004   3689   3324    605   -388   -475       N  
ATOM    124  N   PRO A  21      26.721  -2.015  27.394  1.00 27.11           N  
ANISOU  124  N   PRO A  21     3121   3706   3475    526   -321   -417       N  
ATOM    125  CA  PRO A  21      26.272  -1.980  25.998  1.00 21.38           C  
ANISOU  125  CA  PRO A  21     2424   2942   2759    492   -306   -397       C  
ATOM    126  C   PRO A  21      24.838  -1.469  25.889  1.00 21.07           C  
ANISOU  126  C   PRO A  21     2397   2902   2706    500   -321   -396       C  
ATOM    127  O   PRO A  21      23.944  -1.963  26.578  1.00 23.36           O  
ANISOU  127  O   PRO A  21     2678   3226   2970    523   -321   -390       O  
ATOM    128  CB  PRO A  21      26.351  -3.451  25.558  1.00 23.43           C  
ANISOU  128  CB  PRO A  21     2688   3206   3008    481   -275   -364       C  
ATOM    129  CG  PRO A  21      27.307  -4.100  26.549  1.00 22.35           C  
ANISOU  129  CG  PRO A  21     2525   3096   2869    501   -275   -370       C  
ATOM    130  CD  PRO A  21      27.004  -3.394  27.841  1.00 21.37           C  
ANISOU  130  CD  PRO A  21     2385   3005   2731    536   -303   -395       C  
ATOM    131  N   ILE A  22      24.641  -0.482  25.030  1.00 21.50           N  
ANISOU  131  N   ILE A  22     2473   2918   2778    481   -333   -402       N  
ATOM    132  CA AILE A  22      23.326   0.122  24.840  0.50 21.84           C  
ANISOU  132  CA AILE A  22     2528   2955   2815    489   -354   -406       C  
ATOM    133  CA BILE A  22      23.335   0.142  24.841  0.50 22.28           C  
ANISOU  133  CA BILE A  22     2584   3010   2871    489   -354   -406       C  
ATOM    134  C   ILE A  22      22.977   0.195  23.358  1.00 21.42           C  
ANISOU  134  C   ILE A  22     2513   2858   2770    457   -347   -384       C  
ATOM    135  O   ILE A  22      23.835   0.461  22.519  1.00 20.17           O  
ANISOU  135  O   ILE A  22     2373   2664   2627    426   -338   -378       O  
ATOM    136  CB AILE A  22      23.270   1.535  25.443  0.50 25.97           C  
ANISOU  136  CB AILE A  22     3040   3472   3353    506   -389   -443       C  
ATOM    137  CB BILE A  22      23.336   1.572  25.404  0.50 25.58           C  
ANISOU  137  CB BILE A  22     2992   3421   3306    505   -389   -443       C  
ATOM    138  CG1AILE A  22      21.881   2.153  25.262  0.50 33.28           C  
ANISOU  138  CG1AILE A  22     3976   4390   4277    518   -414   -451       C  
ATOM    139  CG1BILE A  22      23.411   1.544  26.931  0.50 25.69           C  
ANISOU  139  CG1BILE A  22     2970   3484   3306    541   -399   -468       C  
ATOM    140  CG2AILE A  22      24.320   2.425  24.806  0.50 22.36           C  
ANISOU  140  CG2AILE A  22     2597   2971   2926    480   -394   -453       C  
ATOM    141  CG2BILE A  22      22.110   2.345  24.949  0.50 28.94           C  
ANISOU  141  CG2BILE A  22     3435   3826   3735    508   -415   -449       C  
ATOM    142  CD1AILE A  22      20.768   1.375  25.929  0.50 39.63           C  
ANISOU  142  CD1AILE A  22     4765   5239   5055    542   -407   -448       C  
ATOM    143  CD1BILE A  22      24.521   2.383  27.476  0.50 28.26           C  
ANISOU  143  CD1BILE A  22     3279   3806   3654    546   -415   -500       C  
ATOM    144  N   GLU A  23      21.707  -0.042  23.042  1.00 22.06           N  
ANISOU  144  N   GLU A  23     2605   2941   2837    463   -353   -373       N  
ATOM    145  CA  GLU A  23      21.255   0.062  21.669  1.00 16.35           C  
ANISOU  145  CA  GLU A  23     1918   2177   2117    436   -353   -354       C  
ATOM    146  C   GLU A  23      21.411   1.506  21.200  1.00 24.05           C  
ANISOU  146  C   GLU A  23     2915   3110   3113    425   -384   -369       C  
ATOM    147  O   GLU A  23      20.874   2.446  21.805  1.00 24.72           O  
ANISOU  147  O   GLU A  23     2990   3196   3207    449   -417   -395       O  
ATOM    148  CB  GLU A  23      19.804  -0.393  21.524  1.00 20.52           C  
ANISOU  148  CB  GLU A  23     2449   2718   2631    449   -359   -346       C  
ATOM    149  CG  GLU A  23      19.293  -0.285  20.078  1.00 27.37           C  
ANISOU  149  CG  GLU A  23     3356   3544   3500    424   -364   -327       C  
ATOM    150  CD  GLU A  23      17.990  -1.044  19.855  1.00 35.06           C  
ANISOU  150  CD  GLU A  23     4329   4531   4460    435   -362   -319       C  
ATOM    151  OE1 GLU A  23      17.554  -1.774  20.772  1.00 35.48           O  
ANISOU  151  OE1 GLU A  23     4351   4627   4503    456   -349   -323       O  
ATOM    152  OE2 GLU A  23      17.407  -0.909  18.756  1.00 32.82           O1-
ANISOU  152  OE2 GLU A  23     4077   4217   4178    420   -374   -308       O1-
ATOM    153  N   THR A  24      22.161   1.670  20.121  1.00 20.51           N  
ANISOU  153  N   THR A  24     2499   2622   2673    388   -371   -353       N  
ATOM    154  CA  THR A  24      22.550   2.983  19.654  1.00 18.27           C  
ANISOU  154  CA  THR A  24     2238   2293   2409    371   -394   -364       C  
ATOM    155  C   THR A  24      22.287   3.077  18.162  1.00 23.49           C  
ANISOU  155  C   THR A  24     2951   2910   3064    337   -392   -337       C  
ATOM    156  O   THR A  24      22.671   2.183  17.397  1.00 22.34           O  
ANISOU  156  O   THR A  24     2820   2762   2906    310   -358   -314       O  
ATOM    157  CB  THR A  24      24.054   3.221  19.908  1.00 20.51           C  
ANISOU  157  CB  THR A  24     2509   2572   2711    354   -376   -376       C  
ATOM    158  CG2 THR A  24      24.434   4.636  19.530  1.00 27.39           C  
ANISOU  158  CG2 THR A  24     3404   3397   3606    337   -399   -389       C  
ATOM    159  OG1 THR A  24      24.343   2.987  21.296  1.00 27.89           O  
ANISOU  159  OG1 THR A  24     3398   3552   3647    388   -377   -400       O  
ATOM    160  N   LEU A  25      21.635   4.153  17.736  1.00 21.64           N  
ANISOU  160  N   LEU A  25     2745   2639   2838    338   -431   -341       N  
ATOM    161  CA  LEU A  25      21.306   4.291  16.319  1.00 24.09           C  
ANISOU  161  CA  LEU A  25     3110   2906   3138    307   -435   -314       C  
ATOM    162  C   LEU A  25      22.451   5.000  15.619  1.00 31.98           C  
ANISOU  162  C   LEU A  25     4142   3862   4148    266   -424   -308       C  
ATOM    163  O   LEU A  25      22.820   6.117  15.986  1.00 34.77           O  
ANISOU  163  O   LEU A  25     4495   4193   4524    268   -446   -327       O  
ATOM    164  CB  LEU A  25      19.974   5.034  16.142  1.00 22.01           C  
ANISOU  164  CB  LEU A  25     2865   2621   2877    330   -486   -321       C  
ATOM    165  CG  LEU A  25      18.861   4.183  16.755  1.00 26.59           C  
ANISOU  165  CG  LEU A  25     3410   3246   3446    366   -489   -328       C  
ATOM    166  CD1 LEU A  25      17.515   4.914  16.825  1.00 30.57           C  
ANISOU  166  CD1 LEU A  25     3918   3737   3959    396   -540   -346       C  
ATOM    167  CD2 LEU A  25      18.728   2.881  15.978  1.00 37.54           C  
ANISOU  167  CD2 LEU A  25     4810   4645   4810    347   -454   -300       C  
ATOM    168  N   VAL A  26      23.030   4.335  14.625  1.00 21.04           N  
ANISOU  168  N   VAL A  26     2782   2465   2747    226   -386   -283       N  
ATOM    169  CA  VAL A  26      24.293   4.782  14.061  1.00 21.69           C  
ANISOU  169  CA  VAL A  26     2887   2516   2839    182   -361   -280       C  
ATOM    170  C   VAL A  26      24.236   4.991  12.552  1.00 26.78           C  
ANISOU  170  C   VAL A  26     3597   3115   3464    138   -355   -250       C  
ATOM    171  O   VAL A  26      23.793   4.115  11.824  1.00 23.42           O  
ANISOU  171  O   VAL A  26     3188   2696   3013    128   -340   -229       O  
ATOM    172  CB  VAL A  26      25.391   3.749  14.366  1.00 29.80           C  
ANISOU  172  CB  VAL A  26     3878   3576   3869    169   -310   -286       C  
ATOM    173  CG1 VAL A  26      26.672   4.125  13.663  1.00 28.25           C  
ANISOU  173  CG1 VAL A  26     3703   3348   3684    119   -278   -285       C  
ATOM    174  CG2 VAL A  26      25.605   3.658  15.880  1.00 25.48           C  
ANISOU  174  CG2 VAL A  26     3271   3071   3339    211   -318   -315       C  
ATOM    175  N   ASP A  27      24.716   6.138  12.086  1.00 26.78           N  
ANISOU  175  N   ASP A  27     3634   3067   3474    109   -366   -249       N  
ATOM    176  CA AASP A  27      24.684   6.409  10.653  0.50 32.06           C  
ANISOU  176  CA AASP A  27     4372   3690   4120     65   -362   -218       C  
ATOM    177  CA BASP A  27      24.729   6.458  10.661  0.50 33.02           C  
ANISOU  177  CA BASP A  27     4493   3809   4242     63   -362   -219       C  
ATOM    178  C   ASP A  27      25.659   5.498   9.925  1.00 24.15           C  
ANISOU  178  C   ASP A  27     3376   2697   3103     19   -301   -207       C  
ATOM    179  O   ASP A  27      26.807   5.320  10.323  1.00 24.06           O  
ANISOU  179  O   ASP A  27     3332   2699   3111      3   -263   -225       O  
ATOM    180  CB AASP A  27      24.974   7.876  10.329  0.50 35.46           C  
ANISOU  180  CB AASP A  27     4845   4063   4566     42   -387   -217       C  
ATOM    181  CB BASP A  27      25.180   7.913  10.476  0.50 37.32           C  
ANISOU  181  CB BASP A  27     5072   4300   4806     41   -382   -222       C  
ATOM    182  CG AASP A  27      24.780   8.188   8.855  0.50 30.03           C  
ANISOU  182  CG AASP A  27     4237   3327   3847     -1   -390   -181       C  
ATOM    183  CG BASP A  27      25.473   8.266   9.032  0.50 36.09           C  
ANISOU  183  CG BASP A  27     4992   4096   4626    -16   -368   -190       C  
ATOM    184  OD1AASP A  27      25.616   7.748   8.039  0.50 33.06           O  
ANISOU  184  OD1AASP A  27     4644   3705   4213    -51   -340   -167       O  
ATOM    185  OD1BASP A  27      24.873   7.653   8.125  0.50 33.34           O  
ANISOU  185  OD1BASP A  27     4680   3747   4243    -26   -366   -164       O  
ATOM    186  OD2AASP A  27      23.785   8.856   8.507  0.50 29.06           O1-
ANISOU  186  OD2AASP A  27     4153   3171   3716     15   -442   -168       O1-
ATOM    187  OD2BASP A  27      26.311   9.170   8.811  0.50 43.38           O1-
ANISOU  187  OD2BASP A  27     5938   4980   5564    -51   -358   -192       O1-
ATOM    188  N   ILE A  28      25.180   4.887   8.851  1.00 23.96           N  
ANISOU  188  N   ILE A  28     3392   2667   3046     -1   -291   -181       N  
ATOM    189  CA  ILE A  28      26.016   3.924   8.153  1.00 20.03           C  
ANISOU  189  CA  ILE A  28     2895   2181   2532    -42   -233   -174       C  
ATOM    190  C   ILE A  28      27.345   4.540   7.690  1.00 22.04           C  
ANISOU  190  C   ILE A  28     3171   2405   2797    -96   -196   -178       C  
ATOM    191  O   ILE A  28      28.385   3.875   7.727  1.00 23.53           O  
ANISOU  191  O   ILE A  28     3330   2615   2997   -119   -146   -192       O  
ATOM    192  CB  ILE A  28      25.246   3.201   7.015  1.00 19.22           C  
ANISOU  192  CB  ILE A  28     2834   2076   2390    -55   -231   -146       C  
ATOM    193  CG1 ILE A  28      24.162   2.297   7.626  1.00 21.71           C  
ANISOU  193  CG1 ILE A  28     3111   2433   2704     -3   -251   -150       C  
ATOM    194  CG2 ILE A  28      26.194   2.372   6.175  1.00 26.20           C  
ANISOU  194  CG2 ILE A  28     3728   2968   3261   -104   -170   -141       C  
ATOM    195  CD1 ILE A  28      23.200   1.603   6.582  1.00 22.16           C  
ANISOU  195  CD1 ILE A  28     3204   2490   2727     -7   -258   -127       C  
ATOM    196  N   PHE A  29      27.325   5.810   7.303  1.00 24.25           N  
ANISOU  196  N   PHE A  29     3500   2636   3078   -116   -222   -169       N  
ATOM    197  CA  PHE A  29      28.540   6.474   6.831  1.00 26.98           C  
ANISOU  197  CA  PHE A  29     3869   2948   3433   -172   -186   -172       C  
ATOM    198  C   PHE A  29      29.629   6.563   7.903  1.00 32.30           C  
ANISOU  198  C   PHE A  29     4479   3642   4152   -165   -163   -210       C  
ATOM    199  O   PHE A  29      30.813   6.644   7.584  1.00 32.23           O  
ANISOU  199  O   PHE A  29     4469   3622   4155   -211   -116   -223       O  
ATOM    200  CB  PHE A  29      28.218   7.862   6.270  1.00 30.43           C  
ANISOU  200  CB  PHE A  29     4374   3324   3864   -191   -223   -152       C  
ATOM    201  CG  PHE A  29      27.403   7.826   5.008  1.00 30.51           C  
ANISOU  201  CG  PHE A  29     4458   3307   3826   -210   -240   -113       C  
ATOM    202  CD1 PHE A  29      27.758   6.983   3.956  1.00 28.05           C  
ANISOU  202  CD1 PHE A  29     4175   3003   3479   -254   -192    -98       C  
ATOM    203  CD2 PHE A  29      26.264   8.621   4.872  1.00 29.42           C  
ANISOU  203  CD2 PHE A  29     4362   3136   3680   -183   -306    -96       C  
ATOM    204  CE1 PHE A  29      27.007   6.944   2.789  1.00 23.44           C  
ANISOU  204  CE1 PHE A  29     3662   2397   2849   -272   -209    -63       C  
ATOM    205  CE2 PHE A  29      25.497   8.574   3.696  1.00 28.85           C  
ANISOU  205  CE2 PHE A  29     4360   3038   3563   -198   -326    -61       C  
ATOM    206  CZ  PHE A  29      25.869   7.735   2.662  1.00 27.40           C  
ANISOU  206  CZ  PHE A  29     4205   2864   3340   -243   -278    -44       C  
ATOM    207  N   GLN A  30      29.229   6.546   9.171  1.00 24.83           N  
ANISOU  207  N   GLN A  30     3478   2726   3229   -108   -195   -232       N  
ATOM    208  CA  GLN A  30      30.203   6.569  10.268  1.00 30.39           C  
ANISOU  208  CA  GLN A  30     4119   3454   3974    -94   -180   -270       C  
ATOM    209  C   GLN A  30      30.957   5.239  10.319  1.00 32.13           C  
ANISOU  209  C   GLN A  30     4298   3716   4196   -103   -129   -282       C  
ATOM    210  O   GLN A  30      32.128   5.192  10.679  1.00 32.89           O  
ANISOU  210  O   GLN A  30     4357   3818   4320   -119    -98   -310       O  
ATOM    211  CB  GLN A  30      29.502   6.859  11.599  1.00 31.58           C  
ANISOU  211  CB  GLN A  30     4226   3629   4143    -30   -229   -289       C  
ATOM    212  CG  GLN A  30      30.332   6.541  12.835  1.00 45.57           C  
ANISOU  212  CG  GLN A  30     5927   5440   5948     -5   -216   -326       C  
ATOM    213  CD  GLN A  30      29.588   6.816  14.136  1.00 49.92           C  
ANISOU  213  CD  GLN A  30     6439   6019   6511     57   -263   -345       C  
ATOM    214  NE2 GLN A  30      29.657   5.869  15.064  1.00 48.49           N  
ANISOU  214  NE2 GLN A  30     6204   5889   6331     92   -256   -360       N  
ATOM    215  OE1 GLN A  30      28.958   7.864  14.300  1.00 51.44           O  
ANISOU  215  OE1 GLN A  30     6650   6185   6710     72   -306   -346       O  
ATOM    216  N   GLU A  31      30.280   4.161   9.935  1.00 28.49           N  
ANISOU  216  N   GLU A  31     3841   3279   3706    -93   -123   -262       N  
ATOM    217  CA  GLU A  31      30.856   2.819   9.967  1.00 26.39           C  
ANISOU  217  CA  GLU A  31     3536   3051   3441    -97    -80   -271       C  
ATOM    218  C   GLU A  31      31.548   2.475   8.653  1.00 34.57           C  
ANISOU  218  C   GLU A  31     4607   4068   4461   -159    -29   -262       C  
ATOM    219  O   GLU A  31      32.491   1.680   8.625  1.00 28.54           O  
ANISOU  219  O   GLU A  31     3809   3324   3711   -178     14   -281       O  
ATOM    220  CB  GLU A  31      29.760   1.780  10.250  1.00 30.12           C  
ANISOU  220  CB  GLU A  31     3992   3559   3892    -53    -98   -256       C  
ATOM    221  CG  GLU A  31      29.013   2.008  11.561  1.00 29.84           C  
ANISOU  221  CG  GLU A  31     3921   3549   3869      7   -144   -267       C  
ATOM    222  CD  GLU A  31      29.951   1.980  12.776  1.00 33.33           C  
ANISOU  222  CD  GLU A  31     4303   4016   4345     28   -137   -300       C  
ATOM    223  OE1 GLU A  31      30.737   1.024  12.897  1.00 35.57           O  
ANISOU  223  OE1 GLU A  31     4554   4323   4638     22   -103   -312       O  
ATOM    224  OE2 GLU A  31      29.914   2.922  13.599  1.00 32.45           O1-
ANISOU  224  OE2 GLU A  31     4178   3900   4252     52   -169   -318       O1-
ATOM    225  N   TYR A  32      31.060   3.067   7.566  1.00 25.33           N  
ANISOU  225  N   TYR A  32     3505   2860   3259   -192    -37   -233       N  
ATOM    226  CA  TYR A  32      31.635   2.875   6.240  1.00 23.21           C  
ANISOU  226  CA  TYR A  32     3281   2571   2968   -255     11   -222       C  
ATOM    227  C   TYR A  32      31.904   4.223   5.566  1.00 26.71           C  
ANISOU  227  C   TYR A  32     3785   2959   3404   -301      8   -210       C  
ATOM    228  O   TYR A  32      31.268   4.568   4.568  1.00 29.04           O  
ANISOU  228  O   TYR A  32     4149   3225   3660   -323     -5   -177       O  
ATOM    229  CB  TYR A  32      30.693   2.011   5.372  1.00 23.47           C  
ANISOU  229  CB  TYR A  32     3346   2614   2958   -255      9   -193       C  
ATOM    230  CG  TYR A  32      30.679   0.549   5.771  1.00 31.51           C  
ANISOU  230  CG  TYR A  32     4310   3681   3983   -228     28   -205       C  
ATOM    231  CD1 TYR A  32      29.815   0.077   6.760  1.00 28.45           C  
ANISOU  231  CD1 TYR A  32     3882   3324   3602   -166     -8   -205       C  
ATOM    232  CD2 TYR A  32      31.550  -0.356   5.177  1.00 46.53           C  
ANISOU  232  CD2 TYR A  32     6197   5596   5885   -266     84   -218       C  
ATOM    233  CE1 TYR A  32      29.815  -1.270   7.134  1.00 28.74           C  
ANISOU  233  CE1 TYR A  32     3871   3402   3646   -143     10   -214       C  
ATOM    234  CE2 TYR A  32      31.559  -1.692   5.540  1.00 47.77           C  
ANISOU  234  CE2 TYR A  32     6305   5795   6053   -241    100   -229       C  
ATOM    235  CZ  TYR A  32      30.692  -2.145   6.516  1.00 40.63           C  
ANISOU  235  CZ  TYR A  32     5366   4918   5155   -180     62   -224       C  
ATOM    236  OH  TYR A  32      30.714  -3.473   6.868  1.00 35.05           O  
ANISOU  236  OH  TYR A  32     4612   4247   4458   -158     78   -232       O  
ATOM    237  N   PRO A  33      32.847   5.009   6.115  1.00 34.69           N  
ANISOU  237  N   PRO A  33     4773   3955   4453   -314     18   -237       N  
ATOM    238  CA  PRO A  33      33.105   6.334   5.530  1.00 28.54           C  
ANISOU  238  CA  PRO A  33     4053   3120   3671   -357     15   -225       C  
ATOM    239  C   PRO A  33      33.700   6.235   4.133  1.00 27.01           C  
ANISOU  239  C   PRO A  33     3914   2902   3446   -432     69   -210       C  
ATOM    240  O   PRO A  33      33.657   7.209   3.361  1.00 34.19           O  
ANISOU  240  O   PRO A  33     4893   3763   4336   -472     65   -186       O  
ATOM    241  CB  PRO A  33      34.115   6.968   6.510  1.00 34.02           C  
ANISOU  241  CB  PRO A  33     4695   3812   4420   -354     22   -265       C  
ATOM    242  CG  PRO A  33      34.768   5.820   7.172  1.00 29.70           C  
ANISOU  242  CG  PRO A  33     4073   3316   3896   -334     53   -298       C  
ATOM    243  CD  PRO A  33      33.718   4.728   7.269  1.00 32.34           C  
ANISOU  243  CD  PRO A  33     4397   3687   4202   -290     31   -279       C  
ATOM    244  N   ASP A  34      34.237   5.065   3.808  1.00 25.71           N  
ANISOU  244  N   ASP A  34     3721   2772   3277   -450    119   -224       N  
ATOM    245  CA  ASP A  34      34.828   4.832   2.501  1.00 31.41           C  
ANISOU  245  CA  ASP A  34     4488   3479   3968   -521    176   -216       C  
ATOM    246  C   ASP A  34      33.763   4.605   1.432  1.00 34.21           C  
ANISOU  246  C   ASP A  34     4913   3823   4261   -529    158   -172       C  
ATOM    247  O   ASP A  34      34.081   4.457   0.257  1.00 32.74           O  
ANISOU  247  O   ASP A  34     4777   3624   4039   -587    199   -159       O  
ATOM    248  CB  ASP A  34      35.805   3.653   2.541  1.00 41.98           C  
ANISOU  248  CB  ASP A  34     5767   4858   5327   -537    235   -252       C  
ATOM    249  CG  ASP A  34      35.179   2.388   3.095  1.00 55.15           C  
ANISOU  249  CG  ASP A  34     7385   6575   6997   -479    216   -255       C  
ATOM    250  OD1 ASP A  34      34.440   2.467   4.098  1.00 59.21           O  
ANISOU  250  OD1 ASP A  34     7870   7102   7524   -416    164   -252       O  
ATOM    251  OD2 ASP A  34      35.434   1.309   2.527  1.00 63.99           O1-
ANISOU  251  OD2 ASP A  34     8492   7718   8104   -498    256   -262       O1-
ATOM    252  N   GLU A  35      32.501   4.586   1.839  1.00 26.37           N  
ANISOU  252  N   GLU A  35     3924   2837   3257   -470     95   -151       N  
ATOM    253  CA  GLU A  35      31.417   4.348   0.891  1.00 23.73           C  
ANISOU  253  CA  GLU A  35     3652   2494   2870   -470     70   -113       C  
ATOM    254  C   GLU A  35      30.449   5.521   0.781  1.00 26.79           C  
ANISOU  254  C   GLU A  35     4100   2837   3241   -453      5    -81       C  
ATOM    255  O   GLU A  35      29.247   5.336   0.565  1.00 30.95           O  
ANISOU  255  O   GLU A  35     4653   3366   3742   -418    -42    -59       O  
ATOM    256  CB  GLU A  35      30.672   3.050   1.223  1.00 21.69           C  
ANISOU  256  CB  GLU A  35     3349   2285   2608   -421     59   -117       C  
ATOM    257  CG  GLU A  35      31.523   1.813   0.955  1.00 30.04           C  
ANISOU  257  CG  GLU A  35     4366   3379   3670   -447    123   -140       C  
ATOM    258  CD  GLU A  35      30.728   0.533   0.980  1.00 31.41           C  
ANISOU  258  CD  GLU A  35     4512   3592   3831   -409    114   -137       C  
ATOM    259  OE1 GLU A  35      29.684   0.492   1.660  1.00 31.99           O  
ANISOU  259  OE1 GLU A  35     4569   3676   3909   -351     62   -128       O  
ATOM    260  OE2 GLU A  35      31.153  -0.432   0.323  1.00 31.07           O1-
ANISOU  260  OE2 GLU A  35     4461   3569   3775   -438    161   -146       O1-
ATOM    261  N   ILE A  36      30.980   6.731   0.910  1.00 30.35           N  
ANISOU  261  N   ILE A  36     4574   3247   3711   -477      1    -82       N  
ATOM    262  CA  ILE A  36      30.149   7.921   0.810  1.00 27.13           C  
ANISOU  262  CA  ILE A  36     4224   2790   3293   -462    -63    -54       C  
ATOM    263  C   ILE A  36      29.672   8.195  -0.618  1.00 26.20           C  
ANISOU  263  C   ILE A  36     4206   2634   3115   -504    -70    -11       C  
ATOM    264  O   ILE A  36      28.916   9.148  -0.849  1.00 29.64           O  
ANISOU  264  O   ILE A  36     4700   3026   3538   -493   -128     16       O  
ATOM    265  CB  ILE A  36      30.870   9.181   1.336  1.00 30.63           C  
ANISOU  265  CB  ILE A  36     4666   3195   3777   -478    -66    -68       C  
ATOM    266  CG1 ILE A  36      32.219   9.346   0.637  1.00 35.17           C  
ANISOU  266  CG1 ILE A  36     5263   3752   4349   -558      8    -74       C  
ATOM    267  CG2 ILE A  36      31.020   9.119   2.843  1.00 40.01           C  
ANISOU  267  CG2 ILE A  36     5764   4416   5022   -422    -82   -107       C  
ATOM    268  CD1 ILE A  36      32.881  10.695   0.909  1.00 47.30           C  
ANISOU  268  CD1 ILE A  36     6814   5238   5919   -585      6    -81       C  
ATOM    269  N   GLU A  37      30.088   7.369  -1.577  1.00 27.80           N  
ANISOU  269  N   GLU A  37     4429   2853   3279   -550    -16     -5       N  
ATOM    270  CA  GLU A  37      29.535   7.509  -2.919  1.00 30.69           C  
ANISOU  270  CA  GLU A  37     4890   3190   3582   -584    -27     36       C  
ATOM    271  C   GLU A  37      28.186   6.789  -3.058  1.00 31.44           C  
ANISOU  271  C   GLU A  37     4987   3309   3651   -531    -77     50       C  
ATOM    272  O   GLU A  37      27.540   6.898  -4.087  1.00 30.53           O  
ANISOU  272  O   GLU A  37     4947   3170   3484   -547   -101     82       O  
ATOM    273  CB  GLU A  37      30.526   7.071  -4.012  1.00 32.47           C  
ANISOU  273  CB  GLU A  37     5148   3418   3771   -663     52     37       C  
ATOM    274  CG  GLU A  37      30.667   5.569  -4.197  1.00 38.75           C  
ANISOU  274  CG  GLU A  37     5895   4271   4558   -661     96     15       C  
ATOM    275  CD  GLU A  37      31.658   4.923  -3.237  1.00 41.60           C  
ANISOU  275  CD  GLU A  37     6157   4673   4976   -652    144    -33       C  
ATOM    276  OE1 GLU A  37      31.832   5.432  -2.103  1.00 33.12           O  
ANISOU  276  OE1 GLU A  37     5034   3597   3953   -617    122    -51       O  
ATOM    277  OE2 GLU A  37      32.259   3.892  -3.631  1.00 35.28           O1-
ANISOU  277  OE2 GLU A  37     5329   3907   4169   -679    202    -53       O1-
ATOM    278  N   TYR A  38      27.767   6.075  -2.012  1.00 27.30           N  
ANISOU  278  N   TYR A  38     4381   2829   3163   -469    -94     24       N  
ATOM    279  CA  TYR A  38      26.481   5.367  -1.999  1.00 25.43           C  
ANISOU  279  CA  TYR A  38     4135   2616   2911   -416   -140     31       C  
ATOM    280  C   TYR A  38      25.387   6.124  -1.256  1.00 27.07           C  
ANISOU  280  C   TYR A  38     4338   2805   3140   -355   -220     35       C  
ATOM    281  O   TYR A  38      25.656   6.965  -0.392  1.00 29.69           O  
ANISOU  281  O   TYR A  38     4647   3123   3513   -339   -238     22       O  
ATOM    282  CB  TYR A  38      26.604   4.017  -1.272  1.00 25.82           C  
ANISOU  282  CB  TYR A  38     4096   2729   2987   -385   -109      0       C  
ATOM    283  CG  TYR A  38      27.405   2.942  -1.969  1.00 26.15           C  
ANISOU  283  CG  TYR A  38     4128   2799   3009   -430    -37     -9       C  
ATOM    284  CD1 TYR A  38      28.784   2.969  -1.946  1.00 27.55           C  
ANISOU  284  CD1 TYR A  38     4285   2978   3205   -478     26    -30       C  
ATOM    285  CD2 TYR A  38      26.774   1.881  -2.615  1.00 26.13           C  
ANISOU  285  CD2 TYR A  38     4132   2823   2975   -424    -34     -3       C  
ATOM    286  CE1 TYR A  38      29.531   1.994  -2.553  1.00 31.57           C  
ANISOU  286  CE1 TYR A  38     4780   3513   3701   -519     91    -44       C  
ATOM    287  CE2 TYR A  38      27.521   0.889  -3.246  1.00 29.55           C  
ANISOU  287  CE2 TYR A  38     4552   3282   3393   -465     32    -16       C  
ATOM    288  CZ  TYR A  38      28.906   0.956  -3.201  1.00 25.67           C  
ANISOU  288  CZ  TYR A  38     4040   2791   2921   -512     94    -37       C  
ATOM    289  OH  TYR A  38      29.691   0.006  -3.802  1.00 28.05           O  
ANISOU  289  OH  TYR A  38     4326   3119   3214   -554    159    -55       O  
ATOM    290  N   ILE A  39      24.147   5.759  -1.549  1.00 28.50           N  
ANISOU  290  N   ILE A  39     4536   2993   3300   -317   -268     47       N  
ATOM    291  CA  ILE A  39      23.028   6.114  -0.694  1.00 28.40           C  
ANISOU  291  CA  ILE A  39     4495   2981   3315   -250   -338     39       C  
ATOM    292  C   ILE A  39      22.531   4.819  -0.076  1.00 29.40           C  
ANISOU  292  C   ILE A  39     4548   3167   3456   -206   -328     16       C  
ATOM    293  O   ILE A  39      22.328   3.847  -0.788  1.00 25.24           O  
ANISOU  293  O   ILE A  39     4029   2661   2898   -218   -306     23       O  
ATOM    294  CB  ILE A  39      21.895   6.781  -1.485  1.00 33.95           C  
ANISOU  294  CB  ILE A  39     5273   3639   3986   -238   -408     67       C  
ATOM    295  CG1 ILE A  39      22.350   8.144  -2.012  1.00 32.49           C  
ANISOU  295  CG1 ILE A  39     5165   3389   3790   -278   -424     92       C  
ATOM    296  CG2 ILE A  39      20.660   6.932  -0.613  1.00 30.62           C  
ANISOU  296  CG2 ILE A  39     4812   3227   3597   -165   -476     50       C  
ATOM    297  CD1 ILE A  39      21.295   8.858  -2.842  1.00 44.34           C  
ANISOU  297  CD1 ILE A  39     6748   4840   5258   -268   -497    123       C  
ATOM    298  N   PHE A  40      22.381   4.786   1.248  1.00 27.45           N  
ANISOU  298  N   PHE A  40     4229   2947   3255   -159   -341    -11       N  
ATOM    299  CA  PHE A  40      21.878   3.585   1.926  1.00 23.34           C  
ANISOU  299  CA  PHE A  40     3639   2481   2748   -117   -332    -30       C  
ATOM    300  C   PHE A  40      20.459   3.776   2.456  1.00 22.16           C  
ANISOU  300  C   PHE A  40     3473   2334   2611    -56   -399    -37       C  
ATOM    301  O   PHE A  40      20.120   4.847   2.951  1.00 25.68           O  
ANISOU  301  O   PHE A  40     3926   2753   3078    -33   -446    -42       O  
ATOM    302  CB  PHE A  40      22.801   3.196   3.100  1.00 25.27           C  
ANISOU  302  CB  PHE A  40     3807   2763   3032   -108   -291    -58       C  
ATOM    303  CG  PHE A  40      24.210   2.898   2.688  1.00 28.95           C  
ANISOU  303  CG  PHE A  40     4274   3231   3494   -163   -223    -60       C  
ATOM    304  CD1 PHE A  40      25.262   3.723   3.093  1.00 24.42           C  
ANISOU  304  CD1 PHE A  40     3694   2638   2945   -186   -205    -71       C  
ATOM    305  CD2 PHE A  40      24.492   1.796   1.880  1.00 28.66           C  
ANISOU  305  CD2 PHE A  40     4242   3215   3432   -193   -177    -55       C  
ATOM    306  CE1 PHE A  40      26.564   3.444   2.702  1.00 26.63           C  
ANISOU  306  CE1 PHE A  40     3972   2921   3226   -239   -142    -79       C  
ATOM    307  CE2 PHE A  40      25.796   1.512   1.496  1.00 31.44           C  
ANISOU  307  CE2 PHE A  40     4591   3570   3783   -245   -114    -63       C  
ATOM    308  CZ  PHE A  40      26.833   2.341   1.909  1.00 29.00           C  
ANISOU  308  CZ  PHE A  40     4276   3243   3501   -268    -96    -75       C  
ATOM    309  N   LYS A  41      19.641   2.734   2.359  1.00 25.62           N  
ANISOU  309  N   LYS A  41     3890   2805   3040    -31   -402    -41       N  
ATOM    310  CA  LYS A  41      18.346   2.707   3.030  1.00 25.66           C  
ANISOU  310  CA  LYS A  41     3862   2823   3063     27   -454    -56       C  
ATOM    311  C   LYS A  41      18.253   1.406   3.794  1.00 24.16           C  
ANISOU  311  C   LYS A  41     3599   2691   2890     51   -418    -75       C  
ATOM    312  O   LYS A  41      18.502   0.345   3.231  1.00 28.35           O  
ANISOU  312  O   LYS A  41     4127   3242   3402     30   -377    -68       O  
ATOM    313  CB  LYS A  41      17.179   2.786   2.014  1.00 25.06           C  
ANISOU  313  CB  LYS A  41     3840   2722   2959     36   -504    -41       C  
ATOM    314  CG  LYS A  41      17.230   4.005   1.137  1.00 33.24           C  
ANISOU  314  CG  LYS A  41     4959   3698   3973     10   -542    -17       C  
ATOM    315  CD  LYS A  41      15.978   4.140   0.262  1.00 43.38           C  
ANISOU  315  CD  LYS A  41     6293   4956   5233     29   -603     -6       C  
ATOM    316  CE  LYS A  41      15.996   5.469  -0.484  1.00 52.81           C  
ANISOU  316  CE  LYS A  41     7571   6085   6408      8   -650     19       C  
ATOM    317  NZ  LYS A  41      16.423   6.603   0.403  1.00 53.64           N1+
ANISOU  317  NZ  LYS A  41     7663   6167   6552     17   -666     10       N1+
ATOM    318  N   PRO A  42      17.946   1.477   5.094  1.00 24.30           N  
ANISOU  318  N   PRO A  42     3558   2735   2942     94   -432    -98       N  
ATOM    319  CA  PRO A  42      17.872   2.715   5.874  1.00 24.84           C  
ANISOU  319  CA  PRO A  42     3620   2782   3037    117   -472   -112       C  
ATOM    320  C   PRO A  42      19.264   3.329   5.919  1.00 24.51           C  
ANISOU  320  C   PRO A  42     3590   2721   3000     79   -440   -107       C  
ATOM    321  O   PRO A  42      20.230   2.635   5.589  1.00 22.54           O  
ANISOU  321  O   PRO A  42     3338   2487   2741     43   -384   -101       O  
ATOM    322  CB  PRO A  42      17.483   2.222   7.269  1.00 26.54           C  
ANISOU  322  CB  PRO A  42     3759   3044   3280    163   -469   -139       C  
ATOM    323  CG  PRO A  42      18.005   0.828   7.333  1.00 25.68           C  
ANISOU  323  CG  PRO A  42     3615   2977   3164    150   -411   -137       C  
ATOM    324  CD  PRO A  42      17.825   0.282   5.941  1.00 25.03           C  
ANISOU  324  CD  PRO A  42     3581   2880   3049    119   -400   -115       C  
ATOM    325  N   SER A  43      19.365   4.591   6.311  1.00 25.84           N  
ANISOU  325  N   SER A  43     3771   2858   3188     86   -474   -114       N  
ATOM    326  CA  SER A  43      20.658   5.270   6.332  1.00 23.97           C  
ANISOU  326  CA  SER A  43     3547   2599   2961     48   -446   -112       C  
ATOM    327  C   SER A  43      21.395   5.076   7.662  1.00 27.80           C  
ANISOU  327  C   SER A  43     3960   3122   3479     66   -419   -141       C  
ATOM    328  O   SER A  43      22.567   5.433   7.796  1.00 24.90           O  
ANISOU  328  O   SER A  43     3590   2745   3125     36   -388   -146       O  
ATOM    329  CB  SER A  43      20.479   6.758   6.028  1.00 28.11           C  
ANISOU  329  CB  SER A  43     4124   3065   3491     42   -497   -104       C  
ATOM    330  OG  SER A  43      19.892   7.441   7.123  1.00 27.33           O  
ANISOU  330  OG  SER A  43     3988   2969   3428     91   -542   -130       O  
ATOM    331  N   CYS A  44      20.699   4.509   8.639  1.00 24.46           N  
ANISOU  331  N   CYS A  44     3481   2741   3070    113   -430   -160       N  
ATOM    332  CA  CYS A  44      21.284   4.252   9.956  1.00 22.56           C  
ANISOU  332  CA  CYS A  44     3174   2541   2856    135   -409   -186       C  
ATOM    333  C   CYS A  44      20.853   2.871  10.440  1.00 25.79           C  
ANISOU  333  C   CYS A  44     3537   3004   3259    161   -386   -191       C  
ATOM    334  O   CYS A  44      19.850   2.315   9.961  1.00 24.07           O  
ANISOU  334  O   CYS A  44     3330   2791   3024    172   -399   -181       O  
ATOM    335  CB  CYS A  44      20.883   5.351  10.960  1.00 22.32           C  
ANISOU  335  CB  CYS A  44     3123   2504   2854    173   -456   -211       C  
ATOM    336  SG  CYS A  44      19.164   5.290  11.559  1.00 25.90           S  
ANISOU  336  SG  CYS A  44     3551   2978   3312    232   -508   -227       S  
ATOM    337  N   VAL A  45      21.614   2.306  11.372  1.00 21.51           N  
ANISOU  337  N   VAL A  45     2943   2499   2731    169   -353   -206       N  
ATOM    338  CA  VAL A  45      21.341   0.959  11.871  1.00 20.12           C  
ANISOU  338  CA  VAL A  45     2724   2371   2551    189   -328   -208       C  
ATOM    339  C   VAL A  45      21.410   0.925  13.403  1.00 20.62           C  
ANISOU  339  C   VAL A  45     2729   2473   2633    228   -333   -232       C  
ATOM    340  O   VAL A  45      22.111   1.733  14.013  1.00 25.42           O  
ANISOU  340  O   VAL A  45     3324   3074   3259    230   -340   -250       O  
ATOM    341  CB  VAL A  45      22.315  -0.075  11.270  1.00 18.66           C  
ANISOU  341  CB  VAL A  45     2539   2195   2356    153   -274   -195       C  
ATOM    342  CG1 VAL A  45      22.067  -0.255   9.775  1.00 23.17           C  
ANISOU  342  CG1 VAL A  45     3165   2738   2902    117   -267   -171       C  
ATOM    343  CG2 VAL A  45      23.785   0.355  11.528  1.00 24.29           C  
ANISOU  343  CG2 VAL A  45     3242   2900   3088    128   -248   -208       C  
ATOM    344  N   PRO A  46      20.661   0.002  14.024  1.00 22.22           N  
ANISOU  344  N   PRO A  46     2897   2715   2830    259   -329   -235       N  
ATOM    345  CA  PRO A  46      20.641  -0.118  15.485  1.00 22.07           C  
ANISOU  345  CA  PRO A  46     2827   2736   2822    296   -332   -257       C  
ATOM    346  C   PRO A  46      21.711  -1.115  15.912  1.00 24.16           C  
ANISOU  346  C   PRO A  46     3062   3030   3089    288   -289   -254       C  
ATOM    347  O   PRO A  46      21.642  -2.262  15.510  1.00 23.04           O  
ANISOU  347  O   PRO A  46     2918   2901   2937    278   -261   -238       O  
ATOM    348  CB  PRO A  46      19.245  -0.673  15.770  1.00 23.77           C  
ANISOU  348  CB  PRO A  46     3028   2977   3029    326   -346   -258       C  
ATOM    349  CG  PRO A  46      18.908  -1.486  14.530  1.00 29.29           C  
ANISOU  349  CG  PRO A  46     3756   3662   3711    302   -330   -233       C  
ATOM    350  CD  PRO A  46      19.697  -0.913  13.373  1.00 22.16           C  
ANISOU  350  CD  PRO A  46     2900   2715   2805    261   -325   -219       C  
ATOM    351  N   LEU A  47      22.681  -0.662  16.701  1.00 24.26           N  
ANISOU  351  N   LEU A  47     3052   3049   3118    292   -287   -272       N  
ATOM    352  CA  LEU A  47      23.822  -1.495  17.100  1.00 20.03           C  
ANISOU  352  CA  LEU A  47     2487   2534   2588    285   -251   -274       C  
ATOM    353  C   LEU A  47      24.030  -1.387  18.614  1.00 21.74           C  
ANISOU  353  C   LEU A  47     2661   2788   2813    322   -263   -296       C  
ATOM    354  O   LEU A  47      23.727  -0.363  19.215  1.00 25.07           O  
ANISOU  354  O   LEU A  47     3077   3207   3241    342   -295   -316       O  
ATOM    355  CB  LEU A  47      25.096  -1.028  16.384  1.00 24.38           C  
ANISOU  355  CB  LEU A  47     3056   3053   3153    244   -232   -277       C  
ATOM    356  CG  LEU A  47      25.097  -0.996  14.853  1.00 23.57           C  
ANISOU  356  CG  LEU A  47     3002   2913   3040    201   -218   -256       C  
ATOM    357  CD1 LEU A  47      26.358  -0.326  14.297  1.00 22.01           C  
ANISOU  357  CD1 LEU A  47     2822   2684   2858    160   -199   -265       C  
ATOM    358  CD2 LEU A  47      24.929  -2.402  14.301  1.00 24.60           C  
ANISOU  358  CD2 LEU A  47     3131   3060   3156    191   -186   -238       C  
ATOM    359  N   MET A  48      24.547  -2.450  19.224  1.00 22.03           N  
ANISOU  359  N   MET A  48     2667   2855   2846    332   -240   -294       N  
ATOM    360  CA  MET A  48      24.885  -2.420  20.639  1.00 22.19           C  
ANISOU  360  CA  MET A  48     2650   2910   2870    365   -250   -314       C  
ATOM    361  C   MET A  48      26.277  -1.824  20.738  1.00 21.17           C  
ANISOU  361  C   MET A  48     2512   2766   2765    351   -247   -334       C  
ATOM    362  O   MET A  48      27.225  -2.328  20.133  1.00 22.94           O  
ANISOU  362  O   MET A  48     2738   2977   3001    323   -219   -330       O  
ATOM    363  CB  MET A  48      24.862  -3.837  21.235  1.00 24.92           C  
ANISOU  363  CB  MET A  48     2972   3293   3203    382   -229   -300       C  
ATOM    364  CG  MET A  48      23.465  -4.509  21.212  1.00 23.91           C  
ANISOU  364  CG  MET A  48     2850   3182   3054    395   -228   -281       C  
ATOM    365  SD  MET A  48      22.147  -3.537  21.987  1.00 25.55           S  
ANISOU  365  SD  MET A  48     3052   3405   3251    428   -265   -300       S  
ATOM    366  CE  MET A  48      22.652  -3.521  23.717  1.00 26.03           C  
ANISOU  366  CE  MET A  48     3075   3511   3306    463   -273   -321       C  
ATOM    367  N   ARG A  49      26.390  -0.726  21.474  1.00 20.53           N  
ANISOU  367  N   ARG A  49     2420   2686   2695    368   -275   -361       N  
ATOM    368  CA  ARG A  49      27.662  -0.011  21.598  1.00 19.86           C  
ANISOU  368  CA  ARG A  49     2325   2585   2638    355   -275   -386       C  
ATOM    369  C   ARG A  49      27.814   0.420  23.043  1.00 21.75           C  
ANISOU  369  C   ARG A  49     2529   2856   2880    394   -300   -415       C  
ATOM    370  O   ARG A  49      26.832   0.811  23.670  1.00 20.95           O  
ANISOU  370  O   ARG A  49     2423   2771   2765    422   -325   -421       O  
ATOM    371  CB  ARG A  49      27.660   1.219  20.678  1.00 25.68           C  
ANISOU  371  CB  ARG A  49     3095   3272   3388    325   -285   -389       C  
ATOM    372  CG  ARG A  49      27.748   0.871  19.173  1.00 26.34           C  
ANISOU  372  CG  ARG A  49     3218   3322   3467    280   -257   -362       C  
ATOM    373  CD  ARG A  49      29.112   0.243  18.842  1.00 24.25           C  
ANISOU  373  CD  ARG A  49     2940   3054   3218    251   -219   -368       C  
ATOM    374  NE  ARG A  49      29.211  -0.342  17.489  1.00 23.83           N  
ANISOU  374  NE  ARG A  49     2919   2978   3157    209   -187   -344       N  
ATOM    375  CZ  ARG A  49      29.675   0.324  16.435  1.00 30.39           C  
ANISOU  375  CZ  ARG A  49     3784   3768   3995    165   -173   -342       C  
ATOM    376  NH1 ARG A  49      29.778  -0.265  15.251  1.00 25.86           N1+
ANISOU  376  NH1 ARG A  49     3237   3178   3409    127   -142   -322       N1+
ATOM    377  NH2 ARG A  49      30.041   1.591  16.569  1.00 32.46           N  
ANISOU  377  NH2 ARG A  49     4053   4004   4275    157   -190   -360       N  
ATOM    378  N   CYS A  50      29.036   0.337  23.564  1.00 20.61           N  
ANISOU  378  N   CYS A  50     2358   2719   2754    396   -294   -436       N  
ATOM    379  CA  CYS A  50      29.305   0.768  24.924  1.00 20.43           C  
ANISOU  379  CA  CYS A  50     2302   2727   2734    433   -320   -467       C  
ATOM    380  C   CYS A  50      28.880   2.225  25.065  1.00 27.51           C  
ANISOU  380  C   CYS A  50     3205   3605   3642    438   -350   -490       C  
ATOM    381  O   CYS A  50      29.218   3.062  24.231  1.00 26.11           O  
ANISOU  381  O   CYS A  50     3048   3385   3489    407   -349   -495       O  
ATOM    382  CB  CYS A  50      30.796   0.588  25.262  1.00 19.68           C  
ANISOU  382  CB  CYS A  50     2179   2633   2664    429   -311   -491       C  
ATOM    383  SG  CYS A  50      31.312  -1.137  25.303  1.00 21.28           S  
ANISOU  383  SG  CYS A  50     2369   2860   2857    432   -283   -469       S  
ATOM    384  N   GLY A  51      28.125   2.515  26.120  1.00 20.00           N  
ANISOU  384  N   GLY A  51     2237   2687   2675    476   -377   -505       N  
ATOM    385  CA  GLY A  51      27.647   3.860  26.376  1.00 22.85           C  
ANISOU  385  CA  GLY A  51     2599   3034   3050    487   -410   -532       C  
ATOM    386  C   GLY A  51      27.396   4.057  27.851  1.00 27.33           C  
ANISOU  386  C   GLY A  51     3133   3649   3604    531   -434   -561       C  
ATOM    387  O   GLY A  51      27.551   3.123  28.659  1.00 25.65           O  
ANISOU  387  O   GLY A  51     2900   3478   3367    552   -426   -557       O  
ATOM    388  N   GLY A  52      27.005   5.272  28.216  1.00 20.14           N  
ANISOU  388  N   GLY A  52     2607   2297   2747    190   -504   -693       N  
ATOM    389  CA  GLY A  52      26.825   5.580  29.620  1.00 17.03           C  
ANISOU  389  CA  GLY A  52     2203   1906   2363    203   -519   -716       C  
ATOM    390  C   GLY A  52      28.109   6.145  30.172  1.00 25.11           C  
ANISOU  390  C   GLY A  52     3212   2933   3397    180   -519   -725       C  
ATOM    391  O   GLY A  52      29.002   6.521  29.415  1.00 27.85           O  
ANISOU  391  O   GLY A  52     3560   3274   3749    154   -510   -712       O  
ATOM    392  N   CYS A  53      28.202   6.214  31.495  1.00 22.23           N  
ANISOU  392  N   CYS A  53     2834   2577   3037    188   -530   -746       N  
ATOM    393  CA  CYS A  53      29.299   6.918  32.115  1.00 18.30           C  
ANISOU  393  CA  CYS A  53     2325   2077   2551    165   -537   -755       C  
ATOM    394  C   CYS A  53      30.065   6.052  33.117  1.00 26.92           C  
ANISOU  394  C   CYS A  53     3387   3201   3639    167   -536   -765       C  
ATOM    395  O   CYS A  53      29.541   5.078  33.686  1.00 21.01           O  
ANISOU  395  O   CYS A  53     2629   2474   2880    190   -535   -772       O  
ATOM    396  CB  CYS A  53      28.804   8.202  32.789  1.00 21.88           C  
ANISOU  396  CB  CYS A  53     2797   2501   3014    164   -556   -771       C  
ATOM    397  SG  CYS A  53      27.131   8.094  33.511  1.00 28.81           S  
ANISOU  397  SG  CYS A  53     3689   3370   3885    200   -566   -787       S  
ATOM    398  N   CYS A  54      31.318   6.428  33.322  1.00 24.26           N  
ANISOU  398  N   CYS A  54     3036   2867   3315    142   -538   -765       N  
ATOM    399  CA  CYS A  54      32.153   5.784  34.323  1.00 21.32           C  
ANISOU  399  CA  CYS A  54     2636   2521   2945    138   -542   -773       C  
ATOM    400  C   CYS A  54      32.154   6.631  35.582  1.00 27.47           C  
ANISOU  400  C   CYS A  54     3421   3290   3727    134   -565   -795       C  
ATOM    401  O   CYS A  54      31.552   7.713  35.614  1.00 25.99           O  
ANISOU  401  O   CYS A  54     3258   3074   3542    133   -575   -804       O  
ATOM    402  CB  CYS A  54      33.564   5.614  33.779  1.00 22.85           C  
ANISOU  402  CB  CYS A  54     2807   2723   3153    112   -529   -758       C  
ATOM    403  SG  CYS A  54      33.614   4.423  32.414  1.00 24.53           S  
ANISOU  403  SG  CYS A  54     3010   2950   3358    118   -497   -735       S  
ATOM    404  N   ASN A  55      32.827   6.150  36.622  1.00 22.55           N  
ANISOU  404  N   ASN A  55     2776   2689   3103    130   -574   -804       N  
ATOM    405  CA  ASN A  55      32.749   6.838  37.903  1.00 33.47           C  
ANISOU  405  CA  ASN A  55     4167   4065   4484    127   -597   -827       C  
ATOM    406  C   ASN A  55      33.412   8.221  37.940  1.00 31.05           C  
ANISOU  406  C   ASN A  55     3872   3732   4194     99   -610   -832       C  
ATOM    407  O   ASN A  55      33.088   9.039  38.797  1.00 28.48           O  
ANISOU  407  O   ASN A  55     3565   3391   3866     97   -626   -852       O  
ATOM    408  CB  ASN A  55      33.299   5.964  39.025  1.00 39.96           C  
ANISOU  408  CB  ASN A  55     4965   4917   5300    128   -606   -834       C  
ATOM    409  CG  ASN A  55      33.029   6.551  40.385  1.00 50.12           C  
ANISOU  409  CG  ASN A  55     6267   6198   6578    127   -628   -859       C  
ATOM    410  ND2 ASN A  55      34.086   6.976  41.077  1.00 50.07           N  
ANISOU  410  ND2 ASN A  55     6251   6193   6580    101   -646   -864       N  
ATOM    411  OD1 ASN A  55      31.876   6.639  40.806  1.00 51.43           O  
ANISOU  411  OD1 ASN A  55     6453   6357   6730    149   -629   -874       O  
ATOM    412  N   ASP A  56      34.357   8.464  37.036  1.00 33.40           N  
ANISOU  412  N   ASP A  56     4159   4023   4508     76   -601   -813       N  
ATOM    413  CA  ASP A  56      35.065   9.730  37.017  1.00 25.04           C  
ANISOU  413  CA  ASP A  56     3108   2940   3466     48   -613   -815       C  
ATOM    414  C   ASP A  56      35.604  10.083  35.638  1.00 24.06           C  
ANISOU  414  C   ASP A  56     2982   2801   3356     31   -596   -793       C  
ATOM    415  O   ASP A  56      35.645   9.257  34.729  1.00 23.45           O  
ANISOU  415  O   ASP A  56     2895   2737   3276     37   -575   -775       O  
ATOM    416  CB  ASP A  56      36.175   9.779  38.094  1.00 31.15           C  
ANISOU  416  CB  ASP A  56     3862   3726   4249     28   -632   -824       C  
ATOM    417  CG  ASP A  56      37.379   8.864  37.770  1.00 30.01           C  
ANISOU  417  CG  ASP A  56     3680   3605   4118     15   -622   -804       C  
ATOM    418  OD1 ASP A  56      38.095   9.161  36.807  1.00 24.07           O  
ANISOU  418  OD1 ASP A  56     2920   2843   3383     -3   -609   -786       O  
ATOM    419  OD2 ASP A  56      37.624   7.867  38.486  1.00 33.33           O1-
ANISOU  419  OD2 ASP A  56     4079   4053   4532     22   -626   -805       O1-
ATOM    420  N   GLU A  57      36.009  11.335  35.477  1.00 24.70           N  
ANISOU  420  N   GLU A  57     3076   2856   3454      8   -606   -794       N  
ATOM    421  CA  GLU A  57      36.406  11.821  34.161  1.00 26.72           C  
ANISOU  421  CA  GLU A  57     3337   3094   3722     -9   -590   -773       C  
ATOM    422  C   GLU A  57      37.754  11.304  33.673  1.00 27.50           C  
ANISOU  422  C   GLU A  57     3405   3207   3836    -29   -575   -754       C  
ATOM    423  O   GLU A  57      38.108  11.525  32.514  1.00 26.78           O  
ANISOU  423  O   GLU A  57     3316   3105   3753    -43   -557   -736       O  
ATOM    424  CB  GLU A  57      36.410  13.349  34.142  1.00 26.77           C  
ANISOU  424  CB  GLU A  57     3365   3065   3742    -26   -605   -779       C  
ATOM    425  CG  GLU A  57      35.037  13.952  33.968  1.00 36.08           C  
ANISOU  425  CG  GLU A  57     4575   4220   4912     -8   -609   -787       C  
ATOM    426  CD  GLU A  57      35.109  15.411  33.553  1.00 41.73           C  
ANISOU  426  CD  GLU A  57     5312   4900   5645    -28   -618   -786       C  
ATOM    427  OE1 GLU A  57      34.700  15.746  32.415  1.00 53.43           O  
ANISOU  427  OE1 GLU A  57     6809   6364   7129    -29   -608   -769       O  
ATOM    428  OE2 GLU A  57      35.585  16.218  34.364  1.00 31.75           O1-
ANISOU  428  OE2 GLU A  57     4048   3624   4393    -43   -636   -801       O1-
ATOM    429  N   GLY A  58      38.513  10.640  34.549  1.00 21.96           N  
ANISOU  429  N   GLY A  58     2675   2530   3140    -33   -583   -759       N  
ATOM    430  CA  GLY A  58      39.747   9.993  34.130  1.00 26.62           C  
ANISOU  430  CA  GLY A  58     3231   3134   3748    -50   -567   -740       C  
ATOM    431  C   GLY A  58      39.546   8.617  33.494  1.00 27.27           C  
ANISOU  431  C   GLY A  58     3301   3242   3821    -32   -540   -728       C  
ATOM    432  O   GLY A  58      40.505   7.983  33.030  1.00 26.61           O  
ANISOU  432  O   GLY A  58     3189   3169   3753    -43   -520   -712       O  
ATOM    433  N   LEU A  59      38.302   8.146  33.486  1.00 18.87           N  
ANISOU  433  N   LEU A  59     2255   2184   2732     -4   -537   -735       N  
ATOM    434  CA  LEU A  59      37.977   6.820  32.950  1.00 21.75           C  
ANISOU  434  CA  LEU A  59     2609   2570   3084     16   -514   -725       C  
ATOM    435  C   LEU A  59      37.063   6.906  31.738  1.00 26.59           C  
ANISOU  435  C   LEU A  59     3251   3171   3682     25   -497   -716       C  
ATOM    436  O   LEU A  59      36.226   7.803  31.636  1.00 23.59           O  
ANISOU  436  O   LEU A  59     2901   2768   3295     29   -509   -722       O  
ATOM    437  CB  LEU A  59      37.270   5.968  34.007  1.00 25.93           C  
ANISOU  437  CB  LEU A  59     3132   3123   3596     42   -527   -740       C  
ATOM    438  CG  LEU A  59      38.014   5.757  35.328  1.00 26.01           C  
ANISOU  438  CG  LEU A  59     3117   3149   3616     35   -548   -750       C  
ATOM    439  CD1 LEU A  59      37.075   5.132  36.361  1.00 25.86           C  
ANISOU  439  CD1 LEU A  59     3103   3148   3576     62   -561   -767       C  
ATOM    440  CD2 LEU A  59      39.236   4.870  35.079  1.00 22.11           C  
ANISOU  440  CD2 LEU A  59     2584   2675   3143     22   -532   -733       C  
ATOM    441  N   GLU A  60      37.212   5.956  30.825  1.00 20.96           N  
ANISOU  441  N   GLU A  60     2529   2470   2964     29   -469   -701       N  
ATOM    442  CA  GLU A  60      36.300   5.872  29.688  1.00 23.66           C  
ANISOU  442  CA  GLU A  60     2900   2802   3289     38   -454   -691       C  
ATOM    443  C   GLU A  60      35.686   4.481  29.535  1.00 23.94           C  
ANISOU  443  C   GLU A  60     2928   2861   3306     64   -439   -689       C  
ATOM    444  O   GLU A  60      36.256   3.470  29.939  1.00 22.67           O  
ANISOU  444  O   GLU A  60     2737   2725   3151     68   -430   -689       O  
ATOM    445  CB  GLU A  60      36.997   6.324  28.398  1.00 23.49           C  
ANISOU  445  CB  GLU A  60     2885   2763   3275     12   -431   -672       C  
ATOM    446  CG  GLU A  60      38.245   5.529  28.045  1.00 26.97           C  
ANISOU  446  CG  GLU A  60     3294   3220   3731     -2   -404   -660       C  
ATOM    447  CD  GLU A  60      38.951   6.061  26.804  1.00 33.50           C  
ANISOU  447  CD  GLU A  60     4131   4029   4567    -29   -379   -642       C  
ATOM    448  OE1 GLU A  60      38.517   7.094  26.254  1.00 36.12           O  
ANISOU  448  OE1 GLU A  60     4494   4335   4893    -39   -387   -638       O  
ATOM    449  OE2 GLU A  60      39.938   5.440  26.379  1.00 36.32           O1-
ANISOU  449  OE2 GLU A  60     4465   4396   4938    -42   -352   -631       O1-
ATOM    450  N   CYS A  61      34.502   4.445  28.941  1.00 20.57           N  
ANISOU  450  N   CYS A  61     2530   2426   2860     80   -439   -687       N  
ATOM    451  CA  CYS A  61      33.735   3.221  28.815  1.00 17.55           C  
ANISOU  451  CA  CYS A  61     2145   2062   2460    105   -429   -686       C  
ATOM    452  C   CYS A  61      34.076   2.598  27.476  1.00 22.81           C  
ANISOU  452  C   CYS A  61     2815   2731   3120     95   -398   -667       C  
ATOM    453  O   CYS A  61      33.688   3.131  26.429  1.00 21.19           O  
ANISOU  453  O   CYS A  61     2640   2506   2906     86   -392   -656       O  
ATOM    454  CB  CYS A  61      32.250   3.581  28.840  1.00 17.33           C  
ANISOU  454  CB  CYS A  61     2148   2021   2417    126   -446   -692       C  
ATOM    455  SG  CYS A  61      31.107   2.194  28.724  1.00 21.98           S  
ANISOU  455  SG  CYS A  61     2738   2629   2985    160   -440   -691       S  
ATOM    456  N   VAL A  62      34.803   1.483  27.508  1.00 18.45           N  
ANISOU  456  N   VAL A  62     2234   2203   2574     96   -377   -664       N  
ATOM    457  CA  VAL A  62      35.306   0.861  26.285  1.00 19.06           C  
ANISOU  457  CA  VAL A  62     2312   2283   2648     84   -342   -648       C  
ATOM    458  C   VAL A  62      34.908  -0.617  26.195  1.00 18.16           C  
ANISOU  458  C   VAL A  62     2186   2193   2522    106   -326   -648       C  
ATOM    459  O   VAL A  62      34.678  -1.268  27.211  1.00 21.68           O  
ANISOU  459  O   VAL A  62     2610   2658   2969    126   -339   -658       O  
ATOM    460  CB  VAL A  62      36.840   1.013  26.171  1.00 28.17           C  
ANISOU  460  CB  VAL A  62     3439   3437   3828     57   -323   -641       C  
ATOM    461  CG1 VAL A  62      37.207   2.502  26.094  1.00 21.38           C  
ANISOU  461  CG1 VAL A  62     2593   2550   2979     34   -337   -639       C  
ATOM    462  CG2 VAL A  62      37.534   0.334  27.344  1.00 28.49           C  
ANISOU  462  CG2 VAL A  62     3436   3500   3887     64   -330   -649       C  
ATOM    463  N   PRO A  63      34.816  -1.151  24.969  1.00 21.15           N  
ANISOU  463  N   PRO A  63     2581   2569   2886    101   -298   -635       N  
ATOM    464  CA  PRO A  63      34.384  -2.545  24.832  1.00 23.04           C  
ANISOU  464  CA  PRO A  63     2812   2830   3113    122   -283   -635       C  
ATOM    465  C   PRO A  63      35.458  -3.527  25.271  1.00 24.20           C  
ANISOU  465  C   PRO A  63     2914   2999   3281    121   -263   -636       C  
ATOM    466  O   PRO A  63      36.653  -3.281  25.056  1.00 25.51           O  
ANISOU  466  O   PRO A  63     3064   3161   3469     98   -245   -630       O  
ATOM    467  CB  PRO A  63      34.126  -2.688  23.324  1.00 25.05           C  
ANISOU  467  CB  PRO A  63     3099   3071   3347    111   -258   -622       C  
ATOM    468  CG  PRO A  63      34.983  -1.617  22.691  1.00 25.54           C  
ANISOU  468  CG  PRO A  63     3173   3112   3420     78   -248   -613       C  
ATOM    469  CD  PRO A  63      34.964  -0.470  23.667  1.00 23.87           C  
ANISOU  469  CD  PRO A  63     2957   2891   3223     77   -282   -622       C  
ATOM    470  N   THR A  64      35.042  -4.627  25.885  1.00 21.27           N  
ANISOU  470  N   THR A  64     2524   2650   2907    146   -266   -643       N  
ATOM    471  CA  THR A  64      35.983  -5.701  26.226  1.00 22.48           C  
ANISOU  471  CA  THR A  64     2635   2826   3081    146   -246   -641       C  
ATOM    472  C   THR A  64      35.610  -6.999  25.526  1.00 22.11           C  
ANISOU  472  C   THR A  64     2590   2791   3021    160   -219   -637       C  
ATOM    473  O   THR A  64      36.366  -7.968  25.549  1.00 21.91           O  
ANISOU  473  O   THR A  64     2532   2780   3013    160   -195   -634       O  
ATOM    474  CB  THR A  64      36.075  -5.941  27.740  1.00 24.73           C  
ANISOU  474  CB  THR A  64     2887   3128   3380    161   -273   -652       C  
ATOM    475  CG2 THR A  64      36.548  -4.675  28.441  1.00 26.60           C  
ANISOU  475  CG2 THR A  64     3122   3353   3630    145   -298   -657       C  
ATOM    476  OG1 THR A  64      34.793  -6.332  28.239  1.00 24.30           O  
ANISOU  476  OG1 THR A  64     2845   3083   3304    190   -293   -661       O  
ATOM    477  N   GLU A  65      34.438  -7.011  24.899  1.00 21.32           N  
ANISOU  477  N   GLU A  65     2526   2683   2892    171   -223   -636       N  
ATOM    478  CA  GLU A  65      34.047  -8.112  24.013  1.00 21.31           C  
ANISOU  478  CA  GLU A  65     2534   2687   2873    179   -197   -632       C  
ATOM    479  C   GLU A  65      33.321  -7.513  22.822  1.00 24.25           C  
ANISOU  479  C   GLU A  65     2957   3037   3218    169   -195   -624       C  
ATOM    480  O   GLU A  65      32.489  -6.619  22.986  1.00 22.97           O  
ANISOU  480  O   GLU A  65     2820   2862   3045    174   -225   -625       O  
ATOM    481  CB  GLU A  65      33.103  -9.099  24.708  1.00 22.49           C  
ANISOU  481  CB  GLU A  65     2674   2857   3015    212   -213   -639       C  
ATOM    482  CG  GLU A  65      33.654  -9.721  25.986  1.00 27.53           C  
ANISOU  482  CG  GLU A  65     3265   3519   3677    224   -220   -646       C  
ATOM    483  CD  GLU A  65      32.654 -10.671  26.624  1.00 36.88           C  
ANISOU  483  CD  GLU A  65     4441   4721   4850    256   -235   -652       C  
ATOM    484  OE1 GLU A  65      31.544 -10.829  26.069  1.00 38.31           O  
ANISOU  484  OE1 GLU A  65     4653   4896   5007    269   -239   -651       O  
ATOM    485  OE2 GLU A  65      32.964 -11.240  27.687  1.00 40.61           O1-
ANISOU  485  OE2 GLU A  65     4879   5214   5339    268   -244   -657       O1-
ATOM    486  N   GLU A  66      33.652  -7.997  21.633  1.00 18.29           N  
ANISOU  486  N   GLU A  66     2217   2279   2454    155   -160   -615       N  
ATOM    487  CA  GLU A  66      33.027  -7.505  20.392  1.00 21.74           C  
ANISOU  487  CA  GLU A  66     2705   2694   2863    141   -156   -606       C  
ATOM    488  C   GLU A  66      32.647  -8.653  19.472  1.00 24.44           C  
ANISOU  488  C   GLU A  66     3063   3042   3183    145   -131   -602       C  
ATOM    489  O   GLU A  66      33.251  -9.727  19.522  1.00 21.45           O  
ANISOU  489  O   GLU A  66     2656   2679   2815    150   -102   -605       O  
ATOM    490  CB  GLU A  66      33.997  -6.592  19.637  1.00 28.09           C  
ANISOU  490  CB  GLU A  66     3521   3479   3673    107   -136   -597       C  
ATOM    491  CG  GLU A  66      34.296  -5.305  20.337  1.00 33.11           C  
ANISOU  491  CG  GLU A  66     4150   4103   4326     99   -163   -599       C  
ATOM    492  CD  GLU A  66      35.270  -4.442  19.569  1.00 33.87           C  
ANISOU  492  CD  GLU A  66     4258   4182   4431     65   -141   -589       C  
ATOM    493  OE1 GLU A  66      35.298  -3.230  19.838  1.00 39.20           O  
ANISOU  493  OE1 GLU A  66     4942   4841   5113     55   -165   -588       O  
ATOM    494  OE2 GLU A  66      36.001  -4.970  18.702  1.00 35.25           O1-
ANISOU  494  OE2 GLU A  66     4432   4355   4604     48   -100   -583       O1-
ATOM    495  N   SER A  67      31.652  -8.429  18.613  1.00 20.86           N  
ANISOU  495  N   SER A  67     2654   2572   2698    143   -141   -595       N  
ATOM    496  CA  SER A  67      31.281  -9.434  17.633  1.00 22.02           C  
ANISOU  496  CA  SER A  67     2823   2722   2821    143   -117   -590       C  
ATOM    497  C   SER A  67      30.707  -8.716  16.412  1.00 25.92           C  
ANISOU  497  C   SER A  67     3373   3191   3285    122   -122   -578       C  
ATOM    498  O   SER A  67      30.681  -7.493  16.373  1.00 21.71           O  
ANISOU  498  O   SER A  67     2855   2639   2752    109   -141   -572       O  
ATOM    499  CB  SER A  67      30.248 -10.405  18.213  1.00 25.46           C  
ANISOU  499  CB  SER A  67     3248   3174   3250    177   -136   -597       C  
ATOM    500  OG  SER A  67      29.074  -9.721  18.614  1.00 30.33           O  
ANISOU  500  OG  SER A  67     3882   3781   3859    192   -180   -596       O  
ATOM    501  N   ASN A  68      30.258  -9.470  15.417  1.00 24.97           N  
ANISOU  501  N   ASN A  68     3282   3068   3136    118   -106   -572       N  
ATOM    502  CA  ASN A  68      29.685  -8.842  14.229  1.00 26.94           C  
ANISOU  502  CA  ASN A  68     3588   3294   3354     97   -113   -558       C  
ATOM    503  C   ASN A  68      28.209  -9.132  14.102  1.00 27.83           C  
ANISOU  503  C   ASN A  68     3726   3403   3446    116   -147   -554       C  
ATOM    504  O   ASN A  68      27.729 -10.203  14.482  1.00 29.10           O  
ANISOU  504  O   ASN A  68     3870   3580   3606    140   -148   -561       O  
ATOM    505  CB  ASN A  68      30.395  -9.316  12.957  1.00 32.67           C  
ANISOU  505  CB  ASN A  68     4339   4014   4060     68    -65   -553       C  
ATOM    506  CG  ASN A  68      31.814  -8.799  12.853  1.00 50.38           C  
ANISOU  506  CG  ASN A  68     6566   6254   6324     44    -32   -553       C  
ATOM    507  ND2 ASN A  68      32.685  -9.583  12.222  1.00 55.23           N  
ANISOU  507  ND2 ASN A  68     7177   6872   6936     29     19   -555       N  
ATOM    508  OD1 ASN A  68      32.121  -7.705  13.316  1.00 53.11           O  
ANISOU  508  OD1 ASN A  68     6902   6591   6687     38    -50   -551       O  
ATOM    509  N   ILE A  69      27.485  -8.167  13.559  1.00 26.68           N  
ANISOU  509  N   ILE A  69     3620   3234   3284    104   -175   -541       N  
ATOM    510  CA  ILE A  69      26.112  -8.413  13.178  1.00 26.47           C  
ANISOU  510  CA  ILE A  69     3624   3199   3236    115   -206   -533       C  
ATOM    511  C   ILE A  69      25.954  -8.039  11.710  1.00 22.51           C  
ANISOU  511  C   ILE A  69     3178   2674   2699     82   -200   -515       C  
ATOM    512  O   ILE A  69      26.507  -7.032  11.236  1.00 22.22           O  
ANISOU  512  O   ILE A  69     3161   2622   2662     55   -195   -507       O  
ATOM    513  CB  ILE A  69      25.121  -7.670  14.091  1.00 31.04           C  
ANISOU  513  CB  ILE A  69     4193   3771   3832    139   -254   -533       C  
ATOM    514  CG1 ILE A  69      23.696  -8.164  13.838  1.00 36.03           C  
ANISOU  514  CG1 ILE A  69     4847   4397   4448    156   -284   -525       C  
ATOM    515  CG2 ILE A  69      25.242  -6.163  13.925  1.00 31.35           C  
ANISOU  515  CG2 ILE A  69     4250   3786   3877    119   -272   -523       C  
ATOM    516  CD1 ILE A  69      22.709  -7.708  14.879  1.00 30.54           C  
ANISOU  516  CD1 ILE A  69     4133   3697   3773    185   -325   -528       C  
ATOM    517  N   THR A  70      25.219  -8.874  10.987  1.00 20.90           N  
ANISOU  517  N   THR A  70     3004   2470   2469     84   -202   -510       N  
ATOM    518  CA  THR A  70      25.059  -8.689   9.549  1.00 20.86           C  
ANISOU  518  CA  THR A  70     3056   2445   2426     51   -195   -493       C  
ATOM    519  C   THR A  70      23.622  -8.287   9.269  1.00 22.39           C  
ANISOU  519  C   THR A  70     3281   2619   2606     56   -246   -477       C  
ATOM    520  O   THR A  70      22.681  -8.854   9.828  1.00 28.15           O  
ANISOU  520  O   THR A  70     3997   3356   3344     86   -272   -480       O  
ATOM    521  CB  THR A  70      25.402  -9.978   8.782  1.00 28.07           C  
ANISOU  521  CB  THR A  70     3983   3368   3314     42   -154   -498       C  
ATOM    522  CG2 THR A  70      25.272  -9.762   7.276  1.00 25.56           C  
ANISOU  522  CG2 THR A  70     3729   3029   2953      4   -146   -482       C  
ATOM    523  OG1 THR A  70      26.752 -10.353   9.080  1.00 30.45           O  
ANISOU  523  OG1 THR A  70     4250   3687   3634     37   -106   -512       O  
ATOM    524  N   MET A  71      23.459  -7.280   8.427  1.00 23.46           N  
ANISOU  524  N   MET A  71     3459   2729   2725     28   -261   -459       N  
ATOM    525  CA  MET A  71      22.145  -6.730   8.173  1.00 22.22           C  
ANISOU  525  CA  MET A  71     3330   2550   2561     31   -312   -441       C  
ATOM    526  C   MET A  71      21.946  -6.511   6.690  1.00 21.31           C  
ANISOU  526  C   MET A  71     3278   2413   2406     -7   -314   -420       C  
ATOM    527  O   MET A  71      22.892  -6.177   5.982  1.00 24.31           O  
ANISOU  527  O   MET A  71     3679   2788   2769    -39   -282   -417       O  
ATOM    528  CB  MET A  71      22.012  -5.388   8.880  1.00 22.78           C  
ANISOU  528  CB  MET A  71     3385   2606   2663     37   -343   -437       C  
ATOM    529  CG  MET A  71      22.211  -5.470  10.384  1.00 25.45           C  
ANISOU  529  CG  MET A  71     3665   2964   3040     71   -344   -458       C  
ATOM    530  SD  MET A  71      21.836  -3.882  11.156  1.00 29.35           S  
ANISOU  530  SD  MET A  71     4147   3437   3568     78   -383   -454       S  
ATOM    531  CE  MET A  71      22.116  -4.279  12.881  1.00 29.26           C  
ANISOU  531  CE  MET A  71     4071   3452   3592    117   -378   -481       C  
ATOM    532  N   GLN A  72      20.710  -6.675   6.235  1.00 22.07           N  
ANISOU  532  N   GLN A  72     3404   2495   2486     -4   -352   -404       N  
ATOM    533  CA  GLN A  72      20.351  -6.364   4.852  1.00 22.00           C  
ANISOU  533  CA  GLN A  72     3459   2463   2439    -41   -365   -380       C  
ATOM    534  C   GLN A  72      20.134  -4.875   4.670  1.00 20.55           C  
ANISOU  534  C   GLN A  72     3292   2251   2264    -57   -397   -361       C  
ATOM    535  O   GLN A  72      19.310  -4.277   5.345  1.00 23.58           O  
ANISOU  535  O   GLN A  72     3658   2624   2678    -36   -439   -355       O  
ATOM    536  CB  GLN A  72      19.079  -7.113   4.430  1.00 24.75           C  
ANISOU  536  CB  GLN A  72     3832   2804   2768    -32   -398   -369       C  
ATOM    537  CG  GLN A  72      19.263  -8.619   4.303  1.00 26.31           C  
ANISOU  537  CG  GLN A  72     4025   3025   2947    -24   -365   -384       C  
ATOM    538  CD  GLN A  72      17.987  -9.309   3.829  1.00 34.25           C  
ANISOU  538  CD  GLN A  72     5058   4021   3933    -18   -400   -371       C  
ATOM    539  NE2 GLN A  72      18.136 -10.462   3.190  1.00 39.99           N  
ANISOU  539  NE2 GLN A  72     5807   4759   4628    -27   -373   -378       N  
ATOM    540  OE1 GLN A  72      16.886  -8.799   4.025  1.00 27.85           O  
ANISOU  540  OE1 GLN A  72     4250   3193   3138     -6   -452   -355       O  
ATOM    541  N   ILE A  73      20.884  -4.280   3.754  1.00 23.21           N  
ANISOU  541  N   ILE A  73     3665   2576   2578    -96   -376   -350       N  
ATOM    542  CA  ILE A  73      20.804  -2.850   3.516  1.00 23.82           C  
ANISOU  542  CA  ILE A  73     3760   2628   2664   -116   -403   -331       C  
ATOM    543  C   ILE A  73      20.634  -2.626   2.023  1.00 23.66           C  
ANISOU  543  C   ILE A  73     3807   2585   2597   -159   -409   -306       C  
ATOM    544  O   ILE A  73      21.299  -3.272   1.207  1.00 24.08           O  
ANISOU  544  O   ILE A  73     3889   2646   2614   -184   -368   -310       O  
ATOM    545  CB  ILE A  73      22.103  -2.133   3.986  1.00 25.00           C  
ANISOU  545  CB  ILE A  73     3881   2783   2835   -123   -369   -344       C  
ATOM    546  CG1 ILE A  73      22.340  -2.393   5.476  1.00 22.99           C  
ANISOU  546  CG1 ILE A  73     3561   2552   2624    -83   -363   -369       C  
ATOM    547  CG2 ILE A  73      22.030  -0.627   3.702  1.00 22.43           C  
ANISOU  547  CG2 ILE A  73     3574   2429   2519   -144   -397   -324       C  
ATOM    548  CD1 ILE A  73      21.281  -1.778   6.383  1.00 23.87           C  
ANISOU  548  CD1 ILE A  73     3649   2652   2769    -53   -414   -366       C  
ATOM    549  N   MET A  74      19.727  -1.723   1.664  1.00 25.01           N  
ANISOU  549  N   MET A  74     4005   2728   2771   -169   -460   -280       N  
ATOM    550  CA  MET A  74      19.601  -1.298   0.277  1.00 24.93           C  
ANISOU  550  CA  MET A  74     4060   2693   2718   -214   -470   -252       C  
ATOM    551  C   MET A  74      20.765  -0.371  -0.106  1.00 27.51           C  
ANISOU  551  C   MET A  74     4398   3013   3040   -246   -439   -250       C  
ATOM    552  O   MET A  74      20.897   0.733   0.431  1.00 28.71           O  
ANISOU  552  O   MET A  74     4528   3155   3227   -241   -455   -246       O  
ATOM    553  CB  MET A  74      18.266  -0.590   0.089  1.00 31.43           C  
ANISOU  553  CB  MET A  74     4903   3488   3553   -213   -537   -224       C  
ATOM    554  CG  MET A  74      18.217   0.316  -1.110  1.00 49.78           C  
ANISOU  554  CG  MET A  74     7285   5783   5848   -259   -556   -192       C  
ATOM    555  SD  MET A  74      16.973  -0.256  -2.252  1.00 73.62           S  
ANISOU  555  SD  MET A  74    10365   8783   8825   -279   -599   -163       S  
ATOM    556  CE  MET A  74      17.743  -1.778  -2.795  1.00 24.32           C  
ANISOU  556  CE  MET A  74     4141   2568   2531   -290   -538   -186       C  
ATOM    557  N   ARG A  75      21.612  -0.836  -1.020  1.00 26.29           N  
ANISOU  557  N   ARG A  75     4279   2866   2846   -278   -392   -252       N  
ATOM    558  CA  ARG A  75      22.808  -0.109  -1.437  1.00 29.03           C  
ANISOU  558  CA  ARG A  75     4636   3208   3185   -309   -354   -251       C  
ATOM    559  C   ARG A  75      22.553   0.571  -2.771  1.00 35.37           C  
ANISOU  559  C   ARG A  75     5508   3982   3947   -355   -373   -219       C  
ATOM    560  O   ARG A  75      22.375  -0.098  -3.781  1.00 29.20           O  
ANISOU  560  O   ARG A  75     4778   3199   3119   -380   -363   -211       O  
ATOM    561  CB  ARG A  75      23.999  -1.070  -1.576  1.00 30.39           C  
ANISOU  561  CB  ARG A  75     4801   3405   3342   -315   -284   -275       C  
ATOM    562  CG  ARG A  75      24.492  -1.655  -0.259  1.00 34.29           C  
ANISOU  562  CG  ARG A  75     5225   3927   3878   -274   -260   -305       C  
ATOM    563  CD  ARG A  75      25.478  -2.812  -0.457  1.00 28.91           C  
ANISOU  563  CD  ARG A  75     4536   3268   3180   -278   -195   -327       C  
ATOM    564  NE  ARG A  75      26.745  -2.397  -1.055  1.00 28.56           N  
ANISOU  564  NE  ARG A  75     4506   3219   3125   -312   -145   -327       N  
ATOM    565  CZ  ARG A  75      27.736  -1.804  -0.387  1.00 30.87           C  
ANISOU  565  CZ  ARG A  75     4757   3517   3455   -307   -122   -337       C  
ATOM    566  NH1 ARG A  75      27.604  -1.519   0.905  1.00 26.38           N1+
ANISOU  566  NH1 ARG A  75     4130   2958   2933   -271   -146   -348       N1+
ATOM    567  NH2 ARG A  75      28.856  -1.477  -1.017  1.00 26.94           N  
ANISOU  567  NH2 ARG A  75     4275   3015   2948   -339    -75   -335       N  
ATOM    568  N   ILE A  76      22.557   1.899  -2.784  1.00 29.52           N  
ANISOU  568  N   ILE A  76     4770   3220   3226   -368   -399   -201       N  
ATOM    569  CA  ILE A  76      22.139   2.618  -3.987  1.00 31.96           C  
ANISOU  569  CA  ILE A  76     5144   3500   3501   -410   -427   -167       C  
ATOM    570  C   ILE A  76      23.241   3.487  -4.566  1.00 31.92           C  
ANISOU  570  C   ILE A  76     5159   3485   3484   -447   -394   -159       C  
ATOM    571  O   ILE A  76      23.825   4.323  -3.871  1.00 31.18           O  
ANISOU  571  O   ILE A  76     5027   3391   3430   -437   -388   -166       O  
ATOM    572  CB  ILE A  76      20.946   3.541  -3.689  1.00 32.50           C  
ANISOU  572  CB  ILE A  76     5208   3543   3599   -398   -499   -143       C  
ATOM    573  CG1 ILE A  76      19.793   2.752  -3.052  1.00 37.58           C  
ANISOU  573  CG1 ILE A  76     5826   4193   4259   -359   -534   -149       C  
ATOM    574  CG2 ILE A  76      20.498   4.279  -4.960  1.00 32.32           C  
ANISOU  574  CG2 ILE A  76     5251   3488   3541   -443   -532   -105       C  
ATOM    575  CD1 ILE A  76      18.787   3.649  -2.321  1.00 35.14           C  
ANISOU  575  CD1 ILE A  76     5489   3863   3999   -334   -594   -136       C  
ATOM    576  N   LYS A  77      23.522   3.283  -5.849  1.00 34.21           N  
ANISOU  576  N   LYS A  77     5512   3767   3719   -490   -371   -145       N  
ATOM    577  CA  LYS A  77      24.309   4.231  -6.620  1.00 30.94           C  
ANISOU  577  CA  LYS A  77     5132   3337   3289   -532   -351   -129       C  
ATOM    578  C   LYS A  77      23.360   4.819  -7.649  1.00 33.77           C  
ANISOU  578  C   LYS A  77     5553   3665   3614   -565   -405    -90       C  
ATOM    579  O   LYS A  77      23.039   4.162  -8.639  1.00 30.92           O  
ANISOU  579  O   LYS A  77     5248   3300   3199   -592   -402    -80       O  
ATOM    580  CB  LYS A  77      25.480   3.540  -7.315  1.00 34.56           C  
ANISOU  580  CB  LYS A  77     5614   3809   3708   -559   -277   -143       C  
ATOM    581  CG  LYS A  77      26.718   3.361  -6.436  1.00 34.92           C  
ANISOU  581  CG  LYS A  77     5600   3877   3792   -538   -221   -174       C  
ATOM    582  CD  LYS A  77      27.784   2.564  -7.178  1.00 40.51           C  
ANISOU  582  CD  LYS A  77     6333   4597   4463   -564   -146   -188       C  
ATOM    583  CE  LYS A  77      29.140   2.706  -6.506  1.00 40.32           C  
ANISOU  583  CE  LYS A  77     6255   4586   4477   -555    -92   -210       C  
ATOM    584  NZ  LYS A  77      30.186   1.929  -7.226  1.00 38.16           N1+
ANISOU  584  NZ  LYS A  77     6004   4322   4173   -580    -16   -223       N1+
ATOM    585  N   PRO A  78      22.886   6.048  -7.403  1.00 35.98           N  
ANISOU  585  N   PRO A  78     5823   3921   3926   -564   -454    -69       N  
ATOM    586  CA  PRO A  78      21.849   6.667  -8.241  1.00 44.23           C  
ANISOU  586  CA  PRO A  78     6919   4935   4950   -591   -515    -29       C  
ATOM    587  C   PRO A  78      22.166   6.681  -9.736  1.00 46.52           C  
ANISOU  587  C   PRO A  78     7289   5212   5174   -648   -498     -7       C  
ATOM    588  O   PRO A  78      21.239   6.740 -10.546  1.00 52.90           O  
ANISOU  588  O   PRO A  78     8148   6000   5951   -671   -544     23       O  
ATOM    589  CB  PRO A  78      21.757   8.099  -7.701  1.00 46.73           C  
ANISOU  589  CB  PRO A  78     7207   5231   5318   -584   -550    -15       C  
ATOM    590  CG  PRO A  78      22.950   8.278  -6.809  1.00 43.43           C  
ANISOU  590  CG  PRO A  78     6734   4832   4935   -565   -499    -46       C  
ATOM    591  CD  PRO A  78      23.286   6.921  -6.290  1.00 40.35           C  
ANISOU  591  CD  PRO A  78     6316   4476   4540   -537   -457    -80       C  
ATOM    592  N   HIS A  79      23.437   6.621 -10.107  1.00 44.15           N  
ANISOU  592  N   HIS A  79     6999   4922   4852   -671   -432    -20       N  
ATOM    593  CA  HIS A  79      23.777   6.652 -11.527  1.00 53.54           C  
ANISOU  593  CA  HIS A  79     8266   6100   5978   -727   -411      0       C  
ATOM    594  C   HIS A  79      24.199   5.288 -12.074  1.00 54.67           C  
ANISOU  594  C   HIS A  79     8439   6263   6070   -738   -355    -21       C  
ATOM    595  O   HIS A  79      24.747   5.194 -13.170  1.00 56.12           O  
ANISOU  595  O   HIS A  79     8682   6441   6201   -783   -319    -12       O  
ATOM    596  CB  HIS A  79      24.856   7.701 -11.798  1.00 57.03           C  
ANISOU  596  CB  HIS A  79     8712   6532   6425   -755   -378      8       C  
ATOM    597  CG  HIS A  79      24.458   9.086 -11.397  1.00 60.54           C  
ANISOU  597  CG  HIS A  79     9135   6952   6914   -750   -432     31       C  
ATOM    598  CD2 HIS A  79      23.666   9.998 -12.007  1.00 56.95           C  
ANISOU  598  CD2 HIS A  79     8720   6468   6453   -775   -491     70       C  
ATOM    599  ND1 HIS A  79      24.873   9.667 -10.216  1.00 58.71           N  
ANISOU  599  ND1 HIS A  79     8834   6728   6747   -715   -428     13       N  
ATOM    600  CE1 HIS A  79      24.362  10.880 -10.123  1.00 59.29           C  
ANISOU  600  CE1 HIS A  79     8904   6775   6849   -719   -481     39       C  
ATOM    601  NE2 HIS A  79      23.626  11.107 -11.197  1.00 62.63           N  
ANISOU  601  NE2 HIS A  79     9391   7175   7231   -754   -520     74       N  
ATOM    602  N   GLN A  80      23.922   4.232 -11.320  1.00 44.53           N  
ANISOU  602  N   GLN A  80     7115   5002   4804   -698   -349    -47       N  
ATOM    603  CA  GLN A  80      24.396   2.904 -11.689  1.00 49.27           C  
ANISOU  603  CA  GLN A  80     7732   5622   5365   -703   -292    -72       C  
ATOM    604  C   GLN A  80      23.357   1.812 -11.409  1.00 51.40           C  
ANISOU  604  C   GLN A  80     7997   5902   5630   -674   -323    -80       C  
ATOM    605  O   GLN A  80      23.070   0.984 -12.278  1.00 54.42           O  
ANISOU  605  O   GLN A  80     8434   6284   5959   -698   -315    -77       O  
ATOM    606  CB  GLN A  80      25.720   2.615 -10.972  1.00 54.43           C  
ANISOU  606  CB  GLN A  80     8332   6300   6051   -683   -220   -106       C  
ATOM    607  CG  GLN A  80      26.411   1.322 -11.372  1.00 67.40           C  
ANISOU  607  CG  GLN A  80     9989   7961   7658   -690   -151   -132       C  
ATOM    608  CD  GLN A  80      27.769   1.162 -10.702  1.00 76.90           C  
ANISOU  608  CD  GLN A  80    11137   9185   8898   -674    -82   -162       C  
ATOM    609  NE2 GLN A  80      28.647   2.142 -10.901  1.00 78.26           N  
ANISOU  609  NE2 GLN A  80    11309   9346   9079   -697    -57   -153       N  
ATOM    610  OE1 GLN A  80      28.025   0.170 -10.014  1.00 76.02           O  
ANISOU  610  OE1 GLN A  80    10982   9097   8807   -642    -52   -191       O  
ATOM    611  N   GLY A  81      22.790   1.815 -10.204  1.00 45.46           N  
ANISOU  611  N   GLY A  81     7180   5159   4934   -625   -357    -90       N  
ATOM    612  CA  GLY A  81      21.799   0.822  -9.821  1.00 40.33           C  
ANISOU  612  CA  GLY A  81     6517   4519   4288   -595   -388    -98       C  
ATOM    613  C   GLY A  81      21.688   0.671  -8.316  1.00 40.14           C  
ANISOU  613  C   GLY A  81     6409   4514   4328   -537   -395   -122       C  
ATOM    614  O   GLY A  81      22.277   1.450  -7.562  1.00 35.04           O  
ANISOU  614  O   GLY A  81     5718   3870   3726   -522   -385   -130       O  
ATOM    615  N   GLN A  82      20.927  -0.332  -7.877  1.00 39.70           N  
ANISOU  615  N   GLN A  82     6336   4471   4278   -506   -412   -134       N  
ATOM    616  CA  GLN A  82      20.757  -0.603  -6.452  1.00 38.71           C  
ANISOU  616  CA  GLN A  82     6133   4364   4210   -452   -418   -157       C  
ATOM    617  C   GLN A  82      20.503  -2.084  -6.239  1.00 44.53           C  
ANISOU  617  C   GLN A  82     6859   5123   4935   -429   -401   -179       C  
ATOM    618  O   GLN A  82      20.047  -2.783  -7.147  1.00 42.23           O  
ANISOU  618  O   GLN A  82     6621   4828   4598   -451   -406   -170       O  
ATOM    619  CB  GLN A  82      19.584   0.190  -5.895  1.00 36.33           C  
ANISOU  619  CB  GLN A  82     5812   4044   3948   -430   -491   -136       C  
ATOM    620  CG  GLN A  82      18.243  -0.282  -6.460  1.00 40.37           C  
ANISOU  620  CG  GLN A  82     6362   4542   4437   -435   -545   -114       C  
ATOM    621  CD  GLN A  82      17.072   0.482  -5.890  1.00 52.43           C  
ANISOU  621  CD  GLN A  82     7864   6047   6008   -411   -615    -94       C  
ATOM    622  NE2 GLN A  82      15.961  -0.213  -5.682  1.00 57.59           N  
ANISOU  622  NE2 GLN A  82     8513   6701   6669   -388   -653    -90       N  
ATOM    623  OE1 GLN A  82      17.163   1.682  -5.633  1.00 58.08           O  
ANISOU  623  OE1 GLN A  82     8567   6747   6755   -414   -634    -82       O  
ATOM    624  N   HIS A  83      20.804  -2.561  -5.035  1.00 34.06           N  
ANISOU  624  N   HIS A  83     5466   3822   3652   -385   -380   -207       N  
ATOM    625  CA  HIS A  83      20.484  -3.929  -4.649  1.00 37.14           C  
ANISOU  625  CA  HIS A  83     5836   4233   4041   -357   -369   -228       C  
ATOM    626  C   HIS A  83      20.493  -4.014  -3.132  1.00 37.31           C  
ANISOU  626  C   HIS A  83     5779   4275   4122   -305   -372   -250       C  
ATOM    627  O   HIS A  83      21.120  -3.187  -2.456  1.00 33.73           O  
ANISOU  627  O   HIS A  83     5289   3824   3705   -297   -363   -256       O  
ATOM    628  CB  HIS A  83      21.480  -4.929  -5.254  1.00 44.02           C  
ANISOU  628  CB  HIS A  83     6729   5122   4875   -377   -299   -248       C  
ATOM    629  CG  HIS A  83      22.788  -5.020  -4.521  1.00 54.65           C  
ANISOU  629  CG  HIS A  83     8022   6489   6251   -362   -239   -276       C  
ATOM    630  CD2 HIS A  83      23.305  -5.995  -3.733  1.00 56.16           C  
ANISOU  630  CD2 HIS A  83     8164   6708   6466   -331   -200   -305       C  
ATOM    631  ND1 HIS A  83      23.743  -4.024  -4.568  1.00 58.91           N  
ANISOU  631  ND1 HIS A  83     8557   7023   6803   -381   -215   -273       N  
ATOM    632  CE1 HIS A  83      24.786  -4.377  -3.835  1.00 53.31           C  
ANISOU  632  CE1 HIS A  83     7797   6335   6123   -362   -165   -299       C  
ATOM    633  NE2 HIS A  83      24.546  -5.569  -3.318  1.00 51.83           N  
ANISOU  633  NE2 HIS A  83     7581   6168   5943   -332   -155   -319       N  
ATOM    634  N   ILE A  84      19.772  -4.988  -2.591  1.00 29.90           N  
ANISOU  634  N   ILE A  84     4816   3349   3194   -272   -387   -261       N  
ATOM    635  CA  ILE A  84      19.863  -5.261  -1.159  1.00 34.36           C  
ANISOU  635  CA  ILE A  84     5309   3937   3811   -225   -382   -285       C  
ATOM    636  C   ILE A  84      21.076  -6.143  -0.940  1.00 36.93           C  
ANISOU  636  C   ILE A  84     5609   4289   4133   -220   -314   -314       C  
ATOM    637  O   ILE A  84      21.130  -7.268  -1.441  1.00 36.61           O  
ANISOU  637  O   ILE A  84     5589   4259   4063   -226   -287   -323       O  
ATOM    638  CB  ILE A  84      18.582  -5.931  -0.608  1.00 30.89           C  
ANISOU  638  CB  ILE A  84     4849   3500   3386   -189   -426   -284       C  
ATOM    639  CG1 ILE A  84      17.442  -4.913  -0.583  1.00 36.64           C  
ANISOU  639  CG1 ILE A  84     5588   4200   4133   -187   -493   -256       C  
ATOM    640  CG2 ILE A  84      18.811  -6.475   0.799  1.00 27.88           C  
ANISOU  640  CG2 ILE A  84     4398   3147   3050   -143   -410   -312       C  
ATOM    641  CD1 ILE A  84      16.132  -5.466  -0.075  1.00 50.31           C  
ANISOU  641  CD1 ILE A  84     7301   5931   5884   -154   -539   -252       C  
ATOM    642  N   GLY A  85      22.068  -5.614  -0.225  1.00 30.48           N  
ANISOU  642  N   GLY A  85     4751   3483   3349   -212   -285   -328       N  
ATOM    643  CA  GLY A  85      23.272  -6.376   0.073  1.00 23.75           C  
ANISOU  643  CA  GLY A  85     3868   2655   2503   -207   -222   -354       C  
ATOM    644  C   GLY A  85      23.434  -6.587   1.573  1.00 29.23           C  
ANISOU  644  C   GLY A  85     4488   3371   3249   -162   -222   -375       C  
ATOM    645  O   GLY A  85      22.763  -5.941   2.369  1.00 31.98           O  
ANISOU  645  O   GLY A  85     4810   3713   3627   -139   -267   -370       O  
ATOM    646  N   GLU A  86      24.316  -7.496   1.965  1.00 26.25           N  
ANISOU  646  N   GLU A  86     4076   3017   2881   -151   -172   -398       N  
ATOM    647  CA  GLU A  86      24.594  -7.696   3.384  1.00 29.12           C  
ANISOU  647  CA  GLU A  86     4370   3401   3291   -111   -170   -418       C  
ATOM    648  C   GLU A  86      25.772  -6.831   3.800  1.00 30.79           C  
ANISOU  648  C   GLU A  86     4553   3613   3530   -120   -145   -424       C  
ATOM    649  O   GLU A  86      26.793  -6.796   3.111  1.00 26.96           O  
ANISOU  649  O   GLU A  86     4086   3127   3032   -150    -99   -425       O  
ATOM    650  CB  GLU A  86      24.897  -9.162   3.678  1.00 30.43           C  
ANISOU  650  CB  GLU A  86     4510   3593   3459    -92   -134   -439       C  
ATOM    651  CG  GLU A  86      23.720 -10.084   3.426  1.00 34.73           C  
ANISOU  651  CG  GLU A  86     5075   4138   3983    -79   -160   -436       C  
ATOM    652  CD  GLU A  86      24.003 -11.531   3.797  1.00 38.96           C  
ANISOU  652  CD  GLU A  86     5580   4699   4524    -57   -126   -457       C  
ATOM    653  OE1 GLU A  86      25.151 -11.850   4.170  1.00 37.01           O  
ANISOU  653  OE1 GLU A  86     5299   4468   4297    -55    -79   -473       O  
ATOM    654  OE2 GLU A  86      23.066 -12.353   3.717  1.00 48.35           O1-
ANISOU  654  OE2 GLU A  86     6779   5891   5700    -42   -147   -456       O1-
ATOM    655  N   MET A  87      25.628  -6.134   4.925  1.00 26.49           N  
ANISOU  655  N   MET A  87     3967   3071   3025    -96   -175   -428       N  
ATOM    656  CA  MET A  87      26.705  -5.305   5.450  1.00 23.04           C  
ANISOU  656  CA  MET A  87     3499   2636   2619   -102   -156   -434       C  
ATOM    657  C   MET A  87      26.875  -5.692   6.903  1.00 23.40           C  
ANISOU  657  C   MET A  87     3480   2705   2706    -63   -158   -454       C  
ATOM    658  O   MET A  87      25.882  -5.869   7.622  1.00 25.16           O  
ANISOU  658  O   MET A  87     3686   2932   2941    -33   -197   -456       O  
ATOM    659  CB  MET A  87      26.374  -3.815   5.324  1.00 23.91           C  
ANISOU  659  CB  MET A  87     3629   2721   2734   -116   -194   -416       C  
ATOM    660  CG  MET A  87      26.227  -3.350   3.871  1.00 22.61           C  
ANISOU  660  CG  MET A  87     3531   2533   2529   -157   -194   -393       C  
ATOM    661  SD  MET A  87      25.794  -1.609   3.701  1.00 26.54           S  
ANISOU  661  SD  MET A  87     4051   2999   3035   -174   -241   -369       S  
ATOM    662  CE  MET A  87      27.318  -0.804   4.274  1.00 25.34           C  
ANISOU  662  CE  MET A  87     3860   2851   2917   -183   -205   -380       C  
ATOM    663  N   SER A  88      28.132  -5.874   7.298  1.00 23.97           N  
ANISOU  663  N   SER A  88     3517   2792   2800    -65   -117   -468       N  
ATOM    664  CA  SER A  88      28.488  -6.261   8.660  1.00 27.81           C  
ANISOU  664  CA  SER A  88     3941   3300   3325    -33   -115   -486       C  
ATOM    665  C   SER A  88      28.871  -5.065   9.493  1.00 22.78           C  
ANISOU  665  C   SER A  88     3277   2657   2721    -31   -134   -487       C  
ATOM    666  O   SER A  88      29.515  -4.137   9.012  1.00 23.46           O  
ANISOU  666  O   SER A  88     3379   2728   2807    -58   -124   -479       O  
ATOM    667  CB  SER A  88      29.649  -7.251   8.641  1.00 27.94           C  
ANISOU  667  CB  SER A  88     3931   3335   3349    -36    -59   -500       C  
ATOM    668  OG  SER A  88      29.238  -8.466   8.043  1.00 44.87           O  
ANISOU  668  OG  SER A  88     6095   5487   5467    -33    -42   -502       O  
ATOM    669  N   PHE A  89      28.473  -5.095  10.757  1.00 20.76           N  
ANISOU  669  N   PHE A  89     2981   2414   2493      2   -162   -499       N  
ATOM    670  CA  PHE A  89      28.737  -3.988  11.645  1.00 19.38           C  
ANISOU  670  CA  PHE A  89     2781   2234   2349      7   -184   -502       C  
ATOM    671  C   PHE A  89      29.296  -4.535  12.939  1.00 23.82           C  
ANISOU  671  C   PHE A  89     3287   2821   2944     32   -176   -521       C  
ATOM    672  O   PHE A  89      28.961  -5.637  13.363  1.00 22.07           O  
ANISOU  672  O   PHE A  89     3045   2618   2722     56   -173   -531       O  
ATOM    673  CB  PHE A  89      27.451  -3.216  11.920  1.00 21.28           C  
ANISOU  673  CB  PHE A  89     3038   2457   2590     20   -237   -494       C  
ATOM    674  CG  PHE A  89      26.876  -2.566  10.701  1.00 25.26           C  
ANISOU  674  CG  PHE A  89     3597   2934   3066     -6   -252   -472       C  
ATOM    675  CD1 PHE A  89      27.334  -1.332  10.284  1.00 23.35           C  
ANISOU  675  CD1 PHE A  89     3373   2671   2827    -33   -254   -461       C  
ATOM    676  CD2 PHE A  89      25.900  -3.206   9.946  1.00 27.04           C  
ANISOU  676  CD2 PHE A  89     3857   3156   3262     -5   -263   -462       C  
ATOM    677  CE1 PHE A  89      26.820  -0.726   9.158  1.00 20.75           C  
ANISOU  677  CE1 PHE A  89     3096   2317   2473    -58   -269   -439       C  
ATOM    678  CE2 PHE A  89      25.379  -2.601   8.811  1.00 23.35           C  
ANISOU  678  CE2 PHE A  89     3442   2662   2768    -31   -280   -440       C  
ATOM    679  CZ  PHE A  89      25.841  -1.365   8.415  1.00 21.06           C  
ANISOU  679  CZ  PHE A  89     3169   2351   2480    -58   -283   -428       C  
ATOM    680  N   LEU A  90      30.135  -3.742  13.576  1.00 23.90           N  
ANISOU  680  N   LEU A  90     3270   2829   2981     26   -174   -526       N  
ATOM    681  CA  LEU A  90      30.721  -4.140  14.845  1.00 28.91           C  
ANISOU  681  CA  LEU A  90     3851   3486   3647     46   -170   -543       C  
ATOM    682  C   LEU A  90      29.717  -3.937  15.976  1.00 22.76           C  
ANISOU  682  C   LEU A  90     3057   2711   2881     78   -215   -551       C  
ATOM    683  O   LEU A  90      29.090  -2.884  16.072  1.00 26.53           O  
ANISOU  683  O   LEU A  90     3552   3170   3359     77   -247   -546       O  
ATOM    684  CB  LEU A  90      31.958  -3.287  15.104  1.00 25.75           C  
ANISOU  684  CB  LEU A  90     3431   3081   3273     26   -157   -544       C  
ATOM    685  CG  LEU A  90      32.735  -3.618  16.363  1.00 37.59           C  
ANISOU  685  CG  LEU A  90     4876   4601   4807     41   -153   -558       C  
ATOM    686  CD1 LEU A  90      33.451  -4.932  16.142  1.00 29.71           C  
ANISOU  686  CD1 LEU A  90     3856   3623   3811     42   -110   -562       C  
ATOM    687  CD2 LEU A  90      33.724  -2.499  16.647  1.00 46.37           C  
ANISOU  687  CD2 LEU A  90     5973   5701   5943     20   -152   -557       C  
ATOM    688  N   GLN A  91      29.559  -4.947  16.823  1.00 22.30           N  
ANISOU  688  N   GLN A  91     2965   2676   2831    105   -214   -564       N  
ATOM    689  CA  GLN A  91      28.751  -4.818  18.041  1.00 17.24           C  
ANISOU  689  CA  GLN A  91     2304   2042   2205    135   -251   -574       C  
ATOM    690  C   GLN A  91      29.639  -4.951  19.275  1.00 21.15           C  
ANISOU  690  C   GLN A  91     2750   2556   2728    144   -246   -588       C  
ATOM    691  O   GLN A  91      30.612  -5.709  19.271  1.00 21.32           O  
ANISOU  691  O   GLN A  91     2748   2595   2760    139   -214   -591       O  
ATOM    692  CB  GLN A  91      27.695  -5.925  18.101  1.00 18.93           C  
ANISOU  692  CB  GLN A  91     2520   2269   2404    162   -259   -576       C  
ATOM    693  CG  GLN A  91      26.647  -5.811  16.989  1.00 42.72           C  
ANISOU  693  CG  GLN A  91     5580   5261   5389    156   -272   -561       C  
ATOM    694  CD  GLN A  91      25.218  -6.007  17.481  1.00 47.41           C  
ANISOU  694  CD  GLN A  91     6178   5854   5982    185   -308   -561       C  
ATOM    695  NE2 GLN A  91      24.873  -7.250  17.808  1.00 40.13           N  
ANISOU  695  NE2 GLN A  91     5238   4953   5057    208   -302   -568       N  
ATOM    696  OE1 GLN A  91      24.434  -5.053  17.562  1.00 38.53           O  
ANISOU  696  OE1 GLN A  91     5071   4709   4861    188   -340   -555       O  
ATOM    697  N   HIS A  92      29.288  -4.232  20.339  1.00 20.10           N  
ANISOU  697  N   HIS A  92     2605   2421   2611    158   -277   -597       N  
ATOM    698  CA  HIS A  92      29.956  -4.379  21.623  1.00 24.87           C  
ANISOU  698  CA  HIS A  92     3165   3043   3240    168   -280   -611       C  
ATOM    699  C   HIS A  92      29.122  -5.258  22.548  1.00 19.85           C  
ANISOU  699  C   HIS A  92     2511   2427   2604    202   -296   -621       C  
ATOM    700  O   HIS A  92      27.948  -4.959  22.793  1.00 22.54           O  
ANISOU  700  O   HIS A  92     2868   2758   2937    220   -323   -623       O  
ATOM    701  CB  HIS A  92      30.135  -3.014  22.280  1.00 20.34           C  
ANISOU  701  CB  HIS A  92     2591   2454   2682    160   -304   -616       C  
ATOM    702  CG  HIS A  92      30.991  -2.074  21.493  1.00 20.56           C  
ANISOU  702  CG  HIS A  92     2635   2464   2715    127   -291   -606       C  
ATOM    703  CD2 HIS A  92      31.800  -2.282  20.427  1.00 20.39           C  
ANISOU  703  CD2 HIS A  92     2621   2438   2687    103   -257   -595       C  
ATOM    704  ND1 HIS A  92      31.094  -0.734  21.799  1.00 21.28           N  
ANISOU  704  ND1 HIS A  92     2734   2535   2818    115   -311   -607       N  
ATOM    705  CE1 HIS A  92      31.922  -0.155  20.947  1.00 23.44           C  
ANISOU  705  CE1 HIS A  92     3018   2794   3093     85   -293   -596       C  
ATOM    706  NE2 HIS A  92      32.369  -1.075  20.107  1.00 21.96           N  
ANISOU  706  NE2 HIS A  92     2832   2616   2895     77   -259   -588       N  
ATOM    707  N   ASN A  93      29.731  -6.312  23.090  1.00 20.26           N  
ANISOU  707  N   ASN A  93     2567   2260   2872    -41   -370   -121       N  
ATOM    708  CA  ASN A  93      28.999  -7.250  23.944  1.00 19.81           C  
ANISOU  708  CA  ASN A  93     2507   2206   2815    -19   -382   -115       C  
ATOM    709  C   ASN A  93      29.238  -7.081  25.438  1.00 25.81           C  
ANISOU  709  C   ASN A  93     3247   2978   3582     -3   -387   -125       C  
ATOM    710  O   ASN A  93      28.469  -7.587  26.253  1.00 23.48           O  
ANISOU  710  O   ASN A  93     2952   2681   3286     12   -395   -119       O  
ATOM    711  CB  ASN A  93      29.286  -8.688  23.517  1.00 23.54           C  
ANISOU  711  CB  ASN A  93     2983   2684   3277    -10   -377   -114       C  
ATOM    712  CG  ASN A  93      28.896  -8.928  22.064  1.00 28.50           C  
ANISOU  712  CG  ASN A  93     3636   3297   3896    -26   -373   -102       C  
ATOM    713  ND2 ASN A  93      27.603  -8.832  21.779  1.00 30.93           N  
ANISOU  713  ND2 ASN A  93     3960   3587   4203    -28   -387    -84       N  
ATOM    714  OD1 ASN A  93      29.743  -9.138  21.211  1.00 32.20           O  
ANISOU  714  OD1 ASN A  93     4110   3768   4357    -36   -358   -109       O  
ATOM    715  N   LYS A  94      30.307  -6.370  25.781  1.00 20.29           N  
ANISOU  715  N   LYS A  94     2533   2288   2889     -8   -382   -140       N  
ATOM    716  CA  LYS A  94      30.645  -6.106  27.165  1.00 23.42           C  
ANISOU  716  CA  LYS A  94     2915   2694   3291      4   -389   -151       C  
ATOM    717  C   LYS A  94      31.546  -4.882  27.204  1.00 19.33           C  
ANISOU  717  C   LYS A  94     2385   2179   2781    -10   -385   -164       C  
ATOM    718  O   LYS A  94      32.312  -4.635  26.266  1.00 25.41           O  
ANISOU  718  O   LYS A  94     3152   2951   3553    -26   -372   -170       O  
ATOM    719  CB  LYS A  94      31.367  -7.321  27.749  1.00 24.28           C  
ANISOU  719  CB  LYS A  94     3013   2816   3396     23   -393   -161       C  
ATOM    720  CG  LYS A  94      31.669  -7.228  29.240  1.00 33.85           C  
ANISOU  720  CG  LYS A  94     4217   4035   4611     37   -405   -171       C  
ATOM    721  CD  LYS A  94      32.416  -8.480  29.689  1.00 44.34           C  
ANISOU  721  CD  LYS A  94     5538   5372   5936     55   -413   -181       C  
ATOM    722  CE  LYS A  94      32.950  -8.360  31.111  1.00 59.90           C  
ANISOU  722  CE  LYS A  94     7502   7347   7909     68   -429   -193       C  
ATOM    723  NZ  LYS A  94      33.909  -9.470  31.429  1.00 65.27           N1+
ANISOU  723  NZ  LYS A  94     8173   8035   8590     84   -440   -205       N1+
ATOM    724  N   CYS A  95      31.463  -4.121  28.293  1.00 16.67           N  
ANISOU  724  N   CYS A  95     2042   1842   2449     -5   -393   -168       N  
ATOM    725  CA  CYS A  95      32.214  -2.892  28.418  1.00 16.13           C  
ANISOU  725  CA  CYS A  95     1964   1775   2388    -19   -391   -179       C  
ATOM    726  C   CYS A  95      32.843  -2.825  29.797  1.00 30.82           C  
ANISOU  726  C   CYS A  95     3812   3645   4252     -6   -401   -193       C  
ATOM    727  O   CYS A  95      32.407  -3.493  30.742  1.00 24.42           O  
ANISOU  727  O   CYS A  95     3006   2835   3436     12   -411   -191       O  
ATOM    728  CB  CYS A  95      31.285  -1.687  28.258  1.00 21.56           C  
ANISOU  728  CB  CYS A  95     2665   2447   3077    -31   -392   -169       C  
ATOM    729  SG  CYS A  95      30.165  -1.800  26.841  1.00 23.90           S  
ANISOU  729  SG  CYS A  95     2985   2727   3370    -42   -390   -150       S  
ATOM    730  N   GLU A  96      33.869  -2.006  29.914  1.00 22.04           N  
ANISOU  730  N   GLU A  96     2686   2539   3150    -17   -400   -207       N  
ATOM    731  CA  GLU A  96      34.399  -1.682  31.229  1.00 21.53           C  
ANISOU  731  CA  GLU A  96     2613   2479   3089     -8   -414   -219       C  
ATOM    732  C   GLU A  96      34.975  -0.277  31.208  1.00 27.64           C  
ANISOU  732  C   GLU A  96     3380   3251   3872    -27   -412   -227       C  
ATOM    733  O   GLU A  96      35.272   0.270  30.144  1.00 22.31           O  
ANISOU  733  O   GLU A  96     2702   2574   3200    -47   -399   -227       O  
ATOM    734  CB  GLU A  96      35.451  -2.710  31.664  1.00 31.39           C  
ANISOU  734  CB  GLU A  96     3844   3739   4343      6   -424   -233       C  
ATOM    735  CG  GLU A  96      36.750  -2.635  30.926  1.00 37.05           C  
ANISOU  735  CG  GLU A  96     4537   4466   5075     -6   -414   -248       C  
ATOM    736  CD  GLU A  96      37.784  -3.642  31.455  1.00 52.05           C  
ANISOU  736  CD  GLU A  96     6415   6375   6985     12   -428   -264       C  
ATOM    737  OE1 GLU A  96      38.913  -3.655  30.926  1.00 47.90           O  
ANISOU  737  OE1 GLU A  96     5865   5857   6477      4   -420   -280       O  
ATOM    738  OE2 GLU A  96      37.469  -4.418  32.389  1.00 41.67           O1-
ANISOU  738  OE2 GLU A  96     5111   5060   5662     33   -446   -261       O1-
ATOM    739  N   CYS A  97      35.126   0.308  32.391  1.00 22.07           N  
ANISOU  739  N   CYS A  97     2674   2544   3167    -22   -426   -234       N  
ATOM    740  CA  CYS A  97      35.760   1.600  32.517  1.00 20.85           C  
ANISOU  740  CA  CYS A  97     2513   2388   3021    -39   -427   -243       C  
ATOM    741  C   CYS A  97      37.272   1.456  32.697  1.00 22.34           C  
ANISOU  741  C   CYS A  97     2675   2589   3224    -41   -433   -262       C  
ATOM    742  O   CYS A  97      37.743   0.756  33.611  1.00 28.76           O  
ANISOU  742  O   CYS A  97     3480   3408   4039    -23   -450   -271       O  
ATOM    743  CB  CYS A  97      35.151   2.357  33.686  1.00 20.20           C  
ANISOU  743  CB  CYS A  97     2447   2297   2933    -33   -438   -241       C  
ATOM    744  SG  CYS A  97      33.379   2.672  33.438  1.00 21.69           S  
ANISOU  744  SG  CYS A  97     2660   2469   3113    -31   -430   -221       S  
ATOM    745  N   ARG A  98      38.024   2.125  31.839  1.00 22.74           N  
ANISOU  745  N   ARG A  98     2712   2642   3285    -63   -419   -270       N  
ATOM    746  CA  ARG A  98      39.489   2.050  31.858  1.00 24.08           C  
ANISOU  746  CA  ARG A  98     2851   2823   3474    -68   -421   -291       C  
ATOM    747  C   ARG A  98      40.056   3.446  31.823  1.00 25.50           C  
ANISOU  747  C   ARG A  98     3025   3000   3663    -92   -417   -299       C  
ATOM    748  O   ARG A  98      39.404   4.369  31.337  1.00 24.20           O  
ANISOU  748  O   ARG A  98     2880   2826   3488   -108   -407   -289       O  
ATOM    749  CB  ARG A  98      40.003   1.301  30.627  1.00 29.33           C  
ANISOU  749  CB  ARG A  98     3502   3496   4147    -75   -399   -296       C  
ATOM    750  CG  ARG A  98      39.525  -0.130  30.529  1.00 47.03           C  
ANISOU  750  CG  ARG A  98     5749   5740   6381    -53   -401   -288       C  
ATOM    751  CD  ARG A  98      40.172  -0.823  29.341  1.00 62.47           C  
ANISOU  751  CD  ARG A  98     7689   7702   8345    -61   -379   -296       C  
ATOM    752  NE  ARG A  98      40.351  -2.250  29.584  1.00 75.72           N  
ANISOU  752  NE  ARG A  98     9358   9387  10027    -37   -387   -300       N  
ATOM    753  CZ  ARG A  98      40.957  -3.085  28.747  1.00 84.86           C  
ANISOU  753  CZ  ARG A  98    10500  10549  11193    -37   -371   -309       C  
ATOM    754  NH1 ARG A  98      41.447  -2.637  27.598  1.00 86.87           N1+
ANISOU  754  NH1 ARG A  98    10748  10804  11454    -62   -342   -316       N1+
ATOM    755  NH2 ARG A  98      41.072  -4.369  29.061  1.00 85.77           N  
ANISOU  755  NH2 ARG A  98    10609  10669  11310    -12   -383   -312       N  
ATOM    756  N   PRO A  99      41.295   3.612  32.314  1.00 22.15           N  
ANISOU  756  N   PRO A  99     2573   2583   3258    -95   -428   -319       N  
ATOM    757  CA  PRO A  99      41.859   4.960  32.311  1.00 21.14           C  
ANISOU  757  CA  PRO A  99     2440   2453   3139   -119   -425   -327       C  
ATOM    758  C   PRO A  99      42.027   5.487  30.896  1.00 26.22           C  
ANISOU  758  C   PRO A  99     3085   3095   3784   -148   -394   -327       C  
ATOM    759  O   PRO A  99      42.412   4.749  29.982  1.00 26.50           O  
ANISOU  759  O   PRO A  99     3107   3136   3826   -152   -374   -332       O  
ATOM    760  CB  PRO A  99      43.237   4.772  32.990  1.00 22.33           C  
ANISOU  760  CB  PRO A  99     2555   2612   3316   -115   -442   -350       C  
ATOM    761  CG  PRO A  99      43.094   3.544  33.793  1.00 26.46           C  
ANISOU  761  CG  PRO A  99     3079   3139   3837    -83   -464   -350       C  
ATOM    762  CD  PRO A  99      42.168   2.643  32.998  1.00 24.66           C  
ANISOU  762  CD  PRO A  99     2866   2910   3592    -75   -446   -334       C  
ATOM    763  N   LYS A 100      41.736   6.767  30.718  1.00 21.96           N  
ANISOU  763  N   LYS A 100     2563   2545   3236   -169   -389   -321       N  
ATOM    764  CA  LYS A 100      41.965   7.418  29.439  1.00 32.90           C  
ANISOU  764  CA  LYS A 100     3954   3926   4621   -200   -362   -322       C  
ATOM    765  C   LYS A 100      43.455   7.483  29.158  1.00 32.35           C  
ANISOU  765  C   LYS A 100     3849   3867   4577   -218   -349   -346       C  
ATOM    766  O   LYS A 100      44.239   7.689  30.060  1.00 36.77           O  
ANISOU  766  O   LYS A 100     4384   4432   5154   -214   -366   -360       O  
ATOM    767  CB  LYS A 100      41.374   8.819  29.445  1.00 31.61           C  
ANISOU  767  CB  LYS A 100     3818   3747   4444   -218   -365   -312       C  
ATOM    768  CG  LYS A 100      39.843   8.823  29.449  1.00 29.46           C  
ANISOU  768  CG  LYS A 100     3580   3461   4151   -204   -373   -289       C  
ATOM    769  CD  LYS A 100      39.315  10.223  29.649  1.00 34.34           C  
ANISOU  769  CD  LYS A 100     4223   4063   4761   -217   -381   -282       C  
ATOM    770  CE  LYS A 100      37.812  10.252  29.504  1.00 31.16           C  
ANISOU  770  CE  LYS A 100     3850   3645   4343   -205   -387   -262       C  
ATOM    771  NZ  LYS A 100      37.281  11.601  29.812  1.00 27.30           N1+
ANISOU  771  NZ  LYS A 100     3383   3140   3849   -213   -397   -256       N1+
ATOM    772  N   LYS A 101      43.828   7.260  27.905  1.00 40.37           N  
ANISOU  772  N   LYS A 101     4862   4884   5595   -239   -317   -350       N  
ATOM    773  CA  LYS A 101      45.209   7.391  27.472  1.00 59.97           C  
ANISOU  773  CA  LYS A 101     7310   7374   8102   -261   -296   -374       C  
ATOM    774  C   LYS A 101      45.371   8.827  27.007  1.00 69.52           C  
ANISOU  774  C   LYS A 101     8536   8572   9306   -297   -282   -375       C  
ATOM    775  O   LYS A 101      44.799   9.216  25.986  1.00 70.13           O  
ANISOU  775  O   LYS A 101     8647   8637   9361   -318   -263   -362       O  
ATOM    776  CB  LYS A 101      45.487   6.429  26.321  1.00 67.88           C  
ANISOU  776  CB  LYS A 101     8306   8380   9107   -266   -265   -380       C  
ATOM    777  CG  LYS A 101      44.929   5.031  26.540  1.00 74.72           C  
ANISOU  777  CG  LYS A 101     9171   9251   9968   -232   -277   -371       C  
ATOM    778  CD  LYS A 101      44.948   4.220  25.255  1.00 80.36           C  
ANISOU  778  CD  LYS A 101     9892   9965  10676   -240   -244   -372       C  
ATOM    779  CE  LYS A 101      43.940   4.754  24.244  1.00 83.67           C  
ANISOU  779  CE  LYS A 101    10360  10367  11063   -261   -229   -350       C  
ATOM    780  NZ  LYS A 101      42.538   4.438  24.640  1.00 85.38           N1+
ANISOU  780  NZ  LYS A 101    10606  10577  11257   -236   -255   -325       N1+
ATOM    781  N   ASP A 102      46.143   9.601  27.768  1.00 70.30           N  
ANISOU  781  N   ASP A 102     8613   8674   9422   -305   -295   -389       N  
ATOM    782  CA  ASP A 102      46.230  11.057  27.628  1.00 76.16           C  
ANISOU  782  CA  ASP A 102     9374   9406  10158   -336   -291   -388       C  
ATOM    783  C   ASP A 102      45.453  11.741  28.755  1.00 75.96           C  
ANISOU  783  C   ASP A 102     9369   9372  10119   -320   -326   -375       C  
ATOM    784  O   ASP A 102      44.994  11.107  29.714  1.00 56.16           O  
ANISOU  784  O   ASP A 102     6859   6868   7610   -287   -352   -369       O  
ATOM    785  CB  ASP A 102      45.722  11.550  26.264  1.00 81.36           C  
ANISOU  785  CB  ASP A 102    10070  10049  10792   -366   -261   -376       C  
ATOM    786  CG  ASP A 102      46.761  11.416  25.159  1.00 84.53           C  
ANISOU  786  CG  ASP A 102    10455  10454  11207   -398   -220   -395       C  
ATOM    787  OD1 ASP A 102      47.145  10.274  24.824  1.00 83.05           O  
ANISOU  787  OD1 ASP A 102    10244  10278  11033   -386   -205   -405       O  
ATOM    788  OD2 ASP A 102      47.178  12.457  24.607  1.00 85.85           O1-
ANISOU  788  OD2 ASP A 102    10635  10613  11372   -435   -201   -401       O1-
ATOM    789  OXT ASP A 102      45.270  12.959  28.733  1.00 86.30           O1-
ANISOU  789  OXT ASP A 102    10702  10670  11419   -340   -328   -370       O1-
TER   
ATOM    790  N   GLU B   6      50.023  -1.774   8.071  1.00 70.39           N  
ANISOU  790  N   GLU B   6     8592   7245  10909    -84    912   -682       N  
ATOM    791  CA  GLU B   6      49.779  -0.727   9.060  1.00 69.53           C  
ANISOU  791  CA  GLU B   6     8479   7222  10718    -72    828   -600       C  
ATOM    792  C   GLU B   6      49.591   0.621   8.367  1.00 62.52           C  
ANISOU  792  C   GLU B   6     7570   6458   9726    -99    800   -645       C  
ATOM    793  O   GLU B   6      50.560   1.327   8.096  1.00 68.47           O  
ANISOU  793  O   GLU B   6     8286   7248  10479    -62    781   -644       O  
ATOM    794  CB  GLU B   6      50.947  -0.651  10.045  1.00 75.13           C  
ANISOU  794  CB  GLU B   6     9160   7899  11485     11    782   -503       C  
ATOM    795  CG  GLU B   6      50.638   0.126  11.310  1.00 82.25           C  
ANISOU  795  CG  GLU B   6    10066   8867  12317     17    702   -408       C  
ATOM    796  CD  GLU B   6      49.611  -0.571  12.178  1.00 90.11           C  
ANISOU  796  CD  GLU B   6    11109   9824  13304    -20    698   -363       C  
ATOM    797  OE1 GLU B   6      48.827   0.132  12.851  1.00 94.39           O  
ANISOU  797  OE1 GLU B   6    11661  10445  13756    -52    650   -331       O  
ATOM    798  OE2 GLU B   6      49.592  -1.821  12.192  1.00 90.80           O1-
ANISOU  798  OE2 GLU B   6    11224   9803  13475    -21    743   -362       O1-
ATOM    799  N   VAL B   7      48.345   0.979   8.080  1.00 52.85           N  
ANISOU  799  N   VAL B   7     6368   5299   8414   -165    795   -683       N  
ATOM    800  CA  VAL B   7      48.079   2.137   7.237  1.00 42.54           C  
ANISOU  800  CA  VAL B   7     5047   4100   7015   -196    775   -734       C  
ATOM    801  C   VAL B   7      46.910   2.957   7.758  1.00 41.25           C  
ANISOU  801  C   VAL B   7     4898   4023   6752   -228    719   -711       C  
ATOM    802  O   VAL B   7      45.853   2.411   8.074  1.00 42.23           O  
ANISOU  802  O   VAL B   7     5048   4137   6860   -269    732   -716       O  
ATOM    803  CB  VAL B   7      47.758   1.700   5.791  1.00 44.63           C  
ANISOU  803  CB  VAL B   7     5317   4364   7278   -255    843   -844       C  
ATOM    804  CG1 VAL B   7      47.746   2.901   4.852  1.00 40.33           C  
ANISOU  804  CG1 VAL B   7     4754   3924   6646   -281    819   -889       C  
ATOM    805  CG2 VAL B   7      48.764   0.668   5.314  1.00 53.36           C  
ANISOU  805  CG2 VAL B   7     6410   5370   8494   -229    911   -879       C  
ATOM    806  N   VAL B   8      47.088   4.270   7.833  1.00 39.51           N  
ANISOU  806  N   VAL B   8     4660   3888   6465   -211    660   -690       N  
ATOM    807  CA  VAL B   8      45.973   5.144   8.180  1.00 32.14           C  
ANISOU  807  CA  VAL B   8     3735   3040   5438   -238    610   -682       C  
ATOM    808  C   VAL B   8      45.056   5.280   6.963  1.00 36.38           C  
ANISOU  808  C   VAL B   8     4277   3628   5917   -301    634   -768       C  
ATOM    809  O   VAL B   8      45.494   5.708   5.890  1.00 37.20           O  
ANISOU  809  O   VAL B   8     4370   3760   6005   -311    644   -815       O  
ATOM    810  CB  VAL B   8      46.438   6.539   8.629  1.00 33.34           C  
ANISOU  810  CB  VAL B   8     3869   3260   5539   -200    539   -635       C  
ATOM    811  CG1 VAL B   8      45.231   7.372   9.040  1.00 38.82           C  
ANISOU  811  CG1 VAL B   8     4570   4033   6147   -223    490   -631       C  
ATOM    812  CG2 VAL B   8      47.446   6.431   9.775  1.00 32.87           C  
ANISOU  812  CG2 VAL B   8     3798   3159   5533   -142    515   -551       C  
ATOM    813  N   LYS B   9      43.792   4.896   7.134  1.00 35.93           N  
ANISOU  813  N   LYS B   9     4237   3588   5827   -347    642   -788       N  
ATOM    814  CA  LYS B   9      42.811   4.934   6.057  1.00 37.89           C  
ANISOU  814  CA  LYS B   9     4488   3891   6019   -411    663   -867       C  
ATOM    815  C   LYS B   9      42.497   6.356   5.618  1.00 39.54           C  
ANISOU  815  C   LYS B   9     4681   4200   6141   -410    603   -876       C  
ATOM    816  O   LYS B   9      42.493   7.288   6.421  1.00 37.33           O  
ANISOU  816  O   LYS B   9     4395   3959   5831   -372    541   -822       O  
ATOM    817  CB  LYS B   9      41.515   4.250   6.496  1.00 46.68           C  
ANISOU  817  CB  LYS B   9     5617   5007   7112   -459    681   -881       C  
ATOM    818  CG  LYS B   9      41.690   2.822   6.987  1.00 56.38           C  
ANISOU  818  CG  LYS B   9     6869   6130   8422   -467    738   -868       C  
ATOM    819  CD  LYS B   9      42.000   1.874   5.848  1.00 68.44           C  
ANISOU  819  CD  LYS B   9     8406   7599  10000   -502    816   -941       C  
ATOM    820  CE  LYS B   9      41.386   0.508   6.118  1.00 80.24           C  
ANISOU  820  CE  LYS B   9     9932   9019  11536   -548    875   -958       C  
ATOM    821  NZ  LYS B   9      39.923   0.620   6.407  1.00 83.06           N1+
ANISOU  821  NZ  LYS B   9    10296   9449  11814   -606    858   -973       N1+
ATOM    822  N   PHE B  10      42.191   6.510   4.338  1.00 36.19           N  
ANISOU  822  N   PHE B  10     4254   3819   5678   -456    621   -943       N  
ATOM    823  CA  PHE B  10      42.012   7.829   3.755  1.00 36.32           C  
ANISOU  823  CA  PHE B  10     4260   3922   5617   -457    564   -950       C  
ATOM    824  C   PHE B  10      40.999   8.714   4.483  1.00 34.81           C  
ANISOU  824  C   PHE B  10     4063   3798   5364   -443    497   -920       C  
ATOM    825  O   PHE B  10      41.282   9.881   4.767  1.00 31.48           O  
ANISOU  825  O   PHE B  10     3637   3413   4912   -403    435   -881       O  
ATOM    826  CB  PHE B  10      41.646   7.716   2.273  1.00 36.45           C  
ANISOU  826  CB  PHE B  10     4275   3980   5594   -522    596  -1027       C  
ATOM    827  CG  PHE B  10      41.155   8.993   1.690  1.00 34.77           C  
ANISOU  827  CG  PHE B  10     4057   3860   5296   -531    531  -1031       C  
ATOM    828  CD1 PHE B  10      42.046   9.939   1.225  1.00 33.47           C  
ANISOU  828  CD1 PHE B  10     3891   3714   5111   -511    498  -1014       C  
ATOM    829  CD2 PHE B  10      39.799   9.259   1.628  1.00 40.10           C  
ANISOU  829  CD2 PHE B  10     4725   4603   5909   -559    501  -1049       C  
ATOM    830  CE1 PHE B  10      41.595  11.133   0.695  1.00 42.48           C  
ANISOU  830  CE1 PHE B  10     5032   4932   6175   -519    434  -1010       C  
ATOM    831  CE2 PHE B  10      39.340  10.446   1.108  1.00 41.89           C  
ANISOU  831  CE2 PHE B  10     4945   4909   6063   -560    436  -1047       C  
ATOM    832  CZ  PHE B  10      40.241  11.389   0.637  1.00 42.39           C  
ANISOU  832  CZ  PHE B  10     5014   4983   6109   -540    401  -1025       C  
ATOM    833  N   MET B  11      39.816   8.178   4.773  1.00 32.79           N  
ANISOU  833  N   MET B  11     3807   3560   5090   -478    509   -942       N  
ATOM    834  CA  MET B  11      38.781   8.982   5.423  1.00 35.81           C  
ANISOU  834  CA  MET B  11     4177   4014   5415   -467    450   -925       C  
ATOM    835  C   MET B  11      39.186   9.365   6.848  1.00 35.75           C  
ANISOU  835  C   MET B  11     4170   3984   5429   -411    413   -854       C  
ATOM    836  O   MET B  11      38.782  10.409   7.361  1.00 32.14           O  
ANISOU  836  O   MET B  11     3701   3582   4930   -383    353   -832       O  
ATOM    837  CB  MET B  11      37.426   8.270   5.400  1.00 37.28           C  
ANISOU  837  CB  MET B  11     4358   4232   5575   -524    476   -971       C  
ATOM    838  CG  MET B  11      36.834   8.153   3.999  1.00 44.34           C  
ANISOU  838  CG  MET B  11     5246   5176   6426   -583    497  -1043       C  
ATOM    839  SD  MET B  11      36.585   9.776   3.236  1.00 47.54           S  
ANISOU  839  SD  MET B  11     5632   5675   6754   -562    415  -1043       S  
ATOM    840  CE  MET B  11      35.662  10.617   4.528  1.00 50.64           C  
ANISOU  840  CE  MET B  11     6004   6120   7116   -517    347  -1007       C  
ATOM    841  N   ASP B  12      40.001   8.527   7.479  1.00 32.19           N  
ANISOU  841  N   ASP B  12     3731   3454   5046   -395    448   -817       N  
ATOM    842  CA AASP B  12      40.484   8.827   8.820  0.50 36.64           C  
ANISOU  842  CA AASP B  12     4294   3998   5629   -348    415   -745       C  
ATOM    843  CA BASP B  12      40.499   8.814   8.817  0.50 36.71           C  
ANISOU  843  CA BASP B  12     4304   4007   5639   -348    415   -745       C  
ATOM    844  C   ASP B  12      41.441  10.020   8.800  1.00 32.27           C  
ANISOU  844  C   ASP B  12     3734   3463   5065   -298    366   -711       C  
ATOM    845  O   ASP B  12      41.330  10.913   9.625  1.00 32.80           O  
ANISOU  845  O   ASP B  12     3793   3567   5102   -269    314   -675       O  
ATOM    846  CB AASP B  12      41.143   7.601   9.463  0.50 40.53           C  
ANISOU  846  CB AASP B  12     4801   4399   6198   -342    460   -708       C  
ATOM    847  CB BASP B  12      41.210   7.591   9.398  0.50 39.68           C  
ANISOU  847  CB BASP B  12     4694   4289   6094   -342    462   -710       C  
ATOM    848  CG AASP B  12      40.128   6.559   9.913  0.50 44.11           C  
ANISOU  848  CG AASP B  12     5268   4837   6656   -391    495   -723       C  
ATOM    849  CG BASP B  12      41.417   7.697  10.893  0.50 46.59           C  
ANISOU  849  CG BASP B  12     5569   5153   6979   -310    429   -635       C  
ATOM    850  OD1AASP B  12      40.475   5.362   9.951  0.50 46.66           O  
ANISOU  850  OD1AASP B  12     5610   5077   7041   -404    548   -718       O  
ATOM    851  OD1BASP B  12      40.663   8.459  11.536  0.50 49.95           O  
ANISOU  851  OD1BASP B  12     5984   5645   7348   -311    385   -626       O  
ATOM    852  OD2AASP B  12      38.981   6.935  10.229  0.50 48.60           O1-
ANISOU  852  OD2AASP B  12     5827   5473   7164   -417    471   -741       O1-
ATOM    853  OD2BASP B  12      42.324   7.019  11.423  0.50 46.32           O1-
ANISOU  853  OD2BASP B  12     5543   5047   7009   -286    447   -585       O1-
ATOM    854  N   VAL B  13      42.369  10.047   7.846  1.00 27.14           N  
ANISOU  854  N   VAL B  13     3085   2790   4436   -294    385   -728       N  
ATOM    855  CA  VAL B  13      43.290  11.182   7.751  1.00 35.22           C  
ANISOU  855  CA  VAL B  13     4105   3834   5444   -256    341   -700       C  
ATOM    856  C   VAL B  13      42.542  12.432   7.339  1.00 34.64           C  
ANISOU  856  C   VAL B  13     4030   3837   5295   -261    286   -718       C  
ATOM    857  O   VAL B  13      42.819  13.529   7.827  1.00 26.87           O  
ANISOU  857  O   VAL B  13     3045   2879   4285   -227    232   -683       O  
ATOM    858  CB  VAL B  13      44.396  10.997   6.692  1.00 34.83           C  
ANISOU  858  CB  VAL B  13     4055   3755   5424   -260    375   -723       C  
ATOM    859  CG1 VAL B  13      45.649  11.765   7.119  1.00 34.17           C  
ANISOU  859  CG1 VAL B  13     3966   3666   5352   -214    343   -673       C  
ATOM    860  CG2 VAL B  13      44.702   9.540   6.451  1.00 38.60           C  
ANISOU  860  CG2 VAL B  13     4534   4161   5973   -277    449   -747       C  
ATOM    861  N   TYR B  14      41.627  12.274   6.393  1.00 31.09           N  
ANISOU  861  N   TYR B  14     3579   3422   4810   -304    298   -775       N  
ATOM    862  CA  TYR B  14      40.879  13.413   5.902  1.00 28.17           C  
ANISOU  862  CA  TYR B  14     3207   3123   4373   -307    242   -792       C  
ATOM    863  C   TYR B  14      40.144  14.092   7.058  1.00 29.10           C  
ANISOU  863  C   TYR B  14     3315   3274   4467   -275    192   -764       C  
ATOM    864  O   TYR B  14      40.230  15.304   7.226  1.00 28.86           O  
ANISOU  864  O   TYR B  14     3286   3273   4406   -242    135   -742       O  
ATOM    865  CB  TYR B  14      39.889  12.988   4.810  1.00 29.01           C  
ANISOU  865  CB  TYR B  14     3309   3268   4446   -362    264   -855       C  
ATOM    866  CG  TYR B  14      38.993  14.125   4.396  1.00 36.17           C  
ANISOU  866  CG  TYR B  14     4208   4249   5285   -359    200   -866       C  
ATOM    867  CD1 TYR B  14      39.452  15.121   3.538  1.00 42.96           C  
ANISOU  867  CD1 TYR B  14     5080   5132   6110   -355    160   -861       C  
ATOM    868  CD2 TYR B  14      37.698  14.223   4.888  1.00 49.45           C  
ANISOU  868  CD2 TYR B  14     5871   5979   6939   -359    176   -881       C  
ATOM    869  CE1 TYR B  14      38.638  16.176   3.167  1.00 48.27           C  
ANISOU  869  CE1 TYR B  14     5749   5866   6727   -347     95   -864       C  
ATOM    870  CE2 TYR B  14      36.876  15.274   4.527  1.00 57.77           C  
ANISOU  870  CE2 TYR B  14     6913   7098   7939   -348    113   -891       C  
ATOM    871  CZ  TYR B  14      37.346  16.247   3.666  1.00 58.06           C  
ANISOU  871  CZ  TYR B  14     6964   7149   7946   -339     71   -880       C  
ATOM    872  OH  TYR B  14      36.519  17.293   3.313  1.00 55.14           O  
ANISOU  872  OH  TYR B  14     6586   6838   7528   -323      3   -884       O  
ATOM    873  N   GLN B  15      39.435  13.298   7.858  1.00 32.19           N  
ANISOU  873  N   GLN B  15     3698   3660   4873   -287    216   -766       N  
ATOM    874  CA  GLN B  15      38.691  13.827   9.001  1.00 33.45           C  
ANISOU  874  CA  GLN B  15     3843   3857   5010   -266    177   -749       C  
ATOM    875  C   GLN B  15      39.599  14.394  10.079  1.00 32.17           C  
ANISOU  875  C   GLN B  15     3685   3671   4866   -221    150   -688       C  
ATOM    876  O   GLN B  15      39.322  15.446  10.643  1.00 31.59           O  
ANISOU  876  O   GLN B  15     3605   3636   4763   -193    100   -676       O  
ATOM    877  CB  GLN B  15      37.784  12.754   9.604  1.00 33.05           C  
ANISOU  877  CB  GLN B  15     3784   3806   4967   -302    215   -766       C  
ATOM    878  CG  GLN B  15      36.717  12.251   8.646  1.00 47.83           C  
ANISOU  878  CG  GLN B  15     5647   5716   6811   -353    239   -831       C  
ATOM    879  CD  GLN B  15      35.740  11.291   9.308  1.00 62.16           C  
ANISOU  879  CD  GLN B  15     7453   7540   8626   -394    274   -851       C  
ATOM    880  NE2 GLN B  15      35.523  10.140   8.681  1.00 65.97           N  
ANISOU  880  NE2 GLN B  15     7946   7996   9124   -447    333   -887       N  
ATOM    881  OE1 GLN B  15      35.190  11.582  10.372  1.00 67.58           O  
ANISOU  881  OE1 GLN B  15     8124   8258   9295   -384    250   -837       O  
ATOM    882  N   ARG B  16      40.680  13.690  10.380  1.00 26.73           N  
ANISOU  882  N   ARG B  16     3007   2921   4228   -215    183   -651       N  
ATOM    883  CA  ARG B  16      41.614  14.147  11.405  1.00 30.56           C  
ANISOU  883  CA  ARG B  16     3493   3389   4730   -177    159   -591       C  
ATOM    884  C   ARG B  16      42.352  15.422  11.002  1.00 31.46           C  
ANISOU  884  C   ARG B  16     3613   3520   4822   -147    116   -579       C  
ATOM    885  O   ARG B  16      42.693  16.237  11.851  1.00 28.41           O  
ANISOU  885  O   ARG B  16     3224   3147   4422   -120     78   -543       O  
ATOM    886  CB  ARG B  16      42.630  13.050  11.742  1.00 37.29           C  
ANISOU  886  CB  ARG B  16     4350   4171   5646   -173    202   -553       C  
ATOM    887  CG  ARG B  16      42.287  12.241  12.985  1.00 49.36           C  
ANISOU  887  CG  ARG B  16     5878   5682   7196   -183    216   -517       C  
ATOM    888  CD  ARG B  16      42.450  13.079  14.254  1.00 59.91           C  
ANISOU  888  CD  ARG B  16     7205   7051   8506   -158    169   -469       C  
ATOM    889  NE  ARG B  16      43.768  12.932  14.875  1.00 63.08           N  
ANISOU  889  NE  ARG B  16     7607   7414   8948   -130    166   -404       N  
ATOM    890  CZ  ARG B  16      44.065  12.006  15.781  1.00 71.14           C  
ANISOU  890  CZ  ARG B  16     8629   8396  10006   -134    183   -353       C  
ATOM    891  NH1 ARG B  16      43.143  11.133  16.169  1.00 71.11           N1+
ANISOU  891  NH1 ARG B  16     8632   8383  10003   -170    207   -361       N1+
ATOM    892  NH2 ARG B  16      45.285  11.944  16.299  1.00 77.31           N  
ANISOU  892  NH2 ARG B  16     9405   9149  10822   -104    174   -293       N  
ATOM    893  N   SER B  17      42.605  15.588   9.709  1.00 23.48           N  
ANISOU  893  N   SER B  17     2611   2510   3802   -160    122   -610       N  
ATOM    894  CA  SER B  17      43.401  16.724   9.237  1.00 24.99           C  
ANISOU  894  CA  SER B  17     2813   2711   3970   -141     86   -597       C  
ATOM    895  C   SER B  17      42.585  17.998   9.000  1.00 21.87           C  
ANISOU  895  C   SER B  17     2424   2368   3519   -132     27   -614       C  
ATOM    896  O   SER B  17      43.134  19.104   8.993  1.00 28.29           O  
ANISOU  896  O   SER B  17     3250   3187   4310   -112    -14   -592       O  
ATOM    897  CB  SER B  17      44.133  16.358   7.947  1.00 32.57           C  
ANISOU  897  CB  SER B  17     3782   3651   4944   -165    119   -622       C  
ATOM    898  OG  SER B  17      43.215  16.281   6.874  1.00 38.51           O  
ANISOU  898  OG  SER B  17     4537   4433   5663   -200    123   -674       O  
ATOM    899  N   TYR B  18      41.287  17.839   8.799  1.00 22.34           N  
ANISOU  899  N   TYR B  18     2472   2460   3555   -147     22   -651       N  
ATOM    900  CA  TYR B  18      40.459  18.958   8.374  1.00 23.83           C  
ANISOU  900  CA  TYR B  18     2662   2695   3697   -136    -33   -671       C  
ATOM    901  C   TYR B  18      40.362  20.073   9.426  1.00 27.57           C  
ANISOU  901  C   TYR B  18     3135   3184   4158    -94    -84   -646       C  
ATOM    902  O   TYR B  18      40.157  19.815  10.617  1.00 25.84           O  
ANISOU  902  O   TYR B  18     2899   2965   3952    -84    -76   -634       O  
ATOM    903  CB  TYR B  18      39.067  18.468   7.993  1.00 22.52           C  
ANISOU  903  CB  TYR B  18     2475   2569   3511   -161    -26   -719       C  
ATOM    904  CG  TYR B  18      38.230  19.523   7.299  1.00 26.81           C  
ANISOU  904  CG  TYR B  18     3017   3161   4010   -150    -84   -741       C  
ATOM    905  CD1 TYR B  18      37.398  20.363   8.029  1.00 24.46           C  
ANISOU  905  CD1 TYR B  18     2702   2896   3695   -113   -131   -745       C  
ATOM    906  CD2 TYR B  18      38.277  19.682   5.910  1.00 26.52           C  
ANISOU  906  CD2 TYR B  18     2993   3137   3946   -176    -93   -758       C  
ATOM    907  CE1 TYR B  18      36.630  21.339   7.403  1.00 31.01           C  
ANISOU  907  CE1 TYR B  18     3528   3764   4491    -94   -189   -763       C  
ATOM    908  CE2 TYR B  18      37.503  20.657   5.274  1.00 27.63           C  
ANISOU  908  CE2 TYR B  18     3133   3320   4045   -164   -153   -770       C  
ATOM    909  CZ  TYR B  18      36.690  21.484   6.025  1.00 31.23           C  
ANISOU  909  CZ  TYR B  18     3571   3801   4492   -119   -203   -770       C  
ATOM    910  OH  TYR B  18      35.922  22.454   5.411  1.00 33.15           O  
ANISOU  910  OH  TYR B  18     3812   4081   4702    -98   -267   -779       O  
ATOM    911  N   CYS B  19      40.515  21.308   8.958  1.00 24.84           N  
ANISOU  911  N   CYS B  19     2808   2847   3784    -75   -135   -640       N  
ATOM    912  CA  CYS B  19      40.323  22.526   9.760  1.00 26.50           C  
ANISOU  912  CA  CYS B  19     3021   3069   3979    -36   -187   -627       C  
ATOM    913  C   CYS B  19      39.523  22.363  11.063  1.00 23.40           C  
ANISOU  913  C   CYS B  19     2599   2700   3594    -21   -184   -637       C  
ATOM    914  O   CYS B  19      38.318  22.084  11.036  1.00 24.34           O  
ANISOU  914  O   CYS B  19     2691   2854   3704    -25   -184   -675       O  
ATOM    915  CB  CYS B  19      39.646  23.572   8.860  1.00 28.13           C  
ANISOU  915  CB  CYS B  19     3239   3298   4151    -22   -243   -646       C  
ATOM    916  SG  CYS B  19      39.198  25.153   9.616  1.00 24.98           S  
ANISOU  916  SG  CYS B  19     2845   2906   3738     32   -311   -643       S  
ATOM    917  N   HIS B  20      40.185  22.560  12.202  1.00 20.64           N  
ANISOU  917  N   HIS B  20     3138   2267   2439    834   -485   -523       N  
ATOM    918  CA  HIS B  20      39.519  22.556  13.509  1.00 19.79           C  
ANISOU  918  CA  HIS B  20     2996   2140   2384    781   -516   -565       C  
ATOM    919  C   HIS B  20      40.472  23.114  14.574  1.00 23.79           C  
ANISOU  919  C   HIS B  20     3464   2624   2950    736   -488   -518       C  
ATOM    920  O   HIS B  20      41.663  23.274  14.312  1.00 24.38           O  
ANISOU  920  O   HIS B  20     3540   2700   3022    745   -444   -459       O  
ATOM    921  CB  HIS B  20      39.055  21.145  13.902  1.00 24.97           C  
ANISOU  921  CB  HIS B  20     3651   2801   3036    763   -533   -629       C  
ATOM    922  CG  HIS B  20      40.170  20.176  14.166  1.00 21.61           C  
ANISOU  922  CG  HIS B  20     3221   2370   2618    754   -494   -611       C  
ATOM    923  CD2 HIS B  20      40.649  19.656  15.324  1.00 25.42           C  
ANISOU  923  CD2 HIS B  20     3673   2837   3149    706   -484   -612       C  
ATOM    924  ND1 HIS B  20      40.939  19.635  13.159  1.00 27.75           N  
ANISOU  924  ND1 HIS B  20     4029   3162   3353    799   -461   -588       N  
ATOM    925  CE1 HIS B  20      41.839  18.816  13.682  1.00 30.17           C  
ANISOU  925  CE1 HIS B  20     4323   3460   3682    783   -432   -577       C  
ATOM    926  NE2 HIS B  20      41.681  18.807  14.995  1.00 27.81           N  
ANISOU  926  NE2 HIS B  20     3987   3142   3437    725   -447   -590       N  
ATOM    927  N   PRO B  21      39.945  23.413  15.774  1.00 25.04           N  
ANISOU  927  N   PRO B  21     3586   2768   3160    686   -514   -546       N  
ATOM    928  CA  PRO B  21      40.818  23.927  16.834  1.00 23.24           C  
ANISOU  928  CA  PRO B  21     3321   2521   2989    640   -489   -506       C  
ATOM    929  C   PRO B  21      41.764  22.827  17.318  1.00 25.02           C  
ANISOU  929  C   PRO B  21     3533   2748   3225    618   -456   -497       C  
ATOM    930  O   PRO B  21      41.329  21.735  17.682  1.00 22.64           O  
ANISOU  930  O   PRO B  21     3230   2451   2922    603   -473   -546       O  
ATOM    931  CB  PRO B  21      39.830  24.323  17.945  1.00 25.33           C  
ANISOU  931  CB  PRO B  21     3550   2777   3297    594   -530   -554       C  
ATOM    932  CG  PRO B  21      38.455  24.480  17.222  1.00 24.55           C  
ANISOU  932  CG  PRO B  21     3476   2691   3161    629   -577   -604       C  
ATOM    933  CD  PRO B  21      38.526  23.389  16.176  1.00 25.90           C  
ANISOU  933  CD  PRO B  21     3686   2880   3274    671   -567   -615       C  
ATOM    934  N   ILE B  22      43.056  23.104  17.310  1.00 20.04           N  
ANISOU  934  N   ILE B  22     2895   2114   2604    618   -409   -433       N  
ATOM    935  CA AILE B  22      44.024  22.126  17.782  0.50 21.56           C  
ANISOU  935  CA AILE B  22     3074   2309   2810    600   -377   -419       C  
ATOM    936  CA BILE B  22      44.018  22.121  17.790  0.50 21.59           C  
ANISOU  936  CA BILE B  22     3076   2312   2813    600   -377   -420       C  
ATOM    937  C   ILE B  22      44.988  22.759  18.789  1.00 28.02           C  
ANISOU  937  C   ILE B  22     3850   3116   3680    554   -348   -370       C  
ATOM    938  O   ILE B  22      45.293  23.951  18.712  1.00 22.98           O  
ANISOU  938  O   ILE B  22     3206   2471   3053    551   -337   -326       O  
ATOM    939  CB AILE B  22      44.812  21.524  16.616  0.50 27.10           C  
ANISOU  939  CB AILE B  22     3808   3028   3461    655   -342   -392       C  
ATOM    940  CB BILE B  22      44.813  21.465  16.640  0.50 27.26           C  
ANISOU  940  CB BILE B  22     3829   3049   3482    654   -342   -394       C  
ATOM    941  CG1AILE B  22      45.693  20.378  17.107  0.50 25.26           C  
ANISOU  941  CG1AILE B  22     3561   2795   3241    642   -315   -389       C  
ATOM    942  CG1BILE B  22      45.861  22.434  16.098  0.50 29.45           C  
ANISOU  942  CG1BILE B  22     4108   3333   3750    672   -302   -319       C  
ATOM    943  CG2AILE B  22      45.645  22.596  15.940  0.50 25.08           C  
ANISOU  943  CG2AILE B  22     3559   2780   3190    677   -309   -322       C  
ATOM    944  CG2BILE B  22      43.880  20.983  15.523  0.50 27.56           C  
ANISOU  944  CG2BILE B  22     3909   3100   3463    703   -369   -440       C  
ATOM    945  CD1AILE B  22      46.248  19.527  16.007  0.50 33.88           C  
ANISOU  945  CD1AILE B  22     4686   3905   4281    698   -290   -385       C  
ATOM    946  CD1BILE B  22      46.842  21.784  15.154  0.50 40.33           C  
ANISOU  946  CD1BILE B  22     5507   4735   5083    717   -261   -290       C  
ATOM    947  N   GLU B  23      45.461  21.958  19.733  1.00 25.01           N  
ANISOU  947  N   GLU B  23     3441   2733   3330    516   -337   -376       N  
ATOM    948  CA  GLU B  23      46.390  22.464  20.744  1.00 24.26           C  
ANISOU  948  CA  GLU B  23     3304   2632   3284    468   -309   -331       C  
ATOM    949  C   GLU B  23      47.654  22.889  20.017  1.00 22.42           C  
ANISOU  949  C   GLU B  23     3080   2408   3030    498   -260   -260       C  
ATOM    950  O   GLU B  23      48.258  22.094  19.292  1.00 22.80           O  
ANISOU  950  O   GLU B  23     3149   2471   3043    538   -235   -248       O  
ATOM    951  CB  GLU B  23      46.697  21.389  21.787  1.00 25.54           C  
ANISOU  951  CB  GLU B  23     3435   2792   3475    427   -307   -348       C  
ATOM    952  CG  GLU B  23      47.533  21.901  22.969  1.00 23.54           C  
ANISOU  952  CG  GLU B  23     3133   2537   3275    370   -283   -308       C  
ATOM    953  CD  GLU B  23      47.720  20.850  24.066  1.00 33.97           C  
ANISOU  953  CD  GLU B  23     4423   3858   4627    326   -287   -327       C  
ATOM    954  OE1 GLU B  23      46.779  20.071  24.329  1.00 46.45           O  
ANISOU  954  OE1 GLU B  23     6008   5435   6205    314   -325   -384       O  
ATOM    955  OE2 GLU B  23      48.821  20.794  24.656  1.00 39.26           O1-
ANISOU  955  OE2 GLU B  23     5064   4532   5322    301   -253   -282       O1-
ATOM    956  N   THR B  24      48.027  24.147  20.208  1.00 20.20           N  
ANISOU  956  N   THR B  24     2784   2120   2771    479   -247   -215       N  
ATOM    957  CA  THR B  24      49.091  24.803  19.456  1.00 20.27           C  
ANISOU  957  CA  THR B  24     2803   2139   2757    504   -205   -146       C  
ATOM    958  C   THR B  24      50.010  25.512  20.455  1.00 22.42           C  
ANISOU  958  C   THR B  24     3034   2407   3079    451   -177    -98       C  
ATOM    959  O   THR B  24      49.538  26.288  21.285  1.00 21.31           O  
ANISOU  959  O   THR B  24     2869   2247   2980    408   -199   -109       O  
ATOM    960  CB  THR B  24      48.486  25.848  18.499  1.00 25.58           C  
ANISOU  960  CB  THR B  24     3510   2807   3403    537   -223   -135       C  
ATOM    961  CG2 THR B  24      49.562  26.542  17.686  1.00 29.96           C  
ANISOU  961  CG2 THR B  24     4077   3376   3931    558   -182    -60       C  
ATOM    962  OG1 THR B  24      47.561  25.195  17.610  1.00 24.70           O  
ANISOU  962  OG1 THR B  24     3435   2703   3245    584   -251   -183       O  
ATOM    963  N   LEU B  25      51.310  25.234  20.392  1.00 22.52           N  
ANISOU  963  N   LEU B  25     3035   2438   3084    452   -130    -47       N  
ATOM    964  CA  LEU B  25      52.247  25.882  21.320  1.00 22.10           C  
ANISOU  964  CA  LEU B  25     2939   2384   3073    400   -101      1       C  
ATOM    965  C   LEU B  25      52.662  27.260  20.817  1.00 25.58           C  
ANISOU  965  C   LEU B  25     3390   2822   3509    401    -85     58       C  
ATOM    966  O   LEU B  25      53.181  27.394  19.711  1.00 27.60           O  
ANISOU  966  O   LEU B  25     3674   3096   3719    443    -61     97       O  
ATOM    967  CB  LEU B  25      53.457  24.969  21.595  1.00 20.92           C  
ANISOU  967  CB  LEU B  25     2767   2258   2923    398    -60     29       C  
ATOM    968  CG  LEU B  25      52.985  23.807  22.456  1.00 28.81           C  
ANISOU  968  CG  LEU B  25     3749   3251   3947    377    -83    -25       C  
ATOM    969  CD1 LEU B  25      53.727  22.510  22.153  1.00 47.05           C  
ANISOU  969  CD1 LEU B  25     6063   5579   6233    409    -58    -22       C  
ATOM    970  CD2 LEU B  25      53.086  24.187  23.937  1.00 23.34           C  
ANISOU  970  CD2 LEU B  25     3005   2549   3314    304    -87    -23       C  
ATOM    971  N   VAL B  26      52.384  28.283  21.622  1.00 21.17           N  
ANISOU  971  N   VAL B  26     2809   2239   2995    354   -101     61       N  
ATOM    972  CA  VAL B  26      52.587  29.677  21.225  1.00 24.59           C  
ANISOU  972  CA  VAL B  26     3255   2659   3431    351    -95    109       C  
ATOM    973  C   VAL B  26      53.552  30.400  22.176  1.00 26.64           C  
ANISOU  973  C   VAL B  26     3474   2916   3734    291    -66    156       C  
ATOM    974  O   VAL B  26      53.383  30.338  23.395  1.00 22.22           O  
ANISOU  974  O   VAL B  26     2875   2346   3222    242    -77    129       O  
ATOM    975  CB  VAL B  26      51.232  30.416  21.228  1.00 27.92           C  
ANISOU  975  CB  VAL B  26     3693   3048   3867    353   -147     65       C  
ATOM    976  CG1 VAL B  26      51.399  31.863  20.846  1.00 32.37           C  
ANISOU  976  CG1 VAL B  26     4272   3590   4437    350   -147    114       C  
ATOM    977  CG2 VAL B  26      50.244  29.713  20.272  1.00 29.96           C  
ANISOU  977  CG2 VAL B  26     3990   3312   4079    411   -177     18       C  
ATOM    978  N   ASP B  27      54.536  31.106  21.616  1.00 24.50           N  
ANISOU  978  N   ASP B  27     3210   2655   3444    294    -31    227       N  
ATOM    979  CA  ASP B  27      55.511  31.858  22.407  1.00 26.29           C  
ANISOU  979  CA  ASP B  27     3401   2881   3707    237     -1    277       C  
ATOM    980  C   ASP B  27      54.871  33.091  23.060  1.00 28.38           C  
ANISOU  980  C   ASP B  27     3659   3104   4021    197    -32    265       C  
ATOM    981  O   ASP B  27      54.209  33.875  22.397  1.00 23.75           O  
ANISOU  981  O   ASP B  27     3108   2492   3425    221    -59    265       O  
ATOM    982  CB  ASP B  27      56.712  32.247  21.528  1.00 28.77           C  
ANISOU  982  CB  ASP B  27     3728   3221   3981    252     45    355       C  
ATOM    983  CG  ASP B  27      57.810  32.965  22.303  1.00 30.61           C  
ANISOU  983  CG  ASP B  27     3924   3461   4247    193     79    410       C  
ATOM    984  OD1 ASP B  27      58.718  32.297  22.851  1.00 33.65           O  
ANISOU  984  OD1 ASP B  27     4272   3877   4637    173    114    426       O  
ATOM    985  OD2 ASP B  27      57.770  34.205  22.355  1.00 30.36           O1-
ANISOU  985  OD2 ASP B  27     3899   3401   4235    166     71    439       O1-
ATOM    986  N   ILE B  28      55.053  33.254  24.368  1.00 22.00           N  
ANISOU  986  N   ILE B  28     2804   2289   3265    138    -30    253       N  
ATOM    987  CA  ILE B  28      54.353  34.322  25.074  1.00 20.46           C  
ANISOU  987  CA  ILE B  28     2599   2055   3119    101    -63    229       C  
ATOM    988  C   ILE B  28      54.786  35.700  24.618  1.00 21.18           C  
ANISOU  988  C   ILE B  28     2710   2123   3214     93    -54    287       C  
ATOM    989  O   ILE B  28      53.947  36.565  24.336  1.00 25.82           O  
ANISOU  989  O   ILE B  28     3325   2674   3813    106    -90    271       O  
ATOM    990  CB  ILE B  28      54.542  34.211  26.603  1.00 21.11           C  
ANISOU  990  CB  ILE B  28     2623   2142   3256     34    -59    206       C  
ATOM    991  CG1 ILE B  28      53.754  33.016  27.138  1.00 21.39           C  
ANISOU  991  CG1 ILE B  28     2642   2191   3296     37    -84    136       C  
ATOM    992  CG2 ILE B  28      54.096  35.512  27.305  1.00 19.99           C  
ANISOU  992  CG2 ILE B  28     2468   1962   3165     -8    -83    193       C  
ATOM    993  CD1 ILE B  28      54.033  32.729  28.637  1.00 16.74           C  
ANISOU  993  CD1 ILE B  28     1993   1615   2753    -30    -77    118       C  
ATOM    994  N   PHE B  29      56.099  35.906  24.544  1.00 22.73           N  
ANISOU  994  N   PHE B  29     2895   2341   3400     71     -6    356       N  
ATOM    995  CA  PHE B  29      56.623  37.186  24.113  1.00 28.67           C  
ANISOU  995  CA  PHE B  29     3667   3074   4153     56      5    419       C  
ATOM    996  C   PHE B  29      56.116  37.553  22.714  1.00 33.74           C  
ANISOU  996  C   PHE B  29     4368   3703   4751    115    -15    435       C  
ATOM    997  O   PHE B  29      55.862  38.722  22.431  1.00 28.13           O  
ANISOU  997  O   PHE B  29     3681   2953   4053    110    -34    458       O  
ATOM    998  CB  PHE B  29      58.151  37.199  24.152  1.00 25.92           C  
ANISOU  998  CB  PHE B  29     3296   2761   3790     27     62    492       C  
ATOM    999  CG  PHE B  29      58.741  38.485  23.675  1.00 30.55           C  
ANISOU  999  CG  PHE B  29     3903   3330   4373      8     74    561       C  
ATOM   1000  CD1 PHE B  29      58.483  39.673  24.349  1.00 30.62           C  
ANISOU 1000  CD1 PHE B  29     3906   3292   4435    -38     53    559       C  
ATOM   1001  CD2 PHE B  29      59.537  38.517  22.542  1.00 26.57           C  
ANISOU 1001  CD2 PHE B  29     3425   2856   3813     35    106    626       C  
ATOM   1002  CE1 PHE B  29      59.031  40.881  23.908  1.00 32.64           C  
ANISOU 1002  CE1 PHE B  29     4185   3527   4689    -59     63    625       C  
ATOM   1003  CE2 PHE B  29      60.079  39.721  22.087  1.00 34.02           C  
ANISOU 1003  CE2 PHE B  29     4390   3784   4751     13    115    693       C  
ATOM   1004  CZ  PHE B  29      59.824  40.902  22.775  1.00 32.99           C  
ANISOU 1004  CZ  PHE B  29     4256   3601   4676    -34     93    694       C  
ATOM   1005  N   GLN B  30      55.962  36.555  21.848  1.00 38.41           N  
ANISOU 1005  N   GLN B  30     4980   4324   5290    170    -11    423       N  
ATOM   1006  CA  GLN B  30      55.388  36.795  20.524  1.00 41.18           C  
ANISOU 1006  CA  GLN B  30     5384   4668   5595    227    -32    432       C  
ATOM   1007  C   GLN B  30      53.940  37.280  20.586  1.00 40.73           C  
ANISOU 1007  C   GLN B  30     5347   4565   5562    244    -91    375       C  
ATOM   1008  O   GLN B  30      53.528  38.093  19.762  1.00 38.44           O  
ANISOU 1008  O   GLN B  30     5098   4251   5257    270   -113    397       O  
ATOM   1009  CB  GLN B  30      55.473  35.547  19.645  1.00 55.47           C  
ANISOU 1009  CB  GLN B  30     7210   6522   7344    282    -17    422       C  
ATOM   1010  CG  GLN B  30      56.828  35.307  19.009  1.00 70.68           C  
ANISOU 1010  CG  GLN B  30     9135   8495   9226    288     37    490       C  
ATOM   1011  CD  GLN B  30      56.757  34.292  17.878  1.00 84.96           C  
ANISOU 1011  CD  GLN B  30    10970  10342  10968    353     45    479       C  
ATOM   1012  NE2 GLN B  30      55.853  34.525  16.931  1.00 86.52           N  
ANISOU 1012  NE2 GLN B  30    11211  10526  11135    397     12    464       N  
ATOM   1013  OE1 GLN B  30      57.504  33.312  17.857  1.00 88.46           O  
ANISOU 1013  OE1 GLN B  30    11395  10827  11389    363     80    483       O  
ATOM   1014  N   GLU B  31      53.171  36.774  21.550  1.00 27.95           N  
ANISOU 1014  N   GLU B  31     3700   2937   3980    229   -117    303       N  
ATOM   1015  CA  GLU B  31      51.801  37.226  21.773  1.00 29.45           C  
ANISOU 1015  CA  GLU B  31     3900   3089   4198    239   -172    242       C  
ATOM   1016  C   GLU B  31      51.743  38.569  22.474  1.00 38.99           C  
ANISOU 1016  C   GLU B  31     5098   4253   5463    196   -188    252       C  
ATOM   1017  O   GLU B  31      50.733  39.272  22.384  1.00 32.92           O  
ANISOU 1017  O   GLU B  31     4348   3447   4713    212   -233    220       O  
ATOM   1018  CB  GLU B  31      51.019  36.230  22.640  1.00 28.27           C  
ANISOU 1018  CB  GLU B  31     3720   2952   4069    230   -194    161       C  
ATOM   1019  CG  GLU B  31      50.700  34.925  21.984  1.00 39.24           C  
ANISOU 1019  CG  GLU B  31     5126   4374   5409    277   -195    131       C  
ATOM   1020  CD  GLU B  31      49.820  35.101  20.769  1.00 34.06           C  
ANISOU 1020  CD  GLU B  31     4519   3709   4711    338   -227    120       C  
ATOM   1021  OE1 GLU B  31      48.584  35.153  20.928  1.00 28.48           O  
ANISOU 1021  OE1 GLU B  31     3817   2986   4018    351   -273     58       O  
ATOM   1022  OE2 GLU B  31      50.380  35.206  19.665  1.00 34.29           O1-
ANISOU 1022  OE2 GLU B  31     4581   3752   4694    371   -205    174       O1-
ATOM   1023  N   TYR B  32      52.809  38.899  23.204  1.00 28.04           N  
ANISOU 1023  N   TYR B  32     3679   2871   4105    141   -152    293       N  
ATOM   1024  CA  TYR B  32      52.865  40.109  24.037  1.00 26.30           C  
ANISOU 1024  CA  TYR B  32     3442   2610   3943     90   -162    300       C  
ATOM   1025  C   TYR B  32      54.157  40.892  23.778  1.00 27.51           C  
ANISOU 1025  C   TYR B  32     3601   2761   4092     60   -122    388       C  
ATOM   1026  O   TYR B  32      54.963  41.084  24.688  1.00 27.42           O  
ANISOU 1026  O   TYR B  32     3550   2756   4112      2    -93    407       O  
ATOM   1027  CB  TYR B  32      52.829  39.718  25.519  1.00 26.91           C  
ANISOU 1027  CB  TYR B  32     3460   2696   4068     36   -160    249       C  
ATOM   1028  CG  TYR B  32      51.455  39.429  26.106  1.00 37.98           C  
ANISOU 1028  CG  TYR B  32     4848   4087   5496     45   -209    158       C  
ATOM   1029  CD1 TYR B  32      50.727  40.437  26.722  1.00 48.68           C  
ANISOU 1029  CD1 TYR B  32     6195   5401   6901     25   -246    121       C  
ATOM   1030  CD2 TYR B  32      50.908  38.138  26.084  1.00 24.77           C  
ANISOU 1030  CD2 TYR B  32     3167   2447   3796     70   -218    108       C  
ATOM   1031  CE1 TYR B  32      49.490  40.188  27.278  1.00 48.57           C  
ANISOU 1031  CE1 TYR B  32     6163   5383   6908     31   -290     37       C  
ATOM   1032  CE2 TYR B  32      49.670  37.876  26.640  1.00 25.63           C  
ANISOU 1032  CE2 TYR B  32     3261   2551   3926     72   -262     27       C  
ATOM   1033  CZ  TYR B  32      48.963  38.912  27.232  1.00 43.53           C  
ANISOU 1033  CZ  TYR B  32     5518   4782   6241     53   -298     -9       C  
ATOM   1034  OH  TYR B  32      47.728  38.696  27.791  1.00 46.57           O  
ANISOU 1034  OH  TYR B  32     5884   5167   6644     55   -342    -92       O  
ATOM   1035  N   PRO B  33      54.355  41.366  22.537  1.00 30.10           N  
ANISOU 1035  N   PRO B  33     3977   3083   4378     96   -119    444       N  
ATOM   1036  CA  PRO B  33      55.646  41.928  22.110  1.00 34.15           C  
ANISOU 1036  CA  PRO B  33     4498   3607   4871     71    -77    534       C  
ATOM   1037  C   PRO B  33      56.058  43.214  22.840  1.00 26.33           C  
ANISOU 1037  C   PRO B  33     3496   2574   3935     10    -77    564       C  
ATOM   1038  O   PRO B  33      57.242  43.564  22.863  1.00 36.27           O  
ANISOU 1038  O   PRO B  33     4745   3850   5188    -29    -36    631       O  
ATOM   1039  CB  PRO B  33      55.435  42.185  20.611  1.00 37.62           C  
ANISOU 1039  CB  PRO B  33     4994   4045   5256    127    -88    574       C  
ATOM   1040  CG  PRO B  33      53.968  42.299  20.447  1.00 44.85           C  
ANISOU 1040  CG  PRO B  33     5933   4924   6184    168   -146    510       C  
ATOM   1041  CD  PRO B  33      53.368  41.351  21.442  1.00 38.13           C  
ANISOU 1041  CD  PRO B  33     5041   4087   5359    161   -157    427       C  
ATOM   1042  N   ASP B  34      55.100  43.894  23.455  1.00 26.52           N  
ANISOU 1042  N   ASP B  34     3519   2546   4012      1   -122    512       N  
ATOM   1043  CA  ASP B  34      55.399  45.078  24.258  1.00 28.05           C  
ANISOU 1043  CA  ASP B  34     3699   2696   4264    -57   -126    528       C  
ATOM   1044  C   ASP B  34      56.032  44.731  25.614  1.00 30.22           C  
ANISOU 1044  C   ASP B  34     3911   2995   4575   -121    -96    509       C  
ATOM   1045  O   ASP B  34      56.537  45.607  26.308  1.00 32.47           O  
ANISOU 1045  O   ASP B  34     4180   3256   4903   -177    -87    530       O  
ATOM   1046  CB  ASP B  34      54.128  45.900  24.474  1.00 35.23           C  
ANISOU 1046  CB  ASP B  34     4626   3543   5218    -40   -186    472       C  
ATOM   1047  CG  ASP B  34      53.476  46.323  23.164  1.00 48.75           C  
ANISOU 1047  CG  ASP B  34     6399   5227   6896     22   -220    493       C  
ATOM   1048  OD1 ASP B  34      54.210  46.604  22.193  1.00 50.04           O  
ANISOU 1048  OD1 ASP B  34     6597   5399   7019     30   -198    572       O  
ATOM   1049  OD2 ASP B  34      52.228  46.372  23.106  1.00 59.04           O1-
ANISOU 1049  OD2 ASP B  34     7716   6505   8213     62   -269    431       O1-
ATOM   1050  N   GLU B  35      56.016  43.458  25.990  1.00 27.44           N  
ANISOU 1050  N   GLU B  35     3526   2693   4207   -114    -80    471       N  
ATOM   1051  CA  GLU B  35      56.498  43.071  27.320  1.00 23.78           C  
ANISOU 1051  CA  GLU B  35     3001   2255   3780   -173    -57    448       C  
ATOM   1052  C   GLU B  35      57.944  42.601  27.287  1.00 27.49           C  
ANISOU 1052  C   GLU B  35     3449   2776   4220   -200      3    514       C  
ATOM   1053  O   GLU B  35      58.270  41.555  27.841  1.00 24.05           O  
ANISOU 1053  O   GLU B  35     2974   2386   3779   -211     25    495       O  
ATOM   1054  CB  GLU B  35      55.620  41.967  27.913  1.00 26.64           C  
ANISOU 1054  CB  GLU B  35     3334   2639   4148   -157    -78    365       C  
ATOM   1055  CG  GLU B  35      54.132  42.297  27.979  1.00 26.47           C  
ANISOU 1055  CG  GLU B  35     3329   2578   4151   -128   -137    292       C  
ATOM   1056  CD  GLU B  35      53.838  43.576  28.748  1.00 40.41           C  
ANISOU 1056  CD  GLU B  35     5084   4293   5978   -169   -162    273       C  
ATOM   1057  OE1 GLU B  35      52.724  44.116  28.593  1.00 45.88           O  
ANISOU 1057  OE1 GLU B  35     5799   4946   6689   -140   -211    227       O  
ATOM   1058  OE2 GLU B  35      54.714  44.049  29.500  1.00 34.18           O1-
ANISOU 1058  OE2 GLU B  35     4264   3505   5219   -230   -134    303       O1-
ATOM   1059  N   ILE B  36      58.815  43.391  26.666  1.00 27.86           N  
ANISOU 1059  N   ILE B  36     3519   2817   4249   -213     27    592       N  
ATOM   1060  CA  ILE B  36      60.203  42.986  26.454  1.00 29.81           C  
ANISOU 1060  CA  ILE B  36     3749   3118   4460   -232     84    659       C  
ATOM   1061  C   ILE B  36      61.037  43.033  27.732  1.00 31.26           C  
ANISOU 1061  C   ILE B  36     3874   3323   4681   -305    115    666       C  
ATOM   1062  O   ILE B  36      62.150  42.519  27.769  1.00 28.20           O  
ANISOU 1062  O   ILE B  36     3460   2988   4268   -323    162    710       O  
ATOM   1063  CB  ILE B  36      60.878  43.838  25.359  1.00 33.78           C  
ANISOU 1063  CB  ILE B  36     4294   3613   4927   -227    100    744       C  
ATOM   1064  CG1 ILE B  36      62.132  43.138  24.839  1.00 42.57           C  
ANISOU 1064  CG1 ILE B  36     5394   4796   5984   -223    156    805       C  
ATOM   1065  CG2 ILE B  36      61.183  45.241  25.874  1.00 30.67           C  
ANISOU 1065  CG2 ILE B  36     3902   3173   4580   -287     95    774       C  
ATOM   1066  CD1 ILE B  36      62.744  43.807  23.620  1.00 46.32           C  
ANISOU 1066  CD1 ILE B  36     5913   5277   6412   -211    171    886       C  
ATOM   1067  N   GLU B  37      60.475  43.621  28.784  1.00 28.02           N  
ANISOU 1067  N   GLU B  37     3441   2875   4332   -346     88    618       N  
ATOM   1068  CA  GLU B  37      61.190  43.787  30.046  1.00 31.22           C  
ANISOU 1068  CA  GLU B  37     3789   3297   4776   -420    113    620       C  
ATOM   1069  C   GLU B  37      61.294  42.489  30.841  1.00 27.17           C  
ANISOU 1069  C   GLU B  37     3224   2836   4262   -427    129    582       C  
ATOM   1070  O   GLU B  37      62.035  42.409  31.830  1.00 27.63           O  
ANISOU 1070  O   GLU B  37     3232   2924   4344   -486    157    591       O  
ATOM   1071  CB  GLU B  37      60.498  44.866  30.891  1.00 30.99           C  
ANISOU 1071  CB  GLU B  37     3754   3211   4812   -459     76    576       C  
ATOM   1072  CG  GLU B  37      60.604  46.283  30.311  1.00 32.48           C  
ANISOU 1072  CG  GLU B  37     3988   3342   5011   -468     64    622       C  
ATOM   1073  CD  GLU B  37      59.507  46.633  29.307  1.00 32.91           C  
ANISOU 1073  CD  GLU B  37     4102   3348   5054   -402     16    603       C  
ATOM   1074  OE1 GLU B  37      58.609  45.803  29.042  1.00 31.16           O  
ANISOU 1074  OE1 GLU B  37     3887   3136   4815   -348     -8    551       O  
ATOM   1075  OE2 GLU B  37      59.547  47.762  28.783  1.00 32.46           O1-
ANISOU 1075  OE2 GLU B  37     4087   3242   5006   -405      2    643       O1-
ATOM   1076  N   TYR B  38      60.545  41.471  30.422  1.00 22.27           N  
ANISOU 1076  N   TYR B  38     2618   2228   3617   -370    110    539       N  
ATOM   1077  CA  TYR B  38      60.426  40.257  31.213  1.00 22.64           C  
ANISOU 1077  CA  TYR B  38     2620   2314   3668   -376    114    494       C  
ATOM   1078  C   TYR B  38      60.900  39.047  30.430  1.00 24.74           C  
ANISOU 1078  C   TYR B  38     2896   2626   3879   -327    141    518       C  
ATOM   1079  O   TYR B  38      60.827  39.013  29.207  1.00 23.99           O  
ANISOU 1079  O   TYR B  38     2848   2527   3740   -272    140    542       O  
ATOM   1080  CB  TYR B  38      58.970  40.007  31.606  1.00 24.61           C  
ANISOU 1080  CB  TYR B  38     2871   2537   3944   -358     62    406       C  
ATOM   1081  CG  TYR B  38      58.257  41.174  32.237  1.00 25.29           C  
ANISOU 1081  CG  TYR B  38     2953   2573   4082   -391     27    368       C  
ATOM   1082  CD1 TYR B  38      58.451  41.494  33.580  1.00 24.70           C  
ANISOU 1082  CD1 TYR B  38     2824   2504   4056   -461     31    345       C  
ATOM   1083  CD2 TYR B  38      57.350  41.933  31.505  1.00 25.80           C  
ANISOU 1083  CD2 TYR B  38     3068   2587   4149   -350    -13    351       C  
ATOM   1084  CE1 TYR B  38      57.773  42.561  34.163  1.00 24.30           C  
ANISOU 1084  CE1 TYR B  38     2769   2408   4054   -488     -3    304       C  
ATOM   1085  CE2 TYR B  38      56.672  42.994  32.077  1.00 28.10           C  
ANISOU 1085  CE2 TYR B  38     3355   2830   4490   -375    -48    312       C  
ATOM   1086  CZ  TYR B  38      56.880  43.300  33.404  1.00 28.79           C  
ANISOU 1086  CZ  TYR B  38     3389   2923   4626   -444    -43    287       C  
ATOM   1087  OH  TYR B  38      56.199  44.361  33.957  1.00 28.63           O  
ANISOU 1087  OH  TYR B  38     3366   2856   4656   -466    -78    244       O  
ATOM   1088  N   ILE B  39      61.387  38.057  31.156  1.00 20.38           N  
ANISOU 1088  N   ILE B  39     2457   2057   3228   -180   -496   -185       N  
ATOM   1089  CA  ILE B  39      61.516  36.723  30.612  1.00 26.36           C  
ANISOU 1089  CA  ILE B  39     3151   2873   3991   -165   -452   -196       C  
ATOM   1090  C   ILE B  39      60.362  35.951  31.207  1.00 21.48           C  
ANISOU 1090  C   ILE B  39     2539   2256   3368   -105   -445   -233       C  
ATOM   1091  O   ILE B  39      60.088  36.079  32.402  1.00 22.48           O  
ANISOU 1091  O   ILE B  39     2689   2353   3499    -89   -471   -250       O  
ATOM   1092  CB  ILE B  39      62.819  36.061  31.053  1.00 31.28           C  
ANISOU 1092  CB  ILE B  39     3719   3523   4642   -196   -446   -189       C  
ATOM   1093  CG1 ILE B  39      64.022  36.843  30.528  1.00 37.20           C  
ANISOU 1093  CG1 ILE B  39     4460   4276   5399   -259   -455   -148       C  
ATOM   1094  CG2 ILE B  39      62.860  34.610  30.557  1.00 34.04           C  
ANISOU 1094  CG2 ILE B  39     4006   3930   4999   -171   -403   -207       C  
ATOM   1095  CD1 ILE B  39      65.348  36.356  31.123  1.00 47.34           C  
ANISOU 1095  CD1 ILE B  39     5694   5582   6712   -292   -457   -140       C  
ATOM   1096  N   PHE B  40      59.689  35.147  30.396  1.00 21.40           N  
ANISOU 1096  N   PHE B  40     2505   2280   3346    -74   -411   -246       N  
ATOM   1097  CA  PHE B  40      58.527  34.421  30.880  1.00 20.62           C  
ANISOU 1097  CA  PHE B  40     2410   2183   3240    -20   -405   -278       C  
ATOM   1098  C   PHE B  40      58.850  32.963  31.115  1.00 19.36           C  
ANISOU 1098  C   PHE B  40     2190   2063   3101     -7   -381   -296       C  
ATOM   1099  O   PHE B  40      59.593  32.361  30.353  1.00 20.24           O  
ANISOU 1099  O   PHE B  40     2256   2211   3222    -25   -355   -288       O  
ATOM   1100  CB  PHE B  40      57.360  34.546  29.889  1.00 22.43           C  
ANISOU 1100  CB  PHE B  40     2661   2419   3442     10   -389   -281       C  
ATOM   1101  CG  PHE B  40      56.839  35.938  29.771  1.00 24.17           C  
ANISOU 1101  CG  PHE B  40     2945   2596   3642      8   -416   -268       C  
ATOM   1102  CD1 PHE B  40      57.224  36.751  28.716  1.00 20.28           C  
ANISOU 1102  CD1 PHE B  40     2466   2102   3140    -26   -414   -238       C  
ATOM   1103  CD2 PHE B  40      56.001  36.457  30.752  1.00 21.24           C  
ANISOU 1103  CD2 PHE B  40     2621   2188   3262     39   -444   -284       C  
ATOM   1104  CE1 PHE B  40      56.755  38.064  28.629  1.00 20.31           C  
ANISOU 1104  CE1 PHE B  40     2530   2060   3126    -29   -443   -224       C  
ATOM   1105  CE2 PHE B  40      55.535  37.750  30.679  1.00 24.44           C  
ANISOU 1105  CE2 PHE B  40     3086   2549   3649     40   -472   -274       C  
ATOM   1106  CZ  PHE B  40      55.907  38.563  29.609  1.00 22.66           C  
ANISOU 1106  CZ  PHE B  40     2877   2316   3416      5   -473   -243       C  
ATOM   1107  N   LYS B  41      58.272  32.389  32.167  1.00 21.85           N  
ANISOU 1107  N   LYS B  41     2506   2372   3423     26   -390   -319       N  
ATOM   1108  CA  LYS B  41      58.437  30.965  32.421  1.00 17.79           C  
ANISOU 1108  CA  LYS B  41     1939   1891   2929     42   -370   -336       C  
ATOM   1109  C   LYS B  41      57.063  30.389  32.739  1.00 13.45           C  
ANISOU 1109  C   LYS B  41     1400   1344   2368     92   -367   -359       C  
ATOM   1110  O   LYS B  41      56.403  30.871  33.655  1.00 19.07           O  
ANISOU 1110  O   LYS B  41     2147   2028   3069    112   -391   -366       O  
ATOM   1111  CB  LYS B  41      59.390  30.721  33.603  1.00 23.57           C  
ANISOU 1111  CB  LYS B  41     2651   2617   3688     23   -388   -335       C  
ATOM   1112  CG  LYS B  41      59.677  29.248  33.861  1.00 23.46           C  
ANISOU 1112  CG  LYS B  41     2579   2635   3698     37   -370   -350       C  
ATOM   1113  CD  LYS B  41      60.551  29.025  35.111  1.00 23.19           C  
ANISOU 1113  CD  LYS B  41     2544   2599   3668     29   -375   -337       C  
ATOM   1114  CE  LYS B  41      61.949  29.621  34.950  1.00 20.64           C  
ANISOU 1114  CE  LYS B  41     2210   2278   3355    -20   -380   -312       C  
ATOM   1115  NZ  LYS B  41      62.632  29.076  33.731  1.00 23.07           N1+
ANISOU 1115  NZ  LYS B  41     2474   2622   3670    -36   -349   -306       N1+
ATOM   1116  N   PRO B  42      56.617  29.381  31.964  1.00 18.06           N  
ANISOU 1116  N   PRO B  42     1952   1959   2951    114   -339   -370       N  
ATOM   1117  CA  PRO B  42      57.321  28.850  30.787  1.00 21.87           C  
ANISOU 1117  CA  PRO B  42     2394   2474   3440     96   -311   -365       C  
ATOM   1118  C   PRO B  42      57.340  29.934  29.707  1.00 21.62           C  
ANISOU 1118  C   PRO B  42     2392   2438   3385     76   -306   -345       C  
ATOM   1119  O   PRO B  42      56.618  30.915  29.855  1.00 19.70           O  
ANISOU 1119  O   PRO B  42     2198   2165   3121     84   -324   -340       O  
ATOM   1120  CB  PRO B  42      56.421  27.690  30.335  1.00 19.50           C  
ANISOU 1120  CB  PRO B  42     2072   2199   3138    134   -290   -386       C  
ATOM   1121  CG  PRO B  42      55.048  28.076  30.806  1.00 19.93           C  
ANISOU 1121  CG  PRO B  42     2172   2236   3164    161   -303   -390       C  
ATOM   1122  CD  PRO B  42      55.258  28.812  32.108  1.00 18.46           C  
ANISOU 1122  CD  PRO B  42     2011   2016   2988    157   -335   -387       C  
ATOM   1123  N   SER B  43      58.148  29.790  28.661  1.00 20.69           N  
ANISOU 1123  N   SER B  43     2244   2349   3268     52   -284   -333       N  
ATOM   1124  CA  SER B  43      58.237  30.866  27.668  1.00 21.29           C  
ANISOU 1124  CA  SER B  43     2345   2422   3321     28   -281   -309       C  
ATOM   1125  C   SER B  43      57.128  30.769  26.614  1.00 22.70           C  
ANISOU 1125  C   SER B  43     2538   2615   3473     56   -263   -317       C  
ATOM   1126  O   SER B  43      56.911  31.696  25.835  1.00 23.47           O  
ANISOU 1126  O   SER B  43     2665   2705   3546     44   -264   -298       O  
ATOM   1127  CB  SER B  43      59.610  30.886  26.993  1.00 25.24           C  
ANISOU 1127  CB  SER B  43     2808   2952   3830    -14   -266   -288       C  
ATOM   1128  OG  SER B  43      59.807  29.733  26.203  1.00 25.92           O  
ANISOU 1128  OG  SER B  43     2845   3086   3920      0   -233   -303       O  
ATOM   1129  N   CYS B  44      56.431  29.643  26.609  1.00 20.96           N  
ANISOU 1129  N   CYS B  44     2295   2412   3255     93   -249   -343       N  
ATOM   1130  CA  CYS B  44      55.364  29.396  25.640  1.00 23.53           C  
ANISOU 1130  CA  CYS B  44     2630   2754   3557    122   -233   -353       C  
ATOM   1131  C   CYS B  44      54.206  28.738  26.361  1.00 23.41           C  
ANISOU 1131  C   CYS B  44     2622   2730   3544    163   -241   -376       C  
ATOM   1132  O   CYS B  44      54.373  28.208  27.466  1.00 19.58           O  
ANISOU 1132  O   CYS B  44     2122   2235   3080    170   -253   -387       O  
ATOM   1133  CB  CYS B  44      55.860  28.479  24.515  1.00 19.76           C  
ANISOU 1133  CB  CYS B  44     2105   2323   3079    119   -201   -360       C  
ATOM   1134  SG  CYS B  44      56.038  26.708  24.951  1.00 22.21           S  
ANISOU 1134  SG  CYS B  44     2362   2658   3421    144   -189   -393       S  
ATOM   1135  N   VAL B  45      53.036  28.777  25.733  1.00 21.22           N  
ANISOU 1135  N   VAL B  45     2365   2457   3242    190   -235   -382       N  
ATOM   1136  CA  VAL B  45      51.828  28.174  26.288  1.00 19.45           C  
ANISOU 1136  CA  VAL B  45     2152   2235   3001    219   -239   -393       C  
ATOM   1137  C   VAL B  45      51.070  27.396  25.226  1.00 20.83           C  
ANISOU 1137  C   VAL B  45     2324   2446   3146    226   -215   -395       C  
ATOM   1138  O   VAL B  45      51.129  27.735  24.052  1.00 19.63           O  
ANISOU 1138  O   VAL B  45     2160   2299   2997    237   -205   -401       O  
ATOM   1139  CB  VAL B  45      50.877  29.236  26.904  1.00 15.51           C  
ANISOU 1139  CB  VAL B  45     1706   1709   2478    232   -261   -383       C  
ATOM   1140  CG1 VAL B  45      51.553  29.907  28.128  1.00 20.11           C  
ANISOU 1140  CG1 VAL B  45     2302   2257   3083    221   -288   -380       C  
ATOM   1141  CG2 VAL B  45      50.465  30.282  25.870  1.00 19.90           C  
ANISOU 1141  CG2 VAL B  45     2291   2247   3022    243   -264   -378       C  
ATOM   1142  N   PRO B  46      50.379  26.326  25.641  1.00 21.29           N  
ANISOU 1142  N   PRO B  46     2388   2525   3174    220   -208   -389       N  
ATOM   1143  CA  PRO B  46      49.534  25.548  24.740  1.00 22.55           C  
ANISOU 1143  CA  PRO B  46     2551   2713   3306    226   -192   -389       C  
ATOM   1144  C   PRO B  46      48.161  26.194  24.688  1.00 22.60           C  
ANISOU 1144  C   PRO B  46     2591   2716   3280    244   -199   -378       C  
ATOM   1145  O   PRO B  46      47.553  26.401  25.736  1.00 20.16           O  
ANISOU 1145  O   PRO B  46     2303   2400   2957    245   -211   -367       O  
ATOM   1146  CB  PRO B  46      49.455  24.183  25.427  1.00 22.97           C  
ANISOU 1146  CB  PRO B  46     2600   2778   3350    211   -188   -385       C  
ATOM   1147  CG  PRO B  46      49.606  24.499  26.901  1.00 25.00           C  
ANISOU 1147  CG  PRO B  46     2867   3017   3614    204   -205   -378       C  
ATOM   1148  CD  PRO B  46      50.391  25.781  27.010  1.00 21.29           C  
ANISOU 1148  CD  PRO B  46     2394   2523   3172    207   -218   -383       C  
ATOM   1149  N   LEU B  47      47.709  26.535  23.482  1.00 16.77           N  
ANISOU 1149  N   LEU B  47     1856   1985   2530    259   -190   -382       N  
ATOM   1150  CA  LEU B  47      46.443  27.229  23.283  1.00 21.36           C  
ANISOU 1150  CA  LEU B  47     2470   2563   3083    277   -196   -371       C  
ATOM   1151  C   LEU B  47      45.664  26.518  22.192  1.00 23.65           C  
ANISOU 1151  C   LEU B  47     2755   2881   3351    284   -181   -373       C  
ATOM   1152  O   LEU B  47      46.262  26.016  21.240  1.00 23.97           O  
ANISOU 1152  O   LEU B  47     2771   2935   3400    281   -167   -386       O  
ATOM   1153  CB  LEU B  47      46.710  28.655  22.803  1.00 17.78           C  
ANISOU 1153  CB  LEU B  47     2033   2082   2642    293   -207   -375       C  
ATOM   1154  CG  LEU B  47      47.450  29.555  23.793  1.00 23.39           C  
ANISOU 1154  CG  LEU B  47     2757   2755   3376    288   -228   -373       C  
ATOM   1155  CD1 LEU B  47      47.721  30.908  23.175  1.00 24.58           C  
ANISOU 1155  CD1 LEU B  47     2933   2869   3537    296   -242   -371       C  
ATOM   1156  CD2 LEU B  47      46.612  29.687  25.056  1.00 20.76           C  
ANISOU 1156  CD2 LEU B  47     2451   2420   3017    289   -240   -359       C  
ATOM   1157  N   MET B  48      44.341  26.487  22.309  1.00 18.19           N  
ANISOU 1157  N   MET B  48     2085   2196   2629    292   -183   -360       N  
ATOM   1158  CA  MET B  48      43.521  25.960  21.208  1.00 22.70           C  
ANISOU 1158  CA  MET B  48     2655   2790   3182    300   -173   -362       C  
ATOM   1159  C   MET B  48      43.479  27.006  20.096  1.00 23.32           C  
ANISOU 1159  C   MET B  48     2742   2864   3257    321   -171   -368       C  
ATOM   1160  O   MET B  48      43.051  28.136  20.320  1.00 22.49           O  
ANISOU 1160  O   MET B  48     2663   2739   3144    336   -183   -360       O  
ATOM   1161  CB  MET B  48      42.118  25.589  21.693  1.00 22.81           C  
ANISOU 1161  CB  MET B  48     2684   2812   3169    302   -176   -346       C  
ATOM   1162  CG  MET B  48      42.111  24.518  22.789  1.00 26.78           C  
ANISOU 1162  CG  MET B  48     3179   3319   3676    283   -178   -341       C  
ATOM   1163  SD  MET B  48      42.985  23.000  22.304  1.00 27.53           S  
ANISOU 1163  SD  MET B  48     3247   3426   3789    264   -169   -355       S  
ATOM   1164  CE  MET B  48      41.936  22.442  20.951  1.00 27.44           C  
ANISOU 1164  CE  MET B  48     3235   3433   3758    274   -163   -359       C  
ATOM   1165  N   ARG B  49      43.954  26.632  18.907  1.00 18.52           N  
ANISOU 1165  N   ARG B  49     2111   2273   2653    323   -158   -383       N  
ATOM   1166  CA  ARG B  49      44.017  27.545  17.764  1.00 20.92           C  
ANISOU 1166  CA  ARG B  49     2417   2577   2954    343   -155   -392       C  
ATOM   1167  C   ARG B  49      43.594  26.795  16.508  1.00 26.15           C  
ANISOU 1167  C   ARG B  49     3065   3273   3598    348   -139   -402       C  
ATOM   1168  O   ARG B  49      43.892  25.603  16.353  1.00 22.02           O  
ANISOU 1168  O   ARG B  49     2521   2769   3077    333   -129   -410       O  
ATOM   1169  CB  ARG B  49      45.437  28.087  17.561  1.00 16.19           C  
ANISOU 1169  CB  ARG B  49     1795   1967   2388    341   -152   -407       C  
ATOM   1170  CG  ARG B  49      45.925  29.070  18.669  1.00 18.60           C  
ANISOU 1170  CG  ARG B  49     2125   2233   2710    331   -171   -392       C  
ATOM   1171  CD  ARG B  49      45.041  30.326  18.696  1.00 20.00           C  
ANISOU 1171  CD  ARG B  49     2352   2385   2863    343   -188   -372       C  
ATOM   1172  NE  ARG B  49      45.411  31.296  19.750  1.00 22.83           N  
ANISOU 1172  NE  ARG B  49     2740   2702   3232    333   -210   -358       N  
ATOM   1173  CZ  ARG B  49      46.366  32.215  19.622  1.00 26.42           C  
ANISOU 1173  CZ  ARG B  49     3211   3141   3688    299   -215   -336       C  
ATOM   1174  NH1 ARG B  49      46.614  33.076  20.608  1.00 22.04           N1+
ANISOU 1174  NH1 ARG B  49     2685   2545   3143    293   -239   -326       N1+
ATOM   1175  NH2 ARG B  49      47.083  32.271  18.504  1.00 27.89           N  
ANISOU 1175  NH2 ARG B  49     3381   3351   3864    272   -196   -323       N  
ATOM   1176  N   CYS B  50      42.921  27.494  15.601  1.00 21.41           N  
ANISOU 1176  N   CYS B  50     2478   2678   2978    371   -140   -403       N  
ATOM   1177  CA  CYS B  50      42.539  26.863  14.342  1.00 24.27           C  
ANISOU 1177  CA  CYS B  50     2826   3075   3320    377   -126   -415       C  
ATOM   1178  C   CYS B  50      43.754  26.293  13.610  1.00 25.82           C  
ANISOU 1178  C   CYS B  50     2984   3298   3528    368   -106   -436       C  
ATOM   1179  O   CYS B  50      44.774  26.959  13.442  1.00 22.03           O  
ANISOU 1179  O   CYS B  50     2498   2818   3056    354    -98   -430       O  
ATOM   1180  CB  CYS B  50      41.748  27.852  13.468  1.00 19.95           C  
ANISOU 1180  CB  CYS B  50     2299   2532   2749    406   -131   -413       C  
ATOM   1181  SG  CYS B  50      40.133  28.256  14.177  1.00 24.17           S  
ANISOU 1181  SG  CYS B  50     2874   3047   3262    416   -150   -387       S  
ATOM   1182  N   GLY B  51      43.652  25.043  13.179  1.00 24.34           N  
ANISOU 1182  N   GLY B  51     2783   3132   3332    357    -98   -444       N  
ATOM   1183  CA  GLY B  51      44.713  24.443  12.402  1.00 24.28           C  
ANISOU 1183  CA  GLY B  51     2742   3155   3329    350    -78   -464       C  
ATOM   1184  C   GLY B  51      44.213  23.329  11.504  1.00 23.19           C  
ANISOU 1184  C   GLY B  51     2600   3042   3170    350    -73   -475       C  
ATOM   1185  O   GLY B  51      43.033  22.989  11.525  1.00 23.81           O  
ANISOU 1185  O   GLY B  51     2698   3114   3234    354    -86   -468       O  
ATOM   1186  N   GLY B  52      45.112  22.754  10.717  1.00 23.22           N  
ANISOU 1186  N   GLY B  52     2576   3075   3171    346    -55   -494       N  
ATOM   1187  CA  GLY B  52      44.707  21.708   9.786  1.00 22.91           C  
ANISOU 1187  CA  GLY B  52     2534   3059   3112    349    -53   -509       C  
ATOM   1188  C   GLY B  52      44.390  22.351   8.448  1.00 29.08           C  
ANISOU 1188  C   GLY B  52     3311   3878   3862    368    -38   -520       C  
ATOM   1189  O   GLY B  52      44.695  23.518   8.233  1.00 28.02           O  
ANISOU 1189  O   GLY B  52     3169   3754   3722    378    -27   -517       O  
ATOM   1190  N   CYS B  53      43.778  21.608   7.531  1.00 27.45           N  
ANISOU 1190  N   CYS B  53     3106   3692   3633    375    -40   -533       N  
ATOM   1191  CA  CYS B  53      43.688  22.106   6.167  1.00 21.48           C  
ANISOU 1191  CA  CYS B  53     2340   2980   2840    392    -22   -546       C  
ATOM   1192  C   CYS B  53      42.260  22.149   5.628  1.00 27.62           C  
ANISOU 1192  C   CYS B  53     3140   3762   3593    406    -35   -544       C  
ATOM   1193  O   CYS B  53      41.356  21.500   6.157  1.00 24.90           O  
ANISOU 1193  O   CYS B  53     2812   3391   3259    402    -58   -537       O  
ATOM   1194  CB  CYS B  53      44.582  21.273   5.238  1.00 31.19           C  
ANISOU 1194  CB  CYS B  53     3544   4248   4057    389     -4   -569       C  
ATOM   1195  SG  CYS B  53      44.659  19.508   5.681  1.00 31.49           S  
ANISOU 1195  SG  CYS B  53     3584   4260   4119    376    -23   -581       S  
ATOM   1196  N   CYS B  54      42.084  22.948   4.583  1.00 25.22           N  
ANISOU 1196  N   CYS B  54     2832   3496   3253    424    -20   -549       N  
ATOM   1197  CA  CYS B  54      40.811  23.080   3.891  1.00 21.27           C  
ANISOU 1197  CA  CYS B  54     2350   3007   2723    441    -30   -548       C  
ATOM   1198  C   CYS B  54      40.922  22.359   2.546  1.00 30.37           C  
ANISOU 1198  C   CYS B  54     3488   4207   3844    444    -18   -573       C  
ATOM   1199  O   CYS B  54      42.018  21.939   2.147  1.00 28.55           O  
ANISOU 1199  O   CYS B  54     3234   4000   3611    436      1   -587       O  
ATOM   1200  CB  CYS B  54      40.490  24.567   3.709  1.00 22.79           C  
ANISOU 1200  CB  CYS B  54     2573   3197   2891    433    -30   -507       C  
ATOM   1201  SG  CYS B  54      40.252  25.432   5.302  1.00 26.72           S  
ANISOU 1201  SG  CYS B  54     3096   3634   3423    429    -50   -477       S  
ATOM   1202  N   ASN B  55      39.796  22.209   1.849  1.00 28.52           N  
ANISOU 1202  N   ASN B  55     3268   3986   3584    457    -28   -577       N  
ATOM   1203  CA  ASN B  55      39.772  21.372   0.644  1.00 35.74           C  
ANISOU 1203  CA  ASN B  55     4171   4938   4469    460    -23   -602       C  
ATOM   1204  C   ASN B  55      40.466  21.915  -0.608  1.00 38.01           C  
ANISOU 1204  C   ASN B  55     4443   5288   4710    468      9   -612       C  
ATOM   1205  O   ASN B  55      40.665  21.174  -1.564  1.00 41.59           O  
ANISOU 1205  O   ASN B  55     4886   5775   5141    468     14   -633       O  
ATOM   1206  CB  ASN B  55      38.344  20.893   0.323  1.00 40.47           C  
ANISOU 1206  CB  ASN B  55     4787   5533   5058    470    -48   -606       C  
ATOM   1207  CG  ASN B  55      37.887  19.782   1.259  1.00 49.95           C  
ANISOU 1207  CG  ASN B  55     5992   6689   6299    457    -76   -606       C  
ATOM   1208  ND2 ASN B  55      36.600  19.447   1.210  1.00 44.02           N  
ANISOU 1208  ND2 ASN B  55     5252   5931   5543    464    -99   -605       N  
ATOM   1209  OD1 ASN B  55      38.693  19.224   2.013  1.00 48.07           O  
ANISOU 1209  OD1 ASN B  55     5745   6427   6093    441    -77   -607       O  
ATOM   1210  N   ASP B  56      40.816  23.198  -0.615  1.00 36.98           N  
ANISOU 1210  N   ASP B  56     4328   5159   4565    447     19   -567       N  
ATOM   1211  CA  ASP B  56      41.656  23.745  -1.684  1.00 33.46           C  
ANISOU 1211  CA  ASP B  56     3873   4763   4078    430     45   -550       C  
ATOM   1212  C   ASP B  56      42.432  24.965  -1.203  1.00 29.78           C  
ANISOU 1212  C   ASP B  56     3417   4281   3619    401     52   -503       C  
ATOM   1213  O   ASP B  56      42.149  25.511  -0.130  1.00 28.56           O  
ANISOU 1213  O   ASP B  56     3282   4075   3495    396     36   -481       O  
ATOM   1214  CB  ASP B  56      40.851  24.058  -2.965  1.00 36.98           C  
ANISOU 1214  CB  ASP B  56     4334   5247   4470    436     46   -542       C  
ATOM   1215  CG  ASP B  56      39.851  25.199  -2.788  1.00 31.09           C  
ANISOU 1215  CG  ASP B  56     3625   4473   3714    430     28   -497       C  
ATOM   1216  OD1 ASP B  56      38.621  24.966  -2.915  1.00 39.55           O  
ANISOU 1216  OD1 ASP B  56     4711   5536   4778    449      9   -505       O  
ATOM   1217  OD2 ASP B  56      40.285  26.341  -2.554  1.00 30.12           O1-
ANISOU 1217  OD2 ASP B  56     3517   4337   3590    408     32   -453       O1-
ATOM   1218  N   GLU B  57      43.408  25.385  -1.995  1.00 30.53           N  
ANISOU 1218  N   GLU B  57     3497   4420   3685    381     77   -486       N  
ATOM   1219  CA  GLU B  57      44.300  26.460  -1.586  1.00 29.74           C  
ANISOU 1219  CA  GLU B  57     3400   4307   3591    349     84   -441       C  
ATOM   1220  C   GLU B  57      43.650  27.827  -1.673  1.00 36.38           C  
ANISOU 1220  C   GLU B  57     4281   5126   4414    333     70   -389       C  
ATOM   1221  O   GLU B  57      44.262  28.819  -1.290  1.00 32.73           O  
ANISOU 1221  O   GLU B  57     3829   4646   3961    305     69   -348       O  
ATOM   1222  CB  GLU B  57      45.600  26.426  -2.395  1.00 32.59           C  
ANISOU 1222  CB  GLU B  57     3728   4728   3928    332    114   -438       C  
ATOM   1223  CG  GLU B  57      46.587  25.404  -1.874  1.00 41.11           C  
ANISOU 1223  CG  GLU B  57     4769   5812   5039    339    126   -476       C  
ATOM   1224  CD  GLU B  57      47.732  25.139  -2.835  1.00 54.70           C  
ANISOU 1224  CD  GLU B  57     6452   7605   6729    333    158   -483       C  
ATOM   1225  OE1 GLU B  57      47.951  25.953  -3.758  1.00 47.81           O  
ANISOU 1225  OE1 GLU B  57     5581   6774   5812    312    172   -447       O  
ATOM   1226  OE2 GLU B  57      48.408  24.103  -2.670  1.00 63.90           O1-
ANISOU 1226  OE2 GLU B  57     7584   8785   7912    349    168   -525       O1-
ATOM   1227  N   GLY B  58      42.412  27.876  -2.170  1.00 33.15           N  
ANISOU 1227  N   GLY B  58     3895   4719   3983    352     57   -390       N  
ATOM   1228  CA  GLY B  58      41.668  29.120  -2.209  1.00 31.44           C  
ANISOU 1228  CA  GLY B  58     3718   4478   3751    343     40   -344       C  
ATOM   1229  C   GLY B  58      40.971  29.398  -0.887  1.00 32.50           C  
ANISOU 1229  C   GLY B  58     3878   4545   3926    355     14   -339       C  
ATOM   1230  O   GLY B  58      40.373  30.458  -0.693  1.00 31.70           O  
ANISOU 1230  O   GLY B  58     3811   4414   3820    351     -3   -303       O  
ATOM   1231  N   LEU B  59      41.037  28.433   0.024  1.00 24.99           N  
ANISOU 1231  N   LEU B  59     2909   3572   3014    370      9   -376       N  
ATOM   1232  CA  LEU B  59      40.346  28.537   1.306  1.00 23.12           C  
ANISOU 1232  CA  LEU B  59     2692   3279   2814    384    -15   -376       C  
ATOM   1233  C   LEU B  59      41.347  28.544   2.462  1.00 29.33           C  
ANISOU 1233  C   LEU B  59     3468   4033   3643    369    -14   -377       C  
ATOM   1234  O   LEU B  59      42.380  27.896   2.376  1.00 27.51           O  
ANISOU 1234  O   LEU B  59     3206   3825   3422    359      4   -396       O  
ATOM   1235  CB  LEU B  59      39.429  27.333   1.512  1.00 23.56           C  
ANISOU 1235  CB  LEU B  59     2736   3333   2882    414    -25   -418       C  
ATOM   1236  CG  LEU B  59      38.291  27.142   0.478  1.00 25.48           C  
ANISOU 1236  CG  LEU B  59     2988   3606   3088    432    -31   -424       C  
ATOM   1237  CD1 LEU B  59      37.558  25.845   0.763  1.00 26.74           C  
ANISOU 1237  CD1 LEU B  59     3131   3763   3265    457    -43   -466       C  
ATOM   1238  CD2 LEU B  59      37.336  28.328   0.506  1.00 29.38           C  
ANISOU 1238  CD2 LEU B  59     3520   4078   3564    436    -47   -384       C  
ATOM   1239  N   GLU B  60      41.013  29.234   3.550  1.00 26.41           N  
ANISOU 1239  N   GLU B  60     3125   3612   3298    370    -34   -357       N  
ATOM   1240  CA  GLU B  60      41.843  29.196   4.757  1.00 29.80           C  
ANISOU 1240  CA  GLU B  60     3546   4008   3769    359    -38   -360       C  
ATOM   1241  C   GLU B  60      41.012  28.862   5.996  1.00 28.47           C  
ANISOU 1241  C   GLU B  60     3387   3798   3632    383    -60   -375       C  
ATOM   1242  O   GLU B  60      39.815  29.155   6.067  1.00 22.88           O  
ANISOU 1242  O   GLU B  60     2703   3076   2913    404    -76   -369       O  
ATOM   1243  CB  GLU B  60      42.596  30.526   4.952  1.00 24.94           C  
ANISOU 1243  CB  GLU B  60     2951   3371   3152    327    -40   -316       C  
ATOM   1244  CG  GLU B  60      41.679  31.738   5.011  1.00 27.98           C  
ANISOU 1244  CG  GLU B  60     3384   3725   3523    333    -62   -282       C  
ATOM   1245  CD  GLU B  60      42.436  33.049   5.161  1.00 36.52           C  
ANISOU 1245  CD  GLU B  60     4489   4781   4605    300    -69   -239       C  
ATOM   1246  OE1 GLU B  60      43.682  33.025   5.143  1.00 41.59           O  
ANISOU 1246  OE1 GLU B  60     5109   5437   5257    270    -55   -233       O  
ATOM   1247  OE2 GLU B  60      41.779  34.106   5.276  1.00 40.99           O1-
ANISOU 1247  OE2 GLU B  60     5096   5315   5163    304    -90   -211       O1-
ATOM   1248  N   CYS B  61      41.667  28.244   6.969  1.00 25.14           N  
ANISOU 1248  N   CYS B  61     2945   3359   3249    380    -60   -394       N  
ATOM   1249  CA  CYS B  61      41.023  27.803   8.195  1.00 21.53           C  
ANISOU 1249  CA  CYS B  61     2491   2867   2823    401    -79   -409       C  
ATOM   1250  C   CYS B  61      41.052  28.925   9.224  1.00 25.85           C  
ANISOU 1250  C   CYS B  61     3069   3369   3383    395    -96   -381       C  
ATOM   1251  O   CYS B  61      42.116  29.252   9.739  1.00 25.78           O  
ANISOU 1251  O   CYS B  61     3056   3345   3393    372    -93   -372       O  
ATOM   1252  CB  CYS B  61      41.773  26.588   8.739  1.00 27.35           C  
ANISOU 1252  CB  CYS B  61     3190   3607   3593    400    -72   -442       C  
ATOM   1253  SG  CYS B  61      41.038  25.799  10.181  1.00 27.83           S  
ANISOU 1253  SG  CYS B  61     3251   3633   3689    414    -94   -453       S  
ATOM   1254  N   VAL B  62      39.896  29.503   9.533  1.00 24.04           N  
ANISOU 1254  N   VAL B  62     2870   3119   3144    416   -114   -369       N  
ATOM   1255  CA  VAL B  62      39.842  30.689  10.402  1.00 21.74           C  
ANISOU 1255  CA  VAL B  62     2616   2785   2861    415   -133   -343       C  
ATOM   1256  C   VAL B  62      38.862  30.493  11.544  1.00 24.07           C  
ANISOU 1256  C   VAL B  62     2918   3054   3171    446   -152   -353       C  
ATOM   1257  O   VAL B  62      37.946  29.678  11.445  1.00 23.37           O  
ANISOU 1257  O   VAL B  62     2815   2983   3079    469   -154   -371       O  
ATOM   1258  CB  VAL B  62      39.445  31.967   9.615  1.00 27.31           C  
ANISOU 1258  CB  VAL B  62     3357   3485   3532    411   -139   -309       C  
ATOM   1259  CG1 VAL B  62      40.504  32.296   8.578  1.00 34.50           C  
ANISOU 1259  CG1 VAL B  62     4260   4421   4427    376   -121   -291       C  
ATOM   1260  CG2 VAL B  62      38.075  31.792   8.958  1.00 30.64           C  
ANISOU 1260  CG2 VAL B  62     3788   3928   3928    440   -143   -312       C  
ATOM   1261  N   PRO B  63      39.048  31.244  12.642  1.00 25.36           N  
ANISOU 1261  N   PRO B  63     3105   3178   3352    446   -168   -342       N  
ATOM   1262  CA  PRO B  63      38.135  31.062  13.774  1.00 20.10           C  
ANISOU 1262  CA  PRO B  63     2445   2494   2698    477   -186   -352       C  
ATOM   1263  C   PRO B  63      36.782  31.718  13.545  1.00 23.63           C  
ANISOU 1263  C   PRO B  63     2922   2939   3116    503   -198   -336       C  
ATOM   1264  O   PRO B  63      36.710  32.799  12.962  1.00 28.43           O  
ANISOU 1264  O   PRO B  63     3561   3536   3703    503   -204   -315       O  
ATOM   1265  CB  PRO B  63      38.874  31.741  14.943  1.00 25.80           C  
ANISOU 1265  CB  PRO B  63     3185   3176   3443    466   -199   -344       C  
ATOM   1266  CG  PRO B  63      39.797  32.740  14.289  1.00 23.80           C  
ANISOU 1266  CG  PRO B  63     2951   2912   3180    433   -195   -319       C  
ATOM   1267  CD  PRO B  63      40.184  32.136  12.956  1.00 26.00           C  
ANISOU 1267  CD  PRO B  63     3202   3233   3443    416   -171   -322       C  
ATOM   1268  N   THR B  64      35.723  31.060  13.994  1.00 21.99           N  
ANISOU 1268  N   THR B  64     2710   2749   2896    493   -196   -327       N  
ATOM   1269  CA  THR B  64      34.397  31.654  13.967  1.00 28.23           C  
ANISOU 1269  CA  THR B  64     3525   3541   3660    512   -207   -311       C  
ATOM   1270  C   THR B  64      33.907  31.889  15.382  1.00 23.43           C  
ANISOU 1270  C   THR B  64     2930   2918   3053    503   -214   -297       C  
ATOM   1271  O   THR B  64      32.851  32.477  15.587  1.00 23.96           O  
ANISOU 1271  O   THR B  64     3018   2986   3101    517   -222   -284       O  
ATOM   1272  CB  THR B  64      33.395  30.755  13.233  1.00 29.46           C  
ANISOU 1272  CB  THR B  64     3663   3734   3798    513   -200   -314       C  
ATOM   1273  CG2 THR B  64      33.848  30.539  11.797  1.00 34.03           C  
ANISOU 1273  CG2 THR B  64     4227   4334   4370    525   -192   -330       C  
ATOM   1274  OG1 THR B  64      33.303  29.490  13.903  1.00 25.05           O  
ANISOU 1274  OG1 THR B  64     3079   3187   3251    484   -192   -317       O  
ATOM   1275  N   GLU B  65      34.680  31.429  16.361  1.00 20.84           N  
ANISOU 1275  N   GLU B  65     2589   2580   2747    479   -209   -301       N  
ATOM   1276  CA  GLU B  65      34.356  31.646  17.766  1.00 17.32           C  
ANISOU 1276  CA  GLU B  65     2154   2125   2303    472   -215   -290       C  
ATOM   1277  C   GLU B  65      35.668  31.760  18.519  1.00 19.24           C  
ANISOU 1277  C   GLU B  65     2395   2344   2572    456   -217   -296       C  
ATOM   1278  O   GLU B  65      36.578  30.963  18.296  1.00 21.59           O  
ANISOU 1278  O   GLU B  65     2667   2647   2888    440   -207   -308       O  
ATOM   1279  CB  GLU B  65      33.622  30.451  18.358  1.00 21.14           C  
ANISOU 1279  CB  GLU B  65     2616   2634   2784    454   -206   -287       C  
ATOM   1280  CG  GLU B  65      32.143  30.370  17.997  1.00 28.70           C  
ANISOU 1280  CG  GLU B  65     3576   3613   3716    468   -208   -279       C  
ATOM   1281  CD  GLU B  65      31.476  29.151  18.604  1.00 35.64           C  
ANISOU 1281  CD  GLU B  65     4434   4512   4596    450   -202   -275       C  
ATOM   1282  OE1 GLU B  65      32.108  28.510  19.463  1.00 35.63           O  
ANISOU 1282  OE1 GLU B  65     4420   4506   4611    429   -198   -277       O  
ATOM   1283  OE2 GLU B  65      30.329  28.827  18.215  1.00 41.70           O1-
ANISOU 1283  OE2 GLU B  65     5198   5300   5346    457   -202   -271       O1-
ATOM   1284  N   GLU B  66      35.731  32.720  19.429  1.00 19.44           N  
ANISOU 1284  N   GLU B  66     2447   2345   2596    462   -229   -289       N  
ATOM   1285  CA  GLU B  66      36.956  32.971  20.192  1.00 17.86           C  
ANISOU 1285  CA  GLU B  66     2248   2118   2419    449   -235   -294       C  
ATOM   1286  C   GLU B  66      36.656  33.298  21.642  1.00 21.51           C  
ANISOU 1286  C   GLU B  66     2723   2573   2876    445   -243   -287       C  
ATOM   1287  O   GLU B  66      35.567  33.759  21.976  1.00 21.61           O  
ANISOU 1287  O   GLU B  66     2752   2593   2866    460   -248   -279       O  
ATOM   1288  CB  GLU B  66      37.690  34.162  19.583  1.00 24.27           C  
ANISOU 1288  CB  GLU B  66     3089   2893   3240    462   -251   -295       C  
ATOM   1289  CG  GLU B  66      38.341  33.880  18.275  1.00 30.86           C  
ANISOU 1289  CG  GLU B  66     3908   3731   4086    465   -245   -306       C  
ATOM   1290  CD  GLU B  66      39.123  35.076  17.783  1.00 36.07           C  
ANISOU 1290  CD  GLU B  66     4600   4345   4758    477   -265   -305       C  
ATOM   1291  OE1 GLU B  66      39.956  34.897  16.885  1.00 36.02           O  
ANISOU 1291  OE1 GLU B  66     4577   4354   4753    446   -250   -298       O  
ATOM   1292  OE2 GLU B  66      38.897  36.191  18.292  1.00 37.01           O1-
ANISOU 1292  OE2 GLU B  66     4762   4430   4870    484   -286   -291       O1-
ATOM   1293  N   SER B  67      37.655  33.115  22.506  1.00 19.69           N  
ANISOU 1293  N   SER B  67     2485   2331   2667    428   -245   -292       N  
ATOM   1294  CA  SER B  67      37.472  33.429  23.906  1.00 16.00           C  
ANISOU 1294  CA  SER B  67     2027   1858   2193    427   -254   -288       C  
ATOM   1295  C   SER B  67      38.868  33.575  24.521  1.00 17.87           C  
ANISOU 1295  C   SER B  67     2263   2069   2456    412   -262   -295       C  
ATOM   1296  O   SER B  67      39.871  33.407  23.831  1.00 21.12           O  
ANISOU 1296  O   SER B  67     2663   2470   2891    402   -261   -303       O  
ATOM   1297  CB  SER B  67      36.728  32.298  24.604  1.00 23.23           C  
ANISOU 1297  CB  SER B  67     2920   2808   3100    417   -241   -284       C  
ATOM   1298  OG  SER B  67      37.390  31.066  24.358  1.00 23.52           O  
ANISOU 1298  OG  SER B  67     2924   2857   3155    395   -228   -289       O  
ATOM   1299  N   ASN B  68      38.908  33.894  25.806  1.00 23.60           N  
ANISOU 1299  N   ASN B  68     2999   2789   3179    410   -272   -294       N  
ATOM   1300  CA  ASN B  68      40.171  34.055  26.528  1.00 18.75           C  
ANISOU 1300  CA  ASN B  68     2384   2151   2590    395   -283   -301       C  
ATOM   1301  C   ASN B  68      40.378  32.901  27.481  1.00 22.05           C  
ANISOU 1301  C   ASN B  68     2771   2593   3014    378   -273   -303       C  
ATOM   1302  O   ASN B  68      39.422  32.372  28.041  1.00 21.79           O  
ANISOU 1302  O   ASN B  68     2731   2587   2962    381   -265   -297       O  
ATOM   1303  CB  ASN B  68      40.159  35.361  27.336  1.00 19.92           C  
ANISOU 1303  CB  ASN B  68     2570   2269   2729    407   -306   -300       C  
ATOM   1304  CG  ASN B  68      40.115  36.592  26.452  1.00 43.16           C  
ANISOU 1304  CG  ASN B  68     5552   5179   5669    421   -322   -296       C  
ATOM   1305  ND2 ASN B  68      39.757  37.729  27.040  1.00 46.17           N  
ANISOU 1305  ND2 ASN B  68     5970   5538   6033    435   -342   -294       N  
ATOM   1306  OD1 ASN B  68      40.411  36.526  25.258  1.00 41.59           O  
ANISOU 1306  OD1 ASN B  68     5350   4972   5480    420   -318   -296       O  
ATOM   1307  N   ILE B  69      41.633  32.515  27.682  1.00 22.39           N  
ANISOU 1307  N   ILE B  69     2796   2625   3086    359   -276   -311       N  
ATOM   1308  CA  ILE B  69      41.963  31.566  28.729  1.00 22.08           C  
ANISOU 1308  CA  ILE B  69     2732   2602   3054    343   -271   -312       C  
ATOM   1309  C   ILE B  69      43.044  32.217  29.587  1.00 21.03           C  
ANISOU 1309  C   ILE B  69     2609   2440   2940    336   -291   -318       C  
ATOM   1310  O   ILE B  69      43.919  32.901  29.064  1.00 20.55           O  
ANISOU 1310  O   ILE B  69     2559   2350   2901    333   -302   -323       O  
ATOM   1311  CB  ILE B  69      42.448  30.212  28.170  1.00 21.43           C  
ANISOU 1311  CB  ILE B  69     2614   2540   2990    324   -255   -316       C  
ATOM   1312  CG1 ILE B  69      42.749  29.234  29.319  1.00 24.08           C  
ANISOU 1312  CG1 ILE B  69     2929   2888   3331    307   -253   -316       C  
ATOM   1313  CG2 ILE B  69      43.683  30.395  27.281  1.00 22.77           C  
ANISOU 1313  CG2 ILE B  69     2773   2690   3190    316   -256   -326       C  
ATOM   1314  CD1 ILE B  69      42.948  27.785  28.853  1.00 31.45           C  
ANISOU 1314  CD1 ILE B  69     3832   3842   4275    289   -237   -317       C  
ATOM   1315  N   THR B  70      42.941  32.045  30.900  1.00 20.64           N  
ANISOU 1315  N   THR B  70     2559   2399   2885    335   -297   -318       N  
ATOM   1316  CA  THR B  70      43.854  32.704  31.823  1.00 17.83           C  
ANISOU 1316  CA  THR B  70     2214   2017   2544    330   -319   -324       C  
ATOM   1317  C   THR B  70      44.788  31.660  32.410  1.00 20.41           C  
ANISOU 1317  C   THR B  70     2507   2353   2896    308   -316   -329       C  
ATOM   1318  O   THR B  70      44.343  30.577  32.815  1.00 17.55           O  
ANISOU 1318  O   THR B  70     2123   2019   2525    302   -302   -326       O  
ATOM   1319  CB  THR B  70      43.083  33.383  32.960  1.00 18.94           C  
ANISOU 1319  CB  THR B  70     2381   2159   2657    348   -332   -323       C  
ATOM   1320  CG2 THR B  70      44.024  34.157  33.900  1.00 21.26           C  
ANISOU 1320  CG2 THR B  70     2691   2422   2964    344   -358   -330       C  
ATOM   1321  OG1 THR B  70      42.126  34.293  32.408  1.00 23.09           O  
ANISOU 1321  OG1 THR B  70     2937   2679   3159    369   -334   -318       O  
ATOM   1322  N   MET B  71      46.078  31.987  32.472  1.00 19.10           N  
ANISOU 1322  N   MET B  71     2336   2159   2762    295   -330   -336       N  
ATOM   1323  CA  MET B  71      47.045  31.047  33.006  1.00 19.02           C  
ANISOU 1323  CA  MET B  71     2291   2156   2779    274   -329   -342       C  
ATOM   1324  C   MET B  71      48.026  31.774  33.924  1.00 17.89           C  
ANISOU 1324  C   MET B  71     2159   1983   2657    267   -355   -347       C  
ATOM   1325  O   MET B  71      48.310  32.947  33.721  1.00 17.37           O  
ANISOU 1325  O   MET B  71     2124   1883   2595    271   -373   -346       O  
ATOM   1326  CB  MET B  71      47.820  30.381  31.885  1.00 20.14           C  
ANISOU 1326  CB  MET B  71     2403   2299   2950    259   -315   -347       C  
ATOM   1327  CG  MET B  71      46.929  29.814  30.785  1.00 17.08           C  
ANISOU 1327  CG  MET B  71     2010   1936   2543    266   -292   -343       C  
ATOM   1328  SD  MET B  71      47.993  28.886  29.668  1.00 24.67           S  
ANISOU 1328  SD  MET B  71     2930   2903   3538    248   -276   -353       S  
ATOM   1329  CE  MET B  71      46.805  28.290  28.453  1.00 26.78           C  
ANISOU 1329  CE  MET B  71     3200   3200   3777    258   -253   -348       C  
ATOM   1330  N   GLN B  72      48.525  31.065  34.929  1.00 20.34           N  
ANISOU 1330  N   GLN B  72     2445   2304   2979    255   -359   -350       N  
ATOM   1331  CA  GLN B  72      49.533  31.629  35.812  1.00 17.71           C  
ANISOU 1331  CA  GLN B  72     2117   1944   2669    247   -385   -355       C  
ATOM   1332  C   GLN B  72      50.884  31.446  35.175  1.00 17.75           C  
ANISOU 1332  C   GLN B  72     2096   1928   2721    225   -386   -359       C  
ATOM   1333  O   GLN B  72      51.303  30.322  34.897  1.00 18.60           O  
ANISOU 1333  O   GLN B  72     2163   2055   2848    212   -369   -363       O  
ATOM   1334  CB  GLN B  72      49.523  30.935  37.183  1.00 17.36           C  
ANISOU 1334  CB  GLN B  72     2058   1919   2621    244   -389   -358       C  
ATOM   1335  CG  GLN B  72      48.174  31.034  37.875  1.00 23.18           C  
ANISOU 1335  CG  GLN B  72     2817   2678   3314    266   -386   -355       C  
ATOM   1336  CD  GLN B  72      48.130  30.259  39.172  1.00 29.86           C  
ANISOU 1336  CD  GLN B  72     3649   3542   4156    262   -388   -359       C  
ATOM   1337  NE2 GLN B  72      47.221  30.656  40.069  1.00 24.37           N  
ANISOU 1337  NE2 GLN B  72     2975   2857   3427    282   -394   -359       N  
ATOM   1338  OE1 GLN B  72      48.902  29.309  39.372  1.00 22.97           O  
ANISOU 1338  OE1 GLN B  72     2746   2674   3309    241   -383   -361       O  
ATOM   1339  N   ILE B  73      51.563  32.567  34.943  1.00 16.90           N  
ANISOU 1339  N   ILE B  73     2014   1779   2630    218   -406   -357       N  
ATOM   1340  CA  ILE B  73      52.834  32.571  34.244  1.00 17.20           C  
ANISOU 1340  CA  ILE B  73     2032   1791   2713    192   -408   -359       C  
ATOM   1341  C   ILE B  73      53.845  33.340  35.094  1.00 14.92           C  
ANISOU 1341  C   ILE B  73     1761   1467   2442    170   -437   -355       C  
ATOM   1342  O   ILE B  73      53.525  34.404  35.629  1.00 17.43           O  
ANISOU 1342  O   ILE B  73     2124   1763   2735    175   -459   -349       O  
ATOM   1343  CB  ILE B  73      52.700  33.279  32.876  1.00 17.00           C  
ANISOU 1343  CB  ILE B  73     2030   1742   2688    190   -404   -356       C  
ATOM   1344  CG1 ILE B  73      51.618  32.596  32.009  1.00 16.96           C  
ANISOU 1344  CG1 ILE B  73     2012   1774   2658    213   -376   -358       C  
ATOM   1345  CG2 ILE B  73      54.038  33.323  32.166  1.00 17.76           C  
ANISOU 1345  CG2 ILE B  73     2107   1815   2828    152   -406   -355       C  
ATOM   1346  CD1 ILE B  73      51.983  31.149  31.616  1.00 21.23           C  
ANISOU 1346  CD1 ILE B  73     2496   2350   3221    207   -350   -367       C  
ATOM   1347  N   MET B  74      55.043  32.782  35.254  1.00 15.08           N  
ANISOU 1347  N   MET B  74     1744   1484   2503    143   -438   -357       N  
ATOM   1348  CA  MET B  74      56.067  33.500  35.987  1.00 16.61           C  
ANISOU 1348  CA  MET B  74     1952   1648   2709    113   -464   -348       C  
ATOM   1349  C   MET B  74      56.693  34.546  35.079  1.00 20.62           C  
ANISOU 1349  C   MET B  74     2487   2121   3226     75   -476   -335       C  
ATOM   1350  O   MET B  74      57.118  34.231  33.976  1.00 21.22           O  
ANISOU 1350  O   MET B  74     2536   2209   3319     53   -457   -329       O  
ATOM   1351  CB  MET B  74      57.157  32.548  36.500  1.00 19.25           C  
ANISOU 1351  CB  MET B  74     2236   1999   3079     92   -459   -349       C  
ATOM   1352  CG  MET B  74      58.272  33.284  37.236  1.00 20.21           C  
ANISOU 1352  CG  MET B  74     2371   2099   3209     56   -483   -334       C  
ATOM   1353  SD  MET B  74      59.627  32.182  37.753  1.00 21.93           S  
ANISOU 1353  SD  MET B  74     2528   2343   3460     32   -471   -327       S  
ATOM   1354  CE  MET B  74      58.779  31.021  38.812  1.00 21.50           C  
ANISOU 1354  CE  MET B  74     2454   2314   3402     81   -463   -344       C  
ATOM   1355  N   ARG B  75      56.738  35.791  35.538  1.00 18.04           N  
ANISOU 1355  N   ARG B  75     2211   1763   2881     66   -504   -322       N  
ATOM   1356  CA  ARG B  75      57.480  36.820  34.827  1.00 18.46           C  
ANISOU 1356  CA  ARG B  75     2289   1782   2945     20   -522   -302       C  
ATOM   1357  C   ARG B  75      58.719  37.198  35.618  1.00 22.93           C  
ANISOU 1357  C   ARG B  75     2852   2338   3524    -20   -542   -287       C  
ATOM   1358  O   ARG B  75      58.672  37.368  36.842  1.00 24.77           O  
ANISOU 1358  O   ARG B  75     3100   2568   3743     -4   -557   -291       O  
ATOM   1359  CB  ARG B  75      56.617  38.056  34.552  1.00 23.56           C  
ANISOU 1359  CB  ARG B  75     2997   2397   3558     37   -539   -296       C  
ATOM   1360  CG  ARG B  75      56.056  38.729  35.790  1.00 20.59           C  
ANISOU 1360  CG  ARG B  75     2662   2013   3149     66   -559   -301       C  
ATOM   1361  CD  ARG B  75      55.150  39.866  35.350  1.00 24.19           C  
ANISOU 1361  CD  ARG B  75     3174   2444   3574     85   -572   -296       C  
ATOM   1362  NE  ARG B  75      54.422  40.539  36.423  1.00 21.35           N  
ANISOU 1362  NE  ARG B  75     2852   2081   3180    118   -589   -304       N  
ATOM   1363  CZ  ARG B  75      53.187  40.215  36.800  1.00 27.77           C  
ANISOU 1363  CZ  ARG B  75     3665   2924   3963    165   -575   -318       C  
ATOM   1364  NH1 ARG B  75      52.569  39.186  36.231  1.00 27.75           N1+
ANISOU 1364  NH1 ARG B  75     3627   2957   3960    185   -544   -325       N1+
ATOM   1365  NH2 ARG B  75      52.572  40.908  37.746  1.00 27.29           N  
ANISOU 1365  NH2 ARG B  75     3638   2861   3872    192   -593   -326       N  
ATOM   1366  N   ILE B  76      59.838  37.277  34.910  1.00 21.13           N  
ANISOU 1366  N   ILE B  76     2598   2108   3322    -73   -542   -267       N  
ATOM   1367  CA  ILE B  76      61.138  37.499  35.540  1.00 19.68           C  
ANISOU 1367  CA  ILE B  76     2402   1925   3152   -115   -556   -247       C  
ATOM   1368  C   ILE B  76      61.704  38.775  34.991  1.00 20.26           C  
ANISOU 1368  C   ILE B  76     2508   1965   3223   -162   -580   -218       C  
ATOM   1369  O   ILE B  76      61.880  38.919  33.779  1.00 24.36           O  
ANISOU 1369  O   ILE B  76     3017   2485   3755   -191   -573   -202       O  
ATOM   1370  CB  ILE B  76      62.122  36.349  35.211  1.00 20.95           C  
ANISOU 1370  CB  ILE B  76     2489   2129   3343   -140   -529   -243       C  
ATOM   1371  CG1 ILE B  76      61.506  35.001  35.593  1.00 20.88           C  
ANISOU 1371  CG1 ILE B  76     2445   2152   3337    -93   -503   -271       C  
ATOM   1372  CG2 ILE B  76      63.519  36.606  35.866  1.00 20.22           C  
ANISOU 1372  CG2 ILE B  76     2382   2040   3260   -183   -541   -219       C  
ATOM   1373  CD1 ILE B  76      62.061  33.849  34.799  1.00 24.54           C  
ANISOU 1373  CD1 ILE B  76     2840   2660   3825   -103   -470   -272       C  
ATOM   1374  N   LYS B  77      61.950  39.727  35.877  1.00 19.79           N  
ANISOU 1374  N   LYS B  77     2493   1878   3150   -169   -610   -209       N  
ATOM   1375  CA  LYS B  77      62.524  40.988  35.467  1.00 22.19           C  
ANISOU 1375  CA  LYS B  77     2831   2148   3451   -215   -637   -178       C  
ATOM   1376  C   LYS B  77      63.967  40.959  35.990  1.00 20.95           C  
ANISOU 1376  C   LYS B  77     2645   2004   3312   -262   -644   -157       C  
ATOM   1377  O   LYS B  77      64.188  40.986  37.198  1.00 25.03           O  
ANISOU 1377  O   LYS B  77     3170   2518   3821   -250   -656   -166       O  
ATOM   1378  CB  LYS B  77      61.748  42.129  36.095  1.00 21.09           C  
ANISOU 1378  CB  LYS B  77     2762   1968   3282   -186   -667   -185       C  
ATOM   1379  CG  LYS B  77      61.977  43.465  35.431  1.00 36.00           C  
ANISOU 1379  CG  LYS B  77     4695   3817   5165   -223   -694   -155       C  
ATOM   1380  CD  LYS B  77      60.919  44.455  35.876  1.00 37.04           C  
ANISOU 1380  CD  LYS B  77     4892   3915   5265   -181   -718   -169       C  
ATOM   1381  CE  LYS B  77      61.078  45.785  35.157  1.00 39.24           C  
ANISOU 1381  CE  LYS B  77     5216   4152   5539   -214   -746   -139       C  
ATOM   1382  NZ  LYS B  77      60.189  46.813  35.746  1.00 34.71           N1+
ANISOU 1382  NZ  LYS B  77     4705   3547   4936   -174   -773   -153       N1+
ATOM   1383  N   PRO B  78      64.935  40.839  35.077  1.00 25.74           N  
ANISOU 1383  N   PRO B  78     3212   2630   3938   -314   -633   -128       N  
ATOM   1384  CA  PRO B  78      66.323  40.575  35.484  1.00 30.46           C  
ANISOU 1384  CA  PRO B  78     3769   3255   4552   -354   -630   -108       C  
ATOM   1385  C   PRO B  78      66.798  41.510  36.585  1.00 27.30           C  
ANISOU 1385  C   PRO B  78     3410   2824   4140   -367   -665   -100       C  
ATOM   1386  O   PRO B  78      66.674  42.726  36.470  1.00 28.04           O  
ANISOU 1386  O   PRO B  78     3555   2877   4221   -382   -695    -85       O  
ATOM   1387  CB  PRO B  78      67.105  40.781  34.184  1.00 30.39           C  
ANISOU 1387  CB  PRO B  78     3727   3264   4556   -410   -621    -70       C  
ATOM   1388  CG  PRO B  78      66.124  40.283  33.126  1.00 32.57           C  
ANISOU 1388  CG  PRO B  78     3992   3549   4835   -385   -599    -85       C  
ATOM   1389  CD  PRO B  78      64.774  40.798  33.611  1.00 30.24           C  
ANISOU 1389  CD  PRO B  78     3764   3209   4518   -334   -618   -113       C  
ATOM   1390  N   HIS B  79      67.306  40.911  37.659  1.00 29.76           N  
ANISOU 1390  N   HIS B  79     3699   3155   4456   -358   -661   -111       N  
ATOM   1391  CA  HIS B  79      67.836  41.630  38.819  1.00 33.40           C  
ANISOU 1391  CA  HIS B  79     4190   3592   4908   -369   -693   -106       C  
ATOM   1392  C   HIS B  79      66.768  42.380  39.613  1.00 37.11           C  
ANISOU 1392  C   HIS B  79     4725   4022   5354   -326   -720   -130       C  
ATOM   1393  O   HIS B  79      67.081  43.120  40.543  1.00 32.59           O  
ANISOU 1393  O   HIS B  79     4185   3425   4772   -332   -751   -129       O  
ATOM   1394  CB  HIS B  79      68.982  42.565  38.406  1.00 29.43           C  
ANISOU 1394  CB  HIS B  79     3691   3079   4412   -432   -713    -66       C  
ATOM   1395  CG  HIS B  79      69.913  41.960  37.401  1.00 30.39           C  
ANISOU 1395  CG  HIS B  79     3749   3244   4552   -473   -684    -39       C  
ATOM   1396  CD2 HIS B  79      70.201  42.313  36.125  1.00 29.73           C  
ANISOU 1396  CD2 HIS B  79     3653   3168   4475   -513   -678     -9       C  
ATOM   1397  ND1 HIS B  79      70.669  40.838  37.668  1.00 27.72           N  
ANISOU 1397  ND1 HIS B  79     3350   2954   4228   -475   -656    -42       N  
ATOM   1398  CE1 HIS B  79      71.378  40.523  36.597  1.00 29.65           C  
ANISOU 1398  CE1 HIS B  79     3545   3235   4484   -511   -633    -16       C  
ATOM   1399  NE2 HIS B  79      71.116  41.405  35.648  1.00 33.07           N  
ANISOU 1399  NE2 HIS B  79     4005   3647   4914   -536   -645      5       N  
ATOM   1400  N   GLN B  80      65.502  42.167  39.267  1.00 31.04           N  
ANISOU 1400  N   GLN B  80     3972   3248   4573   -281   -709   -152       N  
ATOM   1401  CA  GLN B  80      64.422  42.908  39.906  1.00 36.83           C  
ANISOU 1401  CA  GLN B  80     4764   3949   5279   -237   -732   -174       C  
ATOM   1402  C   GLN B  80      63.255  42.026  40.352  1.00 40.74           C  
ANISOU 1402  C   GLN B  80     5251   4466   5762   -175   -712   -208       C  
ATOM   1403  O   GLN B  80      62.134  42.511  40.517  1.00 39.81           O  
ANISOU 1403  O   GLN B  80     5174   4331   5619   -134   -721   -225       O  
ATOM   1404  CB  GLN B  80      63.897  43.987  38.959  1.00 35.03           C  
ANISOU 1404  CB  GLN B  80     4583   3687   5041   -244   -747   -161       C  
ATOM   1405  CG  GLN B  80      64.972  44.936  38.466  1.00 43.83           C  
ANISOU 1405  CG  GLN B  80     5707   4779   6166   -307   -770   -123       C  
ATOM   1406  CD  GLN B  80      64.372  46.107  37.741  1.00 50.23           C  
ANISOU 1406  CD  GLN B  80     6573   5551   6963   -308   -792   -111       C  
ATOM   1407  NE2 GLN B  80      64.660  46.222  36.450  1.00 43.40           N  
ANISOU 1407  NE2 GLN B  80     5694   4687   6110   -346   -784    -82       N  
ATOM   1408  OE1 GLN B  80      63.635  46.894  38.331  1.00 54.51           O  
ANISOU 1408  OE1 GLN B  80     7167   6063   7483   -274   -817   -127       O  
ATOM   1409  N   GLY B  81      63.509  40.734  40.515  1.00 28.87           N  
ANISOU 1409  N   GLY B  81     3692   3001   4275   -168   -684   -216       N  
ATOM   1410  CA  GLY B  81      62.525  39.856  41.110  1.00 28.46           C  
ANISOU 1410  CA  GLY B  81     3629   2972   4213   -113   -668   -244       C  
ATOM   1411  C   GLY B  81      61.709  39.075  40.097  1.00 27.96           C  
ANISOU 1411  C   GLY B  81     3541   2929   4154    -89   -637   -255       C  
ATOM   1412  O   GLY B  81      61.822  39.272  38.884  1.00 24.12           O  
ANISOU 1412  O   GLY B  81     3051   2436   3676   -113   -629   -241       O  
ATOM   1413  N   GLN B  82      60.890  38.168  40.608  1.00 26.56           N  
ANISOU 1413  N   GLN B  82     3345   2776   3969    -44   -621   -277       N  
ATOM   1414  CA  GLN B  82      60.038  37.350  39.758  1.00 24.55           C  
ANISOU 1414  CA  GLN B  82     3068   2544   3717    -16   -592   -289       C  
ATOM   1415  C   GLN B  82      58.672  37.305  40.388  1.00 21.01           C  
ANISOU 1415  C   GLN B  82     2641   2103   3238     39   -593   -310       C  
ATOM   1416  O   GLN B  82      58.531  37.506  41.599  1.00 27.81           O  
ANISOU 1416  O   GLN B  82     3519   2964   4085     56   -611   -318       O  
ATOM   1417  CB  GLN B  82      60.592  35.928  39.610  1.00 28.21           C  
ANISOU 1417  CB  GLN B  82     3465   3045   4210    -22   -564   -292       C  
ATOM   1418  CG  GLN B  82      62.102  35.841  39.429  1.00 32.38           C  
ANISOU 1418  CG  GLN B  82     3961   3579   4763    -74   -562   -270       C  
ATOM   1419  CD  GLN B  82      62.844  35.929  40.752  1.00 34.81           C  
ANISOU 1419  CD  GLN B  82     4271   3885   5071    -84   -580   -264       C  
ATOM   1420  NE2 GLN B  82      63.979  36.638  40.764  1.00 33.41           N  
ANISOU 1420  NE2 GLN B  82     4100   3695   4900   -131   -596   -241       N  
ATOM   1421  OE1 GLN B  82      62.392  35.376  41.755  1.00 29.81           O  
ANISOU 1421  OE1 GLN B  82     3633   3263   4431    -50   -580   -280       O  
ATOM   1422  N   HIS B  83      57.653  37.061  39.573  1.00 17.79           N  
ANISOU 1422  N   HIS B  83     2234   1706   2819     66   -575   -318       N  
ATOM   1423  CA  HIS B  83      56.318  36.962  40.109  1.00 21.05           C  
ANISOU 1423  CA  HIS B  83     2662   2137   3199    116   -572   -334       C  
ATOM   1424  C   HIS B  83      55.469  36.030  39.264  1.00 21.28           C  
ANISOU 1424  C   HIS B  83     2662   2196   3227    140   -540   -341       C  
ATOM   1425  O   HIS B  83      55.469  36.125  38.028  1.00 22.15           O  
ANISOU 1425  O   HIS B  83     2773   2299   3346    128   -528   -336       O  
ATOM   1426  CB  HIS B  83      55.659  38.342  40.190  1.00 22.18           C  
ANISOU 1426  CB  HIS B  83     2868   2252   3309    130   -593   -333       C  
ATOM   1427  CG  HIS B  83      54.269  38.306  40.749  1.00 28.40           C  
ANISOU 1427  CG  HIS B  83     3669   3064   4058    179   -589   -347       C  
ATOM   1428  CD2 HIS B  83      53.061  38.325  40.139  1.00 29.15           C  
ANISOU 1428  CD2 HIS B  83     3775   3175   4128    208   -573   -351       C  
ATOM   1429  ND1 HIS B  83      54.014  38.210  42.102  1.00 31.54           N  
ANISOU 1429  ND1 HIS B  83     4069   3475   4439    200   -602   -358       N  
ATOM   1430  CE1 HIS B  83      52.708  38.182  42.300  1.00 32.62           C  
ANISOU 1430  CE1 HIS B  83     4216   3637   4542    239   -594   -368       C  
ATOM   1431  NE2 HIS B  83      52.107  38.249  41.124  1.00 34.17           N  
ANISOU 1431  NE2 HIS B  83     4417   3836   4731    243   -575   -362       N  
ATOM   1432  N   ILE B  84      54.746  35.133  39.925  1.00 18.65           N  
ANISOU 1432  N   ILE B  84     2304   1900   2882    170   -529   -353       N  
ATOM   1433  CA  ILE B  84      53.799  34.278  39.216  1.00 18.88           C  
ANISOU 1433  CA  ILE B  84     2310   1963   2901    191   -500   -358       C  
ATOM   1434  C   ILE B  84      52.460  34.998  39.237  1.00 26.92           C  
ANISOU 1434  C   ILE B  84     3369   2986   3872    221   -501   -359       C  
ATOM   1435  O   ILE B  84      51.920  35.275  40.303  1.00 22.26           O  
ANISOU 1435  O   ILE B  84     2797   2404   3256    240   -514   -365       O  
ATOM   1436  CB  ILE B  84      53.696  32.872  39.841  1.00 18.54           C  
ANISOU 1436  CB  ILE B  84     2218   1960   2868    198   -486   -365       C  
ATOM   1437  CG1 ILE B  84      55.042  32.132  39.696  1.00 21.49           C  
ANISOU 1437  CG1 ILE B  84     2546   2329   3292    171   -483   -363       C  
ATOM   1438  CG2 ILE B  84      52.586  32.068  39.173  1.00 21.42           C  
ANISOU 1438  CG2 ILE B  84     2567   2361   3211    212   -457   -367       C  
ATOM   1439  CD1 ILE B  84      55.191  30.913  40.598  1.00 24.50           C  
ANISOU 1439  CD1 ILE B  84     2882   2739   3686    173   -480   -370       C  
ATOM   1440  N   GLY B  85      51.940  35.339  38.061  1.00 22.14           N  
ANISOU 1440  N   GLY B  85     2780   2376   3258    225   -488   -354       N  
ATOM   1441  CA  GLY B  85      50.707  36.102  37.996  1.00 21.23           C  
ANISOU 1441  CA  GLY B  85     2703   2262   3100    252   -489   -354       C  
ATOM   1442  C   GLY B  85      49.848  35.688  36.815  1.00 19.73           C  
ANISOU 1442  C   GLY B  85     2505   2094   2899    264   -461   -351       C  
ATOM   1443  O   GLY B  85      50.334  35.045  35.879  1.00 18.91           O  
ANISOU 1443  O   GLY B  85     2371   1993   2821    248   -445   -349       O  
ATOM   1444  N   GLU B  86      48.572  36.057  36.836  1.00 18.91           N  
ANISOU 1444  N   GLU B  86     2424   2005   2755    291   -456   -350       N  
ATOM   1445  CA  GLU B  86      47.690  35.617  35.750  1.00 19.55           C  
ANISOU 1445  CA  GLU B  86     2495   2109   2823    301   -429   -346       C  
ATOM   1446  C   GLU B  86      47.979  36.388  34.466  1.00 21.79           C  
ANISOU 1446  C   GLU B  86     2802   2360   3119    293   -433   -340       C  
ATOM   1447  O   GLU B  86      48.259  37.581  34.506  1.00 24.68           O  
ANISOU 1447  O   GLU B  86     3209   2687   3483    290   -457   -336       O  
ATOM   1448  CB  GLU B  86      46.214  35.755  36.151  1.00 23.95           C  
ANISOU 1448  CB  GLU B  86     3068   2694   3337    330   -422   -345       C  
ATOM   1449  CG  GLU B  86      45.780  34.784  37.258  1.00 25.22           C  
ANISOU 1449  CG  GLU B  86     3203   2893   3486    334   -413   -349       C  
ATOM   1450  CD  GLU B  86      44.315  34.913  37.632  1.00 28.93           C  
ANISOU 1450  CD  GLU B  86     3688   3390   3916    360   -406   -348       C  
ATOM   1451  OE1 GLU B  86      43.617  35.748  37.036  1.00 31.33           O  
ANISOU 1451  OE1 GLU B  86     4020   3685   4201    377   -407   -345       O  
ATOM   1452  OE2 GLU B  86      43.861  34.172  38.522  1.00 34.75           O1-
ANISOU 1452  OE2 GLU B  86     4407   4156   4641    364   -399   -350       O1-
ATOM   1453  N   MET B  87      47.914  35.694  33.334  1.00 18.05           N  
ANISOU 1453  N   MET B  87     2303   1900   2655    289   -411   -338       N  
ATOM   1454  CA  MET B  87      47.992  36.330  32.018  1.00 17.76           C  
ANISOU 1454  CA  MET B  87     2286   1836   2625    286   -412   -332       C  
ATOM   1455  C   MET B  87      46.908  35.726  31.159  1.00 17.16           C  
ANISOU 1455  C   MET B  87     2196   1795   2528    304   -385   -331       C  
ATOM   1456  O   MET B  87      46.656  34.527  31.248  1.00 20.13           O  
ANISOU 1456  O   MET B  87     2534   2211   2902    304   -363   -334       O  
ATOM   1457  CB  MET B  87      49.334  36.051  31.346  1.00 21.14           C  
ANISOU 1457  CB  MET B  87     2691   2241   3098    255   -413   -334       C  
ATOM   1458  CG  MET B  87      50.490  36.758  32.022  1.00 25.48           C  
ANISOU 1458  CG  MET B  87     3259   2750   3672    228   -442   -331       C  
ATOM   1459  SD  MET B  87      52.065  36.411  31.230  1.00 24.43           S  
ANISOU 1459  SD  MET B  87     3094   2591   3595    182   -443   -331       S  
ATOM   1460  CE  MET B  87      51.962  37.412  29.747  1.00 24.79           C  
ANISOU 1460  CE  MET B  87     3174   2613   3631    166   -445   -310       C  
ATOM   1461  N   SER B  88      46.285  36.544  30.315  1.00 16.83           N  
ANISOU 1461  N   SER B  88     2187   1738   2469    317   -388   -324       N  
ATOM   1462  CA  SER B  88      45.225  36.031  29.440  1.00 18.40           C  
ANISOU 1462  CA  SER B  88     2374   1969   2647    334   -364   -322       C  
ATOM   1463  C   SER B  88      45.701  35.816  28.008  1.00 17.85           C  
ANISOU 1463  C   SER B  88     2292   1890   2600    327   -356   -323       C  
ATOM   1464  O   SER B  88      46.543  36.564  27.499  1.00 23.46           O  
ANISOU 1464  O   SER B  88     3023   2557   3334    313   -374   -321       O  
ATOM   1465  CB  SER B  88      44.030  36.985  29.472  1.00 30.33           C  
ANISOU 1465  CB  SER B  88     3925   3478   4123    359   -372   -315       C  
ATOM   1466  OG  SER B  88      43.484  36.992  30.782  1.00 35.21           O  
ANISOU 1466  OG  SER B  88     4546   4113   4719    370   -376   -318       O  
ATOM   1467  N   PHE B  89      45.164  34.783  27.365  1.00 15.71           N  
ANISOU 1467  N   PHE B  89     1989   1659   2322    333   -329   -325       N  
ATOM   1468  CA  PHE B  89      45.535  34.450  25.987  1.00 20.52           C  
ANISOU 1468  CA  PHE B  89     2580   2268   2949    330   -318   -331       C  
ATOM   1469  C   PHE B  89      44.304  34.170  25.164  1.00 21.92           C  
ANISOU 1469  C   PHE B  89     2757   2475   3096    350   -300   -326       C  
ATOM   1470  O   PHE B  89      43.302  33.698  25.682  1.00 19.94           O  
ANISOU 1470  O   PHE B  89     2502   2257   2819    357   -290   -321       O  
ATOM   1471  CB  PHE B  89      46.443  33.206  25.954  1.00 17.93           C  
ANISOU 1471  CB  PHE B  89     2199   1961   2650    311   -301   -342       C  
ATOM   1472  CG  PHE B  89      47.725  33.402  26.699  1.00 17.69           C  
ANISOU 1472  CG  PHE B  89     2163   1902   2656    290   -317   -347       C  
ATOM   1473  CD1 PHE B  89      48.819  33.977  26.075  1.00 20.07           C  
ANISOU 1473  CD1 PHE B  89     2468   2176   2983    264   -324   -342       C  
ATOM   1474  CD2 PHE B  89      47.822  33.064  28.048  1.00 22.95           C  
ANISOU 1474  CD2 PHE B  89     2822   2579   3318    283   -322   -346       C  
ATOM   1475  CE1 PHE B  89      50.013  34.188  26.776  1.00 18.79           C  
ANISOU 1475  CE1 PHE B  89     2299   1996   2843    231   -336   -335       C  
ATOM   1476  CE2 PHE B  89      49.007  33.278  28.749  1.00 22.30           C  
ANISOU 1476  CE2 PHE B  89     2734   2469   3268    263   -339   -349       C  
ATOM   1477  CZ  PHE B  89      50.102  33.833  28.109  1.00 21.12           C  
ANISOU 1477  CZ  PHE B  89     2588   2281   3156    242   -350   -351       C  
ATOM   1478  N   LEU B  90      44.419  34.411  23.869  1.00 20.21           N  
ANISOU 1478  N   LEU B  90     2544   2249   2887    356   -298   -329       N  
ATOM   1479  CA  LEU B  90      43.315  34.179  22.955  1.00 23.08           C  
ANISOU 1479  CA  LEU B  90     2906   2640   3223    375   -284   -325       C  
ATOM   1480  C   LEU B  90      43.279  32.710  22.546  1.00 19.13           C  
ANISOU 1480  C   LEU B  90     2358   2185   2725    367   -257   -334       C  
ATOM   1481  O   LEU B  90      44.312  32.133  22.197  1.00 21.59           O  
ANISOU 1481  O   LEU B  90     2638   2501   3065    354   -248   -347       O  
ATOM   1482  CB  LEU B  90      43.501  35.051  21.713  1.00 23.88           C  
ANISOU 1482  CB  LEU B  90     3032   2712   3329    386   -295   -323       C  
ATOM   1483  CG  LEU B  90      42.436  34.837  20.636  1.00 33.84           C  
ANISOU 1483  CG  LEU B  90     4293   4002   4565    409   -282   -322       C  
ATOM   1484  CD1 LEU B  90      41.091  35.339  21.135  1.00 37.22           C  
ANISOU 1484  CD1 LEU B  90     4749   4436   4955    425   -287   -308       C  
ATOM   1485  CD2 LEU B  90      42.835  35.537  19.336  1.00 39.10           C  
ANISOU 1485  CD2 LEU B  90     4972   4670   5213    381   -275   -297       C  
ATOM   1486  N   GLN B  91      42.102  32.101  22.633  1.00 20.63           N  
ANISOU 1486  N   GLN B  91     2544   2409   2886    373   -244   -327       N  
ATOM   1487  CA AGLN B  91      41.895  30.750  22.120  0.50 21.10           C  
ANISOU 1487  CA AGLN B  91     2569   2507   2943    363   -223   -332       C  
ATOM   1488  CA BGLN B  91      41.883  30.753  22.117  0.50 21.24           C  
ANISOU 1488  CA BGLN B  91     2587   2524   2961    363   -223   -332       C  
ATOM   1489  C   GLN B  91      40.779  30.748  21.061  1.00 21.36           C  
ANISOU 1489  C   GLN B  91     2608   2558   2950    381   -216   -328       C  
ATOM   1490  O   GLN B  91      39.910  31.627  21.054  1.00 17.54           O  
ANISOU 1490  O   GLN B  91     2154   2064   2445    399   -226   -318       O  
ATOM   1491  CB AGLN B  91      41.550  29.784  23.262  0.50 21.96           C  
ANISOU 1491  CB AGLN B  91     2664   2635   3046    348   -218   -325       C  
ATOM   1492  CB BGLN B  91      41.503  29.796  23.244  0.50 22.12           C  
ANISOU 1492  CB BGLN B  91     2685   2656   3065    348   -218   -325       C  
ATOM   1493  CG AGLN B  91      40.294  30.163  24.017  0.50 24.87           C  
ANISOU 1493  CG AGLN B  91     3055   3008   3386    359   -224   -312       C  
ATOM   1494  CG BGLN B  91      42.657  29.423  24.118  0.50 24.69           C  
ANISOU 1494  CG BGLN B  91     2994   2973   3416    329   -221   -331       C  
ATOM   1495  CD AGLN B  91      40.034  29.282  25.223  0.50 22.56           C  
ANISOU 1495  CD AGLN B  91     2750   2731   3090    345   -221   -306       C  
ATOM   1496  CD BGLN B  91      42.409  28.137  24.869  0.50 25.91           C  
ANISOU 1496  CD BGLN B  91     3128   3150   3566    312   -213   -327       C  
ATOM   1497  NE2AGLN B  91      39.103  29.701  26.069  0.50 14.94           N  
ANISOU 1497  NE2AGLN B  91     1803   1770   2105    356   -226   -297       N  
ATOM   1498  NE2BGLN B  91      43.390  27.253  24.849  0.50  6.68           N  
ANISOU 1498  NE2BGLN B  91      666    719   1153    294   -207   -336       N  
ATOM   1499  OE1AGLN B  91      40.672  28.248  25.401  0.50 22.81           O  
ANISOU 1499  OE1AGLN B  91     2757   2772   3138    326   -214   -311       O  
ATOM   1500  OE1BGLN B  91      41.339  27.935  25.451  0.50 22.23           O  
ANISOU 1500  OE1BGLN B  91     2672   2696   3078    316   -213   -316       O  
ATOM   1501  N   HIS B  92      40.821  29.760  20.168  1.00 18.10           N  
ANISOU 1501  N   HIS B  92     2168   2171   2539    375   -200   -337       N  
ATOM   1502  CA  HIS B  92      39.782  29.597  19.142  1.00 16.99           C  
ANISOU 1502  CA  HIS B  92     2030   2052   2375    389   -194   -335       C  
ATOM   1503  C   HIS B  92      38.901  28.415  19.538  1.00 21.85           C  
ANISOU 1503  C   HIS B  92     2633   2693   2978    376   -187   -328       C  
ATOM   1504  O   HIS B  92      39.423  27.334  19.803  1.00 22.08           O  
ANISOU 1504  O   HIS B  92     2638   2730   3019    356   -180   -333       O  
ATOM   1505  CB  HIS B  92      40.438  29.300  17.793  1.00 19.76           C  
ANISOU 1505  CB  HIS B  92     2359   2415   2734    392   -182   -352       C  
ATOM   1506  CG  HIS B  92      41.329  30.394  17.300  1.00 21.81           C  
ANISOU 1506  CG  HIS B  92     2628   2651   3010    405   -190   -361       C  
ATOM   1507  CD2 HIS B  92      41.429  31.695  17.669  1.00 23.25           C  
ANISOU 1507  CD2 HIS B  92     2845   2793   3195    418   -211   -352       C  
ATOM   1508  ND1 HIS B  92      42.230  30.217  16.274  1.00 20.86           N  
ANISOU 1508  ND1 HIS B  92     2483   2545   2897    398   -176   -373       N  
ATOM   1509  CE1 HIS B  92      42.865  31.354  16.046  1.00 26.42           C  
ANISOU 1509  CE1 HIS B  92     3213   3232   3594    374   -180   -348       C  
ATOM   1510  NE2 HIS B  92      42.391  32.269  16.875  1.00 23.75           N  
ANISOU 1510  NE2 HIS B  92     2912   2856   3254    387   -202   -336       N  
ATOM   1511  N   ASN B  93      37.578  28.612  19.557  1.00 18.81           N  
ANISOU 1511  N   ASN B  93     2626   2256   2266    604   -268   -654       N  
ATOM   1512  CA  ASN B  93      36.653  27.563  19.990  1.00 20.33           C  
ANISOU 1512  CA  ASN B  93     2806   2454   2464    593   -257   -677       C  
ATOM   1513  C   ASN B  93      35.999  26.842  18.824  1.00 23.30           C  
ANISOU 1513  C   ASN B  93     3168   2851   2833    592   -261   -692       C  
ATOM   1514  O   ASN B  93      35.433  25.771  18.997  1.00 23.40           O  
ANISOU 1514  O   ASN B  93     3173   2869   2849    579   -254   -709       O  
ATOM   1515  CB  ASN B  93      35.556  28.138  20.884  1.00 23.83           C  
ANISOU 1515  CB  ASN B  93     3239   2901   2915    598   -257   -690       C  
ATOM   1516  CG  ASN B  93      36.109  28.768  22.136  1.00 32.55           C  
ANISOU 1516  CG  ASN B  93     4356   3985   4026    598   -252   -680       C  
ATOM   1517  ND2 ASN B  93      36.171  28.000  23.217  1.00 37.34           N  
ANISOU 1517  ND2 ASN B  93     4969   4584   4635    579   -236   -685       N  
ATOM   1518  OD1 ASN B  93      36.507  29.921  22.123  1.00 29.05           O  
ANISOU 1518  OD1 ASN B  93     3920   3532   3584    614   -265   -665       O  
ATOM   1519  N   LYS B  94      36.073  27.445  17.644  1.00 21.56           N  
ANISOU 1519  N   LYS B  94     2945   2643   2602    604   -275   -684       N  
ATOM   1520  CA  LYS B  94      35.430  26.893  16.461  1.00 19.51           C  
ANISOU 1520  CA  LYS B  94     2672   2405   2334    605   -282   -697       C  
ATOM   1521  C   LYS B  94      36.075  27.513  15.238  1.00 22.85           C  
ANISOU 1521  C   LYS B  94     3103   2840   2740    611   -295   -680       C  
ATOM   1522  O   LYS B  94      36.512  28.667  15.277  1.00 23.61           O  
ANISOU 1522  O   LYS B  94     3211   2928   2832    617   -305   -659       O  
ATOM   1523  CB  LYS B  94      33.925  27.216  16.493  1.00 28.25           C  
ANISOU 1523  CB  LYS B  94     3763   3524   3449    614   -290   -715       C  
ATOM   1524  CG  LYS B  94      33.102  26.461  15.458  1.00 43.50           C  
ANISOU 1524  CG  LYS B  94     5679   5475   5375    613   -296   -734       C  
ATOM   1525  CD  LYS B  94      31.606  26.597  15.727  1.00 56.54           C  
ANISOU 1525  CD  LYS B  94     7307   7137   7037    618   -300   -757       C  
ATOM   1526  CE  LYS B  94      30.778  26.038  14.572  1.00 64.92           C  
ANISOU 1526  CE  LYS B  94     8353   8218   8093    621   -311   -775       C  
ATOM   1527  NZ  LYS B  94      31.199  24.660  14.172  1.00 71.24           N1+
ANISOU 1527  NZ  LYS B  94     9157   9022   8889    606   -300   -779       N1+
ATOM   1528  N   CYS B  95      36.115  26.758  14.146  1.00 20.96           N  
ANISOU 1528  N   CYS B  95     2857   2620   2488    608   -295   -690       N  
ATOM   1529  CA  CYS B  95      36.838  27.179  12.955  1.00 20.76           C  
ANISOU 1529  CA  CYS B  95     2837   2612   2438    607   -304   -675       C  
ATOM   1530  C   CYS B  95      36.038  26.805  11.727  1.00 25.13           C  
ANISOU 1530  C   CYS B  95     3379   3189   2980    611   -314   -689       C  
ATOM   1531  O   CYS B  95      35.249  25.870  11.758  1.00 27.97           O  
ANISOU 1531  O   CYS B  95     3726   3552   3350    612   -311   -712       O  
ATOM   1532  CB  CYS B  95      38.178  26.444  12.861  1.00 24.59           C  
ANISOU 1532  CB  CYS B  95     3325   3103   2917    598   -289   -677       C  
ATOM   1533  SG  CYS B  95      39.165  26.481  14.361  1.00 27.71           S  
ANISOU 1533  SG  CYS B  95     3731   3468   3329    594   -276   -668       S  
ATOM   1534  N   GLU B  96      36.263  27.522  10.638  1.00 21.77           N  
ANISOU 1534  N   GLU B  96     2961   2780   2531    610   -329   -673       N  
ATOM   1535  CA  GLU B  96      35.664  27.123   9.374  1.00 21.67           C  
ANISOU 1535  CA  GLU B  96     2939   2791   2502    612   -339   -685       C  
ATOM   1536  C   GLU B  96      36.600  27.506   8.241  1.00 24.64           C  
ANISOU 1536  C   GLU B  96     3325   3194   2845    600   -343   -668       C  
ATOM   1537  O   GLU B  96      37.453  28.379   8.384  1.00 25.27           O  
ANISOU 1537  O   GLU B  96     3419   3270   2913    590   -345   -642       O  
ATOM   1538  CB  GLU B  96      34.271  27.753   9.192  1.00 31.09           C  
ANISOU 1538  CB  GLU B  96     4130   3980   3704    625   -363   -689       C  
ATOM   1539  CG  GLU B  96      34.264  29.242   8.928  1.00 38.96           C  
ANISOU 1539  CG  GLU B  96     5145   4967   4691    629   -390   -662       C  
ATOM   1540  CD  GLU B  96      32.876  29.777   8.535  1.00 52.66           C  
ANISOU 1540  CD  GLU B  96     6876   6699   6434    645   -420   -672       C  
ATOM   1541  OE1 GLU B  96      31.866  29.046   8.691  1.00 42.03           O  
ANISOU 1541  OE1 GLU B  96     5509   5357   5105    655   -415   -702       O  
ATOM   1542  OE2 GLU B  96      32.799  30.932   8.062  1.00 54.80           O1-
ANISOU 1542  OE2 GLU B  96     7165   6962   6694    648   -451   -651       O1-
ATOM   1543  N   CYS B  97      36.440  26.827   7.121  1.00 23.35           N  
ANISOU 1543  N   CYS B  97     3152   3059   2663    599   -345   -683       N  
ATOM   1544  CA  CYS B  97      37.185  27.138   5.920  1.00 21.44           C  
ANISOU 1544  CA  CYS B  97     2916   2850   2382    584   -349   -670       C  
ATOM   1545  C   CYS B  97      36.468  28.242   5.154  1.00 30.62           C  
ANISOU 1545  C   CYS B  97     4094   4013   3527    582   -379   -648       C  
ATOM   1546  O   CYS B  97      35.278  28.121   4.848  1.00 30.92           O  
ANISOU 1546  O   CYS B  97     4128   4046   3574    596   -396   -661       O  
ATOM   1547  CB  CYS B  97      37.339  25.874   5.071  1.00 26.10           C  
ANISOU 1547  CB  CYS B  97     3487   3471   2958    584   -338   -701       C  
ATOM   1548  SG  CYS B  97      38.438  24.634   5.816  1.00 28.83           S  
ANISOU 1548  SG  CYS B  97     3818   3816   3320    586   -312   -728       S  
ATOM   1549  N   ARG B  98      37.184  29.327   4.869  1.00 28.98           N  
ANISOU 1549  N   ARG B  98     3906   3809   3295    564   -389   -614       N  
ATOM   1550  CA  ARG B  98      36.599  30.469   4.153  1.00 33.88           C  
ANISOU 1550  CA  ARG B  98     4550   4426   3899    560   -426   -588       C  
ATOM   1551  C   ARG B  98      37.494  30.929   3.005  1.00 29.77           C  
ANISOU 1551  C   ARG B  98     4044   3941   3328    528   -430   -562       C  
ATOM   1552  O   ARG B  98      38.710  30.778   3.069  1.00 29.93           O  
ANISOU 1552  O   ARG B  98     4059   3982   3331    508   -406   -557       O  
ATOM   1553  CB  ARG B  98      36.360  31.638   5.121  1.00 32.49           C  
ANISOU 1553  CB  ARG B  98     4391   4207   3746    568   -447   -566       C  
ATOM   1554  CG  ARG B  98      35.322  31.342   6.182  1.00 48.41           C  
ANISOU 1554  CG  ARG B  98     6393   6195   5807    597   -446   -592       C  
ATOM   1555  CD  ARG B  98      34.589  32.603   6.623  1.00 66.29           C  
ANISOU 1555  CD  ARG B  98     8673   8425   8089    612   -483   -579       C  
ATOM   1556  NE  ARG B  98      35.332  33.371   7.615  1.00 82.17           N  
ANISOU 1556  NE  ARG B  98    10697  10412  10111    608   -482   -558       N  
ATOM   1557  CZ  ARG B  98      34.882  34.486   8.184  1.00 95.76           C  
ANISOU 1557  CZ  ARG B  98    12432  12101  11851    622   -514   -548       C  
ATOM   1558  NH1 ARG B  98      33.689  34.967   7.856  1.00 98.94           N1+
ANISOU 1558  NH1 ARG B  98    12836  12492  12264    642   -551   -560       N1+
ATOM   1559  NH2 ARG B  98      35.624  35.123   9.082  1.00 98.44           N  
ANISOU 1559  NH2 ARG B  98    12784  12420  12201    618   -511   -530       N  
ATOM   1560  N   PRO B  99      36.902  31.495   1.945  1.00 33.21           N  
ANISOU 1560  N   PRO B  99     4497   4384   3738    520   -463   -547       N  
ATOM   1561  CA  PRO B  99      37.773  31.977   0.869  1.00 30.26           C  
ANISOU 1561  CA  PRO B  99     4140   4048   3310    482   -467   -519       C  
ATOM   1562  C   PRO B  99      38.797  32.990   1.383  1.00 32.42           C  
ANISOU 1562  C   PRO B  99     4432   4309   3575    457   -468   -481       C  
ATOM   1563  O   PRO B  99      38.474  33.844   2.223  1.00 34.28           O  
ANISOU 1563  O   PRO B  99     4685   4499   3839    469   -491   -464       O  
ATOM   1564  CB  PRO B  99      36.790  32.628  -0.115  1.00 24.79           C  
ANISOU 1564  CB  PRO B  99     3471   3349   2598    480   -512   -504       C  
ATOM   1565  CG  PRO B  99      35.510  31.872   0.109  1.00 27.08           C  
ANISOU 1565  CG  PRO B  99     3741   3622   2926    519   -516   -542       C  
ATOM   1566  CD  PRO B  99      35.474  31.594   1.595  1.00 33.83           C  
ANISOU 1566  CD  PRO B  99     4578   4445   3829    543   -495   -559       C  
ATOM   1567  N   LYS B 100      40.034  32.864   0.911  1.00 32.20           N  
ANISOU 1567  N   LYS B 100     4399   4326   3509    424   -444   -473       N  
ATOM   1568  CA  LYS B 100      41.066  33.851   1.217  1.00 40.27           C  
ANISOU 1568  CA  LYS B 100     5440   5344   4515    392   -446   -435       C  
ATOM   1569  C   LYS B 100      40.670  35.232   0.675  1.00 45.29           C  
ANISOU 1569  C   LYS B 100     6119   5959   5129    369   -498   -387       C  
ATOM   1570  O   LYS B 100      39.851  35.339  -0.243  1.00 50.66           O  
ANISOU 1570  O   LYS B 100     6814   6644   5791    369   -526   -384       O  
ATOM   1571  CB  LYS B 100      42.427  33.402   0.681  1.00 35.91           C  
ANISOU 1571  CB  LYS B 100     4869   4853   3922    357   -410   -440       C  
ATOM   1572  CG  LYS B 100      42.931  32.093   1.307  1.00 37.96           C  
ANISOU 1572  CG  LYS B 100     5088   5127   4208    382   -367   -487       C  
ATOM   1573  CD  LYS B 100      44.244  31.634   0.689  1.00 40.73           C  
ANISOU 1573  CD  LYS B 100     5415   5543   4518    351   -334   -501       C  
ATOM   1574  CE  LYS B 100      44.762  30.349   1.345  1.00 34.58           C  
ANISOU 1574  CE  LYS B 100     4598   4772   3770    379   -300   -551       C  
ATOM   1575  NZ  LYS B 100      45.947  29.763   0.621  1.00 34.19           N1+
ANISOU 1575  NZ  LYS B 100     4517   4791   3680    357   -271   -578       N1+
ATOM   1576  N   LYS B 101      41.245  36.279   1.258  1.00 46.41           N  
ANISOU 1576  N   LYS B 101     6285   6075   5275    351   -513   -351       N  
ATOM   1577  CA  LYS B 101      40.796  37.651   1.026  1.00 56.50           C  
ANISOU 1577  CA  LYS B 101     7608   7315   6545    338   -571   -308       C  
ATOM   1578  C   LYS B 101      41.443  38.320  -0.181  1.00 58.26           C  
ANISOU 1578  C   LYS B 101     7860   7574   6703    278   -589   -265       C  
ATOM   1579  O   LYS B 101      41.069  39.433  -0.552  1.00 64.85           O  
ANISOU 1579  O   LYS B 101     8737   8379   7525    261   -644   -226       O  
ATOM   1580  CB  LYS B 101      41.065  38.506   2.266  1.00 63.35           C  
ANISOU 1580  CB  LYS B 101     8490   8132   7450    347   -585   -289       C  
ATOM   1581  CG  LYS B 101      40.397  38.004   3.531  1.00 70.42           C  
ANISOU 1581  CG  LYS B 101     9361   8990   8405    401   -572   -327       C  
ATOM   1582  CD  LYS B 101      38.892  38.186   3.464  1.00 73.02           C  
ANISOU 1582  CD  LYS B 101     9698   9286   8760    438   -612   -342       C  
ATOM   1583  CE  LYS B 101      38.244  37.847   4.795  1.00 73.85           C  
ANISOU 1583  CE  LYS B 101     9781   9357   8923    485   -600   -377       C  
ATOM   1584  NZ  LYS B 101      36.792  38.167   4.797  1.00 72.34           N1+
ANISOU 1584  NZ  LYS B 101     9593   9135   8757    521   -641   -395       N1+
ATOM   1585  N   ASP B 102      42.415  37.653  -0.787  1.00 59.25           N  
ANISOU 1585  N   ASP B 102     7961   7765   6787    246   -546   -274       N  
ATOM   1586  CA  ASP B 102      43.102  38.222  -1.941  1.00 65.40           C  
ANISOU 1586  CA  ASP B 102     8762   8589   7497    182   -556   -236       C  
ATOM   1587  C   ASP B 102      43.530  37.158  -2.946  1.00 58.76           C  
ANISOU 1587  C   ASP B 102     7889   7827   6612    164   -514   -267       C  
ATOM   1588  O   ASP B 102      43.359  35.958  -2.709  1.00 53.08           O  
ANISOU 1588  O   ASP B 102     7129   7123   5918    203   -478   -318       O  
ATOM   1589  CB  ASP B 102      44.307  39.053  -1.490  1.00 73.61           C  
ANISOU 1589  CB  ASP B 102     9815   9630   8523    139   -552   -199       C  
ATOM   1590  CG  ASP B 102      45.126  38.359  -0.422  1.00 79.44           C  
ANISOU 1590  CG  ASP B 102    10512  10376   9296    161   -501   -231       C  
ATOM   1591  OD1 ASP B 102      45.378  37.142  -0.556  1.00 81.85           O  
ANISOU 1591  OD1 ASP B 102    10775  10725   9601    177   -455   -278       O  
ATOM   1592  OD2 ASP B 102      45.508  39.031   0.558  1.00 81.95           O1-
ANISOU 1592  OD2 ASP B 102    10842  10653   9643    163   -510   -211       O1-
ATOM   1593  OXT ASP B 102      44.045  37.488  -4.019  1.00 50.91           O1-
ANISOU 1593  OXT ASP B 102     6907   6882   5553    109   -517   -241       O1-
TER   
ATOM   1594  N   HIS C   5      36.594  32.849  38.417  1.00 83.58           N  
ANISOU 1594  N   HIS C   5    10415   9688  11655   -178    677   -405       N  
ATOM   1595  CA  HIS C   5      36.774  32.309  37.072  1.00 81.01           C  
ANISOU 1595  CA  HIS C   5    10055   9383  11341   -166    632   -389       C  
ATOM   1596  C   HIS C   5      37.721  31.114  37.070  1.00 70.94           C  
ANISOU 1596  C   HIS C   5     8838   8122   9994   -151    645   -346       C  
ATOM   1597  O   HIS C   5      38.189  30.672  38.125  1.00 69.12           O  
ANISOU 1597  O   HIS C   5     8675   7882   9706   -150    689   -328       O  
ATOM   1598  CB  HIS C   5      37.300  33.388  36.120  1.00 86.68           C  
ANISOU 1598  CB  HIS C   5    10725  10142  12069   -150    537   -365       C  
ATOM   1599  CG  HIS C   5      38.652  33.919  36.490  1.00 89.28           C  
ANISOU 1599  CG  HIS C   5    11093  10505  12326   -130    494   -311       C  
ATOM   1600  CD2 HIS C   5      39.612  34.513  35.740  1.00 87.81           C  
ANISOU 1600  CD2 HIS C   5    10888  10362  12114   -110    415   -267       C  
ATOM   1601  ND1 HIS C   5      39.149  33.869  37.775  1.00 88.68           N  
ANISOU 1601  ND1 HIS C   5    11081  10420  12194   -129    533   -298       N  
ATOM   1602  CE1 HIS C   5      40.354  34.411  37.802  1.00 86.59           C  
ANISOU 1602  CE1 HIS C   5    10834  10190  11875   -109    477   -250       C  
ATOM   1603  NE2 HIS C   5      40.658  34.810  36.580  1.00 84.08           N  
ANISOU 1603  NE2 HIS C   5    10466   9905  11576    -98    407   -230       N  
ATOM   1604  N   GLU C   6      38.003  30.590  35.881  1.00 59.63           N  
ANISOU 1604  N   GLU C   6     7380   6713   8563   -138    604   -331       N  
ATOM   1605  CA  GLU C   6      38.931  29.472  35.762  1.00 59.58           C  
ANISOU 1605  CA  GLU C   6     7422   6722   8494   -120    609   -292       C  
ATOM   1606  C   GLU C   6      40.336  29.893  35.350  1.00 47.54           C  
ANISOU 1606  C   GLU C   6     5907   5248   6907    -92    538   -236       C  
ATOM   1607  O   GLU C   6      40.533  30.876  34.628  1.00 44.07           O  
ANISOU 1607  O   GLU C   6     5421   4839   6485    -85    472   -227       O  
ATOM   1608  CB  GLU C   6      38.392  28.383  34.842  1.00 63.39           C  
ANISOU 1608  CB  GLU C   6     7881   7194   9011   -123    623   -314       C  
ATOM   1609  CG  GLU C   6      37.921  27.182  35.631  1.00 73.49           C  
ANISOU 1609  CG  GLU C   6     9206   8427  10288   -138    708   -331       C  
ATOM   1610  CD  GLU C   6      38.842  26.876  36.808  1.00 73.82           C  
ANISOU 1610  CD  GLU C   6     9330   8469  10252   -129    738   -291       C  
ATOM   1611  OE1 GLU C   6      38.443  27.136  37.963  1.00 80.67           O  
ANISOU 1611  OE1 GLU C   6    10227   9308  11115   -147    790   -304       O  
ATOM   1612  OE2 GLU C   6      39.968  26.381  36.581  1.00 67.66           O1-
ANISOU 1612  OE2 GLU C   6     8581   7715   9412   -105    708   -247       O1-
ATOM   1613  N   VAL C   7      41.321  29.149  35.826  1.00 25.47           N  
ANISOU 1613  N   VAL C   7     3174   2461   4043    -76    551   -198       N  
ATOM   1614  CA  VAL C   7      42.703  29.576  35.652  1.00 18.23           C  
ANISOU 1614  CA  VAL C   7     2271   1589   3065    -50    489   -145       C  
ATOM   1615  C   VAL C   7      43.604  28.361  35.587  1.00 19.58           C  
ANISOU 1615  C   VAL C   7     2489   1770   3180    -31    498   -113       C  
ATOM   1616  O   VAL C   7      43.486  27.450  36.409  1.00 24.80           O  
ANISOU 1616  O   VAL C   7     3204   2398   3821    -36    558   -116       O  
ATOM   1617  CB  VAL C   7      43.152  30.515  36.795  1.00 25.09           C  
ANISOU 1617  CB  VAL C   7     3173   2458   3903    -51    486   -129       C  
ATOM   1618  CG1 VAL C   7      44.611  30.891  36.613  1.00 26.90           C  
ANISOU 1618  CG1 VAL C   7     3416   2731   4072    -24    423    -74       C  
ATOM   1619  CG2 VAL C   7      42.288  31.773  36.846  1.00 36.37           C  
ANISOU 1619  CG2 VAL C   7     4553   3876   5392    -68    473   -163       C  
ATOM   1620  N   VAL C   8      44.471  28.308  34.577  1.00 19.83           N  
ANISOU 1620  N   VAL C   8     2499   1846   3189     -9    440    -82       N  
ATOM   1621  CA  VAL C   8      45.415  27.213  34.482  1.00 17.58           C  
ANISOU 1621  CA  VAL C   8     2255   1574   2852     13    443    -52       C  
ATOM   1622  C   VAL C   8      46.529  27.485  35.493  1.00 22.76           C  
ANISOU 1622  C   VAL C   8     2966   2238   3442     27    433     -9       C  
ATOM   1623  O   VAL C   8      47.119  28.556  35.484  1.00 18.42           O  
ANISOU 1623  O   VAL C   8     2402   1719   2880     35    384     14       O  
ATOM   1624  CB  VAL C   8      46.010  27.103  33.069  1.00 18.09           C  
ANISOU 1624  CB  VAL C   8     2276   1686   2911     33    384    -35       C  
ATOM   1625  CG1 VAL C   8      46.975  25.904  32.992  1.00 20.99           C  
ANISOU 1625  CG1 VAL C   8     2685   2063   3228     57    390     -8       C  
ATOM   1626  CG2 VAL C   8      44.864  26.942  32.023  1.00 21.76           C  
ANISOU 1626  CG2 VAL C   8     2683   2144   3441     19    386    -79       C  
ATOM   1627  N   LYS C   9      46.798  26.540  36.379  1.00 19.34           N  
ANISOU 1627  N   LYS C   9     2598   1777   2972     31    479      1       N  
ATOM   1628  CA  LYS C   9      47.799  26.805  37.426  1.00 19.67           C  
ANISOU 1628  CA  LYS C   9     2697   1825   2953     44    471     38       C  
ATOM   1629  C   LYS C   9      49.219  26.714  36.883  1.00 17.63           C  
ANISOU 1629  C   LYS C   9     2440   1611   2649     75    412     84       C  
ATOM   1630  O   LYS C   9      49.502  26.005  35.905  1.00 18.59           O  
ANISOU 1630  O   LYS C   9     2539   1751   2772     89    396     88       O  
ATOM   1631  CB  LYS C   9      47.603  25.879  38.641  1.00 23.45           C  
ANISOU 1631  CB  LYS C   9     3250   2257   3404     36    539     37       C  
ATOM   1632  CG  LYS C   9      46.243  26.043  39.318  1.00 25.77           C  
ANISOU 1632  CG  LYS C   9     3545   2507   3739      4    602     -7       C  
ATOM   1633  CD  LYS C   9      46.093  25.096  40.532  1.00 36.24           C  
ANISOU 1633  CD  LYS C   9     4948   3789   5031     -5    672     -3       C  
ATOM   1634  CE  LYS C   9      46.976  25.537  41.709  1.00 30.75           C  
ANISOU 1634  CE  LYS C   9     4314   3100   4269      6    662     31       C  
ATOM   1635  NZ  LYS C   9      46.888  24.589  42.876  1.00 23.44           N1+
ANISOU 1635  NZ  LYS C   9     3469   2135   3304     -2    727     40       N1+
ATOM   1636  N   PHE C  10      50.128  27.405  37.556  1.00 16.21           N  
ANISOU 1636  N   PHE C  10     2286   1448   2427     87    381    116       N  
ATOM   1637  CA  PHE C  10      51.480  27.544  37.058  1.00 18.26           C  
ANISOU 1637  CA  PHE C  10     2538   1752   2648    115    320    159       C  
ATOM   1638  C   PHE C  10      52.185  26.210  36.761  1.00 15.66           C  
ANISOU 1638  C   PHE C  10     2237   1426   2288    138    327    177       C  
ATOM   1639  O   PHE C  10      52.722  26.011  35.667  1.00 15.48           O  
ANISOU 1639  O   PHE C  10     2176   1440   2265    154    290    189       O  
ATOM   1640  CB  PHE C  10      52.327  28.382  38.027  1.00 19.37           C  
ANISOU 1640  CB  PHE C  10     2711   1901   2748    124    292    188       C  
ATOM   1641  CG  PHE C  10      53.790  28.357  37.694  1.00 19.12           C  
ANISOU 1641  CG  PHE C  10     2682   1909   2675    153    237    233       C  
ATOM   1642  CD1 PHE C  10      54.267  29.023  36.575  1.00 19.23           C  
ANISOU 1642  CD1 PHE C  10     2633   1970   2703    161    180    249       C  
ATOM   1643  CD2 PHE C  10      54.684  27.637  38.482  1.00 25.47           C  
ANISOU 1643  CD2 PHE C  10     3548   2703   3426    173    243    260       C  
ATOM   1644  CE1 PHE C  10      55.617  28.977  36.245  1.00 24.96           C  
ANISOU 1644  CE1 PHE C  10     3358   2734   3393    188    134    289       C  
ATOM   1645  CE2 PHE C  10      56.038  27.591  38.166  1.00 22.75           C  
ANISOU 1645  CE2 PHE C  10     3201   2395   3047    201    193    299       C  
ATOM   1646  CZ  PHE C  10      56.504  28.259  37.046  1.00 19.62           C  
ANISOU 1646  CZ  PHE C  10     2741   2047   2668    208    140    313       C  
ATOM   1647  N   MET C  11      52.182  25.284  37.714  1.00 17.85           N  
ANISOU 1647  N   MET C  11     2580   1665   2539    138    374    179       N  
ATOM   1648  CA  MET C  11      52.936  24.046  37.492  1.00 21.90           C  
ANISOU 1648  CA  MET C  11     3121   2178   3023    162    375    199       C  
ATOM   1649  C   MET C  11      52.293  23.207  36.390  1.00 19.72           C  
ANISOU 1649  C   MET C  11     2806   1899   2787    159    392    170       C  
ATOM   1650  O   MET C  11      52.966  22.451  35.701  1.00 18.87           O  
ANISOU 1650  O   MET C  11     2693   1811   2667    181    373    181       O  
ATOM   1651  CB  MET C  11      53.121  23.237  38.783  1.00 20.86           C  
ANISOU 1651  CB  MET C  11     3071   2003   2851    164    417    213       C  
ATOM   1652  CG  MET C  11      54.139  23.857  39.765  1.00 27.56           C  
ANISOU 1652  CG  MET C  11     3963   2862   3647    179    386    249       C  
ATOM   1653  SD  MET C  11      55.771  24.153  39.017  1.00 35.71           S  
ANISOU 1653  SD  MET C  11     4967   3953   4650    216    304    290       S  
ATOM   1654  CE  MET C  11      56.263  22.482  38.620  1.00 42.50           C  
ANISOU 1654  CE  MET C  11     5852   4801   5497    239    319    299       C  
ATOM   1655  N   ASP C  12      50.994  23.383  36.194  1.00 18.02           N  
ANISOU 1655  N   ASP C  12     2562   1662   2622    131    425    130       N  
ATOM   1656  CA  ASP C  12      50.296  22.649  35.136  1.00 18.62           C  
ANISOU 1656  CA  ASP C  12     2598   1734   2742    127    439     97       C  
ATOM   1657  C   ASP C  12      50.779  23.121  33.755  1.00 15.80           C  
ANISOU 1657  C   ASP C  12     2177   1435   2391    142    377    104       C  
ATOM   1658  O   ASP C  12      51.161  22.307  32.913  1.00 21.02           O  
ANISOU 1658  O   ASP C  12     2825   2113   3048    160    366    103       O  
ATOM   1659  CB  ASP C  12      48.785  22.860  35.298  1.00 18.98           C  
ANISOU 1659  CB  ASP C  12     2624   1742   2843     93    485     52       C  
ATOM   1660  CG  ASP C  12      47.962  22.077  34.281  1.00 25.12           C  
ANISOU 1660  CG  ASP C  12     3362   2510   3671     86    501     14       C  
ATOM   1661  OD1 ASP C  12      48.432  21.035  33.775  1.00 30.08           O  
ANISOU 1661  OD1 ASP C  12     3999   3142   4288    105    499     19       O  
ATOM   1662  OD2 ASP C  12      46.830  22.512  34.006  1.00 33.90           O1-
ANISOU 1662  OD2 ASP C  12     4435   3609   4837     63    516    -23       O1-
ATOM   1663  N   VAL C  13      50.762  24.432  33.514  1.00 16.97           N  
ANISOU 1663  N   VAL C  13     2286   1612   2549    135    338    109       N  
ATOM   1664  CA  VAL C  13      51.174  24.943  32.205  1.00 19.34           C  
ANISOU 1664  CA  VAL C  13     2526   1969   2855    147    281    118       C  
ATOM   1665  C   VAL C  13      52.692  24.814  32.006  1.00 20.20           C  
ANISOU 1665  C   VAL C  13     2646   2119   2911    178    240    162       C  
ATOM   1666  O   VAL C  13      53.177  24.540  30.905  1.00 20.53           O  
ANISOU 1666  O   VAL C  13     2654   2201   2946    194    210    168       O  
ATOM   1667  CB  VAL C  13      50.693  26.401  31.965  1.00 21.27           C  
ANISOU 1667  CB  VAL C  13     2723   2230   3130    129    249    114       C  
ATOM   1668  CG1 VAL C  13      51.337  27.372  32.967  1.00 20.65           C  
ANISOU 1668  CG1 VAL C  13     2670   2153   3022    130    230    145       C  
ATOM   1669  CG2 VAL C  13      50.978  26.837  30.524  1.00 20.81           C  
ANISOU 1669  CG2 VAL C  13     2601   2226   3078    138    194    122       C  
ATOM   1670  N   TYR C  14      53.436  24.979  33.087  1.00 16.77           N  
ANISOU 1670  N   TYR C  14     2259   1674   2437    186    239    192       N  
ATOM   1671  CA  TYR C  14      54.889  24.819  33.026  1.00 18.43           C  
ANISOU 1671  CA  TYR C  14     2483   1919   2600    216    202    233       C  
ATOM   1672  C   TYR C  14      55.232  23.433  32.491  1.00 20.29           C  
ANISOU 1672  C   TYR C  14     2730   2155   2826    236    216    227       C  
ATOM   1673  O   TYR C  14      56.073  23.281  31.608  1.00 21.43           O  
ANISOU 1673  O   TYR C  14     2845   2343   2953    258    180    243       O  
ATOM   1674  CB  TYR C  14      55.483  24.997  34.417  1.00 20.89           C  
ANISOU 1674  CB  TYR C  14     2856   2207   2875    221    207    259       C  
ATOM   1675  CG  TYR C  14      57.003  24.846  34.480  1.00 19.32           C  
ANISOU 1675  CG  TYR C  14     2672   2038   2629    252    167    300       C  
ATOM   1676  CD1 TYR C  14      57.835  25.746  33.821  1.00 20.72           C  
ANISOU 1676  CD1 TYR C  14     2805   2269   2800    262    110    327       C  
ATOM   1677  CD2 TYR C  14      57.594  23.831  35.231  1.00 31.83           C  
ANISOU 1677  CD2 TYR C  14     4318   3597   4181    270    186    314       C  
ATOM   1678  CE1 TYR C  14      59.231  25.629  33.891  1.00 24.53           C  
ANISOU 1678  CE1 TYR C  14     3298   2778   3243    290     74    363       C  
ATOM   1679  CE2 TYR C  14      58.996  23.703  35.310  1.00 32.36           C  
ANISOU 1679  CE2 TYR C  14     4397   3690   4210    300    146    351       C  
ATOM   1680  CZ  TYR C  14      59.801  24.606  34.634  1.00 31.59           C  
ANISOU 1680  CZ  TYR C  14     4250   3646   4107    309     92    374       C  
ATOM   1681  OH  TYR C  14      61.178  24.508  34.690  1.00 30.35           O  
ANISOU 1681  OH  TYR C  14     4100   3515   3916    338     54    408       O  
ATOM   1682  N   GLN C  15      54.573  22.413  33.023  1.00 20.06           N  
ANISOU 1682  N   GLN C  15     2740   2074   2807    229    269    204       N  
ATOM   1683  CA  GLN C  15      54.835  21.058  32.565  1.00 20.33           C  
ANISOU 1683  CA  GLN C  15     2785   2101   2838    247    283    196       C  
ATOM   1684  C   GLN C  15      54.308  20.815  31.147  1.00 23.67           C  
ANISOU 1684  C   GLN C  15     3148   2550   3294    246    274    164       C  
ATOM   1685  O   GLN C  15      55.013  20.250  30.300  1.00 21.56           O  
ANISOU 1685  O   GLN C  15     2863   2316   3014    270    251    168       O  
ATOM   1686  CB  GLN C  15      54.237  20.045  33.546  1.00 22.42           C  
ANISOU 1686  CB  GLN C  15     3109   2300   3108    237    343    182       C  
ATOM   1687  CG  GLN C  15      54.510  18.605  33.167  1.00 22.70           C  
ANISOU 1687  CG  GLN C  15     3161   2321   3144    257    357    174       C  
ATOM   1688  CD  GLN C  15      54.016  17.643  34.212  1.00 30.46           C  
ANISOU 1688  CD  GLN C  15     4207   3237   4130    246    414    168       C  
ATOM   1689  NE2 GLN C  15      52.726  17.386  34.201  1.00 20.35           N  
ANISOU 1689  NE2 GLN C  15     2919   1920   2894    218    459    132       N  
ATOM   1690  OE1 GLN C  15      54.791  17.131  35.026  1.00 31.77           O  
ANISOU 1690  OE1 GLN C  15     4428   3384   4258    262    416    198       O  
ATOM   1691  N   ARG C  16      53.072  21.241  30.881  1.00 18.54           N  
ANISOU 1691  N   ARG C  16     2469   1887   2690    219    291    131       N  
ATOM   1692  CA AARG C  16      52.460  20.874  29.610  0.50 23.43           C  
ANISOU 1692  CA AARG C  16     3037   2523   3343    217    287     96       C  
ATOM   1693  CA BARG C  16      52.377  20.964  29.616  0.50 23.78           C  
ANISOU 1693  CA BARG C  16     3079   2567   3391    214    287     95       C  
ATOM   1694  C   ARG C  16      53.042  21.615  28.406  1.00 26.91           C  
ANISOU 1694  C   ARG C  16     3421   3033   3772    229    229    110       C  
ATOM   1695  O   ARG C  16      52.940  21.127  27.281  1.00 25.16           O  
ANISOU 1695  O   ARG C  16     3164   2836   3559    238    217     89       O  
ATOM   1696  CB AARG C  16      50.933  20.987  29.671  0.50 23.07           C  
ANISOU 1696  CB AARG C  16     2975   2437   3353    185    323     53       C  
ATOM   1697  CB BARG C  16      50.923  21.458  29.698  0.50 18.84           C  
ANISOU 1697  CB BARG C  16     2431   1910   2818    181    313     58       C  
ATOM   1698  CG AARG C  16      50.295  19.901  30.526  0.50 21.83           C  
ANISOU 1698  CG AARG C  16     2866   2214   3213    174    386     32       C  
ATOM   1699  CG BARG C  16      49.997  20.611  30.557  0.50 24.17           C  
ANISOU 1699  CG BARG C  16     3146   2517   3520    163    378     30       C  
ATOM   1700  CD AARG C  16      48.774  19.949  30.473  0.50 20.26           C  
ANISOU 1700  CD AARG C  16     2644   1977   3076    142    423    -14       C  
ATOM   1701  CD BARG C  16      49.401  19.444  29.782  0.50 30.16           C  
ANISOU 1701  CD BARG C  16     3889   3258   4313    164    400     -9       C  
ATOM   1702  NE AARG C  16      48.274  21.277  30.798  0.50 18.04           N  
ANISOU 1702  NE AARG C  16     2342   1701   2810    121    413    -15       N  
ATOM   1703  NE BARG C  16      48.100  19.751  29.186  0.50 34.93           N  
ANISOU 1703  NE BARG C  16     4445   3852   4976    139    408    -53       N  
ATOM   1704  CZ AARG C  16      47.762  22.129  29.912  0.50 27.23           C  
ANISOU 1704  CZ AARG C  16     3446   2893   4006    112    379    -31       C  
ATOM   1705  CZ BARG C  16      47.887  19.908  27.881  0.50 32.95           C  
ANISOU 1705  CZ BARG C  16     4137   3639   4744    144    372    -73       C  
ATOM   1706  NH1AARG C  16      47.342  23.320  30.314  0.50 25.62           N1+
ANISOU 1706  NH1AARG C  16     3226   2688   3818     95    371    -31       N1+
ATOM   1707  NH1BARG C  16      48.887  19.794  27.020  0.50 18.67           N1+
ANISOU 1707  NH1BARG C  16     2312   1883   2898    172    328    -54       N1+
ATOM   1708  NH2AARG C  16      47.656  21.792  28.630  0.50 19.92           N  
ANISOU 1708  NH2AARG C  16     2476   1997   3096    122    353    -50       N  
ATOM   1709  NH2BARG C  16      46.667  20.175  27.435  0.50 35.51           N  
ANISOU 1709  NH2BARG C  16     4420   3947   5123    122    379   -114       N  
ATOM   1710  N   SER C  17      53.698  22.746  28.641  1.00 19.62           N  
ANISOU 1710  N   SER C  17     2490   2140   2825    230    192    146       N  
ATOM   1711  CA  SER C  17      54.300  23.528  27.553  1.00 22.79           C  
ANISOU 1711  CA  SER C  17     2839   2607   3213    239    138    166       C  
ATOM   1712  C   SER C  17      55.698  23.040  27.154  1.00 18.06           C  
ANISOU 1712  C   SER C  17     2243   2050   2568    272    113    195       C  
ATOM   1713  O   SER C  17      56.215  23.373  26.087  1.00 19.63           O  
ANISOU 1713  O   SER C  17     2398   2307   2754    282     75    207       O  
ATOM   1714  CB  SER C  17      54.389  24.996  27.957  1.00 24.04           C  
ANISOU 1714  CB  SER C  17     2984   2779   3373    225    108    193       C  
ATOM   1715  OG  SER C  17      55.275  25.133  29.055  1.00 29.33           O  
ANISOU 1715  OG  SER C  17     3699   3437   4008    235    107    226       O  
ATOM   1716  N   TYR C  18      56.322  22.268  28.033  1.00 20.99           N  
ANISOU 1716  N   TYR C  18     2667   2394   2916    287    133    208       N  
ATOM   1717  CA  TYR C  18      57.704  21.854  27.824  1.00 19.62           C  
ANISOU 1717  CA  TYR C  18     2498   2255   2702    319    109    236       C  
ATOM   1718  C   TYR C  18      57.883  20.894  26.651  1.00 24.81           C  
ANISOU 1718  C   TYR C  18     3128   2940   3358    338    107    213       C  
ATOM   1719  O   TYR C  18      57.075  19.987  26.442  1.00 26.17           O  
ANISOU 1719  O   TYR C  18     3307   3081   3556    334    139    174       O  
ATOM   1720  CB  TYR C  18      58.250  21.185  29.074  1.00 20.15           C  
ANISOU 1720  CB  TYR C  18     2631   2279   2747    332    130    252       C  
ATOM   1721  CG  TYR C  18      59.740  20.961  29.004  1.00 21.70           C  
ANISOU 1721  CG  TYR C  18     2832   2510   2905    364     99    285       C  
ATOM   1722  CD1 TYR C  18      60.254  19.728  28.630  1.00 32.04           C  
ANISOU 1722  CD1 TYR C  18     4150   3819   4205    390    107    275       C  
ATOM   1723  CD2 TYR C  18      60.629  21.986  29.294  1.00 29.97           C  
ANISOU 1723  CD2 TYR C  18     3872   3588   3929    369     60    325       C  
ATOM   1724  CE1 TYR C  18      61.624  19.510  28.558  1.00 35.39           C  
ANISOU 1724  CE1 TYR C  18     4575   4274   4598    421     78    303       C  
ATOM   1725  CE2 TYR C  18      62.015  21.775  29.230  1.00 40.53           C  
ANISOU 1725  CE2 TYR C  18     5209   4956   5234    399     31    354       C  
ATOM   1726  CZ  TYR C  18      62.495  20.534  28.859  1.00 35.97           C  
ANISOU 1726  CZ  TYR C  18     4640   4379   4649    425     41    342       C  
ATOM   1727  OH  TYR C  18      63.853  20.302  28.781  1.00 39.26           O  
ANISOU 1727  OH  TYR C  18     5054   4826   5038    455     12    368       O  
ATOM   1728  N   CYS C  19      58.964  21.123  25.917  1.00 21.69           N  
ANISOU 1728  N   CYS C  19     2703   2605   2933    359     69    237       N  
ATOM   1729  CA  CYS C  19      59.406  20.324  24.769  1.00 24.74           C  
ANISOU 1729  CA  CYS C  19     3061   3032   3309    382     61    220       C  
ATOM   1730  C   CYS C  19      58.943  18.867  24.824  1.00 28.61           C  
ANISOU 1730  C   CYS C  19     3578   3477   3817    392    100    180       C  
ATOM   1731  O   CYS C  19      59.349  18.108  25.714  1.00 24.31           O  
ANISOU 1731  O   CYS C  19     3081   2891   3265    405    119    188       O  
ATOM   1732  CB  CYS C  19      60.943  20.410  24.704  1.00 31.02           C  
ANISOU 1732  CB  CYS C  19     3851   3871   4064    410     31    258       C  
ATOM   1733  SG  CYS C  19      61.773  19.334  23.526  1.00 28.97           S  
ANISOU 1733  SG  CYS C  19     3564   3659   3785    445     24    240       S  
ATOM   1734  N   HIS C  20      58.102  18.480  23.866  1.00 25.14           N  
ANISOU 1734  N   HIS C  20     3106   3044   3401    385    108    139       N  
ATOM   1735  CA  HIS C  20      57.599  17.106  23.765  1.00 23.15           C  
ANISOU 1735  CA  HIS C  20     2872   2751   3172    393    142     97       C  
ATOM   1736  C   HIS C  20      56.925  16.860  22.410  1.00 25.07           C  
ANISOU 1736  C   HIS C  20     3068   3025   3434    390    136     54       C  
ATOM   1737  O   HIS C  20      56.629  17.803  21.678  1.00 27.16           O  
ANISOU 1737  O   HIS C  20     3289   3332   3697    377    110     57       O  
ATOM   1738  CB  HIS C  20      56.621  16.790  24.900  1.00 22.12           C  
ANISOU 1738  CB  HIS C  20     2788   2543   3076    370    186     84       C  
ATOM   1739  CG  HIS C  20      55.292  17.462  24.760  1.00 20.56           C  
ANISOU 1739  CG  HIS C  20     2567   2330   2916    336    196     60       C  
ATOM   1740  CD2 HIS C  20      54.073  16.973  24.412  1.00 23.82           C  
ANISOU 1740  CD2 HIS C  20     2967   2710   3372    319    222     14       C  
ATOM   1741  ND1 HIS C  20      55.116  18.811  24.979  1.00 27.43           N  
ANISOU 1741  ND1 HIS C  20     3422   3217   3784    317    176     84       N  
ATOM   1742  CE1 HIS C  20      53.848  19.127  24.765  1.00 33.64           C  
ANISOU 1742  CE1 HIS C  20     4186   3983   4612    290    189     53       C  
ATOM   1743  NE2 HIS C  20      53.195  18.030  24.426  1.00 27.89           N  
ANISOU 1743  NE2 HIS C  20     3459   3225   3912    291    217     10       N  
ATOM   1744  N   PRO C  21      56.707  15.583  22.061  1.00 31.61           N  
ANISOU 1744  N   PRO C  21     3902   3831   4279    404    157     14       N  
ATOM   1745  CA  PRO C  21      56.007  15.294  20.807  1.00 30.07           C  
ANISOU 1745  CA  PRO C  21     3663   3660   4103    402    150    -32       C  
ATOM   1746  C   PRO C  21      54.549  15.735  20.894  1.00 26.80           C  
ANISOU 1746  C   PRO C  21     3239   3210   3733    368    165    -57       C  
ATOM   1747  O   PRO C  21      53.844  15.359  21.828  1.00 28.03           O  
ANISOU 1747  O   PRO C  21     3429   3298   3922    351    202    -68       O  
ATOM   1748  CB  PRO C  21      56.109  13.764  20.691  1.00 28.04           C  
ANISOU 1748  CB  PRO C  21     3424   3371   3859    425    174    -69       C  
ATOM   1749  CG  PRO C  21      57.327  13.403  21.505  1.00 30.00           C  
ANISOU 1749  CG  PRO C  21     3711   3610   4077    448    175    -32       C  
ATOM   1750  CD  PRO C  21      57.270  14.365  22.671  1.00 30.70           C  
ANISOU 1750  CD  PRO C  21     3830   3675   4162    427    179     11       C  
ATOM   1751  N   ILE C  22      54.112  16.545  19.941  1.00 25.01           N  
ANISOU 1751  N   ILE C  22     2965   3030   3509    356    136    -65       N  
ATOM   1752  CA  ILE C  22      52.711  16.976  19.906  1.00 26.99           C  
ANISOU 1752  CA  ILE C  22     3200   3250   3807    325    145    -93       C  
ATOM   1753  C   ILE C  22      52.117  16.821  18.509  1.00 23.98           C  
ANISOU 1753  C   ILE C  22     2770   2904   3438    326    124   -136       C  
ATOM   1754  O   ILE C  22      52.802  17.045  17.512  1.00 25.74           O  
ANISOU 1754  O   ILE C  22     2964   3196   3622    344     89   -126       O  
ATOM   1755  CB  ILE C  22      52.565  18.442  20.354  1.00 31.25           C  
ANISOU 1755  CB  ILE C  22     3730   3798   4344    303    127    -56       C  
ATOM   1756  CG1 ILE C  22      51.085  18.842  20.403  1.00 33.41           C  
ANISOU 1756  CG1 ILE C  22     3987   4033   4674    271    139    -88       C  
ATOM   1757  CG2 ILE C  22      53.357  19.356  19.443  1.00 35.96           C  
ANISOU 1757  CG2 ILE C  22     4289   4475   4900    312     78    -23       C  
ATOM   1758  CD1 ILE C  22      50.801  20.064  21.268  1.00 31.88           C  
ANISOU 1758  CD1 ILE C  22     3800   3823   4492    247    137    -59       C  
ATOM   1759  N   GLU C  23      50.845  16.447  18.438  1.00 25.24           N  
ANISOU 1759  N   GLU C  23     2921   3018   3651    308    144   -182       N  
ATOM   1760  CA  GLU C  23      50.196  16.311  17.145  1.00 28.74           C  
ANISOU 1760  CA  GLU C  23     3321   3492   4109    308    120   -226       C  
ATOM   1761  C   GLU C  23      50.281  17.636  16.397  1.00 30.73           C  
ANISOU 1761  C   GLU C  23     3533   3807   4336    301     72   -199       C  
ATOM   1762  O   GLU C  23      49.874  18.689  16.906  1.00 33.61           O  
ANISOU 1762  O   GLU C  23     3894   4159   4717    278     66   -175       O  
ATOM   1763  CB  GLU C  23      48.748  15.866  17.307  1.00 29.54           C  
ANISOU 1763  CB  GLU C  23     3417   3528   4278    285    148   -277       C  
ATOM   1764  CG  GLU C  23      48.007  15.768  15.988  1.00 34.48           C  
ANISOU 1764  CG  GLU C  23     3996   4182   4923    285    119   -324       C  
ATOM   1765  CD  GLU C  23      46.683  15.028  16.123  1.00 46.06           C  
ANISOU 1765  CD  GLU C  23     5458   5580   6461    267    150   -383       C  
ATOM   1766  OE1 GLU C  23      46.574  14.148  17.001  1.00 53.94           O  
ANISOU 1766  OE1 GLU C  23     6492   6517   7485    265    195   -393       O  
ATOM   1767  OE2 GLU C  23      45.751  15.333  15.360  1.00 45.50           O1-
ANISOU 1767  OE2 GLU C  23     5349   5517   6421    255    127   -417       O1-
ATOM   1768  N   THR C  24      50.810  17.573  15.184  1.00 26.79           N  
ANISOU 1768  N   THR C  24     3005   3377   3798    320     39   -203       N  
ATOM   1769  CA  THR C  24      51.142  18.757  14.407  1.00 25.06           C  
ANISOU 1769  CA  THR C  24     2752   3227   3544    317     -8   -168       C  
ATOM   1770  C   THR C  24      50.636  18.565  12.982  1.00 33.33           C  
ANISOU 1770  C   THR C  24     3759   4317   4588    322    -37   -208       C  
ATOM   1771  O   THR C  24      50.892  17.538  12.367  1.00 28.48           O  
ANISOU 1771  O   THR C  24     3143   3719   3959    344    -31   -243       O  
ATOM   1772  CB  THR C  24      52.663  18.938  14.347  1.00 28.55           C  
ANISOU 1772  CB  THR C  24     3200   3725   3922    340    -21   -120       C  
ATOM   1773  CG2 THR C  24      53.033  20.217  13.577  1.00 29.68           C  
ANISOU 1773  CG2 THR C  24     3308   3939   4029    333    -67    -78       C  
ATOM   1774  OG1 THR C  24      53.203  18.992  15.674  1.00 28.34           O  
ANISOU 1774  OG1 THR C  24     3213   3658   3896    339      4    -86       O  
ATOM   1775  N   LEU C  25      49.921  19.549  12.453  1.00 28.70           N  
ANISOU 1775  N   LEU C  25     3141   3749   4015    302    -70   -205       N  
ATOM   1776  CA  LEU C  25      49.375  19.427  11.113  1.00 31.31           C  
ANISOU 1776  CA  LEU C  25     3436   4120   4342    306   -102   -242       C  
ATOM   1777  C   LEU C  25      50.419  19.885  10.107  1.00 33.17           C  
ANISOU 1777  C   LEU C  25     3651   4447   4505    323   -139   -206       C  
ATOM   1778  O   LEU C  25      50.888  21.021  10.151  1.00 35.98           O  
ANISOU 1778  O   LEU C  25     3999   4837   4836    313   -164   -151       O  
ATOM   1779  CB  LEU C  25      48.069  20.216  10.997  1.00 28.23           C  
ANISOU 1779  CB  LEU C  25     3020   3702   4004    277   -123   -257       C  
ATOM   1780  CG  LEU C  25      46.872  19.463  11.574  1.00 33.91           C  
ANISOU 1780  CG  LEU C  25     3748   4340   4797    264    -88   -313       C  
ATOM   1781  CD1 LEU C  25      46.532  18.313  10.653  1.00 33.05           C  
ANISOU 1781  CD1 LEU C  25     3626   4237   4693    281    -89   -375       C  
ATOM   1782  CD2 LEU C  25      47.147  18.944  12.984  1.00 37.11           C  
ANISOU 1782  CD2 LEU C  25     4197   4682   5220    262    -34   -303       C  
ATOM   1783  N   VAL C  26      50.802  18.978   9.216  1.00 26.73           N  
ANISOU 1783  N   VAL C  26     2828   3671   3656    348   -141   -239       N  
ATOM   1784  CA  VAL C  26      51.933  19.205   8.332  1.00 25.98           C  
ANISOU 1784  CA  VAL C  26     2718   3663   3488    367   -165   -209       C  
ATOM   1785  C   VAL C  26      51.486  19.132   6.885  1.00 29.47           C  
ANISOU 1785  C   VAL C  26     3128   4161   3908    372   -200   -243       C  
ATOM   1786  O   VAL C  26      50.813  18.183   6.503  1.00 27.77           O  
ANISOU 1786  O   VAL C  26     2910   3923   3718    380   -192   -306       O  
ATOM   1787  CB  VAL C  26      53.015  18.136   8.588  1.00 23.40           C  
ANISOU 1787  CB  VAL C  26     2415   3343   3134    397   -133   -216       C  
ATOM   1788  CG1 VAL C  26      54.113  18.195   7.536  1.00 28.52           C  
ANISOU 1788  CG1 VAL C  26     3043   4085   3709    420   -154   -198       C  
ATOM   1789  CG2 VAL C  26      53.593  18.311  10.007  1.00 25.34           C  
ANISOU 1789  CG2 VAL C  26     2694   3542   3393    393   -105   -173       C  
ATOM   1790  N   ASP C  27      51.849  20.143   6.096  1.00 28.26           N  
ANISOU 1790  N   ASP C  27     2951   4078   3708    367   -239   -201       N  
ATOM   1791  CA  ASP C  27      51.503  20.189   4.673  1.00 30.51           C  
ANISOU 1791  CA  ASP C  27     3207   4424   3960    372   -276   -225       C  
ATOM   1792  C   ASP C  27      52.322  19.157   3.909  1.00 31.74           C  
ANISOU 1792  C   ASP C  27     3363   4635   4063    405   -265   -256       C  
ATOM   1793  O   ASP C  27      53.538  19.088   4.056  1.00 27.54           O  
ANISOU 1793  O   ASP C  27     2838   4139   3487    420   -249   -223       O  
ATOM   1794  CB  ASP C  27      51.789  21.581   4.108  1.00 30.10           C  
ANISOU 1794  CB  ASP C  27     3134   4435   3869    357   -319   -162       C  
ATOM   1795  CG  ASP C  27      51.421  21.705   2.637  1.00 36.80           C  
ANISOU 1795  CG  ASP C  27     3956   5349   4678    360   -361   -182       C  
ATOM   1796  OD1 ASP C  27      50.236  21.971   2.344  1.00 31.85           O  
ANISOU 1796  OD1 ASP C  27     3315   4695   4091    344   -389   -209       O  
ATOM   1797  OD2 ASP C  27      52.314  21.547   1.775  1.00 33.94           O1-
ANISOU 1797  OD2 ASP C  27     3586   5065   4245    378   -368   -171       O1-
ATOM   1798  N   ILE C  28      51.657  18.363   3.084  1.00 30.65           N  
ANISOU 1798  N   ILE C  28     3214   4502   3931    415   -273   -322       N  
ATOM   1799  CA  ILE C  28      52.334  17.266   2.393  1.00 26.51           C  
ANISOU 1799  CA  ILE C  28     2688   4020   3363    448   -260   -362       C  
ATOM   1800  C   ILE C  28      53.340  17.759   1.360  1.00 25.95           C  
ANISOU 1800  C   ILE C  28     2600   4055   3205    460   -282   -327       C  
ATOM   1801  O   ILE C  28      54.482  17.278   1.309  1.00 30.68           O  
ANISOU 1801  O   ILE C  28     3203   4692   3761    484   -260   -319       O  
ATOM   1802  CB  ILE C  28      51.320  16.319   1.733  1.00 30.61           C  
ANISOU 1802  CB  ILE C  28     3199   4519   3913    456   -267   -446       C  
ATOM   1803  CG1 ILE C  28      50.396  15.733   2.801  1.00 26.83           C  
ANISOU 1803  CG1 ILE C  28     2738   3934   3522    444   -238   -481       C  
ATOM   1804  CG2 ILE C  28      52.037  15.209   0.961  1.00 35.12           C  
ANISOU 1804  CG2 ILE C  28     3767   5138   4437    491   -256   -491       C  
ATOM   1805  CD1 ILE C  28      49.292  14.830   2.245  1.00 31.51           C  
ANISOU 1805  CD1 ILE C  28     3319   4494   4158    448   -245   -564       C  
ATOM   1806  N   PHE C  29      52.925  18.717   0.538  1.00 34.13           N  
ANISOU 1806  N   PHE C  29     3615   5138   4215    444   -325   -303       N  
ATOM   1807  CA  PHE C  29      53.811  19.265  -0.484  1.00 31.71           C  
ANISOU 1807  CA  PHE C  29     3291   4933   3824    451   -347   -264       C  
ATOM   1808  C   PHE C  29      55.079  19.870   0.129  1.00 37.48           C  
ANISOU 1808  C   PHE C  29     4028   5688   4525    450   -329   -191       C  
ATOM   1809  O   PHE C  29      56.181  19.702  -0.401  1.00 39.06           O  
ANISOU 1809  O   PHE C  29     4221   5958   4662    469   -320   -177       O  
ATOM   1810  CB  PHE C  29      53.080  20.302  -1.333  1.00 34.48           C  
ANISOU 1810  CB  PHE C  29     3623   5321   4159    429   -399   -242       C  
ATOM   1811  CG  PHE C  29      53.966  20.991  -2.320  1.00 42.85           C  
ANISOU 1811  CG  PHE C  29     4666   6483   5131    432   -420   -192       C  
ATOM   1812  CD1 PHE C  29      54.345  22.308  -2.127  1.00 42.75           C  
ANISOU 1812  CD1 PHE C  29     4648   6491   5105    409   -440   -110       C  
ATOM   1813  CD2 PHE C  29      54.440  20.314  -3.432  1.00 47.10           C  
ANISOU 1813  CD2 PHE C  29     5196   7097   5602    457   -420   -227       C  
ATOM   1814  CE1 PHE C  29      55.167  22.939  -3.034  1.00 50.33           C  
ANISOU 1814  CE1 PHE C  29     5593   7545   5985    409   -457    -60       C  
ATOM   1815  CE2 PHE C  29      55.264  20.939  -4.340  1.00 47.19           C  
ANISOU 1815  CE2 PHE C  29     5194   7205   5531    457   -435   -179       C  
ATOM   1816  CZ  PHE C  29      55.629  22.253  -4.139  1.00 49.42           C  
ANISOU 1816  CZ  PHE C  29     5470   7507   5800    432   -453    -94       C  
ATOM   1817  N   GLN C  30      54.927  20.572   1.245  1.00 38.93           N  
ANISOU 1817  N   GLN C  30     4223   5812   4755    429   -324   -148       N  
ATOM   1818  CA  GLN C  30      56.093  21.042   1.986  1.00 39.22           C  
ANISOU 1818  CA  GLN C  30     4268   5859   4776    429   -306    -86       C  
ATOM   1819  C   GLN C  30      57.047  19.883   2.280  1.00 41.76           C  
ANISOU 1819  C   GLN C  30     4603   6181   5082    461   -266   -113       C  
ATOM   1820  O   GLN C  30      58.263  20.033   2.149  1.00 46.64           O  
ANISOU 1820  O   GLN C  30     5215   6854   5653    473   -257    -76       O  
ATOM   1821  CB  GLN C  30      55.675  21.736   3.282  1.00 37.11           C  
ANISOU 1821  CB  GLN C  30     4017   5514   4570    404   -302    -52       C  
ATOM   1822  CG  GLN C  30      56.828  21.966   4.248  1.00 58.55           C  
ANISOU 1822  CG  GLN C  30     6747   8222   7279    409   -279     -1       C  
ATOM   1823  CD  GLN C  30      56.362  22.142   5.682  1.00 69.21           C  
ANISOU 1823  CD  GLN C  30     8121   9480   8695    393   -262      7       C  
ATOM   1824  NE2 GLN C  30      55.745  23.284   5.969  1.00 68.55           N  
ANISOU 1824  NE2 GLN C  30     8032   9375   8640    364   -287     42       N  
ATOM   1825  OE1 GLN C  30      56.558  21.261   6.522  1.00 71.83           O  
ANISOU 1825  OE1 GLN C  30     8479   9761   9051    407   -226    -17       O  
ATOM   1826  N   GLU C  31      56.502  18.724   2.657  1.00 40.14           N  
ANISOU 1826  N   GLU C  31     4414   5915   4921    474   -242   -178       N  
ATOM   1827  CA  GLU C  31      57.329  17.539   2.939  1.00 42.18           C  
ANISOU 1827  CA  GLU C  31     4686   6166   5172    505   -206   -209       C  
ATOM   1828  C   GLU C  31      57.867  16.885   1.663  1.00 43.96           C  
ANISOU 1828  C   GLU C  31     4892   6473   5338    533   -208   -246       C  
ATOM   1829  O   GLU C  31      58.954  16.304   1.659  1.00 48.77           O  
ANISOU 1829  O   GLU C  31     5502   7112   5918    559   -186   -249       O  
ATOM   1830  CB  GLU C  31      56.551  16.478   3.733  1.00 47.83           C  
ANISOU 1830  CB  GLU C  31     5427   6789   5958    510   -179   -265       C  
ATOM   1831  CG  GLU C  31      56.150  16.866   5.148  1.00 55.17           C  
ANISOU 1831  CG  GLU C  31     6382   7633   6946    488   -164   -236       C  
ATOM   1832  CD  GLU C  31      57.337  17.138   6.063  1.00 49.70           C  
ANISOU 1832  CD  GLU C  31     5706   6938   6239    494   -146   -180       C  
ATOM   1833  OE1 GLU C  31      57.863  16.187   6.682  1.00 37.22           O  
ANISOU 1833  OE1 GLU C  31     4147   5323   4671    515   -116   -198       O  
ATOM   1834  OE2 GLU C  31      57.730  18.316   6.172  1.00 52.70           O1-
ANISOU 1834  OE2 GLU C  31     6077   7348   6597    477   -165   -117       O1-
ATOM   1835  N   TYR C  32      57.088  16.956   0.592  1.00 45.24           N  
ANISOU 1835  N   TYR C  32     3860   7565   5763    790   1353    463       N  
ATOM   1836  CA  TYR C  32      57.465  16.362  -0.687  1.00 42.49           C  
ANISOU 1836  CA  TYR C  32     3503   7211   5432    767   1353    454       C  
ATOM   1837  C   TYR C  32      57.499  17.437  -1.766  1.00 45.79           C  
ANISOU 1837  C   TYR C  32     3910   7638   5852    755   1337    441       C  
ATOM   1838  O   TYR C  32      56.636  17.465  -2.640  1.00 51.36           O  
ANISOU 1838  O   TYR C  32     4604   8347   6563    738   1340    436       O  
ATOM   1839  CB  TYR C  32      56.443  15.302  -1.097  1.00 56.42           C  
ANISOU 1839  CB  TYR C  32     5260   8969   7208    748   1375    459       C  
ATOM   1840  CG  TYR C  32      56.517  13.998  -0.335  1.00 58.99           C  
ANISOU 1840  CG  TYR C  32     5599   9280   7536    754   1397    471       C  
ATOM   1841  CD1 TYR C  32      57.058  12.861  -0.927  1.00 63.52           C  
ANISOU 1841  CD1 TYR C  32     6174   9839   8121    741   1404    469       C  
ATOM   1842  CD2 TYR C  32      56.024  13.895   0.964  1.00 48.86           C  
ANISOU 1842  CD2 TYR C  32     4330   7994   6240    772   1412    485       C  
ATOM   1843  CE1 TYR C  32      57.119  11.663  -0.248  1.00 63.51           C  
ANISOU 1843  CE1 TYR C  32     6189   9824   8120    747   1425    480       C  
ATOM   1844  CE2 TYR C  32      56.080  12.700   1.654  1.00 51.36           C  
ANISOU 1844  CE2 TYR C  32     4665   8294   6556    779   1434    496       C  
ATOM   1845  CZ  TYR C  32      56.633  11.586   1.041  1.00 64.08           C  
ANISOU 1845  CZ  TYR C  32     6277   9892   8179    767   1440    494       C  
ATOM   1846  OH  TYR C  32      56.703  10.385   1.708  1.00 67.47           O  
ANISOU 1846  OH  TYR C  32     6727  10303   8606    774   1463    505       O  
ATOM   1847  N   PRO C  33      58.495  18.328  -1.709  1.00 43.58           N  
ANISOU 1847  N   PRO C  33     3632   7359   5567    766   1320    432       N  
ATOM   1848  CA  PRO C  33      58.562  19.477  -2.624  1.00 49.53           C  
ANISOU 1848  CA  PRO C  33     4380   8118   6319    758   1307    420       C  
ATOM   1849  C   PRO C  33      58.753  19.091  -4.092  1.00 52.08           C  
ANISOU 1849  C   PRO C  33     4700   8433   6654    735   1311    411       C  
ATOM   1850  O   PRO C  33      58.529  19.917  -4.976  1.00 47.93           O  
ANISOU 1850  O   PRO C  33     4175   7911   6125    727   1304    402       O  
ATOM   1851  CB  PRO C  33      59.785  20.252  -2.120  1.00 52.02           C  
ANISOU 1851  CB  PRO C  33     4701   8433   6634    774   1293    413       C  
ATOM   1852  CG  PRO C  33      60.622  19.221  -1.416  1.00 53.71           C  
ANISOU 1852  CG  PRO C  33     4920   8635   6854    785   1295    416       C  
ATOM   1853  CD  PRO C  33      59.634  18.289  -0.777  1.00 52.45           C  
ANISOU 1853  CD  PRO C  33     4766   8476   6688    788   1311    432       C  
ATOM   1854  N   ASP C  34      59.164  17.854  -4.346  1.00 52.78           N  
ANISOU 1854  N   ASP C  34     4790   8509   6754    726   1321    412       N  
ATOM   1855  CA  ASP C  34      59.410  17.404  -5.708  1.00 56.34           C  
ANISOU 1855  CA  ASP C  34     5242   8950   7216    706   1326    404       C  
ATOM   1856  C   ASP C  34      58.127  16.923  -6.372  1.00 58.49           C  
ANISOU 1856  C   ASP C  34     5509   9225   7490    691   1331    405       C  
ATOM   1857  O   ASP C  34      58.149  16.398  -7.484  1.00 57.86           O  
ANISOU 1857  O   ASP C  34     5432   9136   7417    675   1334    398       O  
ATOM   1858  CB  ASP C  34      60.453  16.286  -5.715  1.00 62.89           C  
ANISOU 1858  CB  ASP C  34     6075   9764   8059    704   1334    403       C  
ATOM   1859  CG  ASP C  34      61.799  16.741  -5.185  1.00 68.81           C  
ANISOU 1859  CG  ASP C  34     6825  10508   8812    718   1325    397       C  
ATOM   1860  OD1 ASP C  34      62.098  17.954  -5.261  1.00 67.98           O  
ANISOU 1860  OD1 ASP C  34     6719  10407   8702    723   1315    388       O  
ATOM   1861  OD2 ASP C  34      62.563  15.882  -4.697  1.00 75.79           O1-
ANISOU 1861  OD2 ASP C  34     7711  11382   9704    726   1328    398       O1-
ATOM   1862  N   GLU C  35      57.006  17.110  -5.688  1.00 60.01           N  
ANISOU 1862  N   GLU C  35     5695   9430   7677    697   1332    412       N  
ATOM   1863  CA  GLU C  35      55.730  16.612  -6.179  1.00 61.50           C  
ANISOU 1863  CA  GLU C  35     5873   9621   7873    684   1337    410       C  
ATOM   1864  C   GLU C  35      54.809  17.752  -6.584  1.00 65.28           C  
ANISOU 1864  C   GLU C  35     6347  10113   8344    685   1323    403       C  
ATOM   1865  O   GLU C  35      53.599  17.691  -6.362  1.00 64.03           O  
ANISOU 1865  O   GLU C  35     6176   9962   8191    684   1325    403       O  
ATOM   1866  CB  GLU C  35      55.068  15.751  -5.109  1.00 59.78           C  
ANISOU 1866  CB  GLU C  35     5649   9402   7662    687   1355    423       C  
ATOM   1867  CG  GLU C  35      55.985  14.677  -4.551  1.00 64.20           C  
ANISOU 1867  CG  GLU C  35     6220   9949   8226    690   1368    432       C  
ATOM   1868  CD  GLU C  35      55.480  13.280  -4.837  1.00 73.57           C  
ANISOU 1868  CD  GLU C  35     7402  11124   9428    674   1387    434       C  
ATOM   1869  OE1 GLU C  35      54.514  13.146  -5.616  1.00 78.60           O  
ANISOU 1869  OE1 GLU C  35     8025  11762  10075    659   1387    426       O  
ATOM   1870  OE2 GLU C  35      56.044  12.316  -4.278  1.00 74.66           O1-
ANISOU 1870  OE2 GLU C  35     7549  11250   9568    678   1401    443       O1-
ATOM   1871  N   ILE C  36      55.386  18.790  -7.185  1.00 69.23           N  
ANISOU 1871  N   ILE C  36     6857  10614   8833    689   1309    395       N  
ATOM   1872  CA  ILE C  36      54.617  19.972  -7.570  1.00 71.37           C  
ANISOU 1872  CA  ILE C  36     7128  10896   9093    694   1294    387       C  
ATOM   1873  C   ILE C  36      53.576  19.640  -8.638  1.00 67.30           C  
ANISOU 1873  C   ILE C  36     6607  10380   8583    682   1287    376       C  
ATOM   1874  O   ILE C  36      52.654  20.418  -8.885  1.00 64.02           O  
ANISOU 1874  O   ILE C  36     6188   9974   8162    687   1274    369       O  
ATOM   1875  CB  ILE C  36      55.529  21.123  -8.057  1.00 73.36           C  
ANISOU 1875  CB  ILE C  36     7396  11145   9331    699   1285    380       C  
ATOM   1876  CG1 ILE C  36      54.747  22.442  -8.111  1.00 71.86           C  
ANISOU 1876  CG1 ILE C  36     7208  10968   9126    709   1270    376       C  
ATOM   1877  CG2 ILE C  36      56.157  20.781  -9.405  1.00 71.67           C  
ANISOU 1877  CG2 ILE C  36     7197  10915   9121    686   1287    371       C  
ATOM   1878  CD1 ILE C  36      55.588  23.654  -8.469  1.00 68.90           C  
ANISOU 1878  CD1 ILE C  36     6851  10590   8739    716   1265    370       C  
ATOM   1879  N   GLU C  37      53.725  18.476  -9.259  1.00 61.39           N  
ANISOU 1879  N   GLU C  37     5859   9618   7847    667   1295    374       N  
ATOM   1880  CA  GLU C  37      52.784  18.026 -10.272  1.00 68.25           C  
ANISOU 1880  CA  GLU C  37     6722  10484   8724    657   1286    361       C  
ATOM   1881  C   GLU C  37      51.383  17.862  -9.687  1.00 67.84           C  
ANISOU 1881  C   GLU C  37     6646  10444   8686    657   1287    360       C  
ATOM   1882  O   GLU C  37      50.388  18.242 -10.310  1.00 63.38           O  
ANISOU 1882  O   GLU C  37     6074   9884   8123    658   1270    346       O  
ATOM   1883  CB  GLU C  37      53.246  16.691 -10.854  1.00 79.33           C  
ANISOU 1883  CB  GLU C  37     8129  11871  10141    641   1297    360       C  
ATOM   1884  CG  GLU C  37      54.745  16.597 -11.084  1.00 90.42           C  
ANISOU 1884  CG  GLU C  37     9552  13263  11539    640   1305    364       C  
ATOM   1885  CD  GLU C  37      55.174  15.219 -11.554  1.00 99.30           C  
ANISOU 1885  CD  GLU C  37    10679  14372  12678    626   1318    365       C  
ATOM   1886  OE1 GLU C  37      56.395  14.971 -11.637  0.10100.75           O  
ANISOU 1886  OE1 GLU C  37    10874  14545  12862    624   1327    368       O  
ATOM   1887  OE2 GLU C  37      54.289  14.384 -11.842  1.00101.49           O1-
ANISOU 1887  OE2 GLU C  37    10946  14648  12969    616   1318    360       O1-
ATOM   1888  N   TYR C  38      51.312  17.306  -8.482  1.00 69.49           N  
ANISOU 1888  N   TYR C  38     6844  10654   8904    659   1307    373       N  
ATOM   1889  CA  TYR C  38      50.035  16.877  -7.920  1.00 72.53           C  
ANISOU 1889  CA  TYR C  38     7206  11045   9309    655   1316    372       C  
ATOM   1890  C   TYR C  38      49.532  17.716  -6.750  1.00 61.91           C  
ANISOU 1890  C   TYR C  38     5853   9713   7957    670   1321    381       C  
ATOM   1891  O   TYR C  38      50.308  18.251  -5.961  1.00 58.99           O  
ANISOU 1891  O   TYR C  38     5497   9347   7570    684   1324    393       O  
ATOM   1892  CB  TYR C  38      50.118  15.408  -7.501  1.00 80.91           C  
ANISOU 1892  CB  TYR C  38     8261  12093  10389    643   1342    380       C  
ATOM   1893  CG  TYR C  38      50.708  14.522  -8.571  1.00 91.03           C  
ANISOU 1893  CG  TYR C  38     9551  13360  11675    629   1340    374       C  
ATOM   1894  CD1 TYR C  38      49.918  14.019  -9.597  1.00 94.45           C  
ANISOU 1894  CD1 TYR C  38     9973  13788  12125    615   1330    356       C  
ATOM   1895  CD2 TYR C  38      52.058  14.198  -8.563  1.00 95.86           C  
ANISOU 1895  CD2 TYR C  38    10183  13963  12278    630   1346    383       C  
ATOM   1896  CE1 TYR C  38      50.455  13.212 -10.583  1.00 97.01           C  
ANISOU 1896  CE1 TYR C  38    10308  14099  12453    603   1328    350       C  
ATOM   1897  CE2 TYR C  38      52.604  13.393  -9.543  1.00 98.90           C  
ANISOU 1897  CE2 TYR C  38    10575  14333  12667    617   1346    377       C  
ATOM   1898  CZ  TYR C  38      51.799  12.903 -10.552  1.00 99.70           C  
ANISOU 1898  CZ  TYR C  38    10669  14431  12783    604   1337    362       C  
ATOM   1899  OH  TYR C  38      52.342  12.100 -11.530  1.00100.59           O  
ANISOU 1899  OH  TYR C  38    10792  14528  12898    592   1337    356       O  
ATOM   1900  N   ILE C  39      48.214  17.835  -6.667  1.00 35.61           N  
ANISOU 1900  N   ILE C  39     4505   4851   4175    253    331   -578       N  
ATOM   1901  CA  ILE C  39      47.550  18.334  -5.477  1.00 38.66           C  
ANISOU 1901  CA  ILE C  39     4908   5187   4594    271    311   -545       C  
ATOM   1902  C   ILE C  39      47.257  17.135  -4.587  1.00 40.45           C  
ANISOU 1902  C   ILE C  39     5101   5403   4864    327    277   -563       C  
ATOM   1903  O   ILE C  39      46.784  16.098  -5.065  1.00 41.55           O  
ANISOU 1903  O   ILE C  39     5233   5548   5005    360    256   -572       O  
ATOM   1904  CB  ILE C  39      46.225  19.025  -5.832  1.00 37.27           C  
ANISOU 1904  CB  ILE C  39     4792   4962   4407    273    295   -490       C  
ATOM   1905  CG1 ILE C  39      46.472  20.151  -6.842  1.00 48.54           C  
ANISOU 1905  CG1 ILE C  39     6263   6394   5786    217    324   -470       C  
ATOM   1906  CG2 ILE C  39      45.544  19.551  -4.579  1.00 35.40           C  
ANISOU 1906  CG2 ILE C  39     4569   4675   4205    291    275   -461       C  
ATOM   1907  CD1 ILE C  39      45.219  20.836  -7.329  1.00 45.77           C  
ANISOU 1907  CD1 ILE C  39     5974   5995   5419    220    305   -419       C  
ATOM   1908  N   PHE C  40      47.553  17.262  -3.299  1.00 35.56           N  
ANISOU 1908  N   PHE C  40     4464   4771   4278    336    270   -569       N  
ATOM   1909  CA  PHE C  40      47.237  16.210  -2.351  1.00 28.85           C  
ANISOU 1909  CA  PHE C  40     3590   3906   3467    385    236   -582       C  
ATOM   1910  C   PHE C  40      45.954  16.533  -1.576  1.00 30.40           C  
ANISOU 1910  C   PHE C  40     3819   4046   3684    404    211   -538       C  
ATOM   1911  O   PHE C  40      45.672  17.688  -1.237  1.00 29.73           O  
ANISOU 1911  O   PHE C  40     3762   3936   3598    381    221   -507       O  
ATOM   1912  CB  PHE C  40      48.389  15.992  -1.371  1.00 33.26           C  
ANISOU 1912  CB  PHE C  40     4105   4485   4047    387    239   -621       C  
ATOM   1913  CG  PHE C  40      49.687  15.622  -2.032  1.00 39.77           C  
ANISOU 1913  CG  PHE C  40     4889   5369   4855    371    262   -673       C  
ATOM   1914  CD1 PHE C  40      50.667  16.579  -2.250  1.00 39.35           C  
ANISOU 1914  CD1 PHE C  40     4826   5346   4779    322    301   -686       C  
ATOM   1915  CD2 PHE C  40      49.929  14.316  -2.433  1.00 43.05           C  
ANISOU 1915  CD2 PHE C  40     5273   5809   5273    406    243   -713       C  
ATOM   1916  CE1 PHE C  40      51.868  16.236  -2.862  1.00 43.03           C  
ANISOU 1916  CE1 PHE C  40     5250   5872   5228    306    323   -740       C  
ATOM   1917  CE2 PHE C  40      51.121  13.968  -3.042  1.00 44.92           C  
ANISOU 1917  CE2 PHE C  40     5469   6104   5495    394    263   -767       C  
ATOM   1918  CZ  PHE C  40      52.092  14.926  -3.257  1.00 43.02           C  
ANISOU 1918  CZ  PHE C  40     5216   5898   5233    343    304   -782       C  
ATOM   1919  N   LYS C  41      45.185  15.492  -1.295  1.00 29.76           N  
ANISOU 1919  N   LYS C  41     3735   3948   3623    445    178   -539       N  
ATOM   1920  CA  LYS C  41      43.964  15.625  -0.522  1.00 31.29           C  
ANISOU 1920  CA  LYS C  41     3954   4096   3839    464    154   -506       C  
ATOM   1921  C   LYS C  41      43.896  14.439   0.423  1.00 25.76           C  
ANISOU 1921  C   LYS C  41     3231   3389   3169    499    125   -527       C  
ATOM   1922  O   LYS C  41      44.000  13.299  -0.020  1.00 31.37           O  
ANISOU 1922  O   LYS C  41     3926   4115   3877    522    110   -551       O  
ATOM   1923  CB  LYS C  41      42.749  15.643  -1.452  1.00 30.11           C  
ANISOU 1923  CB  LYS C  41     3838   3931   3673    472    144   -477       C  
ATOM   1924  CG  LYS C  41      41.421  15.681  -0.730  1.00 29.94           C  
ANISOU 1924  CG  LYS C  41     3836   3866   3672    493    118   -450       C  
ATOM   1925  CD  LYS C  41      40.310  16.132  -1.677  1.00 43.04           C  
ANISOU 1925  CD  LYS C  41     5532   5510   5311    494    112   -420       C  
ATOM   1926  CE  LYS C  41      38.947  15.697  -1.183  1.00 60.60           C  
ANISOU 1926  CE  LYS C  41     7766   7705   7555    523     82   -406       C  
ATOM   1927  NZ  LYS C  41      38.697  16.140   0.213  1.00 68.67           N1+
ANISOU 1927  NZ  LYS C  41     8785   8701   8606    524     76   -399       N1+
ATOM   1928  N   PRO C  42      43.805  14.705   1.735  1.00 32.16           N  
ANISOU 1928  N   PRO C  42     4040   4174   4005    502    116   -519       N  
ATOM   1929  CA  PRO C  42      43.890  16.068   2.275  1.00 30.91           C  
ANISOU 1929  CA  PRO C  42     3894   4000   3849    473    135   -497       C  
ATOM   1930  C   PRO C  42      45.264  16.661   1.946  1.00 26.31           C  
ANISOU 1930  C   PRO C  42     3293   3452   3251    442    167   -518       C  
ATOM   1931  O   PRO C  42      46.203  15.902   1.677  1.00 28.30           O  
ANISOU 1931  O   PRO C  42     3514   3740   3501    448    170   -557       O  
ATOM   1932  CB  PRO C  42      43.756  15.849   3.790  1.00 27.44           C  
ANISOU 1932  CB  PRO C  42     3447   3536   3442    487    116   -498       C  
ATOM   1933  CG  PRO C  42      44.242  14.453   4.013  1.00 31.03           C  
ANISOU 1933  CG  PRO C  42     3876   4006   3908    514     94   -533       C  
ATOM   1934  CD  PRO C  42      43.798  13.685   2.801  1.00 29.92           C  
ANISOU 1934  CD  PRO C  42     3741   3878   3749    529     87   -537       C  
ATOM   1935  N   SER C  43      45.380  17.982   1.951  1.00 26.35           N  
ANISOU 1935  N   SER C  43     3318   3449   3246    408    191   -496       N  
ATOM   1936  CA  SER C  43      46.656  18.627   1.643  1.00 26.99           C  
ANISOU 1936  CA  SER C  43     3384   3563   3309    370    225   -515       C  
ATOM   1937  C   SER C  43      47.652  18.591   2.813  1.00 32.84           C  
ANISOU 1937  C   SER C  43     4089   4315   4073    369    228   -543       C  
ATOM   1938  O   SER C  43      48.834  18.928   2.652  1.00 26.69           O  
ANISOU 1938  O   SER C  43     3288   3572   3283    341    254   -570       O  
ATOM   1939  CB  SER C  43      46.429  20.065   1.177  1.00 25.02           C  
ANISOU 1939  CB  SER C  43     3174   3298   3035    331    247   -481       C  
ATOM   1940  OG  SER C  43      45.866  20.864   2.200  1.00 28.60           O  
ANISOU 1940  OG  SER C  43     3647   3711   3509    331    239   -453       O  
ATOM   1941  N   CYS C  44      47.168  18.191   3.985  1.00 29.14           N  
ANISOU 1941  N   CYS C  44     3617   3817   3636    397    201   -538       N  
ATOM   1942  CA  CYS C  44      47.995  18.130   5.186  1.00 28.89           C  
ANISOU 1942  CA  CYS C  44     3558   3791   3629    399    198   -562       C  
ATOM   1943  C   CYS C  44      47.664  16.871   5.971  1.00 27.51           C  
ANISOU 1943  C   CYS C  44     3370   3601   3479    441    160   -576       C  
ATOM   1944  O   CYS C  44      46.591  16.305   5.804  1.00 25.78           O  
ANISOU 1944  O   CYS C  44     3172   3360   3263    463    138   -557       O  
ATOM   1945  CB  CYS C  44      47.792  19.363   6.088  1.00 26.16           C  
ANISOU 1945  CB  CYS C  44     3231   3416   3294    376    209   -533       C  
ATOM   1946  SG  CYS C  44      46.245  19.421   7.021  1.00 27.87           S  
ANISOU 1946  SG  CYS C  44     3477   3577   3534    399    180   -495       S  
ATOM   1947  N   VAL C  45      48.596  16.449   6.820  1.00 23.92           N  
ANISOU 1947  N   VAL C  45     2886   3160   3043    450    152   -609       N  
ATOM   1948  CA  VAL C  45      48.423  15.266   7.654  1.00 19.41           C  
ANISOU 1948  CA  VAL C  45     2308   2573   2494    487    113   -624       C  
ATOM   1949  C   VAL C  45      48.784  15.552   9.113  1.00 25.11           C  
ANISOU 1949  C   VAL C  45     3022   3277   3240    485    104   -627       C  
ATOM   1950  O   VAL C  45      49.629  16.401   9.396  1.00 28.33           O  
ANISOU 1950  O   VAL C  45     3414   3701   3649    461    128   -636       O  
ATOM   1951  CB  VAL C  45      49.292  14.078   7.146  1.00 26.78           C  
ANISOU 1951  CB  VAL C  45     3210   3541   3425    512     98   -673       C  
ATOM   1952  CG1 VAL C  45      48.836  13.620   5.761  1.00 31.19           C  
ANISOU 1952  CG1 VAL C  45     3776   4114   3961    518    101   -670       C  
ATOM   1953  CG2 VAL C  45      50.771  14.445   7.139  1.00 27.81           C  
ANISOU 1953  CG2 VAL C  45     3301   3714   3553    496    120   -714       C  
ATOM   1954  N   PRO C  46      48.145  14.837  10.050  1.00 24.93           N  
ANISOU 1954  N   PRO C  46     3013   3223   3236    509     70   -620       N  
ATOM   1955  CA  PRO C  46      48.486  15.017  11.463  1.00 27.92           C  
ANISOU 1955  CA  PRO C  46     3388   3585   3636    508     59   -624       C  
ATOM   1956  C   PRO C  46      49.637  14.091  11.835  1.00 25.55           C  
ANISOU 1956  C   PRO C  46     3058   3304   3345    532     36   -671       C  
ATOM   1957  O   PRO C  46      49.519  12.880  11.670  1.00 27.19           O  
ANISOU 1957  O   PRO C  46     3268   3510   3554    562      5   -689       O  
ATOM   1958  CB  PRO C  46      47.207  14.595  12.181  1.00 33.13           C  
ANISOU 1958  CB  PRO C  46     4080   4203   4306    519     33   -596       C  
ATOM   1959  CG  PRO C  46      46.613  13.550  11.273  1.00 34.89           C  
ANISOU 1959  CG  PRO C  46     4311   4427   4517    542     15   -598       C  
ATOM   1960  CD  PRO C  46      47.041  13.879   9.859  1.00 23.61           C  
ANISOU 1960  CD  PRO C  46     2869   3033   3068    533     42   -606       C  
ATOM   1961  N   LEU C  47      50.732  14.669  12.314  1.00 23.09           N  
ANISOU 1961  N   LEU C  47     2719   3012   3040    518     51   -694       N  
ATOM   1962  CA  LEU C  47      51.933  13.912  12.667  1.00 31.88           C  
ANISOU 1962  CA  LEU C  47     3800   4149   4163    541     29   -745       C  
ATOM   1963  C   LEU C  47      52.406  14.314  14.057  1.00 28.78           C  
ANISOU 1963  C   LEU C  47     3402   3742   3789    536     22   -749       C  
ATOM   1964  O   LEU C  47      52.279  15.481  14.459  1.00 32.66           O  
ANISOU 1964  O   LEU C  47     3900   4226   4283    505     50   -724       O  
ATOM   1965  CB  LEU C  47      53.060  14.184  11.662  1.00 29.29           C  
ANISOU 1965  CB  LEU C  47     3432   3875   3820    529     59   -783       C  
ATOM   1966  CG  LEU C  47      52.833  13.831  10.186  1.00 32.36           C  
ANISOU 1966  CG  LEU C  47     3821   4288   4188    531     71   -787       C  
ATOM   1967  CD1 LEU C  47      54.001  14.333   9.317  1.00 30.30           C  
ANISOU 1967  CD1 LEU C  47     3521   4084   3910    507    108   -825       C  
ATOM   1968  CD2 LEU C  47      52.612  12.332  10.012  1.00 29.27           C  
ANISOU 1968  CD2 LEU C  47     3431   3889   3800    576     27   -808       C  
ATOM   1969  N   MET C  48      52.937  13.357  14.807  1.00 28.40           N  
ANISOU 1969  N   MET C  48     3346   3689   3756    568    -19   -781       N  
ATOM   1970  CA  MET C  48      53.613  13.707  16.056  1.00 28.05           C  
ANISOU 1970  CA  MET C  48     3291   3638   3728    564    -27   -794       C  
ATOM   1971  C   MET C  48      54.959  14.339  15.721  1.00 26.55           C  
ANISOU 1971  C   MET C  48     3054   3498   3536    550      2   -834       C  
ATOM   1972  O   MET C  48      55.788  13.744  15.020  1.00 26.22           O  
ANISOU 1972  O   MET C  48     2980   3494   3490    568     -3   -880       O  
ATOM   1973  CB  MET C  48      53.811  12.480  16.949  1.00 32.39           C  
ANISOU 1973  CB  MET C  48     3850   4165   4291    603    -83   -818       C  
ATOM   1974  CG  MET C  48      52.519  11.799  17.368  1.00 34.83           C  
ANISOU 1974  CG  MET C  48     4207   4426   4599    612   -113   -781       C  
ATOM   1975  SD  MET C  48      51.318  12.925  18.137  1.00 33.42           S  
ANISOU 1975  SD  MET C  48     4063   4213   4424    573    -87   -722       S  
ATOM   1976  CE  MET C  48      52.215  13.428  19.591  1.00 24.21           C  
ANISOU 1976  CE  MET C  48     2883   3041   3274    566    -95   -737       C  
ATOM   1977  N   ARG C  49      55.174  15.550  16.219  1.00 23.47           N  
ANISOU 1977  N   ARG C  49     2659   3108   3149    515     34   -819       N  
ATOM   1978  CA  ARG C  49      56.420  16.269  15.969  1.00 20.75           C  
ANISOU 1978  CA  ARG C  49     2272   2811   2801    493     66   -855       C  
ATOM   1979  C   ARG C  49      56.787  17.027  17.241  1.00 26.10           C  
ANISOU 1979  C   ARG C  49     2947   3475   3494    477     69   -850       C  
ATOM   1980  O   ARG C  49      55.909  17.511  17.970  1.00 26.04           O  
ANISOU 1980  O   ARG C  49     2975   3427   3493    465     69   -806       O  
ATOM   1981  CB  ARG C  49      56.239  17.265  14.812  1.00 28.28           C  
ANISOU 1981  CB  ARG C  49     3228   3787   3732    452    117   -834       C  
ATOM   1982  CG  ARG C  49      56.001  16.631  13.426  1.00 25.96           C  
ANISOU 1982  CG  ARG C  49     2933   3514   3418    462    120   -841       C  
ATOM   1983  CD  ARG C  49      57.269  15.914  12.975  1.00 24.96           C  
ANISOU 1983  CD  ARG C  49     2755   3438   3289    481    113   -909       C  
ATOM   1984  NE  ARG C  49      57.157  15.243  11.683  1.00 27.99           N  
ANISOU 1984  NE  ARG C  49     3134   3847   3656    492    115   -924       N  
ATOM   1985  CZ  ARG C  49      57.427  15.823  10.520  1.00 34.86           C  
ANISOU 1985  CZ  ARG C  49     3992   4755   4500    458    157   -929       C  
ATOM   1986  NH1 ARG C  49      57.332  15.135   9.388  1.00 32.25           N1+
ANISOU 1986  NH1 ARG C  49     3655   4446   4154    471    156   -945       N1+
ATOM   1987  NH2 ARG C  49      57.796  17.091  10.489  1.00 32.55           N  
ANISOU 1987  NH2 ARG C  49     3695   4476   4195    409    201   -918       N  
ATOM   1988  N   CYS C  50      58.081  17.132  17.512  1.00 27.99           N  
ANISOU 1988  N   CYS C  50     3144   3751   3739    477     72   -899       N  
ATOM   1989  CA  CYS C  50      58.539  17.869  18.680  1.00 28.32           C  
ANISOU 1989  CA  CYS C  50     3179   3786   3796    461     77   -900       C  
ATOM   1990  C   CYS C  50      58.028  19.304  18.636  1.00 31.49           C  
ANISOU 1990  C   CYS C  50     3601   4175   4188    411    123   -853       C  
ATOM   1991  O   CYS C  50      58.012  19.939  17.582  1.00 27.42           O  
ANISOU 1991  O   CYS C  50     3084   3681   3653    381    162   -845       O  
ATOM   1992  CB  CYS C  50      60.064  17.871  18.739  1.00 28.01           C  
ANISOU 1992  CB  CYS C  50     3084   3797   3760    463     81   -964       C  
ATOM   1993  SG  CYS C  50      60.747  16.221  18.928  1.00 31.53           S  
ANISOU 1993  SG  CYS C  50     3505   4254   4219    528     18  -1025       S  
ATOM   1994  N   GLY C  51      57.617  19.814  19.792  1.00 24.74           N  
ANISOU 1994  N   GLY C  51     2768   3284   3348    403    117   -825       N  
ATOM   1995  CA  GLY C  51      57.168  21.184  19.900  1.00 31.42           C  
ANISOU 1995  CA  GLY C  51     3635   4115   4189    360    155   -784       C  
ATOM   1996  C   GLY C  51      57.151  21.584  21.361  1.00 26.65           C  
ANISOU 1996  C   GLY C  51     3039   3483   3604    356    143   -774       C  
ATOM   1997  O   GLY C  51      57.339  20.739  22.233  1.00 23.12           O  
ANISOU 1997  O   GLY C  51     2589   3024   3172    387    103   -792       O  
ATOM   1998  N   GLY C  52      56.891  22.860  21.625  1.00 24.65           N  
ANISOU 1998  N   GLY C  52     2800   3217   3350    319    175   -743       N  
ATOM   1999  CA  GLY C  52      56.868  23.376  22.983  1.00 22.31           C  
ANISOU 1999  CA  GLY C  52     2511   2896   3071    311    168   -733       C  
ATOM   2000  C   GLY C  52      58.181  24.100  23.241  1.00 32.55           C  
ANISOU 2000  C   GLY C  52     3771   4227   4369    286    192   -767       C  
ATOM   2001  O   GLY C  52      58.979  24.296  22.322  1.00 29.16           O  
ANISOU 2001  O   GLY C  52     3315   3840   3926    270    217   -794       O  
ATOM   2002  N   CYS C  53      58.418  24.493  24.483  1.00 22.59           N  
ANISOU 2002  N   CYS C  53     2509   2952   3124    281    184   -767       N  
ATOM   2003  CA  CYS C  53      59.538  25.374  24.759  1.00 19.95           C  
ANISOU 2003  CA  CYS C  53     2144   2647   2791    251    212   -794       C  
ATOM   2004  C   CYS C  53      60.591  24.726  25.648  1.00 30.55           C  
ANISOU 2004  C   CYS C  53     3450   4008   4149    276    182   -843       C  
ATOM   2005  O   CYS C  53      60.330  23.730  26.321  1.00 20.42           O  
ANISOU 2005  O   CYS C  53     2177   2703   2878    314    137   -847       O  
ATOM   2006  CB  CYS C  53      59.066  26.688  25.400  1.00 21.19           C  
ANISOU 2006  CB  CYS C  53     2325   2774   2951    215    237   -755       C  
ATOM   2007  SG  CYS C  53      57.554  26.603  26.365  1.00 27.91           S  
ANISOU 2007  SG  CYS C  53     3224   3565   3816    230    210   -705       S  
ATOM   2008  N   CYS C  54      61.781  25.307  25.633  1.00 22.39           N  
ANISOU 2008  N   CYS C  54     2377   3016   3113    253    206   -881       N  
ATOM   2009  CA  CYS C  54      62.872  24.817  26.472  1.00 24.73           C  
ANISOU 2009  CA  CYS C  54     2637   3335   3426    276    179   -932       C  
ATOM   2010  C   CYS C  54      63.186  25.768  27.622  1.00 28.29           C  
ANISOU 2010  C   CYS C  54     3086   3775   3888    251    190   -927       C  
ATOM   2011  O   CYS C  54      64.023  25.463  28.475  1.00 40.42           O  
ANISOU 2011  O   CYS C  54     4595   5324   5438    268    165   -965       O  
ATOM   2012  CB  CYS C  54      64.122  24.586  25.631  1.00 31.80           C  
ANISOU 2012  CB  CYS C  54     3478   4294   4312    275    193   -994       C  
ATOM   2013  SG  CYS C  54      63.913  23.269  24.418  1.00 32.76           S  
ANISOU 2013  SG  CYS C  54     3594   4431   4423    314    170  -1013       S  
ATOM   2014  N   ASN C  55      62.518  26.913  27.644  1.00 26.72           N  
ANISOU 2014  N   ASN C  55     2917   3552   3683    211    224   -880       N  
ATOM   2015  CA  ASN C  55      62.726  27.910  28.696  1.00 37.91           C  
ANISOU 2015  CA  ASN C  55     4337   4956   5111    184    238   -871       C  
ATOM   2016  C   ASN C  55      64.188  28.364  28.791  1.00 51.24           C  
ANISOU 2016  C   ASN C  55     5975   6695   6800    163    258   -924       C  
ATOM   2017  O   ASN C  55      64.784  28.367  29.870  1.00 46.89           O  
ANISOU 2017  O   ASN C  55     5406   6146   6265    171    240   -947       O  
ATOM   2018  CB  ASN C  55      62.231  27.379  30.045  1.00 36.80           C  
ANISOU 2018  CB  ASN C  55     4217   4775   4990    214    194   -858       C  
ATOM   2019  CG  ASN C  55      60.764  26.957  30.004  1.00 42.05           C  
ANISOU 2019  CG  ASN C  55     4931   5394   5654    230    177   -808       C  
ATOM   2020  ND2 ASN C  55      59.949  27.721  29.288  1.00 29.26           N  
ANISOU 2020  ND2 ASN C  55     3336   3759   4022    203    209   -769       N  
ATOM   2021  OD1 ASN C  55      60.379  25.946  30.587  1.00 38.25           O  
ANISOU 2021  OD1 ASN C  55     4464   4890   5180    265    134   -808       O  
ATOM   2022  N   ASP C  56      64.743  28.757  27.648  1.00 54.13           N  
ANISOU 2022  N   ASP C  56     6319   7102   7146    133    296   -943       N  
ATOM   2023  CA  ASP C  56      66.142  29.159  27.528  1.00 54.03           C  
ANISOU 2023  CA  ASP C  56     6254   7146   7129    107    321   -999       C  
ATOM   2024  C   ASP C  56      66.403  29.459  26.062  1.00 63.19           C  
ANISOU 2024  C   ASP C  56     7403   8345   8261     72    362  -1009       C  
ATOM   2025  O   ASP C  56      66.575  28.542  25.259  1.00 64.26           O  
ANISOU 2025  O   ASP C  56     7520   8507   8390     98    350  -1036       O  
ATOM   2026  CB  ASP C  56      67.064  28.039  28.001  1.00 50.18           C  
ANISOU 2026  CB  ASP C  56     5720   6689   6657    154    279  -1061       C  
ATOM   2027  CG  ASP C  56      68.525  28.462  28.048  1.00 60.71           C  
ANISOU 2027  CG  ASP C  56     6995   8084   7989    130    301  -1125       C  
ATOM   2028  OD1 ASP C  56      68.820  29.642  27.762  1.00 67.38           O  
ANISOU 2028  OD1 ASP C  56     7837   8945   8819     72    351  -1118       O  
ATOM   2029  OD2 ASP C  56      69.376  27.612  28.391  1.00 49.56           O1-
ANISOU 2029  OD2 ASP C  56     5540   6702   6590    169    267  -1183       O1-
ATOM   2030  N   GLU C  57      66.417  30.743  25.720  1.00 66.08           N  
ANISOU 2030  N   GLU C  57     7787   8712   8610     13    410   -986       N  
ATOM   2031  CA  GLU C  57      66.459  31.181  24.326  1.00 67.08           C  
ANISOU 2031  CA  GLU C  57     7919   8863   8704    -28    451   -981       C  
ATOM   2032  C   GLU C  57      67.644  30.627  23.544  1.00 62.24           C  
ANISOU 2032  C   GLU C  57     7247   8323   8078    -32    463  -1051       C  
ATOM   2033  O   GLU C  57      67.726  30.796  22.323  1.00 60.67           O  
ANISOU 2033  O   GLU C  57     7050   8151   7851    -63    494  -1054       O  
ATOM   2034  CB  GLU C  57      66.435  32.709  24.245  1.00 72.00           C  
ANISOU 2034  CB  GLU C  57     8572   9475   9310    -94    497   -950       C  
ATOM   2035  CG  GLU C  57      65.048  33.304  24.396  1.00 81.91           C  
ANISOU 2035  CG  GLU C  57     9894  10662  10567    -96    493   -877       C  
ATOM   2036  CD  GLU C  57      65.073  34.698  24.993  1.00 92.21           C  
ANISOU 2036  CD  GLU C  57    11223  11943  11870   -143    519   -852       C  
ATOM   2037  OE1 GLU C  57      65.395  35.658  24.261  1.00 93.47           O  
ANISOU 2037  OE1 GLU C  57    11397  12116  12002   -201    561   -847       O  
ATOM   2038  OE2 GLU C  57      64.772  34.828  26.200  1.00 95.65           O1-
ANISOU 2038  OE2 GLU C  57    11665  12345  12330   -124    498   -838       O1-
ATOM   2039  N   GLY C  58      68.553  29.960  24.246  1.00 51.31           N  
ANISOU 2039  N   GLY C  58     5812   6970   6714      1    436  -1108       N  
ATOM   2040  CA  GLY C  58      69.709  29.359  23.614  1.00 49.83           C  
ANISOU 2040  CA  GLY C  58     5561   6853   6518      5    441  -1183       C  
ATOM   2041  C   GLY C  58      69.556  27.877  23.344  1.00 59.85           C  
ANISOU 2041  C   GLY C  58     6815   8127   7799     72    394  -1208       C  
ATOM   2042  O   GLY C  58      70.474  27.241  22.829  1.00 55.07           O  
ANISOU 2042  O   GLY C  58     6156   7580   7189     86    391  -1275       O  
ATOM   2043  N   LEU C  59      68.398  27.322  23.692  1.00 60.37           N  
ANISOU 2043  N   LEU C  59     6676   8811   7450   1187   -237  -1312       N  
ATOM   2044  CA ALEU C  59      68.126  25.902  23.490  0.50 57.80           C  
ANISOU 2044  CA ALEU C  59     6359   8433   7167   1214   -198  -1308       C  
ATOM   2045  CA BLEU C  59      68.145  25.905  23.464  0.50 57.61           C  
ANISOU 2045  CA BLEU C  59     6336   8410   7144   1213   -199  -1309       C  
ATOM   2046  C   LEU C  59      66.979  25.701  22.511  1.00 53.13           C  
ANISOU 2046  C   LEU C  59     5777   7806   6602   1190   -203  -1347       C  
ATOM   2047  O   LEU C  59      66.119  26.572  22.359  1.00 53.51           O  
ANISOU 2047  O   LEU C  59     5825   7864   6644   1156   -234  -1367       O  
ATOM   2048  CB ALEU C  59      67.774  25.227  24.817  0.50 58.82           C  
ANISOU 2048  CB ALEU C  59     6491   8539   7318   1241   -174  -1268       C  
ATOM   2049  CB BLEU C  59      67.878  25.174  24.781  0.50 58.33           C  
ANISOU 2049  CB BLEU C  59     6429   8478   7256   1243   -172  -1267       C  
ATOM   2050  CG ALEU C  59      68.863  25.090  25.879  0.50 57.60           C  
ANISOU 2050  CG ALEU C  59     6327   8410   7147   1272   -160  -1224       C  
ATOM   2051  CG BLEU C  59      68.996  25.210  25.821  0.50 56.98           C  
ANISOU 2051  CG BLEU C  59     6248   8338   7063   1270   -164  -1226       C  
ATOM   2052  CD1ALEU C  59      68.248  24.690  27.211  0.50 56.89           C  
ANISOU 2052  CD1ALEU C  59     6239   8300   7076   1289   -145  -1189       C  
ATOM   2053  CD1BLEU C  59      68.769  24.133  26.872  0.50 57.92           C  
ANISOU 2053  CD1BLEU C  59     6370   8423   7213   1305   -128  -1188       C  
ATOM   2054  CD2ALEU C  59      69.920  24.084  25.447  0.50 56.37           C  
ANISOU 2054  CD2ALEU C  59     6172   8244   7003   1305   -128  -1216       C  
ATOM   2055  CD2BLEU C  59      70.351  25.032  25.156  0.50 55.11           C  
ANISOU 2055  CD2BLEU C  59     6006   8123   6811   1285   -155  -1229       C  
ATOM   2056  N   GLU C  60      66.963  24.545  21.862  1.00 52.63           N  
ANISOU 2056  N   GLU C  60     5724   7703   6571   1207   -171  -1356       N  
ATOM   2057  CA  GLU C  60      65.889  24.219  20.947  1.00 51.40           C  
ANISOU 2057  CA  GLU C  60     5579   7509   6442   1186   -170  -1392       C  
ATOM   2058  C   GLU C  60      65.382  22.805  21.195  1.00 42.61           C  
ANISOU 2058  C   GLU C  60     4479   6338   5372   1213   -127  -1380       C  
ATOM   2059  O   GLU C  60      66.138  21.908  21.553  1.00 37.01           O  
ANISOU 2059  O   GLU C  60     3773   5617   4673   1249    -93  -1353       O  
ATOM   2060  CB  GLU C  60      66.341  24.394  19.494  1.00 55.12           C  
ANISOU 2060  CB  GLU C  60     6050   7989   6904   1168   -179  -1430       C  
ATOM   2061  CG  GLU C  60      67.609  23.634  19.148  1.00 56.85           C  
ANISOU 2061  CG  GLU C  60     6271   8208   7122   1198   -149  -1421       C  
ATOM   2062  CD  GLU C  60      68.039  23.842  17.710  1.00 64.63           C  
ANISOU 2062  CD  GLU C  60     7256   9203   8098   1178   -159  -1459       C  
ATOM   2063  OE1 GLU C  60      67.389  24.645  17.003  1.00 65.74           O  
ANISOU 2063  OE1 GLU C  60     7394   9353   8230   1140   -191  -1492       O  
ATOM   2064  OE2 GLU C  60      69.027  23.198  17.291  1.00 65.84           O1-
ANISOU 2064  OE2 GLU C  60     7412   9352   8251   1200   -133  -1455       O1-
ATOM   2065  N   CYS C  61      64.086  22.618  21.001  1.00 35.85           N  
ANISOU 2065  N   CYS C  61     3632   5448   4542   1195   -129  -1399       N  
ATOM   2066  CA  CYS C  61      63.466  21.328  21.197  1.00 32.08           C  
ANISOU 2066  CA  CYS C  61     3170   4913   4105   1216    -90  -1391       C  
ATOM   2067  C   CYS C  61      63.609  20.526  19.898  1.00 36.38           C  
ANISOU 2067  C   CYS C  61     3729   5427   4668   1216    -68  -1422       C  
ATOM   2068  O   CYS C  61      63.046  20.901  18.877  1.00 33.38           O  
ANISOU 2068  O   CYS C  61     3351   5044   4288   1182    -88  -1462       O  
ATOM   2069  CB  CYS C  61      61.984  21.553  21.534  1.00 31.74           C  
ANISOU 2069  CB  CYS C  61     3131   4849   4081   1194   -104  -1400       C  
ATOM   2070  SG  CYS C  61      60.979  20.070  21.803  1.00 30.26           S  
ANISOU 2070  SG  CYS C  61     2963   4589   3945   1214    -60  -1394       S  
ATOM   2071  N   VAL C  62      64.359  19.429  19.940  1.00 33.45           N  
ANISOU 2071  N   VAL C  62     3365   5033   4311   1251    -26  -1405       N  
ATOM   2072  CA  VAL C  62      64.606  18.623  18.749  1.00 37.37           C  
ANISOU 2072  CA  VAL C  62     3876   5500   4823   1253     -1  -1432       C  
ATOM   2073  C   VAL C  62      64.342  17.136  18.983  1.00 33.67           C  
ANISOU 2073  C   VAL C  62     3427   4973   4394   1284     50  -1418       C  
ATOM   2074  O   VAL C  62      64.316  16.679  20.129  1.00 34.22           O  
ANISOU 2074  O   VAL C  62     3495   5031   4476   1312     69  -1380       O  
ATOM   2075  CB  VAL C  62      66.044  18.818  18.247  1.00 38.50           C  
ANISOU 2075  CB  VAL C  62     4011   5677   4940   1264      0  -1431       C  
ATOM   2076  CG1 VAL C  62      66.232  20.250  17.767  1.00 40.83           C  
ANISOU 2076  CG1 VAL C  62     4291   6025   5198   1228    -50  -1453       C  
ATOM   2077  CG2 VAL C  62      67.048  18.466  19.339  1.00 38.13           C  
ANISOU 2077  CG2 VAL C  62     3956   5645   4888   1305     21  -1383       C  
ATOM   2078  N   PRO C  63      64.128  16.373  17.896  1.00 33.52           N  
ANISOU 2078  N   PRO C  63     3426   4915   4395   1278     72  -1450       N  
ATOM   2079  CA  PRO C  63      63.816  14.953  18.071  1.00 34.12           C  
ANISOU 2079  CA  PRO C  63     3523   4933   4510   1305    122  -1439       C  
ATOM   2080  C   PRO C  63      65.050  14.130  18.462  1.00 41.88           C  
ANISOU 2080  C   PRO C  63     4505   5912   5496   1350    161  -1405       C  
ATOM   2081  O   PRO C  63      66.152  14.410  17.992  1.00 40.57           O  
ANISOU 2081  O   PRO C  63     4331   5776   5307   1355    157  -1408       O  
ATOM   2082  CB  PRO C  63      63.290  14.532  16.685  1.00 38.73           C  
ANISOU 2082  CB  PRO C  63     4126   5481   5107   1279    130  -1486       C  
ATOM   2083  CG  PRO C  63      63.899  15.498  15.736  1.00 35.98           C  
ANISOU 2083  CG  PRO C  63     3767   5177   4727   1253     96  -1514       C  
ATOM   2084  CD  PRO C  63      63.947  16.809  16.499  1.00 38.68           C  
ANISOU 2084  CD  PRO C  63     4084   5573   5040   1241     52  -1497       C  
ATOM   2085  N   THR C  64      64.857  13.140  19.331  1.00 35.16           N  
ANISOU 2085  N   THR C  64     3663   5024   4673   1383    199  -1374       N  
ATOM   2086  CA  THR C  64      65.918  12.208  19.683  1.00 35.74           C  
ANISOU 2086  CA  THR C  64     3738   5086   4757   1427    241  -1342       C  
ATOM   2087  C   THR C  64      65.585  10.806  19.191  1.00 40.75           C  
ANISOU 2087  C   THR C  64     4399   5656   5429   1443    291  -1353       C  
ATOM   2088  O   THR C  64      66.445   9.921  19.159  1.00 42.80           O  
ANISOU 2088  O   THR C  64     4664   5897   5700   1476    331  -1336       O  
ATOM   2089  CB  THR C  64      66.153  12.161  21.204  1.00 41.28           C  
ANISOU 2089  CB  THR C  64     4424   5800   5460   1457    247  -1291       C  
ATOM   2090  CG2 THR C  64      66.709  13.483  21.694  1.00 41.00           C  
ANISOU 2090  CG2 THR C  64     4364   5830   5385   1445    202  -1278       C  
ATOM   2091  OG1 THR C  64      64.912  11.900  21.871  1.00 40.85           O  
ANISOU 2091  OG1 THR C  64     4378   5713   5429   1453    251  -1284       O  
ATOM   2092  N   GLU C  65      64.330  10.611  18.809  1.00 37.48           N  
ANISOU 2092  N   GLU C  65     4002   5205   5033   1418    289  -1380       N  
ATOM   2093  CA  GLU C  65      63.853   9.330  18.315  1.00 41.35           C  
ANISOU 2093  CA  GLU C  65     4521   5632   5558   1428    334  -1394       C  
ATOM   2094  C   GLU C  65      62.817   9.577  17.227  1.00 41.47           C  
ANISOU 2094  C   GLU C  65     4551   5629   5577   1383    314  -1445       C  
ATOM   2095  O   GLU C  65      61.924  10.414  17.392  1.00 36.79           O  
ANISOU 2095  O   GLU C  65     3950   5053   4977   1352    276  -1457       O  
ATOM   2096  CB  GLU C  65      63.243   8.534  19.465  1.00 48.30           C  
ANISOU 2096  CB  GLU C  65     5408   6475   6469   1455    363  -1360       C  
ATOM   2097  CG  GLU C  65      62.955   7.082  19.157  1.00 67.01           C  
ANISOU 2097  CG  GLU C  65     7807   8779   8875   1474    418  -1364       C  
ATOM   2098  CD  GLU C  65      62.637   6.289  20.410  1.00 83.00           C  
ANISOU 2098  CD  GLU C  65     9835  10773  10928   1508    450  -1322       C  
ATOM   2099  OE1 GLU C  65      62.791   6.846  21.519  1.00 85.99           O  
ANISOU 2099  OE1 GLU C  65    10192  11184  11296   1519    431  -1288       O  
ATOM   2100  OE2 GLU C  65      62.235   5.112  20.288  1.00 91.75           O1-
ANISOU 2100  OE2 GLU C  65    10969  11824  12068   1524    494  -1324       O1-
ATOM   2101  N   GLU C  66      62.931   8.854  16.115  1.00 33.65           N  
ANISOU 2101  N   GLU C  66     3582   4605   4597   1378    341  -1475       N  
ATOM   2102  CA  GLU C  66      62.024   9.056  14.989  1.00 36.74           C  
ANISOU 2102  CA  GLU C  66     3989   4980   4991   1333    323  -1525       C  
ATOM   2103  C   GLU C  66      61.494   7.736  14.454  1.00 35.47           C  
ANISOU 2103  C   GLU C  66     3861   4752   4863   1338    368  -1542       C  
ATOM   2104  O   GLU C  66      62.154   6.705  14.560  1.00 35.70           O  
ANISOU 2104  O   GLU C  66     3903   4753   4907   1374    415  -1523       O  
ATOM   2105  CB  GLU C  66      62.743   9.810  13.869  1.00 41.61           C  
ANISOU 2105  CB  GLU C  66     4598   5635   5578   1309    297  -1555       C  
ATOM   2106  CG  GLU C  66      63.304  11.153  14.302  1.00 45.96           C  
ANISOU 2106  CG  GLU C  66     5117   6252   6094   1302    251  -1541       C  
ATOM   2107  CD  GLU C  66      64.290  11.719  13.300  1.00 56.53           C  
ANISOU 2107  CD  GLU C  66     6448   7627   7404   1288    235  -1562       C  
ATOM   2108  OE1 GLU C  66      65.167  10.959  12.834  1.00 56.31           O  
ANISOU 2108  OE1 GLU C  66     6431   7583   7381   1311    270  -1561       O  
ATOM   2109  OE2 GLU C  66      64.186  12.923  12.982  1.00 59.53           O1-
ANISOU 2109  OE2 GLU C  66     6811   8050   7758   1256    187  -1580       O1-
ATOM   2110  N   SER C  67      60.302   7.773  13.875  1.00 36.89           N  
ANISOU 2110  N   SER C  67     4055   4906   5054   1300    355  -1578       N  
ATOM   2111  CA  SER C  67      59.734   6.601  13.221  1.00 43.68           C  
ANISOU 2111  CA  SER C  67     4949   5704   5943   1296    394  -1601       C  
ATOM   2112  C   SER C  67      58.917   7.072  12.036  1.00 44.40           C  
ANISOU 2112  C   SER C  67     5048   5791   6029   1242    364  -1653       C  
ATOM   2113  O   SER C  67      58.828   8.271  11.775  1.00 45.00           O  
ANISOU 2113  O   SER C  67     5104   5913   6081   1212    316  -1668       O  
ATOM   2114  CB  SER C  67      58.841   5.816  14.185  1.00 44.73           C  
ANISOU 2114  CB  SER C  67     5094   5794   6107   1315    419  -1579       C  
ATOM   2115  OG  SER C  67      57.778   6.625  14.666  1.00 49.33           O  
ANISOU 2115  OG  SER C  67     5663   6390   6688   1287    380  -1583       O  
ATOM   2116  N   ASN C  68      58.311   6.143  11.312  1.00 40.46           N  
ANISOU 2116  N   ASN C  68     4581   5240   5553   1229    393  -1680       N  
ATOM   2117  CA AASN C  68      57.476   6.528  10.187  0.50 45.12           C  
ANISOU 2117  CA AASN C  68     5180   5823   6141   1175    366  -1729       C  
ATOM   2118  CA BASN C  68      57.485   6.508  10.170  0.50 46.44           C  
ANISOU 2118  CA BASN C  68     5348   5990   6308   1176    367  -1729       C  
ATOM   2119  C   ASN C  68      56.044   6.023  10.314  1.00 46.17           C  
ANISOU 2119  C   ASN C  68     5331   5909   6303   1155    372  -1743       C  
ATOM   2120  O   ASN C  68      55.757   5.101  11.081  1.00 40.58           O  
ANISOU 2120  O   ASN C  68     4636   5162   5619   1184    408  -1719       O  
ATOM   2121  CB AASN C  68      58.113   6.109   8.858  0.50 53.20           C  
ANISOU 2121  CB AASN C  68     6223   6835   7157   1164    385  -1759       C  
ATOM   2122  CB BASN C  68      58.107   5.998   8.866  0.50 53.44           C  
ANISOU 2122  CB BASN C  68     6256   6860   7189   1166    389  -1758       C  
ATOM   2123  CG AASN C  68      59.070   7.163   8.312  0.50 55.92           C  
ANISOU 2123  CG AASN C  68     6545   7237   7466   1153    352  -1766       C  
ATOM   2124  CG BASN C  68      57.377   4.800   8.301  0.50 50.48           C  
ANISOU 2124  CG BASN C  68     5918   6419   6843   1156    427  -1782       C  
ATOM   2125  ND2AASN C  68      59.926   7.692   9.182  0.50 51.02           N  
ANISOU 2125  ND2AASN C  68     5898   6658   6828   1184    342  -1730       N  
ATOM   2126  ND2BASN C  68      56.645   5.012   7.213  0.50 43.31           N  
ANISOU 2126  ND2BASN C  68     5022   5501   5933   1106    407  -1825       N  
ATOM   2127  OD1AASN C  68      59.027   7.508   7.130  0.50 54.50           O  
ANISOU 2127  OD1AASN C  68     6371   7064   7274   1115    335  -1804       O  
ATOM   2128  OD1BASN C  68      57.470   3.696   8.834  0.50 60.89           O  
ANISOU 2128  OD1BASN C  68     7254   7697   8184   1192    473  -1759       O  
ATOM   2129  N   ILE C  69      55.142   6.657   9.581  1.00 39.01           N  
ANISOU 2129  N   ILE C  69     4423   5007   5392   1104    336  -1780       N  
ATOM   2130  CA  ILE C  69      53.751   6.257   9.571  1.00 34.05           C  
ANISOU 2130  CA  ILE C  69     3811   4337   4790   1078    338  -1798       C  
ATOM   2131  C   ILE C  69      53.285   6.358   8.124  1.00 34.63           C  
ANISOU 2131  C   ILE C  69     3899   4399   4860   1026    324  -1847       C  
ATOM   2132  O   ILE C  69      53.738   7.229   7.379  1.00 38.81           O  
ANISOU 2132  O   ILE C  69     4414   4968   5362   1003    293  -1865       O  
ATOM   2133  CB  ILE C  69      52.916   7.152  10.511  1.00 42.00           C  
ANISOU 2133  CB  ILE C  69     4792   5369   5798   1068    299  -1784       C  
ATOM   2134  CG1 ILE C  69      51.478   6.652  10.612  1.00 44.34           C  
ANISOU 2134  CG1 ILE C  69     5104   5617   6124   1045    304  -1799       C  
ATOM   2135  CG2 ILE C  69      52.961   8.610  10.059  1.00 34.38           C  
ANISOU 2135  CG2 ILE C  69     3800   4460   4802   1033    243  -1801       C  
ATOM   2136  CD1 ILE C  69      50.722   7.276  11.762  1.00 45.72           C  
ANISOU 2136  CD1 ILE C  69     5258   5808   6305   1046    278  -1777       C  
ATOM   2137  N   THR C  70      52.422   5.443   7.713  1.00 35.65           N  
ANISOU 2137  N   THR C  70     4058   4474   5015   1009    348  -1869       N  
ATOM   2138  CA  THR C  70      51.959   5.411   6.332  1.00 34.30           C  
ANISOU 2138  CA  THR C  70     3904   4288   4842    959    340  -1914       C  
ATOM   2139  C   THR C  70      50.478   5.724   6.304  1.00 35.96           C  
ANISOU 2139  C   THR C  70     4113   4484   5067    916    312  -1934       C  
ATOM   2140  O   THR C  70      49.719   5.256   7.152  1.00 35.84           O  
ANISOU 2140  O   THR C  70     4102   4439   5076    928    326  -1919       O  
ATOM   2141  CB  THR C  70      52.253   4.048   5.672  1.00 36.95           C  
ANISOU 2141  CB  THR C  70     4277   4570   5192    969    393  -1926       C  
ATOM   2142  CG2 THR C  70      51.606   3.943   4.278  1.00 42.94           C  
ANISOU 2142  CG2 THR C  70     5058   5308   5951    914    384  -1973       C  
ATOM   2143  OG1 THR C  70      53.668   3.901   5.544  1.00 39.51           O  
ANISOU 2143  OG1 THR C  70     4600   4912   5498   1004    413  -1911       O  
ATOM   2144  N   MET C  71      50.078   6.549   5.344  1.00 32.54           N  
ANISOU 2144  N   MET C  71     3672   4073   4617    867    274  -1965       N  
ATOM   2145  CA  MET C  71      48.691   6.968   5.235  1.00 32.96           C  
ANISOU 2145  CA  MET C  71     3721   4119   4682    823    243  -1984       C  
ATOM   2146  C   MET C  71      48.236   6.931   3.792  1.00 32.83           C  
ANISOU 2146  C   MET C  71     3722   4089   4661    769    234  -2025       C  
ATOM   2147  O   MET C  71      49.039   7.113   2.879  1.00 34.12           O  
ANISOU 2147  O   MET C  71     3890   4272   4804    761    233  -2039       O  
ATOM   2148  CB  MET C  71      48.540   8.385   5.765  1.00 32.11           C  
ANISOU 2148  CB  MET C  71     3575   4067   4557    814    192  -1973       C  
ATOM   2149  CG  MET C  71      49.112   8.576   7.157  1.00 35.92           C  
ANISOU 2149  CG  MET C  71     4039   4572   5038    865    196  -1930       C  
ATOM   2150  SD  MET C  71      48.702  10.208   7.792  1.00 39.43           S  
ANISOU 2150  SD  MET C  71     4442   5076   5465    849    135  -1920       S  
ATOM   2151  CE  MET C  71      49.549  10.183   9.368  1.00 34.52           C  
ANISOU 2151  CE  MET C  71     3803   4475   4840    911    150  -1868       C  
ATOM   2152  N   GLN C  72      46.939   6.705   3.591  1.00 41.35           N  
ANISOU 2152  N   GLN C  72     4813   5138   5761    733    228  -2044       N  
ATOM   2153  CA  GLN C  72      46.362   6.786   2.266  1.00 32.22           C  
ANISOU 2153  CA  GLN C  72     3670   3972   4599    678    214  -2080       C  
ATOM   2154  C   GLN C  72      46.100   8.244   1.936  1.00 29.87           C  
ANISOU 2154  C   GLN C  72     3342   3728   4278    643    157  -2087       C  
ATOM   2155  O   GLN C  72      45.393   8.931   2.663  1.00 34.21           O  
ANISOU 2155  O   GLN C  72     3870   4295   4834    638    128  -2075       O  
ATOM   2156  CB  GLN C  72      45.055   5.988   2.195  1.00 33.85           C  
ANISOU 2156  CB  GLN C  72     3900   4126   4837    651    229  -2095       C  
ATOM   2157  CG  GLN C  72      45.246   4.510   2.516  1.00 36.46           C  
ANISOU 2157  CG  GLN C  72     4262   4400   5191    684    287  -2089       C  
ATOM   2158  CD  GLN C  72      43.952   3.733   2.500  1.00 41.42           C  
ANISOU 2158  CD  GLN C  72     4912   4977   5850    657    301  -2103       C  
ATOM   2159  NE2 GLN C  72      44.046   2.437   2.214  1.00 47.51           N  
ANISOU 2159  NE2 GLN C  72     5718   5697   6638    667    349  -2110       N  
ATOM   2160  OE1 GLN C  72      42.877   4.285   2.740  1.00 35.58           O  
ANISOU 2160  OE1 GLN C  72     4158   4243   5119    629    270  -2106       O  
ATOM   2161  N   ILE C  73      46.665   8.703   0.824  1.00 33.35           N  
ANISOU 2161  N   ILE C  73     3784   4195   4694    619    142  -2104       N  
ATOM   2162  CA  ILE C  73      46.485  10.081   0.377  1.00 36.39           C  
ANISOU 2162  CA  ILE C  73     4141   4630   5054    585     90  -2108       C  
ATOM   2163  C   ILE C  73      46.046  10.102  -1.083  1.00 34.81           C  
ANISOU 2163  C   ILE C  73     3958   4421   4845    531     79  -2138       C  
ATOM   2164  O   ILE C  73      46.573   9.347  -1.893  1.00 36.49           O  
ANISOU 2164  O   ILE C  73     4197   4612   5054    528    109  -2153       O  
ATOM   2165  CB  ILE C  73      47.806  10.880   0.459  1.00 30.46           C  
ANISOU 2165  CB  ILE C  73     3368   3932   4274    611     75  -2094       C  
ATOM   2166  CG1 ILE C  73      48.385  10.837   1.877  1.00 28.15           C  
ANISOU 2166  CG1 ILE C  73     3060   3650   3987    667     87  -2061       C  
ATOM   2167  CG2 ILE C  73      47.572  12.308   0.004  1.00 29.13           C  
ANISOU 2167  CG2 ILE C  73     3173   3814   4082    575     22  -2097       C  
ATOM   2168  CD1 ILE C  73      47.473  11.477   2.928  1.00 30.56           C  
ANISOU 2168  CD1 ILE C  73     3341   3967   4302    667     60  -2045       C  
ATOM   2169  N   MET C  74      45.100  10.974  -1.414  1.00 34.40           N  
ANISOU 2169  N   MET C  74     3892   4390   4790    488     39  -2144       N  
ATOM   2170  CA AMET C  74      44.637  11.108  -2.790  0.50 39.83           C  
ANISOU 2170  CA AMET C  74     4594   5074   5466    435     25  -2166       C  
ATOM   2171  CA BMET C  74      44.641  11.105  -2.790  0.50 39.84           C  
ANISOU 2171  CA BMET C  74     4595   5075   5467    435     25  -2166       C  
ATOM   2172  C   MET C  74      45.550  12.045  -3.576  1.00 39.16           C  
ANISOU 2172  C   MET C  74     4495   5037   5346    426      1  -2165       C  
ATOM   2173  O   MET C  74      45.830  13.156  -3.141  1.00 33.02           O  
ANISOU 2173  O   MET C  74     3686   4307   4554    434    -31  -2148       O  
ATOM   2174  CB AMET C  74      43.197  11.627  -2.818  0.50 41.17           C  
ANISOU 2174  CB AMET C  74     4754   5243   5646    394     -7  -2168       C  
ATOM   2175  CB BMET C  74      43.206  11.626  -2.828  0.50 41.10           C  
ANISOU 2175  CB BMET C  74     4745   5234   5637    394     -7  -2168       C  
ATOM   2176  CG AMET C  74      42.658  11.924  -4.211  0.50 43.93           C  
ANISOU 2176  CG AMET C  74     5114   5595   5981    338    -26  -2184       C  
ATOM   2177  CG BMET C  74      42.587  11.610  -4.213  0.50 44.21           C  
ANISOU 2177  CG BMET C  74     5158   5618   6023    339    -16  -2187       C  
ATOM   2178  SD AMET C  74      40.963  12.555  -4.196  0.50 38.91           S  
ANISOU 2178  SD AMET C  74     4467   4960   5358    292    -63  -2180       S  
ATOM   2179  SD BMET C  74      41.731  10.063  -4.554  0.50 62.04           S  
ANISOU 2179  SD BMET C  74     7457   7806   8310    320     24  -2209       S  
ATOM   2180  CE AMET C  74      40.107  11.204  -3.393  0.50 41.77           C  
ANISOU 2180  CE AMET C  74     4850   5260   5761    305    -26  -2188       C  
ATOM   2181  CE BMET C  74      40.216  10.316  -3.627  0.50 46.08           C  
ANISOU 2181  CE BMET C  74     5419   5773   6315    307      3  -2200       C  
ATOM   2182  N   ARG C  75      46.023  11.587  -4.729  1.00 38.11           N  
ANISOU 2182  N   ARG C  75     4386   4892   5201    408     18  -2183       N  
ATOM   2183  CA  ARG C  75      46.826  12.430  -5.609  1.00 49.32           C  
ANISOU 2183  CA  ARG C  75     5796   6354   6589    394     -3  -2183       C  
ATOM   2184  C   ARG C  75      45.929  12.905  -6.734  1.00 53.75           C  
ANISOU 2184  C   ARG C  75     6364   6919   7141    336    -30  -2193       C  
ATOM   2185  O   ARG C  75      45.195  12.113  -7.329  1.00 51.59           O  
ANISOU 2185  O   ARG C  75     6117   6605   6879    308    -14  -2210       O  
ATOM   2186  CB  ARG C  75      48.018  11.668  -6.197  1.00 56.74           C  
ANISOU 2186  CB  ARG C  75     6759   7281   7519    413     33  -2194       C  
ATOM   2187  CG  ARG C  75      49.014  11.152  -5.183  1.00 63.80           C  
ANISOU 2187  CG  ARG C  75     7649   8171   8419    472     63  -2180       C  
ATOM   2188  CD  ARG C  75      50.162  10.434  -5.876  1.00 68.26           C  
ANISOU 2188  CD  ARG C  75     8237   8724   8974    488     98  -2190       C  
ATOM   2189  NE  ARG C  75      50.736   9.387  -5.034  1.00 73.49           N  
ANISOU 2189  NE  ARG C  75     8912   9356   9655    539    143  -2181       N  
ATOM   2190  CZ  ARG C  75      51.901   9.484  -4.402  1.00 76.95           C  
ANISOU 2190  CZ  ARG C  75     9336   9817  10085    586    154  -2161       C  
ATOM   2191  NH1 ARG C  75      52.633  10.584  -4.520  1.00 75.68           N1+
ANISOU 2191  NH1 ARG C  75     9148   9710   9896    587    123  -2152       N1+
ATOM   2192  NH2 ARG C  75      52.337   8.476  -3.656  1.00 80.86           N  
ANISOU 2192  NH2 ARG C  75     9845  10281  10598    632    197  -2149       N  
ATOM   2193  N   ILE C  76      45.984  14.195  -7.027  1.00 44.23           N  
ANISOU 2193  N   ILE C  76     5132   5760   5912    318    -70  -2180       N  
ATOM   2194  CA  ILE C  76      45.095  14.765  -8.016  1.00 50.10           C  
ANISOU 2194  CA  ILE C  76     5879   6511   6646    266    -97  -2182       C  
ATOM   2195  C   ILE C  76      45.869  15.522  -9.077  1.00 62.59           C  
ANISOU 2195  C   ILE C  76     7458   8127   8195    249   -112  -2178       C  
ATOM   2196  O   ILE C  76      46.698  16.375  -8.763  1.00 53.82           O  
ANISOU 2196  O   ILE C  76     6322   7059   7068    270   -129  -2163       O  
ATOM   2197  CB  ILE C  76      44.094  15.722  -7.361  1.00 49.33           C  
ANISOU 2197  CB  ILE C  76     5754   6435   6555    255   -133  -2162       C  
ATOM   2198  CG1 ILE C  76      43.418  15.047  -6.167  1.00 47.95           C  
ANISOU 2198  CG1 ILE C  76     5578   6228   6412    277   -118  -2163       C  
ATOM   2199  CG2 ILE C  76      43.066  16.202  -8.379  1.00 49.90           C  
ANISOU 2199  CG2 ILE C  76     5833   6507   6619    202   -157  -2160       C  
ATOM   2200  CD1 ILE C  76      42.450  15.947  -5.435  1.00 42.33           C  
ANISOU 2200  CD1 ILE C  76     4839   5535   5708    269   -152  -2144       C  
ATOM   2201  N   LYS C  77      45.608  15.193 -10.337  1.00 75.39           N  
ANISOU 2201  N   LYS C  77     9106   9731   9808    210   -107  -2192       N  
ATOM   2202  CA  LYS C  77      46.087  16.005 -11.443  1.00 87.54           C  
ANISOU 2202  CA  LYS C  77    10644  11302  11317    186   -126  -2186       C  
ATOM   2203  C   LYS C  77      44.915  16.872 -11.878  1.00 89.72           C  
ANISOU 2203  C   LYS C  77    10912  11590  11587    144   -160  -2170       C  
ATOM   2204  O   LYS C  77      44.070  16.433 -12.658  1.00 95.41           O  
ANISOU 2204  O   LYS C  77    11657  12284  12311    108   -157  -2180       O  
ATOM   2205  CB  LYS C  77      46.574  15.128 -12.596  1.00 96.66           C  
ANISOU 2205  CB  LYS C  77    11834  12430  12462    170    -97  -2209       C  
ATOM   2206  CG  LYS C  77      47.527  15.834 -13.550  1.00101.53           C  
ANISOU 2206  CG  LYS C  77    12448  13081  13048    161   -108  -2204       C  
ATOM   2207  CD  LYS C  77      48.832  16.196 -12.854  1.00103.41           C  
ANISOU 2207  CD  LYS C  77    12664  13350  13278    206   -105  -2195       C  
ATOM   2208  CE  LYS C  77      49.764  16.963 -13.779  1.00105.40           C  
ANISOU 2208  CE  LYS C  77    12911  13637  13499    196   -117  -2188       C  
ATOM   2209  NZ  LYS C  77      49.186  18.271 -14.201  1.00105.54           N1+
ANISOU 2209  NZ  LYS C  77    12912  13687  13501    166   -156  -2165       N1+
ATOM   2210  N   PRO C  78      44.868  18.113 -11.369  1.00 83.62           N  
ANISOU 2210  N   PRO C  78    10107  10858  10806    151   -192  -2144       N  
ATOM   2211  CA  PRO C  78      43.749  19.053 -11.436  1.00 86.76           C  
ANISOU 2211  CA  PRO C  78    10492  11270  11202    123   -224  -2121       C  
ATOM   2212  C   PRO C  78      42.620  18.632 -12.375  1.00 96.83           C  
ANISOU 2212  C   PRO C  78    11795  12515  12481     77   -224  -2129       C  
ATOM   2213  O   PRO C  78      41.813  17.774 -12.012  1.00103.10           O  
ANISOU 2213  O   PRO C  78    12601  13273  13299     72   -211  -2143       O  
ATOM   2214  CB  PRO C  78      44.421  20.344 -11.919  1.00 84.71           C  
ANISOU 2214  CB  PRO C  78    10215  11056  10913    119   -247  -2098       C  
ATOM   2215  CG  PRO C  78      45.931  20.153 -11.602  1.00 85.52           C  
ANISOU 2215  CG  PRO C  78    10310  11176  11008    158   -231  -2106       C  
ATOM   2216  CD  PRO C  78      46.086  18.808 -10.936  1.00 82.98           C  
ANISOU 2216  CD  PRO C  78    10002  10818  10710    185   -198  -2131       C  
ATOM   2217  N   HIS C  79      42.555  19.229 -13.558  1.00 96.91           N  
ANISOU 2217  N   HIS C  79    11816  12539  12467     44   -239  -2118       N  
ATOM   2218  CA  HIS C  79      41.470  18.931 -14.485  1.00 98.32           C  
ANISOU 2218  CA  HIS C  79    12020  12693  12645     -1   -242  -2122       C  
ATOM   2219  C   HIS C  79      41.685  17.619 -15.235  1.00101.86           C  
ANISOU 2219  C   HIS C  79    12504  13103  13096    -13   -211  -2154       C  
ATOM   2220  O   HIS C  79      41.507  17.551 -16.449  1.00102.22           O  
ANISOU 2220  O   HIS C  79    12573  13141  13124    -48   -213  -2158       O  
ATOM   2221  CB  HIS C  79      41.256  20.091 -15.460  1.00 95.68           C  
ANISOU 2221  CB  HIS C  79    11686  12386  12283    -32   -270  -2095       C  
ATOM   2222  CG  HIS C  79      40.611  21.290 -14.835  1.00 95.71           C  
ANISOU 2222  CG  HIS C  79    11663  12416  12288    -30   -299  -2061       C  
ATOM   2223  CD2 HIS C  79      41.146  22.386 -14.247  1.00 95.13           C  
ANISOU 2223  CD2 HIS C  79    11560  12380  12206     -6   -315  -2037       C  
ATOM   2224  ND1 HIS C  79      39.244  21.446 -14.764  1.00 96.28           N  
ANISOU 2224  ND1 HIS C  79    11737  12475  12370    -54   -314  -2049       N  
ATOM   2225  CE1 HIS C  79      38.963  22.588 -14.162  1.00 95.55           C  
ANISOU 2225  CE1 HIS C  79    11618  12410  12275    -45   -337  -2019       C  
ATOM   2226  NE2 HIS C  79      40.100  23.178 -13.838  1.00 92.74           N  
ANISOU 2226  NE2 HIS C  79    11244  12085  11908    -16   -337  -2011       N  
ATOM   2227  N   GLN C  80      42.063  16.576 -14.503  1.00105.47           N  
ANISOU 2227  N   GLN C  80    12965  13534  13574     16   -181  -2177       N  
ATOM   2228  CA  GLN C  80      42.240  15.252 -15.086  1.00109.29           C  
ANISOU 2228  CA  GLN C  80    13484  13976  14064      8   -147  -2207       C  
ATOM   2229  C   GLN C  80      41.743  14.159 -14.146  1.00104.84           C  
ANISOU 2229  C   GLN C  80    12927  13372  13535     26   -122  -2224       C  
ATOM   2230  O   GLN C  80      40.569  14.132 -13.775  1.00108.16           O  
ANISOU 2230  O   GLN C  80    13345  13779  13972     10   -132  -2219       O  
ATOM   2231  CB  GLN C  80      43.706  15.007 -15.437  0.10118.15           C  
ANISOU 2231  CB  GLN C  80    14612  15106  15171     31   -126  -2219       C  
ATOM   2232  CG  GLN C  80      44.276  16.007 -16.419  0.10125.20           C  
ANISOU 2232  CG  GLN C  80    15502  16037  16032     14   -147  -2204       C  
ATOM   2233  CD  GLN C  80      45.709  15.700 -16.787  0.10131.09           C  
ANISOU 2233  CD  GLN C  80    16255  16788  16763     36   -125  -2217       C  
ATOM   2234  NE2 GLN C  80      46.417  16.703 -17.287  1.00132.56           N  
ANISOU 2234  NE2 GLN C  80    16429  17014  16924     34   -144  -2200       N  
ATOM   2235  OE1 GLN C  80      46.178  14.574 -16.621  0.10133.27           O  
ANISOU 2235  OE1 GLN C  80    16551  17035  17053     55    -90  -2240       O  
ATOM   2236  N   GLY C  81      42.647  13.264 -13.759  1.00 94.09           N  
ANISOU 2236  N   GLY C  81    11575  11991  12182     60    -87  -2241       N  
ATOM   2237  CA  GLY C  81      42.289  12.139 -12.916  1.00 85.89           C  
ANISOU 2237  CA  GLY C  81    10548  10910  11176     81    -57  -2256       C  
ATOM   2238  C   GLY C  81      42.679  12.285 -11.457  1.00 80.70           C  
ANISOU 2238  C   GLY C  81     9864  10263  10535    130    -54  -2244       C  
ATOM   2239  O   GLY C  81      43.250  13.296 -11.040  1.00 73.27           O  
ANISOU 2239  O   GLY C  81     8895   9366   9580    149    -77  -2226       O  
ATOM   2240  N   GLN C  82      42.363  11.255 -10.679  1.00 76.49           N  
ANISOU 2240  N   GLN C  82     9343   9689  10031    150    -24  -2254       N  
ATOM   2241  CA  GLN C  82      42.671  11.221  -9.256  1.00 74.95           C  
ANISOU 2241  CA  GLN C  82     9128   9498   9854    198    -16  -2243       C  
ATOM   2242  C   GLN C  82      42.894   9.776  -8.829  1.00 57.54           C  
ANISOU 2242  C   GLN C  82     6949   7240   7672    226     33  -2258       C  
ATOM   2243  O   GLN C  82      42.368   8.855  -9.448  1.00 57.97           O  
ANISOU 2243  O   GLN C  82     7035   7254   7738    201     55  -2276       O  
ATOM   2244  CB  GLN C  82      41.530  11.840  -8.452  1.00 78.42           C  
ANISOU 2244  CB  GLN C  82     9543   9945  10308    190    -46  -2228       C  
ATOM   2245  CG  GLN C  82      41.063  10.975  -7.308  1.00 84.37           C  
ANISOU 2245  CG  GLN C  82    10300  10660  11095    217    -21  -2230       C  
ATOM   2246  CD  GLN C  82      39.605  10.584  -7.414  1.00 90.39           C  
ANISOU 2246  CD  GLN C  82    11075  11391  11878    181    -24  -2237       C  
ATOM   2247  NE2 GLN C  82      38.720  11.577  -7.376  1.00 85.00           N  
ANISOU 2247  NE2 GLN C  82    10370  10734  11191    155    -63  -2222       N  
ATOM   2248  OE1 GLN C  82      39.274   9.401  -7.514  1.00 96.03           O  
ANISOU 2248  OE1 GLN C  82    11818  12057  12612    177     10  -2253       O  
ATOM   2249  N   HIS C  83      43.674   9.575  -7.775  1.00 42.89           N  
ANISOU 2249  N   HIS C  83     5082   5387   5826    278     51  -2248       N  
ATOM   2250  CA  HIS C  83      44.039   8.225  -7.349  1.00 50.74           C  
ANISOU 2250  CA  HIS C  83     6103   6334   6842    311    102  -2256       C  
ATOM   2251  C   HIS C  83      44.556   8.214  -5.919  1.00 53.30           C  
ANISOU 2251  C   HIS C  83     6407   6665   7179    368    113  -2235       C  
ATOM   2252  O   HIS C  83      45.300   9.106  -5.523  1.00 44.69           O  
ANISOU 2252  O   HIS C  83     5290   5620   6072    390     92  -2219       O  
ATOM   2253  CB  HIS C  83      45.102   7.650  -8.285  1.00 68.98           C  
ANISOU 2253  CB  HIS C  83     8438   8635   9137    315    130  -2270       C  
ATOM   2254  CG  HIS C  83      45.798   6.443  -7.739  1.00 87.51           C  
ANISOU 2254  CG  HIS C  83    10804  10943  11501    361    182  -2271       C  
ATOM   2255  CD2 HIS C  83      47.078   6.257  -7.338  1.00 94.97           C  
ANISOU 2255  CD2 HIS C  83    11746  11898  12439    409    205  -2260       C  
ATOM   2256  ND1 HIS C  83      45.159   5.236  -7.551  1.00 93.82           N  
ANISOU 2256  ND1 HIS C  83    11632  11687  12328    362    218  -2280       N  
ATOM   2257  CE1 HIS C  83      46.016   4.358  -7.060  1.00 97.40           C  
ANISOU 2257  CE1 HIS C  83    12100  12117  12793    409    261  -2275       C  
ATOM   2258  NE2 HIS C  83      47.187   4.952  -6.920  1.00 97.93           N  
ANISOU 2258  NE2 HIS C  83    12148  12223  12839    439    255  -2262       N  
ATOM   2259  N   ILE C  84      44.161   7.205  -5.149  1.00 48.72           N  
ANISOU 2259  N   ILE C  84     5842   6040   6629    390    146  -2233       N  
ATOM   2260  CA  ILE C  84      44.589   7.097  -3.760  1.00 56.32           C  
ANISOU 2260  CA  ILE C  84     6789   7004   7605    445    160  -2210       C  
ATOM   2261  C   ILE C  84      45.744   6.120  -3.625  1.00 57.62           C  
ANISOU 2261  C   ILE C  84     6974   7147   7773    490    208  -2206       C  
ATOM   2262  O   ILE C  84      45.659   4.983  -4.083  1.00 59.44           O  
ANISOU 2262  O   ILE C  84     7238   7330   8016    486    246  -2221       O  
ATOM   2263  CB  ILE C  84      43.439   6.650  -2.836  1.00 55.10           C  
ANISOU 2263  CB  ILE C  84     6636   6816   7483    447    166  -2204       C  
ATOM   2264  CG1 ILE C  84      42.393   7.755  -2.730  1.00 57.49           C  
ANISOU 2264  CG1 ILE C  84     6912   7148   7784    412    116  -2201       C  
ATOM   2265  CG2 ILE C  84      43.963   6.311  -1.452  1.00 54.16           C  
ANISOU 2265  CG2 ILE C  84     6507   6691   7379    507    190  -2178       C  
ATOM   2266  CD1 ILE C  84      41.346   7.516  -1.669  1.00 60.99           C  
ANISOU 2266  CD1 ILE C  84     7349   7567   8257    419    118  -2191       C  
ATOM   2267  N   GLY C  85      46.824   6.572  -2.993  1.00 51.01           N  
ANISOU 2267  N   GLY C  85     6115   6343   6922    533    206  -2185       N  
ATOM   2268  CA  GLY C  85      48.002   5.744  -2.808  1.00 46.31           C  
ANISOU 2268  CA  GLY C  85     5536   5733   6328    580    250  -2177       C  
ATOM   2269  C   GLY C  85      48.618   5.952  -1.438  1.00 46.84           C  
ANISOU 2269  C   GLY C  85     5579   5819   6398    635    255  -2143       C  
ATOM   2270  O   GLY C  85      48.324   6.936  -0.752  1.00 39.40           O  
ANISOU 2270  O   GLY C  85     4606   4913   5451    636    218  -2128       O  
ATOM   2271  N   GLU C  86      49.474   5.023  -1.031  1.00 39.75           N  
ANISOU 2271  N   GLU C  86     4697   4898   5509    683    300  -2128       N  
ATOM   2272  CA  GLU C  86      50.138   5.135   0.258  1.00 40.16           C  
ANISOU 2272  CA  GLU C  86     4728   4967   5563    738    308  -2092       C  
ATOM   2273  C   GLU C  86      51.336   6.086   0.206  1.00 41.56           C  
ANISOU 2273  C   GLU C  86     4879   5202   5708    755    286  -2080       C  
ATOM   2274  O   GLU C  86      52.162   6.022  -0.708  1.00 39.90           O  
ANISOU 2274  O   GLU C  86     4679   5000   5480    750    295  -2093       O  
ATOM   2275  CB  GLU C  86      50.562   3.756   0.775  1.00 45.71           C  
ANISOU 2275  CB  GLU C  86     5457   5622   6287    784    367  -2077       C  
ATOM   2276  CG  GLU C  86      49.390   2.805   1.032  1.00 52.98           C  
ANISOU 2276  CG  GLU C  86     6403   6487   7242    773    390  -2083       C  
ATOM   2277  CD  GLU C  86      49.821   1.478   1.649  1.00 56.88           C  
ANISOU 2277  CD  GLU C  86     6921   6935   7758    823    448  -2063       C  
ATOM   2278  OE1 GLU C  86      51.039   1.209   1.710  1.00 56.23           O  
ANISOU 2278  OE1 GLU C  86     6839   6860   7664    863    473  -2047       O  
ATOM   2279  OE2 GLU C  86      48.938   0.703   2.076  1.00 49.91           O1-
ANISOU 2279  OE2 GLU C  86     6055   6007   6903    823    469  -2061       O1-
ATOM   2280  N   MET C  87      51.406   6.976   1.194  1.00 40.15           N  
ANISOU 2280  N   MET C  87     4668   5065   5524    774    257  -2055       N  
ATOM   2281  CA  MET C  87      52.543   7.870   1.373  1.00 35.19           C  
ANISOU 2281  CA  MET C  87     4013   4492   4867    795    237  -2038       C  
ATOM   2282  C   MET C  87      53.055   7.731   2.796  1.00 37.69           C  
ANISOU 2282  C   MET C  87     4315   4817   5190    851    252  -1998       C  
ATOM   2283  O   MET C  87      52.261   7.599   3.731  1.00 37.90           O  
ANISOU 2283  O   MET C  87     4336   4827   5236    860    251  -1983       O  
ATOM   2284  CB  MET C  87      52.127   9.323   1.133  1.00 36.46           C  
ANISOU 2284  CB  MET C  87     4145   4703   5007    757    178  -2046       C  
ATOM   2285  CG  MET C  87      51.625   9.595  -0.267  1.00 42.00           C  
ANISOU 2285  CG  MET C  87     4858   5403   5699    700    158  -2081       C  
ATOM   2286  SD  MET C  87      51.286  11.339  -0.545  1.00 40.29           S  
ANISOU 2286  SD  MET C  87     4604   5248   5455    661     92  -2084       S  
ATOM   2287  CE  MET C  87      52.934  12.058  -0.456  1.00 34.92           C  
ANISOU 2287  CE  MET C  87     3903   4624   4743    693     83  -2066       C  
ATOM   2288  N   SER C  88      54.375   7.773   2.968  1.00 32.85           N  
ANISOU 2288  N   SER C  88     3693   4228   4560    888    265  -1979       N  
ATOM   2289  CA  SER C  88      54.960   7.662   4.305  1.00 33.47           C  
ANISOU 2289  CA  SER C  88     3756   4318   4642    941    279  -1936       C  
ATOM   2290  C   SER C  88      55.415   9.010   4.843  1.00 36.29           C  
ANISOU 2290  C   SER C  88     4076   4741   4973    945    234  -1918       C  
ATOM   2291  O   SER C  88      55.783   9.900   4.082  1.00 37.29           O  
ANISOU 2291  O   SER C  88     4190   4906   5074    919    203  -1935       O  
ATOM   2292  CB  SER C  88      56.126   6.677   4.304  1.00 42.42           C  
ANISOU 2292  CB  SER C  88     4906   5432   5778    985    329  -1921       C  
ATOM   2293  OG  SER C  88      55.649   5.371   4.028  1.00 50.33           O  
ANISOU 2293  OG  SER C  88     5944   6371   6807    987    373  -1932       O  
ATOM   2294  N   PHE C  89      55.399   9.147   6.164  1.00 31.84           N  
ANISOU 2294  N   PHE C  89     3495   4188   4415    978    233  -1882       N  
ATOM   2295  CA  PHE C  89      55.756  10.404   6.809  1.00 33.67           C  
ANISOU 2295  CA  PHE C  89     3692   4480   4623    983    191  -1862       C  
ATOM   2296  C   PHE C  89      56.595  10.151   8.048  1.00 40.59           C  
ANISOU 2296  C   PHE C  89     4557   5368   5499   1038    213  -1816       C  
ATOM   2297  O   PHE C  89      56.458   9.118   8.703  1.00 40.38           O  
ANISOU 2297  O   PHE C  89     4546   5300   5497   1069    252  -1796       O  
ATOM   2298  CB  PHE C  89      54.496  11.189   7.191  1.00 32.40           C  
ANISOU 2298  CB  PHE C  89     3516   4329   4468    952    152  -1869       C  
ATOM   2299  CG  PHE C  89      53.678  11.616   6.013  1.00 35.56           C  
ANISOU 2299  CG  PHE C  89     3921   4725   4865    896    124  -1910       C  
ATOM   2300  CD1 PHE C  89      53.961  12.804   5.356  1.00 34.94           C  
ANISOU 2300  CD1 PHE C  89     3823   4696   4758    867     82  -1924       C  
ATOM   2301  CD2 PHE C  89      52.631  10.830   5.552  1.00 33.20           C  
ANISOU 2301  CD2 PHE C  89     3648   4375   4593    871    142  -1933       C  
ATOM   2302  CE1 PHE C  89      53.208  13.202   4.260  1.00 30.92           C  
ANISOU 2302  CE1 PHE C  89     3318   4184   4246    815     58  -1958       C  
ATOM   2303  CE2 PHE C  89      51.880  11.223   4.457  1.00 34.76           C  
ANISOU 2303  CE2 PHE C  89     3851   4571   4787    818    117  -1969       C  
ATOM   2304  CZ  PHE C  89      52.166  12.411   3.814  1.00 32.56           C  
ANISOU 2304  CZ  PHE C  89     3551   4341   4479    790     75  -1980       C  
ATOM   2305  N   LEU C  90      57.452  11.111   8.370  1.00 33.19           N  
ANISOU 2305  N   LEU C  90     3591   4485   4532   1049    186  -1799       N  
ATOM   2306  CA  LEU C  90      58.301  11.012   9.540  1.00 31.46           C  
ANISOU 2306  CA  LEU C  90     3360   4286   4310   1097    200  -1754       C  
ATOM   2307  C   LEU C  90      57.561  11.550  10.767  1.00 29.16           C  
ANISOU 2307  C   LEU C  90     3050   4008   4023   1101    177  -1729       C  
ATOM   2308  O   LEU C  90      56.911  12.600  10.704  1.00 28.26           O  
ANISOU 2308  O   LEU C  90     2919   3922   3897   1068    133  -1743       O  
ATOM   2309  CB  LEU C  90      59.581  11.812   9.307  1.00 42.09           C  
ANISOU 2309  CB  LEU C  90     4686   5687   5622   1104    181  -1747       C  
ATOM   2310  CG  LEU C  90      60.513  11.991  10.510  1.00 53.61           C  
ANISOU 2310  CG  LEU C  90     6123   7177   7068   1148    186  -1699       C  
ATOM   2311  CD1 LEU C  90      61.629  10.973  10.439  1.00 50.32           C  
ANISOU 2311  CD1 LEU C  90     5721   6742   6658   1188    234  -1683       C  
ATOM   2312  CD2 LEU C  90      61.077  13.410  10.565  1.00 51.90           C  
ANISOU 2312  CD2 LEU C  90     5878   7028   6816   1134    138  -1696       C  
ATOM   2313  N   GLN C  91      57.638  10.809  11.869  1.00 32.29           N  
ANISOU 2313  N   GLN C  91     3450   4382   4437   1142    209  -1692       N  
ATOM   2314  CA  GLN C  91      57.095  11.254  13.152  1.00 31.97           C  
ANISOU 2314  CA  GLN C  91     3393   4355   4400   1152    192  -1662       C  
ATOM   2315  C   GLN C  91      58.200  11.313  14.187  1.00 31.52           C  
ANISOU 2315  C   GLN C  91     3319   4327   4329   1196    202  -1615       C  
ATOM   2316  O   GLN C  91      59.241  10.657  14.030  1.00 35.60           O  
ANISOU 2316  O   GLN C  91     3843   4838   4845   1226    235  -1603       O  
ATOM   2317  CB  GLN C  91      56.019  10.292  13.648  1.00 39.49           C  
ANISOU 2317  CB  GLN C  91     4365   5251   5389   1158    220  -1657       C  
ATOM   2318  CG  GLN C  91      54.767  10.275  12.807  1.00 51.95           C  
ANISOU 2318  CG  GLN C  91     5957   6799   6982   1113    207  -1700       C  
ATOM   2319  CD  GLN C  91      53.548   9.873  13.605  1.00 50.52           C  
ANISOU 2319  CD  GLN C  91     5783   6583   6831   1112    215  -1691       C  
ATOM   2320  NE2 GLN C  91      53.463   8.588  13.955  1.00 43.68           N  
ANISOU 2320  NE2 GLN C  91     4939   5665   5991   1141    263  -1676       N  
ATOM   2321  OE1 GLN C  91      52.688  10.708  13.907  1.00 38.92           O  
ANISOU 2321  OE1 GLN C  91     4298   5130   5359   1087    178  -1697       O  
ATOM   2322  N   HIS C  92      57.965  12.083  15.250  1.00 30.60           N  
ANISOU 2322  N   HIS C  92     3182   4242   4204   1200    176  -1589       N  
ATOM   2323  CA  HIS C  92      58.902  12.186  16.368  1.00 34.30           C  
ANISOU 2323  CA  HIS C  92     3634   4739   4660   1239    183  -1542       C  
ATOM   2324  C   HIS C  92      58.359  11.453  17.593  1.00 39.78           C  
ANISOU 2324  C   HIS C  92     4333   5400   5380   1268    210  -1507       C  
ATOM   2325  O   HIS C  92      57.268  11.749  18.069  1.00 33.90           O  
ANISOU 2325  O   HIS C  92     3587   4648   4646   1251    193  -1508       O  
ATOM   2326  CB  HIS C  92      59.145  13.650  16.732  1.00 31.91           C  
ANISOU 2326  CB  HIS C  92     3302   4500   4323   1223    132  -1535       C  
ATOM   2327  CG  HIS C  92      59.785  14.451  15.642  1.00 33.92           C  
ANISOU 2327  CG  HIS C  92     3548   4792   4548   1198    104  -1564       C  
ATOM   2328  CD2 HIS C  92      60.421  14.069  14.508  1.00 37.13           C  
ANISOU 2328  CD2 HIS C  92     3966   5191   4952   1194    119  -1589       C  
ATOM   2329  ND1 HIS C  92      59.811  15.830  15.650  1.00 30.50           N  
ANISOU 2329  ND1 HIS C  92     3092   4412   4085   1172     55  -1571       N  
ATOM   2330  CE1 HIS C  92      60.436  16.263  14.570  1.00 33.40           C  
ANISOU 2330  CE1 HIS C  92     3457   4803   4432   1153     40  -1598       C  
ATOM   2331  NE2 HIS C  92      60.817  15.214  13.861  1.00 37.13           N  
ANISOU 2331  NE2 HIS C  92     3949   5238   4919   1166     79  -1609       N  
ATOM   2332  N   ASN C  93      59.132  10.503  18.109  1.00 42.25           N  
ANISOU 2332  N   ASN C  93     4653   5695   5705   1312    253  -1474       N  
ATOM   2333  CA  ASN C  93      58.714   9.726  19.272  1.00 43.22           C  
ANISOU 2333  CA  ASN C  93     4782   5785   5854   1343    284  -1438       C  
ATOM   2334  C   ASN C  93      59.218  10.335  20.568  1.00 38.13           C  
ANISOU 2334  C   ASN C  93     4112   5182   5192   1364    269  -1392       C  
ATOM   2335  O   ASN C  93      58.633  10.144  21.625  1.00 39.07           O  
ANISOU 2335  O   ASN C  93     4231   5288   5327   1377    275  -1365       O  
ATOM   2336  CB  ASN C  93      59.228   8.286  19.167  1.00 51.21           C  
ANISOU 2336  CB  ASN C  93     5816   6750   6890   1379    342  -1425       C  
ATOM   2337  CG  ASN C  93      58.791   7.605  17.893  1.00 53.71           C  
ANISOU 2337  CG  ASN C  93     6161   7024   7224   1359    361  -1469       C  
ATOM   2338  ND2 ASN C  93      57.602   7.022  17.912  1.00 46.82           N  
ANISOU 2338  ND2 ASN C  93     5307   6104   6378   1347    374  -1482       N  
ATOM   2339  OD1 ASN C  93      59.512   7.606  16.898  1.00 63.03           O  
ANISOU 2339  OD1 ASN C  93     7345   8213   8391   1353    364  -1491       O  
ATOM   2340  N   LYS C  94      60.312  11.071  20.475  1.00 36.46           N  
ANISOU 2340  N   LYS C  94     3882   5021   4949   1367    248  -1385       N  
ATOM   2341  CA  LYS C  94      60.967  11.597  21.658  1.00 41.31           C  
ANISOU 2341  CA  LYS C  94     4474   5676   5545   1389    237  -1341       C  
ATOM   2342  C   LYS C  94      61.703  12.879  21.295  1.00 35.58           C  
ANISOU 2342  C   LYS C  94     3728   5013   4779   1369    193  -1352       C  
ATOM   2343  O   LYS C  94      62.203  13.015  20.176  1.00 36.32           O  
ANISOU 2343  O   LYS C  94     3824   5116   4860   1355    188  -1381       O  
ATOM   2344  CB  LYS C  94      61.935  10.548  22.219  1.00 46.59           C  
ANISOU 2344  CB  LYS C  94     5146   6327   6228   1438    284  -1303       C  
ATOM   2345  CG  LYS C  94      62.481  10.863  23.598  1.00 53.66           C  
ANISOU 2345  CG  LYS C  94     6021   7255   7112   1463    279  -1254       C  
ATOM   2346  CD  LYS C  94      63.175   9.643  24.203  1.00 60.17           C  
ANISOU 2346  CD  LYS C  94     6851   8051   7961   1511    331  -1217       C  
ATOM   2347  CE  LYS C  94      64.438   9.275  23.436  1.00 73.13           C  
ANISOU 2347  CE  LYS C  94     8493   9700   9595   1528    350  -1222       C  
ATOM   2348  NZ  LYS C  94      65.180   8.136  24.060  1.00 76.25           N1+
ANISOU 2348  NZ  LYS C  94     8890  10069  10013   1574    399  -1184       N1+
ATOM   2349  N   CYS C  95      61.739  13.817  22.239  1.00 28.38           N  
ANISOU 2349  N   CYS C  95     2796   4143   3846   1365    162  -1328       N  
ATOM   2350  CA  CYS C  95      62.332  15.138  22.042  1.00 39.09           C  
ANISOU 2350  CA  CYS C  95     4131   5559   5161   1344    118  -1335       C  
ATOM   2351  C   CYS C  95      63.191  15.521  23.234  1.00 40.72           C  
ANISOU 2351  C   CYS C  95     4319   5805   5347   1368    113  -1290       C  
ATOM   2352  O   CYS C  95      62.940  15.079  24.352  1.00 46.40           O  
ANISOU 2352  O   CYS C  95     5038   6509   6082   1391    131  -1255       O  
ATOM   2353  CB  CYS C  95      61.232  16.197  21.913  1.00 35.64           C  
ANISOU 2353  CB  CYS C  95     3689   5138   4715   1301     74  -1361       C  
ATOM   2354  SG  CYS C  95      59.954  15.781  20.755  1.00 34.93           S  
ANISOU 2354  SG  CYS C  95     3620   5000   4653   1269     76  -1411       S  
ATOM   2355  N   GLU C  96      64.185  16.370  22.999  1.00 32.27           N  
ANISOU 2355  N   GLU C  96     3234   4786   4241   1362     88  -1291       N  
ATOM   2356  CA  GLU C  96      64.979  16.920  24.083  1.00 36.57           C  
ANISOU 2356  CA  GLU C  96     3760   5374   4761   1379     76  -1252       C  
ATOM   2357  C   GLU C  96      65.385  18.351  23.776  1.00 32.40           C  
ANISOU 2357  C   GLU C  96     3217   4904   4191   1349     29  -1268       C  
ATOM   2358  O   GLU C  96      65.543  18.730  22.616  1.00 36.00           O  
ANISOU 2358  O   GLU C  96     3674   5370   4634   1326     13  -1304       O  
ATOM   2359  CB  GLU C  96      66.250  16.086  24.298  1.00 53.50           C  
ANISOU 2359  CB  GLU C  96     5902   7516   6909   1420    112  -1224       C  
ATOM   2360  CG  GLU C  96      66.026  14.703  24.878  1.00 65.40           C  
ANISOU 2360  CG  GLU C  96     7422   8971   8456   1455    161  -1198       C  
ATOM   2361  CD  GLU C  96      67.333  13.955  25.111  1.00 75.10           C  
ANISOU 2361  CD  GLU C  96     8645  10202   9687   1496    195  -1169       C  
ATOM   2362  OE1 GLU C  96      68.413  14.548  24.886  1.00 68.38           O  
ANISOU 2362  OE1 GLU C  96     7780   9395   8806   1496    178  -1167       O  
ATOM   2363  OE2 GLU C  96      67.277  12.774  25.516  1.00 79.16           O1-
ANISOU 2363  OE2 GLU C  96     9169  10673  10236   1527    238  -1147       O1-
ATOM   2364  N   CYS C  97      65.564  19.147  24.820  1.00 26.24           N  
ANISOU 2364  N   CYS C  97     2422   4161   3386   1348      6  -1240       N  
ATOM   2365  CA  CYS C  97      66.123  20.478  24.643  1.00 29.13           C  
ANISOU 2365  CA  CYS C  97     2773   4584   3709   1324    -35  -1250       C  
ATOM   2366  C   CYS C  97      67.630  20.354  24.508  1.00 41.46           C  
ANISOU 2366  C   CYS C  97     4327   6175   5252   1347    -24  -1236       C  
ATOM   2367  O   CYS C  97      68.290  19.791  25.375  1.00 44.88           O  
ANISOU 2367  O   CYS C  97     4756   6608   5690   1381      0  -1198       O  
ATOM   2368  CB  CYS C  97      65.738  21.387  25.804  1.00 29.26           C  
ANISOU 2368  CB  CYS C  97     2781   4630   3708   1313    -62  -1227       C  
ATOM   2369  SG  CYS C  97      63.968  21.750  25.774  1.00 31.95           S  
ANISOU 2369  SG  CYS C  97     3128   4943   4067   1279    -81  -1251       S  
ATOM   2370  N   ARG C  98      68.156  20.858  23.397  1.00 55.66           N  
ANISOU 2370  N   ARG C  98     6123   7995   7029   1328    -42  -1267       N  
ATOM   2371  CA  ARG C  98      69.573  20.725  23.073  1.00 59.21           C  
ANISOU 2371  CA  ARG C  98     6565   8470   7461   1347    -31  -1260       C  
ATOM   2372  C   ARG C  98      70.135  22.079  22.649  1.00 57.79           C  
ANISOU 2372  C   ARG C  98     6373   8346   7237   1319    -74  -1278       C  
ATOM   2373  O   ARG C  98      69.393  22.938  22.170  1.00 49.51           O  
ANISOU 2373  O   ARG C  98     5325   7308   6177   1282   -107  -1307       O  
ATOM   2374  CB  ARG C  98      69.768  19.706  21.944  1.00 59.46           C  
ANISOU 2374  CB  ARG C  98     6610   8463   7518   1358      0  -1282       C  
ATOM   2375  CG  ARG C  98      69.246  18.305  22.242  1.00 59.16           C  
ANISOU 2375  CG  ARG C  98     6587   8366   7524   1386     46  -1268       C  
ATOM   2376  CD  ARG C  98      70.154  17.558  23.206  1.00 64.33           C  
ANISOU 2376  CD  ARG C  98     7236   9020   8187   1430     78  -1222       C  
ATOM   2377  NE  ARG C  98      69.872  16.123  23.238  1.00 62.78           N  
ANISOU 2377  NE  ARG C  98     7055   8765   8033   1459    127  -1213       N  
ATOM   2378  CZ  ARG C  98      70.293  15.258  22.318  1.00 68.46           C  
ANISOU 2378  CZ  ARG C  98     7785   9455   8770   1472    158  -1229       C  
ATOM   2379  NH1 ARG C  98      71.005  15.679  21.281  1.00 70.46           N1+
ANISOU 2379  NH1 ARG C  98     8037   9734   9002   1458    146  -1255       N1+
ATOM   2380  NH2 ARG C  98      69.999  13.969  22.429  1.00 67.39           N  
ANISOU 2380  NH2 ARG C  98     7665   9266   8673   1498    204  -1218       N  
ATOM   2381  N   PRO C  99      71.454  22.273  22.819  1.00 71.08           N  
ANISOU 2381  N   PRO C  99     8045  10067   8895   1335    -73  -1260       N  
ATOM   2382  CA  PRO C  99      72.070  23.559  22.476  1.00 70.78           C  
ANISOU 2382  CA  PRO C  99     7996  10084   8814   1309   -112  -1275       C  
ATOM   2383  C   PRO C  99      71.727  23.972  21.046  1.00 70.26           C  
ANISOU 2383  C   PRO C  99     7936  10017   8745   1276   -131  -1323       C  
ATOM   2384  O   PRO C  99      71.704  23.126  20.152  1.00 68.45           O  
ANISOU 2384  O   PRO C  99     7716   9753   8539   1283   -107  -1342       O  
ATOM   2385  CB  PRO C  99      73.567  23.272  22.606  1.00 71.23           C  
ANISOU 2385  CB  PRO C  99     8043  10164   8855   1339    -95  -1252       C  
ATOM   2386  CG  PRO C  99      73.648  22.136  23.575  1.00 72.37           C  
ANISOU 2386  CG  PRO C  99     8190  10279   9029   1379    -57  -1213       C  
ATOM   2387  CD  PRO C  99      72.445  21.289  23.286  1.00 68.71           C  
ANISOU 2387  CD  PRO C  99     7742   9757   8607   1378    -36  -1226       C  
ATOM   2388  N   LYS C 100      71.455  25.255  20.838  1.00 69.11           N  
ANISOU 2388  N   LYS C 100     7784   9906   8570   1240   -174  -1344       N  
ATOM   2389  CA  LYS C 100      71.070  25.739  19.519  1.00 72.80           C  
ANISOU 2389  CA  LYS C 100     8253  10374   9032   1206   -196  -1389       C  
ATOM   2390  C   LYS C 100      72.206  25.531  18.518  1.00 81.81           C  
ANISOU 2390  C   LYS C 100     9392  11528  10164   1213   -186  -1404       C  
ATOM   2391  O   LYS C 100      72.575  26.440  17.772  1.00 84.71           O  
ANISOU 2391  O   LYS C 100     9752  11930  10504   1187   -216  -1429       O  
ATOM   2392  CB  LYS C 100      70.674  27.215  19.587  1.00 73.03           C  
ANISOU 2392  CB  LYS C 100     8275  10443   9030   1168   -243  -1404       C  
ATOM   2393  CG  LYS C 100      69.861  27.696  18.399  1.00 71.07           C  
ANISOU 2393  CG  LYS C 100     8029  10188   8787   1129   -267  -1450       C  
ATOM   2394  CD  LYS C 100      68.367  27.721  18.709  1.00 70.82           C  
ANISOU 2394  CD  LYS C 100     8004  10127   8778   1113   -274  -1456       C  
ATOM   2395  CE  LYS C 100      68.001  28.912  19.586  1.00 64.31           C  
ANISOU 2395  CE  LYS C 100     7173   9336   7927   1093   -307  -1446       C  
ATOM   2396  NZ  LYS C 100      66.526  29.146  19.618  1.00 60.21           N1+
ANISOU 2396  NZ  LYS C 100     6657   8792   7427   1068   -321  -1461       N1+
TER   
ATOM   2397  N   GLU D   6      23.512 -15.976   9.634  1.00 56.23           N  
ANISOU 2397  N   GLU D   6     7166   6829   7369   -618     63    -55       N  
ATOM   2398  CA  GLU D   6      22.466 -15.280  10.379  1.00 57.23           C  
ANISOU 2398  CA  GLU D   6     7251   6993   7500   -613     58    -85       C  
ATOM   2399  C   GLU D   6      22.429 -13.794  10.009  1.00 43.95           C  
ANISOU 2399  C   GLU D   6     5534   5319   5846   -569     19    -86       C  
ATOM   2400  O   GLU D   6      23.444 -13.107  10.074  1.00 45.64           O  
ANISOU 2400  O   GLU D   6     5759   5501   6081   -537      1    -63       O  
ATOM   2401  CB  GLU D   6      22.679 -15.453  11.882  1.00 60.09           C  
ANISOU 2401  CB  GLU D   6     7632   7347   7854   -612     76    -89       C  
ATOM   2402  CG  GLU D   6      21.499 -15.006  12.721  1.00 71.41           C  
ANISOU 2402  CG  GLU D   6     9026   8821   9283   -614     81   -121       C  
ATOM   2403  CD  GLU D   6      21.684 -15.316  14.195  1.00 83.81           C  
ANISOU 2403  CD  GLU D   6    10621  10384  10839   -611    104   -124       C  
ATOM   2404  OE1 GLU D   6      22.844 -15.492  14.628  1.00 87.66           O  
ANISOU 2404  OE1 GLU D   6    11148  10834  11326   -593    104   -103       O  
ATOM   2405  OE2 GLU D   6      20.666 -15.388  14.918  1.00 85.09           O1-
ANISOU 2405  OE2 GLU D   6    10762  10581  10988   -625    124   -148       O1-
ATOM   2406  N   VAL D   7      21.258 -13.300   9.621  1.00 34.40           N  
ANISOU 2406  N   VAL D   7     4281   4152   4635   -567      7   -112       N  
ATOM   2407  CA  VAL D   7      21.168 -11.961   9.045  1.00 30.41           C  
ANISOU 2407  CA  VAL D   7     3748   3654   4152   -523    -29   -110       C  
ATOM   2408  C   VAL D   7      19.891 -11.230   9.455  1.00 32.84           C  
ANISOU 2408  C   VAL D   7     4008   4011   4457   -511    -40   -146       C  
ATOM   2409  O   VAL D   7      18.811 -11.819   9.443  1.00 35.55           O  
ANISOU 2409  O   VAL D   7     4328   4397   4781   -540    -25   -174       O  
ATOM   2410  CB  VAL D   7      21.218 -12.032   7.503  1.00 34.24           C  
ANISOU 2410  CB  VAL D   7     4234   4138   4635   -518    -41    -97       C  
ATOM   2411  CG1 VAL D   7      21.165 -10.640   6.900  1.00 33.24           C  
ANISOU 2411  CG1 VAL D   7     4087   4014   4529   -469    -73    -91       C  
ATOM   2412  CG2 VAL D   7      22.472 -12.770   7.046  1.00 38.34           C  
ANISOU 2412  CG2 VAL D   7     4800   4613   5156   -528    -28    -61       C  
ATOM   2413  N   VAL D   8      20.017  -9.948   9.810  1.00 26.17           N  
ANISOU 2413  N   VAL D   8     3151   3161   3633   -467    -66   -145       N  
ATOM   2414  CA  VAL D   8      18.850  -9.124  10.105  1.00 26.95           C  
ANISOU 2414  CA  VAL D   8     3206   3306   3728   -444    -82   -178       C  
ATOM   2415  C   VAL D   8      18.179  -8.730   8.784  1.00 29.73           C  
ANISOU 2415  C   VAL D   8     3533   3687   4076   -427   -102   -185       C  
ATOM   2416  O   VAL D   8      18.819  -8.129   7.922  1.00 26.43           O  
ANISOU 2416  O   VAL D   8     3130   3239   3674   -397   -120   -160       O  
ATOM   2417  CB  VAL D   8      19.223  -7.849  10.903  1.00 24.99           C  
ANISOU 2417  CB  VAL D   8     2956   3038   3502   -399   -105   -176       C  
ATOM   2418  CG1 VAL D   8      17.974  -7.089  11.301  1.00 30.13           C  
ANISOU 2418  CG1 VAL D   8     3565   3740   4144   -375   -118   -212       C  
ATOM   2419  CG2 VAL D   8      20.039  -8.201  12.144  1.00 27.50           C  
ANISOU 2419  CG2 VAL D   8     3302   3325   3824   -409    -90   -169       C  
ATOM   2420  N   LYS D   9      16.902  -9.084   8.628  1.00 30.38           N  
ANISOU 2420  N   LYS D   9     3577   3827   4137   -444    -96   -221       N  
ATOM   2421  CA  LYS D   9      16.150  -8.793   7.403  1.00 32.66           C  
ANISOU 2421  CA  LYS D   9     3839   4153   4417   -424   -117   -235       C  
ATOM   2422  C   LYS D   9      15.920  -7.300   7.171  1.00 30.54           C  
ANISOU 2422  C   LYS D   9     3554   3891   4158   -360   -151   -237       C  
ATOM   2423  O   LYS D   9      15.655  -6.545   8.109  1.00 29.89           O  
ANISOU 2423  O   LYS D   9     3458   3818   4082   -338   -159   -250       O  
ATOM   2424  CB  LYS D   9      14.789  -9.500   7.415  1.00 33.21           C  
ANISOU 2424  CB  LYS D   9     3864   4290   4464   -459   -104   -280       C  
ATOM   2425  CG  LYS D   9      14.850 -10.997   7.686  1.00 40.59           C  
ANISOU 2425  CG  LYS D   9     4815   5219   5389   -526    -66   -284       C  
ATOM   2426  CD  LYS D   9      15.584 -11.734   6.586  1.00 47.73           C  
ANISOU 2426  CD  LYS D   9     5755   6090   6291   -542    -64   -259       C  
ATOM   2427  CE  LYS D   9      16.911 -12.291   7.077  1.00 54.11           C  
ANISOU 2427  CE  LYS D   9     6619   6834   7107   -560    -43   -220       C  
ATOM   2428  NZ  LYS D   9      16.749 -13.372   8.099  1.00 56.63           N1+
ANISOU 2428  NZ  LYS D   9     6950   7153   7416   -613     -4   -230       N1+
ATOM   2429  N   PHE D  10      15.986  -6.896   5.906  1.00 29.65           N  
ANISOU 2429  N   PHE D  10     3446   3775   4043   -329   -171   -225       N  
ATOM   2430  CA  PHE D  10      15.781  -5.506   5.521  1.00 27.11           C  
ANISOU 2430  CA  PHE D  10     3116   3455   3727   -265   -202   -223       C  
ATOM   2431  C   PHE D  10      14.667  -4.802   6.304  1.00 35.55           C  
ANISOU 2431  C   PHE D  10     4145   4576   4788   -240   -214   -262       C  
ATOM   2432  O   PHE D  10      14.919  -3.792   6.968  1.00 29.35           O  
ANISOU 2432  O   PHE D  10     3366   3766   4018   -206   -227   -256       O  
ATOM   2433  CB  PHE D  10      15.550  -5.364   4.008  1.00 28.69           C  
ANISOU 2433  CB  PHE D  10     3318   3671   3914   -234   -218   -217       C  
ATOM   2434  CG  PHE D  10      15.256  -3.955   3.580  1.00 30.38           C  
ANISOU 2434  CG  PHE D  10     3528   3887   4128   -164   -247   -215       C  
ATOM   2435  CD1 PHE D  10      16.281  -3.033   3.433  1.00 32.55           C  
ANISOU 2435  CD1 PHE D  10     3842   4098   4430   -130   -253   -174       C  
ATOM   2436  CD2 PHE D  10      13.954  -3.545   3.344  1.00 37.90           C  
ANISOU 2436  CD2 PHE D  10     4438   4907   5056   -131   -267   -256       C  
ATOM   2437  CE1 PHE D  10      16.019  -1.732   3.061  1.00 30.46           C  
ANISOU 2437  CE1 PHE D  10     3580   3829   4166    -65   -276   -170       C  
ATOM   2438  CE2 PHE D  10      13.682  -2.243   2.964  1.00 38.06           C  
ANISOU 2438  CE2 PHE D  10     4460   4928   5073    -61   -293   -253       C  
ATOM   2439  CZ  PHE D  10      14.716  -1.334   2.813  1.00 38.86           C  
ANISOU 2439  CZ  PHE D  10     4607   4959   5200    -28   -297   -209       C  
ATOM   2440  N   MET D  11      13.446  -5.326   6.245  1.00 32.54           N  
ANISOU 2440  N   MET D  11     3718   4264   4382   -258   -211   -304       N  
ATOM   2441  CA  MET D  11      12.331  -4.627   6.878  1.00 33.07           C  
ANISOU 2441  CA  MET D  11     3741   4387   4438   -229   -224   -342       C  
ATOM   2442  C   MET D  11      12.482  -4.516   8.393  1.00 28.08           C  
ANISOU 2442  C   MET D  11     3110   3743   3816   -242   -209   -345       C  
ATOM   2443  O   MET D  11      11.965  -3.577   9.001  1.00 32.07           O  
ANISOU 2443  O   MET D  11     3596   4269   4318   -200   -225   -363       O  
ATOM   2444  CB  MET D  11      10.980  -5.254   6.515  1.00 32.25           C  
ANISOU 2444  CB  MET D  11     3581   4365   4307   -249   -221   -390       C  
ATOM   2445  CG  MET D  11      10.554  -4.975   5.091  1.00 36.21           C  
ANISOU 2445  CG  MET D  11     4071   4894   4791   -210   -248   -399       C  
ATOM   2446  SD  MET D  11      10.191  -3.234   4.813  1.00 67.28           S  
ANISOU 2446  SD  MET D  11     8003   8841   8720   -113   -289   -401       S  
ATOM   2447  CE  MET D  11       9.225  -2.853   6.273  1.00 51.26           C  
ANISOU 2447  CE  MET D  11     5927   6864   6686   -110   -285   -441       C  
ATOM   2448  N   ASP D  12      13.171  -5.465   9.018  1.00 29.95           N  
ANISOU 2448  N   ASP D  12     3372   3947   4061   -294   -179   -329       N  
ATOM   2449  CA AASP D  12      13.381  -5.387  10.458  0.50 30.36           C  
ANISOU 2449  CA AASP D  12     3431   3986   4119   -301   -165   -331       C  
ATOM   2450  CA BASP D  12      13.382  -5.383  10.462  0.50 30.35           C  
ANISOU 2450  CA BASP D  12     3430   3985   4118   -301   -165   -331       C  
ATOM   2451  C   ASP D  12      14.405  -4.296  10.783  1.00 35.10           C  
ANISOU 2451  C   ASP D  12     4066   4525   4745   -257   -187   -304       C  
ATOM   2452  O   ASP D  12      14.221  -3.523  11.724  1.00 31.70           O  
ANISOU 2452  O   ASP D  12     3629   4099   4318   -226   -198   -316       O  
ATOM   2453  CB AASP D  12      13.804  -6.741  11.034  0.50 27.79           C  
ANISOU 2453  CB AASP D  12     3125   3643   3790   -365   -125   -323       C  
ATOM   2454  CB BASP D  12      13.808  -6.730  11.054  0.50 29.35           C  
ANISOU 2454  CB BASP D  12     3324   3841   3989   -364   -125   -323       C  
ATOM   2455  CG AASP D  12      12.688  -7.774  10.985  0.50 26.82           C  
ANISOU 2455  CG AASP D  12     2964   3581   3646   -413    -99   -356       C  
ATOM   2456  CG BASP D  12      13.932  -6.688  12.574  0.50 42.02           C  
ANISOU 2456  CG BASP D  12     4934   5438   5592   -366   -109   -327       C  
ATOM   2457  OD1AASP D  12      12.999  -8.973  10.867  0.50 32.23           O  
ANISOU 2457  OD1AASP D  12     3670   4249   4327   -467    -69   -346       O  
ATOM   2458  OD1BASP D  12      13.198  -5.903  13.218  0.50 38.74           O  
ANISOU 2458  OD1BASP D  12     4490   5059   5171   -332   -121   -352       O  
ATOM   2459  OD2AASP D  12      11.504  -7.391  11.061  0.50 28.27           O1-
ANISOU 2459  OD2AASP D  12     3098   3827   3816   -398   -106   -392       O1-
ATOM   2460  OD2BASP D  12      14.767  -7.438  13.127  0.50 51.76           O1-
ANISOU 2460  OD2BASP D  12     6205   6632   6830   -397    -85   -306       O1-
ATOM   2461  N   VAL D  13      15.478  -4.226   9.996  1.00 27.21           N  
ANISOU 2461  N   VAL D  13     3104   3470   3765   -254   -194   -267       N  
ATOM   2462  CA  VAL D  13      16.453  -3.150  10.176  1.00 28.60           C  
ANISOU 2462  CA  VAL D  13     3311   3587   3971   -215   -214   -242       C  
ATOM   2463  C   VAL D  13      15.765  -1.808   9.950  1.00 30.02           C  
ANISOU 2463  C   VAL D  13     3472   3785   4149   -154   -245   -257       C  
ATOM   2464  O   VAL D  13      15.866  -0.887  10.764  1.00 28.36           O  
ANISOU 2464  O   VAL D  13     3265   3557   3951   -122   -261   -264       O  
ATOM   2465  CB  VAL D  13      17.620  -3.209   9.176  1.00 26.31           C  
ANISOU 2465  CB  VAL D  13     3058   3239   3701   -218   -215   -199       C  
ATOM   2466  CG1 VAL D  13      18.642  -2.118   9.534  1.00 26.53           C  
ANISOU 2466  CG1 VAL D  13     3112   3203   3765   -187   -232   -177       C  
ATOM   2467  CG2 VAL D  13      18.283  -4.563   9.188  1.00 35.15           C  
ANISOU 2467  CG2 VAL D  13     4198   4342   4817   -273   -186   -183       C  
ATOM   2468  N   TYR D  14      15.065  -1.695   8.828  1.00 23.75           N  
ANISOU 2468  N   TYR D  14     2661   3026   3338   -135   -256   -264       N  
ATOM   2469  CA  TYR D  14      14.375  -0.447   8.505  1.00 21.10           C  
ANISOU 2469  CA  TYR D  14     2311   2709   2995    -71   -285   -278       C
[truncated: 371,168 more chars]
