# Supplementary material for: Utilizing network pharmacology and molecular docking to explore the underlying mechanism of Guizhi Fuling Wan in treating endometriosis
Source: PeerJ. 2021 Apr 2;9:e11087. doi: 10.7717/peerj.11087 (PMC8020871; doi:10.7717/peerj.11087)
Supplement: Supplemental Information 1 [file peerj-09-11087-s001.zip › Molecular docking/VEGFA-4qaf.pdb]

ATOM      1  N   GLU A   8      17.178  47.461 -19.469  1.00 49.10           N  
ATOM      2  CA  GLU A   8      18.530  47.894 -18.994  1.00 50.92           C  
ATOM      3  C   GLU A   8      18.381  49.143 -18.126  1.00 48.12           C  
ATOM      4  O   GLU A   8      17.789  50.114 -18.546  1.00 37.30           O  
ATOM      5  CB  GLU A   8      19.429  48.215 -20.180  1.00 58.47           C  
ATOM      6  CG  GLU A   8      20.880  48.439 -19.791  1.00 55.01           C  
ATOM      7  CD  GLU A   8      21.765  47.281 -20.155  1.00 60.22           C  
ATOM      8  OE1 GLU A   8      21.588  46.760 -21.276  1.00 65.22           O  
ATOM      9  OE2 GLU A   8      22.643  46.909 -19.335  1.00 65.87           O1-
ATOM     10  N   GLU A   9      18.923  49.118 -16.913  1.00 47.47           N  
ATOM     11  CA  GLU A   9      18.746  50.257 -16.000  1.00 46.11           C  
ATOM     12  C   GLU A   9      19.899  50.181 -15.049  1.00 47.83           C  
ATOM     13  O   GLU A   9      20.609  49.157 -15.019  1.00 40.88           O  
ATOM     14  CB  GLU A   9      17.442  50.148 -15.201  1.00 45.33           C  
ATOM     15  CG  GLU A   9      17.511  49.157 -14.055  1.00 53.12           C  
ATOM     16  CD  GLU A   9      16.191  48.967 -13.337  1.00 60.20           C  
ATOM     17  OE1 GLU A   9      15.529  49.975 -12.987  1.00 61.59           O  
ATOM     18  OE2 GLU A   9      15.835  47.795 -13.092  1.00 61.25           O1-
ATOM     19  N   ILE A  10      20.071  51.245 -14.257  1.00 37.39           N  
ATOM     20  CA  ILE A  10      21.132  51.270 -13.254  1.00 37.54           C  
ATOM     21  C   ILE A  10      20.829  50.218 -12.240  1.00 34.98           C  
ATOM     22  O   ILE A  10      19.697  50.127 -11.723  1.00 40.50           O  
ATOM     23  CB  ILE A  10      21.286  52.667 -12.638  1.00 33.69           C  
ATOM     24  CG1 ILE A  10      21.897  53.549 -13.710  1.00 27.91           C  
ATOM     25  CG2 ILE A  10      22.174  52.623 -11.415  1.00 38.49           C  
ATOM     26  CD1 ILE A  10      21.565  55.003 -13.497  1.00 29.65           C  
ATOM     27  N   GLN A  11      21.826  49.374 -12.013  1.00 38.13           N  
ATOM     28  CA  GLN A  11      21.686  48.222 -11.125  1.00 43.72           C  
ATOM     29  C   GLN A  11      22.272  48.602  -9.786  1.00 42.12           C  
ATOM     30  O   GLN A  11      22.936  49.617  -9.675  1.00 38.13           O  
ATOM     31  CB  GLN A  11      22.433  46.994 -11.691  1.00 46.87           C  
ATOM     32  CG  GLN A  11      21.946  46.501 -13.064  1.00 55.30           C  
ATOM     33  CD  GLN A  11      20.459  46.101 -13.123  1.00 56.45           C  
ATOM     34  NE2 GLN A  11      19.812  45.936 -11.974  1.00 53.95           N  
ATOM     35  OE1 GLN A  11      19.913  45.932 -14.208  1.00 67.82           O  
ATOM     36  N   ASP A  12      22.011  47.782  -8.772  1.00 49.54           N  
ATOM     37  CA  ASP A  12      22.601  47.964  -7.434  1.00 50.34           C  
ATOM     38  C   ASP A  12      22.199  49.275  -6.758  1.00 49.34           C  
ATOM     39  O   ASP A  12      23.054  49.937  -6.127  1.00 46.13           O  
ATOM     40  CB  ASP A  12      24.142  47.870  -7.484  1.00 57.07           C  
ATOM     41  CG  ASP A  12      24.647  46.476  -7.838  1.00 64.93           C  
ATOM     42  OD1 ASP A  12      23.845  45.511  -7.876  1.00 63.53           O  
ATOM     43  OD2 ASP A  12      25.864  46.351  -8.087  1.00 69.79           O1-
ATOM     44  N   VAL A  13      20.934  49.665  -6.899  1.00 38.90           N  
ATOM     45  CA  VAL A  13      20.446  50.858  -6.162  1.00 29.66           C  
ATOM     46  C   VAL A  13      19.954  50.443  -4.772  1.00 26.90           C  
ATOM     47  O   VAL A  13      20.134  51.176  -3.794  1.00 20.58           O  
ATOM     48  CB  VAL A  13      19.375  51.518  -6.997  1.00 32.91           C  
ATOM     49  CG1 VAL A  13      18.634  52.600  -6.232  1.00 30.23           C  
ATOM     50  CG2 VAL A  13      20.017  52.090  -8.259  1.00 38.48           C  
ATOM     51  N   SER A  14      19.394  49.225  -4.642  1.00 24.78           N  
ATOM     52  CA  SER A  14      19.006  48.710  -3.306  1.00 23.55           C  
ATOM     53  C   SER A  14      20.181  48.581  -2.336  1.00 23.55           C  
ATOM     54  O   SER A  14      21.289  48.201  -2.734  1.00 30.12           O  
ATOM     55  CB  SER A  14      18.221  47.391  -3.365  1.00 24.25           C  
ATOM     56  OG  SER A  14      17.067  47.568  -4.159  1.00 26.81           O  
ATOM     57  N   GLY A  15      19.970  48.939  -1.079  1.00 21.56           N  
ATOM     58  CA  GLY A  15      21.020  48.887  -0.052  1.00 24.48           C  
ATOM     59  C   GLY A  15      20.997  50.089   0.901  1.00 21.91           C  
ATOM     60  O   GLY A  15      19.983  50.810   0.929  1.00 20.41           O  
ATOM     61  N   THR A  16      22.117  50.333   1.598  1.00 19.77           N  
ATOM     62  CA  THR A  16      22.176  51.409   2.549  1.00 20.11           C  
ATOM     63  C   THR A  16      23.039  52.511   2.026  1.00 21.37           C  
ATOM     64  O   THR A  16      24.166  52.243   1.586  1.00 19.81           O  
ATOM     65  CB  THR A  16      22.741  50.931   3.864  1.00 21.46           C  
ATOM     66  CG2 THR A  16      22.801  52.095   4.872  1.00 21.99           C  
ATOM     67  OG1 THR A  16      21.790  50.030   4.389  1.00 24.22           O  
ATOM     68  N   TRP A  17      22.534  53.745   2.082  1.00 16.28           N  
ATOM     69  CA  TRP A  17      23.202  54.891   1.436  1.00 15.27           C  
ATOM     70  C   TRP A  17      23.173  56.014   2.499  1.00 17.16           C  
ATOM     71  O   TRP A  17      22.426  55.941   3.449  1.00 18.69           O  
ATOM     72  CB  TRP A  17      22.406  55.404   0.238  1.00 15.39           C  
ATOM     73  CG  TRP A  17      22.365  54.454  -0.922  1.00 17.18           C  
ATOM     74  CD1 TRP A  17      21.457  53.406  -1.178  1.00 19.47           C  
ATOM     75  CD2 TRP A  17      23.365  54.380  -1.973  1.00 16.21           C  
ATOM     76  CE2 TRP A  17      22.910  53.362  -2.911  1.00 17.36           C  
ATOM     77  CE3 TRP A  17      24.443  55.155  -2.308  1.00 16.39           C  
ATOM     78  NE1 TRP A  17      21.767  52.800  -2.384  1.00 18.68           N  
ATOM     79  CZ2 TRP A  17      23.631  53.040  -4.040  1.00 17.01           C  
ATOM     80  CZ3 TRP A  17      25.180  54.833  -3.465  1.00 18.95           C  
ATOM     81  CH2 TRP A  17      24.780  53.797  -4.308  1.00 19.63           C  
ATOM     82  N   TYR A  18      24.078  56.976   2.367  1.00 15.45           N  
ATOM     83  CA  TYR A  18      24.149  58.142   3.244  1.00 15.36           C  
ATOM     84  C   TYR A  18      24.067  59.398   2.412  1.00 15.69           C  
ATOM     85  O   TYR A  18      24.704  59.556   1.374  1.00 16.22           O  
ATOM     86  CB  TYR A  18      25.494  58.124   4.003  1.00 16.15           C  
ATOM     87  CG  TYR A  18      25.583  56.884   4.828  1.00 18.17           C  
ATOM     88  CD1 TYR A  18      24.965  56.831   6.099  1.00 17.72           C  
ATOM     89  CD2 TYR A  18      26.231  55.720   4.332  1.00 16.34           C  
ATOM     90  CE1 TYR A  18      25.025  55.671   6.861  1.00 20.84           C  
ATOM     91  CE2 TYR A  18      26.305  54.578   5.110  1.00 21.30           C  
ATOM     92  CZ  TYR A  18      25.683  54.582   6.373  1.00 21.30           C  
ATOM     93  OH  TYR A  18      25.670  53.425   7.023  1.00 24.22           O  
ATOM     94  N   LEU A  19      23.279  60.346   2.895  1.00 16.71           N  
ATOM     95  CA  LEU A  19      23.107  61.590   2.215  1.00 19.89           C  
ATOM     96  C   LEU A  19      24.380  62.407   2.283  1.00 23.20           C  
ATOM     97  O   LEU A  19      24.966  62.561   3.371  1.00 24.94           O  
ATOM     98  CB  LEU A  19      22.087  62.389   2.955  1.00 23.35           C  
ATOM     99  CG  LEU A  19      20.692  62.089   2.598  1.00 24.64           C  
ATOM    100  CD1 LEU A  19      19.823  62.892   3.577  1.00 27.00           C  
ATOM    101  CD2 LEU A  19      20.387  62.497   1.113  1.00 25.52           C  
ATOM    102  N   LYS A  20      24.832  62.866   1.142  1.00 21.08           N  
ATOM    103  CA  LYS A  20      25.998  63.735   1.067  1.00 23.41           C  
ATOM    104  C   LYS A  20      25.516  65.178   0.834  1.00 25.95           C  
ATOM    105  O   LYS A  20      26.063  66.128   1.439  1.00 27.63           O  
ATOM    106  CB  LYS A  20      26.873  63.250  -0.091  1.00 28.55           C  
ATOM    107  CG  LYS A  20      28.203  63.931  -0.240  1.00 36.63           C  
ATOM    108  CD  LYS A  20      29.143  63.092  -1.112  1.00 42.35           C  
ATOM    109  CE  LYS A  20      30.576  63.592  -1.004  1.00 46.39           C  
ATOM    110  NZ  LYS A  20      31.211  63.614  -2.344  1.00 48.43           N1+
ATOM    111  N   ALA A  21      24.475  65.354   0.009  1.00 25.25           N  
ATOM    112  CA  ALA A  21      23.900  66.685  -0.288  1.00 27.16           C  
ATOM    113  C   ALA A  21      22.485  66.558  -0.727  1.00 29.53           C  
ATOM    114  O   ALA A  21      22.100  65.575  -1.363  1.00 26.45           O  
ATOM    115  CB  ALA A  21      24.732  67.375  -1.412  1.00 25.70           C  
ATOM    116  N   MET A  22      21.671  67.548  -0.430  1.00 28.88           N  
ATOM    117  CA  MET A  22      20.277  67.516  -0.841  1.00 30.15           C  
ATOM    118  C   MET A  22      19.888  68.962  -1.110  1.00 37.71           C  
ATOM    119  O   MET A  22      20.476  69.868  -0.486  1.00 36.39           O  
ATOM    120  CB  MET A  22      19.415  66.967   0.281  1.00 33.59           C  
ATOM    121  CG  MET A  22      18.248  66.163  -0.201  1.00 41.78           C  
ATOM    122  SD  MET A  22      17.208  65.670   1.163  1.00 50.08           S  
ATOM    123  CE  MET A  22      18.256  65.859   2.590  1.00 43.48           C  
ATOM    124  N   THR A  23      18.939  69.196  -2.015  1.00 33.87           N  
ATOM    125  CA  THR A  23      18.671  70.598  -2.455  1.00 40.59           C  
ATOM    126  C   THR A  23      17.485  71.287  -1.737  1.00 40.68           C  
ATOM    127  O   THR A  23      17.056  72.392  -2.124  1.00 45.35           O  
ATOM    128  CB  THR A  23      18.490  70.738  -3.982  1.00 37.29           C  
ATOM    129  CG2 THR A  23      19.793  70.457  -4.729  1.00 39.13           C  
ATOM    130  OG1 THR A  23      17.456  69.857  -4.413  1.00 35.03           O  
ATOM    131  N   VAL A  24      16.965  70.623  -0.716  1.00 40.33           N  
ATOM    132  CA  VAL A  24      15.915  71.154   0.114  1.00 42.94           C  
ATOM    133  C   VAL A  24      16.409  71.190   1.547  1.00 42.92           C  
ATOM    134  O   VAL A  24      17.281  70.422   1.938  1.00 38.01           O  
ATOM    135  CB  VAL A  24      14.660  70.282   0.056  1.00 47.86           C  
ATOM    136  CG1 VAL A  24      13.899  70.535  -1.250  1.00 49.10           C  
ATOM    137  CG2 VAL A  24      15.061  68.816   0.230  1.00 43.17           C  
ATOM    138  N   ASP A  25      15.834  72.101   2.316  1.00 39.56           N  
ATOM    139  CA  ASP A  25      16.188  72.295   3.686  1.00 43.46           C  
ATOM    140  C   ASP A  25      15.517  71.204   4.503  1.00 40.59           C  
ATOM    141  O   ASP A  25      14.290  71.097   4.539  1.00 48.64           O  
ATOM    142  CB  ASP A  25      15.690  73.680   4.113  1.00 50.34           C  
ATOM    143  CG  ASP A  25      15.662  73.853   5.595  1.00 55.07           C  
ATOM    144  OD1 ASP A  25      16.650  73.480   6.298  1.00 50.65           O  
ATOM    145  OD2 ASP A  25      14.621  74.367   6.049  1.00 66.35           O1-
ATOM    146  N   VAL A  26      16.305  70.390   5.154  1.00 41.37           N  
ATOM    147  CA  VAL A  26      15.686  69.341   5.952  1.00 44.75           C  
ATOM    148  C   VAL A  26      15.963  69.620   7.417  1.00 48.84           C  
ATOM    149  O   VAL A  26      16.092  68.697   8.217  1.00 56.29           O  
ATOM    150  CB  VAL A  26      16.053  67.906   5.491  1.00 45.90           C  
ATOM    151  CG1 VAL A  26      15.350  67.577   4.178  1.00 41.32           C  
ATOM    152  CG2 VAL A  26      17.564  67.728   5.386  1.00 42.40           C  
ATOM    153  N   GLY A  27      16.077  70.928   7.713  1.00 48.46           N  
ATOM    154  CA  GLY A  27      15.835  71.523   9.038  1.00 43.19           C  
ATOM    155  C   GLY A  27      15.678  70.582  10.212  1.00 37.18           C  
ATOM    156  O   GLY A  27      16.632  69.969  10.638  1.00 38.22           O  
ATOM    157  N   ALA A  28      14.476  70.511  10.765  1.00 39.56           N  
ATOM    158  CA  ALA A  28      14.234  69.706  11.955  1.00 40.34           C  
ATOM    159  C   ALA A  28      14.110  68.212  11.623  1.00 36.83           C  
ATOM    160  O   ALA A  28      14.010  67.374  12.531  1.00 35.97           O  
ATOM    161  CB  ALA A  28      12.976  70.230  12.683  1.00 45.51           C  
ATOM    162  N   LEU A  29      14.210  67.866  10.339  1.00 32.30           N  
ATOM    163  CA  LEU A  29      13.734  66.552   9.906  1.00 29.90           C  
ATOM    164  C   LEU A  29      14.585  65.425  10.458  1.00 27.58           C  
ATOM    165  O   LEU A  29      15.799  65.530  10.536  1.00 24.68           O  
ATOM    166  CB  LEU A  29      13.578  66.504   8.392  1.00 27.42           C  
ATOM    167  CG  LEU A  29      12.557  67.433   7.718  1.00 32.95           C  
ATOM    168  CD1 LEU A  29      12.382  66.973   6.282  1.00 40.24           C  
ATOM    169  CD2 LEU A  29      11.170  67.517   8.365  1.00 36.56           C  
ATOM    170  N   ARG A  30      13.946  64.347  10.913  1.00 23.89           N  
ATOM    171  CA  ARG A  30      14.688  63.155  11.297  1.00 20.40           C  
ATOM    172  C   ARG A  30      14.271  61.891  10.458  1.00 22.42           C  
ATOM    173  O   ARG A  30      15.018  60.900  10.315  1.00 20.19           O  
ATOM    174  CB  ARG A  30      14.514  62.886  12.809  1.00 22.36           C  
ATOM    175  CG  ARG A  30      15.171  63.993  13.673  1.00 29.73           C  
ATOM    176  CD  ARG A  30      14.774  63.996  15.153  1.00 37.48           C  
ATOM    177  NE  ARG A  30      15.015  62.700  15.776  1.00 43.30           N  
ATOM    178  CZ  ARG A  30      14.561  62.320  16.980  1.00 46.96           C  
ATOM    179  NH1 ARG A  30      13.820  63.137  17.730  1.00 45.65           N1+
ATOM    180  NH2 ARG A  30      14.849  61.103  17.437  1.00 41.11           N  
ATOM    181  N   CYS A  31      13.064  61.929   9.908  1.00 17.12           N  
ATOM    182  CA  CYS A  31      12.562  60.691   9.242  1.00 20.01           C  
ATOM    183  C   CYS A  31      12.211  61.027   7.805  1.00 19.75           C  
ATOM    184  O   CYS A  31      11.174  61.702   7.510  1.00 20.46           O  
ATOM    185  CB  CYS A  31      11.340  60.209   9.993  1.00 18.70           C  
ATOM    186  SG  CYS A  31      10.596  58.685   9.209  1.00 18.71           S  
ATOM    187  N   LEU A  32      13.045  60.570   6.880  1.00 17.37           N  
ATOM    188  CA  LEU A  32      12.807  60.822   5.446  1.00 17.17           C  
ATOM    189  C   LEU A  32      12.453  59.453   4.887  1.00 18.65           C  
ATOM    190  O   LEU A  32      13.202  58.505   5.109  1.00 17.07           O  
ATOM    191  CB  LEU A  32      14.130  61.278   4.813  1.00 20.36           C  
ATOM    192  CG  LEU A  32      14.709  62.655   5.176  1.00 24.63           C  
ATOM    193  CD1 LEU A  32      15.710  62.920   4.043  1.00 26.23           C  
ATOM    194  CD2 LEU A  32      13.603  63.715   5.212  1.00 25.00           C  
ATOM    195  N   ALA A  33      11.315  59.335   4.198  1.00 15.60           N  
ATOM    196  CA  ALA A  33      10.861  58.006   3.711  1.00 15.01           C  
ATOM    197  C   ALA A  33       9.961  58.244   2.522  1.00 14.06           C  
ATOM    198  O   ALA A  33       9.446  59.381   2.327  1.00 15.00           O  
ATOM    199  CB  ALA A  33      10.088  57.270   4.843  1.00 16.53           C  
ATOM    200  N   GLY A  34       9.639  57.154   1.791  1.00 15.22           N  
ATOM    201  CA  GLY A  34       8.735  57.307   0.680  1.00 16.70           C  
ATOM    202  C   GLY A  34       8.732  56.105  -0.238  1.00 15.77           C  
ATOM    203  O   GLY A  34       9.452  55.163  -0.028  1.00 16.45           O  
ATOM    204  N   SER A  35       7.924  56.196  -1.274  1.00 16.83           N  
ATOM    205  CA  SER A  35       7.777  55.135  -2.239  1.00 19.49           C  
ATOM    206  C   SER A  35       7.761  55.904  -3.543  1.00 24.20           C  
ATOM    207  O   SER A  35       6.757  56.610  -3.813  1.00 26.89           O  
ATOM    208  CB  SER A  35       6.429  54.440  -1.958  1.00 22.60           C  
ATOM    209  OG  SER A  35       6.158  53.430  -2.940  1.00 27.14           O  
ATOM    210  N   VAL A  36       8.847  55.807  -4.349  1.00 20.99           N  
ATOM    211  CA  VAL A  36       9.034  56.734  -5.493  1.00 22.31           C  
ATOM    212  C   VAL A  36       9.576  55.999  -6.686  1.00 21.79           C  
ATOM    213  O   VAL A  36      10.266  54.982  -6.524  1.00 17.79           O  
ATOM    214  CB  VAL A  36      10.013  57.890  -5.154  1.00 24.42           C  
ATOM    215  CG1 VAL A  36       9.404  58.733  -4.044  1.00 31.56           C  
ATOM    216  CG2 VAL A  36      11.350  57.338  -4.700  1.00 23.20           C  
ATOM    217  N   ILE A  37       9.159  56.471  -7.852  1.00 23.39           N  
ATOM    218  CA  ILE A  37       9.880  56.266  -9.125  1.00 22.23           C  
ATOM    219  C   ILE A  37      10.641  57.544  -9.398  1.00 21.18           C  
ATOM    220  O   ILE A  37      10.056  58.603  -9.665  1.00 23.51           O  
ATOM    221  CB  ILE A  37       8.855  56.038 -10.280  1.00 22.46           C  
ATOM    222  CG1 ILE A  37       7.929  54.891  -9.912  1.00 29.14           C  
ATOM    223  CG2 ILE A  37       9.622  55.821 -11.604  1.00 26.54           C  
ATOM    224  CD1 ILE A  37       6.599  54.887 -10.678  1.00 28.96           C  
ATOM    225  N   PRO A  38      11.975  57.529  -9.267  1.00 19.98           N  
ATOM    226  CA  PRO A  38      12.739  58.722  -9.417  1.00 19.20           C  
ATOM    227  C   PRO A  38      12.593  59.335 -10.802  1.00 19.91           C  
ATOM    228  O   PRO A  38      12.525  58.619 -11.821  1.00 21.84           O  
ATOM    229  CB  PRO A  38      14.196  58.242  -9.271  1.00 22.93           C  
ATOM    230  CG  PRO A  38      14.056  56.981  -8.513  1.00 24.78           C  
ATOM    231  CD  PRO A  38      12.799  56.353  -8.913  1.00 20.48           C  
ATOM    232  N   THR A  39      12.543  60.651 -10.831  1.00 20.55           N  
ATOM    233  CA  THR A  39      12.497  61.388 -12.071  1.00 22.40           C  
ATOM    234  C   THR A  39      13.804  61.138 -12.821  1.00 22.99           C  
ATOM    235  O   THR A  39      13.803  61.011 -14.050  1.00 22.68           O  
ATOM    236  CB  THR A  39      12.343  62.894 -11.825  1.00 27.62           C  
ATOM    237  CG2 THR A  39      12.131  63.683 -13.133  1.00 27.58           C  
ATOM    238  OG1 THR A  39      11.253  63.118 -10.921  1.00 32.18           O  
ATOM    239  N   THR A  40      14.926  61.045 -12.102  1.00 21.37           N  
ATOM    240  CA  THR A  40      16.243  60.743 -12.786  1.00 18.39           C  
ATOM    241  C   THR A  40      17.098  60.105 -11.723  1.00 17.82           C  
ATOM    242  O   THR A  40      16.920  60.412 -10.544  1.00 16.89           O  
ATOM    243  CB  THR A  40      17.034  61.955 -13.425  1.00 22.70           C  
ATOM    244  CG2 THR A  40      16.127  62.888 -14.206  1.00 20.33           C  
ATOM    245  OG1 THR A  40      17.667  62.731 -12.426  1.00 27.30           O  
ATOM    246  N   LEU A  41      17.979  59.191 -12.145  1.00 15.80           N  
ATOM    247  CA  LEU A  41      18.883  58.543 -11.227  1.00 16.98           C  
ATOM    248  C   LEU A  41      20.188  58.506 -12.064  1.00 16.19           C  
ATOM    249  O   LEU A  41      20.206  58.091 -13.240  1.00 15.57           O  
ATOM    250  CB  LEU A  41      18.348  57.136 -10.929  1.00 20.53           C  
ATOM    251  CG  LEU A  41      18.901  56.272  -9.796  1.00 31.85           C  
ATOM    252  CD1 LEU A  41      19.011  57.135  -8.533  1.00 30.18           C  
ATOM    253  CD2 LEU A  41      17.954  55.056  -9.555  1.00 28.35           C  
ATOM    254  N   THR A  42      21.282  58.920 -11.441  1.00 17.82           N  
ATOM    255  CA  THR A  42      22.574  59.059 -12.164  1.00 18.32           C  
ATOM    256  C   THR A  42      23.679  58.413 -11.355  1.00 20.70           C  
ATOM    257  O   THR A  42      23.776  58.683 -10.186  1.00 20.74           O  
ATOM    258  CB  THR A  42      22.949  60.557 -12.352  1.00 21.39           C  
ATOM    259  CG2 THR A  42      24.300  60.767 -13.115  1.00 22.10           C  
ATOM    260  OG1 THR A  42      21.898  61.298 -13.010  1.00 24.79           O  
ATOM    261  N   THR A  43      24.496  57.567 -11.959  1.00 20.44           N  
ATOM    262  CA  THR A  43      25.674  57.030 -11.220  1.00 21.27           C  
ATOM    263  C   THR A  43      26.773  58.082 -11.435  1.00 23.67           C  
ATOM    264  O   THR A  43      27.052  58.520 -12.553  1.00 22.48           O  
ATOM    265  CB  THR A  43      26.095  55.683 -11.759  1.00 29.43           C  
ATOM    266  CG2 THR A  43      24.994  54.811 -11.711  1.00 24.19           C  
ATOM    267  OG1 THR A  43      26.396  55.834 -13.137  1.00 38.29           O  
ATOM    268  N   LEU A  44      27.346  58.535 -10.351  1.00 22.80           N  
ATOM    269  CA  LEU A  44      28.386  59.551 -10.415  1.00 22.44           C  
ATOM    270  C   LEU A  44      29.723  58.829 -10.455  1.00 28.88           C  
ATOM    271  O   LEU A  44      29.859  57.665 -10.042  1.00 27.88           O  
ATOM    272  CB  LEU A  44      28.332  60.517  -9.242  1.00 25.88           C  
ATOM    273  CG  LEU A  44      27.026  61.333  -9.084  1.00 27.78           C  
ATOM    274  CD1 LEU A  44      27.044  62.056  -7.758  1.00 31.71           C  
ATOM    275  CD2 LEU A  44      26.759  62.280 -10.256  1.00 32.60           C  
ATOM    276  N   GLU A  45      30.668  59.502 -11.075  1.00 35.44           N  
ATOM    277  CA  GLU A  45      32.057  59.016 -11.093  1.00 46.94           C  
ATOM    278  C   GLU A  45      32.460  58.696  -9.642  1.00 40.03           C  
ATOM    279  O   GLU A  45      32.393  59.573  -8.786  1.00 43.31           O  
ATOM    280  CB  GLU A  45      32.967  60.051 -11.795  1.00 47.99           C  
ATOM    281  CG  GLU A  45      32.912  61.538 -11.358  1.00 62.47           C  
ATOM    282  CD  GLU A  45      31.536  62.113 -10.920  1.00 66.14           C  
ATOM    283  OE1 GLU A  45      30.664  62.460 -11.785  1.00 60.62           O  
ATOM    284  OE2 GLU A  45      31.350  62.262  -9.677  1.00 63.85           O1-
ATOM    285  N   GLY A  46      32.744  57.419  -9.365  1.00 36.64           N  
ATOM    286  CA  GLY A  46      33.124  56.937  -7.990  1.00 35.30           C  
ATOM    287  C   GLY A  46      32.107  55.990  -7.349  1.00 34.63           C  
ATOM    288  O   GLY A  46      32.399  55.276  -6.381  1.00 33.50           O  
ATOM    289  N   GLY A  47      30.891  55.950  -7.887  1.00 27.32           N  
ATOM    290  CA  GLY A  47      29.911  54.943  -7.424  1.00 27.19           C  
ATOM    291  C   GLY A  47      28.810  55.623  -6.569  1.00 25.78           C  
ATOM    292  O   GLY A  47      27.802  54.952  -6.198  1.00 21.86           O  
ATOM    293  N   ASN A  48      28.979  56.908  -6.256  1.00 20.65           N  
ATOM    294  CA  ASN A  48      27.856  57.697  -5.629  1.00 19.04           C  
ATOM    295  C   ASN A  48      26.632  57.819  -6.595  1.00 19.09           C  
ATOM    296  O   ASN A  48      26.765  57.739  -7.811  1.00 20.59           O  
ATOM    297  CB  ASN A  48      28.263  59.101  -5.212  1.00 18.05           C  
ATOM    298  CG  ASN A  48      29.224  59.099  -3.985  1.00 19.68           C  
ATOM    299  ND2 ASN A  48      29.767  60.250  -3.654  1.00 23.75           N  
ATOM    300  OD1 ASN A  48      29.418  58.077  -3.358  1.00 18.53           O  
ATOM    301  N   LEU A  49      25.481  58.059  -6.024  1.00 18.18           N  
ATOM    302  CA  LEU A  49      24.255  58.091  -6.794  1.00 18.72           C  
ATOM    303  C   LEU A  49      23.619  59.455  -6.612  1.00 17.38           C  
ATOM    304  O   LEU A  49      23.561  59.983  -5.479  1.00 18.25           O  
ATOM    305  CB  LEU A  49      23.350  57.049  -6.176  1.00 19.25           C  
ATOM    306  CG  LEU A  49      21.994  56.806  -6.764  1.00 28.65           C  
ATOM    307  CD1 LEU A  49      22.113  56.285  -8.198  1.00 29.90           C  
ATOM    308  CD2 LEU A  49      21.347  55.755  -5.873  1.00 26.82           C  
ATOM    309  N   GLU A  50      23.112  60.039  -7.700  1.00 15.94           N  
ATOM    310  CA  GLU A  50      22.360  61.254  -7.561  1.00 16.57           C  
ATOM    311  C   GLU A  50      20.887  60.968  -7.957  1.00 18.45           C  
ATOM    312  O   GLU A  50      20.694  60.328  -9.019  1.00 17.97           O  
ATOM    313  CB  GLU A  50      22.952  62.288  -8.457  1.00 17.99           C  
ATOM    314  CG  GLU A  50      22.108  63.591  -8.369  1.00 22.38           C  
ATOM    315  CD  GLU A  50      22.795  64.767  -9.023  1.00 33.81           C  
ATOM    316  OE1 GLU A  50      24.001  64.653  -9.315  1.00 38.29           O  
ATOM    317  OE2 GLU A  50      22.102  65.807  -9.206  1.00 36.47           O1-
ATOM    318  N   ALA A  51      19.920  61.379  -7.119  1.00 18.31           N  
ATOM    319  CA  ALA A  51      18.483  61.077  -7.372  1.00 16.00           C  
ATOM    320  C   ALA A  51      17.804  62.393  -7.511  1.00 16.68           C  
ATOM    321  O   ALA A  51      18.041  63.273  -6.707  1.00 20.10           O  
ATOM    322  CB  ALA A  51      17.858  60.338  -6.172  1.00 17.79           C  
ATOM    323  N   LYS A  52      16.946  62.503  -8.525  1.00 17.75           N  
ATOM    324  CA  LYS A  52      16.026  63.632  -8.610  1.00 20.76           C  
ATOM    325  C   LYS A  52      14.603  63.119  -8.450  1.00 21.87           C  
ATOM    326  O   LYS A  52      14.193  62.114  -9.042  1.00 20.57           O  
ATOM    327  CB  LYS A  52      16.268  64.380  -9.918  1.00 21.95           C  
ATOM    328  CG  LYS A  52      15.376  65.628 -10.001  1.00 25.58           C  
ATOM    329  CD  LYS A  52      15.801  66.613 -11.072  1.00 34.55           C  
ATOM    330  CE  LYS A  52      15.586  66.113 -12.485  1.00 36.13           C  
ATOM    331  NZ  LYS A  52      16.291  67.036 -13.436  1.00 42.37           N1+
ATOM    332  N   VAL A  53      13.825  63.750  -7.564  1.00 24.58           N  
ATOM    333  CA  VAL A  53      12.474  63.269  -7.280  1.00 26.50           C  
ATOM    334  C   VAL A  53      11.602  64.525  -7.301  1.00 32.62           C  
ATOM    335  O   VAL A  53      12.009  65.569  -6.813  1.00 29.85           O  
ATOM    336  CB  VAL A  53      12.300  62.591  -5.892  1.00 29.17           C  
ATOM    337  CG1 VAL A  53      12.948  61.187  -5.850  1.00 30.81           C  
ATOM    338  CG2 VAL A  53      12.839  63.466  -4.758  1.00 38.31           C  
ATOM    339  N   THR A  54      10.429  64.419  -7.889  1.00 44.94           N  
ATOM    340  CA  THR A  54       9.665  65.646  -8.192  1.00 54.48           C  
ATOM    341  C   THR A  54       8.433  65.658  -7.303  1.00 59.01           C  
ATOM    342  O   THR A  54       7.452  65.000  -7.614  1.00 62.00           O  
ATOM    343  CB  THR A  54       9.300  65.749  -9.696  1.00 53.33           C  
ATOM    344  CG2 THR A  54      10.497  66.152 -10.547  1.00 44.67           C  
ATOM    345  OG1 THR A  54       8.832  64.475 -10.147  1.00 59.37           O  
ATOM    346  N   MET A  55       8.525  66.413  -6.200  1.00 68.38           N  
ATOM    347  CA  MET A  55       7.590  66.402  -5.057  1.00 74.28           C  
ATOM    348  C   MET A  55       6.911  67.764  -4.816  1.00 86.14           C  
ATOM    349  O   MET A  55       6.972  68.643  -5.669  1.00 81.55           O  
ATOM    350  CB  MET A  55       8.340  65.994  -3.781  1.00 77.96           C  
ATOM    351  CG  MET A  55       9.369  67.016  -3.315  1.00 78.14           C  
ATOM    352  SD  MET A  55       9.887  66.889  -1.592  1.00 91.72           S  
ATOM    353  CE  MET A  55       8.392  67.326  -0.700  1.00 87.90           C  
ATOM    354  N   HIS A  56       6.313  67.939  -3.629  1.00 97.05           N  
ATOM    355  CA  HIS A  56       5.447  69.096  -3.307  1.00103.88           C  
ATOM    356  C   HIS A  56       5.651  69.707  -1.925  1.00106.03           C  
ATOM    357  O   HIS A  56       4.947  69.342  -0.977  1.00105.98           O  
ATOM    358  CB  HIS A  56       3.972  68.715  -3.519  1.00103.46           C  
ATOM    359  CG  HIS A  56       3.696  67.219  -3.418  1.00108.17           C  
ATOM    360  CD2 HIS A  56       3.274  66.431  -2.342  1.00107.71           C  
ATOM    361  ND1 HIS A  56       3.839  66.379  -4.469  1.00105.09           N  
ATOM    362  CE1 HIS A  56       3.525  65.125  -4.088  1.00106.63           C  
ATOM    363  NE2 HIS A  56       3.179  65.157  -2.786  1.00104.96           N  
ATOM    364  N   ILE A  57       6.596  70.652  -1.808  1.00105.81           N  
ATOM    365  CA  ILE A  57       6.951  71.285  -0.514  1.00108.52           C  
ATOM    366  C   ILE A  57       5.986  72.406  -0.125  1.00112.52           C  
ATOM    367  O   ILE A  57       5.650  73.255  -0.955  1.00114.42           O  
ATOM    368  CB  ILE A  57       8.382  71.894  -0.508  1.00107.63           C  
ATOM    369  CG1 ILE A  57       9.433  70.886  -0.973  1.00103.67           C  
ATOM    370  CG2 ILE A  57       8.740  72.454   0.868  1.00104.81           C  
ATOM    371  CD1 ILE A  57       9.900  71.118  -2.389  1.00 96.85           C  
ATOM    372  N   LYS A  58       5.562  72.403   1.142  1.00111.37           N  
ATOM    373  CA  LYS A  58       4.714  73.458   1.728  1.00106.22           C  
ATOM    374  C   LYS A  58       3.682  74.089   0.764  1.00107.22           C  
ATOM    375  O   LYS A  58       3.402  75.291   0.849  1.00113.12           O  
ATOM    376  CB  LYS A  58       5.588  74.541   2.399  1.00101.16           C  
ATOM    377  CG  LYS A  58       6.451  74.060   3.565  1.00 94.09           C  
ATOM    378  CD  LYS A  58       5.656  73.180   4.519  1.00 86.64           C  
ATOM    379  CE  LYS A  58       6.071  73.391   5.961  1.00 80.71           C  
ATOM    380  NZ  LYS A  58       4.993  72.901   6.861  1.00 72.86           N1+
ATOM    381  N   GLY A  59       3.124  73.268  -0.134  1.00102.86           N  
ATOM    382  CA  GLY A  59       2.153  73.714  -1.141  1.00 95.86           C  
ATOM    383  C   GLY A  59       2.230  72.999  -2.486  1.00 96.67           C  
ATOM    384  O   GLY A  59       1.824  71.837  -2.603  1.00 84.54           O  
ATOM    385  N   ARG A  60       2.757  73.707  -3.494  1.00103.34           N  
ATOM    386  CA  ARG A  60       2.836  73.232  -4.898  1.00102.12           C  
ATOM    387  C   ARG A  60       4.135  72.432  -5.197  1.00102.40           C  
ATOM    388  O   ARG A  60       4.982  72.274  -4.310  1.00105.40           O  
ATOM    389  CB  ARG A  60       2.650  74.407  -5.881  1.00 99.52           C  
ATOM    390  CG  ARG A  60       1.544  74.196  -6.920  1.00101.86           C  
ATOM    391  CD  ARG A  60       0.330  75.113  -6.725  1.00 93.59           C  
ATOM    392  NE  ARG A  60       0.175  76.078  -7.824  1.00 92.22           N  
ATOM    393  CZ  ARG A  60      -0.645  75.932  -8.871  1.00 87.96           C  
ATOM    394  NH1 ARG A  60      -1.425  74.862  -8.985  1.00 81.41           N1+
ATOM    395  NH2 ARG A  60      -0.694  76.867  -9.811  1.00 80.44           N  
ATOM    396  N   SER A  61       4.295  71.945  -6.437  1.00 96.75           N  
ATOM    397  CA  SER A  61       5.249  70.838  -6.738  1.00 87.62           C  
ATOM    398  C   SER A  61       6.648  71.176  -7.329  1.00 79.74           C  
ATOM    399  O   SER A  61       6.753  71.822  -8.379  1.00 69.17           O  
ATOM    400  CB  SER A  61       4.548  69.694  -7.521  1.00 85.10           C  
ATOM    401  OG  SER A  61       4.680  69.803  -8.929  1.00 79.05           O  
ATOM    402  N   GLN A  62       7.695  70.677  -6.646  1.00 70.64           N  
ATOM    403  CA  GLN A  62       9.110  71.024  -6.875  1.00 60.20           C  
ATOM    404  C   GLN A  62       9.976  69.766  -7.119  1.00 55.73           C  
ATOM    405  O   GLN A  62       9.587  68.654  -6.772  1.00 47.26           O  
ATOM    406  CB  GLN A  62       9.640  71.815  -5.666  1.00 59.64           C  
ATOM    407  CG  GLN A  62      11.149  72.016  -5.628  1.00 64.84           C  
ATOM    408  CD  GLN A  62      11.576  73.264  -4.877  1.00 73.30           C  
ATOM    409  NE2 GLN A  62      11.387  74.429  -5.506  1.00 69.35           N  
ATOM    410  OE1 GLN A  62      12.082  73.188  -3.750  1.00 77.14           O  
ATOM    411  N   GLU A  63      11.137  69.929  -7.733  1.00 53.01           N  
ATOM    412  CA  GLU A  63      12.049  68.787  -7.823  1.00 51.79           C  
ATOM    413  C   GLU A  63      13.299  68.924  -6.947  1.00 48.83           C  
ATOM    414  O   GLU A  63      14.008  69.933  -6.986  1.00 52.77           O  
ATOM    415  CB  GLU A  63      12.380  68.402  -9.271  1.00 56.99           C  
ATOM    416  CG  GLU A  63      13.217  69.367 -10.085  1.00 63.78           C  
ATOM    417  CD  GLU A  63      13.047  69.105 -11.578  1.00 80.41           C  
ATOM    418  OE1 GLU A  63      12.219  68.219 -11.915  1.00 91.76           O  
ATOM    419  OE2 GLU A  63      13.717  69.769 -12.415  1.00 74.27           O1-
ATOM    420  N   VAL A  64      13.532  67.873  -6.165  1.00 37.74           N  
ATOM    421  CA  VAL A  64      14.551  67.817  -5.171  1.00 33.65           C  
ATOM    422  C   VAL A  64      15.631  66.872  -5.688  1.00 28.70           C  
ATOM    423  O   VAL A  64      15.280  65.825  -6.240  1.00 27.10           O  
ATOM    424  CB  VAL A  64      13.986  67.196  -3.891  1.00 34.79           C  
ATOM    425  CG1 VAL A  64      15.063  67.173  -2.815  1.00 35.30           C  
ATOM    426  CG2 VAL A  64      12.776  67.988  -3.427  1.00 46.30           C  
ATOM    427  N   LYS A  65      16.894  67.272  -5.553  1.00 25.33           N  
ATOM    428  CA  LYS A  65      18.020  66.375  -5.906  1.00 25.81           C  
ATOM    429  C   LYS A  65      18.721  65.952  -4.620  1.00 25.48           C  
ATOM    430  O   LYS A  65      18.883  66.762  -3.685  1.00 27.26           O  
ATOM    431  CB  LYS A  65      19.005  67.013  -6.869  1.00 28.83           C  
ATOM    432  CG  LYS A  65      18.399  67.546  -8.179  1.00 35.16           C  
ATOM    433  CD  LYS A  65      19.469  68.328  -8.962  1.00 38.92           C  
ATOM    434  CE  LYS A  65      18.835  69.195 -10.057  1.00 50.33           C  
ATOM    435  NZ  LYS A  65      19.753  70.246 -10.609  1.00 56.02           N1+
ATOM    436  N   ALA A  66      19.191  64.703  -4.559  1.00 20.15           N  
ATOM    437  CA  ALA A  66      20.000  64.303  -3.430  1.00 18.09           C  
ATOM    438  C   ALA A  66      21.198  63.560  -3.987  1.00 21.44           C  
ATOM    439  O   ALA A  66      21.042  62.845  -5.006  1.00 19.68           O  
ATOM    440  CB  ALA A  66      19.154  63.395  -2.535  1.00 19.48           C  
ATOM    441  N   VAL A  67      22.379  63.678  -3.345  1.00 18.00           N  
ATOM    442  CA  VAL A  67      23.527  62.829  -3.701  1.00 19.26           C  
ATOM    443  C   VAL A  67      23.774  61.885  -2.535  1.00 16.79           C  
ATOM    444  O   VAL A  67      23.785  62.378  -1.336  1.00 19.40           O  
ATOM    445  CB  VAL A  67      24.803  63.636  -3.881  1.00 20.58           C  
ATOM    446  CG1 VAL A  67      26.005  62.670  -3.944  1.00 23.04           C  
ATOM    447  CG2 VAL A  67      24.674  64.578  -5.091  1.00 24.17           C  
ATOM    448  N   LEU A  68      23.873  60.582  -2.853  1.00 15.17           N  
ATOM    449  CA  LEU A  68      23.927  59.546  -1.850  1.00 15.71           C  
ATOM    450  C   LEU A  68      25.261  58.830  -2.049  1.00 15.32           C  
ATOM    451  O   LEU A  68      25.681  58.568  -3.209  1.00 15.62           O  
ATOM    452  CB  LEU A  68      22.812  58.523  -2.045  1.00 17.55           C  
ATOM    453  CG  LEU A  68      21.363  59.145  -2.008  1.00 22.15           C  
ATOM    454  CD1 LEU A  68      20.411  58.060  -2.510  1.00 24.67           C  
ATOM    455  CD2 LEU A  68      21.035  59.360  -0.578  1.00 21.51           C  
ATOM    456  N   SER A  69      25.808  58.370  -0.929  1.00 16.76           N  
ATOM    457  CA  SER A  69      27.109  57.653  -1.011  1.00 16.18           C  
ATOM    458  C   SER A  69      27.051  56.437  -0.168  1.00 15.48           C  
ATOM    459  O   SER A  69      26.324  56.408   0.892  1.00 14.14           O  
ATOM    460  CB  SER A  69      28.177  58.585  -0.389  1.00 18.71           C  
ATOM    461  OG  SER A  69      29.464  57.907  -0.489  1.00 15.79           O  
ATOM    462  N   LYS A  70      27.869  55.412  -0.554  1.00 14.68           N  
ATOM    463  CA  LYS A  70      27.994  54.247   0.325  1.00 15.76           C  
ATOM    464  C   LYS A  70      28.846  54.534   1.555  1.00 18.51           C  
ATOM    465  O   LYS A  70      28.896  53.721   2.508  1.00 18.62           O  
ATOM    466  CB  LYS A  70      28.629  53.069  -0.449  1.00 17.11           C  
ATOM    467  CG  LYS A  70      27.724  52.550  -1.573  1.00 21.98           C  
ATOM    468  CD  LYS A  70      26.631  51.807  -0.883  1.00 26.13           C  
ATOM    469  CE  LYS A  70      25.659  51.267  -1.922  1.00 31.22           C  
ATOM    470  NZ  LYS A  70      24.457  50.898  -1.116  1.00 34.56           N1+
ATOM    471  N   THR A  71      29.561  55.648   1.548  1.00 17.11           N  
ATOM    472  CA  THR A  71      30.398  56.038   2.689  1.00 16.98           C  
ATOM    473  C   THR A  71      29.745  57.193   3.469  1.00 19.02           C  
ATOM    474  O   THR A  71      29.249  58.150   2.859  1.00 19.40           O  
ATOM    475  CB  THR A  71      31.740  56.583   2.134  1.00 15.80           C  
ATOM    476  CG2 THR A  71      32.678  56.973   3.244  1.00 19.85           C  
ATOM    477  OG1 THR A  71      32.311  55.534   1.354  1.00 16.14           O  
ATOM    478  N   ASP A  72      29.748  57.103   4.787  1.00 19.60           N  
ATOM    479  CA  ASP A  72      29.067  58.105   5.606  1.00 24.52           C  
ATOM    480  C   ASP A  72      30.094  59.243   5.826  1.00 32.71           C  
ATOM    481  O   ASP A  72      31.295  59.018   5.843  1.00 42.20           O  
ATOM    482  CB  ASP A  72      28.611  57.387   6.850  1.00 27.25           C  
ATOM    483  CG  ASP A  72      27.576  58.150   7.674  1.00 31.45           C  
ATOM    484  OD1 ASP A  72      27.188  59.304   7.344  1.00 30.33           O  
ATOM    485  OD2 ASP A  72      27.104  57.486   8.627  1.00 31.83           O1-
ATOM    486  N   GLU A  73      29.641  60.475   5.814  1.00 42.72           N  
ATOM    487  CA  GLU A  73      30.484  61.633   6.077  1.00 49.78           C  
ATOM    488  C   GLU A  73      29.939  62.147   7.386  1.00 52.85           C  
ATOM    489  O   GLU A  73      28.787  62.590   7.421  1.00 44.51           O  
ATOM    490  CB  GLU A  73      30.234  62.672   4.972  1.00 58.32           C  
ATOM    491  CG  GLU A  73      31.383  63.597   4.640  1.00 63.49           C  
ATOM    492  CD  GLU A  73      30.912  64.874   3.957  1.00 66.12           C  
ATOM    493  OE1 GLU A  73      30.140  64.796   2.958  1.00 57.93           O  
ATOM    494  OE2 GLU A  73      31.330  65.962   4.424  1.00 64.65           O1-
ATOM    495  N   PRO A  74      30.715  62.061   8.487  1.00 62.56           N  
ATOM    496  CA  PRO A  74      30.125  62.675   9.693  1.00 64.54           C  
ATOM    497  C   PRO A  74      29.851  64.153   9.369  1.00 64.27           C  
ATOM    498  O   PRO A  74      30.806  64.903   9.234  1.00 69.08           O  
ATOM    499  CB  PRO A  74      31.236  62.514  10.752  1.00 64.89           C  
ATOM    500  CG  PRO A  74      32.165  61.459  10.218  1.00 57.63           C  
ATOM    501  CD  PRO A  74      32.088  61.561   8.723  1.00 61.31           C  
ATOM    502  N   GLY A  75      28.569  64.540   9.214  1.00 63.82           N  
ATOM    503  CA  GLY A  75      28.167  65.813   8.568  1.00 52.90           C  
ATOM    504  C   GLY A  75      26.858  66.437   9.060  1.00 51.75           C  
ATOM    505  O   GLY A  75      26.544  66.324  10.231  1.00 59.31           O  
ATOM    506  N   ILE A  76      26.087  67.076   8.162  1.00 44.07           N  
ATOM    507  CA  ILE A  76      24.881  67.903   8.507  1.00 37.50           C  
ATOM    508  C   ILE A  76      23.559  67.095   8.479  1.00 34.88           C  
ATOM    509  O   ILE A  76      22.437  67.600   8.784  1.00 34.61           O  
ATOM    510  CB  ILE A  76      24.770  69.056   7.505  1.00 42.27           C  
ATOM    511  CG1 ILE A  76      24.113  70.275   8.106  1.00 48.71           C  
ATOM    512  CG2 ILE A  76      24.027  68.693   6.215  1.00 46.28           C  
ATOM    513  CD1 ILE A  76      24.894  71.539   7.789  1.00 55.26           C  
ATOM    514  N   TYR A  77      23.697  65.870   8.005  1.00 27.93           N  
ATOM    515  CA  TYR A  77      22.513  64.982   7.863  1.00 26.24           C  
ATOM    516  C   TYR A  77      22.532  63.892   8.929  1.00 25.76           C  
ATOM    517  O   TYR A  77      21.876  62.864   8.774  1.00 26.27           O  
ATOM    518  CB  TYR A  77      22.449  64.413   6.435  1.00 24.08           C  
ATOM    519  CG  TYR A  77      22.299  65.478   5.366  1.00 26.23           C  
ATOM    520  CD1 TYR A  77      21.195  66.326   5.383  1.00 28.33           C  
ATOM    521  CD2 TYR A  77      23.300  65.692   4.383  1.00 25.44           C  
ATOM    522  CE1 TYR A  77      21.033  67.324   4.436  1.00 31.36           C  
ATOM    523  CE2 TYR A  77      23.161  66.709   3.433  1.00 27.74           C  
ATOM    524  CZ  TYR A  77      22.036  67.517   3.467  1.00 29.39           C  
ATOM    525  OH  TYR A  77      21.841  68.514   2.543  1.00 31.57           O  
ATOM    526  N   THR A  78      23.263  64.087  10.026  1.00 26.91           N  
ATOM    527  CA  THR A  78      23.394  63.052  11.032  1.00 27.02           C  
ATOM    528  C   THR A  78      22.050  62.639  11.685  1.00 24.97           C  
ATOM    529  O   THR A  78      21.871  61.475  11.991  1.00 32.45           O  
ATOM    530  CB  THR A  78      24.394  63.486  12.153  1.00 36.44           C  
ATOM    531  CG2 THR A  78      24.735  62.325  13.053  1.00 38.06           C  
ATOM    532  OG1 THR A  78      25.612  63.952  11.532  1.00 37.76           O  
ATOM    533  N   ALA A  79      21.142  63.568  11.908  1.00 22.99           N  
ATOM    534  CA  ALA A  79      19.889  63.242  12.609  1.00 24.57           C  
ATOM    535  C   ALA A  79      19.033  62.320  11.682  1.00 24.08           C  
ATOM    536  O   ALA A  79      18.289  61.456  12.142  1.00 24.87           O  
ATOM    537  CB  ALA A  79      19.142  64.512  12.965  1.00 24.36           C  
ATOM    538  N   ILE A  80      19.157  62.510  10.367  1.00 22.11           N  
ATOM    539  CA  ILE A  80      18.382  61.733   9.399  1.00 21.22           C  
ATOM    540  C   ILE A  80      18.809  60.273   9.385  1.00 20.42           C  
ATOM    541  O   ILE A  80      17.964  59.363   9.292  1.00 19.95           O  
ATOM    542  CB  ILE A  80      18.446  62.414   8.028  1.00 21.05           C  
ATOM    543  CG1 ILE A  80      17.561  63.679   8.153  1.00 24.74           C  
ATOM    544  CG2 ILE A  80      17.940  61.436   6.957  1.00 23.72           C  
ATOM    545  CD1 ILE A  80      17.721  64.625   6.991  1.00 28.79           C  
ATOM    546  N   GLY A  81      20.111  60.013   9.470  1.00 19.34           N  
ATOM    547  CA  GLY A  81      20.606  58.628   9.548  1.00 19.43           C  
ATOM    548  C   GLY A  81      20.737  58.004   8.145  1.00 17.84           C  
ATOM    549  O   GLY A  81      20.356  58.610   7.144  1.00 18.83           O  
ATOM    550  N   GLY A  82      21.331  56.829   8.087  1.00 19.74           N  
ATOM    551  CA  GLY A  82      21.468  56.057   6.833  1.00 20.42           C  
ATOM    552  C   GLY A  82      20.114  55.797   6.149  1.00 18.03           C  
ATOM    553  O   GLY A  82      19.103  55.534   6.846  1.00 20.02           O  
ATOM    554  N   ILE A  83      20.099  55.852   4.818  1.00 16.04           N  
ATOM    555  CA  ILE A  83      18.895  55.686   4.018  1.00 16.59           C  
ATOM    556  C   ILE A  83      18.874  54.246   3.496  1.00 17.82           C  
ATOM    557  O   ILE A  83      19.770  53.858   2.736  1.00 18.55           O  
ATOM    558  CB  ILE A  83      18.820  56.630   2.814  1.00 18.16           C  
ATOM    559  CG1 ILE A  83      19.149  58.136   3.116  1.00 23.11           C  
ATOM    560  CG2 ILE A  83      17.494  56.474   2.047  1.00 18.76           C  
ATOM    561  CD1 ILE A  83      18.193  58.857   4.027  1.00 25.51           C  
ATOM    562  N   HIS A  84      17.878  53.492   3.889  1.00 16.28           N  
ATOM    563  CA  HIS A  84      17.679  52.111   3.415  1.00 18.23           C  
ATOM    564  C   HIS A  84      16.786  52.117   2.225  1.00 16.26           C  
ATOM    565  O   HIS A  84      15.673  52.664   2.267  1.00 16.80           O  
ATOM    566  CB  HIS A  84      17.103  51.302   4.589  1.00 22.62           C  
ATOM    567  CG  HIS A  84      18.089  51.186   5.722  1.00 25.45           C  
ATOM    568  CD2 HIS A  84      19.103  50.264   5.930  1.00 26.83           C  
ATOM    569  ND1 HIS A  84      18.173  52.086   6.731  1.00 29.59           N  
ATOM    570  CE1 HIS A  84      19.221  51.734   7.531  1.00 26.82           C  
ATOM    571  NE2 HIS A  84      19.758  50.621   7.037  1.00 31.34           N  
ATOM    572  N   VAL A  85      17.231  51.515   1.132  1.00 15.60           N  
ATOM    573  CA  VAL A  85      16.493  51.586  -0.163  1.00 15.38           C  
ATOM    574  C   VAL A  85      16.234  50.185  -0.645  1.00 19.50           C  
ATOM    575  O   VAL A  85      17.130  49.364  -0.673  1.00 18.73           O  
ATOM    576  CB  VAL A  85      17.339  52.295  -1.260  1.00 17.16           C  
ATOM    577  CG1 VAL A  85      16.624  52.381  -2.619  1.00 18.08           C  
ATOM    578  CG2 VAL A  85      17.673  53.706  -0.805  1.00 17.56           C  
ATOM    579  N   ALA A  86      15.014  49.904  -1.107  1.00 18.93           N  
ATOM    580  CA  ALA A  86      14.779  48.531  -1.636  1.00 20.75           C  
ATOM    581  C   ALA A  86      13.840  48.741  -2.848  1.00 24.06           C  
ATOM    582  O   ALA A  86      13.100  49.707  -2.905  1.00 20.31           O  
ATOM    583  CB  ALA A  86      14.151  47.600  -0.646  1.00 21.42           C  
ATOM    584  N   LYS A  87      13.951  47.878  -3.841  1.00 26.79           N  
ATOM    585  CA  LYS A  87      13.065  47.912  -5.045  1.00 29.26           C  
ATOM    586  C   LYS A  87      11.754  47.269  -4.573  1.00 25.71           C  
ATOM    587  O   LYS A  87      11.750  46.343  -3.781  1.00 30.89           O  
ATOM    588  CB  LYS A  87      13.768  47.015  -6.081  1.00 32.88           C  
ATOM    589  CG  LYS A  87      13.704  47.345  -7.540  1.00 43.74           C  
ATOM    590  CD  LYS A  87      14.864  46.576  -8.165  1.00 48.68           C  
ATOM    591  CE  LYS A  87      14.974  46.721  -9.673  1.00 57.88           C  
ATOM    592  NZ  LYS A  87      15.929  47.782 -10.111  1.00 59.76           N1+
ATOM    593  N   ILE A  88      10.598  47.749  -5.003  1.00 26.96           N  
ATOM    594  CA  ILE A  88       9.370  47.125  -4.591  1.00 26.20           C  
ATOM    595  C   ILE A  88       9.303  45.987  -5.621  1.00 36.21           C  
ATOM    596  O   ILE A  88       9.080  46.229  -6.801  1.00 30.98           O  
ATOM    597  CB  ILE A  88       8.198  48.086  -4.771  1.00 32.08           C  
ATOM    598  CG1 ILE A  88       8.369  49.258  -3.791  1.00 28.83           C  
ATOM    599  CG2 ILE A  88       6.864  47.347  -4.539  1.00 33.50           C  
ATOM    600  CD1 ILE A  88       7.324  50.359  -3.909  1.00 34.30           C  
ATOM    601  N   GLY A  89       9.611  44.769  -5.198  1.00 41.38           N  
ATOM    602  CA  GLY A  89       9.857  43.691  -6.146  1.00 43.37           C  
ATOM    603  C   GLY A  89       8.553  43.228  -6.770  1.00 49.53           C  
ATOM    604  O   GLY A  89       8.562  42.502  -7.775  1.00 49.56           O  
ATOM    605  N   ARG A  90       7.434  43.605  -6.149  1.00 51.62           N  
ATOM    606  CA  ARG A  90       6.094  43.137  -6.599  1.00 52.72           C  
ATOM    607  C   ARG A  90       5.473  44.179  -7.522  1.00 52.47           C  
ATOM    608  O   ARG A  90       4.381  43.968  -8.059  1.00 53.27           O  
ATOM    609  CB  ARG A  90       5.150  42.779  -5.424  1.00 50.45           C  
ATOM    610  CG  ARG A  90       5.480  41.475  -4.698  1.00 50.61           C  
ATOM    611  CD  ARG A  90       4.805  40.342  -5.413  1.00 55.27           C  
ATOM    612  NE  ARG A  90       5.334  39.007  -5.163  1.00 63.23           N  
ATOM    613  CZ  ARG A  90       4.926  37.927  -5.843  1.00 63.21           C  
ATOM    614  NH1 ARG A  90       3.996  38.055  -6.780  1.00 46.04           N1+
ATOM    615  NH2 ARG A  90       5.445  36.722  -5.598  1.00 62.79           N  
ATOM    616  N   SER A  91       6.174  45.311  -7.663  1.00 48.97           N  
ATOM    617  CA  SER A  91       5.966  46.258  -8.770  1.00 54.86           C  
ATOM    618  C   SER A  91       6.722  45.768 -10.029  1.00 62.35           C  
ATOM    619  O   SER A  91       7.485  46.534 -10.632  1.00 78.55           O  
ATOM    620  CB  SER A  91       6.488  47.660  -8.374  1.00 47.50           C  
ATOM    621  OG  SER A  91       5.637  48.672  -8.888  1.00 37.23           O  
ATOM    622  N   HIS A  92       6.513  44.496 -10.398  1.00 68.13           N  
ATOM    623  CA  HIS A  92       7.164  43.837 -11.535  1.00 69.15           C  
ATOM    624  C   HIS A  92       8.686  44.015 -11.597  1.00 76.78           C  
ATOM    625  O   HIS A  92       9.388  43.587 -10.672  1.00 82.84           O  
ATOM    626  CB  HIS A  92       6.430  44.133 -12.861  1.00 78.09           C  
ATOM    627  CG  HIS A  92       6.032  45.601 -13.070  1.00 82.90           C  
ATOM    628  CD2 HIS A  92       6.816  46.765 -13.205  1.00 77.05           C  
ATOM    629  ND1 HIS A  92       4.742  45.993 -13.209  1.00 79.15           N  
ATOM    630  CE1 HIS A  92       4.703  47.333 -13.403  1.00 80.41           C  
ATOM    631  NE2 HIS A  92       5.973  47.801 -13.392  1.00 81.96           N  
ATOM    632  N   VAL A  93       9.213  44.619 -12.668  1.00 71.14           N  
ATOM    633  CA  VAL A  93      10.651  44.971 -12.775  1.00 73.98           C  
ATOM    634  C   VAL A  93      10.799  46.507 -12.762  1.00 80.18           C  
ATOM    635  O   VAL A  93       9.788  47.222 -12.746  1.00 94.26           O  
ATOM    636  CB  VAL A  93      11.353  44.320 -14.015  1.00 65.46           C  
ATOM    637  CG1 VAL A  93      10.905  44.941 -15.338  1.00 46.41           C  
ATOM    638  CG2 VAL A  93      12.876  44.366 -13.877  1.00 70.15           C  
ATOM    639  N   LYS A  94      12.035  47.010 -12.734  1.00 67.26           N  
ATOM    640  CA  LYS A  94      12.313  48.434 -12.978  1.00 64.73           C  
ATOM    641  C   LYS A  94      12.698  49.231 -11.731  1.00 53.26           C  
ATOM    642  O   LYS A  94      13.524  48.788 -10.934  1.00 60.28           O  
ATOM    643  CB  LYS A  94      11.177  49.145 -13.780  1.00 60.79           C  
ATOM    644  CG  LYS A  94      10.874  48.546 -15.154  1.00 57.44           C  
ATOM    645  CD  LYS A  94      11.691  49.103 -16.300  1.00 49.05           C  
ATOM    646  CE  LYS A  94      11.486  48.150 -17.479  1.00 59.31           C  
ATOM    647  NZ  LYS A  94      12.394  48.328 -18.653  1.00 60.79           N1+
ATOM    648  N   ASP A  95      12.058  50.384 -11.550  1.00 45.06           N  
ATOM    649  CA  ASP A  95      12.671  51.516 -10.878  1.00 35.02           C  
ATOM    650  C   ASP A  95      11.687  52.158  -9.868  1.00 28.16           C  
ATOM    651  O   ASP A  95      11.664  53.385  -9.726  1.00 27.58           O  
ATOM    652  CB  ASP A  95      12.872  52.515 -11.948  1.00 42.89           C  
ATOM    653  CG  ASP A  95      11.622  52.634 -12.793  1.00 47.85           C  
ATOM    654  OD1 ASP A  95      10.581  51.966 -12.453  1.00 38.92           O  
ATOM    655  OD2 ASP A  95      11.674  53.370 -13.786  1.00 54.93           O1-
ATOM    656  N   HIS A  96      10.871  51.331  -9.235  1.00 26.16           N  
ATOM    657  CA  HIS A  96       9.987  51.779  -8.145  1.00 25.87           C  
ATOM    658  C   HIS A  96      10.646  51.361  -6.841  1.00 24.67           C  
ATOM    659  O   HIS A  96      10.704  50.182  -6.507  1.00 22.80           O  
ATOM    660  CB  HIS A  96       8.625  51.120  -8.256  1.00 28.18           C  
ATOM    661  CG  HIS A  96       7.599  51.688  -7.312  1.00 33.80           C  
ATOM    662  CD2 HIS A  96       7.719  52.594  -6.255  1.00 33.14           C  
ATOM    663  ND1 HIS A  96       6.289  51.352  -7.375  1.00 35.86           N  
ATOM    664  CE1 HIS A  96       5.600  51.993  -6.406  1.00 38.97           C  
ATOM    665  NE2 HIS A  96       6.473  52.756  -5.714  1.00 37.03           N  
ATOM    666  N   TYR A  97      10.995  52.353  -6.024  1.00 20.21           N  
ATOM    667  CA  TYR A  97      11.734  52.068  -4.789  1.00 17.47           C  
ATOM    668  C   TYR A  97      10.979  52.460  -3.546  1.00 16.95           C  
ATOM    669  O   TYR A  97      10.203  53.412  -3.550  1.00 16.82           O  
ATOM    670  CB  TYR A  97      13.038  52.906  -4.783  1.00 18.19           C  
ATOM    671  CG  TYR A  97      13.981  52.409  -5.859  1.00 18.32           C  
ATOM    672  CD1 TYR A  97      14.793  51.292  -5.635  1.00 21.60           C  
ATOM    673  CD2 TYR A  97      14.052  53.074  -7.091  1.00 20.63           C  
ATOM    674  CE1 TYR A  97      15.668  50.873  -6.634  1.00 24.99           C  
ATOM    675  CE2 TYR A  97      14.891  52.650  -8.107  1.00 21.30           C  
ATOM    676  CZ  TYR A  97      15.668  51.543  -7.846  1.00 19.93           C  
ATOM    677  OH  TYR A  97      16.496  51.149  -8.817  1.00 27.87           O  
ATOM    678  N   ILE A  98      11.220  51.735  -2.492  1.00 14.55           N  
ATOM    679  CA  ILE A  98      10.802  52.212  -1.156  1.00 17.28           C  
ATOM    680  C   ILE A  98      12.068  52.596  -0.367  1.00 17.51           C  
ATOM    681  O   ILE A  98      13.129  51.893  -0.494  1.00 18.86           O  
ATOM    682  CB  ILE A  98       9.943  51.087  -0.468  1.00 22.79           C  
ATOM    683  CG1 ILE A  98       9.571  51.370   0.983  1.00 26.01           C  
ATOM    684  CG2 ILE A  98      10.646  49.735  -0.517  1.00 20.62           C  
ATOM    685  CD1 ILE A  98       8.507  52.434   1.128  1.00 30.88           C  
ATOM    686  N   PHE A  99      11.986  53.679   0.433  1.00 16.08           N  
ATOM    687  CA  PHE A  99      13.137  53.961   1.288  1.00 15.88           C  
ATOM    688  C   PHE A  99      12.688  54.490   2.640  1.00 15.60           C  
ATOM    689  O   PHE A  99      11.547  55.048   2.807  1.00 13.82           O  
ATOM    690  CB  PHE A  99      14.047  55.016   0.565  1.00 14.19           C  
ATOM    691  CG  PHE A  99      13.405  56.363   0.385  1.00 16.12           C  
ATOM    692  CD1 PHE A  99      12.624  56.627  -0.733  1.00 18.87           C  
ATOM    693  CD2 PHE A  99      13.626  57.408   1.310  1.00 16.38           C  
ATOM    694  CE1 PHE A  99      12.036  57.907  -0.903  1.00 18.83           C  
ATOM    695  CE2 PHE A  99      13.030  58.668   1.155  1.00 17.29           C  
ATOM    696  CZ  PHE A  99      12.236  58.912   0.034  1.00 19.77           C  
ATOM    697  N   TYR A 100      13.558  54.347   3.622  1.00 15.14           N  
ATOM    698  CA  TYR A 100      13.350  55.119   4.856  1.00 15.49           C  
ATOM    699  C   TYR A 100      14.680  55.372   5.513  1.00 15.76           C  
ATOM    700  O   TYR A 100      15.630  54.641   5.243  1.00 15.27           O  
ATOM    701  CB  TYR A 100      12.504  54.307   5.887  1.00 14.95           C  
ATOM    702  CG  TYR A 100      13.223  53.071   6.434  1.00 16.56           C  
ATOM    703  CD1 TYR A 100      13.229  51.898   5.709  1.00 21.84           C  
ATOM    704  CD2 TYR A 100      13.875  53.109   7.671  1.00 18.60           C  
ATOM    705  CE1 TYR A 100      13.954  50.810   6.151  1.00 19.17           C  
ATOM    706  CE2 TYR A 100      14.602  52.031   8.129  1.00 20.66           C  
ATOM    707  CZ  TYR A 100      14.589  50.876   7.366  1.00 21.42           C  
ATOM    708  OH  TYR A 100      15.285  49.788   7.844  1.00 23.99           O  
ATOM    709  N   SER A 101      14.726  56.414   6.334  1.00 15.44           N  
ATOM    710  CA  SER A 101      16.010  56.722   7.022  1.00 16.80           C  
ATOM    711  C   SER A 101      16.080  56.161   8.441  1.00 16.90           C  
ATOM    712  O   SER A 101      15.043  55.851   9.072  1.00 15.60           O  
ATOM    713  CB  SER A 101      16.229  58.241   6.959  1.00 15.90           C  
ATOM    714  OG  SER A 101      15.370  58.962   7.841  1.00 20.02           O  
ATOM    715  N   GLU A 102      17.283  55.999   8.962  1.00 18.64           N  
ATOM    716  CA  GLU A 102      17.456  55.435  10.313  1.00 18.55           C  
ATOM    717  C   GLU A 102      16.777  56.272  11.401  1.00 16.62           C  
ATOM    718  O   GLU A 102      16.303  55.725  12.397  1.00 17.65           O  
ATOM    719  CB  GLU A 102      18.954  55.219  10.574  1.00 23.32           C  
ATOM    720  CG  GLU A 102      19.260  54.312  11.725  1.00 24.07           C  
ATOM    721  CD  GLU A 102      18.887  52.898  11.467  1.00 30.46           C  
ATOM    722  OE1 GLU A 102      18.537  52.518  10.327  1.00 34.61           O  
ATOM    723  OE2 GLU A 102      18.994  52.117  12.416  1.00 40.38           O1-
ATOM    724  N   GLY A 103      16.730  57.581  11.218  1.00 16.58           N  
ATOM    725  CA  GLY A 103      16.078  58.447  12.176  1.00 15.86           C  
ATOM    726  C   GLY A 103      14.562  58.142  12.323  1.00 17.15           C  
ATOM    727  O   GLY A 103      13.929  58.612  13.271  1.00 18.25           O  
ATOM    728  N   CYS A 104      13.994  57.427  11.360  1.00 15.53           N  
ATOM    729  CA  CYS A 104      12.559  57.017  11.505  1.00 15.71           C  
ATOM    730  C   CYS A 104      12.354  55.952  12.612  1.00 16.53           C  
ATOM    731  O   CYS A 104      11.231  55.777  13.066  1.00 16.33           O  
ATOM    732  CB  CYS A 104      12.060  56.369  10.206  1.00 14.65           C  
ATOM    733  SG  CYS A 104      12.100  57.360   8.725  1.00 16.28           S  
ATOM    734  N   LEU A 105      13.379  55.193  12.978  1.00 16.04           N  
ATOM    735  CA  LEU A 105      13.221  54.178  13.991  1.00 19.14           C  
ATOM    736  C   LEU A 105      13.214  54.886  15.359  1.00 23.67           C  
ATOM    737  O   LEU A 105      14.274  55.195  15.934  1.00 22.03           O  
ATOM    738  CB  LEU A 105      14.395  53.215  13.885  1.00 20.14           C  
ATOM    739  CG  LEU A 105      14.418  52.437  12.554  1.00 26.90           C  
ATOM    740  CD1 LEU A 105      15.723  51.644  12.458  1.00 29.88           C  
ATOM    741  CD2 LEU A 105      13.255  51.489  12.485  1.00 27.55           C  
ATOM    742  N   SER A 106      12.015  55.120  15.864  1.00 23.99           N  
ATOM    743  CA  SER A 106      11.782  55.905  17.080  1.00 24.85           C  
ATOM    744  C   SER A 106      10.499  55.417  17.702  1.00 23.73           C  
ATOM    745  O   SER A 106       9.539  55.116  16.982  1.00 24.37           O  
ATOM    746  CB  SER A 106      11.662  57.388  16.746  1.00 24.37           C  
ATOM    747  OG  SER A 106      11.206  58.201  17.844  1.00 22.93           O  
ATOM    748  N   GLY A 107      10.463  55.348  19.054  1.00 21.74           N  
ATOM    749  CA  GLY A 107       9.231  54.993  19.746  1.00 22.12           C  
ATOM    750  C   GLY A 107       8.149  56.074  19.624  1.00 19.01           C  
ATOM    751  O   GLY A 107       6.982  55.791  19.861  1.00 20.80           O  
ATOM    752  N   VAL A 108       8.536  57.322  19.301  1.00 18.24           N  
ATOM    753  CA  VAL A 108       7.631  58.447  19.160  1.00 19.18           C  
ATOM    754  C   VAL A 108       7.694  59.094  17.771  1.00 18.89           C  
ATOM    755  O   VAL A 108       8.692  58.951  17.098  1.00 19.21           O  
ATOM    756  CB  VAL A 108       7.843  59.522  20.310  1.00 21.34           C  
ATOM    757  CG1 VAL A 108       7.720  58.843  21.679  1.00 23.17           C  
ATOM    758  CG2 VAL A 108       9.198  60.240  20.136  1.00 24.79           C  
ATOM    759  N   PRO A 109       6.616  59.816  17.322  1.00 19.35           N  
ATOM    760  CA  PRO A 109       6.649  60.482  16.052  1.00 19.56           C  
ATOM    761  C   PRO A 109       7.727  61.562  16.118  1.00 22.79           C  
ATOM    762  O   PRO A 109       8.041  62.088  17.231  1.00 20.99           O  
ATOM    763  CB  PRO A 109       5.271  61.199  15.930  1.00 23.61           C  
ATOM    764  CG  PRO A 109       4.370  60.327  16.799  1.00 19.41           C  
ATOM    765  CD  PRO A 109       5.279  59.917  17.948  1.00 21.30           C  
ATOM    766  N   VAL A 110       8.367  61.709  14.969  1.00 17.35           N  
ATOM    767  CA  VAL A 110       9.493  62.688  14.794  1.00 19.62           C  
ATOM    768  C   VAL A 110       9.194  63.460  13.554  1.00 18.30           C  
ATOM    769  O   VAL A 110       8.367  63.073  12.741  1.00 16.64           O  
ATOM    770  CB  VAL A 110      10.891  62.048  14.776  1.00 18.28           C  
ATOM    771  CG1 VAL A 110      11.233  61.374  16.092  1.00 21.26           C  
ATOM    772  CG2 VAL A 110      11.126  61.103  13.546  1.00 19.38           C  
ATOM    773  N   PRO A 111       9.804  64.683  13.384  1.00 19.80           N  
ATOM    774  CA  PRO A 111       9.500  65.420  12.180  1.00 19.97           C  
ATOM    775  C   PRO A 111       9.987  64.624  10.952  1.00 18.48           C  
ATOM    776  O   PRO A 111      11.133  64.068  10.967  1.00 19.12           O  
ATOM    777  CB  PRO A 111      10.447  66.674  12.283  1.00 22.57           C  
ATOM    778  CG  PRO A 111      10.657  66.835  13.726  1.00 23.14           C  
ATOM    779  CD  PRO A 111      10.597  65.472  14.361  1.00 23.22           C  
ATOM    780  N   GLY A 112       9.168  64.601   9.940  1.00 17.34           N  
ATOM    781  CA  GLY A 112       9.461  63.780   8.738  1.00 19.92           C  
ATOM    782  C   GLY A 112       8.692  64.129   7.507  1.00 22.26           C  
ATOM    783  O   GLY A 112       7.783  64.983   7.538  1.00 24.24           O  
ATOM    784  N   VAL A 113       9.018  63.461   6.406  1.00 21.26           N  
ATOM    785  CA  VAL A 113       8.253  63.577   5.147  1.00 20.24           C  
ATOM    786  C   VAL A 113       8.064  62.167   4.611  1.00 22.13           C  
ATOM    787  O   VAL A 113       8.937  61.294   4.827  1.00 21.05           O  
ATOM    788  CB  VAL A 113       8.983  64.440   4.073  1.00 24.45           C  
ATOM    789  CG1 VAL A 113       9.018  65.907   4.531  1.00 28.92           C  
ATOM    790  CG2 VAL A 113      10.385  63.944   3.825  1.00 24.32           C  
ATOM    791  N   TRP A 114       6.939  61.945   3.954  1.00 18.40           N  
ATOM    792  CA  TRP A 114       6.680  60.721   3.218  1.00 20.82           C  
ATOM    793  C   TRP A 114       6.450  61.132   1.800  1.00 24.06           C  
ATOM    794  O   TRP A 114       5.504  61.886   1.539  1.00 24.96           O  
ATOM    795  CB  TRP A 114       5.443  59.995   3.757  1.00 20.15           C  
ATOM    796  CG  TRP A 114       5.203  58.759   2.931  1.00 18.48           C  
ATOM    797  CD1 TRP A 114       4.443  58.674   1.753  1.00 20.16           C  
ATOM    798  CD2 TRP A 114       5.834  57.445   3.087  1.00 18.06           C  
ATOM    799  CE2 TRP A 114       5.325  56.612   1.979  1.00 18.54           C  
ATOM    800  CE3 TRP A 114       6.663  56.850   4.055  1.00 19.64           C  
ATOM    801  NE1 TRP A 114       4.507  57.403   1.233  1.00 20.18           N  
ATOM    802  CZ2 TRP A 114       5.680  55.291   1.826  1.00 18.24           C  
ATOM    803  CZ3 TRP A 114       7.012  55.480   3.887  1.00 18.97           C  
ATOM    804  CH2 TRP A 114       6.533  54.723   2.776  1.00 19.65           C  
ATOM    805  N   LEU A 115       7.305  60.656   0.893  1.00 23.62           N  
ATOM    806  CA  LEU A 115       7.171  60.993  -0.524  1.00 27.66           C  
ATOM    807  C   LEU A 115       6.296  59.971  -1.224  1.00 35.13           C  
ATOM    808  O   LEU A 115       6.548  58.773  -1.143  1.00 28.37           O  
ATOM    809  CB  LEU A 115       8.531  61.070  -1.185  1.00 31.15           C  
ATOM    810  CG  LEU A 115       9.623  61.931  -0.581  1.00 31.01           C  
ATOM    811  CD1 LEU A 115      10.743  61.903  -1.619  1.00 40.90           C  
ATOM    812  CD2 LEU A 115       9.177  63.372  -0.366  1.00 39.10           C  
ATOM    813  N   VAL A 116       5.224  60.441  -1.877  1.00 44.75           N  
ATOM    814  CA  VAL A 116       4.194  59.507  -2.435  1.00 48.23           C  
ATOM    815  C   VAL A 116       4.375  59.254  -3.912  1.00 49.46           C  
ATOM    816  O   VAL A 116       5.329  59.737  -4.507  1.00 61.51           O  
ATOM    817  CB  VAL A 116       2.757  59.992  -2.208  1.00 49.80           C  
ATOM    818  CG1 VAL A 116       2.450  60.099  -0.718  1.00 52.59           C  
ATOM    819  CG2 VAL A 116       2.532  61.329  -2.921  1.00 48.27           C  
TER   
ATOM    820  N   VAL B  13      -4.654   5.315   5.899  1.00 59.12           N  
ATOM    821  CA  VAL B  13      -5.827   4.782   5.144  1.00 57.62           C  
ATOM    822  C   VAL B  13      -5.980   5.399   3.748  1.00 58.94           C  
ATOM    823  O   VAL B  13      -6.757   4.910   2.941  1.00 57.93           O  
ATOM    824  CB  VAL B  13      -7.119   4.892   5.981  1.00 60.11           C  
ATOM    825  CG1 VAL B  13      -8.346   4.584   5.149  1.00 62.39           C  
ATOM    826  CG2 VAL B  13      -7.046   3.914   7.134  1.00 62.17           C  
ATOM    827  N   SER B  14      -5.230   6.459   3.451  1.00 60.84           N  
ATOM    828  CA  SER B  14      -5.248   7.044   2.101  1.00 56.57           C  
ATOM    829  C   SER B  14      -4.877   6.013   1.024  1.00 60.29           C  
ATOM    830  O   SER B  14      -4.336   4.948   1.332  1.00 67.12           O  
ATOM    831  CB  SER B  14      -4.312   8.254   2.012  1.00 53.28           C  
ATOM    832  OG  SER B  14      -4.662   9.244   2.962  1.00 56.63           O  
ATOM    833  N   GLY B  15      -5.177   6.345  -0.232  1.00 56.51           N  
ATOM    834  CA  GLY B  15      -4.911   5.486  -1.389  1.00 55.64           C  
ATOM    835  C   GLY B  15      -6.202   4.966  -2.009  1.00 52.99           C  
ATOM    836  O   GLY B  15      -7.297   5.312  -1.567  1.00 53.49           O  
ATOM    837  N   THR B  16      -6.088   4.129  -3.035  1.00 55.63           N  
ATOM    838  CA  THR B  16      -7.277   3.444  -3.540  1.00 57.62           C  
ATOM    839  C   THR B  16      -7.514   2.181  -2.746  1.00 60.93           C  
ATOM    840  O   THR B  16      -6.591   1.384  -2.489  1.00 58.76           O  
ATOM    841  CB  THR B  16      -7.205   3.027  -5.023  1.00 56.77           C  
ATOM    842  CG2 THR B  16      -8.595   2.638  -5.519  1.00 54.68           C  
ATOM    843  OG1 THR B  16      -6.705   4.098  -5.821  1.00 54.85           O  
ATOM    844  N   TRP B  17      -8.771   2.012  -2.376  1.00 56.99           N  
ATOM    845  CA  TRP B  17      -9.264   0.816  -1.762  1.00 51.02           C  
ATOM    846  C   TRP B  17     -10.393   0.427  -2.642  1.00 53.11           C  
ATOM    847  O   TRP B  17     -11.005   1.281  -3.293  1.00 47.11           O  
ATOM    848  CB  TRP B  17      -9.782   1.105  -0.365  1.00 58.65           C  
ATOM    849  CG  TRP B  17      -8.690   1.451   0.603  1.00 64.19           C  
ATOM    850  CD1 TRP B  17      -8.343   2.705   1.065  1.00 65.84           C  
ATOM    851  CD2 TRP B  17      -7.754   0.532   1.261  1.00 71.94           C  
ATOM    852  CE2 TRP B  17      -6.891   1.365   2.109  1.00 76.95           C  
ATOM    853  CE3 TRP B  17      -7.554  -0.839   1.240  1.00 73.20           C  
ATOM    854  NE1 TRP B  17      -7.297   2.635   1.947  1.00 74.47           N  
ATOM    855  CZ2 TRP B  17      -5.876   0.825   2.889  1.00 78.22           C  
ATOM    856  CZ3 TRP B  17      -6.526  -1.373   2.031  1.00 78.73           C  
ATOM    857  CH2 TRP B  17      -5.708  -0.560   2.835  1.00 76.52           C  
ATOM    858  N   TYR B  18     -10.646  -0.876  -2.724  1.00 47.05           N  
ATOM    859  CA  TYR B  18     -11.800  -1.413  -3.458  1.00 42.48           C  
ATOM    860  C   TYR B  18     -12.717  -2.002  -2.401  1.00 40.45           C  
ATOM    861  O   TYR B  18     -12.218  -2.562  -1.398  1.00 45.42           O  
ATOM    862  CB  TYR B  18     -11.378  -2.455  -4.515  1.00 38.54           C  
ATOM    863  CG  TYR B  18     -10.429  -1.898  -5.570  1.00 40.48           C  
ATOM    864  CD1 TYR B  18      -9.049  -1.885  -5.346  1.00 45.12           C  
ATOM    865  CD2 TYR B  18     -10.903  -1.386  -6.779  1.00 38.28           C  
ATOM    866  CE1 TYR B  18      -8.167  -1.368  -6.277  1.00 50.91           C  
ATOM    867  CE2 TYR B  18     -10.022  -0.865  -7.728  1.00 44.62           C  
ATOM    868  CZ  TYR B  18      -8.652  -0.862  -7.468  1.00 51.78           C  
ATOM    869  OH  TYR B  18      -7.738  -0.358  -8.380  1.00 61.13           O  
ATOM    870  N   LEU B  19     -14.029  -1.877  -2.615  1.00 32.20           N  
ATOM    871  CA  LEU B  19     -14.976  -2.228  -1.582  1.00 33.24           C  
ATOM    872  C   LEU B  19     -15.097  -3.752  -1.645  1.00 46.57           C  
ATOM    873  O   LEU B  19     -15.249  -4.326  -2.763  1.00 41.74           O  
ATOM    874  CB  LEU B  19     -16.303  -1.595  -1.915  1.00 34.86           C  
ATOM    875  CG  LEU B  19     -17.392  -1.507  -0.850  1.00 41.39           C  
ATOM    876  CD1 LEU B  19     -16.854  -1.081   0.518  1.00 38.43           C  
ATOM    877  CD2 LEU B  19     -18.480  -0.544  -1.335  1.00 40.50           C  
ATOM    878  N   LYS B  20     -15.017  -4.391  -0.474  1.00 49.59           N  
ATOM    879  CA  LYS B  20     -15.260  -5.848  -0.351  1.00 56.05           C  
ATOM    880  C   LYS B  20     -16.667  -6.173   0.125  1.00 52.60           C  
ATOM    881  O   LYS B  20     -17.192  -7.179  -0.262  1.00 56.83           O  
ATOM    882  CB  LYS B  20     -14.218  -6.536   0.534  1.00 58.43           C  
ATOM    883  CG  LYS B  20     -12.959  -6.910  -0.240  1.00 69.32           C  
ATOM    884  CD  LYS B  20     -13.267  -7.968  -1.297  1.00 78.71           C  
ATOM    885  CE  LYS B  20     -12.084  -8.235  -2.214  1.00 80.72           C  
ATOM    886  NZ  LYS B  20     -12.407  -9.305  -3.199  1.00 86.44           N1+
ATOM    887  N   ALA B  21     -17.275  -5.277   0.901  1.00 51.54           N  
ATOM    888  CA  ALA B  21     -18.551  -5.503   1.605  1.00 46.73           C  
ATOM    889  C   ALA B  21     -18.854  -4.237   2.377  1.00 46.22           C  
ATOM    890  O   ALA B  21     -17.917  -3.585   2.902  1.00 48.69           O  
ATOM    891  CB  ALA B  21     -18.413  -6.678   2.596  1.00 45.78           C  
ATOM    892  N   MET B  22     -20.131  -3.875   2.472  1.00 42.45           N  
ATOM    893  CA  MET B  22     -20.507  -2.757   3.329  1.00 39.88           C  
ATOM    894  C   MET B  22     -21.955  -2.938   3.687  1.00 45.90           C  
ATOM    895  O   MET B  22     -22.629  -3.699   3.037  1.00 40.04           O  
ATOM    896  CB  MET B  22     -20.316  -1.411   2.625  1.00 49.82           C  
ATOM    897  CG  MET B  22     -21.372  -1.094   1.571  1.00 57.81           C  
ATOM    898  SD  MET B  22     -21.172   0.574   0.909  1.00 60.86           S  
ATOM    899  CE  MET B  22     -21.800   0.370  -0.758  1.00 61.63           C  
ATOM    900  N   THR B  23     -22.440  -2.203   4.682  1.00 50.21           N  
ATOM    901  CA  THR B  23     -23.731  -2.493   5.302  1.00 57.66           C  
ATOM    902  C   THR B  23     -24.714  -1.519   4.741  1.00 61.14           C  
ATOM    903  O   THR B  23     -25.490  -0.896   5.483  1.00 64.91           O  
ATOM    904  CB  THR B  23     -23.700  -2.283   6.836  1.00 60.47           C  
ATOM    905  CG2 THR B  23     -22.708  -3.218   7.515  1.00 53.79           C  
ATOM    906  OG1 THR B  23     -23.345  -0.925   7.126  1.00 62.73           O  
ATOM    907  N   VAL B  24     -24.662  -1.349   3.429  1.00 63.09           N  
ATOM    908  CA  VAL B  24     -25.454  -0.299   2.796  1.00 68.78           C  
ATOM    909  C   VAL B  24     -26.145  -0.871   1.572  1.00 66.82           C  
ATOM    910  O   VAL B  24     -25.639  -1.806   0.947  1.00 56.12           O  
ATOM    911  CB  VAL B  24     -24.614   0.979   2.474  1.00 70.91           C  
ATOM    912  CG1 VAL B  24     -23.289   0.976   3.230  1.00 63.01           C  
ATOM    913  CG2 VAL B  24     -24.389   1.175   0.971  1.00 73.18           C  
ATOM    914  N   ASP B  25     -27.315  -0.321   1.261  1.00 70.18           N  
ATOM    915  CA  ASP B  25     -28.037  -0.663   0.045  1.00 72.75           C  
ATOM    916  C   ASP B  25     -27.473   0.148  -1.118  1.00 69.02           C  
ATOM    917  O   ASP B  25     -27.749   1.349  -1.243  1.00 65.55           O  
ATOM    918  CB  ASP B  25     -29.512  -0.323   0.220  1.00 76.61           C  
ATOM    919  CG  ASP B  25     -30.414  -1.424  -0.232  1.00 83.98           C  
ATOM    920  OD1 ASP B  25     -30.325  -1.851  -1.412  1.00 88.60           O  
ATOM    921  OD2 ASP B  25     -31.231  -1.851   0.608  1.00 88.01           O1-
ATOM    922  N   VAL B  26     -26.677  -0.508  -1.963  1.00 70.79           N  
ATOM    923  CA  VAL B  26     -26.124   0.153  -3.154  1.00 68.82           C  
ATOM    924  C   VAL B  26     -27.256   0.684  -4.021  1.00 65.62           C  
ATOM    925  O   VAL B  26     -27.203   1.822  -4.454  1.00 65.77           O  
ATOM    926  CB  VAL B  26     -25.180  -0.748  -3.999  1.00 76.60           C  
ATOM    927  CG1 VAL B  26     -23.985  -1.219  -3.180  1.00 74.81           C  
ATOM    928  CG2 VAL B  26     -25.920  -1.935  -4.596  1.00 75.59           C  
ATOM    929  N   GLY B  27     -28.291  -0.129  -4.242  1.00 57.45           N  
ATOM    930  CA  GLY B  27     -29.426   0.280  -5.048  1.00 50.33           C  
ATOM    931  C   GLY B  27     -28.876   0.683  -6.389  1.00 48.42           C  
ATOM    932  O   GLY B  27     -27.996   0.007  -6.930  1.00 46.56           O  
ATOM    933  N   ALA B  28     -29.344   1.819  -6.891  1.00 47.54           N  
ATOM    934  CA  ALA B  28     -28.917   2.325  -8.195  1.00 44.30           C  
ATOM    935  C   ALA B  28     -27.601   3.130  -8.131  1.00 43.95           C  
ATOM    936  O   ALA B  28     -27.104   3.576  -9.170  1.00 41.31           O  
ATOM    937  CB  ALA B  28     -30.026   3.177  -8.818  1.00 49.37           C  
ATOM    938  N   LEU B  29     -27.041   3.282  -6.927  1.00 42.01           N  
ATOM    939  CA  LEU B  29     -25.825   4.089  -6.694  1.00 33.78           C  
ATOM    940  C   LEU B  29     -24.606   3.843  -7.550  1.00 37.34           C  
ATOM    941  O   LEU B  29     -24.110   2.725  -7.711  1.00 33.08           O  
ATOM    942  CB  LEU B  29     -25.382   4.020  -5.229  1.00 34.60           C  
ATOM    943  CG  LEU B  29     -26.352   4.572  -4.180  1.00 38.24           C  
ATOM    944  CD1 LEU B  29     -25.606   4.667  -2.861  1.00 41.35           C  
ATOM    945  CD2 LEU B  29     -26.977   5.900  -4.563  1.00 37.84           C  
ATOM    946  N   ARG B  30     -24.064   4.938  -8.083  1.00 32.59           N  
ATOM    947  CA  ARG B  30     -22.850   4.833  -8.849  1.00 32.48           C  
ATOM    948  C   ARG B  30     -21.783   5.749  -8.201  1.00 30.82           C  
ATOM    949  O   ARG B  30     -20.578   5.495  -8.288  1.00 34.60           O  
ATOM    950  CB  ARG B  30     -23.124   5.261 -10.268  1.00 42.34           C  
ATOM    951  CG  ARG B  30     -24.084   4.331 -11.032  1.00 50.01           C  
ATOM    952  CD  ARG B  30     -24.048   4.614 -12.538  1.00 57.57           C  
ATOM    953  NE  ARG B  30     -25.013   3.798 -13.284  1.00 67.74           N  
ATOM    954  CZ  ARG B  30     -24.766   2.596 -13.822  1.00 74.16           C  
ATOM    955  NH1 ARG B  30     -23.568   2.021 -13.727  1.00 67.46           N1+
ATOM    956  NH2 ARG B  30     -25.734   1.954 -14.470  1.00 78.70           N  
ATOM    957  N   CYS B  31     -22.241   6.752  -7.493  1.00 28.18           N  
ATOM    958  CA  CYS B  31     -21.268   7.768  -6.959  1.00 28.07           C  
ATOM    959  C   CYS B  31     -21.432   7.820  -5.450  1.00 26.02           C  
ATOM    960  O   CYS B  31     -22.410   8.353  -4.932  1.00 30.32           O  
ATOM    961  CB  CYS B  31     -21.478   9.139  -7.623  1.00 25.89           C  
ATOM    962  SG  CYS B  31     -20.456  10.495  -6.788  1.00 25.49           S  
ATOM    963  N   LEU B  32     -20.436   7.239  -4.798  1.00 27.51           N  
ATOM    964  CA  LEU B  32     -20.344   7.234  -3.368  1.00 31.33           C  
ATOM    965  C   LEU B  32     -19.254   8.161  -2.934  1.00 23.54           C  
ATOM    966  O   LEU B  32     -18.105   7.955  -3.331  1.00 28.27           O  
ATOM    967  CB  LEU B  32     -19.960   5.834  -2.891  1.00 33.48           C  
ATOM    968  CG  LEU B  32     -21.120   4.935  -2.602  1.00 39.22           C  
ATOM    969  CD1 LEU B  32     -20.482   3.784  -1.838  1.00 41.93           C  
ATOM    970  CD2 LEU B  32     -22.035   5.720  -1.686  1.00 43.62           C  
ATOM    971  N   ALA B  33     -19.585   9.095  -2.049  1.00 28.27           N  
ATOM    972  CA  ALA B  33     -18.604  10.096  -1.620  1.00 28.46           C  
ATOM    973  C   ALA B  33     -19.035  10.719  -0.297  1.00 29.21           C  
ATOM    974  O   ALA B  33     -20.179  10.568   0.128  1.00 31.06           O  
ATOM    975  CB  ALA B  33     -18.457  11.196  -2.741  1.00 28.50           C  
ATOM    976  N   GLY B  34     -18.135  11.445   0.362  1.00 29.60           N  
ATOM    977  CA  GLY B  34     -18.550  12.081   1.605  1.00 31.76           C  
ATOM    978  C   GLY B  34     -17.305  12.484   2.367  1.00 29.53           C  
ATOM    979  O   GLY B  34     -16.200  12.354   1.883  1.00 29.99           O  
ATOM    980  N   SER B  35     -17.521  12.932   3.579  1.00 35.88           N  
ATOM    981  CA  SER B  35     -16.478  13.498   4.401  1.00 36.93           C  
ATOM    982  C   SER B  35     -16.790  12.871   5.757  1.00 35.43           C  
ATOM    983  O   SER B  35     -17.873  13.096   6.306  1.00 38.59           O  
ATOM    984  CB  SER B  35     -16.683  15.018   4.420  1.00 42.88           C  
ATOM    985  OG  SER B  35     -15.704  15.664   5.185  1.00 40.93           O  
ATOM    986  N   VAL B  36     -15.897  12.039   6.279  1.00 34.83           N  
ATOM    987  CA  VAL B  36     -16.264  11.338   7.520  1.00 39.85           C  
ATOM    988  C   VAL B  36     -15.137  11.246   8.540  1.00 35.66           C  
ATOM    989  O   VAL B  36     -13.947  11.235   8.179  1.00 37.45           O  
ATOM    990  CB  VAL B  36     -16.757   9.903   7.257  1.00 43.10           C  
ATOM    991  CG1 VAL B  36     -18.058   9.918   6.465  1.00 45.28           C  
ATOM    992  CG2 VAL B  36     -15.654   9.096   6.589  1.00 38.76           C  
ATOM    993  N   ILE B  37     -15.548  11.177   9.803  1.00 41.82           N  
ATOM    994  CA  ILE B  37     -14.657  10.815  10.902  1.00 43.84           C  
ATOM    995  C   ILE B  37     -15.047   9.387  11.358  1.00 46.80           C  
ATOM    996  O   ILE B  37     -16.110   9.204  11.956  1.00 46.90           O  
ATOM    997  CB  ILE B  37     -14.713  11.859  12.049  1.00 46.41           C  
ATOM    998  CG1 ILE B  37     -14.559  13.291  11.475  1.00 46.72           C  
ATOM    999  CG2 ILE B  37     -13.621  11.549  13.060  1.00 42.07           C  
ATOM   1000  CD1 ILE B  37     -14.642  14.426  12.483  1.00 50.81           C  
ATOM   1001  N   PRO B  38     -14.231   8.371  11.006  1.00 45.39           N  
ATOM   1002  CA  PRO B  38     -14.675   7.021  11.363  1.00 48.24           C  
ATOM   1003  C   PRO B  38     -14.586   6.780  12.878  1.00 53.25           C  
ATOM   1004  O   PRO B  38     -13.643   7.273  13.528  1.00 49.21           O  
ATOM   1005  CB  PRO B  38     -13.698   6.088  10.621  1.00 48.03           C  
ATOM   1006  CG  PRO B  38     -12.840   6.945   9.774  1.00 50.22           C  
ATOM   1007  CD  PRO B  38     -12.979   8.373  10.233  1.00 44.68           C  
ATOM   1008  N   THR B  39     -15.567   6.044  13.416  1.00 60.58           N  
ATOM   1009  CA  THR B  39     -15.451   5.459  14.757  1.00 63.54           C  
ATOM   1010  C   THR B  39     -14.295   4.458  14.803  1.00 62.91           C  
ATOM   1011  O   THR B  39     -13.465   4.544  15.705  1.00 64.41           O  
ATOM   1012  CB  THR B  39     -16.739   4.788  15.258  1.00 66.76           C  
ATOM   1013  CG2 THR B  39     -16.615   4.498  16.746  1.00 73.23           C  
ATOM   1014  OG1 THR B  39     -17.857   5.661  15.059  1.00 71.95           O  
ATOM   1015  N   THR B  40     -14.204   3.539  13.836  1.00 59.07           N  
ATOM   1016  CA  THR B  40     -13.070   2.591  13.849  1.00 60.98           C  
ATOM   1017  C   THR B  40     -12.435   2.206  12.524  1.00 53.97           C  
ATOM   1018  O   THR B  40     -13.037   2.323  11.474  1.00 53.00           O  
ATOM   1019  CB  THR B  40     -13.382   1.287  14.636  1.00 68.21           C  
ATOM   1020  CG2 THR B  40     -14.393   0.384  13.897  1.00 65.07           C  
ATOM   1021  OG1 THR B  40     -12.161   0.551  14.812  1.00 71.40           O  
ATOM   1022  N   LEU B  41     -11.219   1.686  12.609  1.00 58.45           N  
ATOM   1023  CA  LEU B  41     -10.418   1.469  11.430  1.00 65.84           C  
ATOM   1024  C   LEU B  41      -9.418   0.329  11.626  1.00 68.31           C  
ATOM   1025  O   LEU B  41      -8.201   0.540  11.646  1.00 79.79           O  
ATOM   1026  CB  LEU B  41      -9.729   2.789  11.060  1.00 62.90           C  
ATOM   1027  CG  LEU B  41      -9.468   3.130   9.602  1.00 59.39           C  
ATOM   1028  CD1 LEU B  41     -10.667   2.850   8.703  1.00 56.85           C  
ATOM   1029  CD2 LEU B  41      -9.066   4.603   9.557  1.00 64.39           C  
ATOM   1030  N   THR B  42      -9.953  -0.880  11.755  1.00 71.65           N  
ATOM   1031  CA  THR B  42      -9.169  -2.072  12.093  1.00 72.81           C  
ATOM   1032  C   THR B  42      -8.758  -2.926  10.904  1.00 74.69           C  
ATOM   1033  O   THR B  42      -9.104  -2.621   9.761  1.00 75.62           O  
ATOM   1034  CB  THR B  42      -9.967  -2.971  13.036  1.00 70.42           C  
ATOM   1035  CG2 THR B  42      -9.482  -2.784  14.478  1.00 69.21           C  
ATOM   1036  OG1 THR B  42     -11.358  -2.632  12.933  1.00 71.16           O  
ATOM   1037  N   THR B  43      -8.018  -4.001  11.193  1.00 79.43           N  
ATOM   1038  CA  THR B  43      -7.673  -5.029  10.202  1.00 81.59           C  
ATOM   1039  C   THR B  43      -8.164  -6.414  10.649  1.00 85.62           C  
ATOM   1040  O   THR B  43      -8.392  -7.307   9.820  1.00 90.64           O  
ATOM   1041  CB  THR B  43      -6.151  -5.082   9.930  1.00 78.31           C  
ATOM   1042  CG2 THR B  43      -5.838  -6.025   8.751  1.00 75.88           C  
ATOM   1043  OG1 THR B  43      -5.664  -3.762   9.638  1.00 71.10           O  
ATOM   1044  N   ASN B  48      -6.777  -6.191   4.485  1.00 62.39           N  
ATOM   1045  CA  ASN B  48      -8.131  -5.667   4.628  1.00 70.83           C  
ATOM   1046  C   ASN B  48      -8.260  -4.496   5.609  1.00 75.45           C  
ATOM   1047  O   ASN B  48      -7.307  -4.163   6.333  1.00 74.63           O  
ATOM   1048  CB  ASN B  48      -9.124  -6.777   4.995  1.00 67.67           C  
ATOM   1049  CG  ASN B  48      -9.856  -7.336   3.780  1.00 73.19           C  
ATOM   1050  ND2 ASN B  48     -11.090  -7.795   3.981  1.00 68.17           N  
ATOM   1051  OD1 ASN B  48      -9.314  -7.361   2.675  1.00 77.84           O  
ATOM   1052  N   LEU B  49      -9.450  -3.883   5.608  1.00 70.74           N  
ATOM   1053  CA  LEU B  49      -9.767  -2.731   6.451  1.00 65.50           C  
ATOM   1054  C   LEU B  49     -11.254  -2.665   6.719  1.00 54.71           C  
ATOM   1055  O   LEU B  49     -12.042  -2.528   5.814  1.00 59.35           O  
ATOM   1056  CB  LEU B  49      -9.316  -1.422   5.781  1.00 74.02           C  
ATOM   1057  CG  LEU B  49      -9.578  -0.081   6.480  1.00 77.88           C  
ATOM   1058  CD1 LEU B  49      -8.484   0.213   7.508  1.00 73.45           C  
ATOM   1059  CD2 LEU B  49      -9.679   1.032   5.444  1.00 77.01           C  
ATOM   1060  N   GLU B  50     -11.647  -2.763   7.971  1.00 55.10           N  
ATOM   1061  CA  GLU B  50     -13.018  -2.463   8.300  1.00 59.33           C  
ATOM   1062  C   GLU B  50     -13.076  -1.046   8.782  1.00 63.03           C  
ATOM   1063  O   GLU B  50     -12.225  -0.606   9.557  1.00 71.35           O  
ATOM   1064  CB  GLU B  50     -13.576  -3.373   9.389  1.00 56.21           C  
ATOM   1065  CG  GLU B  50     -14.811  -2.768  10.037  1.00 61.40           C  
ATOM   1066  CD  GLU B  50     -15.737  -3.772  10.683  1.00 66.40           C  
ATOM   1067  OE1 GLU B  50     -15.650  -4.975  10.366  1.00 70.37           O  
ATOM   1068  OE2 GLU B  50     -16.563  -3.348  11.515  1.00 69.26           O1-
ATOM   1069  N   ALA B  51     -14.100  -0.339   8.345  1.00 59.26           N  
ATOM   1070  CA  ALA B  51     -14.308   1.011   8.804  1.00 57.20           C  
ATOM   1071  C   ALA B  51     -15.687   1.044   9.383  1.00 48.47           C  
ATOM   1072  O   ALA B  51     -16.588   0.426   8.849  1.00 50.10           O  
ATOM   1073  CB  ALA B  51     -14.191   1.981   7.641  1.00 56.98           C  
ATOM   1074  N   LYS B  52     -15.856   1.772  10.478  1.00 51.43           N  
ATOM   1075  CA  LYS B  52     -17.148   1.883  11.134  1.00 58.39           C  
ATOM   1076  C   LYS B  52     -17.509   3.368  11.306  1.00 61.60           C  
ATOM   1077  O   LYS B  52     -16.752   4.125  11.927  1.00 68.70           O  
ATOM   1078  CB  LYS B  52     -17.061   1.161  12.490  1.00 67.18           C  
ATOM   1079  CG  LYS B  52     -18.260   0.317  12.915  1.00 71.60           C  
ATOM   1080  CD  LYS B  52     -18.221   0.030  14.416  1.00 72.16           C  
ATOM   1081  CE  LYS B  52     -17.671   1.240  15.176  1.00 71.05           C  
ATOM   1082  NZ  LYS B  52     -18.068   1.348  16.607  1.00 76.61           N1+
ATOM   1083  N   VAL B  53     -18.642   3.799  10.754  1.00 58.39           N  
ATOM   1084  CA  VAL B  53     -19.012   5.230  10.771  1.00 65.23           C  
ATOM   1085  C   VAL B  53     -20.504   5.448  11.037  1.00 69.05           C  
ATOM   1086  O   VAL B  53     -21.340   5.006  10.259  1.00 75.33           O  
ATOM   1087  CB  VAL B  53     -18.565   5.998   9.476  1.00 65.42           C  
ATOM   1088  CG1 VAL B  53     -17.175   5.577   9.014  1.00 69.58           C  
ATOM   1089  CG2 VAL B  53     -19.543   5.843   8.323  1.00 59.54           C  
ATOM   1090  N   THR B  54     -20.836   6.132  12.135  1.00 80.46           N  
ATOM   1091  CA  THR B  54     -22.243   6.413  12.490  1.00 78.28           C  
ATOM   1092  C   THR B  54     -22.569   7.883  12.245  1.00 71.75           C  
ATOM   1093  O   THR B  54     -22.909   8.275  11.132  1.00 69.23           O  
ATOM   1094  CB  THR B  54     -22.618   6.035  13.962  1.00 82.39           C  
ATOM   1095  CG2 THR B  54     -21.766   4.878  14.519  1.00 79.64           C  
ATOM   1096  OG1 THR B  54     -22.484   7.176  14.820  1.00 81.71           O  
ATOM   1097  N   GLU B  63     -25.508   3.360  12.150  1.00 82.70           N  
ATOM   1098  CA  GLU B  63     -24.079   3.158  11.948  1.00 86.81           C  
ATOM   1099  C   GLU B  63     -23.818   2.385  10.653  1.00 87.67           C  
ATOM   1100  O   GLU B  63     -24.658   1.597  10.220  1.00 93.16           O  
ATOM   1101  CB  GLU B  63     -23.439   2.472  13.170  1.00 91.91           C  
ATOM   1102  CG  GLU B  63     -23.177   0.970  13.067  1.00 99.20           C  
ATOM   1103  CD  GLU B  63     -22.142   0.465  14.071  1.00104.04           C  
ATOM   1104  OE1 GLU B  63     -21.247   1.244  14.469  1.00104.21           O  
ATOM   1105  OE2 GLU B  63     -22.214  -0.722  14.457  1.00101.79           O1-
ATOM   1106  N   VAL B  64     -22.662   2.628  10.033  1.00 75.39           N  
ATOM   1107  CA  VAL B  64     -22.301   2.004   8.762  1.00 62.52           C  
ATOM   1108  C   VAL B  64     -20.976   1.277   8.951  1.00 63.60           C  
ATOM   1109  O   VAL B  64     -20.019   1.824   9.518  1.00 60.61           O  
ATOM   1110  CB  VAL B  64     -22.173   3.053   7.623  1.00 61.99           C  
ATOM   1111  CG1 VAL B  64     -21.782   2.396   6.309  1.00 61.93           C  
ATOM   1112  CG2 VAL B  64     -23.467   3.845   7.460  1.00 57.21           C  
ATOM   1113  N   LYS B  65     -20.923   0.030   8.505  1.00 52.09           N  
ATOM   1114  CA  LYS B  65     -19.681  -0.689   8.510  1.00 52.59           C  
ATOM   1115  C   LYS B  65     -19.310  -0.981   7.073  1.00 50.66           C  
ATOM   1116  O   LYS B  65     -20.181  -1.130   6.221  1.00 55.62           O  
ATOM   1117  CB  LYS B  65     -19.803  -1.985   9.307  1.00 62.21           C  
ATOM   1118  CG  LYS B  65     -20.485  -1.887  10.668  1.00 69.40           C  
ATOM   1119  CD  LYS B  65     -20.808  -3.293  11.177  1.00 69.80           C  
ATOM   1120  CE  LYS B  65     -21.118  -3.335  12.669  1.00 67.69           C  
ATOM   1121  NZ  LYS B  65     -21.500  -4.722  13.077  1.00 63.08           N1+
ATOM   1122  N   ALA B  66     -18.020  -1.073   6.793  1.00 46.21           N  
ATOM   1123  CA  ALA B  66     -17.608  -1.414   5.454  1.00 45.62           C  
ATOM   1124  C   ALA B  66     -16.243  -2.019   5.518  1.00 50.31           C  
ATOM   1125  O   ALA B  66     -15.427  -1.609   6.357  1.00 50.23           O  
ATOM   1126  CB  ALA B  66     -17.593  -0.154   4.581  1.00 48.44           C  
ATOM   1127  N   VAL B  67     -15.978  -2.971   4.623  1.00 43.97           N  
ATOM   1128  CA  VAL B  67     -14.671  -3.611   4.541  1.00 46.67           C  
ATOM   1129  C   VAL B  67     -14.075  -3.356   3.167  1.00 42.31           C  
ATOM   1130  O   VAL B  67     -14.791  -3.366   2.180  1.00 49.44           O  
ATOM   1131  CB  VAL B  67     -14.744  -5.161   4.779  1.00 46.51           C  
ATOM   1132  CG1 VAL B  67     -13.376  -5.718   5.163  1.00 50.24           C  
ATOM   1133  CG2 VAL B  67     -15.759  -5.517   5.844  1.00 44.10           C  
ATOM   1134  N   LEU B  68     -12.755  -3.189   3.086  1.00 41.38           N  
ATOM   1135  CA  LEU B  68     -12.149  -2.778   1.829  1.00 47.84           C  
ATOM   1136  C   LEU B  68     -10.766  -3.408   1.649  1.00 51.27           C  
ATOM   1137  O   LEU B  68     -10.056  -3.624   2.632  1.00 50.59           O  
ATOM   1138  CB  LEU B  68     -12.046  -1.215   1.758  1.00 44.96           C  
ATOM   1139  CG  LEU B  68     -13.357  -0.437   2.001  1.00 45.54           C  
ATOM   1140  CD1 LEU B  68     -13.415   0.165   3.386  1.00 48.04           C  
ATOM   1141  CD2 LEU B  68     -13.634   0.638   0.960  1.00 45.16           C  
ATOM   1142  N   SER B  69     -10.353  -3.665   0.411  1.00 53.75           N  
ATOM   1143  CA  SER B  69      -8.993  -4.181   0.201  1.00 58.41           C  
ATOM   1144  C   SER B  69      -8.276  -3.465  -0.922  1.00 66.37           C  
ATOM   1145  O   SER B  69      -8.920  -2.829  -1.757  1.00 65.67           O  
ATOM   1146  CB  SER B  69      -9.020  -5.685  -0.083  1.00 67.78           C  
ATOM   1147  OG  SER B  69      -9.494  -5.958  -1.394  1.00 71.26           O  
ATOM   1148  N   LYS B  70      -6.948  -3.574  -0.965  1.00 66.27           N  
ATOM   1149  CA  LYS B  70      -6.216  -3.115  -2.153  1.00 71.79           C  
ATOM   1150  C   LYS B  70      -6.503  -4.006  -3.401  1.00 73.54           C  
ATOM   1151  O   LYS B  70      -5.914  -3.785  -4.457  1.00 70.68           O  
ATOM   1152  CB  LYS B  70      -4.704  -2.942  -1.876  1.00 70.11           C  
ATOM   1153  CG  LYS B  70      -4.345  -1.909  -0.801  1.00 71.94           C  
ATOM   1154  CD  LYS B  70      -4.391  -0.468  -1.312  1.00 72.47           C  
ATOM   1155  CE  LYS B  70      -4.126   0.537  -0.197  1.00 73.55           C  
ATOM   1156  NZ  LYS B  70      -4.785   1.869  -0.388  1.00 72.81           N1+
ATOM   1157  N   THR B  71      -7.450  -4.959  -3.273  1.00 83.19           N  
ATOM   1158  CA  THR B  71      -7.787  -5.986  -4.309  1.00 83.82           C  
ATOM   1159  C   THR B  71      -9.286  -6.017  -4.725  1.00 79.18           C  
ATOM   1160  O   THR B  71     -10.150  -5.652  -3.938  1.00 80.50           O  
ATOM   1161  CB  THR B  71      -7.319  -7.404  -3.847  1.00 84.46           C  
ATOM   1162  CG2 THR B  71      -8.497  -8.350  -3.480  1.00 86.45           C  
ATOM   1163  OG1 THR B  71      -6.512  -8.008  -4.862  1.00 86.14           O  
ATOM   1164  N   ASP B  72      -9.586  -6.499  -5.937  1.00 84.91           N  
ATOM   1165  CA  ASP B  72     -10.956  -6.448  -6.528  1.00 83.79           C  
ATOM   1166  C   ASP B  72     -11.938  -7.621  -6.300  1.00 83.23           C  
ATOM   1167  O   ASP B  72     -11.524  -8.761  -6.039  1.00 80.79           O  
ATOM   1168  CB  ASP B  72     -10.859  -6.175  -8.035  1.00 79.40           C  
ATOM   1169  CG  ASP B  72     -11.344  -4.779  -8.411  1.00 74.35           C  
ATOM   1170  OD1 ASP B  72     -12.580  -4.565  -8.419  1.00 66.97           O  
ATOM   1171  OD2 ASP B  72     -10.488  -3.913  -8.716  1.00 66.79           O1-
ATOM   1172  N   GLU B  73     -13.235  -7.317  -6.457  1.00 76.87           N  
ATOM   1173  CA  GLU B  73     -14.343  -8.260  -6.206  1.00 78.28           C  
ATOM   1174  C   GLU B  73     -15.286  -8.408  -7.430  1.00 78.00           C  
ATOM   1175  O   GLU B  73     -16.373  -7.811  -7.476  1.00 67.93           O  
ATOM   1176  CB  GLU B  73     -15.093  -7.857  -4.917  1.00 74.13           C  
ATOM   1177  CG  GLU B  73     -16.097  -8.863  -4.345  1.00 74.62           C  
ATOM   1178  CD  GLU B  73     -15.517 -10.243  -4.067  1.00 70.12           C  
ATOM   1179  OE1 GLU B  73     -15.129 -10.488  -2.899  1.00 65.23           O  
ATOM   1180  OE2 GLU B  73     -15.471 -11.074  -5.018  1.00 60.19           O1-
ATOM   1181  N   PRO B  74     -14.865  -9.225  -8.422  1.00 79.31           N  
ATOM   1182  CA  PRO B  74     -15.475  -9.270  -9.761  1.00 76.95           C  
ATOM   1183  C   PRO B  74     -16.996  -9.129  -9.761  1.00 75.45           C  
ATOM   1184  O   PRO B  74     -17.693  -9.882  -9.081  1.00 82.08           O  
ATOM   1185  CB  PRO B  74     -15.054 -10.650 -10.308  1.00 79.64           C  
ATOM   1186  CG  PRO B  74     -14.200 -11.288  -9.241  1.00 77.69           C  
ATOM   1187  CD  PRO B  74     -13.772 -10.206  -8.297  1.00 76.26           C  
ATOM   1188  N   GLY B  75     -17.492  -8.141 -10.495  1.00 65.11           N  
ATOM   1189  CA  GLY B  75     -18.916  -8.021 -10.781  1.00 59.50           C  
ATOM   1190  C   GLY B  75     -19.854  -7.646  -9.646  1.00 53.50           C  
ATOM   1191  O   GLY B  75     -21.074  -7.827  -9.792  1.00 60.01           O  
ATOM   1192  N   ILE B  76     -19.337  -7.102  -8.536  1.00 44.25           N  
ATOM   1193  CA  ILE B  76     -20.224  -6.730  -7.412  1.00 41.67           C  
ATOM   1194  C   ILE B  76     -20.275  -5.242  -6.994  1.00 38.16           C  
ATOM   1195  O   ILE B  76     -21.315  -4.652  -6.759  1.00 36.89           O  
ATOM   1196  CB  ILE B  76     -20.048  -7.669  -6.213  1.00 44.24           C  
ATOM   1197  CG1 ILE B  76     -21.065  -7.368  -5.103  1.00 52.04           C  
ATOM   1198  CG2 ILE B  76     -18.634  -7.730  -5.716  1.00 50.83           C  
ATOM   1199  CD1 ILE B  76     -21.701  -8.649  -4.595  1.00 46.74           C  
ATOM   1200  N   TYR B  77     -19.160  -4.595  -6.924  1.00 34.92           N  
ATOM   1201  CA  TYR B  77     -19.360  -3.179  -6.667  1.00 43.63           C  
ATOM   1202  C   TYR B  77     -18.998  -2.375  -7.886  1.00 46.69           C  
ATOM   1203  O   TYR B  77     -18.777  -1.173  -7.825  1.00 42.71           O  
ATOM   1204  CB  TYR B  77     -18.633  -2.786  -5.417  1.00 35.74           C  
ATOM   1205  CG  TYR B  77     -19.376  -3.219  -4.172  1.00 39.01           C  
ATOM   1206  CD1 TYR B  77     -20.677  -2.765  -3.912  1.00 37.21           C  
ATOM   1207  CD2 TYR B  77     -18.757  -4.051  -3.224  1.00 42.98           C  
ATOM   1208  CE1 TYR B  77     -21.335  -3.118  -2.743  1.00 37.35           C  
ATOM   1209  CE2 TYR B  77     -19.423  -4.429  -2.076  1.00 41.97           C  
ATOM   1210  CZ  TYR B  77     -20.722  -3.950  -1.856  1.00 42.28           C  
ATOM   1211  OH  TYR B  77     -21.368  -4.301  -0.697  1.00 48.82           O  
ATOM   1212  N   THR B  78     -19.018  -3.074  -9.018  1.00 48.16           N  
ATOM   1213  CA  THR B  78     -18.258  -2.665 -10.187  1.00 47.11           C  
ATOM   1214  C   THR B  78     -18.672  -1.312 -10.795  1.00 39.67           C  
ATOM   1215  O   THR B  78     -17.828  -0.648 -11.393  1.00 48.19           O  
ATOM   1216  CB  THR B  78     -18.240  -3.800 -11.230  1.00 50.46           C  
ATOM   1217  CG2 THR B  78     -17.568  -5.036 -10.618  1.00 43.50           C  
ATOM   1218  OG1 THR B  78     -19.585  -4.119 -11.606  1.00 54.04           O  
ATOM   1219  N   ALA B  79     -19.941  -0.946 -10.636  1.00 34.86           N  
ATOM   1220  CA  ALA B  79     -20.513   0.286 -11.089  1.00 38.06           C  
ATOM   1221  C   ALA B  79     -20.019   1.422 -10.145  1.00 40.81           C  
ATOM   1222  O   ALA B  79     -19.967   2.599 -10.549  1.00 37.83           O  
ATOM   1223  CB  ALA B  79     -22.035   0.224 -11.002  1.00 38.89           C  
ATOM   1224  N   ILE B  80     -19.746   1.071  -8.880  1.00 31.20           N  
ATOM   1225  CA  ILE B  80     -19.385   2.083  -7.875  1.00 34.89           C  
ATOM   1226  C   ILE B  80     -17.952   2.421  -8.115  1.00 36.04           C  
ATOM   1227  O   ILE B  80     -17.582   3.586  -8.045  1.00 30.96           O  
ATOM   1228  CB  ILE B  80     -19.793   1.673  -6.436  1.00 37.79           C  
ATOM   1229  CG1 ILE B  80     -21.226   2.165  -6.216  1.00 37.92           C  
ATOM   1230  CG2 ILE B  80     -18.852   2.246  -5.379  1.00 34.27           C  
ATOM   1231  CD1 ILE B  80     -21.946   1.547  -5.036  1.00 45.25           C  
ATOM   1232  N   GLY B  81     -17.167   1.411  -8.479  1.00 32.57           N  
ATOM   1233  CA  GLY B  81     -15.720   1.544  -8.754  1.00 34.29           C  
ATOM   1234  C   GLY B  81     -14.846   1.629  -7.514  1.00 26.35           C  
ATOM   1235  O   GLY B  81     -15.345   1.654  -6.413  1.00 29.51           O  
ATOM   1236  N   GLY B  82     -13.527   1.692  -7.706  1.00 31.78           N  
ATOM   1237  CA  GLY B  82     -12.609   1.905  -6.589  1.00 35.27           C  
ATOM   1238  C   GLY B  82     -12.994   3.149  -5.766  1.00 42.45           C  
ATOM   1239  O   GLY B  82     -13.791   4.022  -6.238  1.00 39.04           O  
ATOM   1240  N   ILE B  83     -12.482   3.182  -4.523  1.00 39.74           N  
ATOM   1241  CA  ILE B  83     -12.792   4.195  -3.519  1.00 38.75           C  
ATOM   1242  C   ILE B  83     -11.479   4.846  -3.220  1.00 44.21           C  
ATOM   1243  O   ILE B  83     -10.482   4.186  -2.883  1.00 36.91           O  
ATOM   1244  CB  ILE B  83     -13.544   3.619  -2.290  1.00 42.81           C  
ATOM   1245  CG1 ILE B  83     -14.768   2.887  -2.813  1.00 38.65           C  
ATOM   1246  CG2 ILE B  83     -13.989   4.701  -1.294  1.00 42.96           C  
ATOM   1247  CD1 ILE B  83     -15.916   2.727  -1.851  1.00 43.69           C  
ATOM   1248  N   HIS B  84     -11.450   6.155  -3.476  1.00 37.39           N  
ATOM   1249  CA  HIS B  84     -10.250   6.922  -3.297  1.00 42.18           C  
ATOM   1250  C   HIS B  84     -10.460   7.670  -2.042  1.00 36.74           C  
ATOM   1251  O   HIS B  84     -11.555   8.185  -1.815  1.00 36.11           O  
ATOM   1252  CB  HIS B  84     -10.042   7.822  -4.499  1.00 41.35           C  
ATOM   1253  CG  HIS B  84      -9.897   7.075  -5.780  1.00 39.50           C  
ATOM   1254  CD2 HIS B  84      -8.781   6.800  -6.552  1.00 42.76           C  
ATOM   1255  ND1 HIS B  84     -10.946   6.532  -6.416  1.00 44.70           N  
ATOM   1256  CE1 HIS B  84     -10.522   5.922  -7.536  1.00 45.56           C  
ATOM   1257  NE2 HIS B  84      -9.199   6.082  -7.619  1.00 45.39           N  
ATOM   1258  N   VAL B  85      -9.445   7.646  -1.184  1.00 39.70           N  
ATOM   1259  CA  VAL B  85      -9.535   8.098   0.211  1.00 35.45           C  
ATOM   1260  C   VAL B  85      -8.323   8.969   0.443  1.00 37.33           C  
ATOM   1261  O   VAL B  85      -7.216   8.646   0.033  1.00 41.63           O  
ATOM   1262  CB  VAL B  85      -9.564   6.930   1.238  1.00 42.04           C  
ATOM   1263  CG1 VAL B  85      -9.943   7.410   2.630  1.00 37.86           C  
ATOM   1264  CG2 VAL B  85     -10.588   5.896   0.834  1.00 35.37           C  
ATOM   1265  N   ALA B  86      -8.551  10.131   1.034  1.00 39.90           N  
ATOM   1266  CA  ALA B  86      -7.455  11.036   1.371  1.00 41.26           C  
ATOM   1267  C   ALA B  86      -7.784  11.685   2.694  1.00 39.52           C  
ATOM   1268  O   ALA B  86      -8.956  11.805   3.066  1.00 32.68           O  
ATOM   1269  CB  ALA B  86      -7.198  12.069   0.258  1.00 37.21           C  
ATOM   1270  N   LYS B  87      -6.736  12.024   3.444  1.00 39.25           N  
ATOM   1271  CA  LYS B  87      -6.906  12.587   4.761  1.00 39.36           C  
ATOM   1272  C   LYS B  87      -7.021  14.126   4.602  1.00 39.53           C  
ATOM   1273  O   LYS B  87      -6.333  14.725   3.766  1.00 40.48           O  
ATOM   1274  CB  LYS B  87      -5.759  12.109   5.672  1.00 43.89           C  
ATOM   1275  CG  LYS B  87      -5.442  12.958   6.908  1.00 50.57           C  
ATOM   1276  CD  LYS B  87      -4.366  12.329   7.814  1.00 52.52           C  
ATOM   1277  CE  LYS B  87      -4.896  11.214   8.719  1.00 58.05           C  
ATOM   1278  NZ  LYS B  87      -4.992   9.906   7.988  1.00 60.57           N1+
ATOM   1279  N   ILE B  88      -7.938  14.754   5.335  1.00 41.62           N  
ATOM   1280  CA  ILE B  88      -8.079  16.214   5.260  1.00 43.81           C  
ATOM   1281  C   ILE B  88      -7.898  16.798   6.634  1.00 50.00           C  
ATOM   1282  O   ILE B  88      -8.127  16.120   7.633  1.00 46.43           O  
ATOM   1283  CB  ILE B  88      -9.425  16.726   4.647  1.00 47.07           C  
ATOM   1284  CG1 ILE B  88     -10.637  16.268   5.446  1.00 46.11           C  
ATOM   1285  CG2 ILE B  88      -9.534  16.377   3.159  1.00 50.38           C  
ATOM   1286  CD1 ILE B  88     -11.848  17.152   5.236  1.00 53.21           C  
ATOM   1287  N   GLY B  89      -7.517  18.077   6.680  1.00 52.61           N  
ATOM   1288  CA  GLY B  89      -7.112  18.709   7.944  1.00 57.86           C  
ATOM   1289  C   GLY B  89      -5.590  18.687   8.102  1.00 61.27           C  
ATOM   1290  O   GLY B  89      -4.926  17.741   7.683  1.00 53.72           O  
ATOM   1291  N   ARG B  90      -5.039  19.757   8.678  1.00 76.43           N  
ATOM   1292  CA  ARG B  90      -3.609  19.844   8.981  1.00 78.61           C  
ATOM   1293  C   ARG B  90      -3.380  19.379  10.423  1.00 84.35           C  
ATOM   1294  O   ARG B  90      -3.994  19.909  11.358  1.00 78.23           O  
ATOM   1295  CB  ARG B  90      -3.081  21.273   8.771  1.00 82.33           C  
ATOM   1296  CG  ARG B  90      -1.590  21.334   8.448  1.00 90.51           C  
ATOM   1297  CD  ARG B  90      -0.983  22.717   8.654  1.00 93.08           C  
ATOM   1298  NE  ARG B  90      -1.642  23.771   7.871  1.00 95.91           N  
ATOM   1299  CZ  ARG B  90      -1.095  24.960   7.615  1.00 92.02           C  
ATOM   1300  NH1 ARG B  90       0.125  25.247   8.065  1.00 99.89           N1+
ATOM   1301  NH2 ARG B  90      -1.757  25.864   6.903  1.00 76.05           N  
ATOM   1302  N   SER B  91      -2.488  18.396  10.575  1.00 87.48           N  
ATOM   1303  CA  SER B  91      -2.214  17.685  11.838  1.00 87.84           C  
ATOM   1304  C   SER B  91      -2.830  18.256  13.126  1.00 86.86           C  
ATOM   1305  O   SER B  91      -2.310  19.214  13.716  1.00 98.98           O  
ATOM   1306  CB  SER B  91      -0.708  17.474  12.007  1.00 83.38           C  
ATOM   1307  OG  SER B  91      -0.468  16.373  12.860  1.00 85.62           O  
ATOM   1308  N   ASP B  95      -7.692  11.472  11.451  1.00 60.98           N  
ATOM   1309  CA  ASP B  95      -8.981  10.786  11.420  1.00 57.59           C  
ATOM   1310  C   ASP B  95     -10.166  11.535  10.721  1.00 52.94           C  
ATOM   1311  O   ASP B  95     -11.328  11.204  10.992  1.00 52.60           O  
ATOM   1312  CB  ASP B  95      -9.370  10.348  12.836  1.00 62.29           C  
ATOM   1313  CG  ASP B  95      -9.868   8.887  12.895  1.00 71.66           C  
ATOM   1314  OD1 ASP B  95      -9.127   8.025  13.438  1.00 72.16           O  
ATOM   1315  OD2 ASP B  95     -10.990   8.591  12.405  1.00 66.19           O1-
ATOM   1316  N   HIS B  96      -9.865  12.522   9.849  1.00 41.11           N  
ATOM   1317  CA  HIS B  96     -10.829  13.149   8.911  1.00 38.13           C  
ATOM   1318  C   HIS B  96     -10.479  12.810   7.491  1.00 32.40           C  
ATOM   1319  O   HIS B  96      -9.393  13.108   6.983  1.00 36.77           O  
ATOM   1320  CB  HIS B  96     -11.018  14.680   9.087  1.00 38.30           C  
ATOM   1321  CG  HIS B  96     -12.318  15.185   8.477  0.50 38.05           C  
ATOM   1322  CD2 HIS B  96     -13.114  14.649   7.444  0.50 34.52           C  
ATOM   1323  ND1 HIS B  96     -12.953  16.286   8.911  0.50 34.77           N  
ATOM   1324  CE1 HIS B  96     -14.081  16.470   8.179  0.50 38.05           C  
ATOM   1325  NE2 HIS B  96     -14.166  15.468   7.278  0.50 35.43           N  
ATOM   1326  N   TYR B  97     -11.383  12.072   6.854  1.00 33.59           N  
ATOM   1327  CA  TYR B  97     -11.118  11.546   5.542  1.00 31.20           C  
ATOM   1328  C   TYR B  97     -12.194  12.069   4.601  1.00 31.14           C  
ATOM   1329  O   TYR B  97     -13.342  12.318   4.985  1.00 32.40           O  
ATOM   1330  CB  TYR B  97     -11.213  10.008   5.572  1.00 34.44           C  
ATOM   1331  CG  TYR B  97      -9.999   9.379   6.208  1.00 34.43           C  
ATOM   1332  CD1 TYR B  97      -8.810   9.268   5.503  1.00 36.55           C  
ATOM   1333  CD2 TYR B  97     -10.047   8.950   7.526  1.00 43.20           C  
ATOM   1334  CE1 TYR B  97      -7.689   8.715   6.096  1.00 45.09           C  
ATOM   1335  CE2 TYR B  97      -8.942   8.370   8.129  1.00 44.65           C  
ATOM   1336  CZ  TYR B  97      -7.776   8.256   7.421  1.00 51.08           C  
ATOM   1337  OH  TYR B  97      -6.684   7.677   8.058  1.00 60.67           O  
ATOM   1338  N   ILE B  98     -11.803  12.258   3.359  1.00 33.48           N  
ATOM   1339  CA  ILE B  98     -12.844  12.400   2.379  1.00 34.50           C  
ATOM   1340  C   ILE B  98     -12.678  11.245   1.398  1.00 30.57           C  
ATOM   1341  O   ILE B  98     -11.574  10.699   1.266  1.00 34.82           O  
ATOM   1342  CB  ILE B  98     -12.815  13.792   1.699  1.00 36.49           C  
ATOM   1343  CG1 ILE B  98     -11.689  13.892   0.738  1.00 35.69           C  
ATOM   1344  CG2 ILE B  98     -12.688  14.919   2.714  1.00 39.73           C  
ATOM   1345  CD1 ILE B  98     -12.144  14.704  -0.440  1.00 41.24           C  
ATOM   1346  N   PHE B  99     -13.760  10.892   0.717  1.00 30.24           N  
ATOM   1347  CA  PHE B  99     -13.649   9.809  -0.256  1.00 30.49           C  
ATOM   1348  C   PHE B  99     -14.611  10.023  -1.386  1.00 28.87           C  
ATOM   1349  O   PHE B  99     -15.642  10.718  -1.234  1.00 24.66           O  
ATOM   1350  CB  PHE B  99     -13.962   8.465   0.424  1.00 31.27           C  
ATOM   1351  CG  PHE B  99     -15.357   8.344   0.903  1.00 29.68           C  
ATOM   1352  CD1 PHE B  99     -15.735   8.818   2.152  1.00 32.40           C  
ATOM   1353  CD2 PHE B  99     -16.327   7.696   0.115  1.00 35.96           C  
ATOM   1354  CE1 PHE B  99     -17.030   8.685   2.610  1.00 29.43           C  
ATOM   1355  CE2 PHE B  99     -17.627   7.583   0.553  1.00 29.20           C  
ATOM   1356  CZ  PHE B  99     -17.994   8.079   1.809  1.00 33.29           C  
ATOM   1357  N   TYR B 100     -14.277   9.408  -2.502  1.00 27.13           N  
ATOM   1358  CA  TYR B 100     -15.221   9.380  -3.631  1.00 27.45           C  
ATOM   1359  C   TYR B 100     -15.010   8.053  -4.353  1.00 26.52           C  
ATOM   1360  O   TYR B 100     -13.847   7.562  -4.422  1.00 27.46           O  
ATOM   1361  CB  TYR B 100     -14.958  10.570  -4.630  1.00 22.27           C  
ATOM   1362  CG  TYR B 100     -13.697  10.500  -5.456  1.00 27.33           C  
ATOM   1363  CD1 TYR B 100     -12.472  11.005  -4.990  1.00 26.45           C  
ATOM   1364  CD2 TYR B 100     -13.721   9.974  -6.769  1.00 24.36           C  
ATOM   1365  CE1 TYR B 100     -11.323  10.919  -5.765  1.00 27.94           C  
ATOM   1366  CE2 TYR B 100     -12.578   9.903  -7.525  1.00 29.14           C  
ATOM   1367  CZ  TYR B 100     -11.391  10.363  -7.026  1.00 28.30           C  
ATOM   1368  OH  TYR B 100     -10.283  10.262  -7.815  1.00 34.01           O  
ATOM   1369  N   SER B 101     -16.083   7.575  -5.001  1.00 29.44           N  
ATOM   1370  CA  SER B 101     -15.975   6.367  -5.834  1.00 28.33           C  
ATOM   1371  C   SER B 101     -15.668   6.701  -7.315  1.00 33.15           C  
ATOM   1372  O   SER B 101     -15.975   7.829  -7.807  1.00 25.25           O  
ATOM   1373  CB  SER B 101     -17.223   5.489  -5.645  1.00 26.10           C  
ATOM   1374  OG  SER B 101     -18.353   5.977  -6.340  1.00 35.50           O  
ATOM   1375  N   GLU B 102     -14.979   5.798  -8.018  1.00 30.89           N  
ATOM   1376  CA  GLU B 102     -14.639   6.006  -9.427  1.00 32.17           C  
ATOM   1377  C   GLU B 102     -15.823   6.302 -10.316  1.00 32.53           C  
ATOM   1378  O   GLU B 102     -15.668   6.988 -11.326  1.00 34.49           O  
ATOM   1379  CB  GLU B 102     -13.827   4.844 -10.026  1.00 39.69           C  
ATOM   1380  CG  GLU B 102     -13.183   5.147 -11.394  1.00 42.85           C  
ATOM   1381  CD  GLU B 102     -11.931   6.015 -11.322  1.00 48.35           C  
ATOM   1382  OE1 GLU B 102     -11.509   6.428 -10.214  1.00 48.26           O  
ATOM   1383  OE2 GLU B 102     -11.341   6.298 -12.392  1.00 54.10           O1-
ATOM   1384  N   GLY B 103     -16.989   5.811  -9.920  1.00 27.07           N  
ATOM   1385  CA  GLY B 103     -18.243   6.008 -10.637  1.00 27.75           C  
ATOM   1386  C   GLY B 103     -18.736   7.455 -10.558  1.00 30.58           C  
ATOM   1387  O   GLY B 103     -19.720   7.828 -11.208  1.00 26.00           O  
ATOM   1388  N   CYS B 104     -18.075   8.269  -9.722  1.00 30.06           N  
ATOM   1389  CA  CYS B 104     -18.473   9.709  -9.573  1.00 25.91           C  
ATOM   1390  C   CYS B 104     -17.887  10.453 -10.759  1.00 25.40           C  
ATOM   1391  O   CYS B 104     -18.269  11.624 -11.060  1.00 27.68           O  
ATOM   1392  CB  CYS B 104     -17.817  10.244  -8.295  1.00 23.81           C  
ATOM   1393  SG  CYS B 104     -18.609   9.708  -6.762  1.00 27.19           S  
ATOM   1394  N   LEU B 105     -16.913   9.812 -11.378  1.00 24.87           N  
ATOM   1395  CA  LEU B 105     -16.165  10.389 -12.488  1.00 25.70           C  
ATOM   1396  C   LEU B 105     -16.836  10.259 -13.800  1.00 29.09           C  
ATOM   1397  O   LEU B 105     -16.319   9.584 -14.696  1.00 35.24           O  
ATOM   1398  CB  LEU B 105     -14.727   9.894 -12.576  1.00 25.76           C  
ATOM   1399  CG  LEU B 105     -13.778  10.425 -11.521  1.00 32.16           C  
ATOM   1400  CD1 LEU B 105     -12.525   9.532 -11.566  1.00 34.52           C  
ATOM   1401  CD2 LEU B 105     -13.437  11.892 -11.793  1.00 33.06           C  
ATOM   1402  N   SER B 106     -17.978  10.927 -13.900  1.00 27.78           N  
ATOM   1403  CA  SER B 106     -18.894  10.898 -15.034  1.00 30.50           C  
ATOM   1404  C   SER B 106     -19.099  12.331 -15.578  1.00 31.82           C  
ATOM   1405  O   SER B 106     -19.187  13.289 -14.794  1.00 27.55           O  
ATOM   1406  CB  SER B 106     -20.247  10.375 -14.525  1.00 29.59           C  
ATOM   1407  OG  SER B 106     -21.270  10.491 -15.530  1.00 32.10           O  
ATOM   1408  N   GLY B 107     -19.202  12.478 -16.898  1.00 32.72           N  
ATOM   1409  CA  GLY B 107     -19.657  13.759 -17.438  1.00 33.87           C  
ATOM   1410  C   GLY B 107     -21.111  14.124 -17.084  1.00 34.76           C  
ATOM   1411  O   GLY B 107     -21.470  15.267 -17.209  1.00 32.76           O  
ATOM   1412  N   VAL B 108     -21.975  13.195 -16.676  1.00 26.70           N  
ATOM   1413  CA  VAL B 108     -23.303  13.592 -16.282  1.00 27.80           C  
ATOM   1414  C   VAL B 108     -23.587  13.143 -14.834  1.00 23.75           C  
ATOM   1415  O   VAL B 108     -22.861  12.310 -14.316  1.00 25.48           O  
ATOM   1416  CB  VAL B 108     -24.425  13.094 -17.251  1.00 30.46           C  
ATOM   1417  CG1 VAL B 108     -24.137  13.504 -18.693  1.00 29.85           C  
ATOM   1418  CG2 VAL B 108     -24.591  11.562 -17.150  1.00 31.53           C  
ATOM   1419  N   PRO B 109     -24.590  13.726 -14.191  1.00 22.28           N  
ATOM   1420  CA  PRO B 109     -24.932  13.371 -12.824  1.00 24.14           C  
ATOM   1421  C   PRO B 109     -25.402  11.921 -12.865  1.00 30.86           C  
ATOM   1422  O   PRO B 109     -25.940  11.472 -13.910  1.00 29.77           O  
ATOM   1423  CB  PRO B 109     -26.060  14.342 -12.452  1.00 24.83           C  
ATOM   1424  CG  PRO B 109     -25.937  15.455 -13.457  1.00 24.64           C  
ATOM   1425  CD  PRO B 109     -25.430  14.841 -14.704  1.00 24.90           C  
ATOM   1426  N   VAL B 110     -25.127  11.196 -11.774  1.00 28.10           N  
ATOM   1427  CA  VAL B 110     -25.479   9.743 -11.651  1.00 26.17           C  
ATOM   1428  C   VAL B 110     -26.005   9.566 -10.251  1.00 31.54           C  
ATOM   1429  O   VAL B 110     -25.862  10.470  -9.381  1.00 29.99           O  
ATOM   1430  CB  VAL B 110     -24.295   8.768 -11.889  1.00 27.33           C  
ATOM   1431  CG1 VAL B 110     -23.632   8.975 -13.230  1.00 30.45           C  
ATOM   1432  CG2 VAL B 110     -23.241   8.917 -10.816  1.00 27.83           C  
ATOM   1433  N   PRO B 111     -26.713   8.442 -10.015  1.00 30.02           N  
ATOM   1434  CA  PRO B 111     -27.247   8.283  -8.678  1.00 30.70           C  
ATOM   1435  C   PRO B 111     -26.126   8.202  -7.672  1.00 25.30           C  
ATOM   1436  O   PRO B 111     -25.129   7.517  -7.897  1.00 29.45           O  
ATOM   1437  CB  PRO B 111     -27.977   6.904  -8.753  1.00 34.54           C  
ATOM   1438  CG  PRO B 111     -28.397   6.768 -10.182  1.00 32.80           C  
ATOM   1439  CD  PRO B 111     -27.285   7.455 -10.972  1.00 36.07           C  
ATOM   1440  N   GLY B 112     -26.285   8.929  -6.590  1.00 30.04           N  
ATOM   1441  CA  GLY B 112     -25.269   8.952  -5.555  1.00 28.41           C  
ATOM   1442  C   GLY B 112     -25.749   9.493  -4.212  1.00 26.32           C  
ATOM   1443  O   GLY B 112     -26.901   9.878  -4.067  1.00 35.28           O  
ATOM   1444  N   VAL B 113     -24.820   9.544  -3.258  1.00 28.93           N  
ATOM   1445  CA  VAL B 113     -25.017  10.210  -2.002  1.00 31.93           C  
ATOM   1446  C   VAL B 113     -23.706  10.841  -1.551  1.00 27.25           C  
ATOM   1447  O   VAL B 113     -22.601  10.425  -1.939  1.00 30.00           O  
ATOM   1448  CB  VAL B 113     -25.470   9.252  -0.859  1.00 36.94           C  
ATOM   1449  CG1 VAL B 113     -26.964   9.017  -0.936  1.00 44.28           C  
ATOM   1450  CG2 VAL B 113     -24.690   7.960  -0.932  1.00 33.63           C  
ATOM   1451  N   TRP B 114     -23.890  11.854  -0.743  1.00 29.63           N  
ATOM   1452  CA  TRP B 114     -22.784  12.548  -0.079  1.00 29.79           C  
ATOM   1453  C   TRP B 114     -22.842  12.251   1.385  1.00 32.68           C  
ATOM   1454  O   TRP B 114     -23.672  12.803   2.063  1.00 33.15           O  
ATOM   1455  CB  TRP B 114     -22.949  14.049  -0.284  1.00 31.04           C  
ATOM   1456  CG  TRP B 114     -21.808  14.774   0.365  1.00 30.56           C  
ATOM   1457  CD1 TRP B 114     -21.799  15.465   1.576  1.00 32.58           C  
ATOM   1458  CD2 TRP B 114     -20.431  14.830  -0.112  1.00 28.93           C  
ATOM   1459  CE2 TRP B 114     -19.672  15.615   0.901  1.00 28.66           C  
ATOM   1460  CE3 TRP B 114     -19.763  14.347  -1.221  1.00 26.05           C  
ATOM   1461  NE1 TRP B 114     -20.539  15.992   1.843  1.00 28.77           N  
ATOM   1462  CZ2 TRP B 114     -18.319  15.887   0.748  1.00 23.16           C  
ATOM   1463  CZ3 TRP B 114     -18.374  14.630  -1.339  1.00 24.91           C  
ATOM   1464  CH2 TRP B 114     -17.691  15.371  -0.359  1.00 24.76           C  
ATOM   1465  N   LEU B 115     -21.928  11.449   1.911  1.00 36.39           N  
ATOM   1466  CA  LEU B 115     -22.003  11.116   3.354  1.00 46.20           C  
ATOM   1467  C   LEU B 115     -21.264  12.132   4.200  1.00 48.97           C  
ATOM   1468  O   LEU B 115     -20.032  12.242   4.117  1.00 48.80           O  
ATOM   1469  CB  LEU B 115     -21.549   9.660   3.627  1.00 46.00           C  
ATOM   1470  CG  LEU B 115     -22.395   8.728   2.740  1.00 48.54           C  
ATOM   1471  CD1 LEU B 115     -21.848   7.316   2.701  1.00 52.25           C  
ATOM   1472  CD2 LEU B 115     -23.883   8.758   3.095  1.00 48.62           C  
ATOM   1473  N   VAL B 116     -22.025  12.923   4.970  1.00 58.74           N  
ATOM   1474  CA  VAL B 116     -21.439  13.980   5.820  1.00 63.32           C  
ATOM   1475  C   VAL B 116     -21.382  13.648   7.326  1.00 64.23           C  
ATOM   1476  O   VAL B 116     -21.199  12.492   7.735  1.00 59.05           O  
ATOM   1477  CB  VAL B 116     -22.139  15.339   5.626  1.00 61.11           C  
ATOM   1478  CG1 VAL B 116     -23.417  15.408   6.450  1.00 57.40           C  
ATOM   1479  CG2 VAL B 116     -21.196  16.457   6.042  1.00 63.40           C  
TER   
ATOM   1480  N   GLU C  13       9.623  37.163  16.820  1.00 49.53           N  
ATOM   1481  CA  GLU C  13      10.521  38.340  16.579  1.00 44.60           C  
ATOM   1482  C   GLU C  13       9.951  39.297  15.522  1.00 35.65           C  
ATOM   1483  O   GLU C  13       9.219  38.890  14.613  1.00 31.70           O  
ATOM   1484  CB  GLU C  13      11.876  37.896  16.090  1.00 51.04           C  
ATOM   1485  CG  GLU C  13      11.836  37.408  14.658  1.00 53.60           C  
ATOM   1486  CD  GLU C  13      13.128  37.683  13.949  1.00 66.93           C  
ATOM   1487  OE1 GLU C  13      14.044  38.264  14.588  1.00 66.73           O  
ATOM   1488  OE2 GLU C  13      13.225  37.319  12.755  1.00 73.95           O1-
ATOM   1489  N   VAL C  14      10.409  40.536  15.591  1.00 29.56           N  
ATOM   1490  CA  VAL C  14       9.718  41.619  14.912  1.00 25.87           C  
ATOM   1491  C   VAL C  14       9.897  41.568  13.415  1.00 23.78           C  
ATOM   1492  O   VAL C  14      11.026  41.412  12.933  1.00 26.18           O  
ATOM   1493  CB  VAL C  14      10.174  42.958  15.495  1.00 29.97           C  
ATOM   1494  CG1 VAL C  14       9.524  44.099  14.755  1.00 29.57           C  
ATOM   1495  CG2 VAL C  14       9.818  43.017  16.985  1.00 29.86           C  
ATOM   1496  N   VAL C  15       8.794  41.706  12.648  1.00 18.72           N  
ATOM   1497  CA  VAL C  15       8.920  41.760  11.193  1.00 17.58           C  
ATOM   1498  C   VAL C  15       9.378  43.112  10.792  1.00 19.22           C  
ATOM   1499  O   VAL C  15       8.713  44.107  11.161  1.00 18.11           O  
ATOM   1500  CB  VAL C  15       7.581  41.435  10.515  1.00 21.58           C  
ATOM   1501  CG1 VAL C  15       7.786  41.237   8.987  1.00 20.26           C  
ATOM   1502  CG2 VAL C  15       7.063  40.156  11.164  1.00 22.83           C  
ATOM   1503  N   LYS C  16      10.481  43.183  10.024  1.00 18.98           N  
ATOM   1504  CA  LYS C  16      11.104  44.470   9.755  1.00 18.55           C  
ATOM   1505  C   LYS C  16      10.280  45.193   8.711  1.00 17.12           C  
ATOM   1506  O   LYS C  16       9.666  44.589   7.837  1.00 15.51           O  
ATOM   1507  CB  LYS C  16      12.560  44.259   9.266  1.00 23.09           C  
ATOM   1508  CG  LYS C  16      13.499  43.607  10.347  1.00 24.67           C  
ATOM   1509  CD  LYS C  16      13.491  44.369  11.686  1.00 34.02           C  
ATOM   1510  CE  LYS C  16      14.281  43.686  12.829  1.00 41.43           C  
ATOM   1511  NZ  LYS C  16      13.874  42.254  13.109  1.00 40.94           N1+
ATOM   1512  N   PHE C  17      10.356  46.520   8.736  1.00 15.87           N  
ATOM   1513  CA  PHE C  17       9.543  47.375   7.840  1.00 16.16           C  
ATOM   1514  C   PHE C  17       9.600  47.035   6.359  1.00 16.53           C  
ATOM   1515  O   PHE C  17       8.543  46.911   5.717  1.00 14.41           O  
ATOM   1516  CB  PHE C  17      10.003  48.841   8.033  1.00 14.14           C  
ATOM   1517  CG  PHE C  17       9.299  49.800   7.127  1.00 14.27           C  
ATOM   1518  CD1 PHE C  17       7.924  50.109   7.315  1.00 13.71           C  
ATOM   1519  CD2 PHE C  17      10.012  50.435   6.095  1.00 16.43           C  
ATOM   1520  CE1 PHE C  17       7.299  51.007   6.456  1.00 14.54           C  
ATOM   1521  CE2 PHE C  17       9.389  51.307   5.208  1.00 17.79           C  
ATOM   1522  CZ  PHE C  17       8.016  51.625   5.398  1.00 16.32           C  
ATOM   1523  N   MET C  18      10.813  46.863   5.787  1.00 14.35           N  
ATOM   1524  CA  MET C  18      10.871  46.599   4.383  1.00 17.15           C  
ATOM   1525  C   MET C  18      10.217  45.223   4.025  1.00 16.93           C  
ATOM   1526  O   MET C  18       9.597  45.122   2.950  1.00 17.13           O  
ATOM   1527  CB  MET C  18      12.326  46.661   3.874  1.00 24.10           C  
ATOM   1528  CG  MET C  18      12.356  47.416   2.532  1.00 30.60           C  
ATOM   1529  SD  MET C  18      12.331  49.177   2.869  1.00 36.57           S  
ATOM   1530  CE  MET C  18      13.966  49.672   2.410  1.00 23.08           C  
ATOM   1531  N   ASP C  19      10.363  44.255   4.905  1.00 17.76           N  
ATOM   1532  CA AASP C  19       9.753  42.926   4.690  0.50 17.14           C  
ATOM   1533  CA BASP C  19       9.759  42.914   4.728  0.50 17.54           C  
ATOM   1534  C   ASP C  19       8.226  43.024   4.708  1.00 16.73           C  
ATOM   1535  O   ASP C  19       7.581  42.475   3.805  1.00 17.08           O  
ATOM   1536  CB AASP C  19      10.209  41.903   5.699  0.50 18.96           C  
ATOM   1537  CB BASP C  19      10.163  41.991   5.847  0.50 20.49           C  
ATOM   1538  CG AASP C  19      11.685  41.531   5.528  0.50 22.85           C  
ATOM   1539  CG BASP C  19       9.994  40.521   5.498  0.50 24.84           C  
ATOM   1540  OD1AASP C  19      12.140  41.505   4.397  0.50 24.17           O  
ATOM   1541  OD1BASP C  19       9.880  40.145   4.310  0.50 29.76           O  
ATOM   1542  OD2AASP C  19      12.363  41.309   6.539  0.50 25.02           O1-
ATOM   1543  OD2BASP C  19       9.959  39.702   6.425  0.50 30.14           O1-
ATOM   1544  N   VAL C  20       7.675  43.752   5.687  1.00 15.38           N  
ATOM   1545  CA  VAL C  20       6.197  43.941   5.731  1.00 14.74           C  
ATOM   1546  C   VAL C  20       5.773  44.633   4.436  1.00 14.38           C  
ATOM   1547  O   VAL C  20       4.739  44.315   3.834  1.00 14.22           O  
ATOM   1548  CB  VAL C  20       5.702  44.807   6.981  1.00 16.13           C  
ATOM   1549  CG1 VAL C  20       4.143  44.692   7.099  1.00 17.74           C  
ATOM   1550  CG2 VAL C  20       6.334  44.288   8.277  1.00 19.53           C  
ATOM   1551  N   TYR C  21       6.444  45.703   4.079  1.00 14.26           N  
ATOM   1552  CA  TYR C  21       6.016  46.484   2.917  1.00 16.55           C  
ATOM   1553  C   TYR C  21       6.052  45.643   1.600  1.00 15.72           C  
ATOM   1554  O   TYR C  21       5.084  45.646   0.849  1.00 15.61           O  
ATOM   1555  CB  TYR C  21       6.945  47.728   2.803  1.00 15.95           C  
ATOM   1556  CG  TYR C  21       6.327  48.860   1.995  1.00 17.42           C  
ATOM   1557  CD1 TYR C  21       5.934  50.048   2.639  1.00 21.83           C  
ATOM   1558  CD2 TYR C  21       6.205  48.782   0.620  1.00 24.79           C  
ATOM   1559  CE1 TYR C  21       5.349  51.054   1.914  1.00 27.54           C  
ATOM   1560  CE2 TYR C  21       5.642  49.821  -0.110  1.00 28.85           C  
ATOM   1561  CZ  TYR C  21       5.215  50.947   0.588  1.00 28.70           C  
ATOM   1562  OH  TYR C  21       4.669  52.023  -0.066  1.00 44.87           O  
ATOM   1563  N   GLN C  22       7.118  44.850   1.405  1.00 14.59           N  
ATOM   1564  CA  GLN C  22       7.263  44.064   0.217  1.00 16.02           C  
ATOM   1565  C   GLN C  22       6.244  42.948   0.206  1.00 17.81           C  
ATOM   1566  O   GLN C  22       5.641  42.670  -0.884  1.00 17.86           O  
ATOM   1567  CB  GLN C  22       8.646  43.464   0.190  1.00 18.20           C  
ATOM   1568  CG  GLN C  22       9.638  44.514  -0.160  1.00 26.09           C  
ATOM   1569  CD  GLN C  22      11.020  44.006  -0.101  1.00 37.96           C  
ATOM   1570  NE2 GLN C  22      11.892  44.659  -0.856  1.00 45.07           N  
ATOM   1571  OE1 GLN C  22      11.326  43.024   0.607  1.00 41.50           O  
ATOM   1572  N   ARG C  23       5.955  42.397   1.372  1.00 16.72           N  
ATOM   1573  CA  ARG C  23       4.966  41.301   1.425  1.00 15.68           C  
ATOM   1574  C   ARG C  23       3.554  41.719   1.256  1.00 18.39           C  
ATOM   1575  O   ARG C  23       2.743  40.935   0.839  1.00 15.89           O  
ATOM   1576  CB  ARG C  23       5.092  40.530   2.746  1.00 19.71           C  
ATOM   1577  CG  ARG C  23       6.361  39.675   2.727  1.00 22.25           C  
ATOM   1578  CD  ARG C  23       6.636  39.109   4.143  1.00 27.20           C  
ATOM   1579  NE  ARG C  23       5.525  38.265   4.615  1.00 30.83           N  
ATOM   1580  CZ  ARG C  23       5.250  37.951   5.882  1.00 31.07           C  
ATOM   1581  NH1 ARG C  23       5.967  38.416   6.931  1.00 34.53           N1+
ATOM   1582  NH2 ARG C  23       4.235  37.133   6.094  1.00 30.27           N  
ATOM   1583  N   SER C  24       3.230  42.959   1.638  1.00 14.75           N  
ATOM   1584  CA  SER C  24       1.868  43.371   1.584  1.00 15.11           C  
ATOM   1585  C   SER C  24       1.465  44.095   0.293  1.00 15.59           C  
ATOM   1586  O   SER C  24       0.262  44.315   0.061  1.00 13.99           O  
ATOM   1587  CB  SER C  24       1.560  44.266   2.805  1.00 16.75           C  
ATOM   1588  OG  SER C  24       2.149  45.463   2.569  1.00 22.81           O  
ATOM   1589  N   TYR C  25       2.443  44.541  -0.486  1.00 13.69           N  
ATOM   1590  CA  TYR C  25       2.149  45.323  -1.674  1.00 13.69           C  
ATOM   1591  C   TYR C  25       1.391  44.497  -2.740  1.00 13.97           C  
ATOM   1592  O   TYR C  25       1.765  43.319  -3.018  1.00 15.23           O  
ATOM   1593  CB  TYR C  25       3.510  45.726  -2.284  1.00 14.96           C  
ATOM   1594  CG  TYR C  25       3.284  46.732  -3.388  1.00 17.72           C  
ATOM   1595  CD1 TYR C  25       3.140  48.112  -3.082  1.00 21.11           C  
ATOM   1596  CD2 TYR C  25       3.204  46.335  -4.759  1.00 15.60           C  
ATOM   1597  CE1 TYR C  25       2.914  49.051  -4.110  1.00 21.63           C  
ATOM   1598  CE2 TYR C  25       3.015  47.276  -5.766  1.00 17.57           C  
ATOM   1599  CZ  TYR C  25       2.888  48.612  -5.435  1.00 20.57           C  
ATOM   1600  OH  TYR C  25       2.694  49.509  -6.469  1.00 25.48           O  
ATOM   1601  N   CYS C  26       0.302  45.095  -3.225  1.00 14.26           N  
ATOM   1602  CA  CYS C  26      -0.518  44.557  -4.341  1.00 13.30           C  
ATOM   1603  C   CYS C  26       0.147  43.460  -5.181  1.00 12.21           C  
ATOM   1604  O   CYS C  26       1.146  43.643  -5.937  1.00 12.62           O  
ATOM   1605  CB  CYS C  26      -0.872  45.774  -5.232  1.00 13.96           C  
ATOM   1606  SG  CYS C  26      -1.880  45.344  -6.686  1.00 16.97           S  
ATOM   1607  N   HIS C  27      -0.407  42.253  -5.104  1.00 11.55           N  
ATOM   1608  CA  HIS C  27       0.119  41.175  -5.974  1.00 12.63           C  
ATOM   1609  C   HIS C  27      -0.862  40.043  -5.901  1.00 11.99           C  
ATOM   1610  O   HIS C  27      -1.709  40.089  -5.058  1.00 12.47           O  
ATOM   1611  CB  HIS C  27       1.504  40.696  -5.493  1.00 14.02           C  
ATOM   1612  CG  HIS C  27       1.503  40.052  -4.110  1.00 15.16           C  
ATOM   1613  CD2 HIS C  27       1.569  38.659  -3.726  1.00 17.04           C  
ATOM   1614  ND1 HIS C  27       1.395  40.737  -2.979  1.00 14.72           N  
ATOM   1615  CE1 HIS C  27       1.460  39.911  -1.902  1.00 18.31           C  
ATOM   1616  NE2 HIS C  27       1.565  38.617  -2.364  1.00 17.54           N  
ATOM   1617  N   PRO C  28      -0.669  38.999  -6.742  1.00 15.03           N  
ATOM   1618  CA  PRO C  28      -1.728  37.925  -6.715  1.00 14.51           C  
ATOM   1619  C   PRO C  28      -1.470  37.011  -5.530  1.00 14.12           C  
ATOM   1620  O   PRO C  28      -0.315  36.664  -5.237  1.00 14.87           O  
ATOM   1621  CB  PRO C  28      -1.488  37.167  -8.046  1.00 16.89           C  
ATOM   1622  CG  PRO C  28      -0.644  38.129  -8.893  1.00 16.24           C  
ATOM   1623  CD  PRO C  28       0.204  38.902  -7.911  1.00 12.95           C  
ATOM   1624  N   ILE C  29      -2.527  36.704  -4.774  1.00 14.32           N  
ATOM   1625  CA  ILE C  29      -2.326  35.866  -3.594  1.00 16.00           C  
ATOM   1626  C   ILE C  29      -3.467  34.778  -3.572  1.00 15.08           C  
ATOM   1627  O   ILE C  29      -4.552  35.064  -4.051  1.00 13.82           O  
ATOM   1628  CB  ILE C  29      -2.362  36.727  -2.309  1.00 17.38           C  
ATOM   1629  CG1 ILE C  29      -2.009  35.841  -1.103  1.00 22.10           C  
ATOM   1630  CG2 ILE C  29      -3.758  37.409  -2.147  1.00 20.13           C  
ATOM   1631  CD1 ILE C  29      -1.496  36.585   0.162  1.00 21.81           C  
ATOM   1632  N   GLU C  30      -3.157  33.582  -3.075  1.00 15.80           N  
ATOM   1633  CA AGLU C  30      -4.227  32.563  -3.013  0.50 16.08           C  
ATOM   1634  CA BGLU C  30      -4.197  32.524  -2.929  0.50 17.14           C  
ATOM   1635  C   GLU C  30      -5.327  33.085  -2.053  1.00 16.83           C  
ATOM   1636  O   GLU C  30      -5.057  33.620  -0.925  1.00 16.37           O  
ATOM   1637  CB AGLU C  30      -3.614  31.213  -2.587  0.50 18.31           C  
ATOM   1638  CB BGLU C  30      -3.577  31.272  -2.240  0.50 20.28           C  
ATOM   1639  CG AGLU C  30      -2.837  30.538  -3.700  0.50 19.21           C  
ATOM   1640  CG BGLU C  30      -4.584  30.123  -2.156  0.50 23.03           C  
ATOM   1641  CD AGLU C  30      -3.759  29.905  -4.751  0.50 19.12           C  
ATOM   1642  CD BGLU C  30      -4.266  29.062  -1.104  0.50 26.21           C  
ATOM   1643  OE1AGLU C  30      -4.979  30.086  -4.685  0.50 18.51           O  
ATOM   1644  OE1BGLU C  30      -3.092  28.941  -0.671  0.50 30.13           O  
ATOM   1645  OE2AGLU C  30      -3.254  29.242  -5.649  0.50 20.50           O1-
ATOM   1646  OE2BGLU C  30      -5.215  28.316  -0.718  0.50 28.47           O1-
ATOM   1647  N   THR C  31      -6.582  33.031  -2.553  1.00 17.21           N  
ATOM   1648  CA  THR C  31      -7.729  33.589  -1.944  1.00 17.55           C  
ATOM   1649  C   THR C  31      -8.825  32.511  -2.010  1.00 18.62           C  
ATOM   1650  O   THR C  31      -8.987  31.901  -3.056  1.00 17.60           O  
ATOM   1651  CB  THR C  31      -8.215  34.796  -2.764  1.00 19.29           C  
ATOM   1652  CG2 THR C  31      -9.360  35.490  -2.066  1.00 21.25           C  
ATOM   1653  OG1 THR C  31      -7.109  35.752  -2.859  1.00 17.13           O  
ATOM   1654  N   LEU C  32      -9.504  32.257  -0.898  1.00 16.81           N  
ATOM   1655  CA  LEU C  32     -10.539  31.213  -0.945  1.00 18.10           C  
ATOM   1656  C   LEU C  32     -11.857  31.793  -1.318  1.00 22.22           C  
ATOM   1657  O   LEU C  32     -12.328  32.703  -0.662  1.00 25.61           O  
ATOM   1658  CB  LEU C  32     -10.609  30.437   0.368  1.00 19.68           C  
ATOM   1659  CG  LEU C  32      -9.452  29.461   0.577  1.00 21.64           C  
ATOM   1660  CD1 LEU C  32      -9.431  28.196  -0.300  1.00 24.42           C  
ATOM   1661  CD2 LEU C  32      -8.122  30.153   0.385  1.00 25.47           C  
ATOM   1662  N   VAL C  33     -12.385  31.371  -2.466  1.00 19.38           N  
ATOM   1663  CA  VAL C  33     -13.546  32.012  -3.071  1.00 20.10           C  
ATOM   1664  C   VAL C  33     -14.681  30.996  -3.098  1.00 20.67           C  
ATOM   1665  O   VAL C  33     -14.429  29.848  -3.524  1.00 18.60           O  
ATOM   1666  CB  VAL C  33     -13.172  32.399  -4.526  1.00 22.34           C  
ATOM   1667  CG1 VAL C  33     -14.352  32.964  -5.267  1.00 26.87           C  
ATOM   1668  CG2 VAL C  33     -11.975  33.409  -4.566  1.00 24.20           C  
ATOM   1669  N   ASP C  34     -15.872  31.403  -2.655  1.00 20.93           N  
ATOM   1670  CA  ASP C  34     -17.112  30.540  -2.736  1.00 23.24           C  
ATOM   1671  C   ASP C  34     -17.462  30.354  -4.178  1.00 19.22           C  
ATOM   1672  O   ASP C  34     -17.556  31.298  -4.981  1.00 19.76           O  
ATOM   1673  CB  ASP C  34     -18.287  31.165  -1.951  1.00 28.39           C  
ATOM   1674  CG  ASP C  34     -19.452  30.141  -1.706  1.00 37.22           C  
ATOM   1675  OD1 ASP C  34     -20.154  29.775  -2.667  1.00 39.95           O  
ATOM   1676  OD2 ASP C  34     -19.634  29.643  -0.549  1.00 44.48           O1-
ATOM   1677  N   ILE C  35     -17.681  29.093  -4.569  1.00 17.53           N  
ATOM   1678  CA  ILE C  35     -17.997  28.798  -5.960  1.00 17.03           C  
ATOM   1679  C   ILE C  35     -19.296  29.565  -6.400  1.00 17.54           C  
ATOM   1680  O   ILE C  35     -19.385  29.944  -7.558  1.00 19.37           O  
ATOM   1681  CB  ILE C  35     -18.199  27.276  -6.124  1.00 16.11           C  
ATOM   1682  CG1 ILE C  35     -16.798  26.644  -5.860  1.00 13.82           C  
ATOM   1683  CG2 ILE C  35     -18.670  26.906  -7.536  1.00 17.85           C  
ATOM   1684  CD1 ILE C  35     -16.903  25.136  -6.000  1.00 16.82           C  
ATOM   1685  N   PHE C  36     -20.210  29.766  -5.473  1.00 22.35           N  
ATOM   1686  CA  PHE C  36     -21.475  30.504  -5.833  1.00 27.21           C  
ATOM   1687  C   PHE C  36     -21.216  31.961  -6.225  1.00 30.11           C  
ATOM   1688  O   PHE C  36     -21.961  32.531  -7.014  1.00 28.06           O  
ATOM   1689  CB  PHE C  36     -22.528  30.514  -4.753  1.00 28.69           C  
ATOM   1690  CG  PHE C  36     -23.078  29.177  -4.379  1.00 29.00           C  
ATOM   1691  CD1 PHE C  36     -23.472  28.220  -5.346  1.00 31.00           C  
ATOM   1692  CD2 PHE C  36     -23.231  28.870  -3.031  1.00 32.68           C  
ATOM   1693  CE1 PHE C  36     -24.009  27.005  -4.909  1.00 24.34           C  
ATOM   1694  CE2 PHE C  36     -23.761  27.657  -2.620  1.00 34.30           C  
ATOM   1695  CZ  PHE C  36     -24.162  26.729  -3.575  1.00 29.70           C  
ATOM   1696  N   GLN C  37     -20.146  32.545  -5.709  1.00 30.43           N  
ATOM   1697  CA  GLN C  37     -19.699  33.853  -6.206  1.00 30.83           C  
ATOM   1698  C   GLN C  37     -19.219  33.830  -7.660  1.00 29.41           C  
ATOM   1699  O   GLN C  37     -19.454  34.777  -8.407  1.00 30.38           O  
ATOM   1700  CB  GLN C  37     -18.682  34.471  -5.211  1.00 34.59           C  
ATOM   1701  CG  GLN C  37     -18.142  35.850  -5.571  1.00 43.58           C  
ATOM   1702  CD  GLN C  37     -16.924  36.199  -4.727  1.00 53.87           C  
ATOM   1703  NE2 GLN C  37     -15.811  36.548  -5.385  1.00 56.31           N  
ATOM   1704  OE1 GLN C  37     -16.969  36.108  -3.501  1.00 59.92           O  
ATOM   1705  N   GLU C  38     -18.619  32.741  -8.133  1.00 25.05           N  
ATOM   1706  CA  GLU C  38     -18.151  32.624  -9.494  1.00 25.36           C  
ATOM   1707  C   GLU C  38     -19.219  32.132 -10.451  1.00 23.70           C  
ATOM   1708  O   GLU C  38     -19.094  32.319 -11.643  1.00 25.41           O  
ATOM   1709  CB  GLU C  38     -16.968  31.624  -9.566  1.00 27.51           C  
ATOM   1710  CG  GLU C  38     -15.941  31.878  -8.456  1.00 30.46           C  
ATOM   1711  CD  GLU C  38     -15.488  33.319  -8.542  1.00 33.76           C  
ATOM   1712  OE1 GLU C  38     -15.957  34.158  -7.718  1.00 37.24           O  
ATOM   1713  OE2 GLU C  38     -14.722  33.604  -9.470  1.00 34.76           O1-
ATOM   1714  N   TYR C  39     -20.226  31.440  -9.909  1.00 23.33           N  
ATOM   1715  CA  TYR C  39     -21.267  30.706 -10.707  1.00 24.49           C  
ATOM   1716  C   TYR C  39     -22.627  31.047 -10.084  1.00 23.93           C  
ATOM   1717  O   TYR C  39     -23.357  30.222  -9.524  1.00 23.49           O  
ATOM   1718  CB  TYR C  39     -20.996  29.145 -10.809  1.00 22.71           C  
ATOM   1719  CG  TYR C  39     -19.920  28.794 -11.767  1.00 22.91           C  
ATOM   1720  CD1 TYR C  39     -20.214  28.503 -13.087  1.00 25.76           C  
ATOM   1721  CD2 TYR C  39     -18.561  28.687 -11.361  1.00 23.17           C  
ATOM   1722  CE1 TYR C  39     -19.245  28.200 -14.023  1.00 27.29           C  
ATOM   1723  CE2 TYR C  39     -17.583  28.386 -12.303  1.00 24.04           C  
ATOM   1724  CZ  TYR C  39     -17.912  28.150 -13.616  1.00 25.83           C  
ATOM   1725  OH  TYR C  39     -17.008  27.845 -14.577  1.00 27.94           O  
ATOM   1726  N   PRO C  40     -22.969  32.346 -10.103  1.00 23.71           N  
ATOM   1727  CA  PRO C  40     -24.132  32.759  -9.312  1.00 27.30           C  
ATOM   1728  C   PRO C  40     -25.463  32.226  -9.881  1.00 23.92           C  
ATOM   1729  O   PRO C  40     -26.429  32.179  -9.155  1.00 32.06           O  
ATOM   1730  CB  PRO C  40     -24.099  34.282  -9.417  1.00 30.92           C  
ATOM   1731  CG  PRO C  40     -23.387  34.527 -10.715  1.00 32.06           C  
ATOM   1732  CD  PRO C  40     -22.340  33.447 -10.835  1.00 27.05           C  
ATOM   1733  N   ASP C  41     -25.501  31.810 -11.135  1.00 25.38           N  
ATOM   1734  CA  ASP C  41     -26.734  31.136 -11.638  1.00 27.46           C  
ATOM   1735  C   ASP C  41     -26.809  29.665 -11.291  1.00 32.43           C  
ATOM   1736  O   ASP C  41     -27.771  28.984 -11.715  1.00 34.37           O  
ATOM   1737  CB  ASP C  41     -26.783  31.179 -13.139  1.00 27.88           C  
ATOM   1738  CG  ASP C  41     -27.031  32.540 -13.656  1.00 29.37           C  
ATOM   1739  OD1 ASP C  41     -27.171  33.485 -12.847  1.00 29.22           O  
ATOM   1740  OD2 ASP C  41     -27.052  32.625 -14.871  1.00 34.01           O1-
ATOM   1741  N   GLU C  42     -25.813  29.157 -10.552  1.00 28.01           N  
ATOM   1742  CA  GLU C  42     -25.811  27.737 -10.167  1.00 29.41           C  
ATOM   1743  C   GLU C  42     -26.018  27.579  -8.652  1.00 28.68           C  
ATOM   1744  O   GLU C  42     -25.648  26.547  -8.058  1.00 28.02           O  
ATOM   1745  CB  GLU C  42     -24.557  27.033 -10.699  1.00 28.78           C  
ATOM   1746  CG  GLU C  42     -24.492  26.960 -12.226  1.00 33.99           C  
ATOM   1747  CD  GLU C  42     -23.308  26.169 -12.755  1.00 36.91           C  
ATOM   1748  OE1 GLU C  42     -22.551  25.646 -11.945  1.00 30.46           O  
ATOM   1749  OE2 GLU C  42     -23.109  26.055 -13.986  1.00 46.91           O1-
ATOM   1750  N   ILE C  43     -26.636  28.610  -8.022  1.00 27.07           N  
ATOM   1751  CA  ILE C  43     -26.913  28.619  -6.585  1.00 25.90           C  
ATOM   1752  C   ILE C  43     -27.969  27.571  -6.223  1.00 29.65           C  
ATOM   1753  O   ILE C  43     -28.166  27.379  -5.055  1.00 32.37           O  
ATOM   1754  CB  ILE C  43     -27.519  29.924  -5.972  1.00 32.03           C  
ATOM   1755  CG1 ILE C  43     -28.655  30.466  -6.861  1.00 31.30           C  
ATOM   1756  CG2 ILE C  43     -26.483  30.986  -5.640  1.00 30.68           C  
ATOM   1757  CD1 ILE C  43     -29.347  31.662  -6.222  1.00 39.55           C  
ATOM   1758  N   GLU C  44     -28.570  26.887  -7.210  1.00 33.08           N  
ATOM   1759  CA  GLU C  44     -29.472  25.725  -6.922  1.00 31.79           C  
ATOM   1760  C   GLU C  44     -28.683  24.412  -6.713  1.00 30.31           C  
ATOM   1761  O   GLU C  44     -29.195  23.473  -6.074  1.00 29.17           O  
ATOM   1762  CB  GLU C  44     -30.583  25.574  -8.001  1.00 34.27           C  
ATOM   1763  CG  GLU C  44     -30.211  24.890  -9.332  1.00 35.78           C  
ATOM   1764  CD  GLU C  44     -29.417  25.728 -10.330  1.00 36.93           C  
ATOM   1765  OE1 GLU C  44     -28.740  26.703  -9.889  1.00 38.95           O  
ATOM   1766  OE2 GLU C  44     -29.438  25.424 -11.572  1.00 34.21           O1-
ATOM   1767  N   TYR C  45     -27.446  24.349  -7.219  1.00 25.26           N  
ATOM   1768  CA  TYR C  45     -26.521  23.167  -6.922  1.00 24.22           C  
ATOM   1769  C   TYR C  45     -25.948  23.169  -5.498  1.00 23.32           C  
ATOM   1770  O   TYR C  45     -25.928  24.203  -4.841  1.00 25.59           O  
ATOM   1771  CB  TYR C  45     -25.349  23.070  -7.931  1.00 21.17           C  
ATOM   1772  CG  TYR C  45     -25.659  22.788  -9.415  1.00 19.23           C  
ATOM   1773  CD1 TYR C  45     -26.295  23.714 -10.215  1.00 21.23           C  
ATOM   1774  CD2 TYR C  45     -25.232  21.635 -10.000  1.00 23.04           C  
ATOM   1775  CE1 TYR C  45     -26.542  23.459 -11.559  1.00 25.53           C  
ATOM   1776  CE2 TYR C  45     -25.483  21.347 -11.353  1.00 21.78           C  
ATOM   1777  CZ  TYR C  45     -26.113  22.270 -12.125  1.00 23.55           C  
ATOM   1778  OH  TYR C  45     -26.285  21.984 -13.486  1.00 27.37           O  
ATOM   1779  N   ILE C  46     -25.477  22.020  -5.016  1.00 22.76           N  
ATOM   1780  CA  ILE C  46     -24.557  21.977  -3.867  1.00 21.82           C  
ATOM   1781  C   ILE C  46     -23.202  21.583  -4.367  1.00 23.37           C  
ATOM   1782  O   ILE C  46     -23.060  20.620  -5.118  1.00 21.01           O  
ATOM   1783  CB  ILE C  46     -25.096  21.049  -2.770  1.00 26.83           C  
ATOM   1784  CG1 ILE C  46     -26.479  21.610  -2.343  1.00 26.67           C  
ATOM   1785  CG2 ILE C  46     -24.126  20.967  -1.611  1.00 23.94           C  
ATOM   1786  CD1 ILE C  46     -27.334  20.698  -1.491  1.00 33.65           C  
ATOM   1787  N   PHE C  47     -22.172  22.347  -3.985  1.00 19.27           N  
ATOM   1788  CA  PHE C  47     -20.840  21.973  -4.444  1.00 20.63           C  
ATOM   1789  C   PHE C  47     -20.005  21.498  -3.283  1.00 18.96           C  
ATOM   1790  O   PHE C  47     -20.075  22.044  -2.189  1.00 21.91           O  
ATOM   1791  CB  PHE C  47     -20.163  23.222  -5.114  1.00 18.92           C  
ATOM   1792  CG  PHE C  47     -20.880  23.692  -6.327  1.00 19.06           C  
ATOM   1793  CD1 PHE C  47     -20.942  22.895  -7.473  1.00 19.63           C  
ATOM   1794  CD2 PHE C  47     -21.495  24.954  -6.345  1.00 21.95           C  
ATOM   1795  CE1 PHE C  47     -21.603  23.343  -8.645  1.00 20.44           C  
ATOM   1796  CE2 PHE C  47     -22.133  25.392  -7.501  1.00 21.78           C  
ATOM   1797  CZ  PHE C  47     -22.180  24.579  -8.647  1.00 22.25           C  
ATOM   1798  N   LYS C  48     -19.149  20.523  -3.537  1.00 19.65           N  
ATOM   1799  CA  LYS C  48     -18.211  20.049  -2.518  1.00 20.19           C  
ATOM   1800  C   LYS C  48     -16.849  19.988  -3.200  1.00 18.87           C  
ATOM   1801  O   LYS C  48     -16.684  19.341  -4.255  1.00 18.59           O  
ATOM   1802  CB  LYS C  48     -18.544  18.604  -2.031  1.00 21.27           C  
ATOM   1803  CG  LYS C  48     -19.899  18.468  -1.423  1.00 22.20           C  
ATOM   1804  CD  LYS C  48     -20.087  19.173  -0.106  1.00 21.62           C  
ATOM   1805  CE  LYS C  48     -21.485  18.874   0.450  1.00 26.44           C  
ATOM   1806  NZ  LYS C  48     -21.803  19.820   1.559  1.00 29.82           N1+
ATOM   1807  N   PRO C  49     -15.850  20.698  -2.658  1.00 17.59           N  
ATOM   1808  CA  PRO C  49     -15.959  21.699  -1.623  1.00 17.44           C  
ATOM   1809  C   PRO C  49     -16.761  22.855  -2.103  1.00 16.59           C  
ATOM   1810  O   PRO C  49     -17.027  22.937  -3.340  1.00 18.77           O  
ATOM   1811  CB  PRO C  49     -14.480  22.085  -1.379  1.00 16.55           C  
ATOM   1812  CG  PRO C  49     -13.833  22.003  -2.731  1.00 16.78           C  
ATOM   1813  CD  PRO C  49     -14.507  20.679  -3.250  1.00 17.68           C  
ATOM   1814  N   SER C  50     -17.158  23.737  -1.178  1.00 17.27           N  
ATOM   1815  CA  SER C  50     -18.040  24.847  -1.564  1.00 19.35           C  
ATOM   1816  C   SER C  50     -17.222  26.126  -1.985  1.00 19.52           C  
ATOM   1817  O   SER C  50     -17.776  27.066  -2.556  1.00 18.26           O  
ATOM   1818  CB  SER C  50     -18.993  25.162  -0.435  1.00 23.16           C  
ATOM   1819  OG  SER C  50     -18.231  25.659   0.657  1.00 27.36           O  
ATOM   1820  N   CYS C  51     -15.901  26.081  -1.759  1.00 19.48           N  
ATOM   1821  CA  CYS C  51     -15.049  27.206  -2.042  1.00 18.89           C  
ATOM   1822  C   CYS C  51     -13.798  26.663  -2.690  1.00 17.35           C  
ATOM   1823  O   CYS C  51     -13.427  25.451  -2.501  1.00 16.38           O  
ATOM   1824  CB  CYS C  51     -14.713  27.987  -0.707  1.00 19.49           C  
ATOM   1825  SG  CYS C  51     -13.519  27.150   0.387  1.00 20.66           S  
ATOM   1826  N   VAL C  52     -13.070  27.501  -3.456  1.00 15.02           N  
ATOM   1827  CA  VAL C  52     -11.866  26.991  -4.134  1.00 14.99           C  
ATOM   1828  C   VAL C  52     -10.702  27.969  -3.955  1.00 16.89           C  
ATOM   1829  O   VAL C  52     -11.009  29.128  -3.777  1.00 15.13           O  
ATOM   1830  CB  VAL C  52     -12.073  26.796  -5.669  1.00 17.06           C  
ATOM   1831  CG1 VAL C  52     -13.005  25.573  -5.957  1.00 16.70           C  
ATOM   1832  CG2 VAL C  52     -12.767  28.019  -6.311  1.00 15.71           C  
ATOM   1833  N   PRO C  53      -9.443  27.498  -4.008  1.00 17.45           N  
ATOM   1834  CA  PRO C  53      -8.318  28.473  -3.877  1.00 18.48           C  
ATOM   1835  C   PRO C  53      -7.982  29.037  -5.243  1.00 17.12           C  
ATOM   1836  O   PRO C  53      -7.633  28.317  -6.163  1.00 18.64           O  
ATOM   1837  CB  PRO C  53      -7.171  27.627  -3.346  1.00 19.33           C  
ATOM   1838  CG  PRO C  53      -7.462  26.251  -3.820  1.00 22.91           C  
ATOM   1839  CD  PRO C  53      -8.920  26.123  -4.214  1.00 18.14           C  
ATOM   1840  N   LEU C  54      -8.081  30.356  -5.356  1.00 16.05           N  
ATOM   1841  CA  LEU C  54      -7.818  31.024  -6.662  1.00 14.79           C  
ATOM   1842  C   LEU C  54      -6.777  32.151  -6.395  1.00 17.42           C  
ATOM   1843  O   LEU C  54      -6.824  32.803  -5.357  1.00 17.13           O  
ATOM   1844  CB  LEU C  54      -9.079  31.698  -7.195  1.00 15.99           C  
ATOM   1845  CG  LEU C  54     -10.176  30.670  -7.551  1.00 17.67           C  
ATOM   1846  CD1 LEU C  54     -11.399  31.391  -8.021  1.00 19.96           C  
ATOM   1847  CD2 LEU C  54      -9.614  29.634  -8.579  1.00 16.95           C  
ATOM   1848  N   MET C  55      -5.855  32.316  -7.318  1.00 16.60           N  
ATOM   1849  CA AMET C  55      -4.929  33.463  -7.216  0.50 18.74           C  
ATOM   1850  CA BMET C  55      -4.928  33.489  -7.254  0.50 20.44           C  
ATOM   1851  C   MET C  55      -5.721  34.701  -7.612  1.00 16.90           C  
ATOM   1852  O   MET C  55      -6.310  34.758  -8.732  1.00 18.90           O  
ATOM   1853  CB AMET C  55      -3.743  33.237  -8.158  0.50 18.73           C  
ATOM   1854  CB BMET C  55      -3.837  33.401  -8.314  0.50 23.07           C  
ATOM   1855  CG AMET C  55      -2.827  32.060  -7.782  0.50 18.85           C  
ATOM   1856  CG BMET C  55      -2.892  32.221  -8.208  0.50 27.96           C  
ATOM   1857  SD AMET C  55      -1.965  32.361  -6.233  0.50 22.43           S  
ATOM   1858  SD BMET C  55      -1.204  32.762  -8.514  0.50 40.65           S  
ATOM   1859  CE AMET C  55      -0.834  33.662  -6.683  0.50 20.44           C  
ATOM   1860  CE BMET C  55      -1.200  33.825  -9.970  0.50 22.79           C  
ATOM   1861  N   ARG C  56      -5.804  35.702  -6.697  1.00 16.76           N  
ATOM   1862  CA  ARG C  56      -6.572  36.885  -6.931  1.00 14.46           C  
ATOM   1863  C   ARG C  56      -5.652  38.075  -6.479  1.00 14.68           C  
ATOM   1864  O   ARG C  56      -5.009  37.931  -5.433  1.00 14.32           O  
ATOM   1865  CB  ARG C  56      -7.858  36.900  -6.134  1.00 16.54           C  
ATOM   1866  CG  ARG C  56      -8.907  35.897  -6.731  1.00 16.02           C  
ATOM   1867  CD  ARG C  56      -9.233  36.278  -8.201  1.00 19.16           C  
ATOM   1868  NE  ARG C  56     -10.015  35.230  -9.011  1.00 19.98           N  
ATOM   1869  CZ  ARG C  56     -11.339  35.250  -8.916  1.00 22.97           C  
ATOM   1870  NH1 ARG C  56     -11.871  36.114  -8.059  1.00 22.82           N1+
ATOM   1871  NH2 ARG C  56     -12.136  34.398  -9.583  1.00 20.70           N  
ATOM   1872  N   CYS C  57      -5.807  39.201  -7.145  1.00 14.96           N  
ATOM   1873  CA  CYS C  57      -5.046  40.466  -6.694  1.00 14.60           C  
ATOM   1874  C   CYS C  57      -5.444  40.824  -5.266  1.00 16.07           C  
ATOM   1875  O   CYS C  57      -6.659  40.826  -4.923  1.00 17.97           O  
ATOM   1876  CB  CYS C  57      -5.346  41.597  -7.669  1.00 16.03           C  
ATOM   1877  SG  CYS C  57      -4.475  41.243  -9.243  1.00 16.31           S  
ATOM   1878  N   GLY C  58      -4.437  41.092  -4.423  1.00 14.22           N  
ATOM   1879  CA  GLY C  58      -4.704  41.330  -3.012  1.00 16.12           C  
ATOM   1880  C   GLY C  58      -3.630  42.281  -2.464  1.00 15.31           C  
ATOM   1881  O   GLY C  58      -2.613  42.433  -3.100  1.00 13.13           O  
ATOM   1882  N   GLY C  59      -3.821  42.789  -1.233  1.00 15.39           N  
ATOM   1883  CA  GLY C  59      -2.759  43.662  -0.688  1.00 15.99           C  
ATOM   1884  C   GLY C  59      -3.064  45.089  -0.962  1.00 21.07           C  
ATOM   1885  O   GLY C  59      -4.161  45.419  -1.368  1.00 22.89           O  
ATOM   1886  N   CYS C  60      -2.063  45.953  -0.789  1.00 19.58           N  
ATOM   1887  CA  CYS C  60      -2.332  47.370  -0.704  1.00 16.89           C  
ATOM   1888  C   CYS C  60      -1.480  48.153  -1.657  1.00 16.06           C  
ATOM   1889  O   CYS C  60      -0.413  47.706  -2.085  1.00 16.11           O  
ATOM   1890  CB  CYS C  60      -2.215  47.931   0.762  1.00 17.06           C  
ATOM   1891  SG  CYS C  60      -0.957  47.097   1.777  1.00 21.32           S  
ATOM   1892  N   CYS C  61      -2.020  49.315  -2.080  1.00 19.07           N  
ATOM   1893  CA  CYS C  61      -1.244  50.224  -2.896  1.00 18.08           C  
ATOM   1894  C   CYS C  61      -0.756  51.406  -2.081  1.00 22.66           C  
ATOM   1895  O   CYS C  61      -0.016  52.213  -2.644  1.00 23.77           O  
ATOM   1896  CB  CYS C  61      -2.063  50.782  -4.085  1.00 16.76           C  
ATOM   1897  SG  CYS C  61      -2.471  49.378  -5.208  1.00 20.20           S  
ATOM   1898  N   ASN C  62      -1.135  51.497  -0.798  1.00 23.94           N  
ATOM   1899  CA  ASN C  62      -0.553  52.550   0.126  1.00 29.69           C  
ATOM   1900  C   ASN C  62      -0.761  54.001  -0.375  1.00 35.42           C  
ATOM   1901  O   ASN C  62       0.175  54.802  -0.422  1.00 38.12           O  
ATOM   1902  CB  ASN C  62       0.932  52.333   0.358  1.00 27.51           C  
ATOM   1903  CG  ASN C  62       1.222  50.914   0.700  1.00 24.55           C  
ATOM   1904  ND2 ASN C  62       2.175  50.299   0.017  1.00 23.43           N  
ATOM   1905  OD1 ASN C  62       0.479  50.345   1.488  1.00 22.45           O  
ATOM   1906  N   ASP C  63      -2.004  54.274  -0.705  1.00 38.31           N  
ATOM   1907  CA  ASP C  63      -2.441  55.523  -1.274  1.00 47.76           C  
ATOM   1908  C   ASP C  63      -3.899  55.299  -1.451  1.00 48.51           C  
ATOM   1909  O   ASP C  63      -4.310  54.453  -2.269  1.00 44.77           O  
ATOM   1910  CB  ASP C  63      -1.851  55.741  -2.650  1.00 50.95           C  
ATOM   1911  CG  ASP C  63      -2.127  57.109  -3.174  1.00 47.06           C  
ATOM   1912  OD1 ASP C  63      -3.298  57.466  -3.445  1.00 50.13           O  
ATOM   1913  OD2 ASP C  63      -1.135  57.834  -3.294  1.00 54.74           O1-
ATOM   1914  N   GLU C  64      -4.693  56.058  -0.703  1.00 48.92           N  
ATOM   1915  CA  GLU C  64      -6.140  55.878  -0.740  1.00 53.56           C  
ATOM   1916  C   GLU C  64      -6.733  56.111  -2.145  1.00 48.99           C  
ATOM   1917  O   GLU C  64      -7.847  55.642  -2.425  1.00 54.19           O  
ATOM   1918  CB  GLU C  64      -6.834  56.763   0.309  1.00 56.40           C  
ATOM   1919  CG  GLU C  64      -7.894  56.031   1.118  1.00 61.45           C  
ATOM   1920  CD  GLU C  64      -7.985  56.552   2.549  1.00 70.81           C  
ATOM   1921  OE1 GLU C  64      -8.074  57.794   2.708  1.00 68.80           O  
ATOM   1922  OE2 GLU C  64      -7.968  55.726   3.510  1.00 68.59           O1-
ATOM   1923  N   GLY C  65      -6.001  56.788  -3.037  1.00 40.57           N  
ATOM   1924  CA  GLY C  65      -6.527  57.023  -4.394  1.00 35.02           C  
ATOM   1925  C   GLY C  65      -6.276  55.904  -5.414  1.00 31.42           C  
ATOM   1926  O   GLY C  65      -6.742  55.973  -6.556  1.00 30.55           O  
ATOM   1927  N   LEU C  66      -5.519  54.886  -5.005  1.00 29.88           N  
ATOM   1928  CA  LEU C  66      -5.148  53.786  -5.938  1.00 27.32           C  
ATOM   1929  C   LEU C  66      -5.804  52.500  -5.517  1.00 30.44           C  
ATOM   1930  O   LEU C  66      -6.067  52.320  -4.341  1.00 33.33           O  
ATOM   1931  CB  LEU C  66      -3.641  53.603  -5.949  1.00 25.17           C  
ATOM   1932  CG  LEU C  66      -2.826  54.783  -6.496  1.00 27.41           C  
ATOM   1933  CD1 LEU C  66      -1.331  54.568  -6.349  1.00 26.96           C  
ATOM   1934  CD2 LEU C  66      -3.206  55.211  -7.937  1.00 27.70           C  
ATOM   1935  N   GLU C  67      -6.065  51.578  -6.458  1.00 24.82           N  
ATOM   1936  CA  GLU C  67      -6.647  50.290  -6.074  1.00 23.52           C  
ATOM   1937  C   GLU C  67      -5.883  49.200  -6.808  1.00 19.16           C  
ATOM   1938  O   GLU C  67      -5.358  49.412  -7.870  1.00 18.48           O  
ATOM   1939  CB  GLU C  67      -8.156  50.122  -6.304  1.00 25.03           C  
ATOM   1940  CG  GLU C  67      -8.630  50.421  -7.701  1.00 32.35           C  
ATOM   1941  CD  GLU C  67     -10.120  50.135  -7.980  1.00 39.87           C  
ATOM   1942  OE1 GLU C  67     -10.743  49.238  -7.359  1.00 51.20           O  
ATOM   1943  OE2 GLU C  67     -10.658  50.806  -8.874  1.00 43.83           O1-
ATOM   1944  N   CYS C  68      -5.877  48.014  -6.194  1.00 18.98           N  
ATOM   1945  CA  CYS C  68      -5.020  46.937  -6.655  1.00 16.48           C  
ATOM   1946  C   CYS C  68      -5.976  46.069  -7.575  1.00 16.32           C  
ATOM   1947  O   CYS C  68      -7.001  45.505  -7.106  1.00 18.38           O  
ATOM   1948  CB  CYS C  68      -4.543  46.145  -5.433  1.00 17.22           C  
ATOM   1949  SG  CYS C  68      -3.624  44.638  -5.877  1.00 18.11           S  
ATOM   1950  N   VAL C  69      -5.657  45.980  -8.850  1.00 16.16           N  
ATOM   1951  CA  VAL C  69      -6.573  45.327  -9.802  1.00 15.63           C  
ATOM   1952  C   VAL C  69      -5.765  44.450 -10.735  1.00 13.73           C  
ATOM   1953  O   VAL C  69      -4.586  44.746 -11.010  1.00 14.39           O  
ATOM   1954  CB  VAL C  69      -7.414  46.351 -10.590  1.00 15.75           C  
ATOM   1955  CG1 VAL C  69      -8.284  47.208  -9.636  1.00 18.42           C  
ATOM   1956  CG2 VAL C  69      -6.516  47.259 -11.467  1.00 17.47           C  
ATOM   1957  N   PRO C  70      -6.373  43.418 -11.376  1.00 13.75           N  
ATOM   1958  CA  PRO C  70      -5.610  42.579 -12.251  1.00 13.22           C  
ATOM   1959  C   PRO C  70      -5.272  43.158 -13.642  1.00 12.91           C  
ATOM   1960  O   PRO C  70      -6.082  43.960 -14.211  1.00 13.49           O  
ATOM   1961  CB  PRO C  70      -6.508  41.358 -12.460  1.00 14.13           C  
ATOM   1962  CG  PRO C  70      -7.891  41.972 -12.324  1.00 13.84           C  
ATOM   1963  CD  PRO C  70      -7.754  42.911 -11.182  1.00 14.45           C  
ATOM   1964  N   THR C  71      -4.070  42.854 -14.116  1.00 11.85           N  
ATOM   1965  CA  THR C  71      -3.718  43.178 -15.501  1.00 12.00           C  
ATOM   1966  C   THR C  71      -3.622  41.976 -16.387  1.00 14.66           C  
ATOM   1967  O   THR C  71      -3.437  42.091 -17.604  1.00 15.03           O  
ATOM   1968  CB  THR C  71      -2.392  43.967 -15.539  1.00 13.04           C  
ATOM   1969  CG2 THR C  71      -2.521  45.273 -14.813  1.00 14.75           C  
ATOM   1970  OG1 THR C  71      -1.419  43.180 -14.874  1.00 13.70           O  
ATOM   1971  N   GLU C  72      -3.630  40.769 -15.790  1.00 13.98           N  
ATOM   1972  CA  GLU C  72      -3.466  39.561 -16.643  1.00 15.32           C  
ATOM   1973  C   GLU C  72      -4.304  38.474 -15.936  1.00 16.97           C  
ATOM   1974  O   GLU C  72      -4.186  38.310 -14.673  1.00 15.99           O  
ATOM   1975  CB  GLU C  72      -2.008  39.113 -16.729  1.00 16.24           C  
ATOM   1976  CG  GLU C  72      -1.844  37.918 -17.709  1.00 20.03           C  
ATOM   1977  CD  GLU C  72      -0.397  37.488 -17.890  1.00 21.94           C  
ATOM   1978  OE1 GLU C  72       0.428  37.728 -16.991  1.00 21.70           O  
ATOM   1979  OE2 GLU C  72      -0.175  36.801 -18.899  1.00 31.13           O1-
ATOM   1980  N   GLU C  73      -5.103  37.739 -16.724  1.00 16.70           N  
ATOM   1981  CA  GLU C  73      -5.859  36.689 -16.116  1.00 15.98           C  
ATOM   1982  C   GLU C  73      -5.633  35.387 -16.850  1.00 16.54           C  
ATOM   1983  O   GLU C  73      -5.121  35.346 -18.023  1.00 17.34           O  
ATOM   1984  CB  GLU C  73      -7.340  37.069 -16.148  1.00 18.62           C  
ATOM   1985  CG  GLU C  73      -7.600  38.299 -15.336  1.00 21.88           C  
ATOM   1986  CD  GLU C  73      -9.022  38.894 -15.439  1.00 35.83           C  
ATOM   1987  OE1 GLU C  73      -9.788  38.648 -16.425  1.00 38.38           O  
ATOM   1988  OE2 GLU C  73      -9.379  39.643 -14.501  1.00 36.38           O1-
ATOM   1989  N   SER C  74      -6.057  34.315 -16.205  1.00 17.23           N  
ATOM   1990  CA  SER C  74      -5.911  33.005 -16.839  1.00 17.42           C  
ATOM   1991  C   SER C  74      -6.984  32.082 -16.281  1.00 18.39           C  
ATOM   1992  O   SER C  74      -7.725  32.503 -15.402  1.00 17.45           O  
ATOM   1993  CB  SER C  74      -4.553  32.412 -16.512  1.00 20.15           C  
ATOM   1994  OG  SER C  74      -4.406  32.305 -15.110  1.00 22.14           O  
ATOM   1995  N   ASN C  75      -7.042  30.850 -16.806  1.00 17.05           N  
ATOM   1996  CA  ASN C  75      -8.110  29.949 -16.345  1.00 17.50           C  
ATOM   1997  C   ASN C  75      -7.485  28.793 -15.663  1.00 17.17           C  
ATOM   1998  O   ASN C  75      -6.355  28.375 -15.994  1.00 19.20           O  
ATOM   1999  CB  ASN C  75      -8.921  29.490 -17.545  1.00 28.80           C  
ATOM   2000  CG  ASN C  75     -10.179  30.318 -17.725  1.00 38.54           C  
ATOM   2001  ND2 ASN C  75     -11.260  29.946 -16.997  1.00 44.31           N  
ATOM   2002  OD1 ASN C  75     -10.206  31.254 -18.514  1.00 51.44           O  
ATOM   2003  N   ILE C  76      -8.154  28.287 -14.641  1.00 17.14           N  
ATOM   2004  CA  ILE C  76      -7.667  27.041 -13.997  1.00 16.29           C  
ATOM   2005  C   ILE C  76      -8.937  26.149 -13.945  1.00 14.78           C  
ATOM   2006  O   ILE C  76     -10.025  26.669 -13.724  1.00 15.28           O  
ATOM   2007  CB  ILE C  76      -7.115  27.263 -12.574  1.00 16.35           C  
ATOM   2008  CG1 ILE C  76      -6.339  26.002 -12.107  1.00 17.06           C  
ATOM   2009  CG2 ILE C  76      -8.098  27.924 -11.571  1.00 18.80           C  
ATOM   2010  CD1 ILE C  76      -5.522  26.157 -10.815  1.00 19.21           C  
ATOM   2011  N   THR C  77      -8.704  24.851 -14.026  1.00 16.72           N  
ATOM   2012  CA  THR C  77      -9.872  23.890 -14.040  1.00 15.21           C  
ATOM   2013  C   THR C  77      -9.750  22.974 -12.837  1.00 13.33           C  
ATOM   2014  O   THR C  77      -8.648  22.477 -12.551  1.00 16.06           O  
ATOM   2015  CB  THR C  77      -9.720  22.985 -15.274  1.00 17.20           C  
ATOM   2016  CG2 THR C  77     -11.009  22.117 -15.396  1.00 18.80           C  
ATOM   2017  OG1 THR C  77      -9.738  23.873 -16.391  1.00 18.65           O  
ATOM   2018  N   MET C  78     -10.847  22.783 -12.100  1.00 13.78           N  
ATOM   2019  CA  MET C  78     -10.764  22.036 -10.842  1.00 14.09           C  
ATOM   2020  C   MET C  78     -11.869  20.991 -10.858  1.00 14.11           C  
ATOM   2021  O   MET C  78     -12.965  21.297 -11.295  1.00 14.51           O  
ATOM   2022  CB  MET C  78     -10.965  22.928  -9.608  1.00 14.94           C  
ATOM   2023  CG  MET C  78      -9.856  23.967  -9.638  1.00 16.22           C  
ATOM   2024  SD  MET C  78      -9.923  24.910  -8.087  1.00 20.01           S  
ATOM   2025  CE  MET C  78      -8.511  25.987  -8.235  1.00 21.09           C  
ATOM   2026  N   GLN C  79     -11.576  19.786 -10.363  1.00 15.03           N  
ATOM   2027  CA  GLN C  79     -12.696  18.795 -10.150  1.00 14.60           C  
ATOM   2028  C   GLN C  79     -13.503  19.184  -8.918  1.00 14.56           C  
ATOM   2029  O   GLN C  79     -12.908  19.300  -7.847  1.00 16.33           O  
ATOM   2030  CB  GLN C  79     -12.108  17.381  -9.969  1.00 15.39           C  
ATOM   2031  CG  GLN C  79     -11.548  16.908 -11.291  1.00 19.44           C  
ATOM   2032  CD  GLN C  79     -11.004  15.478 -11.196  1.00 21.13           C  
ATOM   2033  NE2 GLN C  79     -10.775  14.830 -12.348  1.00 25.88           N  
ATOM   2034  OE1 GLN C  79     -10.742  15.004 -10.118  1.00 20.68           O  
ATOM   2035  N   ILE C  80     -14.839  19.328  -9.049  1.00 14.21           N  
ATOM   2036  CA  ILE C  80     -15.726  19.684  -7.964  1.00 14.06           C  
ATOM   2037  C   ILE C  80     -16.889  18.648  -7.959  1.00 12.68           C  
ATOM   2038  O   ILE C  80     -17.416  18.325  -9.014  1.00 12.58           O  
ATOM   2039  CB  ILE C  80     -16.391  21.069  -8.261  1.00 13.88           C  
ATOM   2040  CG1 ILE C  80     -15.211  22.124  -8.390  1.00 13.68           C  
ATOM   2041  CG2 ILE C  80     -17.357  21.505  -7.182  1.00 14.17           C  
ATOM   2042  CD1 ILE C  80     -14.447  22.270  -7.075  1.00 17.58           C  
ATOM   2043  N   MET C  81     -17.260  18.202  -6.783  1.00 14.61           N  
ATOM   2044  CA  MET C  81     -18.510  17.381  -6.718  1.00 16.12           C  
ATOM   2045  C   MET C  81     -19.712  18.292  -6.896  1.00 15.52           C  
ATOM   2046  O   MET C  81     -19.898  19.282  -6.170  1.00 17.20           O  
ATOM   2047  CB  MET C  81     -18.613  16.674  -5.344  1.00 17.68           C  
ATOM   2048  CG  MET C  81     -19.908  15.857  -5.176  1.00 21.00           C  
ATOM   2049  SD  MET C  81     -19.656  14.367  -6.232  1.00 23.01           S  
ATOM   2050  CE  MET C  81     -18.279  13.573  -5.436  1.00 21.53           C  
ATOM   2051  N   ARG C  82     -20.502  17.998  -7.919  1.00 16.11           N  
ATOM   2052  CA  ARG C  82     -21.647  18.842  -8.223  1.00 16.65           C  
ATOM   2053  C   ARG C  82     -22.917  18.038  -7.930  1.00 18.38           C  
ATOM   2054  O   ARG C  82     -23.165  17.033  -8.635  1.00 18.43           O  
ATOM   2055  CB  ARG C  82     -21.653  19.136  -9.727  1.00 17.47           C  
ATOM   2056  CG  ARG C  82     -20.509  20.108 -10.176  1.00 16.98           C  
ATOM   2057  CD  ARG C  82     -20.324  20.242 -11.713  1.00 15.49           C  
ATOM   2058  NE  ARG C  82     -21.521  20.770 -12.405  1.00 17.40           N  
ATOM   2059  CZ  ARG C  82     -21.811  22.061 -12.589  1.00 22.80           C  
ATOM   2060  NH1 ARG C  82     -21.018  23.025 -12.069  1.00 21.40           N1+
ATOM   2061  NH2 ARG C  82     -22.957  22.395 -13.242  1.00 20.03           N  
ATOM   2062  N   ILE C  83     -23.712  18.566  -7.016  1.00 17.79           N  
ATOM   2063  CA  ILE C  83     -24.889  17.848  -6.482  1.00 19.26           C  
ATOM   2064  C   ILE C  83     -26.030  18.647  -7.076  1.00 21.32           C  
ATOM   2065  O   ILE C  83     -26.235  19.813  -6.744  1.00 23.25           O  
ATOM   2066  CB  ILE C  83     -24.947  17.789  -4.980  1.00 19.95           C  
ATOM   2067  CG1 ILE C  83     -23.696  17.073  -4.460  1.00 21.79           C  
ATOM   2068  CG2 ILE C  83     -26.151  16.937  -4.505  1.00 25.48           C  
ATOM   2069  CD1 ILE C  83     -23.534  17.076  -2.949  1.00 21.45           C  
ATOM   2070  N   LYS C  84     -26.705  17.993  -8.022  1.00 25.04           N  
ATOM   2071  CA  LYS C  84     -27.772  18.626  -8.795  1.00 27.11           C  
ATOM   2072  C   LYS C  84     -29.133  18.242  -8.155  1.00 33.22           C  
ATOM   2073  O   LYS C  84     -29.421  17.032  -7.983  1.00 31.04           O  
ATOM   2074  CB  LYS C  84     -27.633  18.176 -10.253  1.00 25.77           C  
ATOM   2075  CG  LYS C  84     -28.450  18.992 -11.297  1.00 28.43           C  
ATOM   2076  CD  LYS C  84     -27.882  18.755 -12.692  1.00 31.97           C  
ATOM   2077  CE  LYS C  84     -28.752  19.320 -13.816  1.00 31.15           C  
ATOM   2078  NZ  LYS C  84     -28.181  19.100 -15.198  1.00 26.59           N1+
ATOM   2079  N   PRO C  85     -29.992  19.247  -7.863  1.00 37.27           N  
ATOM   2080  CA  PRO C  85     -31.312  18.990  -7.201  1.00 38.86           C  
ATOM   2081  C   PRO C  85     -32.050  17.875  -7.983  1.00 40.46           C  
ATOM   2082  O   PRO C  85     -32.253  18.003  -9.208  1.00 35.69           O  
ATOM   2083  CB  PRO C  85     -32.051  20.329  -7.331  1.00 40.75           C  
ATOM   2084  CG  PRO C  85     -30.997  21.360  -7.656  1.00 44.21           C  
ATOM   2085  CD  PRO C  85     -29.874  20.633  -8.366  1.00 38.24           C  
ATOM   2086  N   HIS C  86     -32.303  16.736  -7.316  1.00 39.63           N  
ATOM   2087  CA  HIS C  86     -33.172  15.667  -7.827  1.00 41.70           C  
ATOM   2088  C   HIS C  86     -32.632  14.915  -9.027  1.00 46.29           C  
ATOM   2089  O   HIS C  86     -33.392  14.217  -9.734  1.00 42.88           O  
ATOM   2090  CB  HIS C  86     -34.593  16.207  -8.137  1.00 42.43           C  
ATOM   2091  CG  HIS C  86     -35.220  17.034  -7.016  1.00 45.04           C  
ATOM   2092  CD2 HIS C  86     -36.005  16.656  -5.920  1.00 47.74           C  
ATOM   2093  ND1 HIS C  86     -35.083  18.384  -6.934  1.00 45.34           N  
ATOM   2094  CE1 HIS C  86     -35.729  18.835  -5.839  1.00 48.49           C  
ATOM   2095  NE2 HIS C  86     -36.296  17.777  -5.226  1.00 51.07           N  
ATOM   2096  N   GLN C  87     -31.333  15.047  -9.309  1.00 38.53           N  
ATOM   2097  CA  GLN C  87     -30.778  14.451 -10.529  1.00 41.07           C  
ATOM   2098  C   GLN C  87     -29.480  13.711 -10.269  1.00 41.43           C  
ATOM   2099  O   GLN C  87     -28.917  13.084 -11.165  1.00 46.00           O  
ATOM   2100  CB  GLN C  87     -30.641  15.464 -11.678  1.00 40.38           C  
ATOM   2101  CG  GLN C  87     -31.956  15.690 -12.445  1.00 49.17           C  
ATOM   2102  CD  GLN C  87     -31.861  15.349 -13.935  1.00 61.47           C  
ATOM   2103  NE2 GLN C  87     -32.842  15.817 -14.731  1.00 51.82           N  
ATOM   2104  OE1 GLN C  87     -30.919  14.663 -14.367  1.00 69.89           O  
ATOM   2105  N   GLY C  88     -29.052  13.725  -9.013  1.00 34.54           N  
ATOM   2106  CA  GLY C  88     -27.922  12.919  -8.639  1.00 30.24           C  
ATOM   2107  C   GLY C  88     -26.706  13.861  -8.554  1.00 25.26           C  
ATOM   2108  O   GLY C  88     -26.890  15.087  -8.298  1.00 23.70           O  
ATOM   2109  N   GLN C  89     -25.526  13.298  -8.765  1.00 24.26           N  
ATOM   2110  CA  GLN C  89     -24.270  14.015  -8.460  1.00 23.78           C  
ATOM   2111  C   GLN C  89     -23.161  13.435  -9.239  1.00 23.85           C  
ATOM   2112  O   GLN C  89     -23.182  12.239  -9.722  1.00 27.64           O  
ATOM   2113  CB  GLN C  89     -23.987  14.030  -6.928  1.00 23.51           C  
ATOM   2114  CG  GLN C  89     -23.387  12.701  -6.444  1.00 23.65           C  
ATOM   2115  CD  GLN C  89     -23.326  12.564  -4.924  1.00 26.90           C  
ATOM   2116  NE2 GLN C  89     -22.265  11.900  -4.423  1.00 26.59           N  
ATOM   2117  OE1 GLN C  89     -24.237  13.016  -4.211  1.00 32.41           O  
ATOM   2118  N   HIS C  90     -22.119  14.246  -9.470  1.00 19.77           N  
ATOM   2119  CA  HIS C  90     -20.946  13.703 -10.012  1.00 18.64           C  
ATOM   2120  C   HIS C  90     -19.809  14.696  -9.785  1.00 17.15           C  
ATOM   2121  O   HIS C  90     -20.074  15.908  -9.557  1.00 17.24           O  
ATOM   2122  CB  HIS C  90     -21.088  13.482 -11.532  1.00 21.06           C  
ATOM   2123  CG  HIS C  90     -21.418  14.716 -12.305  1.00 22.13           C  
ATOM   2124  CD2 HIS C  90     -22.325  15.753 -12.056  1.00 24.11           C  
ATOM   2125  ND1 HIS C  90     -20.803  15.014 -13.469  1.00 25.85           N  
ATOM   2126  CE1 HIS C  90     -21.276  16.168 -13.939  1.00 21.88           C  
ATOM   2127  NE2 HIS C  90     -22.197  16.637 -13.089  1.00 22.85           N  
ATOM   2128  N   ILE C  91     -18.601  14.217  -9.978  1.00 19.01           N  
ATOM   2129  CA  ILE C  91     -17.416  15.127 -10.133  1.00 18.42           C  
ATOM   2130  C   ILE C  91     -17.472  15.713 -11.536  1.00 18.26           C  
ATOM   2131  O   ILE C  91     -17.703  14.997 -12.501  1.00 21.33           O  
ATOM   2132  CB  ILE C  91     -16.121  14.387  -9.861  1.00 18.00           C  
ATOM   2133  CG1 ILE C  91     -16.105  14.089  -8.371  1.00 18.72           C  
ATOM   2134  CG2 ILE C  91     -14.897  15.261 -10.310  1.00 21.87           C  
ATOM   2135  CD1 ILE C  91     -14.937  13.204  -7.949  1.00 21.72           C  
ATOM   2136  N   GLY C  92     -17.400  17.045 -11.643  1.00 16.65           N  
ATOM   2137  CA  GLY C  92     -17.389  17.669 -12.967  1.00 16.70           C  
ATOM   2138  C   GLY C  92     -16.222  18.654 -12.943  1.00 19.14           C  
ATOM   2139  O   GLY C  92     -15.804  19.133 -11.859  1.00 19.74           O  
ATOM   2140  N   GLU C  93     -15.688  18.980 -14.108  1.00 18.13           N  
ATOM   2141  CA  GLU C  93     -14.507  19.854 -14.116  1.00 17.86           C  
ATOM   2142  C   GLU C  93     -15.097  21.260 -14.301  1.00 21.54           C  
ATOM   2143  O   GLU C  93     -16.061  21.457 -15.119  1.00 24.55           O  
ATOM   2144  CB  GLU C  93     -13.573  19.449 -15.231  1.00 18.56           C  
ATOM   2145  CG  GLU C  93     -12.896  18.124 -14.862  1.00 24.43           C  
ATOM   2146  CD  GLU C  93     -11.801  17.692 -15.750  1.00 28.23           C  
ATOM   2147  OE1 GLU C  93     -11.452  18.453 -16.693  1.00 39.84           O  
ATOM   2148  OE2 GLU C  93     -11.277  16.601 -15.450  1.00 33.42           O1-
ATOM   2149  N   MET C  94     -14.647  22.233 -13.499  1.00 17.22           N  
ATOM   2150  CA  MET C  94     -15.278  23.547 -13.538  1.00 16.78           C  
ATOM   2151  C   MET C  94     -14.109  24.506 -13.779  1.00 17.76           C  
ATOM   2152  O   MET C  94     -13.044  24.321 -13.183  1.00 14.15           O  
ATOM   2153  CB  MET C  94     -15.972  23.889 -12.214  1.00 17.40           C  
ATOM   2154  CG  MET C  94     -17.227  23.008 -11.972  1.00 17.87           C  
ATOM   2155  SD  MET C  94     -18.083  23.435 -10.488  1.00 18.14           S  
ATOM   2156  CE  MET C  94     -18.622  25.155 -10.766  1.00 20.90           C  
ATOM   2157  N   SER C  95     -14.339  25.516 -14.604  1.00 20.31           N  
ATOM   2158  CA  SER C  95     -13.203  26.418 -14.891  1.00 19.99           C  
ATOM   2159  C   SER C  95     -13.393  27.679 -14.068  1.00 17.70           C  
ATOM   2160  O   SER C  95     -14.531  28.151 -13.747  1.00 19.72           O  
ATOM   2161  CB  SER C  95     -12.979  26.609 -16.438  1.00 26.88           C  
ATOM   2162  OG  SER C  95     -14.098  27.096 -17.001  1.00 32.10           O  
ATOM   2163  N   PHE C  96     -12.242  28.285 -13.699  1.00 15.54           N  
ATOM   2164  CA  PHE C  96     -12.338  29.433 -12.803  1.00 14.84           C  
ATOM   2165  C   PHE C  96     -11.281  30.440 -13.272  1.00 15.81           C  
ATOM   2166  O   PHE C  96     -10.290  30.045 -13.796  1.00 16.90           O  
ATOM   2167  CB  PHE C  96     -12.004  29.106 -11.337  1.00 15.08           C  
ATOM   2168  CG  PHE C  96     -13.045  28.211 -10.670  1.00 15.88           C  
ATOM   2169  CD1 PHE C  96     -14.207  28.749 -10.160  1.00 14.43           C  
ATOM   2170  CD2 PHE C  96     -12.808  26.847 -10.634  1.00 15.37           C  
ATOM   2171  CE1 PHE C  96     -15.159  27.947  -9.487  1.00 16.76           C  
ATOM   2172  CE2 PHE C  96     -13.779  25.989 -10.033  1.00 15.57           C  
ATOM   2173  CZ  PHE C  96     -14.939  26.547  -9.441  1.00 14.75           C  
ATOM   2174  N   LEU C  97     -11.545  31.702 -13.005  1.00 17.96           N  
ATOM   2175  CA  LEU C  97     -10.572  32.749 -13.432  1.00 19.59           C  
ATOM   2176  C   LEU C  97      -9.560  33.018 -12.324  1.00 18.47           C  
ATOM   2177  O   LEU C  97      -9.929  33.150 -11.119  1.00 16.85           O  
ATOM   2178  CB  LEU C  97     -11.388  34.005 -13.723  1.00 23.03           C  
ATOM   2179  CG  LEU C  97     -10.801  35.374 -14.099  1.00 31.68           C  
ATOM   2180  CD1 LEU C  97     -10.170  35.247 -15.445  1.00 32.33           C  
ATOM   2181  CD2 LEU C  97     -11.944  36.381 -14.207  1.00 36.37           C  
ATOM   2182  N   GLN C  98      -8.294  33.136 -12.723  1.00 19.88           N  
ATOM   2183  CA  GLN C  98      -7.215  33.460 -11.825  1.00 18.91           C  
ATOM   2184  C   GLN C  98      -6.595  34.813 -12.307  1.00 17.58           C  
ATOM   2185  O   GLN C  98      -6.694  35.164 -13.494  1.00 17.34           O  
ATOM   2186  CB  GLN C  98      -6.120  32.411 -11.863  1.00 20.66           C  
ATOM   2187  CG  GLN C  98      -6.593  31.124 -11.120  1.00 22.11           C  
ATOM   2188  CD  GLN C  98      -5.469  30.313 -10.532  1.00 23.96           C  
ATOM   2189  NE2 GLN C  98      -4.555  29.839 -11.376  1.00 24.81           N  
ATOM   2190  OE1 GLN C  98      -5.423  30.099  -9.341  1.00 25.26           O  
ATOM   2191  N   HIS C  99      -5.997  35.522 -11.375  1.00 17.33           N  
ATOM   2192  CA  HIS C  99      -5.131  36.705 -11.707  1.00 16.35           C  
ATOM   2193  C   HIS C  99      -3.691  36.356 -11.649  1.00 16.59           C  
ATOM   2194  O   HIS C  99      -3.151  35.885 -10.621  1.00 17.74           O  
ATOM   2195  CB  HIS C  99      -5.335  37.815 -10.638  1.00 16.83           C  
ATOM   2196  CG  HIS C  99      -6.784  38.298 -10.467  1.00 17.01           C  
ATOM   2197  CD2 HIS C  99      -7.322  39.102  -9.490  1.00 15.41           C  
ATOM   2198  ND1 HIS C  99      -7.810  38.016 -11.338  1.00 18.43           N  
ATOM   2199  CE1 HIS C  99      -8.930  38.654 -10.893  1.00 15.46           C  
ATOM   2200  NE2 HIS C  99      -8.617  39.306  -9.764  1.00 22.20           N  
ATOM   2201  N   ASN C 100      -2.979  36.681 -12.703  1.00 16.63           N  
ATOM   2202  CA  ASN C 100      -1.547  36.407 -12.760  1.00 18.70           C  
ATOM   2203  C   ASN C 100      -0.660  37.571 -12.429  1.00 16.05           C  
ATOM   2204  O   ASN C 100       0.572  37.394 -12.205  1.00 16.89           O  
ATOM   2205  CB  ASN C 100      -1.194  36.008 -14.245  1.00 21.10           C  
ATOM   2206  CG  ASN C 100      -2.169  34.936 -14.788  1.00 28.69           C  
ATOM   2207  ND2 ASN C 100      -2.661  35.137 -15.983  1.00 33.43           N  
ATOM   2208  OD1 ASN C 100      -2.464  33.965 -14.122  1.00 34.04           O  
ATOM   2209  N   LYS C 101      -1.202  38.767 -12.614  1.00 15.36           N  
ATOM   2210  CA  LYS C 101      -0.445  39.980 -12.474  1.00 16.60           C  
ATOM   2211  C   LYS C 101      -1.420  41.060 -12.045  1.00 14.78           C  
ATOM   2212  O   LYS C 101      -2.593  41.039 -12.440  1.00 13.82           O  
ATOM   2213  CB  LYS C 101       0.277  40.362 -13.791  1.00 17.11           C  
ATOM   2214  CG  LYS C 101       1.309  41.557 -13.644  1.00 22.34           C  
ATOM   2215  CD  LYS C 101       2.680  41.204 -13.019  1.00 27.42           C  
ATOM   2216  CE  LYS C 101       3.631  42.428 -12.872  1.00 33.09           C  
ATOM   2217  NZ  LYS C 101       3.013  43.518 -12.011  1.00 30.22           N1+
ATOM   2218  N   CYS C 102      -0.936  42.052 -11.280  1.00 13.07           N  
ATOM   2219  CA  CYS C 102      -1.766  43.112 -10.740  1.00 12.58           C  
ATOM   2220  C   CYS C 102      -1.106  44.459 -10.923  1.00 13.83           C  
ATOM   2221  O   CYS C 102       0.116  44.497 -11.240  1.00 16.02           O  
ATOM   2222  CB  CYS C 102      -1.995  42.941  -9.206  1.00 14.07           C  
ATOM   2223  SG  CYS C 102      -2.501  41.268  -8.779  1.00 15.35           S  
ATOM   2224  N   GLU C 103      -1.879  45.520 -10.759  1.00 12.60           N  
ATOM   2225  CA  GLU C 103      -1.264  46.879 -10.843  1.00 14.12           C  
ATOM   2226  C   GLU C 103      -1.967  47.720  -9.821  1.00 13.79           C  
ATOM   2227  O   GLU C 103      -3.110  47.451  -9.446  1.00 15.75           O  
ATOM   2228  CB  GLU C 103      -1.459  47.483 -12.257  1.00 13.06           C  
ATOM   2229  CG  GLU C 103      -2.964  47.844 -12.480  1.00 14.82           C  
ATOM   2230  CD  GLU C 103      -3.337  48.438 -13.813  1.00 17.66           C  
ATOM   2231  OE1 GLU C 103      -4.541  48.496 -14.090  1.00 18.46           O  
ATOM   2232  OE2 GLU C 103      -2.456  48.770 -14.622  1.00 17.91           O1-
ATOM   2233  N   CYS C 104      -1.333  48.879  -9.458  1.00 13.96           N  
ATOM   2234  CA  CYS C 104      -1.983  49.810  -8.655  1.00 16.06           C  
ATOM   2235  C   CYS C 104      -2.388  50.977  -9.587  1.00 17.98           C  
ATOM   2236  O   CYS C 104      -1.485  51.556 -10.211  1.00 20.31           O  
ATOM   2237  CB  CYS C 104      -0.950  50.360  -7.632  1.00 18.10           C  
ATOM   2238  SG  CYS C 104      -0.762  49.178  -6.257  1.00 18.96           S  
ATOM   2239  N   ARG C 105      -3.688  51.230  -9.696  1.00 17.14           N  
ATOM   2240  CA  ARG C 105      -4.134  52.299 -10.567  1.00 23.25           C  
ATOM   2241  C   ARG C 105      -5.249  53.101  -9.916  1.00 22.71           C  
ATOM   2242  O   ARG C 105      -5.827  52.705  -8.897  1.00 22.77           O  
ATOM   2243  CB  ARG C 105      -4.532  51.708 -11.918  1.00 25.89           C  
ATOM   2244  CG  ARG C 105      -5.846  50.958 -11.924  1.00 27.37           C  
ATOM   2245  CD  ARG C 105      -6.819  51.667 -12.865  1.00 27.94           C  
ATOM   2246  NE  ARG C 105      -7.843  50.730 -13.269  1.00 27.89           N  
ATOM   2247  CZ  ARG C 105      -8.827  50.321 -12.481  1.00 23.94           C  
ATOM   2248  NH1 ARG C 105      -8.940  50.779 -11.260  1.00 31.77           N1+
ATOM   2249  NH2 ARG C 105      -9.700  49.432 -12.902  1.00 26.82           N  
ATOM   2250  N   PRO C 106      -5.612  54.257 -10.524  1.00 28.93           N  
ATOM   2251  CA  PRO C 106      -6.662  55.124  -9.890  1.00 29.67           C  
ATOM   2252  C   PRO C 106      -8.026  54.439  -9.604  1.00 33.05           C  
ATOM   2253  O   PRO C 106      -8.495  53.625 -10.414  1.00 32.15           O  
ATOM   2254  CB  PRO C 106      -6.837  56.244 -10.920  1.00 31.77           C  
ATOM   2255  CG  PRO C 106      -5.515  56.321 -11.649  1.00 30.55           C  
ATOM   2256  CD  PRO C 106      -4.867  54.935 -11.604  1.00 28.77           C  
ATOM   2257  N   LYS C 107      -8.659  54.742  -8.466  1.00 33.98           N  
ATOM   2258  CA  LYS C 107     -10.074  54.381  -8.210  1.00 42.04           C  
ATOM   2259  C   LYS C 107     -10.977  55.266  -9.097  1.00 41.47           C  
ATOM   2260  O   LYS C 107     -10.537  56.321  -9.534  1.00 44.21           O  
ATOM   2261  CB  LYS C 107     -10.457  54.633  -6.745  1.00 41.88           C  
ATOM   2262  CG  LYS C 107     -10.338  53.461  -5.790  1.00 51.09           C  
ATOM   2263  CD  LYS C 107     -10.728  53.856  -4.358  1.00 52.32           C  
ATOM   2264  CE  LYS C 107     -10.742  52.640  -3.418  1.00 57.21           C  
ATOM   2265  NZ  LYS C 107     -11.670  52.840  -2.262  1.00 61.20           N1+
ATOM   2266  N   LYS C 108     -12.200  54.835  -9.379  1.00 46.58           N  
ATOM   2267  CA  LYS C 108     -13.228  55.689 -10.073  1.00 58.72           C  
ATOM   2268  C   LYS C 108     -13.758  55.041 -11.361  1.00 66.41           C  
ATOM   2269  O   LYS C 108     -14.792  55.451 -11.905  1.00 72.22           O  
ATOM   2270  CB  LYS C 108     -12.811  57.183 -10.308  1.00 57.44           C  
ATOM   2271  CG  LYS C 108     -12.312  57.557 -11.723  1.00 54.82           C  
ATOM   2272  CD  LYS C 108     -12.872  58.906 -12.188  1.00 51.50           C  
ATOM   2273  CE  LYS C 108     -12.516  59.267 -13.641  1.00 51.37           C  
ATOM   2274  NZ  LYS C 108     -11.082  59.614 -13.970  1.00 38.56           N1+
TER   
ATOM   2275  N   HIS D  12      -0.503  20.950 -13.904  1.00 42.81           N  
ATOM   2276  CA  HIS D  12      -1.306  19.810 -14.475  1.00 41.35           C  
ATOM   2277  C   HIS D  12      -2.507  20.351 -15.201  1.00 33.25           C  
ATOM   2278  O   HIS D  12      -2.813  21.532 -15.022  1.00 34.30           O  
ATOM   2279  CB  HIS D  12      -1.682  18.806 -13.378  1.00 54.98           C  
ATOM   2280  CG  HIS D  12      -0.695  17.637 -13.237  1.00 69.84           C  
ATOM   2281  CD2 HIS D  12      -0.572  16.442 -13.969  1.00 73.23           C  
ATOM   2282  ND1 HIS D  12       0.291  17.617 -12.310  1.00 70.91           N  
ATOM   2283  CE1 HIS D  12       1.005  16.476 -12.439  1.00 76.16           C  
ATOM   2284  NE2 HIS D  12       0.474  15.758 -13.452  1.00 78.49           N  
ATOM   2285  N   GLU D  13      -3.166  19.539 -16.053  1.00 28.29           N  
ATOM   2286  CA  GLU D  13      -4.359  19.994 -16.813  1.00 29.74           C  
ATOM   2287  C   GLU D  13      -5.494  20.412 -15.884  1.00 27.74           C  
ATOM   2288  O   GLU D  13      -6.283  21.282 -16.214  1.00 28.44           O  
ATOM   2289  CB  GLU D  13      -4.972  18.882 -17.701  1.00 33.00           C  
ATOM   2290  CG  GLU D  13      -4.658  18.889 -19.194  1.00 33.80           C  
ATOM   2291  CD  GLU D  13      -4.804  20.227 -19.917  1.00 28.28           C  
ATOM   2292  OE1 GLU D  13      -3.787  20.780 -20.374  1.00 31.93           O  
ATOM   2293  OE2 GLU D  13      -5.941  20.668 -20.163  1.00 35.49           O1-
ATOM   2294  N   VAL D  14      -5.633  19.712 -14.789  1.00 23.53           N  
ATOM   2295  CA  VAL D  14      -6.798  19.879 -13.942  1.00 24.81           C  
ATOM   2296  C   VAL D  14      -6.293  19.669 -12.522  1.00 25.10           C  
ATOM   2297  O   VAL D  14      -5.381  18.835 -12.332  1.00 26.43           O  
ATOM   2298  CB  VAL D  14      -7.974  18.920 -14.344  1.00 26.56           C  
ATOM   2299  CG1 VAL D  14      -7.778  17.482 -13.919  1.00 32.69           C  
ATOM   2300  CG2 VAL D  14      -9.256  19.341 -13.679  1.00 34.60           C  
ATOM   2301  N   VAL D  15      -6.905  20.345 -11.559  1.00 19.81           N  
ATOM   2302  CA  VAL D  15      -6.565  20.126 -10.194  1.00 17.73           C  
ATOM   2303  C   VAL D  15      -7.534  19.021  -9.796  1.00 19.81           C  
ATOM   2304  O   VAL D  15      -8.725  19.183  -9.841  1.00 18.46           O  
ATOM   2305  CB  VAL D  15      -6.797  21.365  -9.320  1.00 19.12           C  
ATOM   2306  CG1 VAL D  15      -6.369  20.998  -7.876  1.00 18.34           C  
ATOM   2307  CG2 VAL D  15      -5.973  22.538  -9.905  1.00 22.72           C  
ATOM   2308  N   LYS D  16      -6.995  17.865  -9.405  1.00 18.83           N  
ATOM   2309  CA  LYS D  16      -7.924  16.768  -9.066  1.00 19.90           C  
ATOM   2310  C   LYS D  16      -8.681  16.971  -7.749  1.00 17.93           C  
ATOM   2311  O   LYS D  16      -8.246  17.692  -6.795  1.00 18.04           O  
ATOM   2312  CB  LYS D  16      -7.122  15.459  -8.967  1.00 23.41           C  
ATOM   2313  CG  LYS D  16      -6.331  15.108 -10.222  1.00 32.32           C  
ATOM   2314  CD  LYS D  16      -7.206  14.713 -11.408  1.00 39.24           C  
ATOM   2315  CE  LYS D  16      -6.345  14.266 -12.610  1.00 41.81           C  
ATOM   2316  NZ  LYS D  16      -5.432  13.140 -12.244  1.00 54.80           N1+
ATOM   2317  N   PHE D  17      -9.817  16.296  -7.659  1.00 17.54           N  
ATOM   2318  CA  PHE D  17     -10.796  16.517  -6.605  1.00 18.14           C  
ATOM   2319  C   PHE D  17     -10.212  16.490  -5.203  1.00 22.09           C  
ATOM   2320  O   PHE D  17     -10.474  17.388  -4.422  1.00 17.75           O  
ATOM   2321  CB  PHE D  17     -11.937  15.469  -6.686  1.00 18.61           C  
ATOM   2322  CG  PHE D  17     -12.931  15.564  -5.556  1.00 19.63           C  
ATOM   2323  CD1 PHE D  17     -13.827  16.648  -5.450  1.00 17.32           C  
ATOM   2324  CD2 PHE D  17     -13.073  14.523  -4.638  1.00 23.96           C  
ATOM   2325  CE1 PHE D  17     -14.755  16.731  -4.428  1.00 19.32           C  
ATOM   2326  CE2 PHE D  17     -13.997  14.626  -3.606  1.00 21.07           C  
ATOM   2327  CZ  PHE D  17     -14.868  15.704  -3.497  1.00 23.14           C  
ATOM   2328  N   MET D  18      -9.429  15.453  -4.849  1.00 21.14           N  
ATOM   2329  CA  MET D  18      -8.989  15.421  -3.468  1.00 24.69           C  
ATOM   2330  C   MET D  18      -7.995  16.572  -3.159  1.00 22.87           C  
ATOM   2331  O   MET D  18      -7.985  17.071  -2.058  1.00 22.19           O  
ATOM   2332  CB  MET D  18      -8.452  13.999  -3.124  1.00 29.70           C  
ATOM   2333  CG  MET D  18      -9.636  13.078  -2.640  1.00 32.55           C  
ATOM   2334  SD  MET D  18      -9.356  11.278  -2.600  1.00 50.08           S  
ATOM   2335  CE  MET D  18      -7.854  11.036  -3.569  1.00 44.88           C  
ATOM   2336  N   ASP D  19      -7.221  17.013  -4.148  1.00 23.42           N  
ATOM   2337  CA  ASP D  19      -6.307  18.159  -3.986  1.00 22.10           C  
ATOM   2338  C   ASP D  19      -7.080  19.448  -3.759  1.00 22.34           C  
ATOM   2339  O   ASP D  19      -6.723  20.247  -2.854  1.00 22.86           O  
ATOM   2340  CB  ASP D  19      -5.430  18.339  -5.217  1.00 24.66           C  
ATOM   2341  CG  ASP D  19      -4.231  17.378  -5.231  1.00 33.03           C  
ATOM   2342  OD1 ASP D  19      -3.864  16.801  -4.177  1.00 38.52           O  
ATOM   2343  OD2 ASP D  19      -3.628  17.254  -6.299  1.00 41.74           O1-
ATOM   2344  N   VAL D  20      -8.117  19.661  -4.584  1.00 19.56           N  
ATOM   2345  CA  VAL D  20      -9.034  20.836  -4.374  1.00 17.64           C  
ATOM   2346  C   VAL D  20      -9.594  20.823  -2.958  1.00 18.57           C  
ATOM   2347  O   VAL D  20      -9.558  21.809  -2.236  1.00 16.52           O  
ATOM   2348  CB  VAL D  20     -10.196  20.883  -5.412  1.00 17.23           C  
ATOM   2349  CG1 VAL D  20     -11.004  22.203  -5.204  1.00 19.55           C  
ATOM   2350  CG2 VAL D  20      -9.676  20.810  -6.858  1.00 15.44           C  
ATOM   2351  N   TYR D  21     -10.114  19.666  -2.515  1.00 17.67           N  
ATOM   2352  CA  TYR D  21     -10.743  19.568  -1.209  1.00 20.31           C  
ATOM   2353  C   TYR D  21      -9.738  19.875  -0.083  1.00 18.52           C  
ATOM   2354  O   TYR D  21     -10.022  20.658   0.824  1.00 20.67           O  
ATOM   2355  CB  TYR D  21     -11.319  18.153  -1.018  1.00 20.83           C  
ATOM   2356  CG  TYR D  21     -12.538  18.159  -0.174  1.00 23.13           C  
ATOM   2357  CD1 TYR D  21     -13.797  18.082  -0.777  1.00 24.35           C  
ATOM   2358  CD2 TYR D  21     -12.449  18.342   1.211  1.00 26.43           C  
ATOM   2359  CE1 TYR D  21     -14.928  18.148  -0.010  1.00 28.08           C  
ATOM   2360  CE2 TYR D  21     -13.600  18.410   1.975  1.00 32.28           C  
ATOM   2361  CZ  TYR D  21     -14.810  18.289   1.338  1.00 33.70           C  
ATOM   2362  OH  TYR D  21     -15.951  18.331   2.117  1.00 52.80           O  
ATOM   2363  N   GLN D  22      -8.549  19.331  -0.200  1.00 18.85           N  
ATOM   2364  CA  GLN D  22      -7.536  19.498   0.826  1.00 21.77           C  
ATOM   2365  C   GLN D  22      -7.130  20.986   0.877  1.00 22.58           C  
ATOM   2366  O   GLN D  22      -6.970  21.523   1.960  1.00 23.75           O  
ATOM   2367  CB  GLN D  22      -6.279  18.652   0.519  1.00 23.11           C  
ATOM   2368  CG  GLN D  22      -6.546  17.171   0.802  1.00 30.86           C  
ATOM   2369  CD  GLN D  22      -5.417  16.250   0.334  1.00 37.03           C  
ATOM   2370  NE2 GLN D  22      -5.212  15.169   1.073  1.00 44.59           N  
ATOM   2371  OE1 GLN D  22      -4.707  16.527  -0.645  1.00 38.37           O  
ATOM   2372  N   ARG D  23      -7.002  21.619  -0.288  1.00 18.99           N  
ATOM   2373  CA  ARG D  23      -6.526  22.996  -0.353  1.00 21.20           C  
ATOM   2374  C   ARG D  23      -7.564  24.009   0.121  1.00 20.83           C  
ATOM   2375  O   ARG D  23      -7.184  25.089   0.559  1.00 18.95           O  
ATOM   2376  CB  ARG D  23      -6.019  23.341  -1.777  1.00 20.67           C  
ATOM   2377  CG  ARG D  23      -4.710  22.628  -2.159  1.00 28.05           C  
ATOM   2378  CD  ARG D  23      -4.326  22.841  -3.635  1.00 32.05           C  
ATOM   2379  NE  ARG D  23      -4.199  24.267  -3.991  1.00 28.93           N  
ATOM   2380  CZ  ARG D  23      -4.136  24.724  -5.243  1.00 35.92           C  
ATOM   2381  NH1 ARG D  23      -4.185  23.871  -6.282  1.00 32.17           N1+
ATOM   2382  NH2 ARG D  23      -4.055  26.043  -5.458  1.00 30.76           N  
ATOM   2383  N   SER D  24      -8.870  23.696   0.032  1.00 15.65           N  
ATOM   2384  CA  SER D  24      -9.932  24.608   0.368  1.00 17.87           C  
ATOM   2385  C   SER D  24     -10.421  24.458   1.818  1.00 16.48           C  
ATOM   2386  O   SER D  24     -11.064  25.333   2.332  1.00 16.62           O  
ATOM   2387  CB  SER D  24     -11.128  24.419  -0.585  1.00 19.53           C  
ATOM   2388  OG  SER D  24     -11.755  23.185  -0.377  1.00 26.21           O  
ATOM   2389  N   TYR D  25     -10.158  23.300   2.422  1.00 16.12           N  
ATOM   2390  CA  TYR D  25     -10.729  22.959   3.691  1.00 16.19           C  
ATOM   2391  C   TYR D  25     -10.096  23.828   4.772  1.00 17.97           C  
ATOM   2392  O   TYR D  25      -8.863  24.039   4.829  1.00 19.03           O  
ATOM   2393  CB  TYR D  25     -10.406  21.520   4.062  1.00 19.82           C  
ATOM   2394  CG  TYR D  25     -11.151  21.085   5.327  1.00 20.63           C  
ATOM   2395  CD1 TYR D  25     -12.514  20.816   5.327  1.00 27.70           C  
ATOM   2396  CD2 TYR D  25     -10.449  20.954   6.524  1.00 25.74           C  
ATOM   2397  CE1 TYR D  25     -13.173  20.398   6.507  1.00 25.98           C  
ATOM   2398  CE2 TYR D  25     -11.078  20.541   7.693  1.00 27.31           C  
ATOM   2399  CZ  TYR D  25     -12.423  20.243   7.662  1.00 25.54           C  
ATOM   2400  OH  TYR D  25     -13.015  19.865   8.863  1.00 30.09           O  
ATOM   2401  N   CYS D  26     -10.969  24.298   5.609  1.00 15.95           N  
ATOM   2402  CA  CYS D  26     -10.629  25.138   6.808  1.00 17.74           C  
ATOM   2403  C   CYS D  26      -9.225  25.046   7.311  1.00 17.19           C  
ATOM   2404  O   CYS D  26      -8.785  23.991   7.850  1.00 17.44           O  
ATOM   2405  CB  CYS D  26     -11.624  24.724   7.912  1.00 20.15           C  
ATOM   2406  SG  CYS D  26     -11.418  25.639   9.503  1.00 21.64           S  
ATOM   2407  N   HIS D  27      -8.411  26.144   7.196  1.00 14.63           N  
ATOM   2408  CA  HIS D  27      -7.027  26.089   7.693  1.00 15.04           C  
ATOM   2409  C   HIS D  27      -6.524  27.551   7.688  1.00 15.26           C  
ATOM   2410  O   HIS D  27      -7.204  28.422   7.127  1.00 15.71           O  
ATOM   2411  CB  HIS D  27      -6.056  25.198   6.865  1.00 16.93           C  
ATOM   2412  CG  HIS D  27      -5.802  25.681   5.443  1.00 20.03           C  
ATOM   2413  CD2 HIS D  27      -4.729  26.367   4.896  1.00 19.75           C  
ATOM   2414  ND1 HIS D  27      -6.704  25.564   4.461  1.00 19.51           N  
ATOM   2415  CE1 HIS D  27      -6.218  26.076   3.322  1.00 20.38           C  
ATOM   2416  NE2 HIS D  27      -5.040  26.602   3.580  1.00 20.52           N  
ATOM   2417  N   PRO D  28      -5.353  27.775   8.296  1.00 15.32           N  
ATOM   2418  CA  PRO D  28      -4.944  29.207   8.329  1.00 15.48           C  
ATOM   2419  C   PRO D  28      -4.353  29.566   6.990  1.00 17.67           C  
ATOM   2420  O   PRO D  28      -3.525  28.832   6.441  1.00 18.93           O  
ATOM   2421  CB  PRO D  28      -3.817  29.247   9.345  1.00 19.17           C  
ATOM   2422  CG  PRO D  28      -3.933  27.941  10.170  1.00 18.20           C  
ATOM   2423  CD  PRO D  28      -4.562  26.923   9.198  1.00 17.30           C  
ATOM   2424  N   ILE D  29      -4.715  30.730   6.505  1.00 16.72           N  
ATOM   2425  CA  ILE D  29      -4.185  31.118   5.193  1.00 17.41           C  
ATOM   2426  C   ILE D  29      -3.738  32.548   5.220  1.00 16.62           C  
ATOM   2427  O   ILE D  29      -4.316  33.344   5.956  1.00 15.93           O  
ATOM   2428  CB  ILE D  29      -5.227  30.927   4.085  1.00 21.59           C  
ATOM   2429  CG1 ILE D  29      -4.646  31.344   2.705  1.00 27.52           C  
ATOM   2430  CG2 ILE D  29      -6.548  31.624   4.356  1.00 21.59           C  
ATOM   2431  CD1 ILE D  29      -5.305  30.681   1.501  1.00 28.92           C  
ATOM   2432  N   GLU D  30      -2.683  32.807   4.467  1.00 18.32           N  
ATOM   2433  CA  GLU D  30      -2.131  34.207   4.464  1.00 19.86           C  
ATOM   2434  C   GLU D  30      -3.214  35.114   3.915  1.00 18.44           C  
ATOM   2435  O   GLU D  30      -3.669  34.905   2.783  1.00 15.64           O  
ATOM   2436  CB  GLU D  30      -0.813  34.228   3.639  1.00 25.54           C  
ATOM   2437  CG  GLU D  30       0.040  35.494   3.854  1.00 32.97           C  
ATOM   2438  CD  GLU D  30       0.922  35.466   5.134  1.00 41.18           C  
ATOM   2439  OE1 GLU D  30       2.149  35.579   4.965  1.00 53.09           O  
ATOM   2440  OE2 GLU D  30       0.435  35.357   6.293  1.00 35.80           O1-
ATOM   2441  N   THR D  31      -3.568  36.187   4.669  1.00 16.20           N  
ATOM   2442  CA  THR D  31      -4.608  37.095   4.293  1.00 16.38           C  
ATOM   2443  C   THR D  31      -3.989  38.539   4.420  1.00 18.49           C  
ATOM   2444  O   THR D  31      -3.265  38.776   5.383  1.00 17.69           O  
ATOM   2445  CB  THR D  31      -5.710  36.927   5.323  1.00 20.55           C  
ATOM   2446  CG2 THR D  31      -6.918  37.764   4.928  1.00 27.78           C  
ATOM   2447  OG1 THR D  31      -6.101  35.498   5.309  1.00 24.06           O  
ATOM   2448  N   LEU D  32      -4.303  39.443   3.507  1.00 16.30           N  
ATOM   2449  CA  LEU D  32      -3.665  40.762   3.575  1.00 16.23           C  
ATOM   2450  C   LEU D  32      -4.793  41.603   4.161  1.00 19.75           C  
ATOM   2451  O   LEU D  32      -5.851  41.860   3.517  1.00 20.70           O  
ATOM   2452  CB  LEU D  32      -3.234  41.196   2.134  1.00 17.02           C  
ATOM   2453  CG  LEU D  32      -2.076  40.318   1.643  1.00 19.95           C  
ATOM   2454  CD1 LEU D  32      -1.700  40.684   0.210  1.00 21.08           C  
ATOM   2455  CD2 LEU D  32      -0.801  40.359   2.511  1.00 22.52           C  
ATOM   2456  N   VAL D  33      -4.595  42.068   5.391  1.00 18.46           N  
ATOM   2457  CA  VAL D  33      -5.626  42.701   6.121  1.00 18.83           C  
ATOM   2458  C   VAL D  33      -5.361  44.225   6.313  1.00 17.57           C  
ATOM   2459  O   VAL D  33      -4.256  44.573   6.725  1.00 16.13           O  
ATOM   2460  CB  VAL D  33      -5.677  42.036   7.518  1.00 22.76           C  
ATOM   2461  CG1 VAL D  33      -6.800  42.697   8.302  1.00 24.86           C  
ATOM   2462  CG2 VAL D  33      -5.917  40.496   7.362  1.00 23.66           C  
ATOM   2463  N   ASP D  34      -6.323  45.093   6.002  1.00 16.51           N  
ATOM   2464  CA  ASP D  34      -6.177  46.539   6.215  1.00 19.03           C  
ATOM   2465  C   ASP D  34      -5.911  46.840   7.696  1.00 16.04           C  
ATOM   2466  O   ASP D  34      -6.615  46.327   8.560  1.00 16.04           O  
ATOM   2467  CB  ASP D  34      -7.487  47.233   5.810  1.00 25.47           C  
ATOM   2468  CG  ASP D  34      -7.392  48.748   5.738  1.00 35.18           C  
ATOM   2469  OD1 ASP D  34      -6.733  49.415   6.560  1.00 36.07           O  
ATOM   2470  OD2 ASP D  34      -8.062  49.330   4.840  1.00 48.59           O1-
ATOM   2471  N   ILE D  35      -4.886  47.684   7.982  1.00 13.04           N  
ATOM   2472  CA  ILE D  35      -4.529  47.934   9.409  1.00 12.99           C  
ATOM   2473  C   ILE D  35      -5.756  48.562  10.148  1.00 14.44           C  
ATOM   2474  O   ILE D  35      -6.004  48.230  11.305  1.00 14.19           O  
ATOM   2475  CB  ILE D  35      -3.242  48.798   9.544  1.00 12.45           C  
ATOM   2476  CG1 ILE D  35      -2.082  47.909   9.116  1.00 12.39           C  
ATOM   2477  CG2 ILE D  35      -3.034  49.211  11.046  1.00 13.76           C  
ATOM   2478  CD1 ILE D  35      -0.797  48.794   8.931  1.00 11.45           C  
ATOM   2479  N   PHE D  36      -6.538  49.348   9.431  1.00 16.52           N  
ATOM   2480  CA  PHE D  36      -7.742  49.943  10.053  1.00 19.57           C  
ATOM   2481  C   PHE D  36      -8.766  48.935  10.474  1.00 21.03           C  
ATOM   2482  O   PHE D  36      -9.566  49.162  11.409  1.00 22.77           O  
ATOM   2483  CB  PHE D  36      -8.382  50.988   9.123  1.00 21.24           C  
ATOM   2484  CG  PHE D  36      -7.519  52.142   8.802  1.00 22.07           C  
ATOM   2485  CD1 PHE D  36      -6.838  52.858   9.826  1.00 23.42           C  
ATOM   2486  CD2 PHE D  36      -7.436  52.591   7.490  1.00 23.93           C  
ATOM   2487  CE1 PHE D  36      -6.059  53.960   9.476  1.00 22.76           C  
ATOM   2488  CE2 PHE D  36      -6.669  53.711   7.157  1.00 26.00           C  
ATOM   2489  CZ  PHE D  36      -6.002  54.406   8.183  1.00 24.04           C  
ATOM   2490  N   GLN D  37      -8.767  47.758   9.878  1.00 19.01           N  
ATOM   2491  CA  GLN D  37      -9.693  46.763  10.352  1.00 21.81           C  
ATOM   2492  C   GLN D  37      -9.304  46.278  11.730  1.00 22.99           C  
ATOM   2493  O   GLN D  37     -10.155  45.881  12.556  1.00 21.33           O  
ATOM   2494  CB  GLN D  37      -9.779  45.589   9.327  1.00 26.56           C  
ATOM   2495  CG  GLN D  37     -10.737  44.505   9.755  1.00 34.41           C  
ATOM   2496  CD  GLN D  37     -10.602  43.265   8.906  1.00 37.81           C  
ATOM   2497  NE2 GLN D  37     -10.228  42.155   9.523  1.00 36.24           N  
ATOM   2498  OE1 GLN D  37     -10.833  43.318   7.700  1.00 42.65           O  
ATOM   2499  N   GLU D  38      -7.992  46.281  12.020  1.00 18.19           N  
ATOM   2500  CA  GLU D  38      -7.533  45.741  13.285  1.00 17.27           C  
ATOM   2501  C   GLU D  38      -7.474  46.868  14.346  1.00 16.46           C  
ATOM   2502  O   GLU D  38      -7.593  46.581  15.547  1.00 17.75           O  
ATOM   2503  CB  GLU D  38      -6.097  45.204  13.084  1.00 18.75           C  
ATOM   2504  CG  GLU D  38      -6.018  44.194  11.938  1.00 22.77           C  
ATOM   2505  CD  GLU D  38      -6.915  42.990  12.287  1.00 29.78           C  
ATOM   2506  OE1 GLU D  38      -7.930  42.840  11.574  1.00 32.88           O  
ATOM   2507  OE2 GLU D  38      -6.707  42.312  13.319  1.00 34.80           O1-
ATOM   2508  N   TYR D  39      -7.256  48.116  13.900  1.00 14.05           N  
ATOM   2509  CA  TYR D  39      -7.146  49.305  14.769  1.00 14.76           C  
ATOM   2510  C   TYR D  39      -8.158  50.369  14.269  1.00 17.66           C  
ATOM   2511  O   TYR D  39      -7.769  51.439  13.743  1.00 14.66           O  
ATOM   2512  CB  TYR D  39      -5.685  49.886  14.672  1.00 14.24           C  
ATOM   2513  CG  TYR D  39      -4.737  49.045  15.453  1.00 15.57           C  
ATOM   2514  CD1 TYR D  39      -4.091  47.930  14.865  1.00 15.62           C  
ATOM   2515  CD2 TYR D  39      -4.536  49.267  16.814  1.00 19.29           C  
ATOM   2516  CE1 TYR D  39      -3.242  47.104  15.627  1.00 15.41           C  
ATOM   2517  CE2 TYR D  39      -3.672  48.441  17.584  1.00 19.82           C  
ATOM   2518  CZ  TYR D  39      -3.032  47.349  16.959  1.00 20.67           C  
ATOM   2519  OH  TYR D  39      -2.213  46.544  17.706  1.00 20.37           O  
ATOM   2520  N   PRO D  40      -9.466  50.114  14.464  1.00 16.28           N  
ATOM   2521  CA  PRO D  40     -10.500  50.929  13.747  1.00 19.50           C  
ATOM   2522  C   PRO D  40     -10.626  52.335  14.246  1.00 19.99           C  
ATOM   2523  O   PRO D  40     -11.141  53.166  13.506  1.00 23.09           O  
ATOM   2524  CB  PRO D  40     -11.817  50.169  13.980  1.00 21.34           C  
ATOM   2525  CG  PRO D  40     -11.546  49.274  15.127  1.00 22.57           C  
ATOM   2526  CD  PRO D  40     -10.068  48.941  15.146  1.00 20.97           C  
ATOM   2527  N   ASP D  41     -10.100  52.614  15.409  1.00 19.02           N  
ATOM   2528  CA  ASP D  41     -10.137  54.004  15.891  1.00 23.75           C  
ATOM   2529  C   ASP D  41      -8.900  54.787  15.516  1.00 23.85           C  
ATOM   2530  O   ASP D  41      -8.846  56.001  15.785  1.00 26.00           O  
ATOM   2531  CB  ASP D  41     -10.305  54.073  17.403  1.00 26.56           C  
ATOM   2532  CG  ASP D  41     -11.627  53.438  17.870  1.00 37.28           C  
ATOM   2533  OD1 ASP D  41     -12.617  53.418  17.086  1.00 33.41           O  
ATOM   2534  OD2 ASP D  41     -11.600  52.881  18.991  1.00 40.29           O1-
ATOM   2535  N   GLU D  42      -7.912  54.138  14.868  1.00 18.64           N  
ATOM   2536  CA  GLU D  42      -6.725  54.878  14.444  1.00 17.89           C  
ATOM   2537  C   GLU D  42      -6.870  55.389  12.984  1.00 19.49           C  
ATOM   2538  O   GLU D  42      -5.863  55.624  12.297  1.00 16.33           O  
ATOM   2539  CB  GLU D  42      -5.486  53.946  14.594  1.00 18.42           C  
ATOM   2540  CG  GLU D  42      -5.309  53.618  16.049  1.00 18.16           C  
ATOM   2541  CD  GLU D  42      -3.960  53.113  16.452  1.00 19.17           C  
ATOM   2542  OE1 GLU D  42      -3.019  52.933  15.639  1.00 23.22           O  
ATOM   2543  OE2 GLU D  42      -3.868  52.824  17.675  1.00 23.85           O1-
ATOM   2544  N   ILE D  43      -8.106  55.662  12.553  1.00 16.88           N  
ATOM   2545  CA  ILE D  43      -8.385  56.125  11.202  1.00 21.68           C  
ATOM   2546  C   ILE D  43      -7.902  57.529  10.880  1.00 18.79           C  
ATOM   2547  O   ILE D  43      -7.931  57.977   9.716  1.00 20.39           O  
ATOM   2548  CB  ILE D  43      -9.867  55.851  10.762  1.00 22.69           C  
ATOM   2549  CG1 ILE D  43     -10.880  56.291  11.820  1.00 27.79           C  
ATOM   2550  CG2 ILE D  43     -10.060  54.354  10.547  1.00 26.15           C  
ATOM   2551  CD1 ILE D  43     -10.861  57.751  12.209  1.00 24.53           C  
ATOM   2552  N   GLU D  44      -7.385  58.236  11.890  1.00 16.65           N  
ATOM   2553  CA  GLU D  44      -6.713  59.538  11.572  1.00 16.79           C  
ATOM   2554  C   GLU D  44      -5.248  59.462  11.226  1.00 16.63           C  
ATOM   2555  O   GLU D  44      -4.591  60.488  10.872  1.00 17.69           O  
ATOM   2556  CB  GLU D  44      -6.895  60.552  12.689  1.00 16.38           C  
ATOM   2557  CG  GLU D  44      -8.397  60.849  12.900  1.00 16.01           C  
ATOM   2558  CD  GLU D  44      -8.711  61.601  14.202  1.00 17.48           C  
ATOM   2559  OE1 GLU D  44      -7.903  61.793  15.083  1.00 16.72           O  
ATOM   2560  OE2 GLU D  44      -9.865  62.046  14.350  1.00 18.35           O1-
ATOM   2561  N   TYR D  45      -4.685  58.256  11.393  1.00 15.55           N  
ATOM   2562  CA  TYR D  45      -3.338  58.076  10.980  1.00 13.65           C  
ATOM   2563  C   TYR D  45      -3.286  57.636   9.529  1.00 13.76           C  
ATOM   2564  O   TYR D  45      -4.284  57.210   8.933  1.00 13.54           O  
ATOM   2565  CB  TYR D  45      -2.726  56.892  11.743  1.00 14.00           C  
ATOM   2566  CG  TYR D  45      -2.357  57.135  13.180  1.00 14.65           C  
ATOM   2567  CD1 TYR D  45      -3.334  57.136  14.171  1.00 15.71           C  
ATOM   2568  CD2 TYR D  45      -1.000  57.491  13.543  1.00 15.98           C  
ATOM   2569  CE1 TYR D  45      -2.997  57.413  15.507  1.00 16.34           C  
ATOM   2570  CE2 TYR D  45      -0.647  57.696  14.857  1.00 16.06           C  
ATOM   2571  CZ  TYR D  45      -1.677  57.670  15.838  1.00 16.09           C  
ATOM   2572  OH  TYR D  45      -1.352  57.894  17.158  1.00 18.32           O  
ATOM   2573  N   ILE D  46      -2.125  57.763   8.903  1.00 12.30           N  
ATOM   2574  CA  ILE D  46      -1.906  57.081   7.613  1.00 12.97           C  
ATOM   2575  C   ILE D  46      -0.824  56.051   7.934  1.00 14.07           C  
ATOM   2576  O   ILE D  46       0.182  56.392   8.598  1.00 13.46           O  
ATOM   2577  CB  ILE D  46      -1.380  58.067   6.575  1.00 14.17           C  
ATOM   2578  CG1 ILE D  46      -2.521  59.088   6.214  1.00 18.50           C  
ATOM   2579  CG2 ILE D  46      -0.969  57.332   5.319  1.00 15.24           C  
ATOM   2580  CD1 ILE D  46      -2.029  60.252   5.378  1.00 22.16           C  
ATOM   2581  N   PHE D  47      -1.026  54.795   7.513  1.00 12.58           N  
ATOM   2582  CA  PHE D  47       0.020  53.767   7.781  1.00 11.91           C  
ATOM   2583  C   PHE D  47       0.690  53.359   6.487  1.00 11.77           C  
ATOM   2584  O   PHE D  47      -0.003  53.295   5.427  1.00 12.65           O  
ATOM   2585  CB  PHE D  47      -0.660  52.512   8.367  1.00 12.97           C  
ATOM   2586  CG  PHE D  47      -1.283  52.767   9.715  1.00 14.80           C  
ATOM   2587  CD1 PHE D  47      -0.515  53.239  10.751  1.00 16.28           C  
ATOM   2588  CD2 PHE D  47      -2.674  52.626   9.902  1.00 13.55           C  
ATOM   2589  CE1 PHE D  47      -1.036  53.498  12.062  1.00 17.78           C  
ATOM   2590  CE2 PHE D  47      -3.204  52.863  11.228  1.00 13.38           C  
ATOM   2591  CZ  PHE D  47      -2.394  53.229  12.288  1.00 14.19           C  
ATOM   2592  N   LYS D  48       2.009  53.090   6.522  1.00 11.72           N  
ATOM   2593  CA  LYS D  48       2.622  52.488   5.363  1.00 12.74           C  
ATOM   2594  C   LYS D  48       3.397  51.286   5.884  1.00 12.40           C  
ATOM   2595  O   LYS D  48       4.125  51.380   6.850  1.00 13.92           O  
ATOM   2596  CB  LYS D  48       3.742  53.435   4.757  1.00 13.72           C  
ATOM   2597  CG  LYS D  48       3.229  54.838   4.442  1.00 13.36           C  
ATOM   2598  CD  LYS D  48       2.287  54.872   3.260  1.00 15.62           C  
ATOM   2599  CE  LYS D  48       1.692  56.281   3.018  1.00 19.11           C  
ATOM   2600  NZ  LYS D  48       0.743  56.284   1.840  1.00 19.59           N1+
ATOM   2601  N   PRO D  49       3.204  50.104   5.261  1.00 13.22           N  
ATOM   2602  CA  PRO D  49       2.133  49.866   4.343  1.00 13.24           C  
ATOM   2603  C   PRO D  49       0.767  49.986   5.067  1.00 12.51           C  
ATOM   2604  O   PRO D  49       0.741  50.057   6.302  1.00 14.26           O  
ATOM   2605  CB  PRO D  49       2.333  48.374   3.962  1.00 14.11           C  
ATOM   2606  CG  PRO D  49       2.982  47.763   5.172  1.00 15.59           C  
ATOM   2607  CD  PRO D  49       3.862  48.864   5.748  1.00 14.98           C  
ATOM   2608  N   SER D  50      -0.314  50.068   4.319  1.00 12.98           N  
ATOM   2609  CA  SER D  50      -1.673  50.246   4.888  1.00 12.49           C  
ATOM   2610  C   SER D  50      -2.336  48.906   5.296  1.00 13.24           C  
ATOM   2611  O   SER D  50      -3.337  48.920   5.942  1.00 14.15           O  
ATOM   2612  CB  SER D  50      -2.540  51.077   3.941  1.00 14.43           C  
ATOM   2613  OG  SER D  50      -2.802  50.366   2.677  1.00 15.86           O  
ATOM   2614  N   CYS D  51      -1.719  47.803   4.902  1.00 14.32           N  
ATOM   2615  CA  CYS D  51      -2.290  46.432   5.188  1.00 14.21           C  
ATOM   2616  C   CYS D  51      -1.139  45.563   5.563  1.00 13.52           C  
ATOM   2617  O   CYS D  51       0.024  45.909   5.273  1.00 11.88           O  
ATOM   2618  CB  CYS D  51      -3.042  45.864   3.922  1.00 15.52           C  
ATOM   2619  SG  CYS D  51      -2.038  45.367   2.512  1.00 18.52           S  
ATOM   2620  N   VAL D  52      -1.424  44.423   6.175  1.00 11.34           N  
ATOM   2621  CA  VAL D  52      -0.308  43.566   6.636  1.00 10.67           C  
ATOM   2622  C   VAL D  52      -0.710  42.101   6.310  1.00 13.18           C  
ATOM   2623  O   VAL D  52      -1.877  41.798   6.362  1.00 12.54           O  
ATOM   2624  CB  VAL D  52      -0.108  43.681   8.185  1.00 11.23           C  
ATOM   2625  CG1 VAL D  52       0.578  45.071   8.514  1.00 12.05           C  
ATOM   2626  CG2 VAL D  52      -1.345  43.587   9.061  1.00 12.91           C  
ATOM   2627  N   PRO D  53       0.272  41.270   6.204  1.00 15.66           N  
ATOM   2628  CA  PRO D  53       0.002  39.815   5.934  1.00 15.10           C  
ATOM   2629  C   PRO D  53      -0.190  39.080   7.266  1.00 15.57           C  
ATOM   2630  O   PRO D  53       0.735  39.071   8.089  1.00 16.66           O  
ATOM   2631  CB  PRO D  53       1.249  39.390   5.226  1.00 18.17           C  
ATOM   2632  CG  PRO D  53       2.340  40.366   5.675  1.00 20.53           C  
ATOM   2633  CD  PRO D  53       1.684  41.660   6.065  1.00 16.95           C  
ATOM   2634  N   LEU D  54      -1.384  38.520   7.488  1.00 15.72           N  
ATOM   2635  CA  LEU D  54      -1.717  37.855   8.762  1.00 14.98           C  
ATOM   2636  C   LEU D  54      -2.255  36.465   8.351  1.00 16.70           C  
ATOM   2637  O   LEU D  54      -3.122  36.395   7.472  1.00 15.84           O  
ATOM   2638  CB  LEU D  54      -2.819  38.576   9.479  1.00 15.95           C  
ATOM   2639  CG  LEU D  54      -2.439  40.069   9.955  1.00 16.04           C  
ATOM   2640  CD1 LEU D  54      -3.607  40.700  10.685  1.00 17.10           C  
ATOM   2641  CD2 LEU D  54      -1.206  39.991  10.804  1.00 18.68           C  
ATOM   2642  N   MET D  55      -1.811  35.444   9.072  1.00 18.53           N  
ATOM   2643  CA AMET D  55      -2.410  34.088   8.922  0.50 17.09           C  
ATOM   2644  CA BMET D  55      -2.401  34.067   8.979  0.50 18.44           C  
ATOM   2645  C   MET D  55      -3.772  34.106   9.629  1.00 16.91           C  
ATOM   2646  O   MET D  55      -3.887  34.470  10.827  1.00 17.97           O  
ATOM   2647  CB AMET D  55      -1.446  33.051   9.497  0.50 18.09           C  
ATOM   2648  CB BMET D  55      -1.515  33.092   9.753  0.50 21.93           C  
ATOM   2649  CG AMET D  55      -0.101  32.989   8.774  0.50 19.90           C  
ATOM   2650  CG BMET D  55      -0.675  32.170   8.899  0.50 27.70           C  
ATOM   2651  SD AMET D  55      -0.204  32.417   7.054  0.50 24.33           S  
ATOM   2652  SD BMET D  55       0.611  31.325   9.816  0.50 37.59           S  
ATOM   2653  CE AMET D  55      -1.069  30.877   7.170  0.50 19.34           C  
ATOM   2654  CE BMET D  55      -0.251  30.418  11.097  0.50 26.19           C  
ATOM   2655  N   ARG D  56      -4.865  33.824   8.901  1.00 15.09           N  
ATOM   2656  CA  ARG D  56      -6.156  33.795   9.459  1.00 14.93           C  
ATOM   2657  C   ARG D  56      -6.958  32.531   9.010  1.00 15.81           C  
ATOM   2658  O   ARG D  56      -6.830  32.110   7.858  1.00 17.16           O  
ATOM   2659  CB  ARG D  56      -6.999  35.022   9.101  1.00 20.13           C  
ATOM   2660  CG  ARG D  56      -6.416  36.354   9.728  1.00 19.07           C  
ATOM   2661  CD  ARG D  56      -6.603  36.307  11.260  1.00 19.88           C  
ATOM   2662  NE  ARG D  56      -5.985  37.492  12.022  1.00 22.31           N  
ATOM   2663  CZ  ARG D  56      -6.664  38.624  12.218  1.00 23.69           C  
ATOM   2664  NH1 ARG D  56      -7.875  38.760  11.656  1.00 24.31           N1+
ATOM   2665  NH2 ARG D  56      -6.127  39.662  12.897  1.00 26.40           N  
ATOM   2666  N   CYS D  57      -7.793  32.026   9.892  1.00 17.58           N  
ATOM   2667  CA  CYS D  57      -8.639  30.837   9.464  1.00 17.17           C  
ATOM   2668  C   CYS D  57      -9.492  31.191   8.237  1.00 19.69           C  
ATOM   2669  O   CYS D  57     -10.235  32.213   8.179  1.00 22.77           O  
ATOM   2670  CB  CYS D  57      -9.479  30.351  10.680  1.00 19.99           C  
ATOM   2671  SG  CYS D  57      -8.389  29.691  11.974  1.00 20.98           S  
ATOM   2672  N   GLY D  58      -9.425  30.375   7.206  1.00 19.98           N  
ATOM   2673  CA  GLY D  58     -10.277  30.606   6.040  1.00 22.73           C  
ATOM   2674  C   GLY D  58     -10.501  29.286   5.302  1.00 19.40           C  
ATOM   2675  O   GLY D  58      -9.986  28.218   5.740  1.00 17.70           O  
ATOM   2676  N   GLY D  59     -11.211  29.376   4.182  1.00 18.60           N  
ATOM   2677  CA  GLY D  59     -11.564  28.125   3.494  1.00 19.39           C  
ATOM   2678  C   GLY D  59     -12.952  27.745   3.959  1.00 24.98           C  
ATOM   2679  O   GLY D  59     -13.693  28.571   4.535  1.00 26.53           O  
ATOM   2680  N   CYS D  60     -13.344  26.505   3.672  1.00 21.58           N  
ATOM   2681  CA  CYS D  60     -14.711  26.098   3.850  1.00 23.22           C  
ATOM   2682  C   CYS D  60     -14.823  24.841   4.710  1.00 21.95           C  
ATOM   2683  O   CYS D  60     -13.890  24.008   4.857  1.00 20.03           O  
ATOM   2684  CB  CYS D  60     -15.469  25.931   2.471  1.00 22.71           C  
ATOM   2685  SG  CYS D  60     -14.440  25.355   1.117  1.00 26.32           S  
ATOM   2686  N   CYS D  61     -15.957  24.752   5.382  1.00 21.61           N  
ATOM   2687  CA  CYS D  61     -16.273  23.509   6.140  1.00 24.69           C  
ATOM   2688  C   CYS D  61     -17.328  22.665   5.409  1.00 25.94           C  
ATOM   2689  O   CYS D  61     -17.551  21.519   5.807  1.00 30.56           O  
ATOM   2690  CB  CYS D  61     -16.790  23.865   7.540  1.00 26.10           C  
ATOM   2691  SG  CYS D  61     -15.478  24.542   8.627  1.00 26.32           S  
ATOM   2692  N   ASN D  62     -17.911  23.206   4.340  1.00 27.20           N  
ATOM   2693  CA  ASN D  62     -18.842  22.427   3.431  1.00 31.70           C  
ATOM   2694  C   ASN D  62     -19.998  21.766   4.169  1.00 41.60           C  
ATOM   2695  O   ASN D  62     -20.301  20.573   3.950  1.00 48.71           O  
ATOM   2696  CB  ASN D  62     -18.084  21.296   2.800  1.00 33.16           C  
ATOM   2697  CG  ASN D  62     -16.817  21.772   2.130  1.00 34.80           C  
ATOM   2698  ND2 ASN D  62     -15.698  21.095   2.364  1.00 32.73           N  
ATOM   2699  OD1 ASN D  62     -16.859  22.770   1.446  1.00 29.45           O  
ATOM   2700  N   ASP D  63     -20.610  22.507   5.066  1.00 43.43           N  
ATOM   2701  CA  ASP D  63     -21.672  21.946   5.873  1.00 51.28           C  
ATOM   2702  C   ASP D  63     -22.174  23.132   6.619  1.00 55.13           C  
ATOM   2703  O   ASP D  63     -21.468  23.630   7.481  1.00 60.84           O  
ATOM   2704  CB  ASP D  63     -21.105  20.887   6.826  1.00 52.52           C  
ATOM   2705  CG  ASP D  63     -22.091  20.477   7.930  1.00 57.00           C  
ATOM   2706  OD1 ASP D  63     -23.165  21.111   8.057  1.00 60.54           O  
ATOM   2707  OD2 ASP D  63     -21.763  19.536   8.702  1.00 53.81           O1-
ATOM   2708  N   GLU D  64     -23.374  23.596   6.284  1.00 59.60           N  
ATOM   2709  CA  GLU D  64     -23.927  24.791   6.924  1.00 64.60           C  
ATOM   2710  C   GLU D  64     -23.999  24.666   8.445  1.00 58.30           C  
ATOM   2711  O   GLU D  64     -24.089  25.660   9.154  1.00 60.01           O  
ATOM   2712  CB  GLU D  64     -25.280  25.205   6.323  1.00 76.30           C  
ATOM   2713  CG  GLU D  64     -25.174  26.290   5.246  1.00 87.43           C  
ATOM   2714  CD  GLU D  64     -24.941  27.706   5.795  1.00 93.63           C  
ATOM   2715  OE1 GLU D  64     -24.166  27.874   6.768  1.00 92.52           O  
ATOM   2716  OE2 GLU D  64     -25.525  28.667   5.235  1.00 92.13           O1-
ATOM   2717  N   GLY D  65     -23.908  23.442   8.945  1.00 56.94           N  
ATOM   2718  CA  GLY D  65     -23.774  23.243  10.384  1.00 57.36           C  
ATOM   2719  C   GLY D  65     -22.437  23.628  11.035  1.00 62.29           C  
ATOM   2720  O   GLY D  65     -22.286  23.486  12.260  1.00 59.08           O  
ATOM   2721  N   LEU D  66     -21.470  24.133  10.257  1.00 48.58           N  
ATOM   2722  CA  LEU D  66     -20.096  24.267  10.766  1.00 46.88           C  
ATOM   2723  C   LEU D  66     -19.447  25.573  10.337  1.00 41.08           C  
ATOM   2724  O   LEU D  66     -19.759  26.077   9.279  1.00 46.36           O  
ATOM   2725  CB  LEU D  66     -19.257  23.043  10.341  1.00 45.72           C  
ATOM   2726  CG  LEU D  66     -19.687  21.638  10.777  1.00 43.51           C  
ATOM   2727  CD1 LEU D  66     -18.841  20.549  10.098  1.00 44.57           C  
ATOM   2728  CD2 LEU D  66     -19.595  21.485  12.286  1.00 42.17           C  
ATOM   2729  N   GLU D  67     -18.616  26.169  11.192  1.00 41.28           N  
ATOM   2730  CA  GLU D  67     -17.841  27.367  10.809  1.00 37.81           C  
ATOM   2731  C   GLU D  67     -16.368  27.134  11.139  1.00 32.60           C  
ATOM   2732  O   GLU D  67     -16.025  26.315  12.012  1.00 27.88           O  
ATOM   2733  CB  GLU D  67     -18.387  28.685  11.394  1.00 43.99           C  
ATOM   2734  CG  GLU D  67     -18.672  28.696  12.883  1.00 49.71           C  
ATOM   2735  CD  GLU D  67     -19.076  30.073  13.419  1.00 59.61           C  
ATOM   2736  OE1 GLU D  67     -19.529  30.942  12.641  1.00 62.42           O  
ATOM   2737  OE2 GLU D  67     -18.934  30.298  14.637  1.00 59.94           O1-
ATOM   2738  N   CYS D  68     -15.503  27.784  10.364  1.00 27.71           N  
ATOM   2739  CA  CYS D  68     -14.096  27.570  10.446  1.00 23.42           C  
ATOM   2740  C   CYS D  68     -13.623  28.594  11.465  1.00 24.39           C  
ATOM   2741  O   CYS D  68     -13.726  29.807  11.202  1.00 25.26           O  
ATOM   2742  CB  CYS D  68     -13.479  27.893   9.043  1.00 21.67           C  
ATOM   2743  SG  CYS D  68     -11.714  27.619   9.057  1.00 22.36           S  
ATOM   2744  N   VAL D  69     -13.050  28.158  12.591  1.00 24.26           N  
ATOM   2745  CA  VAL D  69     -12.771  29.120  13.667  1.00 24.39           C  
ATOM   2746  C   VAL D  69     -11.403  28.759  14.254  1.00 21.30           C  
ATOM   2747  O   VAL D  69     -10.887  27.610  14.119  1.00 22.32           O  
ATOM   2748  CB  VAL D  69     -13.911  29.093  14.777  1.00 24.27           C  
ATOM   2749  CG1 VAL D  69     -15.258  29.575  14.261  1.00 31.56           C  
ATOM   2750  CG2 VAL D  69     -14.061  27.671  15.291  1.00 28.72           C  
ATOM   2751  N   PRO D  70     -10.716  29.754  14.892  1.00 19.12           N  
ATOM   2752  CA  PRO D  70      -9.404  29.504  15.379  1.00 18.90           C  
ATOM   2753  C   PRO D  70      -9.350  28.644  16.671  1.00 17.98           C  
ATOM   2754  O   PRO D  70     -10.191  28.807  17.528  1.00 22.15           O  
ATOM   2755  CB  PRO D  70      -8.863  30.926  15.693  1.00 19.81           C  
ATOM   2756  CG  PRO D  70     -10.089  31.746  15.902  1.00 21.63           C  
ATOM   2757  CD  PRO D  70     -11.080  31.196  14.905  1.00 20.90           C  
ATOM   2758  N   THR D  71      -8.415  27.754  16.785  1.00 19.91           N  
ATOM   2759  CA  THR D  71      -8.176  27.083  18.078  1.00 23.75           C  
ATOM   2760  C   THR D  71      -6.772  27.362  18.630  1.00 24.61           C  
ATOM   2761  O   THR D  71      -6.429  26.915  19.755  1.00 26.03           O  
ATOM   2762  CB  THR D  71      -8.302  25.550  17.942  1.00 23.96           C  
ATOM   2763  CG2 THR D  71      -9.772  25.181  17.499  1.00 22.82           C  
ATOM   2764  OG1 THR D  71      -7.339  25.075  17.026  1.00 27.52           O  
ATOM   2765  N   GLU D  72      -5.908  28.000  17.836  1.00 23.08           N  
ATOM   2766  CA  GLU D  72      -4.643  28.474  18.387  1.00 22.14           C  
ATOM   2767  C   GLU D  72      -4.423  29.826  17.716  1.00 24.85           C  
ATOM   2768  O   GLU D  72      -4.573  29.899  16.485  1.00 22.79           O  
ATOM   2769  CB  GLU D  72      -3.466  27.549  18.080  1.00 24.13           C  
ATOM   2770  CG  GLU D  72      -2.106  28.109  18.543  1.00 24.23           C  
ATOM   2771  CD  GLU D  72      -0.915  27.215  18.262  1.00 30.22           C  
ATOM   2772  OE1 GLU D  72      -1.040  26.126  17.679  1.00 36.21           O  
ATOM   2773  OE2 GLU D  72       0.211  27.594  18.645  1.00 37.74           O1-
ATOM   2774  N   GLU D  73      -4.034  30.835  18.509  1.00 22.94           N  
ATOM   2775  CA  GLU D  73      -3.763  32.175  18.004  1.00 23.07           C  
ATOM   2776  C   GLU D  73      -2.435  32.675  18.571  1.00 24.04           C  
ATOM   2777  O   GLU D  73      -1.898  32.126  19.573  1.00 21.30           O  
ATOM   2778  CB  GLU D  73      -4.861  33.103  18.444  1.00 20.83           C  
ATOM   2779  CG  GLU D  73      -4.893  33.358  19.949  1.00 24.80           C  
ATOM   2780  CD  GLU D  73      -6.139  34.061  20.376  1.00 27.87           C  
ATOM   2781  OE1 GLU D  73      -6.189  34.585  21.543  1.00 31.88           O  
ATOM   2782  OE2 GLU D  73      -7.110  34.053  19.559  1.00 31.25           O1-
ATOM   2783  N   SER D  74      -1.814  33.619  17.859  1.00 21.44           N  
ATOM   2784  CA  SER D  74      -0.558  34.059  18.343  1.00 18.94           C  
ATOM   2785  C   SER D  74      -0.494  35.583  18.031  1.00 19.44           C  
ATOM   2786  O   SER D  74      -1.309  36.140  17.275  1.00 20.75           O  
ATOM   2787  CB  SER D  74       0.584  33.297  17.663  1.00 20.34           C  
ATOM   2788  OG  SER D  74       0.434  33.440  16.244  1.00 26.14           O  
ATOM   2789  N   ASN D  75       0.423  36.254  18.652  1.00 18.54           N  
ATOM   2790  CA AASN D  75       0.513  37.665  18.342  0.50 21.36           C  
ATOM   2791  CA BASN D  75       0.607  37.714  18.437  0.50 22.05           C  
ATOM   2792  C   ASN D  75       1.816  37.894  17.563  1.00 23.44           C  
ATOM   2793  O   ASN D  75       2.773  37.113  17.684  1.00 29.25           O  
ATOM   2794  CB AASN D  75       0.199  38.459  19.628  0.50 22.18           C  
ATOM   2795  CB BASN D  75       0.794  38.431  19.785  0.50 24.76           C  
ATOM   2796  CG AASN D  75      -1.232  38.244  20.093  0.50 22.73           C  
ATOM   2797  CG BASN D  75       0.723  39.960  19.655  0.50 24.95           C  
ATOM   2798  ND2AASN D  75      -2.140  39.019  19.504  0.50 21.21           N  
ATOM   2799  ND2BASN D  75       1.769  40.632  20.098  0.50 24.74           N  
ATOM   2800  OD1AASN D  75      -1.542  37.370  20.979  0.50 24.46           O  
ATOM   2801  OD1BASN D  75      -0.272  40.519  19.186  0.50 26.04           O  
ATOM   2802  N   ILE D  76       1.824  38.874  16.644  1.00 17.45           N  
ATOM   2803  CA  ILE D  76       2.991  39.058  15.828  1.00 16.56           C  
ATOM   2804  C   ILE D  76       3.224  40.564  15.838  1.00 16.20           C  
ATOM   2805  O   ILE D  76       2.250  41.288  15.815  1.00 18.28           O  
ATOM   2806  CB  ILE D  76       2.836  38.520  14.378  1.00 19.59           C  
ATOM   2807  CG1 ILE D  76       4.140  38.721  13.543  1.00 20.53           C  
ATOM   2808  CG2 ILE D  76       1.705  39.152  13.542  1.00 17.84           C  
ATOM   2809  CD1 ILE D  76       4.161  37.822  12.311  1.00 26.87           C  
ATOM   2810  N   THR D  77       4.472  40.988  15.913  1.00 18.33           N  
ATOM   2811  CA  THR D  77       4.746  42.429  15.960  1.00 15.40           C  
ATOM   2812  C   THR D  77       5.412  42.807  14.681  1.00 15.66           C  
ATOM   2813  O   THR D  77       6.317  42.080  14.224  1.00 17.23           O  
ATOM   2814  CB  THR D  77       5.703  42.647  17.161  1.00 21.79           C  
ATOM   2815  CG2 THR D  77       6.148  44.139  17.321  1.00 20.32           C  
ATOM   2816  OG1 THR D  77       4.947  42.295  18.325  1.00 23.15           O  
ATOM   2817  N   MET D  78       5.022  43.951  14.056  1.00 13.19           N  
ATOM   2818  CA  MET D  78       5.574  44.319  12.771  1.00 11.89           C  
ATOM   2819  C   MET D  78       5.940  45.802  12.857  1.00 13.08           C  
ATOM   2820  O   MET D  78       5.287  46.515  13.527  1.00 14.43           O  
ATOM   2821  CB  MET D  78       4.480  44.206  11.673  1.00 14.56           C  
ATOM   2822  CG  MET D  78       4.065  42.700  11.608  1.00 16.65           C  
ATOM   2823  SD  MET D  78       2.909  42.593  10.207  1.00 21.25           S  
ATOM   2824  CE  MET D  78       2.559  40.825  10.314  1.00 20.87           C  
ATOM   2825  N   GLN D  79       7.025  46.166  12.230  1.00 13.72           N  
ATOM   2826  CA  GLN D  79       7.327  47.621  12.032  1.00 13.48           C  
ATOM   2827  C   GLN D  79       6.473  48.270  10.958  1.00 11.38           C  
ATOM   2828  O   GLN D  79       6.530  47.890   9.789  1.00 13.39           O  
ATOM   2829  CB  GLN D  79       8.782  47.700  11.561  1.00 14.66           C  
ATOM   2830  CG  GLN D  79       9.778  47.364  12.702  1.00 17.06           C  
ATOM   2831  CD  GLN D  79      11.251  47.515  12.221  1.00 15.87           C  
ATOM   2832  NE2 GLN D  79      12.152  47.692  13.208  1.00 23.48           N  
ATOM   2833  OE1 GLN D  79      11.579  47.517  11.038  1.00 16.40           O  
ATOM   2834  N   ILE D  80       5.700  49.312  11.335  1.00 10.84           N  
ATOM   2835  CA  ILE D  80       4.835  49.980  10.406  1.00 11.71           C  
ATOM   2836  C   ILE D  80       5.184  51.496  10.477  1.00 10.63           C  
ATOM   2837  O   ILE D  80       5.376  52.000  11.579  1.00 10.64           O  
ATOM   2838  CB  ILE D  80       3.358  49.808  10.875  1.00 11.75           C  
ATOM   2839  CG1 ILE D  80       2.949  48.265  10.912  1.00 11.75           C  
ATOM   2840  CG2 ILE D  80       2.412  50.675   9.992  1.00 11.65           C  
ATOM   2841  CD1 ILE D  80       3.099  47.583   9.522  1.00 12.16           C  
ATOM   2842  N   MET D  81       5.229  52.190   9.344  1.00 11.18           N  
ATOM   2843  CA  MET D  81       5.418  53.692   9.364  1.00 11.33           C  
ATOM   2844  C   MET D  81       4.024  54.286   9.785  1.00 11.91           C  
ATOM   2845  O   MET D  81       3.000  53.997   9.163  1.00 13.81           O  
ATOM   2846  CB  MET D  81       5.779  54.185   8.015  1.00 12.41           C  
ATOM   2847  CG  MET D  81       5.947  55.724   7.900  1.00 15.12           C  
ATOM   2848  SD  MET D  81       7.436  56.242   8.834  1.00 18.83           S  
ATOM   2849  CE  MET D  81       8.657  55.550   7.762  1.00 19.85           C  
ATOM   2850  N   ARG D  82       3.993  55.039  10.876  1.00 12.31           N  
ATOM   2851  CA  ARG D  82       2.750  55.589  11.392  1.00 11.75           C  
ATOM   2852  C   ARG D  82       2.896  57.073  11.203  1.00 12.55           C  
ATOM   2853  O   ARG D  82       3.790  57.666  11.816  1.00 12.76           O  
ATOM   2854  CB  ARG D  82       2.758  55.328  12.907  1.00 13.67           C  
ATOM   2855  CG  ARG D  82       2.588  53.802  13.194  1.00 12.32           C  
ATOM   2856  CD  ARG D  82       2.640  53.495  14.716  1.00 14.79           C  
ATOM   2857  NE  ARG D  82       1.601  54.168  15.521  1.00 14.33           N  
ATOM   2858  CZ  ARG D  82       0.336  53.726  15.746  1.00 16.93           C  
ATOM   2859  NH1 ARG D  82      -0.140  52.576  15.209  1.00 16.14           N1+
ATOM   2860  NH2 ARG D  82      -0.458  54.439  16.580  1.00 16.04           N  
ATOM   2861  N   ILE D  83       2.017  57.654  10.410  1.00 15.12           N  
ATOM   2862  CA  ILE D  83       2.104  59.069  10.038  1.00 13.58           C  
ATOM   2863  C   ILE D  83       0.932  59.781  10.709  1.00 16.43           C  
ATOM   2864  O   ILE D  83      -0.237  59.368  10.500  1.00 15.85           O  
ATOM   2865  CB  ILE D  83       2.026  59.251   8.485  1.00 13.91           C  
ATOM   2866  CG1 ILE D  83       3.255  58.629   7.812  1.00 15.61           C  
ATOM   2867  CG2 ILE D  83       2.026  60.756   8.153  1.00 17.56           C  
ATOM   2868  CD1 ILE D  83       3.104  58.483   6.294  1.00 14.19           C  
ATOM   2869  N   LYS D  84       1.234  60.823  11.512  1.00 18.34           N  
ATOM   2870  CA  LYS D  84       0.159  61.768  11.995  1.00 22.74           C  
ATOM   2871  C   LYS D  84       0.234  63.010  11.056  1.00 26.52           C  
ATOM   2872  O   LYS D  84       1.182  63.775  11.099  1.00 25.16           O  
ATOM   2873  CB  LYS D  84       0.438  62.104  13.479  1.00 26.80           C  
ATOM   2874  CG  LYS D  84      -0.018  61.169  14.567  1.00 30.64           C  
ATOM   2875  CD  LYS D  84       0.267  61.691  16.023  1.00 31.84           C  
ATOM   2876  CE  LYS D  84      -0.970  62.031  16.912  1.00 35.03           C  
ATOM   2877  NZ  LYS D  84      -1.911  60.880  17.370  1.00 31.83           N1+
ATOM   2878  N   PRO D  85      -0.729  63.190  10.138  1.00 31.34           N  
ATOM   2879  CA  PRO D  85      -0.331  64.178   9.094  1.00 33.45           C  
ATOM   2880  C   PRO D  85      -0.142  65.621   9.661  1.00 31.13           C  
ATOM   2881  O   PRO D  85      -0.746  65.967  10.660  1.00 28.70           O  
ATOM   2882  CB  PRO D  85      -1.468  64.077   8.060  1.00 37.38           C  
ATOM   2883  CG  PRO D  85      -2.002  62.676   8.220  1.00 35.66           C  
ATOM   2884  CD  PRO D  85      -1.833  62.306   9.689  1.00 34.13           C  
ATOM   2885  N   HIS D  86       0.795  66.363   9.081  1.00 35.12           N  
ATOM   2886  CA  HIS D  86       1.277  67.642   9.643  1.00 37.87           C  
ATOM   2887  C   HIS D  86       1.771  67.639  11.060  1.00 36.27           C  
ATOM   2888  O   HIS D  86       1.961  68.715  11.652  1.00 34.71           O  
ATOM   2889  CB  HIS D  86       0.256  68.797   9.442  1.00 44.43           C  
ATOM   2890  CG  HIS D  86       0.194  69.319   8.012  1.00 57.41           C  
ATOM   2891  CD2 HIS D  86      -0.893  69.495   7.141  1.00 57.85           C  
ATOM   2892  ND1 HIS D  86       1.291  69.753   7.341  1.00 61.44           N  
ATOM   2893  CE1 HIS D  86       0.926  70.151   6.097  1.00 65.45           C  
ATOM   2894  NE2 HIS D  86      -0.409  69.993   5.979  1.00 61.42           N  
ATOM   2895  N   GLN D  87       2.002  66.456  11.643  1.00 31.31           N  
ATOM   2896  CA  GLN D  87       2.520  66.405  12.990  1.00 29.64           C  
ATOM   2897  C   GLN D  87       3.865  65.728  13.058  1.00 35.22           C  
ATOM   2898  O   GLN D  87       4.849  66.353  13.454  1.00 38.46           O  
ATOM   2899  CB  GLN D  87       1.527  65.824  13.985  1.00 29.33           C  
ATOM   2900  CG  GLN D  87       0.328  66.781  14.250  1.00 30.14           C  
ATOM   2901  CD  GLN D  87      -0.696  66.145  15.164  1.00 35.20           C  
ATOM   2902  NE2 GLN D  87      -1.781  65.643  14.589  1.00 40.25           N  
ATOM   2903  OE1 GLN D  87      -0.501  66.072  16.351  1.00 42.96           O  
ATOM   2904  N   GLY D  88       3.934  64.471  12.638  1.00 24.53           N  
ATOM   2905  CA  GLY D  88       5.231  63.747  12.770  1.00 20.84           C  
ATOM   2906  C   GLY D  88       5.002  62.338  12.180  1.00 18.33           C  
ATOM   2907  O   GLY D  88       3.872  61.999  11.757  1.00 16.96           O  
ATOM   2908  N   GLN D  89       6.073  61.534  12.129  1.00 15.69           N  
ATOM   2909  CA  GLN D  89       5.896  60.127  11.608  1.00 15.11           C  
ATOM   2910  C   GLN D  89       7.018  59.323  12.237  1.00 15.35           C  
ATOM   2911  O   GLN D  89       7.995  59.939  12.682  1.00 15.87           O  
ATOM   2912  CB  GLN D  89       5.978  60.042  10.082  1.00 15.97           C  
ATOM   2913  CG  GLN D  89       7.348  60.454   9.486  1.00 17.81           C  
ATOM   2914  CD  GLN D  89       7.306  60.621   7.973  1.00 21.86           C  
ATOM   2915  NE2 GLN D  89       8.144  59.865   7.238  1.00 22.62           N  
ATOM   2916  OE1 GLN D  89       6.504  61.380   7.472  1.00 24.44           O  
ATOM   2917  N   HIS D  90       6.926  57.981  12.239  1.00 12.81           N  
ATOM   2918  CA  HIS D  90       8.073  57.153  12.696  1.00 12.55           C  
ATOM   2919  C   HIS D  90       7.692  55.747  12.351  1.00 12.34           C  
ATOM   2920  O   HIS D  90       6.471  55.455  12.193  1.00 12.44           O  
ATOM   2921  CB  HIS D  90       8.359  57.207  14.204  1.00 12.64           C  
ATOM   2922  CG  HIS D  90       7.176  56.849  15.082  1.00 14.84           C  
ATOM   2923  CD2 HIS D  90       5.824  57.182  15.001  1.00 15.19           C  
ATOM   2924  ND1 HIS D  90       7.280  55.988  16.057  1.00 16.45           N  
ATOM   2925  CE1 HIS D  90       6.079  55.801  16.666  1.00 14.41           C  
ATOM   2926  NE2 HIS D  90       5.191  56.501  16.000  1.00 16.59           N  
ATOM   2927  N   ILE D  91       8.686  54.888  12.300  1.00 11.60           N  
ATOM   2928  CA  ILE D  91       8.353  53.445  12.271  1.00 13.73           C  
ATOM   2929  C   ILE D  91       8.161  53.025  13.726  1.00 14.99           C  
ATOM   2930  O   ILE D  91       9.081  53.142  14.586  1.00 18.52           O  
ATOM   2931  CB  ILE D  91       9.496  52.703  11.544  1.00 14.44           C  
ATOM   2932  CG1 ILE D  91       9.494  53.130  10.060  1.00 15.86           C  
ATOM   2933  CG2 ILE D  91       9.451  51.145  11.736  1.00 14.98           C  
ATOM   2934  CD1 ILE D  91      10.819  52.680   9.376  1.00 20.21           C  
ATOM   2935  N   GLY D  92       7.003  52.423  14.012  1.00 13.70           N  
ATOM   2936  CA  GLY D  92       6.758  51.955  15.379  1.00 16.60           C  
ATOM   2937  C   GLY D  92       6.381  50.484  15.283  1.00 16.82           C  
ATOM   2938  O   GLY D  92       6.076  49.982  14.189  1.00 17.02           O  
ATOM   2939  N   GLU D  93       6.372  49.837  16.411  1.00 16.30           N  
ATOM   2940  CA  GLU D  93       5.941  48.386  16.420  1.00 16.46           C  
ATOM   2941  C   GLU D  93       4.460  48.341  16.675  1.00 16.41           C  
ATOM   2942  O   GLU D  93       3.918  49.035  17.626  1.00 16.85           O  
ATOM   2943  CB  GLU D  93       6.674  47.694  17.543  1.00 21.23           C  
ATOM   2944  CG  GLU D  93       8.096  47.488  17.174  1.00 24.62           C  
ATOM   2945  CD  GLU D  93       8.891  46.710  18.217  1.00 32.03           C  
ATOM   2946  OE1 GLU D  93       8.406  46.324  19.288  1.00 37.36           O  
ATOM   2947  OE2 GLU D  93      10.059  46.500  17.924  1.00 38.96           O1-
ATOM   2948  N   MET D  94       3.762  47.516  15.855  1.00 14.60           N  
ATOM   2949  CA  MET D  94       2.296  47.310  16.036  1.00 14.02           C  
ATOM   2950  C   MET D  94       2.133  45.812  16.208  1.00 14.89           C  
ATOM   2951  O   MET D  94       2.745  45.038  15.484  1.00 14.63           O  
ATOM   2952  CB  MET D  94       1.591  47.817  14.803  1.00 11.74           C  
ATOM   2953  CG  MET D  94       1.687  49.419  14.650  1.00 13.72           C  
ATOM   2954  SD  MET D  94       0.620  50.044  13.364  1.00 14.77           S  
ATOM   2955  CE  MET D  94      -0.979  49.702  14.109  1.00 14.64           C  
ATOM   2956  N   SER D  95       1.243  45.470  17.125  1.00 14.66           N  
ATOM   2957  CA  SER D  95       0.922  44.053  17.385  1.00 16.97           C  
ATOM   2958  C   SER D  95      -0.290  43.616  16.599  1.00 15.87           C  
ATOM   2959  O   SER D  95      -1.273  44.357  16.563  1.00 14.31           O  
ATOM   2960  CB  SER D  95       0.604  43.935  18.891  1.00 19.88           C  
ATOM   2961  OG  SER D  95       0.438  42.540  19.153  1.00 29.11           O  
ATOM   2962  N   PHE D  96      -0.252  42.389  16.041  1.00 14.54           N  
ATOM   2963  CA  PHE D  96      -1.470  41.930  15.383  1.00 12.70           C  
ATOM   2964  C   PHE D  96      -1.708  40.486  15.792  1.00 14.31           C  
ATOM   2965  O   PHE D  96      -0.749  39.749  16.042  1.00 15.41           O  
ATOM   2966  CB  PHE D  96      -1.211  41.890  13.849  1.00 12.05           C  
ATOM   2967  CG  PHE D  96      -1.040  43.288  13.277  1.00 12.83           C  
ATOM   2968  CD1 PHE D  96      -2.144  44.084  12.992  1.00 12.59           C  
ATOM   2969  CD2 PHE D  96       0.231  43.792  13.098  1.00 14.02           C  
ATOM   2970  CE1 PHE D  96      -2.021  45.412  12.452  1.00 12.67           C  
ATOM   2971  CE2 PHE D  96       0.371  45.123  12.607  1.00 14.68           C  
ATOM   2972  CZ  PHE D  96      -0.741  45.902  12.260  1.00 12.08           C  
ATOM   2973  N   LEU D  97      -2.976  40.114  15.796  1.00 15.58           N  
ATOM   2974  CA  LEU D  97      -3.332  38.672  16.090  1.00 18.31           C  
ATOM   2975  C   LEU D  97      -3.315  37.777  14.846  1.00 18.27           C  
ATOM   2976  O   LEU D  97      -3.890  38.139  13.792  1.00 23.38           O  
ATOM   2977  CB  LEU D  97      -4.713  38.713  16.681  1.00 22.03           C  
ATOM   2978  CG  LEU D  97      -5.274  37.345  17.129  1.00 28.39           C  
ATOM   2979  CD1 LEU D  97      -4.451  36.861  18.291  1.00 31.31           C  
ATOM   2980  CD2 LEU D  97      -6.720  37.548  17.519  1.00 36.40           C  
ATOM   2981  N   GLN D  98      -2.662  36.612  14.931  1.00 18.47           N  
ATOM   2982  CA  GLN D  98      -2.709  35.649  13.812  1.00 19.06           C  
ATOM   2983  C   GLN D  98      -3.381  34.354  14.309  1.00 19.11           C  
ATOM   2984  O   GLN D  98      -3.426  34.100  15.568  1.00 16.64           O  
ATOM   2985  CB  GLN D  98      -1.313  35.152  13.501  1.00 18.21           C  
ATOM   2986  CG  GLN D  98      -0.431  36.230  12.935  1.00 26.38           C  
ATOM   2987  CD  GLN D  98       0.682  35.750  12.064  1.00 30.04           C  
ATOM   2988  NE2 GLN D  98       0.468  35.952  10.787  1.00 25.70           N  
ATOM   2989  OE1 GLN D  98       1.782  35.229  12.522  1.00 28.83           O  
ATOM   2990  N   HIS D  99      -3.761  33.521  13.331  1.00 16.91           N  
ATOM   2991  CA  HIS D  99      -4.310  32.187  13.729  1.00 18.35           C  
ATOM   2992  C   HIS D  99      -3.316  31.118  13.269  1.00 18.39           C  
ATOM   2993  O   HIS D  99      -2.792  31.152  12.126  1.00 19.22           O  
ATOM   2994  CB  HIS D  99      -5.607  31.928  13.030  1.00 20.17           C  
ATOM   2995  CG  HIS D  99      -6.676  32.901  13.320  1.00 22.70           C  
ATOM   2996  CD2 HIS D  99      -7.848  33.171  12.629  1.00 22.61           C  
ATOM   2997  ND1 HIS D  99      -6.686  33.729  14.428  1.00 25.19           N  
ATOM   2998  CE1 HIS D  99      -7.817  34.483  14.387  1.00 18.46           C  
ATOM   2999  NE2 HIS D  99      -8.512  34.129  13.308  1.00 28.09           N  
ATOM   3000  N   ASN D 100      -3.073  30.097  14.095  1.00 20.99           N  
ATOM   3001  CA  ASN D 100      -2.092  29.051  13.822  1.00 21.89           C  
ATOM   3002  C   ASN D 100      -2.744  27.708  13.530  1.00 21.17           C  
ATOM   3003  O   ASN D 100      -2.094  26.848  12.952  1.00 21.58           O  
ATOM   3004  CB  ASN D 100      -1.205  28.794  15.030  1.00 24.68           C  
ATOM   3005  CG  ASN D 100      -0.369  30.016  15.422  1.00 31.80           C  
ATOM   3006  ND2 ASN D 100      -0.962  30.916  16.169  1.00 29.57           N  
ATOM   3007  OD1 ASN D 100       0.762  30.150  15.021  1.00 34.06           O  
ATOM   3008  N   LYS D 101      -3.953  27.552  14.035  1.00 20.75           N  
ATOM   3009  CA  LYS D 101      -4.728  26.272  13.930  1.00 21.53           C  
ATOM   3010  C   LYS D 101      -6.176  26.619  13.881  1.00 19.99           C  
ATOM   3011  O   LYS D 101      -6.636  27.617  14.477  1.00 19.74           O  
ATOM   3012  CB  LYS D 101      -4.470  25.332  15.157  1.00 23.45           C  
ATOM   3013  CG  LYS D 101      -3.150  24.665  15.148  1.00 26.91           C  
ATOM   3014  CD  LYS D 101      -3.133  23.744  16.396  1.00 38.44           C  
ATOM   3015  CE  LYS D 101      -2.287  22.509  16.141  1.00 42.00           C  
ATOM   3016  NZ  LYS D 101      -0.905  22.920  15.747  1.00 57.53           N1+
ATOM   3017  N   CYS D 102      -6.955  25.848  13.097  1.00 18.28           N  
ATOM   3018  CA  CYS D 102      -8.361  26.178  12.966  1.00 16.70           C  
ATOM   3019  C   CYS D 102      -9.138  24.838  13.073  1.00 18.57           C  
ATOM   3020  O   CYS D 102      -8.516  23.808  12.855  1.00 23.54           O  
ATOM   3021  CB  CYS D 102      -8.613  26.677  11.528  1.00 19.96           C  
ATOM   3022  SG  CYS D 102      -7.512  28.084  11.121  1.00 20.23           S  
ATOM   3023  N   GLU D 103     -10.417  24.930  13.250  1.00 21.97           N  
ATOM   3024  CA  GLU D 103     -11.265  23.728  13.111  1.00 24.77           C  
ATOM   3025  C   GLU D 103     -12.664  24.131  12.705  1.00 23.75           C  
ATOM   3026  O   GLU D 103     -13.132  25.271  12.934  1.00 24.57           O  
ATOM   3027  CB  GLU D 103     -11.255  22.961  14.440  1.00 28.82           C  
ATOM   3028  CG  GLU D 103     -12.051  23.579  15.535  1.00 32.50           C  
ATOM   3029  CD  GLU D 103     -12.082  22.670  16.800  1.00 40.09           C  
ATOM   3030  OE1 GLU D 103     -11.354  21.645  16.863  1.00 37.34           O  
ATOM   3031  OE2 GLU D 103     -12.878  22.963  17.692  1.00 43.91           O1-
ATOM   3032  N   CYS D 104     -13.394  23.170  12.137  1.00 22.65           N  
ATOM   3033  CA  CYS D 104     -14.775  23.340  11.779  1.00 24.14           C  
ATOM   3034  C   CYS D 104     -15.629  22.953  12.966  1.00 32.18           C  
ATOM   3035  O   CYS D 104     -15.626  21.787  13.321  1.00 31.14           O  
ATOM   3036  CB  CYS D 104     -15.087  22.349  10.596  1.00 23.57           C  
ATOM   3037  SG  CYS D 104     -14.339  22.974   9.032  1.00 24.62           S  
ATOM   3038  N   ARG D 105     -16.349  23.916  13.537  1.00 34.55           N  
ATOM   3039  CA  ARG D 105     -17.155  23.659  14.740  1.00 42.02           C  
ATOM   3040  C   ARG D 105     -18.590  24.118  14.541  1.00 44.37           C  
ATOM   3041  O   ARG D 105     -18.846  25.059  13.769  1.00 45.06           O  
ATOM   3042  CB  ARG D 105     -16.503  24.243  16.005  1.00 43.27           C  
ATOM   3043  CG  ARG D 105     -17.035  25.579  16.489  1.00 54.17           C  
ATOM   3044  CD  ARG D 105     -16.786  25.734  17.985  1.00 62.62           C  
ATOM   3045  NE  ARG D 105     -17.332  26.991  18.497  1.00 70.87           N  
ATOM   3046  CZ  ARG D 105     -16.598  28.038  18.879  1.00 79.37           C  
ATOM   3047  NH1 ARG D 105     -15.268  27.996  18.826  1.00 71.32           N1+
ATOM   3048  NH2 ARG D 105     -17.198  29.136  19.329  1.00 81.11           N  
ATOM   3049  N   PRO D 106     -19.549  23.462  15.249  1.00 50.89           N  
ATOM   3050  CA  PRO D 106     -21.009  23.648  15.048  1.00 46.40           C  
ATOM   3051  C   PRO D 106     -21.596  25.077  14.985  1.00 44.32           C  
ATOM   3052  O   PRO D 106     -21.146  25.983  15.671  1.00 49.66           O  
ATOM   3053  CB  PRO D 106     -21.619  22.822  16.186  1.00 50.48           C  
ATOM   3054  CG  PRO D 106     -20.627  21.722  16.393  1.00 48.97           C  
ATOM   3055  CD  PRO D 106     -19.264  22.338  16.169  1.00 46.16           C  
TER   
END
