# Supplementary material for: Utilizing network pharmacology and molecular docking to explore the underlying mechanism of Guizhi Fuling Wan in treating endometriosis
Source: PeerJ. 2021 Apr 2;9:e11087. doi: 10.7717/peerj.11087 (PMC8020871; doi:10.7717/peerj.11087)
Supplement: Supplemental Information 1 [file peerj-09-11087-s001.zip › Molecular docking/VEGFA-4wpb.pdb]

REMARK   4 XXXX COMPLIES WITH FORMAT V. 2.0
COMPND    C:\Users\Z\Desktop\VEGFA4wpb_1.pdbqt 
AUTHOR    GENERATED BY OPEN BABEL 2.4.1
ATOM      1  N   GLU A  13      23.805 -26.279  20.428  1.00  0.00           N  
ATOM      2  HN1 GLU A  13      24.481 -26.948  20.060  1.00  0.00           H  
ATOM      3  HN2 GLU A  13      23.256 -25.864  19.675  1.00  0.00           H  
ATOM      4  HN3 GLU A  13      23.059 -26.756  20.934  1.00  0.00           H  
ATOM      5  CA  GLU A  13      24.420 -25.243  21.258  1.00  0.00           C  
ATOM      6  HA  GLU A  13      24.919 -25.742  22.121  1.00  0.00           H  
ATOM      7  C   GLU A  13      23.393 -24.227  21.817  1.00  0.00           C  
ATOM      8  O   GLU A  13      23.415 -23.039  21.436  1.00  0.00           O  
ATOM      9  CB  GLU A  13      25.497 -24.509  20.441  1.00  0.00           C  
ATOM     10  HB1 GLU A  13      26.236 -25.240  20.039  1.00  0.00           H  
ATOM     11  HB2 GLU A  13      25.988 -23.700  21.030  1.00  0.00           H  
ATOM     12  HB3 GLU A  13      25.053 -23.878  19.636  1.00  0.00           H  
ATOM     13  N   VAL A  14      22.533 -24.685  22.735  1.00  0.00           N  
ATOM     14  HN  VAL A  14      22.742 -25.571  23.195  1.00  0.00           H  
ATOM     15  CA  VAL A  14      21.297 -23.971  23.115  1.00  0.00           C  
ATOM     16  HA  VAL A  14      20.794 -23.659  22.170  1.00  0.00           H  
ATOM     17  C   VAL A  14      21.451 -22.711  23.984  1.00  0.00           C  
ATOM     18  O   VAL A  14      21.999 -22.760  25.097  1.00  0.00           O  
ATOM     19  CB  VAL A  14      20.326 -24.931  23.855  1.00  0.00           C  
ATOM     20  HB  VAL A  14      19.793 -25.535  23.085  1.00  0.00           H  
ATOM     21  CG1 VAL A  14      21.092 -25.899  24.760  1.00  0.00           C  
ATOM     22 1HG1 VAL A  14      20.395 -26.588  25.291  1.00  0.00           H  
ATOM     23 2HG1 VAL A  14      21.756 -25.357  25.473  1.00  0.00           H  
ATOM     24 3HG1 VAL A  14      21.872 -26.460  24.194  1.00  0.00           H  
ATOM     25  CG2 VAL A  14      19.270 -24.151  24.652  1.00  0.00           C  
ATOM     26 1HG2 VAL A  14      18.573 -24.840  25.183  1.00  0.00           H  
ATOM     27 2HG2 VAL A  14      18.718 -23.430  24.004  1.00  0.00           H  
ATOM     28 3HG2 VAL A  14      19.741 -23.424  25.354  1.00  0.00           H  
ATOM     29  N   VAL A  15      20.893 -21.598  23.501  1.00  0.00           N  
ATOM     30  HN  VAL A  15      20.380 -21.633  22.620  1.00  0.00           H  
ATOM     31  CA  VAL A  15      21.008 -20.334  24.216  1.00  0.00           C  
ATOM     32  HA  VAL A  15      22.085 -20.178  24.461  1.00  0.00           H  
ATOM     33  C   VAL A  15      20.229 -20.361  25.533  1.00  0.00           C  
ATOM     34  O   VAL A  15      19.085 -20.838  25.616  1.00  0.00           O  
ATOM     35  CB  VAL A  15      20.546 -19.146  23.340  1.00  0.00           C  
ATOM     36  HB  VAL A  15      20.598 -18.211  23.945  1.00  0.00           H  
ATOM     37  CG1 VAL A  15      21.464 -19.001  22.128  1.00  0.00           C  
ATOM     38 1HG1 VAL A  15      22.513 -18.857  22.478  1.00  0.00           H  
ATOM     39 2HG1 VAL A  15      21.132 -18.189  21.440  1.00  0.00           H  
ATOM     40 3HG1 VAL A  15      21.368 -19.856  21.419  1.00  0.00           H  
ATOM     41  CG2 VAL A  15      19.145 -19.338  22.872  1.00  0.00           C  
ATOM     42 1HG2 VAL A  15      18.475 -19.444  23.757  1.00  0.00           H  
ATOM     43 2HG2 VAL A  15      19.049 -20.193  22.163  1.00  0.00           H  
ATOM     44 3HG2 VAL A  15      18.813 -18.526  22.184  1.00  0.00           H  
ATOM     45  N   LYS A  16      20.917 -19.873  26.567  1.00  0.00           N  
ATOM     46  HN  LYS A  16      21.830 -19.459  26.378  1.00  0.00           H  
ATOM     47  CA  LYS A  16      20.448 -19.891  27.961  1.00  0.00           C  
ATOM     48  HA  LYS A  16      20.040 -20.906  28.175  1.00  0.00           H  
ATOM     49  C   LYS A  16      19.326 -18.882  28.152  1.00  0.00           C  
ATOM     50  O   LYS A  16      19.264 -17.875  27.450  1.00  0.00           O  
ATOM     51  CB  LYS A  16      21.617 -19.632  28.931  1.00  0.00           C  
ATOM     52  HB1 LYS A  16      21.245 -19.531  29.977  1.00  0.00           H  
ATOM     53  HB2 LYS A  16      22.033 -18.608  28.782  1.00  0.00           H  
ATOM     54  CG  LYS A  16      22.742 -20.697  28.850  1.00  0.00           C  
ATOM     55  HG1 LYS A  16      22.367 -21.689  29.195  1.00  0.00           H  
ATOM     56  HG2 LYS A  16      22.973 -20.942  27.787  1.00  0.00           H  
ATOM     57  CD  LYS A  16      24.021 -20.315  29.603  1.00  0.00           C  
ATOM     58  HD1 LYS A  16      23.943 -20.585  30.682  1.00  0.00           H  
ATOM     59  HD2 LYS A  16      24.868 -20.978  29.310  1.00  0.00           H  
ATOM     60  CE  LYS A  16      24.401 -18.832  29.434  1.00  0.00           C  
ATOM     61  HE1 LYS A  16      25.249 -18.577  30.112  1.00  0.00           H  
ATOM     62  HE2 LYS A  16      23.602 -18.183  29.862  1.00  0.00           H  
ATOM     63  NZ  LYS A  16      24.720 -18.393  28.022  1.00  0.00           N  
ATOM     64  HZ1 LYS A  16      24.972 -17.411  27.910  1.00  0.00           H  
ATOM     65  HZ2 LYS A  16      23.945 -18.626  27.402  1.00  0.00           H  
ATOM     66  HZ3 LYS A  16      25.451 -18.986  27.630  1.00  0.00           H  
ATOM     67  N   PHE A  17      18.447 -19.173  29.102  1.00  0.00           N  
ATOM     68  HN  PHE A  17      18.605 -20.010  29.663  1.00  0.00           H  
ATOM     69  CA  PHE A  17      17.269 -18.365  29.390  1.00  0.00           C  
ATOM     70  HA  PHE A  17      16.603 -18.389  28.496  1.00  0.00           H  
ATOM     71  C   PHE A  17      17.571 -16.909  29.719  1.00  0.00           C  
ATOM     72  O   PHE A  17      16.878 -16.002  29.257  1.00  0.00           O  
ATOM     73  CB  PHE A  17      16.521 -19.014  30.561  1.00  0.00           C  
ATOM     74  HB1 PHE A  17      17.236 -19.299  31.368  1.00  0.00           H  
ATOM     75  HB2 PHE A  17      16.147 -20.024  30.271  1.00  0.00           H  
ATOM     76  CG  PHE A  17      15.401 -18.184  31.124  1.00  0.00           C  
ATOM     77  CD1 PHE A  17      14.188 -18.105  30.471  1.00  0.00           C  
ATOM     78  HD1 PHE A  17      14.047 -18.642  29.518  1.00  0.00           H  
ATOM     79  CD2 PHE A  17      15.551 -17.525  32.334  1.00  0.00           C  
ATOM     80  HD2 PHE A  17      16.509 -17.593  32.877  1.00  0.00           H  
ATOM     81  CE1 PHE A  17      13.156 -17.367  30.992  1.00  0.00           C  
ATOM     82  HE1 PHE A  17      12.196 -17.302  30.452  1.00  0.00           H  
ATOM     83  CE2 PHE A  17      14.520 -16.787  32.865  1.00  0.00           C  
ATOM     84  HE2 PHE A  17      14.653 -16.262  33.826  1.00  0.00           H  
ATOM     85  CZ  PHE A  17      13.320 -16.706  32.193  1.00  0.00           C  
ATOM     86  HZ  PHE A  17      12.491 -16.113  32.614  1.00  0.00           H  
ATOM     87  N   MET A  18      18.613 -16.695  30.519  1.00  0.00           N  
ATOM     88  HN  MET A  18      19.161 -17.491  30.845  1.00  0.00           H  
ATOM     89  CA  MET A  18      18.991 -15.349  30.942  1.00  0.00           C  
ATOM     90  HA  MET A  18      18.098 -14.870  31.407  1.00  0.00           H  
ATOM     91  C   MET A  18      19.402 -14.506  29.725  1.00  0.00           C  
ATOM     92  O   MET A  18      19.008 -13.345  29.611  1.00  0.00           O  
ATOM     93  CB  MET A  18      20.119 -15.389  32.002  1.00  0.00           C  
ATOM     94  HB1 MET A  18      19.710 -15.727  32.983  1.00  0.00           H  
ATOM     95  HB2 MET A  18      20.432 -14.352  32.266  1.00  0.00           H  
ATOM     96  CG  MET A  18      21.361 -16.240  31.622  1.00  0.00           C  
ATOM     97  HG1 MET A  18      21.058 -17.311  31.562  1.00  0.00           H  
ATOM     98  HG2 MET A  18      21.629 -16.031  30.560  1.00  0.00           H  
ATOM     99  SD  MET A  18      22.880 -16.108  32.656  1.00  0.00           S  
ATOM    100  CE  MET A  18      22.983 -14.342  32.995  1.00  0.00           C  
ATOM    101  HE1 MET A  18      23.902 -14.262  33.621  1.00  0.00           H  
ATOM    102  HE2 MET A  18      22.067 -13.901  33.454  1.00  0.00           H  
ATOM    103  HE3 MET A  18      22.978 -13.692  32.089  1.00  0.00           H  
ATOM    104  N   ASP A  19      20.160 -15.091  28.803  1.00  0.00           N  
ATOM    105  HN  ASP A  19      20.425 -16.070  28.908  1.00  0.00           H  
ATOM    106  CA  ASP A  19      20.612 -14.337  27.646  1.00  0.00           C  
ATOM    107  HA  ASP A  19      21.005 -13.358  28.007  1.00  0.00           H  
ATOM    108  C   ASP A  19      19.459 -14.056  26.706  1.00  0.00           C  
ATOM    109  O   ASP A  19      19.380 -12.977  26.135  1.00  0.00           O  
ATOM    110  CB  ASP A  19      21.741 -15.054  26.914  1.00  0.00           C  
ATOM    111  HB1 ASP A  19      21.388 -16.012  26.466  1.00  0.00           H  
ATOM    112  HB2 ASP A  19      22.022 -14.515  25.979  1.00  0.00           H  
ATOM    113  CG  ASP A  19      22.947 -15.276  27.803  1.00  0.00           C  
ATOM    114  OD1 ASP A  19      23.030 -14.605  28.869  1.00  0.00           O  
ATOM    115  OD2 ASP A  19      23.835 -16.077  27.418  1.00  0.00           O  
ATOM    116  N   VAL A  20      18.554 -15.010  26.558  1.00  0.00           N  
ATOM    117  HN  VAL A  20      18.686 -15.912  27.016  1.00  0.00           H  
ATOM    118  CA  VAL A  20      17.370 -14.775  25.743  1.00  0.00           C  
ATOM    119  HA  VAL A  20      17.703 -14.489  24.718  1.00  0.00           H  
ATOM    120  C   VAL A  20      16.566 -13.617  26.325  1.00  0.00           C  
ATOM    121  O   VAL A  20      16.132 -12.719  25.591  1.00  0.00           O  
ATOM    122  CB  VAL A  20      16.475 -16.042  25.629  1.00  0.00           C  
ATOM    123  HB  VAL A  20      16.304 -16.430  26.660  1.00  0.00           H  
ATOM    124  CG1 VAL A  20      15.121 -15.724  25.026  1.00  0.00           C  
ATOM    125 1HG1 VAL A  20      14.604 -14.925  25.607  1.00  0.00           H  
ATOM    126 2HG1 VAL A  20      14.489 -16.637  24.929  1.00  0.00           H  
ATOM    127 3HG1 VAL A  20      15.203 -15.460  23.946  1.00  0.00           H  
ATOM    128  CG2 VAL A  20      17.184 -17.137  24.832  1.00  0.00           C  
ATOM    129 1HG2 VAL A  20      18.180 -17.371  25.276  1.00  0.00           H  
ATOM    130 2HG2 VAL A  20      17.266 -16.873  23.752  1.00  0.00           H  
ATOM    131 3HG2 VAL A  20      16.552 -18.050  24.735  1.00  0.00           H  
ATOM    132  N   TYR A  21      16.400 -13.620  27.645  1.00  0.00           N  
ATOM    133  HN  TYR A  21      16.819 -14.369  28.196  1.00  0.00           H  
ATOM    134  CA  TYR A  21      15.636 -12.583  28.325  1.00  0.00           C  
ATOM    135  HA  TYR A  21      14.614 -12.547  27.880  1.00  0.00           H  
ATOM    136  C   TYR A  21      16.279 -11.230  28.157  1.00  0.00           C  
ATOM    137  O   TYR A  21      15.620 -10.287  27.746  1.00  0.00           O  
ATOM    138  CB  TYR A  21      15.506 -12.919  29.808  1.00  0.00           C  
ATOM    139  HB1 TYR A  21      15.276 -14.002  29.939  1.00  0.00           H  
ATOM    140  HB2 TYR A  21      16.504 -12.871  30.303  1.00  0.00           H  
ATOM    141  CG  TYR A  21      14.503 -12.075  30.568  1.00  0.00           C  
ATOM    142  CD1 TYR A  21      14.870 -10.869  31.171  1.00  0.00           C  
ATOM    143  HD1 TYR A  21      15.914 -10.522  31.093  1.00  0.00           H  
ATOM    144  CD2 TYR A  21      13.183 -12.490  30.686  1.00  0.00           C  
ATOM    145  HD2 TYR A  21      12.870 -13.438  30.217  1.00  0.00           H  
ATOM    146  CE1 TYR A  21      13.943 -10.095  31.870  1.00  0.00           C  
ATOM    147  HE1 TYR A  21      14.254  -9.147  32.341  1.00  0.00           H  
ATOM    148  CE2 TYR A  21      12.251 -11.735  31.382  1.00  0.00           C  
ATOM    149  HE2 TYR A  21      11.211 -12.092  31.471  1.00  0.00           H  
ATOM    150  CZ  TYR A  21      12.624 -10.527  31.969  1.00  0.00           C  
ATOM    151  OH  TYR A  21      11.670  -9.793  32.673  1.00  0.00           O  
ATOM    152  HH  TYR A  21      11.924  -8.970  33.073  1.00  0.00           H  
ATOM    153  N   GLN A  22      17.582 -11.150  28.404  1.00  0.00           N  
ATOM    154  HN  GLN A  22      18.102 -11.989  28.659  1.00  0.00           H  
ATOM    155  CA  GLN A  22      18.271  -9.871  28.312  1.00  0.00           C  
ATOM    156  HA  GLN A  22      17.762  -9.148  28.991  1.00  0.00           H  
ATOM    157  C   GLN A  22      18.197  -9.334  26.901  1.00  0.00           C  
ATOM    158  O   GLN A  22      17.776  -8.197  26.714  1.00  0.00           O  
ATOM    159  CB  GLN A  22      19.737  -9.985  28.738  1.00  0.00           C  
ATOM    160  HB1 GLN A  22      20.265  -9.005  28.668  1.00  0.00           H  
ATOM    161  HB2 GLN A  22      20.268 -10.775  28.158  1.00  0.00           H  
ATOM    162  HB3 GLN A  22      19.831 -10.425  29.758  1.00  0.00           H  
ATOM    163  N   ARG A  23      18.486 -10.183  25.913  1.00  0.00           N  
ATOM    164  HN  ARG A  23      18.641 -11.167  26.134  1.00  0.00           H  
ATOM    165  CA  ARG A  23      18.587  -9.741  24.518  1.00  0.00           C  
ATOM    166  HA  ARG A  23      19.214  -8.820  24.486  1.00  0.00           H  
ATOM    167  C   ARG A  23      17.238  -9.420  23.916  1.00  0.00           C  
ATOM    168  O   ARG A  23      17.157  -8.627  22.982  1.00  0.00           O  
ATOM    169  CB  ARG A  23      19.245 -10.804  23.631  1.00  0.00           C  
ATOM    170  HB1 ARG A  23      18.616 -11.725  23.614  1.00  0.00           H  
ATOM    171  HB2 ARG A  23      19.180 -10.497  22.561  1.00  0.00           H  
ATOM    172  CG  ARG A  23      20.672 -11.164  23.975  1.00  0.00           C  
ATOM    173  HG1 ARG A  23      21.248 -10.278  24.331  1.00  0.00           H  
ATOM    174  HG2 ARG A  23      20.731 -11.784  24.900  1.00  0.00           H  
ATOM    175  CD  ARG A  23      21.352 -11.842  22.799  1.00  0.00           C  
ATOM    176  HD1 ARG A  23      22.323 -12.301  23.098  1.00  0.00           H  
ATOM    177  HD2 ARG A  23      20.812 -12.768  22.493  1.00  0.00           H  
ATOM    178  NE  ARG A  23      21.518 -10.917  21.669  1.00  0.00           N  
ATOM    179  HE  ARG A  23      22.196 -10.161  21.764  1.00  0.00           H  
ATOM    180  CZ  ARG A  23      20.834 -11.007  20.526  1.00  0.00           C  
ATOM    181  NH1 ARG A  23      19.941 -11.989  20.375  1.00  0.00           N  
ATOM    182 1HH1 ARG A  23      19.783 -12.654  21.132  1.00  0.00           H  
ATOM    183 2HH1 ARG A  23      19.418 -12.058  19.502  1.00  0.00           H  
ATOM    184  NH2 ARG A  23      21.042 -10.133  19.530  1.00  0.00           N  
ATOM    185 1HH2 ARG A  23      21.724  -9.383  19.645  1.00  0.00           H  
ATOM    186 2HH2 ARG A  23      20.519 -10.202  18.657  1.00  0.00           H  
ATOM    187  N   SER A  24      16.179 -10.050  24.402  1.00  0.00           N  
ATOM    188  HN  SER A  24      16.274 -10.755  25.133  1.00  0.00           H  
ATOM    189  CA  SER A  24      14.880  -9.703  23.860  1.00  0.00           C  
ATOM    190  HA  SER A  24      15.040  -9.263  22.848  1.00  0.00           H  
ATOM    191  C   SER A  24      14.153  -8.670  24.705  1.00  0.00           C  
ATOM    192  O   SER A  24      13.147  -8.136  24.240  1.00  0.00           O  
ATOM    193  CB  SER A  24      13.999 -10.941  23.696  1.00  0.00           C  
ATOM    194  HB1 SER A  24      13.011 -10.675  23.253  1.00  0.00           H  
ATOM    195  HB2 SER A  24      14.385 -11.604  22.887  1.00  0.00           H  
ATOM    196  OG  SER A  24      13.839 -11.652  24.901  1.00  0.00           O  
ATOM    197  HG  SER A  24      13.291 -12.422  24.799  1.00  0.00           H  
ATOM    198  N   TYR A  25      14.699  -8.310  25.877  1.00  0.00           N  
ATOM    199  HN  TYR A  25      15.577  -8.735  26.175  1.00  0.00           H  
ATOM    200  CA  TYR A  25      14.046  -7.307  26.740  1.00  0.00           C  
ATOM    201  HA  TYR A  25      12.979  -7.601  26.878  1.00  0.00           H  
ATOM    202  C   TYR A  25      14.086  -5.911  26.137  1.00  0.00           C  
ATOM    203  O   TYR A  25      15.113  -5.535  25.561  1.00  0.00           O  
ATOM    204  CB  TYR A  25      14.707  -7.235  28.110  1.00  0.00           C  
ATOM    205  HB1 TYR A  25      15.783  -6.954  28.024  1.00  0.00           H  
ATOM    206  HB2 TYR A  25      14.823  -8.251  28.555  1.00  0.00           H  
ATOM    207  CG  TYR A  25      13.971  -6.303  29.056  1.00  0.00           C  
ATOM    208  CD1 TYR A  25      12.809  -6.709  29.718  1.00  0.00           C  
ATOM    209  HD1 TYR A  25      12.436  -7.737  29.572  1.00  0.00           H  
ATOM    210  CD2 TYR A  25      14.391  -4.990  29.221  1.00  0.00           C  
ATOM    211  HD2 TYR A  25      15.290  -4.636  28.689  1.00  0.00           H  
ATOM    212  CE1 TYR A  25      12.114  -5.845  30.556  1.00  0.00           C  
ATOM    213  HE1 TYR A  25      11.214  -6.193  31.090  1.00  0.00           H  
ATOM    214  CE2 TYR A  25      13.697  -4.118  30.044  1.00  0.00           C  
ATOM    215  HE2 TYR A  25      14.049  -3.080  30.167  1.00  0.00           H  
ATOM    216  CZ  TYR A  25      12.559  -4.549  30.714  1.00  0.00           C  
ATOM    217  OH  TYR A  25      11.880  -3.683  31.544  1.00  0.00           O  
ATOM    218  HH  TYR A  25      12.186  -2.790  31.653  1.00  0.00           H  
ATOM    219  N   CYS A  26      13.065  -5.097  26.431  1.00  0.00           N  
ATOM    220  HN  CYS A  26      12.422  -5.376  27.172  1.00  0.00           H  
ATOM    221  CA  CYS A  26      12.821  -3.815  25.737  1.00  0.00           C  
ATOM    222  HA  CYS A  26      12.486  -4.054  24.701  1.00  0.00           H  
ATOM    223  C   CYS A  26      14.041  -2.889  25.625  1.00  0.00           C  
ATOM    224  O   CYS A  26      14.724  -2.589  26.606  1.00  0.00           O  
ATOM    225  CB  CYS A  26      11.673  -3.077  26.432  1.00  0.00           C  
ATOM    226  HB1 CYS A  26      10.723  -3.644  26.292  1.00  0.00           H  
ATOM    227  HB2 CYS A  26      11.793  -3.152  27.538  1.00  0.00           H  
ATOM    228  SG  CYS A  26      11.423  -1.330  25.957  1.00  0.00           S  
ATOM    229  N   HIS A  27      14.276  -2.417  24.402  1.00  0.00           N  
ATOM    230  HN  HIS A  27      13.578  -2.571  23.674  1.00  0.00           H  
ATOM    231  CA  HIS A  27      15.506  -1.681  24.060  1.00  0.00           C  
ATOM    232  HA  HIS A  27      15.611  -0.821  24.762  1.00  0.00           H  
ATOM    233  C   HIS A  27      15.519  -1.140  22.619  1.00  0.00           C  
ATOM    234  O   HIS A  27      14.777  -1.628  21.749  1.00  0.00           O  
ATOM    235  CB  HIS A  27      16.710  -2.605  24.242  1.00  0.00           C  
ATOM    236  HB1 HIS A  27      17.659  -2.020  24.251  1.00  0.00           H  
ATOM    237  HB2 HIS A  27      16.738  -3.019  25.277  1.00  0.00           H  
ATOM    238  CG  HIS A  27      16.774  -3.708  23.226  1.00  0.00           C  
ATOM    239  CD2 HIS A  27      17.751  -4.071  22.359  1.00  0.00           C  
ATOM    240  HD2 HIS A  27      18.728  -3.575  22.231  1.00  0.00           H  
ATOM    241  ND1 HIS A  27      15.755  -4.625  23.049  1.00  0.00           N  
ATOM    242  HD1 HIS A  27      14.879  -4.639  23.572  1.00  0.00           H  
ATOM    243  CE1 HIS A  27      16.088  -5.482  22.098  1.00  0.00           C  
ATOM    244  HE1 HIS A  27      15.462  -6.312  21.728  1.00  0.00           H  
ATOM    245  NE2 HIS A  27      17.299  -5.174  21.667  1.00  0.00           N  
ATOM    246  HE2 HIS A  27      17.815  -5.671  20.941  1.00  0.00           H  
ATOM    247  N   PRO A  28      16.325  -0.090  22.370  1.00  0.00           N  
ATOM    248  CA  PRO A  28      16.469   0.336  20.978  1.00  0.00           C  
ATOM    249  HA  PRO A  28      15.463   0.468  20.515  1.00  0.00           H  
ATOM    250  C   PRO A  28      17.272  -0.684  20.188  1.00  0.00           C  
ATOM    251  O   PRO A  28      18.322  -1.158  20.643  1.00  0.00           O  
ATOM    252  CB  PRO A  28      17.181   1.698  21.084  1.00  0.00           C  
ATOM    253  HB1 PRO A  28      16.502   2.570  20.938  1.00  0.00           H  
ATOM    254  HB2 PRO A  28      17.861   1.915  20.227  1.00  0.00           H  
ATOM    255  CG  PRO A  28      17.861   1.691  22.391  1.00  0.00           C  
ATOM    256  HG1 PRO A  28      18.098   2.708  22.783  1.00  0.00           H  
ATOM    257  HG2 PRO A  28      18.912   1.322  22.352  1.00  0.00           H  
ATOM    258  CD  PRO A  28      16.952   0.873  23.301  1.00  0.00           C  
ATOM    259  HD1 PRO A  28      17.466   0.408  24.174  1.00  0.00           H  
ATOM    260  HD2 PRO A  28      16.231   1.476  23.901  1.00  0.00           H  
ATOM    261  N   ILE A  29      16.756  -1.011  19.007  1.00  0.00           N  
ATOM    262  HN  ILE A  29      15.890  -0.554  18.720  1.00  0.00           H  
ATOM    263  CA  ILE A  29      17.351  -1.982  18.096  1.00  0.00           C  
ATOM    264  HA  ILE A  29      18.412  -2.157  18.392  1.00  0.00           H  
ATOM    265  C   ILE A  29      17.314  -1.413  16.663  1.00  0.00           C  
ATOM    266  O   ILE A  29      16.383  -0.682  16.318  1.00  0.00           O  
ATOM    267  CB  ILE A  29      16.585  -3.317  18.153  1.00  0.00           C  
ATOM    268  HB  ILE A  29      16.502  -3.616  19.224  1.00  0.00           H  
ATOM    269  CG1 ILE A  29      17.348  -4.416  17.420  1.00  0.00           C  
ATOM    270 1HG1 ILE A  29      17.387  -4.212  16.325  1.00  0.00           H  
ATOM    271 2HG1 ILE A  29      18.437  -4.368  17.653  1.00  0.00           H  
ATOM    272  CG2 ILE A  29      15.163  -3.147  17.602  1.00  0.00           C  
ATOM    273 1HG2 ILE A  29      14.605  -2.344  18.138  1.00  0.00           H  
ATOM    274 2HG2 ILE A  29      14.603  -4.111  17.619  1.00  0.00           H  
ATOM    275 3HG2 ILE A  29      15.172  -2.970  16.501  1.00  0.00           H  
ATOM    276  CD1 ILE A  29      16.791  -5.813  17.696  1.00  0.00           C  
ATOM    277 1HD1 ILE A  29      17.349  -6.616  17.160  1.00  0.00           H  
ATOM    278 2HD1 ILE A  29      15.702  -5.861  17.463  1.00  0.00           H  
ATOM    279 3HD1 ILE A  29      16.752  -6.017  18.791  1.00  0.00           H  
ATOM    280  N   GLU A  30      18.281  -1.796  15.820  1.00  0.00           N  
ATOM    281  HN  GLU A  30      19.047  -2.372  16.171  1.00  0.00           H  
ATOM    282  CA  GLU A  30      18.268  -1.409  14.405  1.00  0.00           C  
ATOM    283  HA  GLU A  30      18.162  -0.301  14.340  1.00  0.00           H  
ATOM    284  C   GLU A  30      17.050  -2.052  13.760  1.00  0.00           C  
ATOM    285  O   GLU A  30      16.734  -3.241  13.997  1.00  0.00           O  
ATOM    286  CB  GLU A  30      19.549  -1.821  13.672  1.00  0.00           C  
ATOM    287  HB1 GLU A  30      19.539  -1.527  12.597  1.00  0.00           H  
ATOM    288  HB2 GLU A  30      19.744  -2.913  13.788  1.00  0.00           H  
ATOM    289  HB3 GLU A  30      20.453  -1.422  14.189  1.00  0.00           H  
ATOM    290  N   THR A  31      16.342  -1.222  13.008  1.00  0.00           N  
ATOM    291  HN  THR A  31      16.711  -0.281  12.870  1.00  0.00           H  
ATOM    292  CA  THR A  31      15.079  -1.547  12.363  1.00  0.00           C  
ATOM    293  HA  THR A  31      14.988  -2.656  12.296  1.00  0.00           H  
ATOM    294  C   THR A  31      15.013  -0.970  10.963  1.00  0.00           C  
ATOM    295  O   THR A  31      15.233   0.225  10.785  1.00  0.00           O  
ATOM    296  CB  THR A  31      13.914  -1.012  13.187  1.00  0.00           C  
ATOM    297  HB  THR A  31      14.025   0.091  13.309  1.00  0.00           H  
ATOM    298  CG2 THR A  31      12.590  -1.311  12.523  1.00  0.00           C  
ATOM    299 1HG2 THR A  31      12.565  -0.825  11.520  1.00  0.00           H  
ATOM    300 2HG2 THR A  31      11.722  -1.017  13.158  1.00  0.00           H  
ATOM    301 3HG2 THR A  31      12.381  -2.405  12.468  1.00  0.00           H  
ATOM    302  OG1 THR A  31      13.946  -1.637  14.476  1.00  0.00           O  
ATOM    303  HG1 THR A  31      14.778  -1.449  14.893  1.00  0.00           H  
ATOM    304  N   LEU A  32      14.713  -1.795   9.962  1.00  0.00           N  
ATOM    305  HN  LEU A  32      14.523  -2.782  10.138  1.00  0.00           H  
ATOM    306  CA  LEU A  32      14.663  -1.254   8.606  1.00  0.00           C  
ATOM    307  HA  LEU A  32      15.343  -0.372   8.557  1.00  0.00           H  
ATOM    308  C   LEU A  32      13.242  -0.782   8.292  1.00  0.00           C  
ATOM    309  O   LEU A  32      12.316  -1.582   8.148  1.00  0.00           O  
ATOM    310  CB  LEU A  32      15.149  -2.291   7.591  1.00  0.00           C  
ATOM    311  HB1 LEU A  32      15.057  -1.892   6.554  1.00  0.00           H  
ATOM    312  HB2 LEU A  32      14.432  -3.143   7.533  1.00  0.00           H  
ATOM    313  CG  LEU A  32      16.576  -2.808   7.841  1.00  0.00           C  
ATOM    314  HG  LEU A  32      16.651  -3.031   8.931  1.00  0.00           H  
ATOM    315  CD1 LEU A  32      16.826  -4.112   7.111  1.00  0.00           C  
ATOM    316 1HD1 LEU A  32      17.860  -4.487   7.292  1.00  0.00           H  
ATOM    317 2HD1 LEU A  32      16.610  -4.018   6.021  1.00  0.00           H  
ATOM    318 3HD1 LEU A  32      16.061  -4.880   7.372  1.00  0.00           H  
ATOM    319  CD2 LEU A  32      17.663  -1.806   7.526  1.00  0.00           C  
ATOM    320 1HD2 LEU A  32      18.697  -2.181   7.707  1.00  0.00           H  
ATOM    321 2HD2 LEU A  32      17.490  -0.855   8.082  1.00  0.00           H  
ATOM    322 3HD2 LEU A  32      17.560  -1.435   6.479  1.00  0.00           H  
ATOM    323  N   VAL A  33      13.085   0.538   8.153  1.00  0.00           N  
ATOM    324  HN  VAL A  33      13.901   1.150   8.177  1.00  0.00           H  
ATOM    325  CA  VAL A  33      11.753   1.111   7.967  1.00  0.00           C  
ATOM    326  HA  VAL A  33      10.997   0.302   8.093  1.00  0.00           H  
ATOM    327  C   VAL A  33      11.623   1.684   6.557  1.00  0.00           C  
ATOM    328  O   VAL A  33      12.528   2.370   6.085  1.00  0.00           O  
ATOM    329  CB  VAL A  33      11.462   2.215   8.987  1.00  0.00           C  
ATOM    330  HB  VAL A  33      12.005   3.142   8.689  1.00  0.00           H  
ATOM    331  CG1 VAL A  33       9.977   2.503   9.035  1.00  0.00           C  
ATOM    332 1HG1 VAL A  33       9.765   3.307   9.778  1.00  0.00           H  
ATOM    333 2HG1 VAL A  33       9.380   1.583   9.235  1.00  0.00           H  
ATOM    334 3HG1 VAL A  33       9.567   2.748   8.027  1.00  0.00           H  
ATOM    335  CG2 VAL A  33      11.927   1.788  10.329  1.00  0.00           C  
ATOM    336 1HG2 VAL A  33      11.715   2.592  11.072  1.00  0.00           H  
ATOM    337 2HG2 VAL A  33      13.002   1.490  10.327  1.00  0.00           H  
ATOM    338 3HG2 VAL A  33      11.490   0.808  10.633  1.00  0.00           H  
ATOM    339  N   ASP A  34      10.490   1.399   5.908  1.00  0.00           N  
ATOM    340  HN  ASP A  34       9.829   0.752   6.338  1.00  0.00           H  
ATOM    341  CA  ASP A  34      10.161   1.973   4.614  1.00  0.00           C  
ATOM    342  HA  ASP A  34      11.026   1.810   3.930  1.00  0.00           H  
ATOM    343  C   ASP A  34       9.913   3.455   4.715  1.00  0.00           C  
ATOM    344  O   ASP A  34       9.080   3.899   5.507  1.00  0.00           O  
ATOM    345  CB  ASP A  34       8.941   1.287   4.013  1.00  0.00           C  
ATOM    346  HB1 ASP A  34       8.270   0.890   4.810  1.00  0.00           H  
ATOM    347  HB2 ASP A  34       8.250   2.030   3.551  1.00  0.00           H  
ATOM    348  CG  ASP A  34       9.317   0.195   3.018  1.00  0.00           C  
ATOM    349  OD1 ASP A  34      10.492  -0.262   3.011  1.00  0.00           O  
ATOM    350  OD2 ASP A  34       8.426  -0.209   2.232  1.00  0.00           O  
ATOM    351  N   ILE A  35      10.589   4.200   3.839  1.00  0.00           N  
ATOM    352  HN  ILE A  35      11.135   3.726   3.119  1.00  0.00           H  
ATOM    353  CA  ILE A  35      10.587   5.659   3.859  1.00  0.00           C  
ATOM    354  HA  ILE A  35      10.971   5.994   4.851  1.00  0.00           H  
ATOM    355  C   ILE A  35       9.186   6.219   3.679  1.00  0.00           C  
ATOM    356  O   ILE A  35       8.848   7.267   4.218  1.00  0.00           O  
ATOM    357  CB  ILE A  35      11.524   6.193   2.782  1.00  0.00           C  
ATOM    358  HB  ILE A  35      11.091   5.938   1.787  1.00  0.00           H  
ATOM    359  CG1 ILE A  35      12.881   5.491   2.906  1.00  0.00           C  
ATOM    360 1HG1 ILE A  35      12.754   4.389   2.790  1.00  0.00           H  
ATOM    361 2HG1 ILE A  35      13.241   5.537   3.960  1.00  0.00           H  
ATOM    362  CG2 ILE A  35      11.630   7.683   2.877  1.00  0.00           C  
ATOM    363 1HG2 ILE A  35      12.315   8.074   2.089  1.00  0.00           H  
ATOM    364 2HG2 ILE A  35      11.937   8.014   3.897  1.00  0.00           H  
ATOM    365 3HG2 ILE A  35      10.630   8.174   2.839  1.00  0.00           H  
ATOM    366  CD1 ILE A  35      13.947   5.988   1.975  1.00  0.00           C  
ATOM    367 1HD1 ILE A  35      14.934   5.477   2.065  1.00  0.00           H  
ATOM    368 2HD1 ILE A  35      14.074   7.090   2.091  1.00  0.00           H  
ATOM    369 3HD1 ILE A  35      13.587   5.942   0.921  1.00  0.00           H  
ATOM    370  N   PHE A  36       8.361   5.475   2.960  1.00  0.00           N  
ATOM    371  HN  PHE A  36       8.717   4.620   2.533  1.00  0.00           H  
ATOM    372  CA  PHE A  36       6.968   5.830   2.756  1.00  0.00           C  
ATOM    373  HA  PHE A  36       6.925   6.873   2.364  1.00  0.00           H  
ATOM    374  C   PHE A  36       6.189   5.777   4.080  1.00  0.00           C  
ATOM    375  O   PHE A  36       5.197   6.482   4.237  1.00  0.00           O  
ATOM    376  CB  PHE A  36       6.368   4.898   1.709  1.00  0.00           C  
ATOM    377  HB1 PHE A  36       6.348   3.845   2.076  1.00  0.00           H  
ATOM    378  HB2 PHE A  36       5.272   5.073   1.600  1.00  0.00           H  
ATOM    379  CG  PHE A  36       7.057   4.990   0.388  1.00  0.00           C  
ATOM    380  CD1 PHE A  36       8.196   4.225   0.138  1.00  0.00           C  
ATOM    381  HD1 PHE A  36       8.574   3.539   0.914  1.00  0.00           H  
ATOM    382  CD2 PHE A  36       6.587   5.844  -0.613  1.00  0.00           C  
ATOM    383  HD2 PHE A  36       5.688   6.456  -0.431  1.00  0.00           H  
ATOM    384  CE1 PHE A  36       8.868   4.320  -1.095  1.00  0.00           C  
ATOM    385  HE1 PHE A  36       9.777   3.722  -1.275  1.00  0.00           H  
ATOM    386  CE2 PHE A  36       7.249   5.930  -1.848  1.00  0.00           C  
ATOM    387  HE2 PHE A  36       6.866   6.604  -2.633  1.00  0.00           H  
ATOM    388  CZ  PHE A  36       8.388   5.165  -2.083  1.00  0.00           C  
ATOM    389  HZ  PHE A  36       8.907   5.231  -3.054  1.00  0.00           H  
ATOM    390  N   GLN A  37       6.642   4.959   5.031  1.00  0.00           N  
ATOM    391  HN  GLN A  37       7.441   4.355   4.838  1.00  0.00           H  
ATOM    392  CA  GLN A  37       6.004   4.919   6.350  1.00  0.00           C  
ATOM    393  HA  GLN A  37       4.901   4.957   6.193  1.00  0.00           H  
ATOM    394  C   GLN A  37       6.393   6.130   7.180  1.00  0.00           C  
ATOM    395  O   GLN A  37       5.569   6.625   7.942  1.00  0.00           O  
ATOM    396  CB  GLN A  37       6.320   3.628   7.115  1.00  0.00           C  
ATOM    397  HB1 GLN A  37       7.343   3.255   6.874  1.00  0.00           H  
ATOM    398  HB2 GLN A  37       6.458   3.826   8.204  1.00  0.00           H  
ATOM    399  CG  GLN A  37       5.254   2.538   6.874  1.00  0.00           C  
ATOM    400  HG1 GLN A  37       5.592   1.552   7.269  1.00  0.00           H  
ATOM    401  HG2 GLN A  37       4.364   2.697   7.526  1.00  0.00           H  
ATOM    402  CD  GLN A  37       4.842   2.430   5.386  1.00  0.00           C  
ATOM    403  NE2 GLN A  37       3.709   3.060   5.025  1.00  0.00           N  
ATOM    404 1HE2 GLN A  37       3.138   3.584   5.688  1.00  0.00           H  
ATOM    405 2HE2 GLN A  37       3.437   2.989   4.044  1.00  0.00           H  
ATOM    406  OE1 GLN A  37       5.539   1.790   4.576  1.00  0.00           O  
ATOM    407  N   GLU A  38       7.621   6.627   7.034  1.00  0.00           N  
ATOM    408  HN  GLU A  38       8.288   6.161   6.419  1.00  0.00           H  
ATOM    409  CA  GLU A  38       8.016   7.843   7.756  1.00  0.00           C  
ATOM    410  HA  GLU A  38       7.612   7.776   8.793  1.00  0.00           H  
ATOM    411  C   GLU A  38       7.433   9.100   7.099  1.00  0.00           C  
ATOM    412  O   GLU A  38       7.310  10.138   7.746  1.00  0.00           O  
ATOM    413  CB  GLU A  38       9.543   7.957   7.846  1.00  0.00           C  
ATOM    414  HB1 GLU A  38       9.843   8.880   8.394  1.00  0.00           H  
ATOM    415  HB2 GLU A  38      10.020   7.903   6.839  1.00  0.00           H  
ATOM    416  HB3 GLU A  38       9.998   7.045   8.298  1.00  0.00           H  
ATOM    417  N   TYR A  39       7.038   8.980   5.830  1.00  0.00           N  
ATOM    418  HN  TYR A  39       7.159   8.082   5.361  1.00  0.00           H  
ATOM    419  CA  TYR A  39       6.437  10.088   5.084  1.00  0.00           C  
ATOM    420  HA  TYR A  39       6.096  10.860   5.813  1.00  0.00           H  
ATOM    421  C   TYR A  39       5.237   9.614   4.293  1.00  0.00           C  
ATOM    422  O   TYR A  39       5.318   9.448   3.085  1.00  0.00           O  
ATOM    423  CB  TYR A  39       7.439  10.734   4.130  1.00  0.00           C  
ATOM    424  HB1 TYR A  39       6.960  11.550   3.540  1.00  0.00           H  
ATOM    425  HB2 TYR A  39       7.703  10.040   3.298  1.00  0.00           H  
ATOM    426  CG  TYR A  39       8.667  11.227   4.826  1.00  0.00           C  
ATOM    427  CD1 TYR A  39       8.702  12.488   5.403  1.00  0.00           C  
ATOM    428  HD1 TYR A  39       7.813  13.137   5.339  1.00  0.00           H  
ATOM    429  CD2 TYR A  39       9.798  10.444   4.897  1.00  0.00           C  
ATOM    430  HD2 TYR A  39       9.796   9.444   4.431  1.00  0.00           H  
ATOM    431  CE1 TYR A  39       9.829  12.945   6.055  1.00  0.00           C  
ATOM    432  HE1 TYR A  39       9.837  13.946   6.519  1.00  0.00           H  
ATOM    433  CE2 TYR A  39      10.933  10.890   5.541  1.00  0.00           C  
ATOM    434  HE2 TYR A  39      11.829  10.248   5.592  1.00  0.00           H  
ATOM    435  CZ  TYR A  39      10.944  12.140   6.121  1.00  0.00           C  
ATOM    436  OH  TYR A  39      12.073  12.596   6.761  1.00  0.00           O  
ATOM    437  HH  TYR A  39      12.081  13.458   7.161  1.00  0.00           H  
ATOM    438  N   PRO A  40       4.111   9.394   4.978  1.00  0.00           N  
ATOM    439  CA  PRO A  40       2.894   8.879   4.338  1.00  0.00           C  
ATOM    440  HA  PRO A  40       3.107   7.918   3.815  1.00  0.00           H  
ATOM    441  C   PRO A  40       2.282   9.884   3.372  1.00  0.00           C  
ATOM    442  O   PRO A  40       1.568   9.502   2.433  1.00  0.00           O  
ATOM    443  CB  PRO A  40       1.951   8.645   5.523  1.00  0.00           C  
ATOM    444  HB1 PRO A  40       1.364   7.700   5.450  1.00  0.00           H  
ATOM    445  HB2 PRO A  40       1.078   9.339   5.547  1.00  0.00           H  
ATOM    446  CG  PRO A  40       2.843   8.727   6.776  1.00  0.00           C  
ATOM    447  HG1 PRO A  40       3.209   7.738   7.137  1.00  0.00           H  
ATOM    448  HG2 PRO A  40       2.294   9.005   7.706  1.00  0.00           H  
ATOM    449  CD  PRO A  40       3.921   9.669   6.411  1.00  0.00           C  
ATOM    450  HD1 PRO A  40       4.844   9.588   7.031  1.00  0.00           H  
ATOM    451  HD2 PRO A  40       3.716  10.736   6.661  1.00  0.00           H  
ATOM    452  N   ASP A  41       2.603  11.159   3.587  1.00  0.00           N  
ATOM    453  HN  ASP A  41       3.247  11.382   4.346  1.00  0.00           H  
ATOM    454  CA  ASP A  41       2.071  12.242   2.782  1.00  0.00           C  
ATOM    455  HA  ASP A  41       0.984  12.063   2.611  1.00  0.00           H  
ATOM    456  C   ASP A  41       2.787  12.246   1.437  1.00  0.00           C  
ATOM    457  O   ASP A  41       3.507  11.287   1.112  1.00  0.00           O  
ATOM    458  CB  ASP A  41       2.243  13.577   3.501  1.00  0.00           C  
ATOM    459  HB1 ASP A  41       1.719  13.574   4.485  1.00  0.00           H  
ATOM    460  HB2 ASP A  41       1.915  14.431   2.864  1.00  0.00           H  
ATOM    461  HB3 ASP A  41       3.319  13.849   3.610  1.00  0.00           H  
ATOM    462  N   GLU A  42       2.579  13.306   0.648  1.00  0.00           N  
ATOM    463  HN  GLU A  42       1.864  13.991   0.894  1.00  0.00           H  
ATOM    464  CA  GLU A  42       3.375  13.486  -0.568  1.00  0.00           C  
ATOM    465  HA  GLU A  42       2.985  14.385  -1.101  1.00  0.00           H  
ATOM    466  C   GLU A  42       3.242  12.282  -1.516  1.00  0.00           C  
ATOM    467  O   GLU A  42       2.271  12.196  -2.282  1.00  0.00           O  
ATOM    468  CB  GLU A  42       4.841  13.755  -0.204  1.00  0.00           C  
ATOM    469  HB1 GLU A  42       4.903  14.460   0.657  1.00  0.00           H  
ATOM    470  HB2 GLU A  42       5.298  12.848   0.256  1.00  0.00           H  
ATOM    471  CG  GLU A  42       5.698  14.251  -1.353  1.00  0.00           C  
ATOM    472  HG1 GLU A  42       5.079  14.747  -2.137  1.00  0.00           H  
ATOM    473  HG2 GLU A  42       6.323  15.123  -1.047  1.00  0.00           H  
ATOM    474  CD  GLU A  42       6.553  13.134  -1.943  1.00  0.00           C  
ATOM    475  OE1 GLU A  42       6.896  12.182  -1.187  1.00  0.00           O  
ATOM    476  OE2 GLU A  42       6.855  13.199  -3.160  1.00  0.00           O  
ATOM    477  N   ILE A  43       4.274  11.434  -1.538  1.00  0.00           N  
ATOM    478  HN  ILE A  43       5.082  11.645  -0.952  1.00  0.00           H  
ATOM    479  CA  ILE A  43       4.312  10.220  -2.355  1.00  0.00           C  
ATOM    480  HA  ILE A  43       5.248   9.670  -2.102  1.00  0.00           H  
ATOM    481  C   ILE A  43       4.338  10.517  -3.859  1.00  0.00           C  
ATOM    482  O   ILE A  43       4.001   9.648  -4.671  1.00  0.00           O  
ATOM    483  CB  ILE A  43       3.124   9.289  -2.045  1.00  0.00           C  
ATOM    484  HB1 ILE A  43       3.153   8.364  -2.667  1.00  0.00           H  
ATOM    485  HB2 ILE A  43       2.150   9.822  -2.153  1.00  0.00           H  
ATOM    486  HB3 ILE A  43       3.070   9.047  -0.958  1.00  0.00           H  
ATOM    487  N   GLU A  44       4.708  11.750  -4.216  1.00  0.00           N  
ATOM    488  HN  GLU A  44       4.837  12.453  -3.489  1.00  0.00           H  
ATOM    489  CA  GLU A  44       4.934  12.129  -5.607  1.00  0.00           C  
ATOM    490  HA  GLU A  44       4.082  11.756  -6.223  1.00  0.00           H  
ATOM    491  C   GLU A  44       6.225  11.465  -6.099  1.00  0.00           C  
ATOM    492  O   GLU A  44       6.261  10.858  -7.170  1.00  0.00           O  
ATOM    493  CB  GLU A  44       5.015  13.646  -5.751  1.00  0.00           C  
ATOM    494  HB1 GLU A  44       5.188  13.936  -6.814  1.00  0.00           H  
ATOM    495  HB2 GLU A  44       5.786  14.084  -5.074  1.00  0.00           H  
ATOM    496  HB3 GLU A  44       4.114  14.149  -5.328  1.00  0.00           H  
ATOM    497  N   TYR A  45       7.282  11.589  -5.296  1.00  0.00           N  
ATOM    498  HN  TYR A  45       7.172  12.125  -4.435  1.00  0.00           H  
ATOM    499  CA  TYR A  45       8.597  10.996  -5.582  1.00  0.00           C  
ATOM    500  HA  TYR A  45       8.802  11.118  -6.671  1.00  0.00           H  
ATOM    501  C   TYR A  45       8.672   9.488  -5.246  1.00  0.00           C  
ATOM    502  O   TYR A  45       7.704   8.894  -4.751  1.00  0.00           O  
ATOM    503  CB  TYR A  45       9.690  11.746  -4.803  1.00  0.00           C  
ATOM    504  HB1 TYR A  45       9.507  11.675  -3.705  1.00  0.00           H  
ATOM    505  HB2 TYR A  45      10.661  11.201  -4.868  1.00  0.00           H  
ATOM    506  CG  TYR A  45       9.863  13.189  -5.220  1.00  0.00           C  
ATOM    507  CD1 TYR A  45      10.683  13.528  -6.284  1.00  0.00           C  
ATOM    508  HD1 TYR A  45      11.219  12.734  -6.831  1.00  0.00           H  
ATOM    509  CD2 TYR A  45       9.203  14.213  -4.552  1.00  0.00           C  
ATOM    510  HD2 TYR A  45       8.548  13.967  -3.699  1.00  0.00           H  
ATOM    511  CE1 TYR A  45      10.841  14.851  -6.672  1.00  0.00           C  
ATOM    512  HE1 TYR A  45      11.502  15.106  -7.518  1.00  0.00           H  
ATOM    513  CE2 TYR A  45       9.349  15.529  -4.933  1.00  0.00           C  
ATOM    514  HE2 TYR A  45       8.813  16.326  -4.391  1.00  0.00           H  
ATOM    515  CZ  TYR A  45      10.168  15.844  -5.995  1.00  0.00           C  
ATOM    516  OH  TYR A  45      10.312  17.162  -6.373  1.00  0.00           O  
ATOM    517  HH  TYR A  45       9.848  17.847  -5.906  1.00  0.00           H  
ATOM    518  N   ILE A  46       9.839   8.889  -5.495  1.00  0.00           N  
ATOM    519  HN  ILE A  46      10.571   9.436  -5.949  1.00  0.00           H  
ATOM    520  CA  ILE A  46      10.134   7.491  -5.156  1.00  0.00           C  
ATOM    521  HA  ILE A  46       9.382   7.142  -4.410  1.00  0.00           H  
ATOM    522  C   ILE A  46      11.529   7.410  -4.515  1.00  0.00           C  
ATOM    523  O   ILE A  46      12.426   8.131  -4.907  1.00  0.00           O  
ATOM    524  CB  ILE A  46      10.040   6.581  -6.411  1.00  0.00           C  
ATOM    525  HB  ILE A  46       9.626   7.191  -7.248  1.00  0.00           H  
ATOM    526  CG1 ILE A  46       9.086   5.419  -6.159  1.00  0.00           C  
ATOM    527 1HG1 ILE A  46       8.996   4.777  -7.066  1.00  0.00           H  
ATOM    528 2HG1 ILE A  46       9.538   4.682  -5.455  1.00  0.00           H  
ATOM    529  CG2 ILE A  46      11.403   6.061  -6.840  1.00  0.00           C  
ATOM    530 1HG2 ILE A  46      12.101   6.911  -7.024  1.00  0.00           H  
ATOM    531 2HG2 ILE A  46      11.331   5.383  -7.722  1.00  0.00           H  
ATOM    532 3HG2 ILE A  46      11.820   5.332  -6.106  1.00  0.00           H  
ATOM    533  CD1 ILE A  46       7.729   5.856  -5.677  1.00  0.00           C  
ATOM    534 1HD1 ILE A  46       7.031   5.006  -5.493  1.00  0.00           H  
ATOM    535 2HD1 ILE A  46       7.277   6.593  -6.381  1.00  0.00           H  
ATOM    536 3HD1 ILE A  46       7.819   6.498  -4.770  1.00  0.00           H  
ATOM    537  N   PHE A  47      11.726   6.565  -3.513  1.00  0.00           N  
ATOM    538  HN  PHE A  47      11.014   5.878  -3.266  1.00  0.00           H  
ATOM    539  CA  PHE A  47      12.983   6.635  -2.768  1.00  0.00           C  
ATOM    540  HA  PHE A  47      13.523   7.555  -3.092  1.00  0.00           H  
ATOM    541  C   PHE A  47      13.924   5.438  -2.974  1.00  0.00           C  
ATOM    542  O   PHE A  47      13.502   4.287  -2.856  1.00  0.00           O  
ATOM    543  CB  PHE A  47      12.671   6.773  -1.285  1.00  0.00           C  
ATOM    544  HB1 PHE A  47      13.610   6.729  -0.686  1.00  0.00           H  
ATOM    545  HB2 PHE A  47      12.161   5.856  -0.909  1.00  0.00           H  
ATOM    546  CG  PHE A  47      11.867   8.013  -0.919  1.00  0.00           C  
ATOM    547  CD1 PHE A  47      12.447   9.282  -0.931  1.00  0.00           C  
ATOM    548  HD1 PHE A  47      13.501   9.396  -1.234  1.00  0.00           H  
ATOM    549  CD2 PHE A  47      10.539   7.897  -0.499  1.00  0.00           C  
ATOM    550  HD2 PHE A  47      10.069   6.900  -0.461  1.00  0.00           H  
ATOM    551  CE1 PHE A  47      11.710  10.408  -0.565  1.00  0.00           C  
ATOM    552  HE1 PHE A  47      12.177  11.407  -0.592  1.00  0.00           H  
ATOM    553  CE2 PHE A  47       9.799   9.015  -0.128  1.00  0.00           C  
ATOM    554  HE2 PHE A  47       8.750   8.904   0.195  1.00  0.00           H  
ATOM    555  CZ  PHE A  47      10.387  10.269  -0.166  1.00  0.00           C  
ATOM    556  HZ  PHE A  47       9.803  11.159   0.121  1.00  0.00           H  
ATOM    557  N   LYS A  48      15.192   5.709  -3.272  1.00  0.00           N  
ATOM    558  HN  LYS A  48      15.457   6.673  -3.476  1.00  0.00           H  
ATOM    559  CA  LYS A  48      16.217   4.666  -3.316  1.00  0.00           C  
ATOM    560  HA  LYS A  48      15.739   3.694  -3.053  1.00  0.00           H  
ATOM    561  C   LYS A  48      17.264   4.985  -2.260  1.00  0.00           C  
ATOM    562  O   LYS A  48      17.925   6.005  -2.355  1.00  0.00           O  
ATOM    563  CB  LYS A  48      16.858   4.528  -4.703  1.00  0.00           C  
ATOM    564  HB1 LYS A  48      16.090   4.294  -5.477  1.00  0.00           H  
ATOM    565  HB2 LYS A  48      17.683   3.777  -4.702  1.00  0.00           H  
ATOM    566  HB3 LYS A  48      17.452   5.432  -4.973  1.00  0.00           H  
ATOM    567  N   PRO A  49      17.423   4.111  -1.244  1.00  0.00           N  
ATOM    568  CA  PRO A  49      16.727   2.832  -1.067  1.00  0.00           C  
ATOM    569  HA  PRO A  49      16.776   2.238  -2.010  1.00  0.00           H  
ATOM    570  C   PRO A  49      15.289   3.021  -0.651  1.00  0.00           C  
ATOM    571  O   PRO A  49      14.947   4.104  -0.255  1.00  0.00           O  
ATOM    572  CB  PRO A  49      17.541   2.146   0.022  1.00  0.00           C  
ATOM    573  HB1 PRO A  49      17.705   1.059  -0.163  1.00  0.00           H  
ATOM    574  HB2 PRO A  49      16.992   2.038   0.987  1.00  0.00           H  
ATOM    575  CG  PRO A  49      18.819   2.935   0.142  1.00  0.00           C  
ATOM    576  HG1 PRO A  49      19.661   2.523  -0.461  1.00  0.00           H  
ATOM    577  HG2 PRO A  49      19.314   2.842   1.137  1.00  0.00           H  
ATOM    578  CD  PRO A  49      18.455   4.310  -0.212  1.00  0.00           C  
ATOM    579  HD1 PRO A  49      18.142   4.948   0.647  1.00  0.00           H  
ATOM    580  HD2 PRO A  49      19.309   4.956  -0.522  1.00  0.00           H  
ATOM    581  N   SER A  50      14.446   2.020  -0.821  1.00  0.00           N  
ATOM    582  HN  SER A  50      14.782   1.137  -1.205  1.00  0.00           H  
ATOM    583  CA  SER A  50      13.044   2.163  -0.466  1.00  0.00           C  
ATOM    584  HA  SER A  50      12.696   3.167  -0.805  1.00  0.00           H  
ATOM    585  C   SER A  50      12.853   2.073   1.066  1.00  0.00           C  
ATOM    586  O   SER A  50      11.813   2.489   1.610  1.00  0.00           O  
ATOM    587  CB  SER A  50      12.215   1.094  -1.190  1.00  0.00           C  
ATOM    588  HB1 SER A  50      12.647   0.850  -2.189  1.00  0.00           H  
ATOM    589  HB2 SER A  50      12.324   0.096  -0.706  1.00  0.00           H  
ATOM    590  OG  SER A  50      10.857   1.474  -1.292  1.00  0.00           O  
ATOM    591  HG  SER A  50      10.344   0.812  -1.740  1.00  0.00           H  
ATOM    592  N   CYS A  51      13.883   1.571   1.750  1.00  0.00           N  
ATOM    593  HN  CYS A  51      14.708   1.273   1.230  1.00  0.00           H  
ATOM    594  CA  CYS A  51      13.893   1.424   3.209  1.00  0.00           C  
ATOM    595  HA  CYS A  51      13.074   2.050   3.634  1.00  0.00           H  
ATOM    596  C   CYS A  51      15.224   1.894   3.803  1.00  0.00           C  
ATOM    597  O   CYS A  51      16.259   1.794   3.150  1.00  0.00           O  
ATOM    598  CB  CYS A  51      13.629  -0.041   3.580  1.00  0.00           C  
ATOM    599  HB1 CYS A  51      12.549  -0.291   3.458  1.00  0.00           H  
ATOM    600  HB2 CYS A  51      13.732  -0.195   4.680  1.00  0.00           H  
ATOM    601  SG  CYS A  51      14.687  -1.237   2.650  1.00  0.00           S  
ATOM    602  N   VAL A  52      15.217   2.360   5.049  1.00  0.00           N  
ATOM    603  HN  VAL A  52      14.342   2.373   5.574  1.00  0.00           H  
ATOM    604  CA  VAL A  52      16.441   2.854   5.681  1.00  0.00           C  
ATOM    605  HA  VAL A  52      17.313   2.458   5.110  1.00  0.00           H  
ATOM    606  C   VAL A  52      16.519   2.323   7.093  1.00  0.00           C  
ATOM    607  O   VAL A  52      15.482   2.172   7.748  1.00  0.00           O  
ATOM    608  CB  VAL A  52      16.552   4.456   5.724  1.00  0.00           C  
ATOM    609  HB  VAL A  52      17.329   4.704   6.484  1.00  0.00           H  
ATOM    610  CG1 VAL A  52      17.034   5.026   4.402  1.00  0.00           C  
ATOM    611 1HG1 VAL A  52      17.975   4.526   4.074  1.00  0.00           H  
ATOM    612 2HG1 VAL A  52      17.150   6.134   4.449  1.00  0.00           H  
ATOM    613 3HG1 VAL A  52      16.244   4.972   3.617  1.00  0.00           H  
ATOM    614  CG2 VAL A  52      15.263   5.140   6.173  1.00  0.00           C  
ATOM    615 1HG2 VAL A  52      14.909   4.721   7.144  1.00  0.00           H  
ATOM    616 2HG2 VAL A  52      14.473   5.086   5.388  1.00  0.00           H  
ATOM    617 3HG2 VAL A  52      15.379   6.248   6.220  1.00  0.00           H  
ATOM    618  N   PRO A  53      17.743   1.994   7.551  1.00  0.00           N  
ATOM    619  CA  PRO A  53      18.041   1.576   8.936  1.00  0.00           C  
ATOM    620  HA  PRO A  53      17.388   0.716   9.211  1.00  0.00           H  
ATOM    621  C   PRO A  53      17.913   2.680  10.008  1.00  0.00           C  
ATOM    622  O   PRO A  53      18.608   3.692  10.032  1.00  0.00           O  
ATOM    623  CB  PRO A  53      19.498   1.100   8.844  1.00  0.00           C  
ATOM    624  HB1 PRO A  53      20.077   1.218   9.789  1.00  0.00           H  
ATOM    625  HB2 PRO A  53      19.612  -0.006   8.768  1.00  0.00           H  
ATOM    626  CG  PRO A  53      20.057   1.849   7.692  1.00  0.00           C  
ATOM    627  HG1 PRO A  53      20.975   1.384   7.263  1.00  0.00           H  
ATOM    628  HG2 PRO A  53      20.519   2.823   7.977  1.00  0.00           H  
ATOM    629  CD  PRO A  53      18.938   1.984   6.704  1.00  0.00           C  
ATOM    630  HD1 PRO A  53      19.028   2.858   6.018  1.00  0.00           H  
ATOM    631  HD2 PRO A  53      18.932   1.210   5.902  1.00  0.00           H  
ATOM    632  N   LEU A  54      17.126   2.354  11.013  1.00  0.00           N  
ATOM    633  HN  LEU A  54      16.760   1.403  11.059  1.00  0.00           H  
ATOM    634  CA  LEU A  54      16.760   3.289  12.054  1.00  0.00           C  
ATOM    635  HA  LEU A  54      17.542   4.080  12.126  1.00  0.00           H  
ATOM    636  C   LEU A  54      16.647   2.583  13.385  1.00  0.00           C  
ATOM    637  O   LEU A  54      16.043   1.538  13.470  1.00  0.00           O  
ATOM    638  CB  LEU A  54      15.409   3.945  11.734  1.00  0.00           C  
ATOM    639  HB1 LEU A  54      14.666   3.128  11.580  1.00  0.00           H  
ATOM    640  HB2 LEU A  54      15.039   4.428  12.668  1.00  0.00           H  
ATOM    641  CG  LEU A  54      15.236   4.940  10.605  1.00  0.00           C  
ATOM    642  HG  LEU A  54      15.568   4.478   9.646  1.00  0.00           H  
ATOM    643  CD1 LEU A  54      13.773   5.359  10.490  1.00  0.00           C  
ATOM    644 1HD1 LEU A  54      13.646   6.091   9.659  1.00  0.00           H  
ATOM    645 2HD1 LEU A  54      13.375   5.751  11.455  1.00  0.00           H  
ATOM    646 3HD1 LEU A  54      13.096   4.480  10.378  1.00  0.00           H  
ATOM    647  CD2 LEU A  54      16.115   6.121  10.926  1.00  0.00           C  
ATOM    648 1HD2 LEU A  54      15.988   6.853  10.095  1.00  0.00           H  
ATOM    649 2HD2 LEU A  54      17.179   5.841  11.105  1.00  0.00           H  
ATOM    650 3HD2 LEU A  54      15.913   6.558  11.932  1.00  0.00           H  
ATOM    651  N   MET A  55      17.153   3.203  14.434  1.00  0.00           N  
ATOM    652  HN  MET A  55      17.646   4.087  14.307  1.00  0.00           H  
ATOM    653  CA  MET A  55      17.019   2.649  15.755  1.00  0.00           C  
ATOM    654  HA  MET A  55      17.222   1.553  15.713  1.00  0.00           H  
ATOM    655  C   MET A  55      15.624   2.871  16.259  1.00  0.00           C  
ATOM    656  O   MET A  55      15.166   3.996  16.351  1.00  0.00           O  
ATOM    657  CB  MET A  55      18.001   3.296  16.695  1.00  0.00           C  
ATOM    658  HB1 MET A  55      17.811   2.986  17.749  1.00  0.00           H  
ATOM    659  HB2 MET A  55      17.803   4.389  16.791  1.00  0.00           H  
ATOM    660  CG  MET A  55      19.408   3.042  16.311  1.00  0.00           C  
ATOM    661  HG1 MET A  55      19.620   3.231  15.233  1.00  0.00           H  
ATOM    662  HG2 MET A  55      20.126   3.791  16.719  1.00  0.00           H  
ATOM    663  SD  MET A  55      19.746   1.373  16.825  1.00  0.00           S  
ATOM    664  CE  MET A  55      21.553   1.454  16.930  1.00  0.00           C  
ATOM    665  HE1 MET A  55      21.765   0.408  17.252  1.00  0.00           H  
ATOM    666  HE2 MET A  55      21.970   2.260  17.577  1.00  0.00           H  
ATOM    667  HE3 MET A  55      22.082   1.800  16.012  1.00  0.00           H  
ATOM    668  N   ARG A  56      14.932   1.793  16.571  1.00  0.00           N  
ATOM    669  HN  ARG A  56      15.345   0.868  16.454  1.00  0.00           H  
ATOM    670  CA  ARG A  56      13.584   1.927  17.080  1.00  0.00           C  
ATOM    671  HA  ARG A  56      13.433   2.993  17.371  1.00  0.00           H  
ATOM    672  C   ARG A  56      13.383   1.061  18.336  1.00  0.00           C  
ATOM    673  O   ARG A  56      14.281   0.347  18.771  1.00  0.00           O  
ATOM    674  CB  ARG A  56      12.565   1.590  15.978  1.00  0.00           C  
ATOM    675  HB1 ARG A  56      12.726   0.557  15.591  1.00  0.00           H  
ATOM    676  HB2 ARG A  56      11.543   1.468  16.407  1.00  0.00           H  
ATOM    677  CG  ARG A  56      12.557   2.604  14.833  1.00  0.00           C  
ATOM    678  HG1 ARG A  56      13.513   2.601  14.260  1.00  0.00           H  
ATOM    679  HG2 ARG A  56      11.875   2.300  14.005  1.00  0.00           H  
ATOM    680  CD  ARG A  56      12.221   3.975  15.378  1.00  0.00           C  
ATOM    681  HD1 ARG A  56      12.952   4.256  16.172  1.00  0.00           H  
ATOM    682  HD2 ARG A  56      11.283   3.924  15.978  1.00  0.00           H  
ATOM    683  NE  ARG A  56      12.122   5.044  14.396  1.00  0.00           N  
ATOM    684  HE  ARG A  56      12.960   5.588  14.191  1.00  0.00           H  
ATOM    685  CZ  ARG A  56      11.003   5.352  13.752  1.00  0.00           C  
ATOM    686  NH1 ARG A  56       9.911   4.636  13.961  1.00  0.00           N  
ATOM    687 1HH1 ARG A  56       9.932   3.861  14.624  1.00  0.00           H  
ATOM    688 2HH1 ARG A  56       9.051   4.873  13.466  1.00  0.00           H  
ATOM    689  NH2 ARG A  56      10.976   6.360  12.889  1.00  0.00           N  
ATOM    690 1HH2 ARG A  56      11.818   6.912  12.728  1.00  0.00           H  
ATOM    691 2HH2 ARG A  56      10.116   6.597  12.394  1.00  0.00           H  
ATOM    692  N   CYS A  57      12.220   1.169  18.956  1.00  0.00           N  
ATOM    693  HN  CYS A  57      11.496   1.789  18.592  1.00  0.00           H  
ATOM    694  CA  CYS A  57      11.990   0.401  20.150  1.00  0.00           C  
ATOM    695  HA  CYS A  57      12.948   0.331  20.715  1.00  0.00           H  
ATOM    696  C   CYS A  57      11.597  -0.972  19.712  1.00  0.00           C  
ATOM    697  O   CYS A  57      10.885  -1.129  18.720  1.00  0.00           O  
ATOM    698  CB  CYS A  57      10.939   1.038  21.056  1.00  0.00           C  
ATOM    699  HB1 CYS A  57      10.475   0.278  21.727  1.00  0.00           H  
ATOM    700  HB2 CYS A  57      10.037   1.338  20.474  1.00  0.00           H  
ATOM    701  SG  CYS A  57      11.600   2.443  22.013  1.00  0.00           S  
ATOM    702  N   GLY A  58      12.130  -1.969  20.411  1.00  0.00           N  
ATOM    703  HN  GLY A  58      12.765  -1.751  21.179  1.00  0.00           H  
ATOM    704  CA  GLY A  58      11.835  -3.359  20.114  1.00  0.00           C  
ATOM    705  HA1 GLY A  58      10.873  -3.502  19.568  1.00  0.00           H  
ATOM    706  HA2 GLY A  58      12.500  -3.797  19.334  1.00  0.00           H  
ATOM    707  C   GLY A  58      11.892  -4.088  21.427  1.00  0.00           C  
ATOM    708  O   GLY A  58      12.377  -3.518  22.428  1.00  0.00           O  
ATOM    709  N   GLY A  59      11.385  -5.322  21.436  1.00  0.00           N  
ATOM    710  HN  GLY A  59      10.998  -5.702  20.572  1.00  0.00           H  
ATOM    711  CA  GLY A  59      11.365  -6.143  22.636  1.00  0.00           C  
ATOM    712  HA1 GLY A  59      12.160  -5.804  23.341  1.00  0.00           H  
ATOM    713  HA2 GLY A  59      11.732  -7.169  22.400  1.00  0.00           H  
ATOM    714  C   GLY A  59      10.036  -6.225  23.359  1.00  0.00           C  
ATOM    715  O   GLY A  59       8.977  -5.873  22.858  1.00  0.00           O  
ATOM    716  N   CYS A  60      10.105  -6.725  24.575  1.00  0.00           N  
ATOM    717  HN  CYS A  60      11.015  -6.978  24.961  1.00  0.00           H  
ATOM    718  CA  CYS A  60       8.912  -6.923  25.377  1.00  0.00           C  
ATOM    719  HA  CYS A  60       8.090  -6.310  24.939  1.00  0.00           H  
ATOM    720  C   CYS A  60       9.134  -6.468  26.818  1.00  0.00           C  
ATOM    721  O   CYS A  60      10.218  -6.648  27.379  1.00  0.00           O  
ATOM    722  CB  CYS A  60       8.491  -8.400  25.328  1.00  0.00           C  
ATOM    723  HB1 CYS A  60       7.834  -8.584  24.446  1.00  0.00           H  
ATOM    724  HB2 CYS A  60       7.775  -8.624  26.153  1.00  0.00           H  
ATOM    725  SG  CYS A  60       9.873  -9.598  25.348  1.00  0.00           S  
ATOM    726  N   CYS A  61       8.101  -5.878  27.408  1.00  0.00           N  
ATOM    727  HN  CYS A  61       7.243  -5.727  26.877  1.00  0.00           H  
ATOM    728  CA  CYS A  61       8.165  -5.442  28.793  1.00  0.00           C  
ATOM    729  HA  CYS A  61       9.199  -5.079  28.999  1.00  0.00           H  
ATOM    730  C   CYS A  61       7.856  -6.575  29.756  1.00  0.00           C  
ATOM    731  O   CYS A  61       7.874  -6.370  30.985  1.00  0.00           O  
ATOM    732  CB  CYS A  61       7.205  -4.297  29.019  1.00  0.00           C  
ATOM    733  HB1 CYS A  61       7.106  -4.054  30.103  1.00  0.00           H  
ATOM    734  HB2 CYS A  61       6.152  -4.600  28.814  1.00  0.00           H  
ATOM    735  SG  CYS A  61       7.669  -2.871  28.071  1.00  0.00           S  
ATOM    736  N   ASN A  62       7.466  -7.724  29.182  1.00  0.00           N  
ATOM    737  HN  ASN A  62       7.355  -7.745  28.168  1.00  0.00           H  
ATOM    738  CA  ASN A  62       7.192  -8.946  29.934  1.00  0.00           C  
ATOM    739  HA  ASN A  62       6.793  -9.701  29.217  1.00  0.00           H  
ATOM    740  C   ASN A  62       6.158  -8.742  31.003  1.00  0.00           C  
ATOM    741  O   ASN A  62       6.095  -9.507  31.961  1.00  0.00           O  
ATOM    742  CB  ASN A  62       8.488  -9.510  30.529  1.00  0.00           C  
ATOM    743  HB1 ASN A  62       8.279 -10.173  31.401  1.00  0.00           H  
ATOM    744  HB2 ASN A  62       9.074  -8.717  31.048  1.00  0.00           H  
ATOM    745  CG  ASN A  62       9.335 -10.228  29.475  1.00  0.00           C  
ATOM    746  ND2 ASN A  62      10.648 -10.031  29.502  1.00  0.00           N  
ATOM    747 1HD2 ASN A  62      11.101  -9.463  30.218  1.00  0.00           H  
ATOM    748 2HD2 ASN A  62      11.212 -10.509  28.800  1.00  0.00           H  
ATOM    749  OD1 ASN A  62       8.789 -10.912  28.612  1.00  0.00           O  
ATOM    750  N   ASP A  63       5.342  -7.705  30.822  1.00  0.00           N  
ATOM    751  HN  ASP A  63       5.515  -7.072  30.041  1.00  0.00           H  
ATOM    752  CA  ASP A  63       4.209  -7.444  31.704  1.00  0.00           C  
ATOM    753  HA  ASP A  63       4.045  -8.342  32.345  1.00  0.00           H  
ATOM    754  C   ASP A  63       2.947  -7.205  30.868  1.00  0.00           C  
ATOM    755  O   ASP A  63       3.033  -6.767  29.715  1.00  0.00           O  
ATOM    756  CB  ASP A  63       4.468  -6.237  32.614  1.00  0.00           C  
ATOM    757  HB1 ASP A  63       3.510  -5.826  33.010  1.00  0.00           H  
ATOM    758  HB2 ASP A  63       4.812  -5.359  32.020  1.00  0.00           H  
ATOM    759  CG  ASP A  63       5.445  -6.540  33.755  1.00  0.00           C  
ATOM    760  OD1 ASP A  63       6.461  -7.226  33.536  1.00  0.00           O  
ATOM    761  OD2 ASP A  63       5.180  -6.097  34.886  1.00  0.00           O  
ATOM    762  N   GLU A  64       1.782  -7.430  31.473  1.00  0.00           N  
ATOM    763  HN  GLU A  64       1.781  -7.741  32.444  1.00  0.00           H  
ATOM    764  CA  GLU A  64       0.506  -7.244  30.786  1.00  0.00           C  
ATOM    765  HA  GLU A  64       0.593  -7.678  29.763  1.00  0.00           H  
ATOM    766  C   GLU A  64       0.164  -5.754  30.650  1.00  0.00           C  
ATOM    767  O   GLU A  64      -0.293  -5.290  29.600  1.00  0.00           O  
ATOM    768  CB  GLU A  64      -0.611  -7.986  31.530  1.00  0.00           C  
ATOM    769  HB1 GLU A  64      -0.363  -9.068  31.629  1.00  0.00           H  
ATOM    770  HB2 GLU A  64      -1.604  -7.831  31.048  1.00  0.00           H  
ATOM    771  HB3 GLU A  64      -0.832  -7.519  32.518  1.00  0.00           H  
ATOM    772  N   GLY A  65       0.405  -5.007  31.720  1.00  0.00           N  
ATOM    773  HN  GLY A  65       0.877  -5.421  32.524  1.00  0.00           H  
ATOM    774  CA  GLY A  65       0.010  -3.616  31.766  1.00  0.00           C  
ATOM    775  HA1 GLY A  65      -0.412  -3.364  32.767  1.00  0.00           H  
ATOM    776  HA2 GLY A  65      -0.891  -3.446  31.131  1.00  0.00           H  
ATOM    777  C   GLY A  65       1.110  -2.641  31.395  1.00  0.00           C  
ATOM    778  O   GLY A  65       1.046  -1.465  31.764  1.00  0.00           O  
ATOM    779  N   LEU A  66       2.125  -3.118  30.679  1.00  0.00           N  
ATOM    780  HN  LEU A  66       2.151  -4.107  30.432  1.00  0.00           H  
ATOM    781  CA  LEU A  66       3.197  -2.237  30.247  1.00  0.00           C  
ATOM    782  HA  LEU A  66       2.903  -1.191  30.495  1.00  0.00           H  
ATOM    783  C   LEU A  66       3.419  -2.317  28.746  1.00  0.00           C  
ATOM    784  O   LEU A  66       3.371  -3.388  28.165  1.00  0.00           O  
ATOM    785  CB  LEU A  66       4.509  -2.547  30.984  1.00  0.00           C  
ATOM    786  HB1 LEU A  66       5.327  -1.939  30.533  1.00  0.00           H  
ATOM    787  HB2 LEU A  66       4.835  -3.580  30.719  1.00  0.00           H  
ATOM    788  CG  LEU A  66       4.557  -2.389  32.506  1.00  0.00           C  
ATOM    789  HG  LEU A  66       3.986  -3.236  32.952  1.00  0.00           H  
ATOM    790  CD1 LEU A  66       5.982  -2.467  33.028  1.00  0.00           C  
ATOM    791 1HD1 LEU A  66       6.017  -2.352  34.136  1.00  0.00           H  
ATOM    792 2HD1 LEU A  66       6.644  -1.728  32.520  1.00  0.00           H  
ATOM    793 3HD1 LEU A  66       6.487  -3.405  32.699  1.00  0.00           H  
ATOM    794  CD2 LEU A  66       3.899  -1.125  32.936  1.00  0.00           C  
ATOM    795 1HD2 LEU A  66       3.934  -1.010  34.044  1.00  0.00           H  
ATOM    796 2HD2 LEU A  66       2.856  -1.053  32.549  1.00  0.00           H  
ATOM    797 3HD2 LEU A  66       4.334  -0.239  32.418  1.00  0.00           H  
ATOM    798  N   GLU A  67       3.644  -1.171  28.121  1.00  0.00           N  
ATOM    799  HN  GLU A  67       3.559  -0.296  28.637  1.00  0.00           H  
ATOM    800  CA  GLU A  67       4.009  -1.135  26.719  1.00  0.00           C  
ATOM    801  HA  GLU A  67       4.097  -2.179  26.337  1.00  0.00           H  
ATOM    802  C   GLU A  67       5.379  -0.462  26.656  1.00  0.00           C  
ATOM    803  O   GLU A  67       5.764   0.254  27.597  1.00  0.00           O  
ATOM    804  CB  GLU A  67       2.994  -0.373  25.866  1.00  0.00           C  
ATOM    805  HB1 GLU A  67       3.160  -0.577  24.782  1.00  0.00           H  
ATOM    806  HB2 GLU A  67       1.975  -0.809  25.985  1.00  0.00           H  
ATOM    807  CG  GLU A  67       2.970   1.118  26.130  1.00  0.00           C  
ATOM    808  HG1 GLU A  67       4.000   1.543  26.090  1.00  0.00           H  
ATOM    809  HG2 GLU A  67       2.725   1.327  27.198  1.00  0.00           H  
ATOM    810  CD  GLU A  67       2.028   1.887  25.196  1.00  0.00           C  
ATOM    811  OE1 GLU A  67       1.354   1.255  24.346  1.00  0.00           O  
ATOM    812  OE2 GLU A  67       1.992   3.137  25.286  1.00  0.00           O  
ATOM    813  N   CYS A  68       6.123  -0.694  25.569  1.00  0.00           N  
ATOM    814  HN  CYS A  68       5.754  -1.288  24.826  1.00  0.00           H  
ATOM    815  CA  CYS A  68       7.460  -0.108  25.427  1.00  0.00           C  
ATOM    816  HA  CYS A  68       7.816   0.174  26.445  1.00  0.00           H  
ATOM    817  C   CYS A  68       7.480   1.151  24.564  1.00  0.00           C  
ATOM    818  O   CYS A  68       7.127   1.109  23.395  1.00  0.00           O  
ATOM    819  CB  CYS A  68       8.435  -1.121  24.864  1.00  0.00           C  
ATOM    820  HB1 CYS A  68       8.436  -2.069  25.451  1.00  0.00           H  
ATOM    821  HB2 CYS A  68       8.090  -1.534  23.887  1.00  0.00           H  
ATOM    822  SG  CYS A  68      10.067  -0.406  24.747  1.00  0.00           S  
ATOM    823  N   VAL A  69       7.890   2.269  25.160  1.00  0.00           N  
ATOM    824  HN  VAL A  69       8.174   2.230  26.139  1.00  0.00           H  
ATOM    825  CA  VAL A  69       7.946   3.552  24.457  1.00  0.00           C  
ATOM    826  HA  VAL A  69       7.663   3.382  23.392  1.00  0.00           H  
ATOM    827  C   VAL A  69       9.328   4.169  24.492  1.00  0.00           C  
ATOM    828  O   VAL A  69      10.105   3.899  25.403  1.00  0.00           O  
ATOM    829  CB  VAL A  69       6.985   4.598  25.055  1.00  0.00           C  
ATOM    830  HB  VAL A  69       7.128   5.558  24.506  1.00  0.00           H  
ATOM    831  CG1 VAL A  69       5.551   4.158  24.874  1.00  0.00           C  
ATOM    832 1HG1 VAL A  69       4.856   4.915  25.307  1.00  0.00           H  
ATOM    833 2HG1 VAL A  69       5.372   3.141  25.294  1.00  0.00           H  
ATOM    834 3HG1 VAL A  69       5.315   3.939  23.806  1.00  0.00           H  
ATOM    835  CG2 VAL A  69       7.304   4.831  26.501  1.00  0.00           C  
ATOM    836 1HG2 VAL A  69       6.609   5.588  26.934  1.00  0.00           H  
ATOM    837 2HG2 VAL A  69       8.372   5.114  26.651  1.00  0.00           H  
ATOM    838 3HG2 VAL A  69       7.301   3.882  27.086  1.00  0.00           H  
ATOM    839  N   PRO A  70       9.667   4.958  23.459  1.00  0.00           N  
ATOM    840  CA  PRO A  70      10.915   5.728  23.508  1.00  0.00           C  
ATOM    841  HA  PRO A  70      11.773   5.062  23.761  1.00  0.00           H  
ATOM    842  C   PRO A  70      10.828   6.895  24.510  1.00  0.00           C  
ATOM    843  O   PRO A  70       9.885   7.689  24.460  1.00  0.00           O  
ATOM    844  CB  PRO A  70      11.053   6.256  22.078  1.00  0.00           C  
ATOM    845  HB1 PRO A  70      11.740   5.658  21.434  1.00  0.00           H  
ATOM    846  HB2 PRO A  70      11.615   7.216  21.997  1.00  0.00           H  
ATOM    847  CG  PRO A  70       9.633   6.326  21.570  1.00  0.00           C  
ATOM    848  HG1 PRO A  70       9.133   7.303  21.765  1.00  0.00           H  
ATOM    849  HG2 PRO A  70       9.554   6.360  20.458  1.00  0.00           H  
ATOM    850  CD  PRO A  70       8.936   5.155  22.191  1.00  0.00           C  
ATOM    851  HD1 PRO A  70       7.834   5.279  22.306  1.00  0.00           H  
ATOM    852  HD2 PRO A  70       8.882   4.250  21.542  1.00  0.00           H  
ATOM    853  N   THR A  71      11.841   7.042  25.354  1.00  0.00           N  
ATOM    854  HN  THR A  71      12.600   6.361  25.359  1.00  0.00           H  
ATOM    855  CA  THR A  71      11.874   8.159  26.263  1.00  0.00           C  
ATOM    856  HA  THR A  71      10.843   8.578  26.323  1.00  0.00           H  
ATOM    857  C   THR A  71      12.758   9.196  25.578  1.00  0.00           C  
ATOM    858  O   THR A  71      12.265  10.284  25.295  1.00  0.00           O  
ATOM    859  CB  THR A  71      12.313   7.768  27.708  1.00  0.00           C  
ATOM    860  HB  THR A  71      12.287   8.679  28.350  1.00  0.00           H  
ATOM    861  CG2 THR A  71      11.362   6.759  28.265  1.00  0.00           C  
ATOM    862 1HG2 THR A  71      11.676   6.480  29.298  1.00  0.00           H  
ATOM    863 2HG2 THR A  71      11.257   5.869  27.602  1.00  0.00           H  
ATOM    864 3HG2 THR A  71      10.305   7.112  28.228  1.00  0.00           H  
ATOM    865  OG1 THR A  71      13.628   7.220  27.742  1.00  0.00           O  
ATOM    866  HG1 THR A  71      13.895   6.982  28.622  1.00  0.00           H  
ATOM    867  N   GLU A  72      14.035   8.918  25.315  1.00  0.00           N  
ATOM    868  HN  GLU A  72      14.454   8.050  25.650  1.00  0.00           H  
ATOM    869  CA  GLU A  72      14.837   9.881  24.532  1.00  0.00           C  
ATOM    870  HA  GLU A  72      14.301  10.858  24.578  1.00  0.00           H  
ATOM    871  C   GLU A  72      15.025   9.541  23.020  1.00  0.00           C  
ATOM    872  O   GLU A  72      15.211   8.368  22.628  1.00  0.00           O  
ATOM    873  CB  GLU A  72      16.195  10.094  25.184  1.00  0.00           C  
ATOM    874  HB1 GLU A  72      16.074  10.282  26.276  1.00  0.00           H  
ATOM    875  HB2 GLU A  72      16.627  11.072  24.867  1.00  0.00           H  
ATOM    876  CG  GLU A  72      17.175   9.000  24.955  1.00  0.00           C  
ATOM    877  HG1 GLU A  72      17.491   8.946  23.887  1.00  0.00           H  
ATOM    878  HG2 GLU A  72      16.699   7.995  25.041  1.00  0.00           H  
ATOM    879  CD  GLU A  72      18.352   9.136  25.875  1.00  0.00           C  
ATOM    880  OE1 GLU A  72      18.358  10.138  26.643  1.00  0.00           O  
ATOM    881  OE2 GLU A  72      19.258   8.262  25.845  1.00  0.00           O  
ATOM    882  N   GLU A  73      14.970  10.579  22.178  1.00  0.00           N  
ATOM    883  HN  GLU A  73      14.873  11.519  22.561  1.00  0.00           H  
ATOM    884  CA  GLU A  73      15.045  10.410  20.720  1.00  0.00           C  
ATOM    885  HA  GLU A  73      15.514   9.419  20.519  1.00  0.00           H  
ATOM    886  C   GLU A  73      15.867  11.478  19.966  1.00  0.00           C  
ATOM    887  O   GLU A  73      15.909  12.650  20.359  1.00  0.00           O  
ATOM    888  CB  GLU A  73      13.623  10.375  20.151  1.00  0.00           C  
ATOM    889  HB1 GLU A  73      13.644  10.100  19.071  1.00  0.00           H  
ATOM    890  HB2 GLU A  73      13.063   9.502  20.560  1.00  0.00           H  
ATOM    891  CG  GLU A  73      12.829  11.659  20.357  1.00  0.00           C  
ATOM    892  HG1 GLU A  73      13.134  12.440  19.622  1.00  0.00           H  
ATOM    893  HG2 GLU A  73      13.133  12.170  21.300  1.00  0.00           H  
ATOM    894  CD  GLU A  73      11.325  11.432  20.320  1.00  0.00           C  
ATOM    895  OE1 GLU A  73      10.578  12.452  20.277  1.00  0.00           O  
ATOM    896  OE2 GLU A  73      10.900  10.240  20.351  1.00  0.00           O  
ATOM    897  N   SER A  74      16.539  11.074  18.888  1.00  0.00           N  
ATOM    898  HN  SER A  74      16.531  10.092  18.612  1.00  0.00           H  
ATOM    899  CA  SER A  74      17.290  12.058  18.104  1.00  0.00           C  
ATOM    900  HA  SER A  74      17.003  13.072  18.470  1.00  0.00           H  
ATOM    901  C   SER A  74      16.899  11.969  16.642  1.00  0.00           C  
ATOM    902  O   SER A  74      15.878  11.384  16.272  1.00  0.00           O  
ATOM    903  CB  SER A  74      18.817  11.939  18.213  1.00  0.00           C  
ATOM    904  HB1 SER A  74      19.311  12.876  17.865  1.00  0.00           H  
ATOM    905  HB2 SER A  74      19.137  11.945  19.281  1.00  0.00           H  
ATOM    906  OG  SER A  74      19.346  10.821  17.543  1.00  0.00           O  
ATOM    907  HG  SER A  74      20.291  10.747  17.610  1.00  0.00           H  
ATOM    908  N   ASN A  75      17.709  12.652  15.844  1.00  0.00           N  
ATOM    909  HN  ASN A  75      18.544  13.065  16.258  1.00  0.00           H  
ATOM    910  CA  ASN A  75      17.491  12.853  14.423  1.00  0.00           C  
ATOM    911  HA  ASN A  75      16.606  12.253  14.108  1.00  0.00           H  
ATOM    912  C   ASN A  75      18.716  12.413  13.584  1.00  0.00           C  
ATOM    913  O   ASN A  75      19.799  12.952  13.771  1.00  0.00           O  
ATOM    914  CB  ASN A  75      17.171  14.335  14.237  1.00  0.00           C  
ATOM    915  HB1 ASN A  75      18.057  14.965  14.484  1.00  0.00           H  
ATOM    916  HB2 ASN A  75      16.467  14.689  15.026  1.00  0.00           H  
ATOM    917  CG  ASN A  75      16.649  14.665  12.873  1.00  0.00           C  
ATOM    918  ND2 ASN A  75      15.325  14.551  12.707  1.00  0.00           N  
ATOM    919 1HD2 ASN A  75      14.695  14.235  13.444  1.00  0.00           H  
ATOM    920 2HD2 ASN A  75      14.969  14.776  11.778  1.00  0.00           H  
ATOM    921  OD1 ASN A  75      17.418  15.050  11.974  1.00  0.00           O  
ATOM    922  N   ILE A  76      18.557  11.457  12.667  1.00  0.00           N  
ATOM    923  HN  ILE A  76      17.639  11.030  12.540  1.00  0.00           H  
ATOM    924  CA  ILE A  76      19.690  11.008  11.833  1.00  0.00           C  
ATOM    925  HA  ILE A  76      20.623  11.467  12.236  1.00  0.00           H  
ATOM    926  C   ILE A  76      19.510  11.481  10.390  1.00  0.00           C  
ATOM    927  O   ILE A  76      18.380  11.686   9.946  1.00  0.00           O  
ATOM    928  CB  ILE A  76      19.870   9.453  11.835  1.00  0.00           C  
ATOM    929  HB  ILE A  76      19.779   9.111  12.892  1.00  0.00           H  
ATOM    930  CG1 ILE A  76      21.271   9.063  11.349  1.00  0.00           C  
ATOM    931 1HG1 ILE A  76      21.447   9.453  10.319  1.00  0.00           H  
ATOM    932 2HG1 ILE A  76      22.049   9.635  11.906  1.00  0.00           H  
ATOM    933  CG2 ILE A  76      18.761   8.738  11.024  1.00  0.00           C  
ATOM    934 1HG2 ILE A  76      17.742   9.022  11.377  1.00  0.00           H  
ATOM    935 2HG2 ILE A  76      18.901   7.632  11.033  1.00  0.00           H  
ATOM    936 3HG2 ILE A  76      18.877   8.920   9.930  1.00  0.00           H  
ATOM    937  CD1 ILE A  76      21.568   7.563  11.409  1.00  0.00           C  
ATOM    938 1HD1 ILE A  76      22.587   7.279  11.056  1.00  0.00           H  
ATOM    939 2HD1 ILE A  76      20.790   6.991  10.852  1.00  0.00           H  
ATOM    940 3HD1 ILE A  76      21.392   7.173  12.439  1.00  0.00           H  
ATOM    941  N   THR A  77      20.607  11.746   9.680  1.00  0.00           N  
ATOM    942  HN  THR A  77      21.530  11.585  10.084  1.00  0.00           H  
ATOM    943  CA  THR A  77      20.481  12.276   8.301  1.00  0.00           C  
ATOM    944  HA  THR A  77      19.394  12.288   8.052  1.00  0.00           H  
ATOM    945  C   THR A  77      21.182  11.428   7.228  1.00  0.00           C  
ATOM    946  O   THR A  77      22.372  11.116   7.335  1.00  0.00           O  
ATOM    947  CB  THR A  77      20.987  13.742   8.211  1.00  0.00           C  
ATOM    948  HB  THR A  77      22.092  13.753   8.360  1.00  0.00           H  
ATOM    949  CG2 THR A  77      20.669  14.322   6.841  1.00  0.00           C  
ATOM    950 1HG2 THR A  77      21.032  15.374   6.776  1.00  0.00           H  
ATOM    951 2HG2 THR A  77      19.585  14.239   6.594  1.00  0.00           H  
ATOM    952 3HG2 THR A  77      21.073  13.690   6.016  1.00  0.00           H  
ATOM    953  OG1 THR A  77      20.365  14.536   9.252  1.00  0.00           O  
ATOM    954  HG1 THR A  77      20.674  15.433   9.197  1.00  0.00           H  
ATOM    955  N   MET A  78      20.439  11.085   6.178  1.00  0.00           N  
ATOM    956  HN  MET A  78      19.506  11.484   6.071  1.00  0.00           H  
ATOM    957  CA  MET A  78      20.937  10.148   5.178  1.00  0.00           C  
ATOM    958  HA  MET A  78      22.017   9.959   5.383  1.00  0.00           H  
ATOM    959  C   MET A  78      20.806  10.664   3.765  1.00  0.00           C  
ATOM    960  O   MET A  78      19.866  11.404   3.464  1.00  0.00           O  
ATOM    961  CB  MET A  78      20.186   8.820   5.297  1.00  0.00           C  
ATOM    962  HB1 MET A  78      19.168   8.897   4.848  1.00  0.00           H  
ATOM    963  HB2 MET A  78      20.626   8.052   4.620  1.00  0.00           H  
ATOM    964  CG  MET A  78      20.113   8.314   6.702  1.00  0.00           C  
ATOM    965  HG1 MET A  78      19.425   8.943   7.313  1.00  0.00           H  
ATOM    966  HG2 MET A  78      21.069   8.507   7.242  1.00  0.00           H  
ATOM    967  SD  MET A  78      19.657   6.575   6.814  1.00  0.00           S  
ATOM    968  CE  MET A  78      19.766   6.299   8.585  1.00  0.00           C  
ATOM    969  HE1 MET A  78      19.484   5.223   8.654  1.00  0.00           H  
ATOM    970  HE2 MET A  78      19.162   6.993   9.215  1.00  0.00           H  
ATOM    971  HE3 MET A  78      20.743   6.568   9.051  1.00  0.00           H  
ATOM    972  N   GLN A  79      21.736  10.241   2.904  1.00  0.00           N  
ATOM    973  HN  GLN A  79      22.506   9.673   3.257  1.00  0.00           H  
ATOM    974  CA  GLN A  79      21.696  10.557   1.482  1.00  0.00           C  
ATOM    975  HA  GLN A  79      21.250  11.571   1.351  1.00  0.00           H  
ATOM    976  C   GLN A  79      20.850   9.552   0.737  1.00  0.00           C  
ATOM    977  O   GLN A  79      21.203   8.397   0.627  1.00  0.00           O  
ATOM    978  CB  GLN A  79      23.105  10.568   0.931  1.00  0.00           C  
ATOM    979  HB1 GLN A  79      23.643   9.637   1.224  1.00  0.00           H  
ATOM    980  HB2 GLN A  79      23.090  10.440  -0.177  1.00  0.00           H  
ATOM    981  CG  GLN A  79      23.912  11.779   1.307  1.00  0.00           C  
ATOM    982  HG1 GLN A  79      23.786  12.027   2.387  1.00  0.00           H  
ATOM    983  HG2 GLN A  79      23.481  12.705   0.860  1.00  0.00           H  
ATOM    984  CD  GLN A  79      25.374  11.630   0.949  1.00  0.00           C  
ATOM    985  NE2 GLN A  79      26.071  12.762   0.785  1.00  0.00           N  
ATOM    986 1HE2 GLN A  79      27.057  12.662   0.544  1.00  0.00           H  
ATOM    987 2HE2 GLN A  79      25.658  13.687   0.904  1.00  0.00           H  
ATOM    988  OE1 GLN A  79      25.875  10.507   0.805  1.00  0.00           O  
ATOM    989  N   ILE A  80      19.754  10.029   0.181  1.00  0.00           N  
ATOM    990  HN  ILE A  80      19.589  11.035   0.223  1.00  0.00           H  
ATOM    991  CA  ILE A  80      18.773   9.201  -0.486  1.00  0.00           C  
ATOM    992  HA  ILE A  80      19.197   8.179  -0.621  1.00  0.00           H  
ATOM    993  C   ILE A  80      18.442   9.778  -1.851  1.00  0.00           C  
ATOM    994  O   ILE A  80      18.463  11.004  -2.058  1.00  0.00           O  
ATOM    995  CB  ILE A  80      17.477   9.097   0.345  1.00  0.00           C  
ATOM    996  HB  ILE A  80      17.006  10.107   0.363  1.00  0.00           H  
ATOM    997  CG1 ILE A  80      17.789   8.707   1.790  1.00  0.00           C  
ATOM    998 1HG1 ILE A  80      16.880   8.807   2.428  1.00  0.00           H  
ATOM    999 2HG1 ILE A  80      18.441   9.473   2.271  1.00  0.00           H  
ATOM   1000  CG2 ILE A  80      16.489   8.146  -0.270  1.00  0.00           C  
ATOM   1001 1HG2 ILE A  80      16.261   8.430  -1.324  1.00  0.00           H  
ATOM   1002 2HG2 ILE A  80      15.561   8.064   0.343  1.00  0.00           H  
ATOM   1003 3HG2 ILE A  80      16.835   7.089  -0.195  1.00  0.00           H  
ATOM   1004  CD1 ILE A  80      18.375   7.368   1.933  1.00  0.00           C  
ATOM   1005 1HD1 ILE A  80      18.603   7.084   2.987  1.00  0.00           H  
ATOM   1006 2HD1 ILE A  80      19.284   7.268   1.295  1.00  0.00           H  
ATOM   1007 3HD1 ILE A  80      17.723   6.602   1.452  1.00  0.00           H  
ATOM   1008  N   MET A  81      18.108   8.893  -2.777  1.00  0.00           N  
ATOM   1009  HN  MET A  81      18.146   7.898  -2.555  1.00  0.00           H  
ATOM   1010  CA  MET A  81      17.692   9.307  -4.093  1.00  0.00           C  
ATOM   1011  HA  MET A  81      18.164  10.290  -4.328  1.00  0.00           H  
ATOM   1012  C   MET A  81      16.188   9.464  -4.135  1.00  0.00           C  
ATOM   1013  O   MET A  81      15.454   8.504  -4.000  1.00  0.00           O  
ATOM   1014  CB  MET A  81      18.119   8.293  -5.143  1.00  0.00           C  
ATOM   1015  HB1 MET A  81      17.840   7.264  -4.817  1.00  0.00           H  
ATOM   1016  HB2 MET A  81      17.481   8.391  -6.052  1.00  0.00           H  
ATOM   1017  CG  MET A  81      19.578   8.337  -5.527  1.00  0.00           C  
ATOM   1018  HG1 MET A  81      19.931   7.356  -5.922  1.00  0.00           H  
ATOM   1019  HG2 MET A  81      20.239   8.405  -4.632  1.00  0.00           H  
ATOM   1020  SD  MET A  81      19.890   9.677  -6.691  1.00  0.00           S  
ATOM   1021  CE  MET A  81      18.507   9.463  -7.840  1.00  0.00           C  
ATOM   1022  HE1 MET A  81      18.700  10.292  -8.560  1.00  0.00           H  
ATOM   1023  HE2 MET A  81      17.494   9.458  -7.375  1.00  0.00           H  
ATOM   1024  HE3 MET A  81      18.411   8.448  -8.292  1.00  0.00           H  
ATOM   1025  N   ARG A  82      15.740  10.696  -4.310  1.00  0.00           N  
ATOM   1026  HN  ARG A  82      16.406  11.467  -4.265  1.00  0.00           H  
ATOM   1027  CA  ARG A  82      14.336  11.001  -4.564  1.00  0.00           C  
ATOM   1028  HA  ARG A  82      13.708  10.190  -4.127  1.00  0.00           H  
ATOM   1029  C   ARG A  82      14.141  11.008  -6.095  1.00  0.00           C  
ATOM   1030  O   ARG A  82      14.872  11.674  -6.831  1.00  0.00           O  
ATOM   1031  CB  ARG A  82      13.922  12.342  -3.931  1.00  0.00           C  
ATOM   1032  HB1 ARG A  82      12.849  12.575  -4.125  1.00  0.00           H  
ATOM   1033  HB2 ARG A  82      14.586  13.172  -4.267  1.00  0.00           H  
ATOM   1034  HB3 ARG A  82      14.153  12.365  -2.840  1.00  0.00           H  
ATOM   1035  N   ILE A  83      13.195  10.209  -6.564  1.00  0.00           N  
ATOM   1036  HN  ILE A  83      12.588   9.735  -5.896  1.00  0.00           H  
ATOM   1037  CA  ILE A  83      12.977   9.973  -7.977  1.00  0.00           C  
ATOM   1038  HA  ILE A  83      13.615  10.690  -8.544  1.00  0.00           H  
ATOM   1039  C   ILE A  83      11.525  10.163  -8.447  1.00  0.00           C  
ATOM   1040  O   ILE A  83      10.644   9.354  -8.111  1.00  0.00           O  
ATOM   1041  CB  ILE A  83      13.430   8.501  -8.374  1.00  0.00           C  
ATOM   1042  HB1 ILE A  83      14.483   8.363  -8.033  1.00  0.00           H  
ATOM   1043  HB2 ILE A  83      13.296   8.286  -9.460  1.00  0.00           H  
ATOM   1044  HB3 ILE A  83      12.742   7.716  -7.981  1.00  0.00           H  
ATOM   1045  N   LYS A  84      11.291  11.164  -9.295  1.00  0.00           N  
ATOM   1046  HN  LYS A  84      12.023  11.847  -9.490  1.00  0.00           H  
ATOM   1047  CA  LYS A  84       9.985  11.285  -9.948  1.00  0.00           C  
ATOM   1048  HA  LYS A  84       9.229  10.771  -9.310  1.00  0.00           H  
ATOM   1049  C   LYS A  84      10.037  10.555 -11.325  1.00  0.00           C  
ATOM   1050  O   LYS A  84      10.819  10.912 -12.220  1.00  0.00           O  
ATOM   1051  CB  LYS A  84       9.581  12.758 -10.075  1.00  0.00           C  
ATOM   1052  HB1 LYS A  84       9.991  13.351  -9.224  1.00  0.00           H  
ATOM   1053  HB2 LYS A  84      10.124  13.241 -10.920  1.00  0.00           H  
ATOM   1054  CG  LYS A  84       8.084  12.979 -10.207  1.00  0.00           C  
ATOM   1055  HG1 LYS A  84       7.672  12.486 -11.118  1.00  0.00           H  
ATOM   1056  HG2 LYS A  84       7.513  12.411  -9.436  1.00  0.00           H  
ATOM   1057  CD  LYS A  84       7.753  14.477 -10.172  1.00  0.00           C  
ATOM   1058  HD1 LYS A  84       6.667  14.658 -10.347  1.00  0.00           H  
ATOM   1059  HD2 LYS A  84       8.163  15.005 -11.064  1.00  0.00           H  
ATOM   1060  CE  LYS A  84       8.226  15.131  -8.868  1.00  0.00           C  
ATOM   1061  HE1 LYS A  84       9.313  14.940  -8.711  1.00  0.00           H  
ATOM   1062  HE2 LYS A  84       7.807  14.589  -7.988  1.00  0.00           H  
ATOM   1063  NZ  LYS A  84       7.937  16.584  -8.765  1.00  0.00           N  
ATOM   1064  HZ1 LYS A  84       8.252  17.019  -7.898  1.00  0.00           H  
ATOM   1065  HZ2 LYS A  84       6.942  16.759  -8.909  1.00  0.00           H  
ATOM   1066  HZ3 LYS A  84       8.321  17.080  -9.570  1.00  0.00           H  
ATOM   1067  N   PRO A  85       9.247   9.471 -11.462  1.00  0.00           N  
ATOM   1068  CA  PRO A  85       9.333   8.632 -12.666  1.00  0.00           C  
ATOM   1069  HA  PRO A  85      10.342   8.163 -12.734  1.00  0.00           H  
ATOM   1070  C   PRO A  85       9.035   9.413 -13.931  1.00  0.00           C  
ATOM   1071  O   PRO A  85       7.976  10.021 -14.004  1.00  0.00           O  
ATOM   1072  CB  PRO A  85       8.266   7.555 -12.421  1.00  0.00           C  
ATOM   1073  HB1 PRO A  85       7.776   7.186 -13.352  1.00  0.00           H  
ATOM   1074  HB2 PRO A  85       8.683   6.573 -12.097  1.00  0.00           H  
ATOM   1075  CG  PRO A  85       7.331   8.153 -11.454  1.00  0.00           C  
ATOM   1076  HG1 PRO A  85       6.479   8.692 -11.930  1.00  0.00           H  
ATOM   1077  HG2 PRO A  85       6.720   7.403 -10.900  1.00  0.00           H  
ATOM   1078  CD  PRO A  85       8.172   9.022 -10.562  1.00  0.00           C  
ATOM   1079  HD1 PRO A  85       8.523   8.528  -9.626  1.00  0.00           H  
ATOM   1080  HD2 PRO A  85       7.616   9.844 -10.053  1.00  0.00           H  
ATOM   1081  N   HIS A  86       9.938   9.342 -14.907  1.00  0.00           N  
ATOM   1082  HN  HIS A  86      10.737   8.724 -14.764  1.00  0.00           H  
ATOM   1083  CA  HIS A  86       9.874  10.089 -16.183  1.00  0.00           C  
ATOM   1084  HA  HIS A  86      10.702   9.719 -16.831  1.00  0.00           H  
ATOM   1085  C   HIS A  86      10.046  11.601 -16.034  1.00  0.00           C  
ATOM   1086  O   HIS A  86      10.231  12.297 -17.034  1.00  0.00           O  
ATOM   1087  CB  HIS A  86       8.556   9.816 -16.917  1.00  0.00           C  
ATOM   1088  HB1 HIS A  86       8.431   8.713 -17.026  1.00  0.00           H  
ATOM   1089  HB2 HIS A  86       8.492  10.351 -17.893  1.00  0.00           H  
ATOM   1090  HB3 HIS A  86       7.682  10.298 -16.420  1.00  0.00           H  
ATOM   1091  N   GLN A  87       9.976  12.094 -14.797  1.00  0.00           N  
ATOM   1092  HN  GLN A  87       9.768  11.459 -14.026  1.00  0.00           H  
ATOM   1093  CA  GLN A  87      10.185  13.503 -14.507  1.00  0.00           C  
ATOM   1094  HA  GLN A  87      10.044  14.072 -15.456  1.00  0.00           H  
ATOM   1095  C   GLN A  87      11.612  13.793 -13.988  1.00  0.00           C  
ATOM   1096  O   GLN A  87      11.958  14.944 -13.707  1.00  0.00           O  
ATOM   1097  CB  GLN A  87       9.131  13.989 -13.508  1.00  0.00           C  
ATOM   1098  HB1 GLN A  87       9.291  15.070 -13.286  1.00  0.00           H  
ATOM   1099  HB2 GLN A  87       9.114  13.368 -12.582  1.00  0.00           H  
ATOM   1100  HB3 GLN A  87       8.093  13.783 -13.860  1.00  0.00           H  
ATOM   1101  N   GLY A  88      12.432  12.750 -13.856  1.00  0.00           N  
ATOM   1102  HN  GLY A  88      12.101  11.822 -14.120  1.00  0.00           H  
ATOM   1103  CA  GLY A  88      13.796  12.901 -13.342  1.00  0.00           C  
ATOM   1104  HA1 GLY A  88      14.515  12.450 -14.065  1.00  0.00           H  
ATOM   1105  HA2 GLY A  88      14.093  13.975 -13.394  1.00  0.00           H  
ATOM   1106  C   GLY A  88      14.090  12.356 -11.920  1.00  0.00           C  
ATOM   1107  O   GLY A  88      13.204  11.964 -11.176  1.00  0.00           O  
ATOM   1108  N   GLN A  89      15.367  12.282 -11.568  1.00  0.00           N  
ATOM   1109  HN  GLN A  89      16.079  12.585 -12.232  1.00  0.00           H  
ATOM   1110  CA  GLN A  89      15.782  11.788 -10.278  1.00  0.00           C  
ATOM   1111  HA  GLN A  89      14.915  11.842  -9.580  1.00  0.00           H  
ATOM   1112  C   GLN A  89      16.924  12.623  -9.704  1.00  0.00           C  
ATOM   1113  O   GLN A  89      17.961  12.791 -10.321  1.00  0.00           O  
ATOM   1114  CB  GLN A  89      16.218  10.329 -10.403  1.00  0.00           C  
ATOM   1115  HB1 GLN A  89      16.601   9.937  -9.432  1.00  0.00           H  
ATOM   1116  HB2 GLN A  89      15.339   9.655 -10.532  1.00  0.00           H  
ATOM   1117  CG  GLN A  89      17.237  10.128 -11.520  1.00  0.00           C  
ATOM   1118  HG1 GLN A  89      18.149  10.740 -11.329  1.00  0.00           H  
ATOM   1119  HG2 GLN A  89      16.881  10.606 -12.462  1.00  0.00           H  
ATOM   1120  CD  GLN A  89      17.612   8.686 -11.769  1.00  0.00           C  
ATOM   1121  NE2 GLN A  89      16.676   7.894 -12.286  1.00  0.00           N  
ATOM   1122 1HE2 GLN A  89      15.729   8.217 -12.483  1.00  0.00           H  
ATOM   1123 2HE2 GLN A  89      16.929   6.920 -12.454  1.00  0.00           H  
ATOM   1124  OE1 GLN A  89      18.746   8.299 -11.533  1.00  0.00           O  
ATOM   1125  N   HIS A  90      16.762  13.109  -8.489  1.00  0.00           N  
ATOM   1126  HN  HIS A  90      15.885  12.952  -7.992  1.00  0.00           H  
ATOM   1127  CA  HIS A  90      17.828  13.868  -7.853  1.00  0.00           C  
ATOM   1128  HA  HIS A  90      18.725  13.839  -8.515  1.00  0.00           H  
ATOM   1129  C   HIS A  90      18.194  13.228  -6.517  1.00  0.00           C  
ATOM   1130  O   HIS A  90      17.406  12.497  -5.933  1.00  0.00           O  
ATOM   1131  CB  HIS A  90      17.410  15.330  -7.667  1.00  0.00           C  
ATOM   1132  HB1 HIS A  90      18.290  15.963  -7.407  1.00  0.00           H  
ATOM   1133  HB2 HIS A  90      17.134  15.790  -8.644  1.00  0.00           H  
ATOM   1134  CG  HIS A  90      16.312  15.511  -6.666  1.00  0.00           C  
ATOM   1135  CD2 HIS A  90      14.966  15.403  -6.791  1.00  0.00           C  
ATOM   1136  HD2 HIS A  90      14.410  15.168  -7.714  1.00  0.00           H  
ATOM   1137  ND1 HIS A  90      16.555  15.802  -5.335  1.00  0.00           N  
ATOM   1138  HD1 HIS A  90      17.476  15.933  -4.918  1.00  0.00           H  
ATOM   1139  CE1 HIS A  90      15.403  15.883  -4.690  1.00  0.00           C  
ATOM   1140  HE1 HIS A  90      15.278  16.112  -3.618  1.00  0.00           H  
ATOM   1141  NE2 HIS A  90      14.424  15.642  -5.550  1.00  0.00           N  
ATOM   1142  HE2 HIS A  90      13.429  15.635  -5.327  1.00  0.00           H  
ATOM   1143  N   ILE A  91      19.411  13.499  -6.065  1.00  0.00           N  
ATOM   1144  HN  ILE A  91      20.050  14.034  -6.653  1.00  0.00           H  
ATOM   1145  CA  ILE A  91      19.862  13.054  -4.753  1.00  0.00           C  
ATOM   1146  HA  ILE A  91      19.190  12.232  -4.414  1.00  0.00           H  
ATOM   1147  C   ILE A  91      19.806  14.189  -3.701  1.00  0.00           C  
ATOM   1148  O   ILE A  91      19.994  15.374  -4.009  1.00  0.00           O  
ATOM   1149  CB  ILE A  91      21.308  12.515  -4.779  1.00  0.00           C  
ATOM   1150  HB  ILE A  91      21.350  11.718  -5.558  1.00  0.00           H  
ATOM   1151  CG1 ILE A  91      21.645  11.852  -3.428  1.00  0.00           C  
ATOM   1152 1HG1 ILE A  91      21.440  12.558  -2.590  1.00  0.00           H  
ATOM   1153 2HG1 ILE A  91      20.903  11.054  -3.194  1.00  0.00           H  
ATOM   1154  CG2 ILE A  91      22.304  13.627  -5.203  1.00  0.00           C  
ATOM   1155 1HG2 ILE A  91      23.349  13.238  -5.222  1.00  0.00           H  
ATOM   1156 2HG2 ILE A  91      22.212  14.531  -4.557  1.00  0.00           H  
ATOM   1157 3HG2 ILE A  91      22.018  14.087  -6.177  1.00  0.00           H  
ATOM   1158  CD1 ILE A  91      23.043  11.310  -3.322  1.00  0.00           C  
ATOM   1159 1HD1 ILE A  91      23.287  10.831  -2.345  1.00  0.00           H  
ATOM   1160 2HD1 ILE A  91      23.785  12.108  -3.556  1.00  0.00           H  
ATOM   1161 3HD1 ILE A  91      23.248  10.604  -4.160  1.00  0.00           H  
ATOM   1162  N   GLY A  92      19.482  13.807  -2.469  1.00  0.00           N  
ATOM   1163  HN  GLY A  92      19.262  12.828  -2.285  1.00  0.00           H  
ATOM   1164  CA  GLY A  92      19.439  14.760  -1.393  1.00  0.00           C  
ATOM   1165  HA1 GLY A  92      18.521  15.392  -1.441  1.00  0.00           H  
ATOM   1166  HA2 GLY A  92      20.204  15.561  -1.523  1.00  0.00           H  
ATOM   1167  C   GLY A  92      19.574  14.074  -0.051  1.00  0.00           C  
ATOM   1168  O   GLY A  92      19.771  12.853   0.026  1.00  0.00           O  
ATOM   1169  N   GLU A  93      19.454  14.868   1.013  1.00  0.00           N  
ATOM   1170  HN  GLU A  93      19.313  15.868   0.869  1.00  0.00           H  
ATOM   1171  CA  GLU A  93      19.518  14.354   2.372  1.00  0.00           C  
ATOM   1172  HA  GLU A  93      19.860  13.293   2.339  1.00  0.00           H  
ATOM   1173  C   GLU A  93      18.126  14.400   2.970  1.00  0.00           C  
ATOM   1174  O   GLU A  93      17.319  15.247   2.607  1.00  0.00           O  
ATOM   1175  CB  GLU A  93      20.494  15.154   3.200  1.00  0.00           C  
ATOM   1176  HB1 GLU A  93      21.547  14.996   2.870  1.00  0.00           H  
ATOM   1177  HB2 GLU A  93      20.585  14.755   4.237  1.00  0.00           H  
ATOM   1178  CG  GLU A  93      20.119  16.595   3.190  1.00  0.00           C  
ATOM   1179  HG1 GLU A  93      19.878  16.936   2.156  1.00  0.00           H  
ATOM   1180  HG2 GLU A  93      19.125  16.751   3.670  1.00  0.00           H  
ATOM   1181  CD  GLU A  93      21.169  17.485   3.821  1.00  0.00           C  
ATOM   1182  OE1 GLU A  93      22.102  16.920   4.473  1.00  0.00           O  
ATOM   1183  OE2 GLU A  93      21.050  18.741   3.653  1.00  0.00           O  
ATOM   1184  N   MET A  94      17.834  13.431   3.837  1.00  0.00           N  
ATOM   1185  HN  MET A  94      18.512  12.680   3.968  1.00  0.00           H  
ATOM   1186  CA  MET A  94      16.587  13.386   4.614  1.00  0.00           C  
ATOM   1187  HA  MET A  94      16.082  14.376   4.531  1.00  0.00           H  
ATOM   1188  C   MET A  94      16.938  13.142   6.076  1.00  0.00           C  
ATOM   1189  O   MET A  94      18.047  12.698   6.375  1.00  0.00           O  
ATOM   1190  CB  MET A  94      15.636  12.308   4.085  1.00  0.00           C  
ATOM   1191  HB1 MET A  94      16.129  11.308   4.110  1.00  0.00           H  
ATOM   1192  HB2 MET A  94      14.808  12.130   4.810  1.00  0.00           H  
ATOM   1193  CG  MET A  94      15.069  12.594   2.679  1.00  0.00           C  
ATOM   1194  HG1 MET A  94      15.874  12.546   1.909  1.00  0.00           H  
ATOM   1195  HG2 MET A  94      14.782  13.667   2.577  1.00  0.00           H  
ATOM   1196  SD  MET A  94      13.680  11.507   2.234  1.00  0.00           S  
ATOM   1197  CE  MET A  94      14.440   9.907   2.522  1.00  0.00           C  
ATOM   1198  HE1 MET A  94      13.589   9.241   2.249  1.00  0.00           H  
ATOM   1199  HE2 MET A  94      14.877   9.750   3.536  1.00  0.00           H  
ATOM   1200  HE3 MET A  94      15.398   9.719   1.984  1.00  0.00           H  
ATOM   1201  N   SER A  95      16.037  13.526   6.980  1.00  0.00           N  
ATOM   1202  HN  SER A  95      15.185  13.982   6.653  1.00  0.00           H  
ATOM   1203  CA  SER A  95      16.214  13.322   8.437  1.00  0.00           C  
ATOM   1204  HA  SER A  95      17.209  12.850   8.612  1.00  0.00           H  
ATOM   1205  C   SER A  95      15.143  12.417   9.004  1.00  0.00           C  
ATOM   1206  O   SER A  95      13.952  12.713   8.896  1.00  0.00           O  
ATOM   1207  CB  SER A  95      16.163  14.649   9.194  1.00  0.00           C  
ATOM   1208  HB1 SER A  95      16.038  14.487  10.290  1.00  0.00           H  
ATOM   1209  HB2 SER A  95      15.214  15.197   8.989  1.00  0.00           H  
ATOM   1210  OG  SER A  95      17.293  15.454   8.918  1.00  0.00           O  
ATOM   1211  HG  SER A  95      17.261  16.279   9.388  1.00  0.00           H  
ATOM   1212  N   PHE A  96      15.561  11.372   9.698  1.00  0.00           N  
ATOM   1213  HN  PHE A  96      16.563  11.217   9.807  1.00  0.00           H  
ATOM   1214  CA  PHE A  96      14.620  10.426  10.318  1.00  0.00           C  
ATOM   1215  HA  PHE A  96      13.582  10.715  10.032  1.00  0.00           H  
ATOM   1216  C   PHE A  96      14.733  10.453  11.837  1.00  0.00           C  
ATOM   1217  O   PHE A  96      15.782  10.808  12.382  1.00  0.00           O  
ATOM   1218  CB  PHE A  96      14.880   8.991   9.841  1.00  0.00           C  
ATOM   1219  HB1 PHE A  96      15.838   8.608  10.263  1.00  0.00           H  
ATOM   1220  HB2 PHE A  96      14.164   8.285  10.323  1.00  0.00           H  
ATOM   1221  CG  PHE A  96      14.860   8.826   8.379  1.00  0.00           C  
ATOM   1222  CD1 PHE A  96      13.670   8.607   7.720  1.00  0.00           C  
ATOM   1223  HD1 PHE A  96      12.724   8.563   8.286  1.00  0.00           H  
ATOM   1224  CD2 PHE A  96      16.038   8.901   7.642  1.00  0.00           C  
ATOM   1225  HD2 PHE A  96      16.992   9.091   8.163  1.00  0.00           H  
ATOM   1226  CE1 PHE A  96      13.664   8.441   6.335  1.00  0.00           C  
ATOM   1227  HE1 PHE A  96      12.715   8.247   5.806  1.00  0.00           H  
ATOM   1228  CE2 PHE A  96      16.034   8.742   6.277  1.00  0.00           C  
ATOM   1229  HE2 PHE A  96      16.977   8.793   5.708  1.00  0.00           H  
ATOM   1230  CZ  PHE A  96      14.844   8.519   5.628  1.00  0.00           C  
ATOM   1231  HZ  PHE A  96      14.833   8.401   4.531  1.00  0.00           H  
ATOM   1232  N   LEU A  97      13.674  10.029  12.513  1.00  0.00           N  
ATOM   1233  HN  LEU A  97      12.828   9.735  12.024  1.00  0.00           H  
ATOM   1234  CA  LEU A  97      13.741   9.991  13.958  1.00  0.00           C  
ATOM   1235  HA  LEU A  97      14.451  10.782  14.294  1.00  0.00           H  
ATOM   1236  C   LEU A  97      14.294   8.633  14.402  1.00  0.00           C  
ATOM   1237  O   LEU A  97      13.910   7.561  13.905  1.00  0.00           O  
ATOM   1238  CB  LEU A  97      12.375  10.266  14.609  1.00  0.00           C  
ATOM   1239  HB1 LEU A  97      11.973  11.254  14.286  1.00  0.00           H  
ATOM   1240  HB2 LEU A  97      12.424  10.184  15.720  1.00  0.00           H  
ATOM   1241  HB3 LEU A  97      11.651   9.442  14.411  1.00  0.00           H  
ATOM   1242  N   GLN A  98      15.236   8.705  15.332  1.00  0.00           N  
ATOM   1243  HN  GLN A  98      15.596   9.618  15.612  1.00  0.00           H  
ATOM   1244  CA  GLN A  98      15.761   7.516  15.955  1.00  0.00           C  
ATOM   1245  HA  GLN A  98      15.237   6.633  15.520  1.00  0.00           H  
ATOM   1246  C   GLN A  98      15.479   7.547  17.461  1.00  0.00           C  
ATOM   1247  O   GLN A  98      15.181   8.610  18.029  1.00  0.00           O  
ATOM   1248  CB  GLN A  98      17.251   7.361  15.694  1.00  0.00           C  
ATOM   1249  HB1 GLN A  98      17.736   6.741  16.483  1.00  0.00           H  
ATOM   1250  HB2 GLN A  98      17.792   8.321  15.865  1.00  0.00           H  
ATOM   1251  CG  GLN A  98      17.536   6.810  14.312  1.00  0.00           C  
ATOM   1252  HG1 GLN A  98      17.189   7.511  13.517  1.00  0.00           H  
ATOM   1253  HG2 GLN A  98      16.878   5.941  14.079  1.00  0.00           H  
ATOM   1254  CD  GLN A  98      18.994   6.457  14.133  1.00  0.00           C  
ATOM   1255  NE2 GLN A  98      19.262   5.471  13.302  1.00  0.00           N  
ATOM   1256 1HE2 GLN A  98      18.536   4.975  12.785  1.00  0.00           H  
ATOM   1257 2HE2 GLN A  98      20.246   5.233  13.181  1.00  0.00           H  
ATOM   1258  OE1 GLN A  98      19.869   7.054  14.756  1.00  0.00           O  
ATOM   1259  N   HIS A  99      15.508   6.356  18.069  1.00  0.00           N  
ATOM   1260  HN  HIS A  99      15.693   5.529  17.502  1.00  0.00           H  
ATOM   1261  CA  HIS A  99      15.290   6.179  19.493  1.00  0.00           C  
ATOM   1262  HA  HIS A  99      14.865   7.124  19.905  1.00  0.00           H  
ATOM   1263  C   HIS A  99      16.603   5.885  20.214  1.00  0.00           C  
ATOM   1264  O   HIS A  99      17.308   4.930  19.850  1.00  0.00           O  
ATOM   1265  CB  HIS A  99      14.315   5.058  19.765  1.00  0.00           C  
ATOM   1266  HB1 HIS A  99      14.724   4.091  19.391  1.00  0.00           H  
ATOM   1267  HB2 HIS A  99      14.272   4.840  20.858  1.00  0.00           H  
ATOM   1268  CG  HIS A  99      12.946   5.280  19.229  1.00  0.00           C  
ATOM   1269  CD2 HIS A  99      12.350   6.356  18.678  1.00  0.00           C  
ATOM   1270  HD2 HIS A  99      12.816   7.337  18.487  1.00  0.00           H  
ATOM   1271  ND1 HIS A  99      11.985   4.301  19.284  1.00  0.00           N  
ATOM   1272  HD1 HIS A  99      12.124   3.363  19.661  1.00  0.00           H  
ATOM   1273  CE1 HIS A  99      10.855   4.754  18.777  1.00  0.00           C  
ATOM   1274  HE1 HIS A  99       9.912   4.189  18.686  1.00  0.00           H  
ATOM   1275  NE2 HIS A  99      11.051   6.000  18.398  1.00  0.00           N  
ATOM   1276  HE2 HIS A  99      10.352   6.604  17.966  1.00  0.00           H  
ATOM   1277  N   ASN A 100      17.002   6.782  21.121  1.00  0.00           N  
ATOM   1278  HN  ASN A 100      16.469   7.643  21.242  1.00  0.00           H  
ATOM   1279  CA  ASN A 100      18.185   6.553  21.941  1.00  0.00           C  
ATOM   1280  HA  ASN A 100      18.876   5.901  21.358  1.00  0.00           H  
ATOM   1281  C   ASN A 100      17.894   5.855  23.244  1.00  0.00           C  
ATOM   1282  O   ASN A 100      18.809   5.354  23.886  1.00  0.00           O  
ATOM   1283  CB  ASN A 100      18.909   7.847  22.221  1.00  0.00           C  
ATOM   1284  HB1 ASN A 100      18.264   8.555  22.792  1.00  0.00           H  
ATOM   1285  HB2 ASN A 100      19.720   7.702  22.972  1.00  0.00           H  
ATOM   1286  CG  ASN A 100      19.436   8.481  20.969  1.00  0.00           C  
ATOM   1287  ND2 ASN A 100      20.693   8.182  20.651  1.00  0.00           N  
ATOM   1288 1HD2 ASN A 100      21.286   7.587  21.230  1.00  0.00           H  
ATOM   1289 2HD2 ASN A 100      21.052   8.613  19.799  1.00  0.00           H  
ATOM   1290  OD1 ASN A 100      18.715   9.205  20.265  1.00  0.00           O  
ATOM   1291  N   LYS A 101      16.636   5.856  23.680  1.00  0.00           N  
ATOM   1292  HN  LYS A 101      15.920   6.362  23.158  1.00  0.00           H  
ATOM   1293  CA  LYS A 101      16.270   5.135  24.906  1.00  0.00           C  
ATOM   1294  HA  LYS A 101      16.925   4.236  24.990  1.00  0.00           H  
ATOM   1295  C   LYS A 101      14.836   4.668  24.834  1.00  0.00           C  
ATOM   1296  O   LYS A 101      13.981   5.267  24.179  1.00  0.00           O  
ATOM   1297  CB  LYS A 101      16.456   5.979  26.164  1.00  0.00           C  
ATOM   1298  HB1 LYS A 101      15.583   5.840  26.843  1.00  0.00           H  
ATOM   1299  HB2 LYS A 101      16.346   7.060  25.912  1.00  0.00           H  
ATOM   1300  CG  LYS A 101      17.736   5.762  26.930  1.00  0.00           C  
ATOM   1301  HG1 LYS A 101      17.959   4.679  27.075  1.00  0.00           H  
ATOM   1302  HG2 LYS A 101      18.635   6.033  26.329  1.00  0.00           H  
ATOM   1303  CD  LYS A 101      17.682   6.519  28.254  1.00  0.00           C  
ATOM   1304  HD1 LYS A 101      16.638   6.588  28.640  1.00  0.00           H  
ATOM   1305  HD2 LYS A 101      17.887   7.606  28.110  1.00  0.00           H  
ATOM   1306  CE  LYS A 101      18.614   5.913  29.285  1.00  0.00           C  
ATOM   1307  HE1 LYS A 101      18.928   6.682  30.029  1.00  0.00           H  
ATOM   1308  HE2 LYS A 101      19.604   5.678  28.828  1.00  0.00           H  
ATOM   1309  NZ  LYS A 101      18.053   4.703  29.981  1.00  0.00           N  
ATOM   1310  HZ1 LYS A 101      18.680   4.295  30.675  1.00  0.00           H  
ATOM   1311  HZ2 LYS A 101      17.766   4.000  29.301  1.00  0.00           H  
ATOM   1312  HZ3 LYS A 101      17.148   4.918  30.399  1.00  0.00           H  
ATOM   1313  N   CYS A 102      14.598   3.554  25.500  1.00  0.00           N  
ATOM   1314  HN  CYS A 102      15.369   3.097  25.987  1.00  0.00           H  
ATOM   1315  CA  CYS A 102      13.283   2.961  25.562  1.00  0.00           C  
ATOM   1316  HA  CYS A 102      12.527   3.730  25.277  1.00  0.00           H  
ATOM   1317  C   CYS A 102      13.004   2.502  26.974  1.00  0.00           C  
ATOM   1318  O   CYS A 102      13.930   2.112  27.691  1.00  0.00           O  
ATOM   1319  CB  CYS A 102      13.193   1.787  24.574  1.00  0.00           C  
ATOM   1320  HB1 CYS A 102      12.223   1.247  24.679  1.00  0.00           H  
ATOM   1321  HB2 CYS A 102      13.888   0.965  24.863  1.00  0.00           H  
ATOM   1322  SG  CYS A 102      13.472   2.307  22.846  1.00  0.00           S  
ATOM   1323  N   GLU A 103      11.750   2.614  27.398  1.00  0.00           N  
ATOM   1324  HN  GLU A 103      11.067   3.083  26.803  1.00  0.00           H  
ATOM   1325  CA  GLU A 103      11.318   2.084  28.694  1.00  0.00           C  
ATOM   1326  HA  GLU A 103      12.055   1.299  28.984  1.00  0.00           H  
ATOM   1327  C   GLU A 103       9.942   1.415  28.680  1.00  0.00           C  
ATOM   1328  O   GLU A 103       9.108   1.638  27.786  1.00  0.00           O  
ATOM   1329  CB  GLU A 103      11.364   3.154  29.777  1.00  0.00           C  
ATOM   1330  HB1 GLU A 103      10.859   2.807  30.708  1.00  0.00           H  
ATOM   1331  HB2 GLU A 103      10.699   4.012  29.524  1.00  0.00           H  
ATOM   1332  CG  GLU A 103      12.762   3.617  30.060  1.00  0.00           C  
ATOM   1333  HG1 GLU A 103      13.340   3.749  29.115  1.00  0.00           H  
ATOM   1334  HG2 GLU A 103      13.366   2.805  30.528  1.00  0.00           H  
ATOM   1335  CD  GLU A 103      12.798   4.864  30.892  1.00  0.00           C  
ATOM   1336  OE1 GLU A 103      11.824   5.101  31.665  1.00  0.00           O  
ATOM   1337  OE2 GLU A 103      13.788   5.634  30.764  1.00  0.00           O  
ATOM   1338  N   CYS A 104       9.741   0.557  29.678  1.00  0.00           N  
ATOM   1339  HN  CYS A 104      10.516   0.323  30.298  1.00  0.00           H  
ATOM   1340  CA  CYS A 104       8.444  -0.053  29.903  1.00  0.00           C  
ATOM   1341  HA  CYS A 104       7.918  -0.125  28.922  1.00  0.00           H  
ATOM   1342  C   CYS A 104       7.600   0.818  30.835  1.00  0.00           C  
ATOM   1343  O   CYS A 104       7.971   1.096  31.984  1.00  0.00           O  
ATOM   1344  CB  CYS A 104       8.593  -1.450  30.464  1.00  0.00           C  
ATOM   1345  HB1 CYS A 104       9.180  -1.435  31.412  1.00  0.00           H  
ATOM   1346  HB2 CYS A 104       7.619  -1.825  30.856  1.00  0.00           H  
ATOM   1347  SG  CYS A 104       9.310  -2.631  29.278  1.00  0.00           S  
ATOM   1348  N   ARG A 105       6.481   1.286  30.289  1.00  0.00           N  
ATOM   1349  HN  ARG A 105       6.238   1.001  29.340  1.00  0.00           H  
ATOM   1350  CA  ARG A 105       5.597   2.188  30.999  1.00  0.00           C  
ATOM   1351  HA  ARG A 105       5.820   2.114  32.089  1.00  0.00           H  
ATOM   1352  C   ARG A 105       4.145   1.789  30.777  1.00  0.00           C  
ATOM   1353  O   ARG A 105       3.786   1.261  29.737  1.00  0.00           O  
ATOM   1354  CB  ARG A 105       5.870   3.621  30.548  1.00  0.00           C  
ATOM   1355  HB1 ARG A 105       5.781   3.726  29.441  1.00  0.00           H  
ATOM   1356  HB2 ARG A 105       5.047   4.309  30.852  1.00  0.00           H  
ATOM   1357  CG  ARG A 105       7.220   4.110  31.048  1.00  0.00           C  
ATOM   1358  HG1 ARG A 105       7.902   3.255  31.265  1.00  0.00           H  
ATOM   1359  HG2 ARG A 105       7.138   4.538  32.074  1.00  0.00           H  
ATOM   1360  CD  ARG A 105       7.858   5.084  30.107  1.00  0.00           C  
ATOM   1361  HD1 ARG A 105       7.744   4.716  29.061  1.00  0.00           H  
ATOM   1362  HD2 ARG A 105       8.966   5.039  30.224  1.00  0.00           H  
ATOM   1363  NE  ARG A 105       7.422   6.470  30.180  1.00  0.00           N  
ATOM   1364  HE  ARG A 105       6.540   6.724  29.735  1.00  0.00           H  
ATOM   1365  CZ  ARG A 105       8.113   7.420  30.796  1.00  0.00           C  
ATOM   1366  NH1 ARG A 105       9.241   7.128  31.444  1.00  0.00           N  
ATOM   1367 1HH1 ARG A 105       9.772   7.859  31.918  1.00  0.00           H  
ATOM   1368 2HH1 ARG A 105       9.588   6.169  31.461  1.00  0.00           H  
ATOM   1369  NH2 ARG A 105       7.664   8.662  30.774  1.00  0.00           N  
ATOM   1370 1HH2 ARG A 105       8.195   9.393  31.248  1.00  0.00           H  
ATOM   1371 2HH2 ARG A 105       6.801   8.885  30.278  1.00  0.00           H  
ATOM   1372  N   PRO A 106       3.302   2.045  31.775  1.00  0.00           N  
ATOM   1373  CA  PRO A 106       1.868   1.718  31.754  1.00  0.00           C  
ATOM   1374  HA  PRO A 106       1.729   0.612  31.776  1.00  0.00           H  
ATOM   1375  C   PRO A 106       1.119   2.313  30.567  1.00  0.00           C  
ATOM   1376  O   PRO A 106       1.719   3.040  29.776  1.00  0.00           O  
ATOM   1377  CB  PRO A 106       1.356   2.333  33.051  1.00  0.00           C  
ATOM   1378  HB1 PRO A 106       0.572   1.720  33.554  1.00  0.00           H  
ATOM   1379  HB2 PRO A 106       0.735   3.246  32.895  1.00  0.00           H  
ATOM   1380  CG  PRO A 106       2.578   2.575  33.912  1.00  0.00           C  
ATOM   1381  HG1 PRO A 106       2.558   1.964  34.844  1.00  0.00           H  
ATOM   1382  HG2 PRO A 106       2.565   3.587  34.379  1.00  0.00           H  
ATOM   1383  CD  PRO A 106       3.806   2.346  33.129  1.00  0.00           C  
ATOM   1384  HD1 PRO A 106       4.543   3.181  33.172  1.00  0.00           H  
ATOM   1385  HD2 PRO A 106       4.485   1.569  33.552  1.00  0.00           H  
ATOM   1386  N   LYS A 107      -0.185   2.063  30.469  1.00  0.00           N  
ATOM   1387  HN  LYS A 107      -0.626   1.418  31.124  1.00  0.00           H  
ATOM   1388  CA  LYS A 107      -0.995   2.708  29.425  1.00  0.00           C  
ATOM   1389  HA  LYS A 107      -0.522   3.686  29.174  1.00  0.00           H  
ATOM   1390  C   LYS A 107      -2.422   2.980  29.913  1.00  0.00           C  
ATOM   1391  HC  LYS A 107      -2.853   2.353  30.711  1.00  0.00           H  
ATOM   1392  O   LYS A 107      -3.093   3.890  29.425  1.00  0.00           O  
ATOM   1393  CB  LYS A 107      -1.022   1.848  28.150  1.00  0.00           C  
ATOM   1394  HB1 LYS A 107      -1.636   2.337  27.358  1.00  0.00           H  
ATOM   1395  HB2 LYS A 107      -1.369   0.809  28.359  1.00  0.00           H  
ATOM   1396  HB3 LYS A 107       0.006   1.612  27.789  1.00  0.00           H  
ATOM   1397  N   VAL B  14      26.080  13.234   8.394  1.00  0.00           N  
ATOM   1398  HN1 VAL B  14      25.729  14.120   8.758  1.00  0.00           H  
ATOM   1399  HN2 VAL B  14      27.013  13.343   7.997  1.00  0.00           H  
ATOM   1400  HN3 VAL B  14      26.300  12.586   9.151  1.00  0.00           H  
ATOM   1401  CA  VAL B  14      25.165  12.627   7.430  1.00  0.00           C  
ATOM   1402  HA  VAL B  14      24.197  12.430   7.947  1.00  0.00           H  
ATOM   1403  C   VAL B  14      25.686  11.311   6.889  1.00  0.00           C  
ATOM   1404  O   VAL B  14      26.807  11.222   6.401  1.00  0.00           O  
ATOM   1405  CB  VAL B  14      24.887  13.541   6.227  1.00  0.00           C  
ATOM   1406  HB  VAL B  14      25.868  13.842   5.790  1.00  0.00           H  
ATOM   1407  CG1 VAL B  14      24.105  12.772   5.150  1.00  0.00           C  
ATOM   1408 1HG1 VAL B  14      23.903  13.435   4.277  1.00  0.00           H  
ATOM   1409 2HG1 VAL B  14      23.170  12.320   5.556  1.00  0.00           H  
ATOM   1410 3HG1 VAL B  14      24.623  11.832   4.849  1.00  0.00           H  
ATOM   1411  CG2 VAL B  14      24.151  14.813   6.657  1.00  0.00           C  
ATOM   1412 1HG2 VAL B  14      23.949  15.476   5.784  1.00  0.00           H  
ATOM   1413 2HG2 VAL B  14      24.701  15.352   7.463  1.00  0.00           H  
ATOM   1414 3HG2 VAL B  14      23.216  14.576   7.217  1.00  0.00           H  
ATOM   1415  N   VAL B  15      24.866  10.280   6.987  1.00  0.00           N  
ATOM   1416  HN  VAL B  15      23.944  10.397   7.408  1.00  0.00           H  
ATOM   1417  CA  VAL B  15      25.279   8.989   6.496  1.00  0.00           C  
ATOM   1418  HA  VAL B  15      26.304   8.779   6.881  1.00  0.00           H  
ATOM   1419  C   VAL B  15      25.332   9.000   4.972  1.00  0.00           C  
ATOM   1420  O   VAL B  15      24.380   9.409   4.297  1.00  0.00           O  
ATOM   1421  CB  VAL B  15      24.336   7.879   6.998  1.00  0.00           C  
ATOM   1422  HB  VAL B  15      23.318   8.050   6.576  1.00  0.00           H  
ATOM   1423  CG1 VAL B  15      24.838   6.511   6.541  1.00  0.00           C  
ATOM   1424 1HG1 VAL B  15      24.155   5.708   6.904  1.00  0.00           H  
ATOM   1425 2HG1 VAL B  15      25.894   6.331   6.850  1.00  0.00           H  
ATOM   1426 3HG1 VAL B  15      24.980   6.468   5.436  1.00  0.00           H  
ATOM   1427  CG2 VAL B  15      24.255   7.926   8.504  1.00  0.00           C  
ATOM   1428 1HG2 VAL B  15      23.572   7.123   8.867  1.00  0.00           H  
ATOM   1429 2HG2 VAL B  15      23.956   8.933   8.878  1.00  0.00           H  
ATOM   1430 3HG2 VAL B  15      25.261   7.871   8.981  1.00  0.00           H  
ATOM   1431  N   LYS B  16      26.441   8.489   4.445  1.00  0.00           N  
ATOM   1432  HN  LYS B  16      27.136   8.069   5.062  1.00  0.00           H  
ATOM   1433  CA  LYS B  16      26.690   8.513   3.011  1.00  0.00           C  
ATOM   1434  HA  LYS B  16      26.502   9.546   2.636  1.00  0.00           H  
ATOM   1435  C   LYS B  16      25.735   7.554   2.295  1.00  0.00           C  
ATOM   1436  O   LYS B  16      25.430   6.468   2.809  1.00  0.00           O  
ATOM   1437  CB  LYS B  16      28.153   8.148   2.722  1.00  0.00           C  
ATOM   1438  HB1 LYS B  16      28.848   8.846   3.243  1.00  0.00           H  
ATOM   1439  HB2 LYS B  16      28.358   8.105   1.627  1.00  0.00           H  
ATOM   1440  HB3 LYS B  16      28.370   7.084   2.977  1.00  0.00           H  
ATOM   1441  N   PHE B  17      25.332   7.923   1.078  1.00  0.00           N  
ATOM   1442  HN  PHE B  17      25.712   8.777   0.670  1.00  0.00           H  
ATOM   1443  CA  PHE B  17      24.364   7.143   0.310  1.00  0.00           C  
ATOM   1444  HA  PHE B  17      23.389   7.151   0.850  1.00  0.00           H  
ATOM   1445  C   PHE B  17      24.824   5.715   0.161  1.00  0.00           C  
ATOM   1446  O   PHE B  17      24.035   4.786   0.217  1.00  0.00           O  
ATOM   1447  CB  PHE B  17      24.164   7.757  -1.072  1.00  0.00           C  
ATOM   1448  HB1 PHE B  17      23.697   8.766  -0.987  1.00  0.00           H  
ATOM   1449  HB2 PHE B  17      25.146   8.040  -1.519  1.00  0.00           H  
ATOM   1450  CG  PHE B  17      23.375   6.886  -2.032  1.00  0.00           C  
ATOM   1451  CD1 PHE B  17      21.993   6.825  -1.963  1.00  0.00           C  
ATOM   1452  HD1 PHE B  17      21.456   7.409  -1.196  1.00  0.00           H  
ATOM   1453  CD2 PHE B  17      24.023   6.130  -3.018  1.00  0.00           C  
ATOM   1454  HD2 PHE B  17      25.124   6.153  -3.083  1.00  0.00           H  
ATOM   1455  CE1 PHE B  17      21.270   6.024  -2.864  1.00  0.00           C  
ATOM   1456  HE1 PHE B  17      20.170   5.975  -2.797  1.00  0.00           H  
ATOM   1457  CE2 PHE B  17      23.309   5.358  -3.908  1.00  0.00           C  
ATOM   1458  HE2 PHE B  17      23.840   4.783  -4.686  1.00  0.00           H  
ATOM   1459  CZ  PHE B  17      21.933   5.301  -3.830  1.00  0.00           C  
ATOM   1460  HZ  PHE B  17      21.365   4.677  -4.540  1.00  0.00           H  
ATOM   1461  N   MET B  18      26.126   5.569  -0.040  1.00  0.00           N  
ATOM   1462  HN  MET B  18      26.713   6.403  -0.033  1.00  0.00           H  
ATOM   1463  CA  MET B  18      26.759   4.284  -0.270  1.00  0.00           C  
ATOM   1464  HA  MET B  18      26.289   3.813  -1.165  1.00  0.00           H  
ATOM   1465  C   MET B  18      26.564   3.364   0.915  1.00  0.00           C  
ATOM   1466  O   MET B  18      26.256   2.185   0.747  1.00  0.00           O  
ATOM   1467  CB  MET B  18      28.249   4.500  -0.560  1.00  0.00           C  
ATOM   1468  HB1 MET B  18      28.403   4.695  -1.647  1.00  0.00           H  
ATOM   1469  HB2 MET B  18      28.584   5.475  -0.136  1.00  0.00           H  
ATOM   1470  CG  MET B  18      29.165   3.393  -0.098  1.00  0.00           C  
ATOM   1471  HG1 MET B  18      29.083   3.224   1.001  1.00  0.00           H  
ATOM   1472  HG2 MET B  18      28.813   2.395  -0.450  1.00  0.00           H  
ATOM   1473  SD  MET B  18      30.871   3.711  -0.597  1.00  0.00           S  
ATOM   1474  CE  MET B  18      31.247   5.210   0.267  1.00  0.00           C  
ATOM   1475  HE1 MET B  18      32.300   5.406  -0.041  1.00  0.00           H  
ATOM   1476  HE2 MET B  18      31.080   5.171   1.369  1.00  0.00           H  
ATOM   1477  HE3 MET B  18      30.539   6.050   0.079  1.00  0.00           H  
ATOM   1478  N   ASP B  19      26.730   3.909   2.116  1.00  0.00           N  
ATOM   1479  HN  ASP B  19      26.960   4.900   2.186  1.00  0.00           H  
ATOM   1480  CA  ASP B  19      26.590   3.119   3.338  1.00  0.00           C  
ATOM   1481  HA  ASP B  19      27.137   2.158   3.191  1.00  0.00           H  
ATOM   1482  C   ASP B  19      25.133   2.792   3.603  1.00  0.00           C  
ATOM   1483  O   ASP B  19      24.814   1.700   3.998  1.00  0.00           O  
ATOM   1484  CB  ASP B  19      27.228   3.848   4.519  1.00  0.00           C  
ATOM   1485  HB1 ASP B  19      27.027   3.316   5.478  1.00  0.00           H  
ATOM   1486  HB2 ASP B  19      26.701   4.806   4.735  1.00  0.00           H  
ATOM   1487  CG  ASP B  19      28.732   4.075   4.314  1.00  0.00           C  
ATOM   1488  OD1 ASP B  19      29.349   3.357   3.488  1.00  0.00           O  
ATOM   1489  OD2 ASP B  19      29.306   4.985   4.951  1.00  0.00           O  
ATOM   1490  N   VAL B  20      24.245   3.738   3.349  1.00  0.00           N  
ATOM   1491  HN  VAL B  20      24.576   4.653   3.042  1.00  0.00           H  
ATOM   1492  CA  VAL B  20      22.799   3.520   3.493  1.00  0.00           C  
ATOM   1493  HA  VAL B  20      22.598   3.192   4.539  1.00  0.00           H  
ATOM   1494  C   VAL B  20      22.304   2.436   2.550  1.00  0.00           C  
ATOM   1495  O   VAL B  20      21.464   1.619   2.898  1.00  0.00           O  
ATOM   1496  CB  VAL B  20      22.004   4.830   3.232  1.00  0.00           C  
ATOM   1497  HB  VAL B  20      22.304   5.238   2.239  1.00  0.00           H  
ATOM   1498  CG1 VAL B  20      20.503   4.577   3.223  1.00  0.00           C  
ATOM   1499 1HG1 VAL B  20      19.933   5.517   3.036  1.00  0.00           H  
ATOM   1500 2HG1 VAL B  20      20.168   4.076   4.161  1.00  0.00           H  
ATOM   1501 3HG1 VAL B  20      20.228   3.780   2.494  1.00  0.00           H  
ATOM   1502  CG2 VAL B  20      22.335   5.841   4.287  1.00  0.00           C  
ATOM   1503 1HG2 VAL B  20      21.765   6.781   4.100  1.00  0.00           H  
ATOM   1504 2HG2 VAL B  20      23.432   6.024   4.363  1.00  0.00           H  
ATOM   1505 3HG2 VAL B  20      22.166   5.445   5.316  1.00  0.00           H  
ATOM   1506  N   TYR B  21      22.799   2.500   1.323  1.00  0.00           N  
ATOM   1507  HN  TYR B  21      23.447   3.257   1.105  1.00  0.00           H  
ATOM   1508  CA  TYR B  21      22.473   1.557   0.272  1.00  0.00           C  
ATOM   1509  HA  TYR B  21      21.363   1.513   0.173  1.00  0.00           H  
ATOM   1510  C   TYR B  21      22.973   0.175   0.620  1.00  0.00           C  
ATOM   1511  O   TYR B  21      22.215  -0.778   0.551  1.00  0.00           O  
ATOM   1512  CB  TYR B  21      23.058   2.023  -1.066  1.00  0.00           C  
ATOM   1513  HB1 TYR B  21      22.903   3.116  -1.220  1.00  0.00           H  
ATOM   1514  HB2 TYR B  21      24.173   2.007  -1.051  1.00  0.00           H  
ATOM   1515  CG  TYR B  21      22.513   1.225  -2.213  1.00  0.00           C  
ATOM   1516  CD1 TYR B  21      21.282   1.550  -2.758  1.00  0.00           C  
ATOM   1517  HD1 TYR B  21      20.732   2.422  -2.366  1.00  0.00           H  
ATOM   1518  CD2 TYR B  21      23.155   0.080  -2.669  1.00  0.00           C  
ATOM   1519  HD2 TYR B  21      24.106  -0.233  -2.205  1.00  0.00           H  
ATOM   1520  CE1 TYR B  21      20.734   0.813  -3.771  1.00  0.00           C  
ATOM   1521  HE1 TYR B  21      19.765   1.110  -4.207  1.00  0.00           H  
ATOM   1522  CE2 TYR B  21      22.614  -0.677  -3.703  1.00  0.00           C  
ATOM   1523  HE2 TYR B  21      23.148  -1.563  -4.085  1.00  0.00           H  
ATOM   1524  CZ  TYR B  21      21.394  -0.304  -4.248  1.00  0.00           C  
ATOM   1525  OH  TYR B  21      20.816  -1.035  -5.273  1.00  0.00           O  
ATOM   1526  HH  TYR B  21      19.981  -0.780  -5.646  1.00  0.00           H  
ATOM   1527  N   GLN B  22      24.233   0.088   1.033  1.00  0.00           N  
ATOM   1528  HN  GLN B  22      24.800   0.934   1.087  1.00  0.00           H  
ATOM   1529  CA  GLN B  22      24.819  -1.184   1.408  1.00  0.00           C  
ATOM   1530  HA  GLN B  22      24.693  -1.885   0.550  1.00  0.00           H  
ATOM   1531  C   GLN B  22      24.162  -1.841   2.662  1.00  0.00           C  
ATOM   1532  O   GLN B  22      23.800  -3.032   2.653  1.00  0.00           O  
ATOM   1533  CB  GLN B  22      26.318  -1.008   1.653  1.00  0.00           C  
ATOM   1534  HB1 GLN B  22      26.517  -0.093   2.258  1.00  0.00           H  
ATOM   1535  HB2 GLN B  22      26.843  -0.723   0.712  1.00  0.00           H  
ATOM   1536  CG  GLN B  22      26.988  -2.267   2.307  1.00  0.00           C  
ATOM   1537  HG1 GLN B  22      26.504  -2.514   3.281  1.00  0.00           H  
ATOM   1538  HG2 GLN B  22      26.736  -3.192   1.738  1.00  0.00           H  
ATOM   1539  CD  GLN B  22      28.502  -2.122   2.471  1.00  0.00           C  
ATOM   1540  NE2 GLN B  22      29.164  -3.221   2.826  1.00  0.00           N  
ATOM   1541 1HE2 GLN B  22      30.174  -3.124   2.935  1.00  0.00           H  
ATOM   1542 2HE2 GLN B  22      28.701  -4.116   2.982  1.00  0.00           H  
ATOM   1543  OE1 GLN B  22      29.068  -1.029   2.280  1.00  0.00           O  
ATOM   1544  N   ARG B  23      23.986  -1.038   3.708  1.00  0.00           N  
ATOM   1545  HN  ARG B  23      24.206  -0.048   3.599  1.00  0.00           H  
ATOM   1546  CA  ARG B  23      23.498  -1.495   4.997  1.00  0.00           C  
ATOM   1547  HA  ARG B  23      24.010  -2.455   5.239  1.00  0.00           H  
ATOM   1548  C   ARG B  23      22.008  -1.750   4.982  1.00  0.00           C  
ATOM   1549  O   ARG B  23      21.511  -2.507   5.809  1.00  0.00           O  
ATOM   1550  CB  ARG B  23      23.834  -0.490   6.095  1.00  0.00           C  
ATOM   1551  HB1 ARG B  23      24.933  -0.302   6.106  1.00  0.00           H  
ATOM   1552  HB2 ARG B  23      23.452  -0.813   7.092  1.00  0.00           H  
ATOM   1553  HB3 ARG B  23      23.247   0.453   5.996  1.00  0.00           H  
ATOM   1554  N   SER B  24      21.273  -1.097   4.095  1.00  0.00           N  
ATOM   1555  HN  SER B  24      21.699  -0.417   3.466  1.00  0.00           H  
ATOM   1556  CA  SER B  24      19.845  -1.369   4.036  1.00  0.00           C  
ATOM   1557  HA  SER B  24      19.538  -1.791   5.021  1.00  0.00           H  
ATOM   1558  C   SER B  24      19.463  -2.370   2.966  1.00  0.00           C  
ATOM   1559  O   SER B  24      18.293  -2.735   2.870  1.00  0.00           O  
ATOM   1560  CB  SER B  24      19.042  -0.094   3.806  1.00  0.00           C  
ATOM   1561  HB1 SER B  24      18.927   0.508   4.737  1.00  0.00           H  
ATOM   1562  HB2 SER B  24      19.603   0.657   3.202  1.00  0.00           H  
ATOM   1563  OG  SER B  24      17.793  -0.431   3.223  1.00  0.00           O  
ATOM   1564  HG  SER B  24      17.293   0.364   3.080  1.00  0.00           H  
ATOM   1565  N   TYR B  25      20.427  -2.818   2.165  1.00  0.00           N  
ATOM   1566  HN  TYR B  25      21.383  -2.480   2.276  1.00  0.00           H  
ATOM   1567  CA  TYR B  25      20.111  -3.797   1.124  1.00  0.00           C  
ATOM   1568  HA  TYR B  25      19.224  -3.431   0.556  1.00  0.00           H  
ATOM   1569  C   TYR B  25      19.774  -5.169   1.708  1.00  0.00           C  
ATOM   1570  O   TYR B  25      20.378  -5.572   2.708  1.00  0.00           O  
ATOM   1571  CB  TYR B  25      21.268  -3.937   0.160  1.00  0.00           C  
ATOM   1572  HB1 TYR B  25      22.193  -4.277   0.681  1.00  0.00           H  
ATOM   1573  HB2 TYR B  25      21.624  -2.942  -0.195  1.00  0.00           H  
ATOM   1574  CG  TYR B  25      20.925  -4.838  -0.990  1.00  0.00           C  
ATOM   1575  CD1 TYR B  25      20.129  -4.390  -2.029  1.00  0.00           C  
ATOM   1576  HD1 TYR B  25      19.759  -3.351  -2.021  1.00  0.00           H  
ATOM   1577  CD2 TYR B  25      21.356  -6.157  -1.010  1.00  0.00           C  
ATOM   1578  HD2 TYR B  25      21.977  -6.538  -0.182  1.00  0.00           H  
ATOM   1579  CE1 TYR B  25      19.790  -5.224  -3.077  1.00  0.00           C  
ATOM   1580  HE1 TYR B  25      19.165  -4.848  -3.905  1.00  0.00           H  
ATOM   1581  CE2 TYR B  25      21.022  -6.993  -2.044  1.00  0.00           C  
ATOM   1582  HE2 TYR B  25      21.380  -8.036  -2.047  1.00  0.00           H  
ATOM   1583  CZ  TYR B  25      20.237  -6.529  -3.083  1.00  0.00           C  
ATOM   1584  OH  TYR B  25      19.912  -7.362  -4.133  1.00  0.00           O  
ATOM   1585  HH  TYR B  25      20.220  -8.261  -4.137  1.00  0.00           H  
ATOM   1586  N   CYS B  26      18.909  -5.925   1.021  1.00  0.00           N  
ATOM   1587  HN  CYS B  26      18.656  -5.641   0.075  1.00  0.00           H  
ATOM   1588  CA  CYS B  26      18.305  -7.154   1.576  1.00  0.00           C  
ATOM   1589  HA  CYS B  26      17.641  -6.845   2.417  1.00  0.00           H  
ATOM   1590  C   CYS B  26      19.299  -8.181   2.136  1.00  0.00           C  
ATOM   1591  O   CYS B  26      20.185  -8.677   1.418  1.00  0.00           O  
ATOM   1592  CB  CYS B  26      17.417  -7.808   0.514  1.00  0.00           C  
ATOM   1593  HB1 CYS B  26      16.561  -7.137   0.269  1.00  0.00           H  
ATOM   1594  HB2 CYS B  26      17.946  -7.822  -0.468  1.00  0.00           H  
ATOM   1595  SG  CYS B  26      16.806  -9.472   0.913  1.00  0.00           S  
ATOM   1596  N   HIS B  27      19.041  -8.579   3.390  1.00  0.00           N  
ATOM   1597  HN  HIS B  27      18.161  -8.284   3.814  1.00  0.00           H  
ATOM   1598  CA  HIS B  27      19.946  -9.414   4.192  1.00  0.00           C  
ATOM   1599  HA  HIS B  27      20.190 -10.331   3.607  1.00  0.00           H  
ATOM   1600  C   HIS B  27      19.312  -9.841   5.517  1.00  0.00           C  
ATOM   1601  O   HIS B  27      18.362  -9.210   5.999  1.00  0.00           O  
ATOM   1602  CB  HIS B  27      21.252  -8.683   4.512  1.00  0.00           C  
ATOM   1603  HB1 HIS B  27      21.735  -8.320   3.575  1.00  0.00           H  
ATOM   1604  HB2 HIS B  27      22.028  -9.405   4.858  1.00  0.00           H  
ATOM   1605  CG  HIS B  27      21.105  -7.561   5.494  1.00  0.00           C  
ATOM   1606  CD2 HIS B  27      21.599  -7.407   6.748  1.00  0.00           C  
ATOM   1607  HD2 HIS B  27      22.228  -8.129   7.296  1.00  0.00           H  
ATOM   1608  ND1 HIS B  27      20.350  -6.430   5.243  1.00  0.00           N  
ATOM   1609  HD1 HIS B  27      19.826  -6.250   4.387  1.00  0.00           H  
ATOM   1610  CE1 HIS B  27      20.412  -5.616   6.286  1.00  0.00           C  
ATOM   1611  HE1 HIS B  27      19.916  -4.634   6.369  1.00  0.00           H  
ATOM   1612  NE2 HIS B  27      21.170  -6.182   7.211  1.00  0.00           N  
ATOM   1613  HE2 HIS B  27      21.399  -5.778   8.119  1.00  0.00           H  
ATOM   1614  N   PRO B  28      19.812 -10.947   6.099  1.00  0.00           N  
ATOM   1615  CA  PRO B  28      19.335 -11.379   7.413  1.00  0.00           C  
ATOM   1616  HA  PRO B  28      18.226 -11.489   7.394  1.00  0.00           H  
ATOM   1617  C   PRO B  28      19.744 -10.435   8.558  1.00  0.00           C  
ATOM   1618  O   PRO B  28      20.933 -10.165   8.721  1.00  0.00           O  
ATOM   1619  CB  PRO B  28      19.989 -12.756   7.568  1.00  0.00           C  
ATOM   1620  HB1 PRO B  28      19.291 -13.607   7.393  1.00  0.00           H  
ATOM   1621  HB2 PRO B  28      20.248 -13.014   8.621  1.00  0.00           H  
ATOM   1622  CG  PRO B  28      21.150 -12.742   6.657  1.00  0.00           C  
ATOM   1623  HG1 PRO B  28      21.512 -13.759   6.379  1.00  0.00           H  
ATOM   1624  HG2 PRO B  28      22.093 -12.393   7.140  1.00  0.00           H  
ATOM   1625  CD  PRO B  28      20.741 -11.925   5.503  1.00  0.00           C  
ATOM   1626  HD1 PRO B  28      21.585 -11.475   4.930  1.00  0.00           H  
ATOM   1627  HD2 PRO B  28      20.320 -12.505   4.649  1.00  0.00           H  
ATOM   1628  N   ILE B  29      18.771 -10.040   9.385  1.00  0.00           N  
ATOM   1629  HN  ILE B  29      17.836 -10.414   9.221  1.00  0.00           H  
ATOM   1630  CA  ILE B  29      18.939  -9.112  10.510  1.00  0.00           C  
ATOM   1631  HA  ILE B  29      20.025  -8.992  10.731  1.00  0.00           H  
ATOM   1632  C   ILE B  29      18.228  -9.610  11.749  1.00  0.00           C  
ATOM   1633  O   ILE B  29      17.150 -10.176  11.642  1.00  0.00           O  
ATOM   1634  CB  ILE B  29      18.324  -7.730  10.207  1.00  0.00           C  
ATOM   1635  HB  ILE B  29      18.325  -7.116  11.138  1.00  0.00           H  
ATOM   1636  CG1 ILE B  29      16.881  -7.895   9.712  1.00  0.00           C  
ATOM   1637 1HG1 ILE B  29      16.319  -8.589  10.380  1.00  0.00           H  
ATOM   1638 2HG1 ILE B  29      16.861  -8.482   8.764  1.00  0.00           H  
ATOM   1639  CG2 ILE B  29      19.089  -7.031   9.166  1.00  0.00           C  
ATOM   1640 1HG2 ILE B  29      18.645  -6.032   8.947  1.00  0.00           H  
ATOM   1641 2HG2 ILE B  29      19.188  -7.649   8.243  1.00  0.00           H  
ATOM   1642 3HG2 ILE B  29      20.169  -6.951   9.432  1.00  0.00           H  
ATOM   1643  CD1 ILE B  29      16.123  -6.601   9.543  1.00  0.00           C  
ATOM   1644 1HD1 ILE B  29      15.074  -6.721   9.183  1.00  0.00           H  
ATOM   1645 2HD1 ILE B  29      16.685  -5.907   8.875  1.00  0.00           H  
ATOM   1646 3HD1 ILE B  29      16.143  -6.014  10.491  1.00  0.00           H  
ATOM   1647  N   GLU B  30      18.748  -9.272  12.926  1.00  0.00           N  
ATOM   1648  HN  GLU B  30      19.634  -8.767  12.957  1.00  0.00           H  
ATOM   1649  CA  GLU B  30      18.069  -9.613  14.178  1.00  0.00           C  
ATOM   1650  HA  GLU B  30      17.857 -10.708  14.175  1.00  0.00           H  
ATOM   1651  C   GLU B  30      16.735  -8.866  14.206  1.00  0.00           C  
ATOM   1652  O   GLU B  30      16.623  -7.671  13.877  1.00  0.00           O  
ATOM   1653  CB  GLU B  30      18.917  -9.289  15.418  1.00  0.00           C  
ATOM   1654  HB1 GLU B  30      18.400  -9.549  16.371  1.00  0.00           H  
ATOM   1655  HB2 GLU B  30      19.239  -8.222  15.415  1.00  0.00           H  
ATOM   1656  HB3 GLU B  30      19.917  -9.779  15.358  1.00  0.00           H  
ATOM   1657  N   THR B  31      15.727  -9.646  14.548  1.00  0.00           N  
ATOM   1658  HN  THR B  31      15.960 -10.592  14.851  1.00  0.00           H  
ATOM   1659  CA  THR B  31      14.328  -9.293  14.535  1.00  0.00           C  
ATOM   1660  HA  THR B  31      14.222  -8.183  14.532  1.00  0.00           H  
ATOM   1661  C   THR B  31      13.650  -9.870  15.778  1.00  0.00           C  
ATOM   1662  O   THR B  31      13.802 -11.063  16.067  1.00  0.00           O  
ATOM   1663  CB  THR B  31      13.668  -9.874  13.289  1.00  0.00           C  
ATOM   1664  HB  THR B  31      13.679 -10.985  13.378  1.00  0.00           H  
ATOM   1665  CG2 THR B  31      12.215  -9.424  13.169  1.00  0.00           C  
ATOM   1666 1HG2 THR B  31      11.610  -9.705  14.063  1.00  0.00           H  
ATOM   1667 2HG2 THR B  31      11.750  -9.808  12.231  1.00  0.00           H  
ATOM   1668 3HG2 THR B  31      12.148  -8.330  12.965  1.00  0.00           H  
ATOM   1669  OG1 THR B  31      14.444  -9.513  12.142  1.00  0.00           O  
ATOM   1670  HG1 THR B  31      15.349  -9.793  12.217  1.00  0.00           H  
ATOM   1671  N   LEU B  32      12.931  -9.058  16.535  1.00  0.00           N  
ATOM   1672  HN  LEU B  32      12.849  -8.070  16.297  1.00  0.00           H  
ATOM   1673  CA  LEU B  32      12.258  -9.590  17.712  1.00  0.00           C  
ATOM   1674  HA  LEU B  32      12.822 -10.486  18.063  1.00  0.00           H  
ATOM   1675  C   LEU B  32      10.848 -10.034  17.314  1.00  0.00           C  
ATOM   1676  O   LEU B  32      10.016  -9.226  16.904  1.00  0.00           O  
ATOM   1677  CB  LEU B  32      12.253  -8.557  18.833  1.00  0.00           C  
ATOM   1678  HB1 LEU B  32      11.697  -8.913  19.731  1.00  0.00           H  
ATOM   1679  HB2 LEU B  32      11.616  -7.675  18.590  1.00  0.00           H  
ATOM   1680  CG  LEU B  32      13.697  -8.156  19.166  1.00  0.00           C  
ATOM   1681  HG  LEU B  32      14.239  -8.027  18.200  1.00  0.00           H  
ATOM   1682  CD1 LEU B  32      13.758  -6.832  19.902  1.00  0.00           C  
ATOM   1683 1HD1 LEU B  32      13.234  -6.033  19.328  1.00  0.00           H  
ATOM   1684 2HD1 LEU B  32      14.807  -6.544  20.144  1.00  0.00           H  
ATOM   1685 3HD1 LEU B  32      13.363  -6.920  20.941  1.00  0.00           H  
ATOM   1686  CD2 LEU B  32      14.407  -9.238  19.943  1.00  0.00           C  
ATOM   1687 1HD2 LEU B  32      14.362 -10.212  19.402  1.00  0.00           H  
ATOM   1688 2HD2 LEU B  32      14.012  -9.326  20.982  1.00  0.00           H  
ATOM   1689 3HD2 LEU B  32      15.456  -8.950  20.185  1.00  0.00           H  
ATOM   1690  N   VAL B  33      10.599 -11.336  17.425  1.00  0.00           N  
ATOM   1691  HN  VAL B  33      11.304 -11.925  17.869  1.00  0.00           H  
ATOM   1692  CA  VAL B  33       9.371 -11.970  16.946  1.00  0.00           C  
ATOM   1693  HA  VAL B  33       8.782 -11.228  16.357  1.00  0.00           H  
ATOM   1694  C   VAL B  33       8.523 -12.461  18.128  1.00  0.00           C  
ATOM   1695  O   VAL B  33       9.069 -12.969  19.110  1.00  0.00           O  
ATOM   1696  CB  VAL B  33       9.675 -13.197  16.056  1.00  0.00           C  
ATOM   1697  HB  VAL B  33       9.955 -14.051  16.717  1.00  0.00           H  
ATOM   1698  CG1 VAL B  33       8.445 -13.584  15.272  1.00  0.00           C  
ATOM   1699 1HG1 VAL B  33       7.593 -13.791  15.960  1.00  0.00           H  
ATOM   1700 2HG1 VAL B  33       8.642 -14.442  14.587  1.00  0.00           H  
ATOM   1701 3HG1 VAL B  33       8.183 -12.817  14.506  1.00  0.00           H  
ATOM   1702  CG2 VAL B  33      10.809 -12.922  15.140  1.00  0.00           C  
ATOM   1703 1HG2 VAL B  33      11.718 -12.636  15.719  1.00  0.00           H  
ATOM   1704 2HG2 VAL B  33      10.547 -12.155  14.374  1.00  0.00           H  
ATOM   1705 3HG2 VAL B  33      11.006 -13.780  14.455  1.00  0.00           H  
ATOM   1706  N   ASP B  34       7.203 -12.294  18.060  1.00  0.00           N  
ATOM   1707  HN  ASP B  34       6.799 -11.737  17.307  1.00  0.00           H  
ATOM   1708  CA  ASP B  34       6.331 -12.908  19.064  1.00  0.00           C  
ATOM   1709  HA  ASP B  34       6.734 -12.644  20.070  1.00  0.00           H  
ATOM   1710  C   ASP B  34       6.221 -14.417  18.994  1.00  0.00           C  
ATOM   1711  O   ASP B  34       5.810 -14.954  17.980  1.00  0.00           O  
ATOM   1712  CB  ASP B  34       4.922 -12.349  18.971  1.00  0.00           C  
ATOM   1713  HB1 ASP B  34       4.160 -13.156  19.079  1.00  0.00           H  
ATOM   1714  HB2 ASP B  34       4.686 -12.020  17.932  1.00  0.00           H  
ATOM   1715  CG  ASP B  34       4.687 -11.251  19.950  1.00  0.00           C  
ATOM   1716  OD1 ASP B  34       5.693 -10.683  20.439  1.00  0.00           O  
ATOM   1717  OD2 ASP B  34       3.499 -10.986  20.247  1.00  0.00           O  
ATOM   1718  N   ILE B  35       6.456 -15.082  20.119  1.00  0.00           N  
ATOM   1719  HN  ILE B  35       6.675 -14.565  20.971  1.00  0.00           H  
ATOM   1720  CA  ILE B  35       6.407 -16.536  20.157  1.00  0.00           C  
ATOM   1721  HA  ILE B  35       7.136 -16.930  19.411  1.00  0.00           H  
ATOM   1722  C   ILE B  35       5.011 -17.023  19.768  1.00  0.00           C  
ATOM   1723  O   ILE B  35       4.872 -18.064  19.104  1.00  0.00           O  
ATOM   1724  CB  ILE B  35       6.796 -17.084  21.552  1.00  0.00           C  
ATOM   1725  HB  ILE B  35       6.067 -16.720  22.313  1.00  0.00           H  
ATOM   1726  CG1 ILE B  35       8.207 -16.624  21.930  1.00  0.00           C  
ATOM   1727 1HG1 ILE B  35       8.259 -15.510  21.945  1.00  0.00           H  
ATOM   1728 2HG1 ILE B  35       8.919 -16.840  21.099  1.00  0.00           H  
ATOM   1729  CG2 ILE B  35       6.805 -18.569  21.540  1.00  0.00           C  
ATOM   1730 1HG2 ILE B  35       5.778 -18.904  21.265  1.00  0.00           H  
ATOM   1731 2HG2 ILE B  35       7.166 -19.011  22.498  1.00  0.00           H  
ATOM   1732 3HG2 ILE B  35       7.595 -18.995  20.878  1.00  0.00           H  
ATOM   1733  CD1 ILE B  35       8.733 -17.188  23.228  1.00  0.00           C  
ATOM   1734 1HD1 ILE B  35       9.760 -16.853  23.503  1.00  0.00           H  
ATOM   1735 2HD1 ILE B  35       8.681 -18.302  23.213  1.00  0.00           H  
ATOM   1736 3HD1 ILE B  35       8.021 -16.972  24.059  1.00  0.00           H  
ATOM   1737  N   PHE B  36       3.995 -16.232  20.113  1.00  0.00           N  
ATOM   1738  HN  PHE B  36       4.190 -15.386  20.648  1.00  0.00           H  
ATOM   1739  CA  PHE B  36       2.608 -16.536  19.750  1.00  0.00           C  
ATOM   1740  HA  PHE B  36       2.382 -17.579  20.072  1.00  0.00           H  
ATOM   1741  C   PHE B  36       2.371 -16.436  18.247  1.00  0.00           C  
ATOM   1742  O   PHE B  36       1.475 -17.082  17.709  1.00  0.00           O  
ATOM   1743  CB  PHE B  36       1.651 -15.596  20.467  1.00  0.00           C  
ATOM   1744  HB1 PHE B  36       0.609 -15.739  20.096  1.00  0.00           H  
ATOM   1745  HB2 PHE B  36       1.821 -14.542  20.145  1.00  0.00           H  
ATOM   1746  CG  PHE B  36       1.699 -15.705  21.946  1.00  0.00           C  
ATOM   1747  CD1 PHE B  36       2.633 -14.965  22.674  1.00  0.00           C  
ATOM   1748  HD1 PHE B  36       3.341 -14.306  22.143  1.00  0.00           H  
ATOM   1749  CD2 PHE B  36       0.786 -16.510  22.630  1.00  0.00           C  
ATOM   1750  HD2 PHE B  36       0.031 -17.082  22.065  1.00  0.00           H  
ATOM   1751  CE1 PHE B  36       2.681 -15.051  24.077  1.00  0.00           C  
ATOM   1752  HE1 PHE B  36       3.436 -14.478  24.640  1.00  0.00           H  
ATOM   1753  CE2 PHE B  36       0.820 -16.599  24.036  1.00  0.00           C  
ATOM   1754  HE2 PHE B  36       0.101 -17.245  24.567  1.00  0.00           H  
ATOM   1755  CZ  PHE B  36       1.769 -15.865  24.757  1.00  0.00           C  
ATOM   1756  HZ  PHE B  36       1.798 -15.928  25.858  1.00  0.00           H  
ATOM   1757  N   GLN B  37       3.152 -15.602  17.575  1.00  0.00           N  
ATOM   1758  HN  GLN B  37       3.826 -15.017  18.069  1.00  0.00           H  
ATOM   1759  CA  GLN B  37       3.039 -15.529  16.131  1.00  0.00           C  
ATOM   1760  HA  GLN B  37       1.958 -15.542  15.859  1.00  0.00           H  
ATOM   1761  C   GLN B  37       3.712 -16.761  15.513  1.00  0.00           C  
ATOM   1762  O   GLN B  37       3.223 -17.309  14.526  1.00  0.00           O  
ATOM   1763  CB  GLN B  37       3.664 -14.242  15.583  1.00  0.00           C  
ATOM   1764  HB1 GLN B  37       3.175 -13.346  16.032  1.00  0.00           H  
ATOM   1765  HB2 GLN B  37       3.640 -14.212  14.469  1.00  0.00           H  
ATOM   1766  HB3 GLN B  37       4.770 -14.225  15.726  1.00  0.00           H  
ATOM   1767  N   GLU B  38       4.819 -17.210  16.100  1.00  0.00           N  
ATOM   1768  HN  GLU B  38       5.204 -16.709  16.901  1.00  0.00           H  
ATOM   1769  CA  GLU B  38       5.489 -18.412  15.610  1.00  0.00           C  
ATOM   1770  HA  GLU B  38       5.449 -18.388  14.496  1.00  0.00           H  
ATOM   1771  C   GLU B  38       4.787 -19.706  16.072  1.00  0.00           C  
ATOM   1772  O   GLU B  38       5.070 -20.789  15.544  1.00  0.00           O  
ATOM   1773  CB  GLU B  38       6.963 -18.404  16.017  1.00  0.00           C  
ATOM   1774  HB1 GLU B  38       7.069 -18.429  17.127  1.00  0.00           H  
ATOM   1775  HB2 GLU B  38       7.450 -19.375  15.765  1.00  0.00           H  
ATOM   1776  CG  GLU B  38       7.749 -17.226  15.419  1.00  0.00           C  
ATOM   1777  HG1 GLU B  38       8.776 -17.184  15.851  1.00  0.00           H  
ATOM   1778  HG2 GLU B  38       7.345 -16.257  15.795  1.00  0.00           H  
ATOM   1779  CD  GLU B  38       7.812 -17.222  13.863  1.00  0.00           C  
ATOM   1780  OE1 GLU B  38       8.004 -18.298  13.233  1.00  0.00           O  
ATOM   1781  OE2 GLU B  38       7.691 -16.115  13.271  1.00  0.00           O  
ATOM   1782  N   TYR B  39       3.918 -19.608  17.079  1.00  0.00           N  
ATOM   1783  HN  TYR B  39       3.799 -18.712  17.552  1.00  0.00           H  
ATOM   1784  CA  TYR B  39       3.132 -20.763  17.519  1.00  0.00           C  
ATOM   1785  HA  TYR B  39       3.143 -21.529  16.709  1.00  0.00           H  
ATOM   1786  C   TYR B  39       1.690 -20.383  17.805  1.00  0.00           C  
ATOM   1787  O   TYR B  39       1.255 -20.417  18.948  1.00  0.00           O  
ATOM   1788  CB  TYR B  39       3.743 -21.375  18.771  1.00  0.00           C  
ATOM   1789  HB1 TYR B  39       3.651 -20.678  19.636  1.00  0.00           H  
ATOM   1790  HB2 TYR B  39       3.116 -22.218  19.144  1.00  0.00           H  
ATOM   1791  CG  TYR B  39       5.167 -21.812  18.591  1.00  0.00           C  
ATOM   1792  CD1 TYR B  39       5.467 -23.087  18.146  1.00  0.00           C  
ATOM   1793  HD1 TYR B  39       4.646 -23.789  17.923  1.00  0.00           H  
ATOM   1794  CD2 TYR B  39       6.215 -20.949  18.860  1.00  0.00           C  
ATOM   1795  HD2 TYR B  39       6.001 -19.928  19.218  1.00  0.00           H  
ATOM   1796  CE1 TYR B  39       6.768 -23.496  17.976  1.00  0.00           C  
ATOM   1797  HE1 TYR B  39       6.986 -24.517  17.620  1.00  0.00           H  
ATOM   1798  CE2 TYR B  39       7.524 -21.348  18.686  1.00  0.00           C  
ATOM   1799  HE2 TYR B  39       8.350 -20.647  18.894  1.00  0.00           H  
ATOM   1800  CZ  TYR B  39       7.793 -22.630  18.250  1.00  0.00           C  
ATOM   1801  OH  TYR B  39       9.091 -23.049  18.080  1.00  0.00           O  
ATOM   1802  HH  TYR B  39       9.276 -23.931  17.780  1.00  0.00           H  
ATOM   1803  N   PRO B  40       0.917 -20.095  16.757  1.00  0.00           N  
ATOM   1804  CA  PRO B  40      -0.464 -19.657  16.973  1.00  0.00           C  
ATOM   1805  HA  PRO B  40      -0.483 -18.755  17.628  1.00  0.00           H  
ATOM   1806  C   PRO B  40      -1.334 -20.748  17.563  1.00  0.00           C  
ATOM   1807  O   PRO B  40      -2.373 -20.442  18.140  1.00  0.00           O  
ATOM   1808  CB  PRO B  40      -0.938 -19.294  15.559  1.00  0.00           C  
ATOM   1809  HB1 PRO B  40      -0.941 -18.199  15.348  1.00  0.00           H  
ATOM   1810  HB2 PRO B  40      -2.028 -19.457  15.390  1.00  0.00           H  
ATOM   1811  CG  PRO B  40      -0.051 -20.090  14.645  1.00  0.00           C  
ATOM   1812  HG1 PRO B  40      -0.439 -21.107  14.405  1.00  0.00           H  
ATOM   1813  HG2 PRO B  40      -0.026 -19.717  13.595  1.00  0.00           H  
ATOM   1814  CD  PRO B  40       1.281 -20.088  15.327  1.00  0.00           C  
ATOM   1815  HD1 PRO B  40       1.966 -20.911  15.016  1.00  0.00           H  
ATOM   1816  HD2 PRO B  40       1.960 -19.257  15.022  1.00  0.00           H  
ATOM   1817  N   ASP B  41      -0.872 -21.991  17.475  1.00  0.00           N  
ATOM   1818  HN  ASP B  41       0.082 -22.139  17.146  1.00  0.00           H  
ATOM   1819  CA  ASP B  41      -1.682 -23.153  17.832  1.00  0.00           C  
ATOM   1820  HA  ASP B  41      -2.651 -23.072  17.287  1.00  0.00           H  
ATOM   1821  C   ASP B  41      -1.994 -23.263  19.326  1.00  0.00           C  
ATOM   1822  O   ASP B  41      -3.049 -23.791  19.705  1.00  0.00           O  
ATOM   1823  CB  ASP B  41      -0.983 -24.429  17.356  1.00  0.00           C  
ATOM   1824  HB1 ASP B  41      -1.601 -25.316  17.629  1.00  0.00           H  
ATOM   1825  HB2 ASP B  41       0.060 -24.507  17.743  1.00  0.00           H  
ATOM   1826  HB3 ASP B  41      -0.747 -24.399  16.267  1.00  0.00           H  
ATOM   1827  N   GLU B  42      -1.101 -22.782  20.184  1.00  0.00           N  
ATOM   1828  HN  GLU B  42      -0.185 -22.464  19.866  1.00  0.00           H  
ATOM   1829  CA  GLU B  42      -1.467 -22.722  21.589  1.00  0.00           C  
ATOM   1830  HA  GLU B  42      -2.531 -23.042  21.676  1.00  0.00           H  
ATOM   1831  C   GLU B  42      -1.365 -21.301  22.128  1.00  0.00           C  
ATOM   1832  O   GLU B  42      -0.270 -20.748  22.286  1.00  0.00           O  
ATOM   1833  CB  GLU B  42      -0.615 -23.688  22.437  1.00  0.00           C  
ATOM   1834  HB1 GLU B  42      -0.918 -24.741  22.229  1.00  0.00           H  
ATOM   1835  HB2 GLU B  42      -0.904 -23.604  23.511  1.00  0.00           H  
ATOM   1836  CG  GLU B  42       0.899 -23.548  22.296  1.00  0.00           C  
ATOM   1837  HG1 GLU B  42       1.422 -23.864  23.229  1.00  0.00           H  
ATOM   1838  HG2 GLU B  42       1.205 -22.476  22.276  1.00  0.00           H  
ATOM   1839  CD  GLU B  42       1.429 -24.289  21.095  1.00  0.00           C  
ATOM   1840  OE1 GLU B  42       0.748 -25.235  20.617  1.00  0.00           O  
ATOM   1841  OE2 GLU B  42       2.528 -23.920  20.632  1.00  0.00           O  
ATOM   1842  N   ILE B  43      -2.535 -20.718  22.386  1.00  0.00           N  
ATOM   1843  HN  ILE B  43      -3.391 -21.208  22.126  1.00  0.00           H  
ATOM   1844  CA  ILE B  43      -2.646 -19.413  23.022  1.00  0.00           C  
ATOM   1845  HA  ILE B  43      -1.665 -18.889  22.947  1.00  0.00           H  
ATOM   1846  C   ILE B  43      -2.932 -19.721  24.491  1.00  0.00           C  
ATOM   1847  O   ILE B  43      -3.176 -18.823  25.301  1.00  0.00           O  
ATOM   1848  CB  ILE B  43      -3.758 -18.502  22.398  1.00  0.00           C  
ATOM   1849  HB  ILE B  43      -4.744 -18.821  22.809  1.00  0.00           H  
ATOM   1850  CG1 ILE B  43      -3.804 -18.640  20.871  1.00  0.00           C  
ATOM   1851 1HG1 ILE B  43      -2.780 -18.548  20.439  1.00  0.00           H  
ATOM   1852 2HG1 ILE B  43      -4.038 -19.691  20.580  1.00  0.00           H  
ATOM   1853  CG2 ILE B  43      -3.532 -17.037  22.771  1.00  0.00           C  
ATOM   1854 1HG2 ILE B  43      -4.323 -16.389  22.327  1.00  0.00           H  
ATOM   1855 2HG2 ILE B  43      -2.510 -16.692  22.489  1.00  0.00           H  
ATOM   1856 3HG2 ILE B  43      -3.457 -16.899  23.875  1.00  0.00           H  
ATOM   1857  CD1 ILE B  43      -4.761 -17.670  20.189  1.00  0.00           C  
ATOM   1858 1HD1 ILE B  43      -4.794 -17.770  19.079  1.00  0.00           H  
ATOM   1859 2HD1 ILE B  43      -4.527 -16.619  20.480  1.00  0.00           H  
ATOM   1860 3HD1 ILE B  43      -5.785 -17.762  20.621  1.00  0.00           H  
ATOM   1861  N   GLU B  44      -2.900 -21.007  24.829  1.00  0.00           N  
ATOM   1862  HN  GLU B  44      -2.710 -21.713  24.118  1.00  0.00           H  
ATOM   1863  CA  GLU B  44      -3.134 -21.410  26.200  1.00  0.00           C  
ATOM   1864  HA  GLU B  44      -4.084 -20.939  26.544  1.00  0.00           H  
ATOM   1865  C   GLU B  44      -2.008 -20.952  27.135  1.00  0.00           C  
ATOM   1866  O   GLU B  44      -2.270 -20.336  28.173  1.00  0.00           O  
ATOM   1867  CB  GLU B  44      -3.298 -22.933  26.282  1.00  0.00           C  
ATOM   1868  HB1 GLU B  44      -4.117 -23.266  25.602  1.00  0.00           H  
ATOM   1869  HB2 GLU B  44      -3.458 -23.280  27.329  1.00  0.00           H  
ATOM   1870  HB3 GLU B  44      -2.341 -23.468  26.077  1.00  0.00           H  
ATOM   1871  N   TYR B  45      -0.757 -21.212  26.764  1.00  0.00           N  
ATOM   1872  HN  TYR B  45      -0.570 -21.672  25.873  1.00  0.00           H  
ATOM   1873  CA  TYR B  45       0.347 -20.834  27.642  1.00  0.00           C  
ATOM   1874  HA  TYR B  45       0.040 -21.053  28.692  1.00  0.00           H  
ATOM   1875  C   TYR B  45       0.674 -19.355  27.550  1.00  0.00           C  
ATOM   1876  O   TYR B  45       0.014 -18.608  26.839  1.00  0.00           O  
ATOM   1877  CB  TYR B  45       1.598 -21.667  27.333  1.00  0.00           C  
ATOM   1878  HB1 TYR B  45       2.489 -21.247  27.855  1.00  0.00           H  
ATOM   1879  HB2 TYR B  45       1.916 -21.522  26.274  1.00  0.00           H  
ATOM   1880  CG  TYR B  45       1.440 -23.147  27.648  1.00  0.00           C  
ATOM   1881  CD1 TYR B  45       1.650 -23.614  28.944  1.00  0.00           C  
ATOM   1882  HD1 TYR B  45       1.932 -22.899  29.735  1.00  0.00           H  
ATOM   1883  CD2 TYR B  45       1.106 -24.081  26.657  1.00  0.00           C  
ATOM   1884  HD2 TYR B  45       0.950 -23.741  25.619  1.00  0.00           H  
ATOM   1885  CE1 TYR B  45       1.512 -24.960  29.262  1.00  0.00           C  
ATOM   1886  HE1 TYR B  45       1.671 -25.302  30.299  1.00  0.00           H  
ATOM   1887  CE2 TYR B  45       0.968 -25.436  26.967  1.00  0.00           C  
ATOM   1888  HE2 TYR B  45       0.697 -26.160  26.181  1.00  0.00           H  
ATOM   1889  CZ  TYR B  45       1.176 -25.868  28.280  1.00  0.00           C  
ATOM   1890  OH  TYR B  45       1.050 -27.200  28.634  1.00  0.00           O  
ATOM   1891  HH  TYR B  45       1.191 -27.494  29.526  1.00  0.00           H  
ATOM   1892  N   ILE B  46       1.652 -18.932  28.338  1.00  0.00           N  
ATOM   1893  HN  ILE B  46       2.020 -19.563  29.050  1.00  0.00           H  
ATOM   1894  CA  ILE B  46       2.216 -17.598  28.220  1.00  0.00           C  
ATOM   1895  HA  ILE B  46       1.947 -17.183  27.221  1.00  0.00           H  
ATOM   1896  C   ILE B  46       3.723 -17.777  28.284  1.00  0.00           C  
ATOM   1897  O   ILE B  46       4.231 -18.578  29.034  1.00  0.00           O  
ATOM   1898  CB  ILE B  46       1.743 -16.611  29.310  1.00  0.00           C  
ATOM   1899  HB  ILE B  46       2.007 -17.013  30.316  1.00  0.00           H  
ATOM   1900  CG1 ILE B  46       0.237 -16.405  29.223  1.00  0.00           C  
ATOM   1901 1HG1 ILE B  46      -0.124 -16.599  28.186  1.00  0.00           H  
ATOM   1902 2HG1 ILE B  46      -0.015 -15.322  29.312  1.00  0.00           H  
ATOM   1903  CG2 ILE B  46       2.399 -15.243  29.118  1.00  0.00           C  
ATOM   1904 1HG2 ILE B  46       2.058 -14.531  29.905  1.00  0.00           H  
ATOM   1905 2HG2 ILE B  46       2.226 -14.841  28.092  1.00  0.00           H  
ATOM   1906 3HG2 ILE B  46       3.511 -15.318  29.082  1.00  0.00           H  
ATOM   1907  CD1 ILE B  46      -0.555 -17.215  30.219  1.00  0.00           C  
ATOM   1908 1HD1 ILE B  46      -1.658 -17.064  30.155  1.00  0.00           H  
ATOM   1909 2HD1 ILE B  46      -0.194 -17.021  31.256  1.00  0.00           H  
ATOM   1910 3HD1 ILE B  46      -0.303 -18.298  30.130  1.00  0.00           H  
ATOM   1911  N   PHE B  47       4.449 -17.027  27.480  1.00  0.00           N  
ATOM   1912  HN  PHE B  47       4.008 -16.277  26.948  1.00  0.00           H  
ATOM   1913  CA  PHE B  47       5.872 -17.265  27.349  1.00  0.00           C  
ATOM   1914  HA  PHE B  47       6.119 -18.205  27.895  1.00  0.00           H  
ATOM   1915  C   PHE B  47       6.675 -16.129  27.972  1.00  0.00           C  
ATOM   1916  O   PHE B  47       6.306 -14.962  27.845  1.00  0.00           O  
ATOM   1917  CB  PHE B  47       6.231 -17.461  25.874  1.00  0.00           C  
ATOM   1918  HB1 PHE B  47       6.016 -16.536  25.290  1.00  0.00           H  
ATOM   1919  HB2 PHE B  47       7.337 -17.512  25.741  1.00  0.00           H  
ATOM   1920  CG  PHE B  47       5.562 -18.659  25.241  1.00  0.00           C  
ATOM   1921  CD1 PHE B  47       4.253 -18.582  24.803  1.00  0.00           C  
ATOM   1922  HD1 PHE B  47       3.695 -17.637  24.914  1.00  0.00           H  
ATOM   1923  CD2 PHE B  47       6.247 -19.861  25.092  1.00  0.00           C  
ATOM   1924  HD2 PHE B  47       7.292 -19.938  25.436  1.00  0.00           H  
ATOM   1925  CE1 PHE B  47       3.640 -19.671  24.231  1.00  0.00           C  
ATOM   1926  HE1 PHE B  47       2.594 -19.598  23.888  1.00  0.00           H  
ATOM   1927  CE2 PHE B  47       5.638 -20.954  24.521  1.00  0.00           C  
ATOM   1928  HE2 PHE B  47       6.192 -21.902  24.413  1.00  0.00           H  
ATOM   1929  CZ  PHE B  47       4.335 -20.862  24.085  1.00  0.00           C  
ATOM   1930  HZ  PHE B  47       3.845 -21.734  23.620  1.00  0.00           H  
ATOM   1931  N   LYS B  48       7.690 -16.479  28.749  1.00  0.00           N  
ATOM   1932  HN  LYS B  48       7.800 -17.457  29.019  1.00  0.00           H  
ATOM   1933  CA  LYS B  48       8.651 -15.496  29.225  1.00  0.00           C  
ATOM   1934  HA  LYS B  48       8.370 -14.499  28.811  1.00  0.00           H  
ATOM   1935  C   LYS B  48      10.042 -15.858  28.708  1.00  0.00           C  
ATOM   1936  O   LYS B  48      10.569 -16.915  29.072  1.00  0.00           O  
ATOM   1937  CB  LYS B  48       8.649 -15.404  30.743  1.00  0.00           C  
ATOM   1938  HB1 LYS B  48       9.267 -16.218  31.190  1.00  0.00           H  
ATOM   1939  HB2 LYS B  48       7.651 -15.683  31.155  1.00  0.00           H  
ATOM   1940  CG  LYS B  48       9.086 -14.050  31.262  1.00  0.00           C  
ATOM   1941  HG1 LYS B  48      10.091 -13.759  30.876  1.00  0.00           H  
ATOM   1942  HG2 LYS B  48       9.331 -14.079  32.349  1.00  0.00           H  
ATOM   1943  CD  LYS B  48       8.030 -13.005  30.944  1.00  0.00           C  
ATOM   1944  HD1 LYS B  48       8.436 -11.972  31.054  1.00  0.00           H  
ATOM   1945  HD2 LYS B  48       7.794 -12.986  29.854  1.00  0.00           H  
ATOM   1946  CE  LYS B  48       6.761 -13.197  31.785  1.00  0.00           C  
ATOM   1947  HE1 LYS B  48       6.419 -14.258  31.766  1.00  0.00           H  
ATOM   1948  HE2 LYS B  48       6.979 -13.102  32.874  1.00  0.00           H  
ATOM   1949  NZ  LYS B  48       5.663 -12.263  31.365  1.00  0.00           N  
ATOM   1950  HZ1 LYS B  48       4.819 -12.391  31.924  1.00  0.00           H  
ATOM   1951  HZ2 LYS B  48       5.464 -12.350  30.368  1.00  0.00           H  
ATOM   1952  HZ3 LYS B  48       5.976 -11.292  31.382  1.00  0.00           H  
ATOM   1953  N   PRO B  49      10.644 -15.001  27.850  1.00  0.00           N  
ATOM   1954  CA  PRO B  49      10.102 -13.743  27.365  1.00  0.00           C  
ATOM   1955  HA  PRO B  49       9.685 -13.141  28.206  1.00  0.00           H  
ATOM   1956  C   PRO B  49       9.053 -14.003  26.322  1.00  0.00           C  
ATOM   1957  O   PRO B  49       9.114 -15.020  25.663  1.00  0.00           O  
ATOM   1958  CB  PRO B  49      11.318 -13.058  26.761  1.00  0.00           C  
ATOM   1959  HB1 PRO B  49      11.390 -11.975  27.016  1.00  0.00           H  
ATOM   1960  HB2 PRO B  49      11.254 -12.934  25.655  1.00  0.00           H  
ATOM   1961  CG  PRO B  49      12.496 -13.847  27.199  1.00  0.00           C  
ATOM   1962  HG1 PRO B  49      12.993 -13.446  28.113  1.00  0.00           H  
ATOM   1963  HG2 PRO B  49      13.378 -13.754  26.523  1.00  0.00           H  
ATOM   1964  CD  PRO B  49      12.006 -15.210  27.344  1.00  0.00           C  
ATOM   1965  HD1 PRO B  49      12.075 -15.835  26.423  1.00  0.00           H  
ATOM   1966  HD2 PRO B  49      12.644 -15.875  27.972  1.00  0.00           H  
ATOM   1967  N   SER B  50       8.136 -13.070  26.139  1.00  0.00           N  
ATOM   1968  HN  SER B  50       8.207 -12.197  26.662  1.00  0.00           H  
ATOM   1969  CA  SER B  50       7.027 -13.250  25.212  1.00  0.00           C  
ATOM   1970  HA  SER B  50       6.619 -14.279  25.347  1.00  0.00           H  
ATOM   1971  C   SER B  50       7.444 -13.083  23.743  1.00  0.00           C  
ATOM   1972  O   SER B  50       6.702 -13.441  22.821  1.00  0.00           O  
ATOM   1973  CB  SER B  50       5.930 -12.248  25.560  1.00  0.00           C  
ATOM   1974  HB1 SER B  50       5.463 -12.466  26.549  1.00  0.00           H  
ATOM   1975  HB2 SER B  50       5.026 -12.379  24.921  1.00  0.00           H  
ATOM   1976  OG  SER B  50       6.443 -10.927  25.493  1.00  0.00           O  
ATOM   1977  HG  SER B  50       5.760 -10.303  25.710  1.00  0.00           H  
ATOM   1978  N   CYS B  51       8.644 -12.539  23.556  1.00  0.00           N  
ATOM   1979  HN  CYS B  51       9.195 -12.304  24.382  1.00  0.00           H  
ATOM   1980  CA  CYS B  51       9.222 -12.257  22.250  1.00  0.00           C  
ATOM   1981  HA  CYS B  51       8.643 -12.798  21.466  1.00  0.00           H  
ATOM   1982  C   CYS B  51      10.637 -12.765  22.263  1.00  0.00           C  
ATOM   1983  O   CYS B  51      11.255 -12.826  23.331  1.00  0.00           O  
ATOM   1984  CB  CYS B  51       9.209 -10.749  21.944  1.00  0.00           C  
ATOM   1985  HB1 CYS B  51       8.177 -10.405  21.699  1.00  0.00           H  
ATOM   1986  HB2 CYS B  51       9.710 -10.539  20.971  1.00  0.00           H  
ATOM   1987  SG  CYS B  51       9.944  -9.713  23.300  1.00  0.00           S  
ATOM   1988  N   VAL B  52      11.160 -13.110  21.086  1.00  0.00           N  
ATOM   1989  HN  VAL B  52      10.611 -12.973  20.237  1.00  0.00           H  
ATOM   1990  CA  VAL B  52      12.496 -13.677  20.986  1.00  0.00           C  
ATOM   1991  HA  VAL B  52      13.056 -13.417  21.914  1.00  0.00           H  
ATOM   1992  C   VAL B  52      13.250 -13.115  19.805  1.00  0.00           C  
ATOM   1993  O   VAL B  52      12.642 -12.821  18.805  1.00  0.00           O  
ATOM   1994  CB  VAL B  52      12.384 -15.218  20.902  1.00  0.00           C  
ATOM   1995  HB  VAL B  52      11.321 -15.460  20.669  1.00  0.00           H  
ATOM   1996  CG1 VAL B  52      13.234 -15.802  19.783  1.00  0.00           C  
ATOM   1997 1HG1 VAL B  52      12.998 -15.338  18.797  1.00  0.00           H  
ATOM   1998 2HG1 VAL B  52      13.142 -16.912  19.741  1.00  0.00           H  
ATOM   1999 3HG1 VAL B  52      14.321 -15.726  20.017  1.00  0.00           H  
ATOM   2000  CG2 VAL B  52      12.708 -15.855  22.254  1.00  0.00           C  
ATOM   2001 1HG2 VAL B  52      12.085 -15.427  23.074  1.00  0.00           H  
ATOM   2002 2HG2 VAL B  52      13.795 -15.779  22.488  1.00  0.00           H  
ATOM   2003 3HG2 VAL B  52      12.616 -16.965  22.212  1.00  0.00           H  
ATOM   2004  N   PRO B  53      14.558 -12.878  19.947  1.00  0.00           N  
ATOM   2005  CA  PRO B  53      15.426 -12.486  18.825  1.00  0.00           C  
ATOM   2006  HA  PRO B  53      14.962 -11.624  18.290  1.00  0.00           H  
ATOM   2007  C   PRO B  53      15.747 -13.609  17.795  1.00  0.00           C  
ATOM   2008  O   PRO B  53      16.285 -14.672  18.101  1.00  0.00           O  
ATOM   2009  CB  PRO B  53      16.699 -12.010  19.528  1.00  0.00           C  
ATOM   2010  HB1 PRO B  53      17.628 -12.124  18.921  1.00  0.00           H  
ATOM   2011  HB2 PRO B  53      16.770 -10.904  19.649  1.00  0.00           H  
ATOM   2012  CG  PRO B  53      16.708 -12.758  20.794  1.00  0.00           C  
ATOM   2013  HG1 PRO B  53      17.255 -13.727  20.727  1.00  0.00           H  
ATOM   2014  HG2 PRO B  53      17.348 -12.288  21.577  1.00  0.00           H  
ATOM   2015  CD  PRO B  53      15.289 -12.914  21.213  1.00  0.00           C  
ATOM   2016  HD1 PRO B  53      14.945 -12.169  21.968  1.00  0.00           H  
ATOM   2017  HD2 PRO B  53      15.087 -13.814  21.839  1.00  0.00           H  
ATOM   2018  N   LEU B  54      15.539 -13.281  16.530  1.00  0.00           N  
ATOM   2019  HN  LEU B  54      15.269 -12.321  16.315  1.00  0.00           H  
ATOM   2020  CA  LEU B  54      15.678 -14.227  15.428  1.00  0.00           C  
ATOM   2021  HA  LEU B  54      16.366 -15.050  15.732  1.00  0.00           H  
ATOM   2022  C   LEU B  54      16.267 -13.494  14.248  1.00  0.00           C  
ATOM   2023  O   LEU B  54      15.923 -12.354  14.024  1.00  0.00           O  
ATOM   2024  CB  LEU B  54      14.320 -14.817  15.042  1.00  0.00           C  
ATOM   2025  HB1 LEU B  54      13.603 -13.994  14.813  1.00  0.00           H  
ATOM   2026  HB2 LEU B  54      14.392 -15.306  14.043  1.00  0.00           H  
ATOM   2027  CG  LEU B  54      13.698 -15.775  16.037  1.00  0.00           C  
ATOM   2028  HG  LEU B  54      13.640 -15.293  17.041  1.00  0.00           H  
ATOM   2029  CD1 LEU B  54      12.317 -16.214  15.598  1.00  0.00           C  
ATOM   2030 1HD1 LEU B  54      11.630 -15.337  15.557  1.00  0.00           H  
ATOM   2031 2HD1 LEU B  54      11.914 -17.029  16.243  1.00  0.00           H  
ATOM   2032 3HD1 LEU B  54      12.344 -16.768  14.631  1.00  0.00           H  
ATOM   2033  CD2 LEU B  54      14.620 -16.951  16.092  1.00  0.00           C  
ATOM   2034 1HD2 LEU B  54      15.637 -16.628  16.415  1.00  0.00           H  
ATOM   2035 2HD2 LEU B  54      14.647 -17.505  15.125  1.00  0.00           H  
ATOM   2036 3HD2 LEU B  54      14.217 -17.766  16.737  1.00  0.00           H  
ATOM   2037  N   MET B  55      17.177 -14.131  13.525  1.00  0.00           N  
ATOM   2038  HN  MET B  55      17.506 -15.049  13.824  1.00  0.00           H  
ATOM   2039  CA  MET B  55      17.710 -13.540  12.316  1.00  0.00           C  
ATOM   2040  HA  MET B  55      17.884 -12.450  12.474  1.00  0.00           H  
ATOM   2041  C   MET B  55      16.684 -13.742  11.217  1.00  0.00           C  
ATOM   2042  O   MET B  55      16.372 -14.866  10.886  1.00  0.00           O  
ATOM   2043  CB  MET B  55      19.007 -14.215  11.944  1.00  0.00           C  
ATOM   2044  HB1 MET B  55      19.335 -13.858  10.940  1.00  0.00           H  
ATOM   2045  HB2 MET B  55      18.815 -15.292  11.729  1.00  0.00           H  
ATOM   2046  CG  MET B  55      20.162 -14.095  12.924  1.00  0.00           C  
ATOM   2047  HG1 MET B  55      20.877 -14.946  12.838  1.00  0.00           H  
ATOM   2048  HG2 MET B  55      19.840 -14.264  13.978  1.00  0.00           H  
ATOM   2049  SD  MET B  55      20.966 -12.511  12.708  1.00  0.00           S  
ATOM   2050  CE  MET B  55      22.617 -12.869  13.324  1.00  0.00           C  
ATOM   2051  HE1 MET B  55      23.118 -11.882  13.189  1.00  0.00           H  
ATOM   2052  HE2 MET B  55      23.129 -13.734  12.842  1.00  0.00           H  
ATOM   2053  HE3 MET B  55      22.661 -13.290  14.356  1.00  0.00           H  
ATOM   2054  N   ARG B  56      16.149 -12.688  10.638  1.00  0.00           N  
ATOM   2055  HN  ARG B  56      16.425 -11.749  10.923  1.00  0.00           H  
ATOM   2056  CA  ARG B  56      15.159 -12.875   9.586  1.00  0.00           C  
ATOM   2057  HA  ARG B  56      15.214 -13.935   9.245  1.00  0.00           H  
ATOM   2058  C   ARG B  56      15.450 -11.970   8.376  1.00  0.00           C  
ATOM   2059  O   ARG B  56      16.347 -11.131   8.405  1.00  0.00           O  
ATOM   2060  CB  ARG B  56      13.747 -12.624  10.126  1.00  0.00           C  
ATOM   2061  HB1 ARG B  56      13.024 -12.542   9.281  1.00  0.00           H  
ATOM   2062  HB2 ARG B  56      13.677 -11.594  10.546  1.00  0.00           H  
ATOM   2063  CG  ARG B  56      13.242 -13.641  11.149  1.00  0.00           C  
ATOM   2064  HG1 ARG B  56      13.866 -13.629  12.073  1.00  0.00           H  
ATOM   2065  HG2 ARG B  56      12.269 -13.322  11.590  1.00  0.00           H  
ATOM   2066  CD  ARG B  56      13.151 -15.029  10.568  1.00  0.00           C  
ATOM   2067  HD1 ARG B  56      12.573 -15.027   9.614  1.00  0.00           H  
ATOM   2068  HD2 ARG B  56      14.140 -15.366  10.179  1.00  0.00           H  
ATOM   2069  NE  ARG B  56      12.604 -15.994  11.507  1.00  0.00           N  
ATOM   2070  HE  ARG B  56      13.253 -16.531  12.083  1.00  0.00           H  
ATOM   2071  CZ  ARG B  56      11.303 -16.212  11.653  1.00  0.00           C  
ATOM   2072  NH1 ARG B  56      10.440 -15.496  10.949  1.00  0.00           N  
ATOM   2073 1HH1 ARG B  56       9.440 -15.664  11.061  1.00  0.00           H  
ATOM   2074 2HH1 ARG B  56      10.778 -14.797  10.288  1.00  0.00           H  
ATOM   2075  NH2 ARG B  56      10.862 -17.124  12.515  1.00  0.00           N  
ATOM   2076 1HH2 ARG B  56       9.862 -17.292  12.627  1.00  0.00           H  
ATOM   2077 2HH2 ARG B  56      11.527 -17.676  13.057  1.00  0.00           H  
ATOM   2078  N   CYS B  57      14.675 -12.096   7.310  1.00  0.00           N  
ATOM   2079  HN  CYS B  57      13.877 -12.732   7.313  1.00  0.00           H  
ATOM   2080  CA  CYS B  57      14.994 -11.303   6.137  1.00  0.00           C  
ATOM   2081  HA  CYS B  57      16.103 -11.295   6.019  1.00  0.00           H  
ATOM   2082  C   CYS B  57      14.537  -9.877   6.337  1.00  0.00           C  
ATOM   2083  O   CYS B  57      13.466  -9.618   6.875  1.00  0.00           O  
ATOM   2084  CB  CYS B  57      14.388 -11.917   4.865  1.00  0.00           C  
ATOM   2085  HB1 CYS B  57      14.263 -11.152   4.064  1.00  0.00           H  
ATOM   2086  HB2 CYS B  57      13.317 -12.189   5.015  1.00  0.00           H  
ATOM   2087  SG  CYS B  57      15.354 -13.333   4.282  1.00  0.00           S  
ATOM   2088  N   GLY B  58      15.392  -8.948   5.931  1.00  0.00           N  
ATOM   2089  HN  GLY B  58      16.278  -9.232   5.512  1.00  0.00           H  
ATOM   2090  CA  GLY B  58      15.092  -7.540   6.071  1.00  0.00           C  
ATOM   2091  HA1 GLY B  58      13.997  -7.353   6.167  1.00  0.00           H  
ATOM   2092  HA2 GLY B  58      15.412  -7.141   7.061  1.00  0.00           H  
ATOM   2093  C   GLY B  58      15.700  -6.767   4.925  1.00  0.00           C  
ATOM   2094  O   GLY B  58      16.557  -7.274   4.185  1.00  0.00           O  
ATOM   2095  N   GLY B  59      15.243  -5.530   4.778  1.00  0.00           N  
ATOM   2096  HN  GLY B  59      14.540  -5.177   5.428  1.00  0.00           H  
ATOM   2097  CA  GLY B  59      15.718  -4.676   3.721  1.00  0.00           C  
ATOM   2098  HA1 GLY B  59      16.737  -4.975   3.380  1.00  0.00           H  
ATOM   2099  HA2 GLY B  59      15.956  -3.653   4.097  1.00  0.00           H  
ATOM   2100  C   GLY B  59      14.746  -4.631   2.578  1.00  0.00           C  
ATOM   2101  O   GLY B  59      13.565  -4.980   2.684  1.00  0.00           O  
ATOM   2102  N   CYS B  60      15.284  -4.148   1.473  1.00  0.00           N  
ATOM   2103  HN  CYS B  60      16.270  -3.889   1.497  1.00  0.00           H  
ATOM   2104  CA  CYS B  60      14.568  -3.962   0.234  1.00  0.00           C  
ATOM   2105  HA  CYS B  60      13.643  -4.584   0.258  1.00  0.00           H  
ATOM   2106  C   CYS B  60      15.439  -4.428  -0.922  1.00  0.00           C  
ATOM   2107  O   CYS B  60      16.672  -4.414  -0.818  1.00  0.00           O  
ATOM   2108  CB  CYS B  60      14.169  -2.495   0.083  1.00  0.00           C  
ATOM   2109  HB1 CYS B  60      13.180  -2.293   0.556  1.00  0.00           H  
ATOM   2110  HB2 CYS B  60      13.910  -2.251  -0.974  1.00  0.00           H  
ATOM   2111  SG  CYS B  60      15.444  -1.383   0.722  1.00  0.00           S  
ATOM   2112  N   CYS B  61      14.798  -4.948  -1.966  1.00  0.00           N  
ATOM   2113  HN  CYS B  61      13.793  -5.111  -1.904  1.00  0.00           H  
ATOM   2114  CA  CYS B  61      15.499  -5.288  -3.191  1.00  0.00           C  
ATOM   2115  HA  CYS B  61      16.529  -5.615  -2.916  1.00  0.00           H  
ATOM   2116  C   CYS B  61      15.624  -4.105  -4.167  1.00  0.00           C  
ATOM   2117  O   CYS B  61      16.270  -4.227  -5.213  1.00  0.00           O  
ATOM   2118  CB  CYS B  61      14.810  -6.453  -3.885  1.00  0.00           C  
ATOM   2119  HB1 CYS B  61      13.753  -6.195  -4.131  1.00  0.00           H  
ATOM   2120  HB2 CYS B  61      15.213  -6.591  -4.915  1.00  0.00           H  
ATOM   2121  SG  CYS B  61      14.887  -7.987  -2.968  1.00  0.00           S  
ATOM   2122  N   ASN B  62      14.970  -2.990  -3.850  1.00  0.00           N  
ATOM   2123  HN  ASN B  62      14.398  -2.974  -3.005  1.00  0.00           H  
ATOM   2124  CA  ASN B  62      15.048  -1.785  -4.680  1.00  0.00           C  
ATOM   2125  HA  ASN B  62      14.394  -1.014  -4.211  1.00  0.00           H  
ATOM   2126  C   ASN B  62      14.564  -1.983  -6.117  1.00  0.00           C  
ATOM   2127  O   ASN B  62      15.043  -1.321  -7.032  1.00  0.00           O  
ATOM   2128  CB  ASN B  62      16.479  -1.237  -4.676  1.00  0.00           C  
ATOM   2129  HB1 ASN B  62      16.640  -0.521  -5.516  1.00  0.00           H  
ATOM   2130  HB2 ASN B  62      17.213  -2.023  -4.970  1.00  0.00           H  
ATOM   2131  CG  ASN B  62      16.849  -0.609  -3.336  1.00  0.00           C  
ATOM   2132  ND2 ASN B  62      18.102  -0.770  -2.921  1.00  0.00           N  
ATOM   2133 1HD2 ASN B  62      18.799  -1.278  -3.465  1.00  0.00           H  
ATOM   2134 2HD2 ASN B  62      18.349  -0.350  -2.025  1.00  0.00           H  
ATOM   2135  OD1 ASN B  62      16.009   0.003  -2.680  1.00  0.00           O  
ATOM   2136  N   ASP B  63      13.665  -2.949  -6.304  1.00  0.00           N  
ATOM   2137  HN  ASP B  63      13.449  -3.560  -5.517  1.00  0.00           H  
ATOM   2138  CA  ASP B  63      12.964  -3.188  -7.579  1.00  0.00           C  
ATOM   2139  HA  ASP B  63      13.182  -2.339  -8.268  1.00  0.00           H  
ATOM   2140  C   ASP B  63      11.464  -3.252  -7.350  1.00  0.00           C  
ATOM   2141  O   ASP B  63      11.011  -3.493  -6.228  1.00  0.00           O  
ATOM   2142  CB  ASP B  63      13.419  -4.492  -8.251  1.00  0.00           C  
ATOM   2143  HB1 ASP B  63      12.613  -4.904  -8.902  1.00  0.00           H  
ATOM   2144  HB2 ASP B  63      13.493  -5.318  -7.505  1.00  0.00           H  
ATOM   2145  CG  ASP B  63      14.714  -4.346  -9.023  1.00  0.00           C  
ATOM   2146  OD1 ASP B  63      15.608  -3.593  -8.598  1.00  0.00           O  
ATOM   2147  OD2 ASP B  63      14.850  -5.029 -10.053  1.00  0.00           O  
ATOM   2148  N   GLU B  64      10.689  -3.016  -8.400  1.00  0.00           N  
ATOM   2149  HN  GLU B  64      11.103  -2.740  -9.291  1.00  0.00           H  
ATOM   2150  CA  GLU B  64       9.250  -3.152  -8.276  1.00  0.00           C  
ATOM   2151  HA  GLU B  64       8.936  -2.737  -7.290  1.00  0.00           H  
ATOM   2152  C   GLU B  64       8.893  -4.650  -8.316  1.00  0.00           C  
ATOM   2153  O   GLU B  64       8.133  -5.154  -7.480  1.00  0.00           O  
ATOM   2154  CB  GLU B  64       8.530  -2.379  -9.384  1.00  0.00           C  
ATOM   2155  HB1 GLU B  64       7.424  -2.484  -9.289  1.00  0.00           H  
ATOM   2156  HB2 GLU B  64       8.886  -2.682 -10.396  1.00  0.00           H  
ATOM   2157  HB3 GLU B  64       8.842  -1.309  -9.409  1.00  0.00           H  
ATOM   2158  N   GLY B  65       9.504  -5.373  -9.250  1.00  0.00           N  
ATOM   2159  HN  GLY B  65      10.245  -4.952  -9.810  1.00  0.00           H  
ATOM   2160  CA  GLY B  65       9.129  -6.750  -9.480  1.00  0.00           C  
ATOM   2161  HA1 GLY B  65       9.110  -6.965 -10.574  1.00  0.00           H  
ATOM   2162  HA2 GLY B  65       8.052  -6.901  -9.233  1.00  0.00           H  
ATOM   2163  C   GLY B  65       9.978  -7.776  -8.761  1.00  0.00           C  
ATOM   2164  O   GLY B  65      10.024  -8.952  -9.154  1.00  0.00           O  
ATOM   2165  N   LEU B  66      10.652  -7.345  -7.700  1.00  0.00           N  
ATOM   2166  HN  LEU B  66      10.591  -6.365  -7.425  1.00  0.00           H  
ATOM   2167  CA  LEU B  66      11.481  -8.266  -6.924  1.00  0.00           C  
ATOM   2168  HA  LEU B  66      11.303  -9.295  -7.315  1.00  0.00           H  
ATOM   2169  C   LEU B  66      11.112  -8.261  -5.432  1.00  0.00           C  
ATOM   2170  O   LEU B  66      10.850  -7.201  -4.851  1.00  0.00           O  
ATOM   2171  CB  LEU B  66      12.972  -7.937  -7.129  1.00  0.00           C  
ATOM   2172  HB1 LEU B  66      13.188  -6.909  -6.756  1.00  0.00           H  
ATOM   2173  HB2 LEU B  66      13.593  -8.539  -6.426  1.00  0.00           H  
ATOM   2174  CG  LEU B  66      13.505  -8.095  -8.564  1.00  0.00           C  
ATOM   2175  HG  LEU B  66      13.054  -7.291  -9.191  1.00  0.00           H  
ATOM   2176  CD1 LEU B  66      15.016  -7.950  -8.627  1.00  0.00           C  
ATOM   2177 1HD1 LEU B  66      15.333  -6.966  -8.208  1.00  0.00           H  
ATOM   2178 2HD1 LEU B  66      15.404  -8.104  -9.661  1.00  0.00           H  
ATOM   2179 3HD1 LEU B  66      15.535  -8.800  -8.126  1.00  0.00           H  
ATOM   2180  CD2 LEU B  66      13.078  -9.421  -9.129  1.00  0.00           C  
ATOM   2181 1HD2 LEU B  66      11.969  -9.527  -9.083  1.00  0.00           H  
ATOM   2182 2HD2 LEU B  66      13.597 -10.271  -8.628  1.00  0.00           H  
ATOM   2183 3HD2 LEU B  66      13.466  -9.575 -10.163  1.00  0.00           H  
ATOM   2184  N   GLU B  67      11.083  -9.446  -4.822  1.00  0.00           N  
ATOM   2185  HN  GLU B  67      11.239 -10.293  -5.369  1.00  0.00           H  
ATOM   2186  CA  GLU B  67      10.832  -9.557  -3.387  1.00  0.00           C  
ATOM   2187  HA  GLU B  67      10.704  -8.530  -2.972  1.00  0.00           H  
ATOM   2188  C   GLU B  67      12.046 -10.203  -2.714  1.00  0.00           C  
ATOM   2189  O   GLU B  67      12.894 -10.781  -3.392  1.00  0.00           O  
ATOM   2190  CB  GLU B  67       9.547 -10.364  -3.097  1.00  0.00           C  
ATOM   2191  HB1 GLU B  67       9.244 -10.236  -2.032  1.00  0.00           H  
ATOM   2192  HB2 GLU B  67       8.673  -9.893  -3.605  1.00  0.00           H  
ATOM   2193  CG  GLU B  67       9.626 -11.854  -3.450  1.00  0.00           C  
ATOM   2194  HG1 GLU B  67       9.898 -11.982  -4.524  1.00  0.00           H  
ATOM   2195  HG2 GLU B  67      10.518 -12.317  -2.968  1.00  0.00           H  
ATOM   2196  CD  GLU B  67       8.364 -12.665  -3.122  1.00  0.00           C  
ATOM   2197  OE1 GLU B  67       7.360 -12.099  -2.623  1.00  0.00           O  
ATOM   2198  OE2 GLU B  67       8.392 -13.891  -3.377  1.00  0.00           O  
ATOM   2199  N   CYS B  68      12.173 -10.013  -1.398  1.00  0.00           N  
ATOM   2200  HN  CYS B  68      11.489  -9.424  -0.922  1.00  0.00           H  
ATOM   2201  CA  CYS B  68      13.257 -10.616  -0.604  1.00  0.00           C  
ATOM   2202  HA  CYS B  68      14.095 -10.873  -1.293  1.00  0.00           H  
ATOM   2203  C   CYS B  68      12.811 -11.891   0.105  1.00  0.00           C  
ATOM   2204  O   CYS B  68      11.959 -11.830   1.009  1.00  0.00           O  
ATOM   2205  CB  CYS B  68      13.787  -9.647   0.461  1.00  0.00           C  
ATOM   2206  HB1 CYS B  68      12.950  -9.234   1.071  1.00  0.00           H  
ATOM   2207  HB2 CYS B  68      14.155  -8.705  -0.009  1.00  0.00           H  
ATOM   2208  SG  CYS B  68      15.085 -10.387   1.546  1.00  0.00           S  
ATOM   2209  N   VAL B  69      13.407 -13.026  -0.258  1.00  0.00           N  
ATOM   2210  HN  VAL B  69      14.109 -13.019  -0.998  1.00  0.00           H  
ATOM   2211  CA  VAL B  69      13.058 -14.274   0.399  1.00  0.00           C  
ATOM   2212  HA  VAL B  69      12.342 -14.050   1.224  1.00  0.00           H  
ATOM   2213  C   VAL B  69      14.283 -14.906   0.992  1.00  0.00           C  
ATOM   2214  O   VAL B  69      15.391 -14.670   0.536  1.00  0.00           O  
ATOM   2215  CB  VAL B  69      12.410 -15.308  -0.540  1.00  0.00           C  
ATOM   2216  HB  VAL B  69      12.292 -16.256   0.035  1.00  0.00           H  
ATOM   2217  CG1 VAL B  69      11.025 -14.864  -0.978  1.00  0.00           C  
ATOM   2218 1HG1 VAL B  69      10.356 -14.651  -0.112  1.00  0.00           H  
ATOM   2219 2HG1 VAL B  69      10.564 -15.607  -1.670  1.00  0.00           H  
ATOM   2220 3HG1 VAL B  69      11.081 -13.990  -1.668  1.00  0.00           H  
ATOM   2221  CG2 VAL B  69      13.319 -15.598  -1.718  1.00  0.00           C  
ATOM   2222 1HG2 VAL B  69      14.336 -15.924  -1.396  1.00  0.00           H  
ATOM   2223 2HG2 VAL B  69      13.375 -14.724  -2.408  1.00  0.00           H  
ATOM   2224 3HG2 VAL B  69      12.858 -16.341  -2.410  1.00  0.00           H  
ATOM   2225  N   PRO B  70      14.089 -15.655   2.075  1.00  0.00           N  
ATOM   2226  CA  PRO B  70      15.186 -16.457   2.598  1.00  0.00           C  
ATOM   2227  HA  PRO B  70      16.091 -15.824   2.747  1.00  0.00           H  
ATOM   2228  C   PRO B  70      15.501 -17.620   1.654  1.00  0.00           C  
ATOM   2229  O   PRO B  70      14.607 -18.290   1.114  1.00  0.00           O  
ATOM   2230  CB  PRO B  70      14.650 -16.942   3.948  1.00  0.00           C  
ATOM   2231  HB1 PRO B  70      15.041 -16.369   4.821  1.00  0.00           H  
ATOM   2232  HB2 PRO B  70      15.046 -17.936   4.260  1.00  0.00           H  
ATOM   2233  CG  PRO B  70      13.155 -16.899   3.813  1.00  0.00           C  
ATOM   2234  HG1 PRO B  70      12.705 -17.849   3.443  1.00  0.00           H  
ATOM   2235  HG2 PRO B  70      12.611 -16.874   4.786  1.00  0.00           H  
ATOM   2236  CD  PRO B  70      12.890 -15.717   2.937  1.00  0.00           C  
ATOM   2237  HD1 PRO B  70      11.923 -15.759   2.383  1.00  0.00           H  
ATOM   2238  HD2 PRO B  70      12.667 -14.774   3.488  1.00  0.00           H  
ATOM   2239  N   THR B  71      16.795 -17.821   1.444  1.00  0.00           N  
ATOM   2240  HN  THR B  71      17.457 -17.164   1.858  1.00  0.00           H  
ATOM   2241  CA  THR B  71      17.321 -18.918   0.662  1.00  0.00           C  
ATOM   2242  HA  THR B  71      16.511 -19.299  -0.002  1.00  0.00           H  
ATOM   2243  C   THR B  71      17.719 -20.028   1.624  1.00  0.00           C  
ATOM   2244  O   THR B  71      17.193 -21.118   1.532  1.00  0.00           O  
ATOM   2245  CB  THR B  71      18.500 -18.485  -0.210  1.00  0.00           C  
ATOM   2246  HB  THR B  71      19.081 -17.681   0.300  1.00  0.00           H  
ATOM   2247  CG2 THR B  71      19.410 -19.686  -0.515  1.00  0.00           C  
ATOM   2248 1HG2 THR B  71      20.270 -19.370  -1.151  1.00  0.00           H  
ATOM   2249 2HG2 THR B  71      18.844 -20.531  -0.972  1.00  0.00           H  
ATOM   2250 3HG2 THR B  71      19.748 -20.198   0.416  1.00  0.00           H  
ATOM   2251  OG1 THR B  71      17.974 -18.005  -1.442  1.00  0.00           O  
ATOM   2252  HG1 THR B  71      18.707 -17.736  -1.984  1.00  0.00           H  
ATOM   2253  N   GLU B  72      18.654 -19.748   2.530  1.00  0.00           N  
ATOM   2254  HN  GLU B  72      19.086 -18.824   2.516  1.00  0.00           H  
ATOM   2255  CA  GLU B  72      19.085 -20.704   3.539  1.00  0.00           C  
ATOM   2256  HA  GLU B  72      18.879 -21.732   3.158  1.00  0.00           H  
ATOM   2257  C   GLU B  72      18.379 -20.539   4.869  1.00  0.00           C  
ATOM   2258  O   GLU B  72      18.247 -19.433   5.380  1.00  0.00           O  
ATOM   2259  CB  GLU B  72      20.584 -20.572   3.771  1.00  0.00           C  
ATOM   2260  HB1 GLU B  72      20.963 -21.396   4.419  1.00  0.00           H  
ATOM   2261  HB2 GLU B  72      20.812 -19.704   4.432  1.00  0.00           H  
ATOM   2262  CG  GLU B  72      21.351 -20.494   2.505  1.00  0.00           C  
ATOM   2263  HG1 GLU B  72      21.181 -21.400   1.877  1.00  0.00           H  
ATOM   2264  HG2 GLU B  72      20.924 -19.721   1.825  1.00  0.00           H  
ATOM   2265  CD  GLU B  72      22.824 -20.261   2.733  1.00  0.00           C  
ATOM   2266  OE1 GLU B  72      23.178 -19.747   3.826  1.00  0.00           O  
ATOM   2267  OE2 GLU B  72      23.622 -20.600   1.809  1.00  0.00           O  
ATOM   2268  N   GLU B  73      17.975 -21.646   5.473  1.00  0.00           N  
ATOM   2269  HN  GLU B  73      18.157 -22.556   5.051  1.00  0.00           H  
ATOM   2270  CA  GLU B  73      17.269 -21.556   6.743  1.00  0.00           C  
ATOM   2271  HA  GLU B  73      17.496 -20.562   7.195  1.00  0.00           H  
ATOM   2272  C   GLU B  73      17.719 -22.637   7.726  1.00  0.00           C  
ATOM   2273  O   GLU B  73      17.970 -23.782   7.374  1.00  0.00           O  
ATOM   2274  CB  GLU B  73      15.759 -21.638   6.515  1.00  0.00           C  
ATOM   2275  HB1 GLU B  73      15.218 -21.569   7.488  1.00  0.00           H  
ATOM   2276  HB2 GLU B  73      15.473 -22.552   5.943  1.00  0.00           H  
ATOM   2277  HB3 GLU B  73      15.406 -20.871   5.787  1.00  0.00           H  
ATOM   2278  N   SER B  74      17.819 -22.235   8.978  1.00  0.00           N  
ATOM   2279  HN  SER B  74      17.586 -21.268   9.206  1.00  0.00           H  
ATOM   2280  CA  SER B  74      18.248 -23.118  10.038  1.00  0.00           C  
ATOM   2281  HA  SER B  74      18.241 -24.161   9.644  1.00  0.00           H  
ATOM   2282  C   SER B  74      17.302 -23.054  11.218  1.00  0.00           C  
ATOM   2283  O   SER B  74      16.221 -22.455  11.160  1.00  0.00           O  
ATOM   2284  CB  SER B  74      19.666 -22.795  10.499  1.00  0.00           C  
ATOM   2285  HB1 SER B  74      20.405 -22.893   9.669  1.00  0.00           H  
ATOM   2286  HB2 SER B  74      20.072 -23.583  11.176  1.00  0.00           H  
ATOM   2287  OG  SER B  74      19.711 -21.515  11.095  1.00  0.00           O  
ATOM   2288  HG  SER B  74      20.594 -21.314  11.382  1.00  0.00           H  
ATOM   2289  N   ASN B  75      17.728 -23.705  12.289  1.00  0.00           N  
ATOM   2290  HN  ASN B  75      18.675 -24.085  12.297  1.00  0.00           H  
ATOM   2291  CA  ASN B  75      16.884 -23.890  13.446  1.00  0.00           C  
ATOM   2292  HA  ASN B  75      15.971 -23.263  13.317  1.00  0.00           H  
ATOM   2293  C   ASN B  75      17.585 -23.467  14.772  1.00  0.00           C  
ATOM   2294  O   ASN B  75      18.665 -23.961  15.064  1.00  0.00           O  
ATOM   2295  CB  ASN B  75      16.466 -25.356  13.423  1.00  0.00           C  
ATOM   2296  HB1 ASN B  75      16.262 -25.694  12.380  1.00  0.00           H  
ATOM   2297  HB2 ASN B  75      17.329 -26.019  13.665  1.00  0.00           H  
ATOM   2298  CG  ASN B  75      15.312 -25.648  14.308  1.00  0.00           C  
ATOM   2299  ND2 ASN B  75      14.097 -25.497  13.750  1.00  0.00           N  
ATOM   2300 1HD2 ASN B  75      13.303 -25.698  14.359  1.00  0.00           H  
ATOM   2301 2HD2 ASN B  75      13.955 -25.179  12.791  1.00  0.00           H  
ATOM   2302  OD1 ASN B  75      15.486 -26.037  15.479  1.00  0.00           O  
ATOM   2303  N   ILE B  76      17.032 -22.525  15.539  1.00  0.00           N  
ATOM   2304  HN  ILE B  76      16.172 -22.061  15.247  1.00  0.00           H  
ATOM   2305  CA  ILE B  76      17.680 -22.162  16.815  1.00  0.00           C  
ATOM   2306  HA  ILE B  76      18.660 -22.693  16.855  1.00  0.00           H  
ATOM   2307  C   ILE B  76      16.877 -22.592  18.042  1.00  0.00           C  
ATOM   2308  O   ILE B  76      15.658 -22.650  18.015  1.00  0.00           O  
ATOM   2309  CB  ILE B  76      17.967 -20.656  16.954  1.00  0.00           C  
ATOM   2310  HB  ILE B  76      18.398 -20.311  15.985  1.00  0.00           H  
ATOM   2311  CG1 ILE B  76      19.036 -20.443  18.027  1.00  0.00           C  
ATOM   2312 1HG1 ILE B  76      19.911 -21.108  17.838  1.00  0.00           H  
ATOM   2313 2HG1 ILE B  76      18.689 -20.853  19.004  1.00  0.00           H  
ATOM   2314  CG2 ILE B  76      16.686 -19.855  17.190  1.00  0.00           C  
ATOM   2315 1HG2 ILE B  76      15.907 -20.010  16.408  1.00  0.00           H  
ATOM   2316 2HG2 ILE B  76      16.917 -18.770  17.304  1.00  0.00           H  
ATOM   2317 3HG2 ILE B  76      16.272 -20.066  18.204  1.00  0.00           H  
ATOM   2318  CD1 ILE B  76      19.484 -19.038  18.189  1.00  0.00           C  
ATOM   2319 1HD1 ILE B  76      20.263 -18.883  18.971  1.00  0.00           H  
ATOM   2320 2HD1 ILE B  76      18.609 -18.373  18.378  1.00  0.00           H  
ATOM   2321 3HD1 ILE B  76      19.831 -18.628  17.212  1.00  0.00           H  
ATOM   2322  N   THR B  77      17.572 -22.922  19.120  1.00  0.00           N  
ATOM   2323  HN  THR B  77      18.586 -22.816  19.124  1.00  0.00           H  
ATOM   2324  CA  THR B  77      16.892 -23.436  20.299  1.00  0.00           C  
ATOM   2325  HA  THR B  77      15.797 -23.416  20.092  1.00  0.00           H  
ATOM   2326  C   THR B  77      17.142 -22.595  21.559  1.00  0.00           C  
ATOM   2327  O   THR B  77      18.288 -22.308  21.919  1.00  0.00           O  
ATOM   2328  CB  THR B  77      17.300 -24.906  20.505  1.00  0.00           C  
ATOM   2329  HB  THR B  77      18.374 -24.937  20.804  1.00  0.00           H  
ATOM   2330  CG2 THR B  77      16.468 -25.587  21.603  1.00  0.00           C  
ATOM   2331 1HG2 THR B  77      16.764 -26.652  21.752  1.00  0.00           H  
ATOM   2332 2HG2 THR B  77      15.376 -25.495  21.398  1.00  0.00           H  
ATOM   2333 3HG2 THR B  77      16.516 -25.016  22.560  1.00  0.00           H  
ATOM   2334  OG1 THR B  77      17.154 -25.598  19.244  1.00  0.00           O  
ATOM   2335  HG1 THR B  77      17.406 -26.505  19.371  1.00  0.00           H  
ATOM   2336  N   MET B  78      16.052 -22.204  22.220  1.00  0.00           N  
ATOM   2337  HN  MET B  78      15.142 -22.559  21.925  1.00  0.00           H  
ATOM   2338  CA  MET B  78      16.119 -21.282  23.355  1.00  0.00           C  
ATOM   2339  HA  MET B  78      17.193 -21.142  23.622  1.00  0.00           H  
ATOM   2340  C   MET B  78      15.374 -21.761  24.617  1.00  0.00           C  
ATOM   2341  O   MET B  78      14.323 -22.391  24.522  1.00  0.00           O  
ATOM   2342  CB  MET B  78      15.556 -19.916  22.916  1.00  0.00           C  
ATOM   2343  HB1 MET B  78      15.716 -19.149  23.710  1.00  0.00           H  
ATOM   2344  HB2 MET B  78      14.441 -19.935  22.899  1.00  0.00           H  
ATOM   2345  CG  MET B  78      16.102 -19.438  21.593  1.00  0.00           C  
ATOM   2346  HG1 MET B  78      17.179 -19.712  21.500  1.00  0.00           H  
ATOM   2347  HG2 MET B  78      15.674 -20.043  20.760  1.00  0.00           H  
ATOM   2348  SD  MET B  78      15.878 -17.685  21.264  1.00  0.00           S  
ATOM   2349  CE  MET B  78      16.733 -17.441  19.737  1.00  0.00           C  
ATOM   2350  HE1 MET B  78      16.594 -16.354  19.533  1.00  0.00           H  
ATOM   2351  HE2 MET B  78      16.403 -18.112  18.910  1.00  0.00           H  
ATOM   2352  HE3 MET B  78      17.796 -17.778  19.743  1.00  0.00           H  
ATOM   2353  N   GLN B  79      15.881 -21.381  25.789  1.00  0.00           N  
ATOM   2354  HN  GLN B  79      16.777 -20.893  25.808  1.00  0.00           H  
ATOM   2355  CA  GLN B  79      15.184 -21.646  27.055  1.00  0.00           C  
ATOM   2356  HA  GLN B  79      14.659 -22.626  26.973  1.00  0.00           H  
ATOM   2357  C   GLN B  79      14.162 -20.573  27.282  1.00  0.00           C  
ATOM   2358  O   GLN B  79      14.483 -19.410  27.340  1.00  0.00           O  
ATOM   2359  CB  GLN B  79      16.146 -21.705  28.247  1.00  0.00           C  
ATOM   2360  HB1 GLN B  79      15.595 -21.485  29.191  1.00  0.00           H  
ATOM   2361  HB2 GLN B  79      16.843 -20.835  28.216  1.00  0.00           H  
ATOM   2362  CG  GLN B  79      16.933 -22.992  28.397  1.00  0.00           C  
ATOM   2363  HG1 GLN B  79      17.310 -23.347  27.410  1.00  0.00           H  
ATOM   2364  HG2 GLN B  79      16.260 -23.844  28.651  1.00  0.00           H  
ATOM   2365  CD  GLN B  79      18.061 -22.875  29.397  1.00  0.00           C  
ATOM   2366  NE2 GLN B  79      18.521 -23.996  29.903  1.00  0.00           N  
ATOM   2367 1HE2 GLN B  79      19.282 -23.917  30.578  1.00  0.00           H  
ATOM   2368 2HE2 GLN B  79      18.129 -24.906  29.660  1.00  0.00           H  
ATOM   2369  OE1 GLN B  79      18.530 -21.787  29.687  1.00  0.00           O  
ATOM   2370  N   ILE B  80      12.915 -21.003  27.342  1.00  0.00           N  
ATOM   2371  HN  ILE B  80      12.756 -22.009  27.279  1.00  0.00           H  
ATOM   2372  CA  ILE B  80      11.757 -20.145  27.491  1.00  0.00           C  
ATOM   2373  HA  ILE B  80      12.098 -19.119  27.766  1.00  0.00           H  
ATOM   2374  C   ILE B  80      10.858 -20.690  28.609  1.00  0.00           C  
ATOM   2375  O   ILE B  80      10.815 -21.919  28.859  1.00  0.00           O  
ATOM   2376  CB  ILE B  80      10.954 -20.072  26.189  1.00  0.00           C  
ATOM   2377  HB  ILE B  80      10.496 -21.072  26.006  1.00  0.00           H  
ATOM   2378  CG1 ILE B  80      11.877 -19.753  25.025  1.00  0.00           C  
ATOM   2379 1HG1 ILE B  80      11.336 -19.880  24.058  1.00  0.00           H  
ATOM   2380 2HG1 ILE B  80      12.653 -20.547  24.920  1.00  0.00           H  
ATOM   2381  CG2 ILE B  80       9.853 -19.067  26.295  1.00  0.00           C  
ATOM   2382 1HG2 ILE B  80       9.176 -19.301  27.149  1.00  0.00           H  
ATOM   2383 2HG2 ILE B  80       9.289 -18.974  25.338  1.00  0.00           H  
ATOM   2384 3HG2 ILE B  80      10.251 -18.028  26.360  1.00  0.00           H  
ATOM   2385  CD1 ILE B  80      12.517 -18.416  25.082  1.00  0.00           C  
ATOM   2386 1HD1 ILE B  80      13.194 -18.182  24.228  1.00  0.00           H  
ATOM   2387 2HD1 ILE B  80      13.058 -18.289  26.049  1.00  0.00           H  
ATOM   2388 3HD1 ILE B  80      11.741 -17.622  25.187  1.00  0.00           H  
ATOM   2389  N   MET B  81      10.137 -19.783  29.263  1.00  0.00           N  
ATOM   2390  HN  MET B  81      10.281 -18.797  29.043  1.00  0.00           H  
ATOM   2391  CA  MET B  81       9.154 -20.129  30.275  1.00  0.00           C  
ATOM   2392  HA  MET B  81       9.449 -21.089  30.759  1.00  0.00           H  
ATOM   2393  C   MET B  81       7.766 -20.278  29.679  1.00  0.00           C  
ATOM   2394  O   MET B  81       7.194 -19.315  29.212  1.00  0.00           O  
ATOM   2395  CB  MET B  81       9.111 -19.032  31.329  1.00  0.00           C  
ATOM   2396  HB1 MET B  81       8.119 -19.043  31.838  1.00  0.00           H  
ATOM   2397  HB2 MET B  81       9.075 -18.036  30.829  1.00  0.00           H  
ATOM   2398  CG  MET B  81      10.204 -19.037  32.359  1.00  0.00           C  
ATOM   2399  HG1 MET B  81      10.460 -18.001  32.682  1.00  0.00           H  
ATOM   2400  HG2 MET B  81      11.182 -19.328  31.910  1.00  0.00           H  
ATOM   2401  SD  MET B  81       9.797 -20.077  33.765  1.00  0.00           S  
ATOM   2402  CE  MET B  81       8.122 -19.534  34.162  1.00  0.00           C  
ATOM   2403  HE1 MET B  81       7.869 -20.180  35.035  1.00  0.00           H  
ATOM   2404  HE2 MET B  81       7.398 -19.580  33.315  1.00  0.00           H  
ATOM   2405  HE3 MET B  81       8.010 -18.439  34.337  1.00  0.00           H  
ATOM   2406  N   ARG B  82       7.222 -21.481  29.661  1.00  0.00           N  
ATOM   2407  HN  ARG B  82       7.788 -22.298  29.891  1.00  0.00           H  
ATOM   2408  CA  ARG B  82       5.809 -21.647  29.312  1.00  0.00           C  
ATOM   2409  HA  ARG B  82       5.490 -20.773  28.698  1.00  0.00           H  
ATOM   2410  C   ARG B  82       5.006 -21.639  30.638  1.00  0.00           C  
ATOM   2411  O   ARG B  82       5.306 -22.401  31.574  1.00  0.00           O  
ATOM   2412  CB  ARG B  82       5.540 -22.928  28.515  1.00  0.00           C  
ATOM   2413  HB1 ARG B  82       5.374 -23.771  29.225  1.00  0.00           H  
ATOM   2414  HB2 ARG B  82       4.537 -22.854  28.034  1.00  0.00           H  
ATOM   2415  CG  ARG B  82       6.565 -23.353  27.468  1.00  0.00           C  
ATOM   2416  HG1 ARG B  82       7.619 -23.184  27.789  1.00  0.00           H  
ATOM   2417  HG2 ARG B  82       6.584 -22.688  26.573  1.00  0.00           H  
ATOM   2418  CD  ARG B  82       6.259 -24.825  27.128  1.00  0.00           C  
ATOM   2419  HD1 ARG B  82       5.169 -25.018  27.262  1.00  0.00           H  
ATOM   2420  HD2 ARG B  82       6.685 -25.485  27.919  1.00  0.00           H  
ATOM   2421  NE  ARG B  82       6.682 -25.308  25.809  1.00  0.00           N  
ATOM   2422  HE  ARG B  82       7.586 -25.774  25.734  1.00  0.00           H  
ATOM   2423  CZ  ARG B  82       5.950 -25.171  24.704  1.00  0.00           C  
ATOM   2424  NH1 ARG B  82       4.774 -24.535  24.763  1.00  0.00           N  
ATOM   2425 1HH1 ARG B  82       4.441 -24.164  25.653  1.00  0.00           H  
ATOM   2426 2HH1 ARG B  82       4.214 -24.430  23.917  1.00  0.00           H  
ATOM   2427  NH2 ARG B  82       6.385 -25.655  23.542  1.00  0.00           N  
ATOM   2428 1HH2 ARG B  82       7.281 -26.140  23.497  1.00  0.00           H  
ATOM   2429 2HH2 ARG B  82       5.825 -25.550  22.696  1.00  0.00           H  
ATOM   2430  N   ILE B  83       4.009 -20.761  30.709  1.00  0.00           N  
ATOM   2431  HN  ILE B  83       3.750 -20.278  29.849  1.00  0.00           H  
ATOM   2432  CA  ILE B  83       3.248 -20.427  31.923  1.00  0.00           C  
ATOM   2433  HA  ILE B  83       3.587 -21.096  32.748  1.00  0.00           H  
ATOM   2434  C   ILE B  83       1.729 -20.606  31.743  1.00  0.00           C  
ATOM   2435  O   ILE B  83       1.081 -19.870  31.000  1.00  0.00           O  
ATOM   2436  CB  ILE B  83       3.524 -18.946  32.341  1.00  0.00           C  
ATOM   2437  HB  ILE B  83       3.393 -18.314  31.432  1.00  0.00           H  
ATOM   2438  CG1 ILE B  83       4.971 -18.771  32.814  1.00  0.00           C  
ATOM   2439 1HG1 ILE B  83       5.652 -19.451  32.251  1.00  0.00           H  
ATOM   2440 2HG1 ILE B  83       5.100 -19.184  33.842  1.00  0.00           H  
ATOM   2441  CG2 ILE B  83       2.524 -18.462  33.376  1.00  0.00           C  
ATOM   2442 1HG2 ILE B  83       2.721 -17.406  33.674  1.00  0.00           H  
ATOM   2443 2HG2 ILE B  83       2.497 -19.137  34.263  1.00  0.00           H  
ATOM   2444 3HG2 ILE B  83       1.475 -18.597  33.023  1.00  0.00           H  
ATOM   2445  CD1 ILE B  83       5.471 -17.343  32.748  1.00  0.00           C  
ATOM   2446 1HD1 ILE B  83       6.524 -17.216  33.092  1.00  0.00           H  
ATOM   2447 2HD1 ILE B  83       4.790 -16.663  33.311  1.00  0.00           H  
ATOM   2448 3HD1 ILE B  83       5.342 -16.930  31.720  1.00  0.00           H  
ATOM   2449  N   LYS B  84       1.164 -21.578  32.447  1.00  0.00           N  
ATOM   2450  HN  LYS B  84       1.761 -22.180  33.014  1.00  0.00           H  
ATOM   2451  CA  LYS B  84      -0.276 -21.823  32.445  1.00  0.00           C  
ATOM   2452  HA  LYS B  84      -0.726 -21.344  31.544  1.00  0.00           H  
ATOM   2453  C   LYS B  84      -0.853 -21.166  33.702  1.00  0.00           C  
ATOM   2454  O   LYS B  84      -0.576 -21.635  34.828  1.00  0.00           O  
ATOM   2455  CB  LYS B  84      -0.533 -23.348  32.388  1.00  0.00           C  
ATOM   2456  HB1 LYS B  84       0.291 -23.840  31.820  1.00  0.00           H  
ATOM   2457  HB2 LYS B  84      -0.378 -23.786  33.402  1.00  0.00           H  
ATOM   2458  CG  LYS B  84      -1.880 -23.817  31.834  1.00  0.00           C  
ATOM   2459  HG1 LYS B  84      -2.731 -23.461  32.460  1.00  0.00           H  
ATOM   2460  HG2 LYS B  84      -2.141 -23.294  30.884  1.00  0.00           H  
ATOM   2461  CD  LYS B  84      -1.896 -25.367  31.664  1.00  0.00           C  
ATOM   2462  HD1 LYS B  84      -1.511 -25.885  32.573  1.00  0.00           H  
ATOM   2463  HD2 LYS B  84      -1.125 -25.709  30.935  1.00  0.00           H  
ATOM   2464  CE  LYS B  84      -3.282 -25.858  31.285  1.00  0.00           C  
ATOM   2465  HE1 LYS B  84      -3.518 -25.646  30.216  1.00  0.00           H  
ATOM   2466  HE2 LYS B  84      -3.331 -26.971  31.249  1.00  0.00           H  
ATOM   2467  NZ  LYS B  84      -4.320 -25.282  32.212  1.00  0.00           N  
ATOM   2468  HZ1 LYS B  84      -5.251 -25.612  31.957  1.00  0.00           H  
ATOM   2469  HZ2 LYS B  84      -4.275 -24.264  32.245  1.00  0.00           H  
ATOM   2470  HZ3 LYS B  84      -4.104 -25.476  33.190  1.00  0.00           H  
ATOM   2471  N   PRO B  85      -1.658 -20.087  33.519  1.00  0.00           N  
ATOM   2472  CA  PRO B  85      -2.137 -19.277  34.650  1.00  0.00           C  
ATOM   2473  HA  PRO B  85      -1.278 -18.787  35.164  1.00  0.00           H  
ATOM   2474  C   PRO B  85      -2.931 -20.122  35.639  1.00  0.00           C  
ATOM   2475  O   PRO B  85      -3.874 -20.799  35.216  1.00  0.00           O  
ATOM   2476  CB  PRO B  85      -3.033 -18.217  33.981  1.00  0.00           C  
ATOM   2477  HB1 PRO B  85      -3.896 -17.894  34.609  1.00  0.00           H  
ATOM   2478  HB2 PRO B  85      -2.555 -17.213  33.893  1.00  0.00           H  
ATOM   2479  CG  PRO B  85      -3.427 -18.809  32.681  1.00  0.00           C  
ATOM   2480  HG1 PRO B  85      -4.383 -19.382  32.719  1.00  0.00           H  
ATOM   2481  HG2 PRO B  85      -3.756 -18.057  31.926  1.00  0.00           H  
ATOM   2482  CD  PRO B  85      -2.241 -19.633  32.243  1.00  0.00           C  
ATOM   2483  HD1 PRO B  85      -1.529 -19.100  31.571  1.00  0.00           H  
ATOM   2484  HD2 PRO B  85      -2.484 -20.452  31.526  1.00  0.00           H  
ATOM   2485  N   HIS B  86      -2.544 -20.080  36.914  1.00  0.00           N  
ATOM   2486  HN  HIS B  86      -1.774 -19.461  37.166  1.00  0.00           H  
ATOM   2487  CA  HIS B  86      -3.168 -20.877  37.971  1.00  0.00           C  
ATOM   2488  HA  HIS B  86      -2.699 -20.579  38.937  1.00  0.00           H  
ATOM   2489  C   HIS B  86      -2.968 -22.397  37.808  1.00  0.00           C  
ATOM   2490  O   HIS B  86      -3.264 -23.158  38.747  1.00  0.00           O  
ATOM   2491  CB  HIS B  86      -4.671 -20.564  38.070  1.00  0.00           C  
ATOM   2492  HB1 HIS B  86      -4.816 -19.465  38.188  1.00  0.00           H  
ATOM   2493  HB2 HIS B  86      -5.169 -21.144  38.882  1.00  0.00           H  
ATOM   2494  HB3 HIS B  86      -5.244 -20.974  37.206  1.00  0.00           H  
ATOM   2495  N   GLN B  87      -2.483 -22.847  36.646  1.00  0.00           N  
ATOM   2496  HN  GLN B  87      -2.291 -22.190  35.889  1.00  0.00           H  
ATOM   2497  CA  GLN B  87      -2.225 -24.277  36.451  1.00  0.00           C  
ATOM   2498  HA  GLN B  87      -2.820 -24.834  37.212  1.00  0.00           H  
ATOM   2499  C   GLN B  87      -0.749 -24.680  36.626  1.00  0.00           C  
ATOM   2500  O   GLN B  87      -0.406 -25.866  36.598  1.00  0.00           O  
ATOM   2501  CB  GLN B  87      -2.721 -24.705  35.074  1.00  0.00           C  
ATOM   2502  HB1 GLN B  87      -2.525 -25.793  34.926  1.00  0.00           H  
ATOM   2503  HB2 GLN B  87      -2.283 -24.084  34.258  1.00  0.00           H  
ATOM   2504  HB3 GLN B  87      -3.794 -24.446  34.915  1.00  0.00           H  
ATOM   2505  N   GLY B  88       0.115 -23.696  36.854  1.00  0.00           N  
ATOM   2506  HN  GLY B  88      -0.229 -22.738  36.915  1.00  0.00           H  
ATOM   2507  CA  GLY B  88       1.542 -23.950  37.020  1.00  0.00           C  
ATOM   2508  HA1 GLY B  88       1.732 -25.028  37.230  1.00  0.00           H  
ATOM   2509  HA2 GLY B  88       1.916 -23.509  37.973  1.00  0.00           H  
ATOM   2510  C   GLY B  88       2.382 -23.468  35.827  1.00  0.00           C  
ATOM   2511  O   GLY B  88       1.865 -23.168  34.738  1.00  0.00           O  
ATOM   2512  N   GLN B  89       3.691 -23.391  36.048  1.00  0.00           N  
ATOM   2513  HN  GLN B  89       4.057 -23.712  36.944  1.00  0.00           H  
ATOM   2514  CA  GLN B  89       4.613 -22.870  35.066  1.00  0.00           C  
ATOM   2515  HA  GLN B  89       4.120 -22.909  34.067  1.00  0.00           H  
ATOM   2516  C   GLN B  89       5.895 -23.677  34.996  1.00  0.00           C  
ATOM   2517  O   GLN B  89       6.542 -23.899  36.013  1.00  0.00           O  
ATOM   2518  CB  GLN B  89       4.928 -21.402  35.392  1.00  0.00           C  
ATOM   2519  HB1 GLN B  89       4.068 -20.742  35.131  1.00  0.00           H  
ATOM   2520  HB2 GLN B  89       5.691 -20.992  34.690  1.00  0.00           H  
ATOM   2521  CG  GLN B  89       5.355 -21.195  36.845  1.00  0.00           C  
ATOM   2522  HG1 GLN B  89       4.654 -21.718  37.537  1.00  0.00           H  
ATOM   2523  HG2 GLN B  89       6.291 -21.761  37.062  1.00  0.00           H  
ATOM   2524  CD  GLN B  89       5.510 -19.733  37.246  1.00  0.00           C  
ATOM   2525  NE2 GLN B  89       6.651 -19.422  37.862  1.00  0.00           N  
ATOM   2526 1HE2 GLN B  89       6.755 -18.443  38.130  1.00  0.00           H  
ATOM   2527 2HE2 GLN B  89       7.383 -20.108  38.044  1.00  0.00           H  
ATOM   2528  OE1 GLN B  89       4.618 -18.897  37.024  1.00  0.00           O  
ATOM   2529  N   HIS B  90       6.294 -24.080  33.792  1.00  0.00           N  
ATOM   2530  HN  HIS B  90       5.724 -23.878  32.971  1.00  0.00           H  
ATOM   2531  CA  HIS B  90       7.549 -24.811  33.649  1.00  0.00           C  
ATOM   2532  HA  HIS B  90       8.036 -24.862  34.651  1.00  0.00           H  
ATOM   2533  C   HIS B  90       8.510 -24.099  32.687  1.00  0.00           C  
ATOM   2534  O   HIS B  90       8.087 -23.257  31.915  1.00  0.00           O  
ATOM   2535  CB  HIS B  90       7.279 -26.240  33.180  1.00  0.00           C  
ATOM   2536  HB1 HIS B  90       7.509 -26.346  32.094  1.00  0.00           H  
ATOM   2537  HB2 HIS B  90       8.037 -26.940  33.602  1.00  0.00           H  
ATOM   2538  CG  HIS B  90       5.889 -26.727  33.474  1.00  0.00           C  
ATOM   2539  CD2 HIS B  90       4.726 -26.567  32.795  1.00  0.00           C  
ATOM   2540  HD2 HIS B  90       4.591 -26.012  31.851  1.00  0.00           H  
ATOM   2541  ND1 HIS B  90       5.580 -27.492  34.583  1.00  0.00           N  
ATOM   2542  HD1 HIS B  90       6.245 -27.794  35.294  1.00  0.00           H  
ATOM   2543  CE1 HIS B  90       4.286 -27.771  34.578  1.00  0.00           C  
ATOM   2544  HE1 HIS B  90       3.750 -28.359  35.342  1.00  0.00           H  
ATOM   2545  NE2 HIS B  90       3.746 -27.225  33.502  1.00  0.00           N  
ATOM   2546  HE2 HIS B  90       2.762 -27.282  33.239  1.00  0.00           H  
ATOM   2547  N   ILE B  91       9.808 -24.363  32.828  1.00  0.00           N  
ATOM   2548  HN  ILE B  91      10.118 -24.894  33.642  1.00  0.00           H  
ATOM   2549  CA  ILE B  91      10.804 -23.916  31.852  1.00  0.00           C  
ATOM   2550  HA  ILE B  91      10.329 -23.127  31.223  1.00  0.00           H  
ATOM   2551  C   ILE B  91      11.306 -25.042  30.897  1.00  0.00           C  
ATOM   2552  O   ILE B  91      11.511 -26.187  31.290  1.00  0.00           O  
ATOM   2553  CB  ILE B  91      12.020 -23.298  32.525  1.00  0.00           C  
ATOM   2554  HB  ILE B  91      11.681 -22.437  33.147  1.00  0.00           H  
ATOM   2555  CG1 ILE B  91      12.970 -22.771  31.440  1.00  0.00           C  
ATOM   2556 1HG1 ILE B  91      12.424 -22.076  30.759  1.00  0.00           H  
ATOM   2557 2HG1 ILE B  91      13.224 -23.588  30.725  1.00  0.00           H  
ATOM   2558  CG2 ILE B  91      12.703 -24.303  33.429  1.00  0.00           C  
ATOM   2559 1HG2 ILE B  91      13.594 -23.850  33.922  1.00  0.00           H  
ATOM   2560 2HG2 ILE B  91      12.965 -25.239  32.882  1.00  0.00           H  
ATOM   2561 3HG2 ILE B  91      11.995 -24.736  34.174  1.00  0.00           H  
ATOM   2562  CD1 ILE B  91      14.241 -22.110  31.948  1.00  0.00           C  
ATOM   2563 1HD1 ILE B  91      14.931 -21.727  31.160  1.00  0.00           H  
ATOM   2564 2HD1 ILE B  91      14.787 -22.805  32.629  1.00  0.00           H  
ATOM   2565 3HD1 ILE B  91      13.987 -21.293  32.663  1.00  0.00           H  
ATOM   2566  N   GLY B  92      11.525 -24.696  29.634  1.00  0.00           N  
ATOM   2567  HN  GLY B  92      11.407 -23.723  29.351  1.00  0.00           H  
ATOM   2568  CA  GLY B  92      11.932 -25.687  28.647  1.00  0.00           C  
ATOM   2569  HA1 GLY B  92      12.554 -26.481  29.122  1.00  0.00           H  
ATOM   2570  HA2 GLY B  92      11.059 -26.301  28.324  1.00  0.00           H  
ATOM   2571  C   GLY B  92      12.647 -25.097  27.440  1.00  0.00           C  
ATOM   2572  O   GLY B  92      12.947 -23.898  27.428  1.00  0.00           O  
ATOM   2573  N   GLU B  93      12.884 -25.934  26.426  1.00  0.00           N  
ATOM   2574  HN  GLU B  93      12.578 -26.903  26.513  1.00  0.00           H  
ATOM   2575  CA  GLU B  93      13.559 -25.524  25.203  1.00  0.00           C  
ATOM   2576  HA  GLU B  93      14.080 -24.554  25.378  1.00  0.00           H  
ATOM   2577  C   GLU B  93      12.500 -25.338  24.134  1.00  0.00           C  
ATOM   2578  O   GLU B  93      11.464 -25.979  24.207  1.00  0.00           O  
ATOM   2579  CB  GLU B  93      14.578 -26.569  24.743  1.00  0.00           C  
ATOM   2580  HB1 GLU B  93      14.177 -27.589  24.947  1.00  0.00           H  
ATOM   2581  HB2 GLU B  93      14.618 -26.579  23.629  1.00  0.00           H  
ATOM   2582  CG  GLU B  93      16.000 -26.464  25.299  1.00  0.00           C  
ATOM   2583  HG1 GLU B  93      16.047 -25.753  26.157  1.00  0.00           H  
ATOM   2584  HG2 GLU B  93      16.673 -25.929  24.589  1.00  0.00           H  
ATOM   2585  CD  GLU B  93      16.583 -27.862  25.688  1.00  0.00           C  
ATOM   2586  OE1 GLU B  93      16.172 -28.899  25.086  1.00  0.00           O  
ATOM   2587  OE2 GLU B  93      17.442 -27.938  26.620  1.00  0.00           O  
ATOM   2588  N   MET B  94      12.709 -24.376  23.224  1.00  0.00           N  
ATOM   2589  HN  MET B  94      13.476 -23.722  23.379  1.00  0.00           H  
ATOM   2590  CA  MET B  94      11.889 -24.214  22.012  1.00  0.00           C  
ATOM   2591  HA  MET B  94      11.277 -25.137  21.881  1.00  0.00           H  
ATOM   2592  C   MET B  94      12.795 -24.059  20.776  1.00  0.00           C  
ATOM   2593  O   MET B  94      13.945 -23.660  20.918  1.00  0.00           O  
ATOM   2594  CB  MET B  94      10.940 -23.028  22.127  1.00  0.00           C  
ATOM   2595  HB1 MET B  94      11.510 -22.097  22.354  1.00  0.00           H  
ATOM   2596  HB2 MET B  94      10.529 -22.763  21.125  1.00  0.00           H  
ATOM   2597  CG  MET B  94       9.808 -23.212  23.130  1.00  0.00           C  
ATOM   2598  HG1 MET B  94       9.391 -24.243  23.057  1.00  0.00           H  
ATOM   2599  HG2 MET B  94      10.213 -23.241  24.168  1.00  0.00           H  
ATOM   2600  SD  MET B  94       8.450 -21.961  23.006  1.00  0.00           S  
ATOM   2601  CE  MET B  94       7.408 -22.608  21.686  1.00  0.00           C  
ATOM   2602  HE1 MET B  94       6.590 -21.854  21.611  1.00  0.00           H  
ATOM   2603  HE2 MET B  94       7.060 -23.656  21.842  1.00  0.00           H  
ATOM   2604  HE3 MET B  94       7.944 -22.806  20.728  1.00  0.00           H  
ATOM   2605  N   SER B  95      12.279 -24.405  19.590  1.00  0.00           N  
ATOM   2606  HN  SER B  95      11.332 -24.782  19.569  1.00  0.00           H  
ATOM   2607  CA  SER B  95      13.005 -24.271  18.309  1.00  0.00           C  
ATOM   2608  HA  SER B  95      14.035 -23.901  18.520  1.00  0.00           H  
ATOM   2609  C   SER B  95      12.301 -23.264  17.448  1.00  0.00           C  
ATOM   2610  O   SER B  95      11.090 -23.320  17.296  1.00  0.00           O  
ATOM   2611  CB  SER B  95      13.108 -25.583  17.515  1.00  0.00           C  
ATOM   2612  HB1 SER B  95      12.097 -26.029  17.367  1.00  0.00           H  
ATOM   2613  HB2 SER B  95      13.381 -25.376  16.454  1.00  0.00           H  
ATOM   2614  OG  SER B  95      13.995 -26.539  18.078  1.00  0.00           O  
ATOM   2615  HG  SER B  95      14.059 -27.350  17.587  1.00  0.00           H  
ATOM   2616  N   PHE B  96      13.066 -22.317  16.928  1.00  0.00           N  
ATOM   2617  HN  PHE B  96      14.059 -22.316  17.162  1.00  0.00           H  
ATOM   2618  CA  PHE B  96      12.564 -21.271  16.036  1.00  0.00           C  
ATOM   2619  HA  PHE B  96      11.478 -21.451  15.861  1.00  0.00           H  
ATOM   2620  C   PHE B  96      13.286 -21.323  14.685  1.00  0.00           C  
ATOM   2621  O   PHE B  96      14.402 -21.854  14.602  1.00  0.00           O  
ATOM   2622  CB  PHE B  96      12.727 -19.886  16.686  1.00  0.00           C  
ATOM   2623  HB1 PHE B  96      12.332 -19.086  16.018  1.00  0.00           H  
ATOM   2624  HB2 PHE B  96      13.801 -19.587  16.717  1.00  0.00           H  
ATOM   2625  CG  PHE B  96      12.118 -19.796  18.030  1.00  0.00           C  
ATOM   2626  CD1 PHE B  96      10.765 -19.552  18.165  1.00  0.00           C  
ATOM   2627  HD1 PHE B  96      10.139 -19.417  17.267  1.00  0.00           H  
ATOM   2628  CD2 PHE B  96      12.894 -19.962  19.172  1.00  0.00           C  
ATOM   2629  HD2 PHE B  96      13.975 -20.157  19.070  1.00  0.00           H  
ATOM   2630  CE1 PHE B  96      10.193 -19.477  19.418  1.00  0.00           C  
ATOM   2631  HE1 PHE B  96       9.112 -19.279  19.518  1.00  0.00           H  
ATOM   2632  CE2 PHE B  96      12.329 -19.886  20.440  1.00  0.00           C  
ATOM   2633  HE2 PHE B  96      12.955 -20.013  21.339  1.00  0.00           H  
ATOM   2634  CZ  PHE B  96      10.976 -19.650  20.560  1.00  0.00           C  
ATOM   2635  HZ  PHE B  96      10.512 -19.598  21.559  1.00  0.00           H  
ATOM   2636  N   LEU B  97      12.677 -20.753  13.651  1.00  0.00           N  
ATOM   2637  HN  LEU B  97      11.756 -20.332  13.769  1.00  0.00           H  
ATOM   2638  CA  LEU B  97      13.325 -20.731  12.354  1.00  0.00           C  
ATOM   2639  HA  LEU B  97      13.965 -21.640  12.264  1.00  0.00           H  
ATOM   2640  C   LEU B  97      14.202 -19.507  12.178  1.00  0.00           C  
ATOM   2641  O   LEU B  97      13.777 -18.386  12.455  1.00  0.00           O  
ATOM   2642  CB  LEU B  97      12.292 -20.754  11.231  1.00  0.00           C  
ATOM   2643  HB1 LEU B  97      12.827 -20.714  10.254  1.00  0.00           H  
ATOM   2644  HB2 LEU B  97      11.750 -19.780  11.225  1.00  0.00           H  
ATOM   2645  CG  LEU B  97      11.265 -21.885  11.180  1.00  0.00           C  
ATOM   2646  HG  LEU B  97      10.502 -21.692  11.970  1.00  0.00           H  
ATOM   2647  CD1 LEU B  97      10.559 -21.880   9.839  1.00  0.00           C  
ATOM   2648 1HD1 LEU B  97       9.810 -22.705   9.802  1.00  0.00           H  
ATOM   2649 2HD1 LEU B  97      11.277 -21.928   8.988  1.00  0.00           H  
ATOM   2650 3HD1 LEU B  97      10.102 -20.889   9.610  1.00  0.00           H  
ATOM   2651  CD2 LEU B  97      11.898 -23.268  11.456  1.00  0.00           C  
ATOM   2652 1HD2 LEU B  97      11.149 -24.093  11.419  1.00  0.00           H  
ATOM   2653 2HD2 LEU B  97      12.451 -23.271  12.424  1.00  0.00           H  
ATOM   2654 3HD2 LEU B  97      12.749 -23.466  10.763  1.00  0.00           H  
ATOM   2655  N   GLN B  98      15.427 -19.708  11.704  1.00  0.00           N  
ATOM   2656  HN  GLN B  98      15.782 -20.656  11.582  1.00  0.00           H  
ATOM   2657  CA  GLN B  98      16.264 -18.556  11.358  1.00  0.00           C  
ATOM   2658  HA  GLN B  98      15.673 -17.634  11.567  1.00  0.00           H  
ATOM   2659  C   GLN B  98      16.668 -18.527   9.853  1.00  0.00           C  
ATOM   2660  O   GLN B  98      16.682 -19.555   9.162  1.00  0.00           O  
ATOM   2661  CB  GLN B  98      17.496 -18.532  12.260  1.00  0.00           C  
ATOM   2662  HB1 GLN B  98      18.334 -17.967  11.790  1.00  0.00           H  
ATOM   2663  HB2 GLN B  98      17.976 -19.536  12.321  1.00  0.00           H  
ATOM   2664  CG  GLN B  98      17.165 -17.986  13.650  1.00  0.00           C  
ATOM   2665  HG1 GLN B  98      16.401 -18.625  14.151  1.00  0.00           H  
ATOM   2666  HG2 GLN B  98      16.590 -17.034  13.571  1.00  0.00           H  
ATOM   2667  CD  GLN B  98      18.376 -17.805  14.540  1.00  0.00           C  
ATOM   2668  NE2 GLN B  98      19.353 -18.696  14.421  1.00  0.00           N  
ATOM   2669 1HE2 GLN B  98      20.169 -18.574  15.021  1.00  0.00           H  
ATOM   2670 2HE2 GLN B  98      19.312 -19.469  13.756  1.00  0.00           H  
ATOM   2671  OE1 GLN B  98      18.425 -16.882  15.334  1.00  0.00           O  
ATOM   2672  N   HIS B  99      16.982 -17.335   9.349  1.00  0.00           N  
ATOM   2673  HN  HIS B  99      16.961 -16.513   9.953  1.00  0.00           H  
ATOM   2674  CA  HIS B  99      17.356 -17.187   7.943  1.00  0.00           C  
ATOM   2675  HA  HIS B  99      17.108 -18.132   7.405  1.00  0.00           H  
ATOM   2676  C   HIS B  99      18.848 -16.943   7.835  1.00  0.00           C  
ATOM   2677  O   HIS B  99      19.358 -15.930   8.340  1.00  0.00           O  
ATOM   2678  CB  HIS B  99      16.612 -16.041   7.283  1.00  0.00           C  
ATOM   2679  HB1 HIS B  99      16.944 -15.064   7.705  1.00  0.00           H  
ATOM   2680  HB2 HIS B  99      16.947 -15.913   6.227  1.00  0.00           H  
ATOM   2681  CG  HIS B  99      15.129 -16.163   7.350  1.00  0.00           C  
ATOM   2682  CD2 HIS B  99      14.329 -17.147   7.833  1.00  0.00           C  
ATOM   2683  HD2 HIS B  99      14.657 -18.099   8.283  1.00  0.00           H  
ATOM   2684  ND1 HIS B  99      14.295 -15.167   6.902  1.00  0.00           N  
ATOM   2685  HD1 HIS B  99      14.597 -14.283   6.492  1.00  0.00           H  
ATOM   2686  CE1 HIS B  99      13.039 -15.536   7.087  1.00  0.00           C  
ATOM   2687  HE1 HIS B  99      12.147 -14.947   6.814  1.00  0.00           H  
ATOM   2688  NE2 HIS B  99      13.032 -16.729   7.654  1.00  0.00           N  
ATOM   2689  HE2 HIS B  99      12.199 -17.255   7.917  1.00  0.00           H  
ATOM   2690  N   ASN B 100      19.553 -17.888   7.226  1.00  0.00           N  
ATOM   2691  HN  ASN B 100      19.082 -18.721   6.873  1.00  0.00           H  
ATOM   2692  CA  ASN B 100      20.983 -17.747   7.058  1.00  0.00           C  
ATOM   2693  HA  ASN B 100      21.373 -17.200   7.948  1.00  0.00           H  
ATOM   2694  C   ASN B 100      21.405 -16.965   5.816  1.00  0.00           C  
ATOM   2695  O   ASN B 100      22.510 -16.435   5.782  1.00  0.00           O  
ATOM   2696  CB  ASN B 100      21.590 -19.134   7.073  1.00  0.00           C  
ATOM   2697  HB1 ASN B 100      22.661 -19.112   6.763  1.00  0.00           H  
ATOM   2698  HB2 ASN B 100      21.183 -19.764   6.248  1.00  0.00           H  
ATOM   2699  CG  ASN B 100      21.418 -19.813   8.426  1.00  0.00           C  
ATOM   2700  ND2 ASN B 100      22.478 -19.805   9.229  1.00  0.00           N  
ATOM   2701 1HD2 ASN B 100      22.363 -20.260  10.135  1.00  0.00           H  
ATOM   2702 2HD2 ASN B 100      23.359 -19.362   8.970  1.00  0.00           H  
ATOM   2703  OD1 ASN B 100      20.351 -20.349   8.740  1.00  0.00           O  
ATOM   2704  N   LYS B 101      20.536 -16.880   4.803  1.00  0.00           N  
ATOM   2705  HN  LYS B 101      19.644 -17.371   4.873  1.00  0.00           H  
ATOM   2706  CA  LYS B 101      20.826 -16.104   3.596  1.00  0.00           C  
ATOM   2707  HA  LYS B 101      21.430 -15.214   3.891  1.00  0.00           H  
ATOM   2708  C   LYS B 101      19.529 -15.613   2.980  1.00  0.00           C  
ATOM   2709  O   LYS B 101      18.492 -16.261   3.097  1.00  0.00           O  
ATOM   2710  CB  LYS B 101      21.632 -16.914   2.585  1.00  0.00           C  
ATOM   2711  HB1 LYS B 101      21.853 -16.323   1.666  1.00  0.00           H  
ATOM   2712  HB2 LYS B 101      21.125 -17.876   2.338  1.00  0.00           H  
ATOM   2713  HB3 LYS B 101      22.565 -17.321   3.041  1.00  0.00           H  
ATOM   2714  N   CYS B 102      19.598 -14.460   2.322  1.00  0.00           N  
ATOM   2715  HN  CYS B 102      20.492 -13.971   2.271  1.00  0.00           H  
ATOM   2716  CA  CYS B 102      18.433 -13.874   1.671  1.00  0.00           C  
ATOM   2717  HA  CYS B 102      17.624 -14.641   1.636  1.00  0.00           H  
ATOM   2718  C   CYS B 102      18.765 -13.454   0.243  1.00  0.00           C  
ATOM   2719  O   CYS B 102      19.869 -12.994  -0.028  1.00  0.00           O  
ATOM   2720  CB  CYS B 102      17.925 -12.669   2.462  1.00  0.00           C  
ATOM   2721  HB1 CYS B 102      17.117 -12.148   1.897  1.00  0.00           H  
ATOM   2722  HB2 CYS B 102      18.697 -11.865   2.479  1.00  0.00           H  
ATOM   2723  SG  CYS B 102      17.376 -13.044   4.135  1.00  0.00           S  
ATOM   2724  N   GLU B 103      17.795 -13.586  -0.659  1.00  0.00           N  
ATOM   2725  HN  GLU B 103      16.884 -13.936  -0.363  1.00  0.00           H  
ATOM   2726  CA  GLU B 103      18.003 -13.243  -2.055  1.00  0.00           C  
ATOM   2727  HA  GLU B 103      18.946 -12.657  -2.152  1.00  0.00           H  
ATOM   2728  C   GLU B 103      16.847 -12.412  -2.565  1.00  0.00           C  
ATOM   2729  O   GLU B 103      15.718 -12.512  -2.050  1.00  0.00           O  
ATOM   2730  CB  GLU B 103      18.095 -14.488  -2.931  1.00  0.00           C  
ATOM   2731  HB1 GLU B 103      18.241 -14.192  -3.996  1.00  0.00           H  
ATOM   2732  HB2 GLU B 103      17.097 -14.981  -2.995  1.00  0.00           H  
ATOM   2733  CG  GLU B 103      19.141 -15.499  -2.532  1.00  0.00           C  
ATOM   2734  HG1 GLU B 103      18.911 -16.482  -3.005  1.00  0.00           H  
ATOM   2735  HG2 GLU B 103      19.020 -15.758  -1.454  1.00  0.00           H  
ATOM   2736  CD  GLU B 103      20.578 -15.128  -2.806  1.00  0.00           C  
ATOM   2737  OE1 GLU B 103      21.268 -15.930  -3.474  1.00  0.00           O  
ATOM   2738  OE2 GLU B 103      21.041 -14.080  -2.327  1.00  0.00           O  
ATOM   2739  N   CYS B 104      17.145 -11.580  -3.568  1.00  0.00           N  
ATOM   2740  HN  CYS B 104      18.123 -11.461  -3.832  1.00  0.00           H  
ATOM   2741  CA  CYS B 104      16.127 -10.836  -4.300  1.00  0.00           C  
ATOM   2742  HA  CYS B 104      15.237 -10.721  -3.639  1.00  0.00           H  
ATOM   2743  C   CYS B 104      15.700 -11.620  -5.546  1.00  0.00           C  
ATOM   2744  O   CYS B 104      16.502 -11.908  -6.442  1.00  0.00           O  
ATOM   2745  CB  CYS B 104      16.626  -9.450  -4.668  1.00  0.00           C  
ATOM   2746  HB1 CYS B 104      15.946  -8.978  -5.414  1.00  0.00           H  
ATOM   2747  HB2 CYS B 104      17.557  -9.521  -5.277  1.00  0.00           H  
ATOM   2748  SG  CYS B 104      16.878  -8.346  -3.258  1.00  0.00           S  
ATOM   2749  N   ARG B 105      14.431 -12.006  -5.561  1.00  0.00           N  
ATOM   2750  HN  ARG B 105      13.812 -11.713  -4.805  1.00  0.00           H  
ATOM   2751  CA  ARG B 105      13.903 -12.834  -6.627  1.00  0.00           C  
ATOM   2752  HA  ARG B 105      14.581 -12.736  -7.507  1.00  0.00           H  
ATOM   2753  C   ARG B 105      12.505 -12.439  -7.066  1.00  0.00           C  
ATOM   2754  O   ARG B 105      11.744 -11.849  -6.299  1.00  0.00           O  
ATOM   2755  CB  ARG B 105      13.908 -14.297  -6.189  1.00  0.00           C  
ATOM   2756  HB1 ARG B 105      13.272 -14.915  -6.865  1.00  0.00           H  
ATOM   2757  HB2 ARG B 105      13.344 -14.427  -5.236  1.00  0.00           H  
ATOM   2758  CG  ARG B 105      15.301 -14.886  -6.074  1.00  0.00           C  
ATOM   2759  HG1 ARG B 105      15.701 -15.164  -7.077  1.00  0.00           H  
ATOM   2760  HG2 ARG B 105      16.044 -14.103  -5.794  1.00  0.00           H  
ATOM   2761  CD  ARG B 105      15.363 -16.060  -5.120  1.00  0.00           C  
ATOM   2762  HD1 ARG B 105      14.525 -16.779  -5.273  1.00  0.00           H  
ATOM   2763  HD2 ARG B 105      15.126 -15.769  -4.070  1.00  0.00           H  
ATOM   2764  NE  ARG B 105      16.668 -16.692  -5.242  1.00  0.00           N  
ATOM   2765  HE  ARG B 105      17.416 -16.158  -5.685  1.00  0.00           H  
ATOM   2766  CZ  ARG B 105      16.949 -17.911  -4.818  1.00  0.00           C  
ATOM   2767  NH1 ARG B 105      16.008 -18.642  -4.245  1.00  0.00           N  
ATOM   2768 1HH1 ARG B 105      15.064 -18.274  -4.131  1.00  0.00           H  
ATOM   2769 2HH1 ARG B 105      16.225 -19.583  -3.918  1.00  0.00           H  
ATOM   2770  NH2 ARG B 105      18.172 -18.388  -4.965  1.00  0.00           N  
ATOM   2771 1HH2 ARG B 105      18.898 -17.824  -5.407  1.00  0.00           H  
ATOM   2772 2HH2 ARG B 105      18.389 -19.329  -4.638  1.00  0.00           H  
ATOM   2773  N   PRO B 106      12.182 -12.734  -8.323  1.00  0.00           N  
ATOM   2774  CA  PRO B 106      10.843 -12.517  -8.876  1.00  0.00           C  
ATOM   2775  HA  PRO B 106      10.686 -11.432  -9.082  1.00  0.00           H  
ATOM   2776  C   PRO B 106       9.728 -13.045  -7.964  1.00  0.00           C  
ATOM   2777  HC  PRO B 106       9.753 -14.085  -7.596  1.00  0.00           H  
ATOM   2778  O   PRO B 106       8.805 -12.294  -7.648  1.00  0.00           O  
ATOM   2779  CB  PRO B 106      10.877 -13.300 -10.189  1.00  0.00           C  
ATOM   2780  HB1 PRO B 106      10.298 -14.253 -10.157  1.00  0.00           H  
ATOM   2781  HB2 PRO B 106      10.296 -12.820 -11.011  1.00  0.00           H  
ATOM   2782  CG  PRO B 106      12.335 -13.490 -10.511  1.00  0.00           C  
ATOM   2783  HG1 PRO B 106      12.561 -14.536 -10.822  1.00  0.00           H  
ATOM   2784  HG2 PRO B 106      12.625 -12.973 -11.455  1.00  0.00           H  
ATOM   2785  CD  PRO B 106      13.174 -13.057  -9.356  1.00  0.00           C  
ATOM   2786  HD1 PRO B 106      13.890 -12.233  -9.586  1.00  0.00           H  
ATOM   2787  HD2 PRO B 106      13.947 -13.796  -9.042  1.00  0.00           H  
CONECT    1    3    2    4    5                                       
CONECT    2    1                                                      
CONECT    3    1                                                      
CONECT    4    1                                                      
CONECT    5    1    9    7    6                                       
CONECT    6    5                                                      
CONECT    7    5    8   13                                            
CONECT    8    7                                                      
CONECT    9   12   10   11    5                                       
CONECT   10    9                                                      
CONECT   11    9                                                      
CONECT   12    9                                                      
CONECT   13    7   15   14                                            
CONECT   14   13                                                      
CONECT   15   16   13   19   17                                       
CONECT   16   15                                                      
CONECT   17   15   29   18                                            
CONECT   18   17                                                      
CONECT   19   20   15   25   21                                       
CONECT   20   19                                                      
CONECT   21   19   24   22   23                                       
CONECT   22   21                                                      
CONECT   23   21                                                      
CONECT   24   21                                                      
CONECT   25   19   27   26   28                                       
CONECT   26   25                                                      
CONECT   27   25                                                      
CONECT   28   25                                                      
CONECT   29   30   17   31                                            
CONECT   30   29                                                      
CONECT   31   35   29   32   33                                       
CONECT   32   31                                                      
CONECT   33   31   34   45                                            
CONECT   34   33                                                      
CONECT   35   37   41   36   31                                       
CONECT   36   35                                                      
CONECT   37   40   39   38   35                                       
CONECT   38   37                                                      
CONECT   39   37                                                      
CONECT   40   37                                                      
CONECT   41   43   44   35   42                                       
CONECT   42   41                                                      
CONECT   43   41                                                      
CONECT   44   41                                                      
CONECT   45   33   46   47                                            
CONECT   46   45                                                      
CONECT   47   45   49   48   51                                       
CONECT   48   47                                                      
CONECT   49   50   47   67                                            
CONECT   50   49                                                      
CONECT   51   47   53   54   52                                       
CONECT   52   51                                                      
CONECT   53   51                                                      
CONECT   54   56   51   55   57                                       
CONECT   55   54                                                      
CONECT   56   54                                                      
CONECT   57   54   59   60   58                                       
CONECT   58   57                                                      
CONECT   59   57                                                      
CONECT   60   63   57   62   61                                       
CONECT   61   60                                                      
CONECT   62   60                                                      
CONECT   63   65   66   64   60                                       
CONECT   64   63                                                      
CONECT   65   63                                                      
CONECT   66   63                                                      
CONECT   67   49   69   68                                            
CONECT   68   67                                                      
CONECT   69   70   67   71   73                                       
CONECT   70   69                                                      
CONECT   71   72   69   87                                            
CONECT   72   71                                                      
CONECT   73   69   75   76   74                                       
CONECT   74   73                                                      
CONECT   75   73                                                      
CONECT   76   77   73   79                                            
CONECT   77   78   81   76                                            
CONECT   78   77                                                      
CONECT   79   76   83   80                                            
CONECT   80   79                                                      
CONECT   81   82   77   85                                            
CONECT   82   81                                                      
CONECT   83   85   79   84                                            
CONECT   84   83                                                      
CONECT   85   81   86   83                                            
CONECT   86   85                                                      
CONECT   87   71   88   89                                            
CONECT   88   87                                                      
CONECT   89   91   87   90   93                                       
CONECT   90   89                                                      
CONECT   91  104   92   89                                            
CONECT   92   91                                                      
CONECT   93   89   96   95   94                                       
CONECT   94   93                                                      
CONECT   95   93                                                      
CONECT   96   98   97   93   99                                       
CONECT   97   96                                                      
CONECT   98   96                                                      
CONECT   99   96  100                                                 
CONECT  100  103   99  102  101                                       
CONECT  101  100                                                      
CONECT  102  100                                                      
CONECT  103  100                                                      
CONECT  104  106  105   91                                            
CONECT  105  104                                                      
CONECT  106  108  110  107  104                                       
CONECT  107  106                                                      
CONECT  108  109  116  106                                            
CONECT  109  108                                                      
CONECT  110  112  111  106  113                                       
CONECT  111  110                                                      
CONECT  112  110                                                      
CONECT  113  110  115  114                                            
CONECT  114  113                                                      
CONECT  115  113                                                      
CONECT  116  118  108  117                                            
CONECT  117  116                                                      
CONECT  118  119  122  120  116                                       
CONECT  119  118                                                      
CONECT  120  121  118  132                                            
CONECT  121  120                                                      
CONECT  122  128  124  118  123                                       
CONECT  123  122                                                      
CONECT  124  127  126  125  122                                       
CONECT  125  124                                                      
CONECT  126  124                                                      
CONECT  127  124                                                      
CONECT  128  130  131  129  122                                       
CONECT  129  128                                                      
CONECT  130  128                                                      
CONECT  131  128                                                      
CONECT  132  120  133  134                                            
CONECT  133  132                                                      
CONECT  134  132  135  136  138                                       
CONECT  135  134                                                      
CONECT  136  137  134  153                                            
CONECT  137  136                                                      
CONECT  138  134  139  140  141                                       
CONECT  139  138                                                      
CONECT  140  138                                                      
CONECT  141  138  144  142                                            
CONECT  142  141  143  146                                            
CONECT  143  142                                                      
CONECT  144  145  141  148                                            
CONECT  145  144                                                      
CONECT  146  142  150  147                                            
CONECT  147  146                                                      
CONECT  148  144  149  150                                            
CONECT  149  148                                                      
CONECT  150  148  146  151                                            
CONECT  151  150  152                                                 
CONECT  152  151                                                      
CONECT  153  136  155  154                                            
CONECT  154  153                                                      
CONECT  155  157  153  159  156                                       
CONECT  156  155                                                      
CONECT  157  163  158  155                                            
CONECT  158  157                                                      
CONECT  159  161  155  160  162                                       
CONECT  160  159                                                      
CONECT  161  159                                                      
CONECT  162  159                                                      
CONECT  163  165  164  157                                            
CONECT  164  163                                                      
CONECT  165  169  167  166  163                                       
CONECT  166  165                                                      
CONECT  167  168  187  165                                            
CONECT  168  167                                                      
CONECT  169  171  170  172  165                                       
CONECT  170  169                                                      
CONECT  171  169                                                      
CONECT  172  175  169  173  174                                       
CONECT  173  172                                                      
CONECT  174  172                                                      
CONECT  175  178  177  176  172                                       
CONECT  176  175                                                      
CONECT  177  175                                                      
CONECT  178  180  179  175                                            
CONECT  179  178                                                      
CONECT  180  184  181  178                                            
CONECT  181  183  180  182                                            
CONECT  182  181                                                      
CONECT  183  181                                                      
CONECT  184  186  185  180                                            
CONECT  185  184                                                      
CONECT  186  184                                                      
CONECT  187  189  167  188                                            
CONECT  188  187                                                      
CONECT  189  190  193  187  191                                       
CONECT  190  189                                                      
CONECT  191  189  192  198                                            
CONECT  192  191                                                      
CONECT  193  195  194  189  196                                       
CONECT  194  193                                                      
CONECT  195  193                                                      
CONECT  196  193  197                                                 
CONECT  197  196                                                      
CONECT  198  191  199  200                                            
CONECT  199  198                                                      
CONECT  200  198  202  201  204                                       
CONECT  201  200                                                      
CONECT  202  203  219  200                                            
CONECT  203  202                                                      
CONECT  204  200  205  206  207                                       
CONECT  205  204                                                      
CONECT  206  204                                                      
CONECT  207  204  210  208                                            
CONECT  208  207  209  212                                            
CONECT  209  208                                                      
CONECT  210  211  207  214                                            
CONECT  211  210                                                      
CONECT  212  208  216  213                                            
CONECT  213  212                                                      
CONECT  214  210  215  216                                            
CONECT  215  214                                                      
CONECT  216  214  212  217                                            
CONECT  217  216  218                                                 
CONECT  218  217                                                      
CONECT  219  221  202  220                                            
CONECT  220  219                                                      
CONECT  221  222  223  219  225                                       
CONECT  222  221                                                      
CONECT  223  229  221  224                                            
CONECT  224  223                                                      
CONECT  225  221  228  226  227                                       
CONECT  226  225                                                      
CONECT  227  225                                                      
CONECT  228  822  225                                                 
CONECT  229  230  231  223                                            
CONECT  230  229                                                      
CONECT  231  233  235  229  232                                       
CONECT  232  231                                                      
CONECT  233  234  247  231                                            
CONECT  234  233                                                      
CONECT  235  238  231  236  237                                       
CONECT  236  235                                                      
CONECT  237  235                                                      
CONECT  238  239  241  235                                            
CONECT  239  245  240  238                                            
CONECT  240  239                                                      
CONECT  241  243  238  242                                            
CONECT  242  241                                                      
CONECT  243  245  244  241                                            
CONECT  244  243                                                      
CONECT  245  246  243  239                                            
CONECT  246  245                                                      
CONECT  247  248  233  258                                            
CONECT  248  250  249  252  247                                       
CONECT  249  248                                                      
CONECT  250  261  251  248                                            
CONECT  251  250                                                      
CONECT  252  254  253  248  255                                       
CONECT  253  252                                                      
CONECT  254  252                                                      
CONECT  255  252  257  256  258                                       
CONECT  256  255                                                      
CONECT  257  255                                                      
CONECT  258  247  255  260  259                                       
CONECT  259  258                                                      
CONECT  260  258                                                      
CONECT  261  263  262  250                                            
CONECT  262  261                                                      
CONECT  263  265  267  264  261                                       
CONECT  264  263                                                      
CONECT  265  280  266  263                                            
CONECT  266  265                                                      
CONECT  267  269  272  263  268                                       
CONECT  268  267                                                      
CONECT  269  270  271  276  267                                       
CONECT  270  269                                                      
CONECT  271  269                                                      
CONECT  272  275  274  273  267                                       
CONECT  273  272                                                      
CONECT  274  272                                                      
CONECT  275  272                                                      
CONECT  276  277  269  278  279                                       
CONECT  277  276                                                      
CONECT  278  276                                                      
CONECT  279  276                                                      
CONECT  280  282  281  265                                            
CONECT  281  280                                                      
CONECT  282  286  284  283  280                                       
CONECT  283  282                                                      
CONECT  284  290  285  282                                            
CONECT  285  284                                                      
CONECT  286  287  288  289  282                                       
CONECT  287  286                                                      
CONECT  288  286                                                      
CONECT  289  286                                                      
CONECT  290  292  291  284                                            
CONECT  291  290                                                      
CONECT  292  294  293  290  296                                       
CONECT  293  292                                                      
CONECT  294  304  295  292                                            
CONECT  295  294                                                      
CONECT  296  292  298  297  302                                       
CONECT  297  296                                                      
CONECT  298  299  301  300  296                                       
CONECT  299  298                                                      
CONECT  300  298                                                      
CONECT  301  298                                                      
CONECT  302  296  303                                                 
CONECT  303  302                                                      
CONECT  304  306  305  294                                            
CONECT  305  304                                                      
CONECT  306  310  308  307  304                                       
CONECT  307  306                                                      
CONECT  308  309  323  306                                            
CONECT  309  308                                                      
CONECT  310  311  312  313  306                                       
CONECT  311  310                                                      
CONECT  312  310                                                      
CONECT  313  315  319  310  314                                       
CONECT  314  313                                                      
CONECT  315  317  316  318  313                                       
CONECT  316  315                                                      
CONECT  317  315                                                      
CONECT  318  315                                                      
CONECT  319  322  320  313  321                                       
CONECT  320  319                                                      
CONECT  321  319                                                      
CONECT  322  319                                                      
CONECT  323  325  324  308                                            
CONECT  324  323                                                      
CONECT  325  327  326  323  329                                       
CONECT  326  325                                                      
CONECT  327  339  328  325                                            
CONECT  328  327                                                      
CONECT  329  325  330  331  335                                       
CONECT  330  329                                                      
CONECT  331  334  329  333  332                                       
CONECT  332  331                                                      
CONECT  333  331                                                      
CONECT  334  331                                                      
CONECT  335  329  337  338  336                                       
CONECT  336  335                                                      
CONECT  337  335                                                      
CONECT  338  335                                                      
CONECT  339  341  340  327                                            
CONECT  340  339                                                      
CONECT  341  342  345  343  339                                       
CONECT  342  341                                                      
CONECT  343  351  341  344                                            
CONECT  344  343                                                      
CONECT  345  348  347  341  346                                       
CONECT  346  345                                                      
CONECT  347  345                                                      
CONECT  348  350  349  345                                            
CONECT  349  348                                                      
CONECT  350  348                                                      
CONECT  351  352  353  343                                            
CONECT  352  351                                                      
CONECT  353  357  355  351  354                                       
CONECT  354  353                                                      
CONECT  355  370  353  356                                            
CONECT  356  355                                                      
CONECT  357  358  362  359  353                                       
CONECT  358  357                                                      
CONECT  359  366  357  360  361                                       
CONECT  360  359                                                      
CONECT  361  359                                                      
CONECT  362  363  357  365  364                                       
CONECT  363  362                                                      
CONECT  364  362                                                      
CONECT  365  362                                                      
CONECT  366  369  367  368  359                                       
CONECT  367  366                                                      
CONECT  368  366                                                      
CONECT  369  366                                                      
CONECT  370  371  372  355                                            
CONECT  371  370                                                      
CONECT  372  376  373  370  374                                       
CONECT  373  372                                                      
CONECT  374  372  375  390                                            
CONECT  375  374                                                      
CONECT  376  379  378  377  372                                       
CONECT  377  376                                                      
CONECT  378  376                                                      
CONECT  379  382  380  376                                            
CONECT  380  384  379  381                                            
CONECT  381  380                                                      
CONECT  382  386  383  379                                            
CONECT  383  382                                                      
CONECT  384  388  385  380                                            
CONECT  385  384                                                      
CONECT  386  387  388  382                                            
CONECT  387  386                                                      
CONECT  388  389  386  384                                            
CONECT  389  388                                                      
CONECT  390  374  391  392                                            
CONECT  391  390                                                      
CONECT  392  390  393  396  394                                       
CONECT  393  392                                                      
CONECT  394  392  407  395                                            
CONECT  395  394                                                      
CONECT  396  392  399  397  398                                       
CONECT  397  396                                                      
CONECT  398  396                                                      
CONECT  399  402  396  400  401                                       
CONECT  400  399                                                      
CONECT  401  399                                                      
CONECT  402  406  403  399                                            
CONECT  403  405  402  404                                            
CONECT  404  403                                                      
CONECT  405  403                                                      
CONECT  406  402                                                      
CONECT  407  408  394  409                                            
CONECT  408  407                                                      
CONECT  409  407  411  413  410                                       
CONECT  410  409                                                      
CONECT  411  417  412  409                                            
CONECT  412  411                                                      
CONECT  413  415  409  416  414                                       
CONECT  414  413                                                      
CONECT  415  413                                                      
CONECT  416  413                                                      
CONECT  417  419  418  411                                            
CONECT  418  417                                                      
CONECT  419  423  421  420  417                                       
CONECT  420  419                                                      
CONECT  421  422  438  419                                            
CONECT  422  421                                                      
CONECT  423  425  424  426  419                                       
CONECT  424  423                                                      
CONECT  425  423                                                      
CONECT  426  423  429  427                                            
CONECT  427  426  428  431                                            
CONECT  428  427                                                      
CONECT  429  430  426  433                                            
CONECT  430  429                                                      
CONECT  431  427  435  432                                            
CONECT  432  431                                                      
CONECT  433  429  434  435                                            
CONECT  434  433                                                      
CONECT  435  433  431  436                                            
CONECT  436  435  437                                                 
CONECT  437  436                                                      
CONECT  438  421  439  449                                            
CONECT  439  441  440  438  443                                       
CONECT  440  439                                                      
CONECT  441  442  452  439                                            
CONECT  442  441                                                      
CONECT  443  439  444  445  446                                       
CONECT  444  443                                                      
CONECT  445  443                                                      
CONECT  446  443  449  447  448                                       
CONECT  447  446                                                      
CONECT  448  446                                                      
CONECT  449  438  451  446  450                                       
CONECT  450  449                                                      
CONECT  451  449                                                      
CONECT  452  454  441  453                                            
CONECT  453  452                                                      
CONECT  454  456  455  458  452                                       
CONECT  455  454                                                      
CONECT  456  462  457  454                                            
CONECT  457  456                                                      
CONECT  458  454  460  461  459                                       
CONECT  459  458                                                      
CONECT  460  458                                                      
CONECT  461  458                                                      
CONECT  462  464  463  456                                            
CONECT  463  462                                                      
CONECT  464  466  465  468  462                                       
CONECT  465  464                                                      
CONECT  466  467  477  464                                            
CONECT  467  466                                                      
CONECT  468  471  464  470  469                                       
CONECT  469  468                                                      
CONECT  470  468                                                      
CONECT  471  472  474  473  468                                       
CONECT  472  471                                                      
CONECT  473  471                                                      
CONECT  474  476  471  475                                            
CONECT  475  474                                                      
CONECT  476  474                                                      
CONECT  477  479  466  478                                            
CONECT  478  477                                                      
CONECT  479  481  480  483  477                                       
CONECT  480  479                                                      
CONECT  481  482  487  479                                            
CONECT  482  481                                                      
CONECT  483  484  479  485  486                                       
CONECT  484  483                                                      
CONECT  485  483                                                      
CONECT  486  483                                                      
CONECT  487  489  481  488                                            
CONECT  488  487                                                      
CONECT  489  490  491  493  487                                       
CONECT  490  489                                                      
CONECT  491  492  489  497                                            
CONECT  492  491                                                      
CONECT  493  494  489  496  495                                       
CONECT  494  493                                                      
CONECT  495  493                                                      
CONECT  496  493                                                      
CONECT  497  491  499  498                                            
CONECT  498  497                                                      
CONECT  499  500  497  501  503                                       
CONECT  500  499                                                      
CONECT  501  499  518  502                                            
CONECT  502  501                                                      
CONECT  503  499  506  505  504                                       
CONECT  504  503                                                      
CONECT  505  503                                                      
CONECT  506  507  503  509                                            
CONECT  507  508  511  506                                            
CONECT  508  507                                                      
CONECT  509  506  513  510                                            
CONECT  510  509                                                      
CONECT  511  512  507  515                                            
CONECT  512  511                                                      
CONECT  513  515  509  514                                            
CONECT  514  513                                                      
CONECT  515  511  516  513                                            
CONECT  516  515  517                                                 
CONECT  517  516                                                      
CONECT  518  519  501  520                                            
CONECT  519  518                                                      
CONECT  520  524  518  522  521                                       
CONECT  521  520                                                      
CONECT  522  520  523  537                                            
CONECT  523  522                                                      
CONECT  524  525  529  526  520                                       
CONECT  525  524                                                      
CONECT  526  527  524  533  528                                       
CONECT  527  526                                                      
CONECT  528  526                                                      
CONECT  529  531  530  524  532                                       
CONECT  530  529                                                      
CONECT  531  529                                                      
CONECT  532  529                                                      
CONECT  533  535  526  534  536                                       
CONECT  534  533                                                      
CONECT  535  533                                                      
CONECT  536  533                                                      
CONECT  537  522  538  539                                            
CONECT  538  537                                                      
CONECT  539  537  540  541  543                                       
CONECT  540  539                                                      
CONECT  541  557  542  539                                            
CONECT  542  541                                                      
CONECT  543  539  546  545  544                                       
CONECT  544  543                                                      
CONECT  545  543                                                      
CONECT  546  543  547  549                                            
CONECT  547  548  546  551                                            
CONECT  548  547                                                      
CONECT  549  546  550  553                                            
CONECT  550  549                                                      
CONECT  551  547  552  555                                            
CONECT  552  551                                                      
CONECT  553  549  555  554                                            
CONECT  554  553                                                      
CONECT  555  551  553  556                                            
CONECT  556  555                                                      
CONECT  557  558  559  541                                            
CONECT  558  557                                                      
CONECT  559  563  557  560  561                                       
CONECT  560  559                                                      
CONECT  561  559  562  567                                            
CONECT  562  561                                                      
CONECT  563  564  566  565  559                                       
CONECT  564  563                                                      
CONECT  565  563                                                      
CONECT  566  563                                                      
CONECT  567  561  568  578                                            
CONECT  568  569  567  570  572                                       
CONECT  569  568                                                      
CONECT  570  568  581  571                                            
CONECT  571  570                                                      
CONECT  572  568  573  575  574                                       
CONECT  573  572                                                      
CONECT  574  572                                                      
CONECT  575  576  578  572  577                                       
CONECT  576  575                                                      
CONECT  577  575                                                      
CONECT  578  567  580  575  579                                       
CONECT  579  578                                                      
CONECT  580  578                                                      
CONECT  581  582  570  583                                            
CONECT  582  581                                                      
CONECT  583  587  581  584  585                                       
CONECT  584  583                                                      
CONECT  585  583  586  592                                            
CONECT  586  585                                                      
CONECT  587  588  590  589  583                                       
CONECT  588  587                                                      
CONECT  589  587                                                      
CONECT  590  591  587                                                 
CONECT  591  590                                                      
CONECT  592  585  593  594                                            
CONECT  593  592                                                      
CONECT  594  592  598  595  596                                       
CONECT  595  594                                                      
CONECT  596  597  594  602                                            
CONECT  597  596                                                      
CONECT  598  601  594  599  600                                       
CONECT  599  598                                                      
CONECT  600  598                                                      
CONECT  601 2111  598                                                 
CONECT  602  596  603  604                                            
CONECT  603  602                                                      
CONECT  604  602  605  608  606                                       
CONECT  605  604                                                      
CONECT  606  604  618  607                                            
CONECT  607  606                                                      
CONECT  608  610  604  614  609                                       
CONECT  609  608                                                      
CONECT  610  613  611  612  608                                       
CONECT  611  610                                                      
CONECT  612  610                                                      
CONECT  613  610                                                      
CONECT  614  616  608  617  615                                       
CONECT  615  614                                                      
CONECT  616  614                                                      
CONECT  617  614                                                      
CONECT  618  629  606  619                                            
CONECT  619  618  623  620  621                                       
CONECT  620  619                                                      
CONECT  621  619  622  632                                            
CONECT  622  621                                                      
CONECT  623  626  625  619  624                                       
CONECT  624  623                                                      
CONECT  625  623                                                      
CONECT  626  629  627  628  623                                       
CONECT  627  626                                                      
CONECT  628  626                                                      
CONECT  629  631  630  618  626                                       
CONECT  630  629                                                      
CONECT  631  629                                                      
CONECT  632  621  633  634                                            
CONECT  633  632                                                      
CONECT  634  632  638  635  636                                       
CONECT  635  634                                                      
CONECT  636  634  637  651                                            
CONECT  637  636                                                      
CONECT  638  641  639  634  640                                       
CONECT  639  638                                                      
CONECT  640  638                                                      
CONECT  641  642  643  647  638                                       
CONECT  642  641                                                      
CONECT  643  644  646  641  645                                       
CONECT  644  643                                                      
CONECT  645  643                                                      
CONECT  646  643                                                      
CONECT  647  648  641  649  650                                       
CONECT  648  647                                                      
CONECT  649  647                                                      
CONECT  650  647                                                      
CONECT  651  636  652  653                                            
CONECT  652  651                                                      
CONECT  653  651  654  655  657                                       
CONECT  654  653                                                      
CONECT  655  653  656  668                                            
CONECT  656  655                                                      
CONECT  657  653  660  659  658                                       
CONECT  658  657                                                      
CONECT  659  657                                                      
CONECT  660  661  657  662  663                                       
CONECT  661  660                                                      
CONECT  662  660                                                      
CONECT  663  660  664                                                 
CONECT  664  667  663  665  666                                       
CONECT  665  664                                                      
CONECT  666  664                                                      
CONECT  667  664                                                      
CONECT  668  655  669  670                                            
CONECT  669  668                                                      
CONECT  670  674  668  671  672                                       
CONECT  671  670                                                      
CONECT  672  670  673  692                                            
CONECT  673  672                                                      
CONECT  674  677  675  676  670                                       
CONECT  675  674                                                      
CONECT  676  674                                                      
CONECT  677  679  678  680  674                                       
CONECT  678  677                                                      
CONECT  679  677                                                      
CONECT  680  683  677  682  681                                       
CONECT  681  680                                                      
CONECT  682  680                                                      
CONECT  683  685  684  680                                            
CONECT  684  683                                                      
CONECT  685  689  686  683                                            
CONECT  686  688  685  687                                            
CONECT  687  686                                                      
CONECT  688  686                                                      
CONECT  689  691  690  685                                            
CONECT  690  689                                                      
CONECT  691  689                                                      
CONECT  692  672  693  694                                            
CONECT  693  692                                                      
CONECT  694  692  696  695  698                                       
CONECT  695  694                                                      
CONECT  696  697  694  702                                            
CONECT  697  696                                                      
CONECT  698  694  700  699  701                                       
CONECT  699  698                                                      
CONECT  700  698                                                      
CONECT  701  698 1322                                                 
CONECT  702  696  704  703                                            
CONECT  703  702                                                      
CONECT  704  706  705  702  707                                       
CONECT  705  704                                                      
CONECT  706  704                                                      
CONECT  707  704  709  708                                            
CONECT  708  707                                                      
CONECT  709  710  707  711                                            
CONECT  710  709                                                      
CONECT  711  709  713  712  714                                       
CONECT  712  711                                                      
CONECT  713  711                                                      
CONECT  714  711  715  716                                            
CONECT  715  714                                                      
CONECT  716  714  717  718                                            
CONECT  717  716                                                      
CONECT  718  716  719  722  720                                       
CONECT  719  718                                                      
CONECT  720  718  721  726                                            
CONECT  721  720                                                      
CONECT  722  723  725  718  724                                       
CONECT  723  722                                                      
CONECT  724  722                                                      
CONECT  725 1987  722                                                 
CONECT  726  720  727  728                                            
CONECT  727  726                                                      
CONECT  728  726  729  732  730                                       
CONECT  729  728                                                      
CONECT  730  728  736  731                                            
CONECT  731  730                                                      
CONECT  732  735  728  734  733                                       
CONECT  733  732                                                      
CONECT  734  732                                                      
CONECT  735  732 1347                                                 
CONECT  736  737  730  738                                            
CONECT  737  736                                                      
CONECT  738  736  739  742  740                                       
CONECT  739  738                                                      
CONECT  740  738  750  741                                            
CONECT  741  740                                                      
CONECT  742  745  738  744  743                                       
CONECT  743  742                                                      
CONECT  744  742                                                      
CONECT  745  749  746  742                                            
CONECT  746  748  745  747                                            
CONECT  747  746                                                      
CONECT  748  746                                                      
CONECT  749  745                                                      
CONECT  750  751  740  752                                            
CONECT  751  750                                                      
CONECT  752  750  754  753  756                                       
CONECT  753  752                                                      
CONECT  754  755  762  752                                            
CONECT  755  754                                                      
CONECT  756  752  758  757  759                                       
CONECT  757  756                                                      
CONECT  758  756                                                      
CONECT  759  756  760  761                                            
CONECT  760  759                                                      
CONECT  761  759                                                      
CONECT  762  764  754  763                                            
CONECT  763  762                                                      
CONECT  764  765  766  762  768                                       
CONECT  765  764                                                      
CONECT  766  767  764  772                                            
CONECT  767  766                                                      
CONECT  768  764  770  769  771                                       
CONECT  769  768                                                      
CONECT  770  768                                                      
CONECT  771  768                                                      
CONECT  772  766  774  773                                            
CONECT  773  772                                                      
CONECT  774  776  777  772  775                                       
CONECT  775  774                                                      
CONECT  776  774                                                      
CONECT  777  779  778  774                                            
CONECT  778  777                                                      
CONECT  779  781  780  777                                            
CONECT  780  779                                                      
CONECT  781  783  782  779  785                                       
CONECT  782  781                                                      
CONECT  783  798  784  781                                            
CONECT  784  783                                                      
CONECT  785  781  786  787  788                                       
CONECT  786  785                                                      
CONECT  787  785                                                      
CONECT  788  785  794  789  790                                       
CONECT  789  788                                                      
CONECT  790  788  792  793  791                                       
CONECT  791  790                                                      
CONECT  792  790                                                      
CONECT  793  790                                                      
CONECT  794  797  788  796  795                                       
CONECT  795  794                                                      
CONECT  796  794                                                      
CONECT  797  794                                                      
CONECT  798  800  799  783                                            
CONECT  799  798                                                      
CONECT  800  804  801  802  798                                       
CONECT  801  800                                                      
CONECT  802  813  800  803                                            
CONECT  803  802                                                      
CONECT  804  805  806  807  800                                       
CONECT  805  804                                                      
CONECT  806  804                                                      
CONECT  807  810  804  808  809                                       
CONECT  808  807                                                      
CONECT  809  807                                                      
CONECT  810  811  812  807                                            
CONECT  811  810                                                      
CONECT  812  810                                                      
CONECT  813  814  815  802                                            
CONECT  814  813                                                      
CONECT  815  817  819  813  816                                       
CONECT  816  815                                                      
CONECT  817  818  823  815                                            
CONECT  818  817                                                      
CONECT  819  821  822  815  820                                       
CONECT  820  819                                                      
CONECT  821  819                                                      
CONECT  822  819  228                                                 
CONECT  823  825  817  824                                            
CONECT  824  823                                                      
CONECT  825  826  827  829  823                                       
CONECT  826  825                                                      
CONECT  827  839  825  828                                            
CONECT  828  827                                                      
CONECT  829  825  830  831  835                                       
CONECT  830  829                                                      
CONECT  831  834  829  833  832                                       
CONECT  832  831                                                      
CONECT  833  831                                                      
CONECT  834  831                                                      
CONECT  835  829  837  836  838                                       
CONECT  836  835                                                      
CONECT  837  835                                                      
CONECT  838  835                                                      
CONECT  839  850  840  827                                            
CONECT  840  844  839  841  842                                       
CONECT  841  840                                                      
CONECT  842  840  843  853                                            
CONECT  843  842                                                      
CONECT  844  845  847  846  840                                       
CONECT  845  844                                                      
CONECT  846  844                                                      
CONECT  847  849  848  844  850                                       
CONECT  848  847                                                      
CONECT  849  847                                                      
CONECT  850  852  847  851  839                                       
CONECT  851  850                                                      
CONECT  852  850                                                      
CONECT  853  842  854  855                                            
CONECT  854  853                                                      
CONECT  855  853  857  856  859                                       
CONECT  856  855                                                      
CONECT  857  858  867  855                                            
CONECT  858  857                                                      
CONECT  859  855  865  861  860                                       
CONECT  860  859                                                      
CONECT  861  863  859  864  862                                       
CONECT  862  861                                                      
CONECT  863  861                                                      
CONECT  864  861                                                      
CONECT  865  859  866                                                 
CONECT  866  865                                                      
CONECT  867  869  857  868                                            
CONECT  868  867                                                      
CONECT  869  871  870  873  867                                       
CONECT  870  869                                                      
CONECT  871  882  872  869                                            
CONECT  872  871                                                      
CONECT  873  869  875  876  874                                       
CONECT  874  873                                                      
CONECT  875  873                                                      
CONECT  876  877  878  873  879                                       
CONECT  877  876                                                      
CONECT  878  876                                                      
CONECT  879  876  881  880                                            
CONECT  880  879                                                      
CONECT  881  879                                                      
CONECT  882  884  883  871                                            
CONECT  883  882                                                      
CONECT  884  886  888  885  882                                       
CONECT  885  884                                                      
CONECT  886  897  887  884                                            
CONECT  887  886                                                      
CONECT  888  889  891  890  884                                       
CONECT  889  888                                                      
CONECT  890  888                                                      
CONECT  891  892  888  894  893                                       
CONECT  892  891                                                      
CONECT  893  891                                                      
CONECT  894  895  896  891                                            
CONECT  895  894                                                      
CONECT  896  894                                                      
CONECT  897  899  898  886                                            
CONECT  898  897                                                      
CONECT  899  901  903  900  897                                       
CONECT  900  899                                                      
CONECT  901  908  902  899                                            
CONECT  902  901                                                      
CONECT  903  906  904  899  905                                       
CONECT  904  903                                                      
CONECT  905  903                                                      
CONECT  906  907  903                                                 
CONECT  907  906                                                      
CONECT  908  910  909  901                                            
CONECT  909  908                                                      
CONECT  910  912  911  914  908                                       
CONECT  911  910                                                      
CONECT  912  922  913  910                                            
CONECT  913  912                                                      
CONECT  914  917  910  915  916                                       
CONECT  915  914                                                      
CONECT  916  914                                                      
CONECT  917  921  918  914                                            
CONECT  918  920  917  919                                            
CONECT  919  918                                                      
CONECT  920  918                                                      
CONECT  921  917                                                      
CONECT  922  924  923  912                                            
CONECT  923  922                                                      
CONECT  924  926  928  925  922                                       
CONECT  925  924                                                      
CONECT  926  941  927  924                                            
CONECT  927  926                                                      
CONECT  928  933  930  924  929                                       
CONECT  929  928                                                      
CONECT  930  931  937  928  932                                       
CONECT  931  930                                                      
CONECT  932  930                                                      
CONECT  933  936  935  934  928                                       
CONECT  934  933                                                      
CONECT  935  933                                                      
CONECT  936  933                                                      
CONECT  937  939  938  930  940                                       
CONECT  938  937                                                      
CONECT  939  937                                                      
CONECT  940  937                                                      
CONECT  941  943  942  926                                            
CONECT  942  941                                                      
CONECT  943  945  944  947  941                                       
CONECT  944  943                                                      
CONECT  945  955  946  943                                            
CONECT  946  945                                                      
CONECT  947  949  943  948  953                                       
CONECT  948  947                                                      
CONECT  949  952  951  950  947                                       
CONECT  950  949                                                      
CONECT  951  949                                                      
CONECT  952  949                                                      
CONECT  953  947  954                                                 
CONECT  954  953                                                      
CONECT  955  957  956  945                                            
CONECT  956  955                                                      
CONECT  957  959  961  958  955                                       
CONECT  958  957                                                      
CONECT  959  972  960  957                                            
CONECT  960  959                                                      
CONECT  961  963  962  957  964                                       
CONECT  962  961                                                      
CONECT  963  961                                                      
CONECT  964  961  967  966  965                                       
CONECT  965  964                                                      
CONECT  966  964                                                      
CONECT  967  964  968                                                 
CONECT  968  967  969  971  970                                       
CONECT  969  968                                                      
CONECT  970  968                                                      
CONECT  971  968                                                      
CONECT  972  974  973  959                                            
CONECT  973  972                                                      
CONECT  974  976  978  975  972                                       
CONECT  975  974                                                      
CONECT  976  989  977  974                                            
CONECT  977  976                                                      
CONECT  978  980  979  981  974                                       
CONECT  979  978                                                      
CONECT  980  978                                                      
CONECT  981  983  978  984  982                                       
CONECT  982  981                                                      
CONECT  983  981                                                      
CONECT  984  985  988  981                                            
CONECT  985  986  987  984                                            
CONECT  986  985                                                      
CONECT  987  985                                                      
CONECT  988  984                                                      
CONECT  989  991  990  976                                            
CONECT  990  989                                                      
CONECT  991  993  992  989  995                                       
CONECT  992  991                                                      
CONECT  993 1008  994  991                                            
CONECT  994  993                                                      
CONECT  995  991 1000  996  997                                       
CONECT  996  995                                                      
CONECT  997  995 1004  999  998                                       
CONECT  998  997                                                      
CONECT  999  997                                                      
CONECT 1000 1001 1003 1002  995                                       
CONECT 1001 1000                                                      
CONECT 1002 1000                                                      
CONECT 1003 1000                                                      
CONECT 1004 1006 1007  997 1005                                       
CONECT 1005 1004                                                      
CONECT 1006 1004                                                      
CONECT 1007 1004                                                      
CONECT 1008 1010 1009  993                                            
CONECT 1009 1008                                                      
CONECT 1010 1014 1011 1012 1008                                       
CONECT 1011 1010                                                      
CONECT 1012 1025 1010 1013                                            
CONECT 1013 1012                                                      
CONECT 1014 1016 1017 1015 1010                                       
CONECT 1015 1014                                                      
CONECT 1016 1014                                                      
CONECT 1017 1020 1018 1014 1019                                       
CONECT 1018 1017                                                      
CONECT 1019 1017                                                      
CONECT 1020 1021 1017                                                 
CONECT 1021 1022 1024 1023 1020                                       
CONECT 1022 1021                                                      
CONECT 1023 1021                                                      
CONECT 1024 1021                                                      
CONECT 1025 1027 1026 1012                                            
CONECT 1026 1025                                                      
CONECT 1027 1029 1025 1028 1031                                       
CONECT 1028 1027                                                      
CONECT 1029 1030 1035 1027                                            
CONECT 1030 1029                                                      
CONECT 1031 1027 1033 1032 1034                                       
CONECT 1032 1031                                                      
CONECT 1033 1031                                                      
CONECT 1034 1031                                                      
CONECT 1035 1037 1029 1036                                            
CONECT 1036 1035                                                      
CONECT 1037 1038 1039 1041 1035                                       
CONECT 1038 1037                                                      
CONECT 1039 1045 1040 1037                                            
CONECT 1040 1039                                                      
CONECT 1041 1043 1042 1044 1037                                       
CONECT 1042 1041                                                      
CONECT 1043 1041                                                      
CONECT 1044 1041                                                      
CONECT 1045 1047 1046 1039                                            
CONECT 1046 1045                                                      
CONECT 1047 1049 1051 1048 1045                                       
CONECT 1048 1047                                                      
CONECT 1049 1050 1067 1047                                            
CONECT 1050 1049                                                      
CONECT 1051 1053 1054 1047 1052                                       
CONECT 1052 1051                                                      
CONECT 1053 1051                                                      
CONECT 1054 1055 1057 1051 1056                                       
CONECT 1055 1054                                                      
CONECT 1056 1054                                                      
CONECT 1057 1059 1058 1054 1060                                       
CONECT 1058 1057                                                      
CONECT 1059 1057                                                      
CONECT 1060 1057 1063 1061 1062                                       
CONECT 1061 1060                                                      
CONECT 1062 1060                                                      
CONECT 1063 1066 1065 1060 1064                                       
CONECT 1064 1063                                                      
CONECT 1065 1063                                                      
CONECT 1066 1063                                                      
CONECT 1067 1068 1049 1078                                            
CONECT 1068 1070 1069 1072 1067                                       
CONECT 1069 1068                                                      
CONECT 1070 1081 1071 1068                                            
CONECT 1071 1070                                                      
CONECT 1072 1073 1068 1074 1075                                       
CONECT 1073 1072                                                      
CONECT 1074 1072                                                      
CONECT 1075 1072 1076 1077 1078                                       
CONECT 1076 1075                                                      
CONECT 1077 1075                                                      
CONECT 1078 1067 1075 1080 1079                                       
CONECT 1079 1078                                                      
CONECT 1080 1078                                                      
CONECT 1081 1083 1082 1070                                            
CONECT 1082 1081                                                      
CONECT 1083 1087 1084 1085 1081                                       
CONECT 1084 1083                                                      
CONECT 1085 1086 1083 1091                                            
CONECT 1086 1085                                                      
CONECT 1087 1089 1088 1090 1083                                       
CONECT 1088 1087                                                      
CONECT 1089 1087                                                      
CONECT 1090 1087                                                      
CONECT 1091 1085 1093 1092                                            
CONECT 1092 1091                                                      
CONECT 1093 1094 1091 1095 1097                                       
CONECT 1094 1093                                                      
CONECT 1095 1093 1101 1096                                            
CONECT 1096 1095                                                      
CONECT 1097 1093 1100 1098 1099                                       
CONECT 1098 1097                                                      
CONECT 1099 1097                                                      
CONECT 1100 1097                                                      
CONECT 1101 1102 1095 1103                                            
CONECT 1102 1101                                                      
CONECT 1103 1104 1101 1105 1106                                       
CONECT 1104 1103                                                      
CONECT 1105 1103                                                      
CONECT 1106 1103 1108 1107                                            
CONECT 1107 1106                                                      
CONECT 1108 1109 1106 1110                                            
CONECT 1109 1108                                                      
CONECT 1110 1108 1114 1112 1111                                       
CONECT 1111 1110                                                      
CONECT 1112 1113 1110 1125                                            
CONECT 1113 1112                                                      
CONECT 1114 1117 1116 1110 1115                                       
CONECT 1115 1114                                                      
CONECT 1116 1114                                                      
CONECT 1117 1119 1120 1118 1114                                       
CONECT 1118 1117                                                      
CONECT 1119 1117                                                      
CONECT 1120 1121 1124 1117                                            
CONECT 1121 1122 1123 1120                                            
CONECT 1122 1121                                                      
CONECT 1123 1121                                                      
CONECT 1124 1120                                                      
CONECT 1125 1112 1126 1127                                            
CONECT 1126 1125                                                      
CONECT 1127 1128 1125 1131 1129                                       
CONECT 1128 1127                                                      
CONECT 1129 1127 1143 1130                                            
CONECT 1130 1129                                                      
CONECT 1131 1133 1127 1132 1134                                       
CONECT 1132 1131                                                      
CONECT 1133 1131                                                      
CONECT 1134 1131 1135 1137                                            
CONECT 1135 1136 1134 1141                                            
CONECT 1136 1135                                                      
CONECT 1137 1134 1138 1139                                            
CONECT 1138 1137                                                      
CONECT 1139 1141 1137 1140                                            
CONECT 1140 1139                                                      
CONECT 1141 1135 1142 1139                                            
CONECT 1142 1141                                                      
CONECT 1143 1144 1129 1145                                            
CONECT 1144 1143                                                      
CONECT 1145 1143 1149 1146 1147                                       
CONECT 1146 1145                                                      
CONECT 1147 1145 1148 1162                                            
CONECT 1148 1147                                                      
CONECT 1149 1150 1154 1145 1151                                       
CONECT 1150 1149                                                      
CONECT 1151 1149 1158 1153 1152                                       
CONECT 1152 1151                                                      
CONECT 1153 1151                                                      
CONECT 1154 1157 1155 1149 1156                                       
CONECT 1155 1154                                                      
CONECT 1156 1154                                                      
CONECT 1157 1154                                                      
CONECT 1158 1161 1160 1151 1159                                       
CONECT 1159 1158                                                      
CONECT 1160 1158                                                      
CONECT 1161 1158                                                      
CONECT 1162 1147 1163 1164                                            
CONECT 1163 1162                                                      
CONECT 1164 1162 1166 1165 1167                                       
CONECT 1165 1164                                                      
CONECT 1166 1164                                                      
CONECT 1167 1164 1168 1169                                            
CONECT 1168 1167                                                      
CONECT 1169 1167 1170 1171                                            
CONECT 1170 1169                                                      
CONECT 1171 1169 1172 1173 1175                                       
CONECT 1172 1171                                                      
CONECT 1173 1171 1174 1184                                            
CONECT 1174 1173                                                      
CONECT 1175 1171 1176 1178 1177                                       
CONECT 1176 1175                                                      
CONECT 1177 1175                                                      
CONECT 1178 1179 1175 1180 1181                                       
CONECT 1179 1178                                                      
CONECT 1180 1178                                                      
CONECT 1181 1178 1183 1182                                            
CONECT 1182 1181                                                      
CONECT 1183 1181                                                      
CONECT 1184 1173 1185 1186                                            
CONECT 1185 1184                                                      
CONECT 1186 1184 1190 1187 1188                                       
CONECT 1187 1186                                                      
CONECT 1188 1186 1189 1201                                            
CONECT 1189 1188                                                      
CONECT 1190 1193 1191 1186 1192                                       
CONECT 1191 1190                                                      
CONECT 1192 1190                                                      
CONECT 1193 1194 1196 1195 1190                                       
CONECT 1194 1193                                                      
CONECT 1195 1193                                                      
CONECT 1196 1197 1193                                                 
CONECT 1197 1200 1196 1198 1199                                       
CONECT 1198 1197                                                      
CONECT 1199 1197                                                      
CONECT 1200 1197                                                      
CONECT 1201 1188 1202 1203                                            
CONECT 1202 1201                                                      
CONECT 1203 1201 1204 1205 1207                                       
CONECT 1204 1203                                                      
CONECT 1205 1203 1206 1212                                            
CONECT 1206 1205                                                      
CONECT 1207 1203 1210 1209 1208                                       
CONECT 1208 1207                                                      
CONECT 1209 1207                                                      
CONECT 1210 1207 1211                                                 
CONECT 1211 1210                                                      
CONECT 1212 1205 1213 1214                                            
CONECT 1213 1212                                                      
CONECT 1214 1212 1218 1215 1216                                       
CONECT 1215 1214                                                      
CONECT 1216 1214 1217 1232                                            
CONECT 1217 1216                                                      
CONECT 1218 1221 1219 1214 1220                                       
CONECT 1219 1218                                                      
CONECT 1220 1218                                                      
CONECT 1221 1224 1222 1218                                            
CONECT 1222 1226 1223 1221                                            
CONECT 1223 1222                                                      
CONECT 1224 1228 1225 1221                                            
CONECT 1225 1224                                                      
CONECT 1226 1230 1227 1222                                            
CONECT 1227 1226                                                      
CONECT 1228 1230 1229 1224                                            
CONECT 1229 1228                                                      
CONECT 1230 1231 1228 1226                                            
CONECT 1231 1230                                                      
CONECT 1232 1216 1233 1234                                            
CONECT 1233 1232                                                      
CONECT 1234 1232 1235 1236 1238                                       
CONECT 1235 1234                                                      
CONECT 1236 1237 1234 1242                                            
CONECT 1237 1236                                                      
CONECT 1238 1234 1239 1241 1240                                       
CONECT 1239 1238                                                      
CONECT 1240 1238                                                      
CONECT 1241 1238                                                      
CONECT 1242 1236 1243 1244                                            
CONECT 1243 1242                                                      
CONECT 1244 1242 1245 1248 1246                                       
CONECT 1245 1244                                                      
CONECT 1246 1244 1247 1259                                            
CONECT 1247 1246                                                      
CONECT 1248 1251 1250 1244 1249                                       
CONECT 1249 1248                                                      
CONECT 1250 1248                                                      
CONECT 1251 1252 1253 1254 1248                                       
CONECT 1252 1251                                                      
CONECT 1253 1251                                                      
CONECT 1254 1255 1251 1258                                            
CONECT 1255 1256 1257 1254                                            
CONECT 1256 1255                                                      
CONECT 1257 1255                                                      
CONECT 1258 1254                                                      
CONECT 1259 1246 1260 1261                                            
CONECT 1260 1259                                                      
CONECT 1261 1259 1265 1262 1263                                       
CONECT 1262 1261                                                      
CONECT 1263 1261 1264 1277                                            
CONECT 1264 1263                                                      
CONECT 1265 1268 1266 1261 1267                                       
CONECT 1266 1265                                                      
CONECT 1267 1265                                                      
CONECT 1268 1269 1271 1265                                            
CONECT 1269 1275 1270 1268                                            
CONECT 1270 1269                                                      
CONECT 1271 1273 1268 1272                                            
CONECT 1272 1271                                                      
CONECT 1273 1275 1274 1271                                            
CONECT 1274 1273                                                      
CONECT 1275 1276 1269 1273                                            
CONECT 1276 1275                                                      
CONECT 1277 1263 1278 1279                                            
CONECT 1278 1277                                                      
CONECT 1279 1277 1280 1283 1281                                       
CONECT 1280 1279                                                      
CONECT 1281 1279 1291 1282                                            
CONECT 1282 1281                                                      
CONECT 1283 1286 1279 1284 1285                                       
CONECT 1284 1283                                                      
CONECT 1285 1283                                                      
CONECT 1286 1290 1287 1283                                            
CONECT 1287 1289 1286 1288                                            
CONECT 1288 1287                                                      
CONECT 1289 1287                                                      
CONECT 1290 1286                                                      
CONECT 1291 1292 1281 1293                                            
CONECT 1292 1291                                                      
CONECT 1293 1291 1295 1294 1297                                       
CONECT 1294 1293                                                      
CONECT 1295 1296 1293 1313                                            
CONECT 1296 1295                                                      
CONECT 1297 1293 1299 1298 1300                                       
CONECT 1298 1297                                                      
CONECT 1299 1297                                                      
CONECT 1300 1297 1302 1301 1303                                       
CONECT 1301 1300                                                      
CONECT 1302 1300                                                      
CONECT 1303 1300 1305 1304 1306                                       
CONECT 1304 1303                                                      
CONECT 1305 1303                                                      
CONECT 1306 1303 1308 1309 1307                                       
CONECT 1307 1306                                                      
CONECT 1308 1306                                                      
CONECT 1309 1306 1311 1312 1310                                       
CONECT 1310 1309                                                      
CONECT 1311 1309                                                      
CONECT 1312 1309                                                      
CONECT 1313 1295 1315 1314                                            
CONECT 1314 1313                                                      
CONECT 1315 1319 1316 1313 1317                                       
CONECT 1316 1315                                                      
CONECT 1317 1315 1323 1318                                            
CONECT 1318 1317                                                      
CONECT 1319 1322 1320 1321 1315                                       
CONECT 1320 1319                                                      
CONECT 1321 1319                                                      
CONECT 1322  701 1319                                                 
CONECT 1323 1324 1317 1325                                            
CONECT 1324 1323                                                      
CONECT 1325 1323 1327 1326 1329                                       
CONECT 1326 1325                                                      
CONECT 1327 1328 1325 1338                                            
CONECT 1328 1327                                                      
CONECT 1329 1325 1331 1332 1330                                       
CONECT 1330 1329                                                      
CONECT 1331 1329                                                      
CONECT 1332 1333 1329 1334 1335                                       
CONECT 1333 1332                                                      
CONECT 1334 1332                                                      
CONECT 1335 1332 1337 1336                                            
CONECT 1336 1335                                                      
CONECT 1337 1335                                                      
CONECT 1338 1327 1340 1339                                            
CONECT 1339 1338                                                      
CONECT 1340 1341 1338 1344 1342                                       
CONECT 1341 1340                                                      
CONECT 1342 1340 1348 1343                                            
CONECT 1343 1342                                                      
CONECT 1344 1347 1340 1346 1345                                       
CONECT 1345 1344                                                      
CONECT 1346 1344                                                      
CONECT 1347  735 1344                                                 
CONECT 1348 1349 1342 1350                                            
CONECT 1349 1348                                                      
CONECT 1350 1348 1354 1352 1351                                       
CONECT 1351 1350                                                      
CONECT 1352 1353 1350 1372                                            
CONECT 1353 1352                                                      
CONECT 1354 1355 1356 1350 1357                                       
CONECT 1355 1354                                                      
CONECT 1356 1354                                                      
CONECT 1357 1360 1354 1358 1359                                       
CONECT 1358 1357                                                      
CONECT 1359 1357                                                      
CONECT 1360 1361 1363 1362 1357                                       
CONECT 1361 1360                                                      
CONECT 1362 1360                                                      
CONECT 1363 1364 1360 1365                                            
CONECT 1364 1363                                                      
CONECT 1365 1363 1369 1366                                            
CONECT 1366 1365 1368 1367                                            
CONECT 1367 1366                                                      
CONECT 1368 1366                                                      
CONECT 1369 1371 1365 1370                                            
CONECT 1370 1369                                                      
CONECT 1371 1369                                                      
CONECT 1372 1352 1373 1383                                            
CONECT 1373 1375 1372 1374 1377                                       
CONECT 1374 1373                                                      
CONECT 1375 1376 1386 1373                                            
CONECT 1376 1375                                                      
CONECT 1377 1373 1379 1378 1380                                       
CONECT 1378 1377                                                      
CONECT 1379 1377                                                      
CONECT 1380 1377 1383 1382 1381                                       
CONECT 1381 1380                                                      
CONECT 1382 1380                                                      
CONECT 1383 1372 1384 1385 1380                                       
CONECT 1384 1383                                                      
CONECT 1385 1383                                                      
CONECT 1386 1388 1375 1387                                            
CONECT 1387 1386                                                      
CONECT 1388 1393 1389 1390 1386                                       
CONECT 1389 1388                                                      
CONECT 1390 1388 1392 1391                                            
CONECT 1391 1390                                                      
CONECT 1392 1390                                                      
CONECT 1393 1394 1396 1395 1388                                       
CONECT 1394 1393                                                      
CONECT 1395 1393                                                      
CONECT 1396 1393                                                      
CONECT 1397 1401 1399 1398 1400                                       
CONECT 1398 1397                                                      
CONECT 1399 1397                                                      
CONECT 1400 1397                                                      
CONECT 1401 1405 1403 1402 1397                                       
CONECT 1402 1401                                                      
CONECT 1403 1404 1415 1401                                            
CONECT 1404 1403                                                      
CONECT 1405 1407 1406 1411 1401                                       
CONECT 1406 1405                                                      
CONECT 1407 1408 1410 1409 1405                                       
CONECT 1408 1407                                                      
CONECT 1409 1407                                                      
CONECT 1410 1407                                                      
CONECT 1411 1412 1405 1414 1413                                       
CONECT 1412 1411                                                      
CONECT 1413 1411                                                      
CONECT 1414 1411                                                      
CONECT 1415 1417 1403 1416                                            
CONECT 1416 1415                                                      
CONECT 1417 1419 1418 1415 1421                                       
CONECT 1418 1417                                                      
CONECT 1419 1420 1431 1417                                            
CONECT 1420 1419                                                      
CONECT 1421 1417 1423 1422 1427                                       
CONECT 1422 1421                                                      
CONECT 1423 1426 1425 1424 1421                                       
CONECT 1424 1423                                                      
CONECT 1425 1423                                                      
CONECT 1426 1423                                                      
CONECT 1427 1421 1428 1429 1430                                       
CONECT 1428 1427                                                      
CONECT 1429 1427                                                      
CONECT 1430 1427                                                      
CONECT 1431 1433 1419 1432                                            
CONECT 1432 1431                                                      
CONECT 1433 1435 1434 1437 1431                                       
CONECT 1434 1433                                                      
CONECT 1435 1441 1436 1433                                            
CONECT 1436 1435                                                      
CONECT 1437 1439 1440 1433 1438                                       
CONECT 1438 1437                                                      
CONECT 1439 1437                                                      
CONECT 1440 1437                                                      
CONECT 1441 1443 1442 1435                                            
CONECT 1442 1441                                                      
CONECT 1443 1447 1445 1444 1441                                       
CONECT 1444 1443                                                      
CONECT 1445 1461 1446 1443                                            
CONECT 1446 1445                                                      
CONECT 1447 1450 1449 1448 1443                                       
CONECT 1448 1447                                                      
CONECT 1449 1447                                                      
CONECT 1450 1453 1451 1447                                            
CONECT 1451 1455 1450 1452                                            
CONECT 1452 1451                                                      
CONECT 1453 1457 1454 1450                                            
CONECT 1454 1453                                                      
CONECT 1455 1459 1456 1451                                            
CONECT 1456 1455                                                      
CONECT 1457 1458 1459 1453                                            
CONECT 1458 1457                                                      
CONECT 1459 1460 1457 1455                                            
CONECT 1460 1459                                                      
CONECT 1461 1463 1462 1445                                            
CONECT 1462 1461                                                      
CONECT 1463 1464 1467 1461 1465                                       
CONECT 1464 1463                                                      
CONECT 1465 1463 1466 1478                                            
CONECT 1466 1465                                                      
CONECT 1467 1468 1463 1469 1470                                       
CONECT 1468 1467                                                      
CONECT 1469 1467                                                      
CONECT 1470 1473 1467 1472 1471                                       
CONECT 1471 1470                                                      
CONECT 1472 1470                                                      
CONECT 1473 1470 1474                                                 
CONECT 1474 1473 1475 1477 1476                                       
CONECT 1475 1474                                                      
CONECT 1476 1474                                                      
CONECT 1477 1474                                                      
CONECT 1478 1465 1479 1480                                            
CONECT 1479 1478                                                      
CONECT 1480 1478 1481 1482 1484                                       
CONECT 1481 1480                                                      
CONECT 1482 1480 1490 1483                                            
CONECT 1483 1482                                                      
CONECT 1484 1480 1487 1486 1485                                       
CONECT 1485 1484                                                      
CONECT 1486 1484                                                      
CONECT 1487 1488 1484 1489                                            
CONECT 1488 1487                                                      
CONECT 1489 1487                                                      
CONECT 1490 1491 1492 1482                                            
CONECT 1491 1490                                                      
CONECT 1492 1494 1496 1490 1493                                       
CONECT 1493 1492                                                      
CONECT 1494 1506 1495 1492                                            
CONECT 1495 1494                                                      
CONECT 1496 1497 1498 1492 1502                                       
CONECT 1497 1496                                                      
CONECT 1498 1501 1499 1496 1500                                       
CONECT 1499 1498                                                      
CONECT 1500 1498                                                      
CONECT 1501 1498                                                      
CONECT 1502 1496 1503 1504 1505                                       
CONECT 1503 1502                                                      
CONECT 1504 1502                                                      
CONECT 1505 1502                                                      
CONECT 1506 1508 1507 1494                                            
CONECT 1507 1506                                                      
CONECT 1508 1512 1509 1510 1506                                       
CONECT 1509 1508                                                      
CONECT 1510 1508 1511 1527                                            
CONECT 1511 1510                                                      
CONECT 1512 1515 1513 1514 1508                                       
CONECT 1513 1512                                                      
CONECT 1514 1512                                                      
CONECT 1515 1516 1518 1512                                            
CONECT 1516 1520 1517 1515                                            
CONECT 1517 1516                                                      
CONECT 1518 1522 1515 1519                                            
CONECT 1519 1518                                                      
CONECT 1520 1524 1521 1516                                            
CONECT 1521 1520                                                      
CONECT 1522 1524 1523 1518                                            
CONECT 1523 1522                                                      
CONECT 1524 1525 1520 1522                                            
CONECT 1525 1526 1524                                                 
CONECT 1526 1525                                                      
CONECT 1527 1510 1528 1529                                            
CONECT 1528 1527                                                      
CONECT 1529 1530 1527 1533 1531                                       
CONECT 1530 1529                                                      
CONECT 1531 1529 1532 1544                                            
CONECT 1532 1531                                                      
CONECT 1533 1535 1529 1534 1536                                       
CONECT 1534 1533                                                      
CONECT 1535 1533                                                      
CONECT 1536 1533 1538 1539 1537                                       
CONECT 1537 1536                                                      
CONECT 1538 1536                                                      
CONECT 1539 1543 1536 1540                                            
CONECT 1540 1539 1541 1542                                            
CONECT 1541 1540                                                      
CONECT 1542 1540                                                      
CONECT 1543 1539                                                      
CONECT 1544 1531 1545 1546                                            
CONECT 1545 1544                                                      
CONECT 1546 1544 1548 1547 1550                                       
CONECT 1547 1546                                                      
CONECT 1548 1554 1546 1549                                            
CONECT 1549 1548                                                      
CONECT 1550 1546 1553 1551 1552                                       
CONECT 1551 1550                                                      
CONECT 1552 1550                                                      
CONECT 1553 1550                                                      
CONECT 1554 1555 1556 1548                                            
CONECT 1555 1554                                                      
CONECT 1556 1558 1560 1554 1557                                       
CONECT 1557 1556                                                      
CONECT 1558 1565 1559 1556                                            
CONECT 1559 1558                                                      
CONECT 1560 1562 1563 1556 1561                                       
CONECT 1561 1560                                                      
CONECT 1562 1560                                                      
CONECT 1563 1564 1560                                                 
CONECT 1564 1563                                                      
CONECT 1565 1567 1566 1558                                            
CONECT 1566 1565                                                      
CONECT 1567 1571 1568 1569 1565                                       
CONECT 1568 1567                                                      
CONECT 1569 1586 1567 1570                                            
CONECT 1570 1569                                                      
CONECT 1571 1574 1573 1572 1567                                       
CONECT 1572 1571                                                      
CONECT 1573 1571                                                      
CONECT 1574 1575 1577 1571                                            
CONECT 1575 1579 1576 1574                                            
CONECT 1576 1575                                                      
CONECT 1577 1581 1574 1578                                            
CONECT 1578 1577                                                      
CONECT 1579 1580 1583 1575                                            
CONECT 1580 1579                                                      
CONECT 1581 1583 1582 1577                                            
CONECT 1582 1581                                                      
CONECT 1583 1584 1579 1581                                            
CONECT 1584 1585 1583                                                 
CONECT 1585 1584                                                      
CONECT 1586 1587 1588 1569                                            
CONECT 1587 1586                                                      
CONECT 1588 1592 1586 1590 1589                                       
CONECT 1589 1588                                                      
CONECT 1590 1591 1588 1596                                            
CONECT 1591 1590                                                      
CONECT 1592 1594 1593 1595 1588                                       
CONECT 1593 1592                                                      
CONECT 1594 1592                                                      
CONECT 1595 1592 2208                                                 
CONECT 1596 1590 1597 1598                                            
CONECT 1597 1596                                                      
CONECT 1598 1596 1599 1602 1600                                       
CONECT 1599 1598                                                      
CONECT 1600 1598 1601 1614                                            
CONECT 1601 1600                                                      
CONECT 1602 1603 1598 1604 1605                                       
CONECT 1603 1602                                                      
CONECT 1604 1602                                                      
CONECT 1605 1602 1608 1606                                            
CONECT 1606 1605 1612 1607                                            
CONECT 1607 1606                                                      
CONECT 1608 1609 1605 1610                                            
CONECT 1609 1608                                                      
CONECT 1610 1608 1611 1612                                            
CONECT 1611 1610                                                      
CONECT 1612 1610 1606 1613                                            
CONECT 1613 1612                                                      
CONECT 1614 1625 1600 1615                                            
CONECT 1615 1614 1616 1619 1617                                       
CONECT 1616 1615                                                      
CONECT 1617 1615 1618 1628                                            
CONECT 1618 1617                                                      
CONECT 1619 1622 1620 1615 1621                                       
CONECT 1620 1619                                                      
CONECT 1621 1619                                                      
CONECT 1622 1625 1623 1624 1619                                       
CONECT 1623 1622                                                      
CONECT 1624 1622                                                      
CONECT 1625 1627 1626 1614 1622                                       
CONECT 1626 1625                                                      
CONECT 1627 1625                                                      
CONECT 1628 1617 1629 1630                                            
CONECT 1629 1628                                                      
CONECT 1630 1628 1634 1631 1632                                       
CONECT 1631 1630                                                      
CONECT 1632 1630 1633 1647                                            
CONECT 1633 1632                                                      
CONECT 1634 1639 1636 1630 1635                                       
CONECT 1635 1634                                                      
CONECT 1636 1638 1643 1634 1637                                       
CONECT 1637 1636                                                      
CONECT 1638 1636                                                      
CONECT 1639 1641 1640 1642 1634                                       
CONECT 1640 1639                                                      
CONECT 1641 1639                                                      
CONECT 1642 1639                                                      
CONECT 1643 1645 1644 1636 1646                                       
CONECT 1644 1643                                                      
CONECT 1645 1643                                                      
CONECT 1646 1643                                                      
CONECT 1647 1632 1648 1649                                            
CONECT 1648 1647                                                      
CONECT 1649 1647 1650 1651 1653                                       
CONECT 1650 1649                                                      
CONECT 1651 1652 1649 1657                                            
CONECT 1652 1651                                                      
CONECT 1653 1649 1656 1655 1654                                       
CONECT 1654 1653                                                      
CONECT 1655 1653                                                      
CONECT 1656 1653                                                      
CONECT 1657 1651 1659 1658                                            
CONECT 1658 1657                                                      
CONECT 1659 1663 1660 1657 1661                                       
CONECT 1660 1659                                                      
CONECT 1661 1659 1662 1671                                            
CONECT 1662 1661                                                      
CONECT 1663 1669 1665 1664 1659                                       
CONECT 1664 1663                                                      
CONECT 1665 1667 1668 1663 1666                                       
CONECT 1666 1665                                                      
CONECT 1667 1665                                                      
CONECT 1668 1665                                                      
CONECT 1669 1670 1663                                                 
CONECT 1670 1669                                                      
CONECT 1671 1661 1672 1673                                            
CONECT 1672 1671                                                      
CONECT 1673 1671 1675 1674 1677                                       
CONECT 1674 1673                                                      
CONECT 1675 1676 1690 1673                                            
CONECT 1676 1675                                                      
CONECT 1677 1673 1679 1680 1678                                       
CONECT 1678 1677                                                      
CONECT 1679 1677                                                      
CONECT 1680 1681 1677 1682 1686                                       
CONECT 1681 1680                                                      
CONECT 1682 1680 1683 1684 1685                                       
CONECT 1683 1682                                                      
CONECT 1684 1682                                                      
CONECT 1685 1682                                                      
CONECT 1686 1680 1687 1689 1688                                       
CONECT 1687 1686                                                      
CONECT 1688 1686                                                      
CONECT 1689 1686                                                      
CONECT 1690 1692 1675 1691                                            
CONECT 1691 1690                                                      
CONECT 1692 1696 1693 1690 1694                                       
CONECT 1693 1692                                                      
CONECT 1694 1692 1706 1695                                            
CONECT 1695 1694                                                      
CONECT 1696 1702 1698 1697 1692                                       
CONECT 1697 1696                                                      
CONECT 1698 1701 1700 1699 1696                                       
CONECT 1699 1698                                                      
CONECT 1700 1698                                                      
CONECT 1701 1698                                                      
CONECT 1702 1704 1705 1703 1696                                       
CONECT 1703 1702                                                      
CONECT 1704 1702                                                      
CONECT 1705 1702                                                      
CONECT 1706 1707 1694 1708                                            
CONECT 1707 1706                                                      
CONECT 1708 1706 1712 1710 1709                                       
CONECT 1709 1708                                                      
CONECT 1710 1711 1708 1718                                            
CONECT 1711 1710                                                      
CONECT 1712 1714 1708 1713 1715                                       
CONECT 1713 1712                                                      
CONECT 1714 1712                                                      
CONECT 1715 1712 1717 1716                                            
CONECT 1716 1715                                                      
CONECT 1717 1715                                                      
CONECT 1718 1710 1720 1719                                            
CONECT 1719 1718                                                      
CONECT 1720 1721 1722 1718 1724                                       
CONECT 1721 1720                                                      
CONECT 1722 1723 1737 1720                                            
CONECT 1723 1722                                                      
CONECT 1724 1720 1729 1726 1725                                       
CONECT 1725 1724                                                      
CONECT 1726 1728 1724 1727 1733                                       
CONECT 1727 1726                                                      
CONECT 1728 1726                                                      
CONECT 1729 1732 1730 1724 1731                                       
CONECT 1730 1729                                                      
CONECT 1731 1729                                                      
CONECT 1732 1729                                                      
CONECT 1733 1726 1735 1734 1736                                       
CONECT 1734 1733                                                      
CONECT 1735 1733                                                      
CONECT 1736 1733                                                      
CONECT 1737 1739 1722 1738                                            
CONECT 1738 1737                                                      
CONECT 1739 1741 1740 1737 1743                                       
CONECT 1740 1739                                                      
CONECT 1741 1757 1742 1739                                            
CONECT 1742 1741                                                      
CONECT 1743 1739 1744 1745 1746                                       
CONECT 1744 1743                                                      
CONECT 1745 1743                                                      
CONECT 1746 1743 1749 1747                                            
CONECT 1747 1746 1748 1751                                            
CONECT 1748 1747                                                      
CONECT 1749 1746 1750 1753                                            
CONECT 1750 1749                                                      
CONECT 1751 1747 1752 1755                                            
CONECT 1752 1751                                                      
CONECT 1753 1749 1754 1755                                            
CONECT 1754 1753                                                      
CONECT 1755 1753 1751 1756                                            
CONECT 1756 1755                                                      
CONECT 1757 1759 1758 1741                                            
CONECT 1758 1757                                                      
CONECT 1759 1761 1763 1760 1757                                       
CONECT 1760 1759                                                      
CONECT 1761 1762 1767 1759                                            
CONECT 1762 1761                                                      
CONECT 1763 1765 1766 1764 1759                                       
CONECT 1764 1763                                                      
CONECT 1765 1763                                                      
CONECT 1766 1763                                                      
CONECT 1767 1761 1769 1768                                            
CONECT 1768 1767                                                      
CONECT 1769 1770 1773 1771 1767                                       
CONECT 1770 1769                                                      
CONECT 1771 1772 1769 1782                                            
CONECT 1772 1771                                                      
CONECT 1773 1776 1769 1775 1774                                       
CONECT 1774 1773                                                      
CONECT 1775 1773                                                      
CONECT 1776 1779 1778 1777 1773                                       
CONECT 1777 1776                                                      
CONECT 1778 1776                                                      
CONECT 1779 1780 1781 1776                                            
CONECT 1780 1779                                                      
CONECT 1781 1779                                                      
CONECT 1782 1771 1784 1783                                            
CONECT 1783 1782                                                      
CONECT 1784 1785 1782 1786 1788                                       
CONECT 1785 1784                                                      
CONECT 1786 1803 1784 1787                                            
CONECT 1787 1786                                                      
CONECT 1788 1784 1791 1790 1789                                       
CONECT 1789 1788                                                      
CONECT 1790 1788                                                      
CONECT 1791 1792 1788 1794                                            
CONECT 1792 1793 1796 1791                                            
CONECT 1793 1792                                                      
CONECT 1794 1791 1798 1795                                            
CONECT 1795 1794                                                      
CONECT 1796 1797 1792 1800                                            
CONECT 1797 1796                                                      
CONECT 1798 1800 1794 1799                                            
CONECT 1799 1798                                                      
CONECT 1800 1796 1801 1798                                            
CONECT 1801 1802 1800                                                 
CONECT 1802 1801                                                      
CONECT 1803 1814 1804 1786                                            
CONECT 1804 1808 1803 1806 1805                                       
CONECT 1805 1804                                                      
CONECT 1806 1804 1817 1807                                            
CONECT 1807 1806                                                      
CONECT 1808 1811 1809 1810 1804                                       
CONECT 1809 1808                                                      
CONECT 1810 1808                                                      
CONECT 1811 1813 1812 1814 1808                                       
CONECT 1812 1811                                                      
CONECT 1813 1811                                                      
CONECT 1814 1811 1815 1816 1803                                       
CONECT 1815 1814                                                      
CONECT 1816 1814                                                      
CONECT 1817 1818 1806 1819                                            
CONECT 1818 1817                                                      
CONECT 1819 1820 1823 1817 1821                                       
CONECT 1820 1819                                                      
CONECT 1821 1819 1822 1827                                            
CONECT 1822 1821                                                      
CONECT 1823 1826 1824 1825 1819                                       
CONECT 1824 1823                                                      
CONECT 1825 1823                                                      
CONECT 1826 1823                                                      
CONECT 1827 1821 1828 1829                                            
CONECT 1828 1827                                                      
CONECT 1829 1827 1830 1831 1833                                       
CONECT 1830 1829                                                      
CONECT 1831 1829 1832 1842                                            
CONECT 1832 1831                                                      
CONECT 1833 1829 1834 1836 1835                                       
CONECT 1834 1833                                                      
CONECT 1835 1833                                                      
CONECT 1836 1839 1838 1833 1837                                       
CONECT 1837 1836                                                      
CONECT 1838 1836                                                      
CONECT 1839 1840 1841 1836                                            
CONECT 1840 1839                                                      
CONECT 1841 1839                                                      
CONECT 1842 1843 1831 1844                                            
CONECT 1843 1842                                                      
CONECT 1844 1842 1848 1845 1846                                       
CONECT 1845 1844                                                      
CONECT 1846 1844 1861 1847                                            
CONECT 1847 1846                                                      
CONECT 1848 1850 1853 1849 1844                                       
CONECT 1849 1848                                                      
CONECT 1850 1857 1851 1852 1848                                       
CONECT 1851 1850                                                      
CONECT 1852 1850                                                      
CONECT 1853 1854 1848 1855 1856                                       
CONECT 1854 1853                                                      
CONECT 1855 1853                                                      
CONECT 1856 1853                                                      
CONECT 1857 1858 1859 1860 1850                                       
CONECT 1858 1857                                                      
CONECT 1859 1857                                                      
CONECT 1860 1857                                                      
CONECT 1861 1862 1846 1863                                            
CONECT 1862 1861                                                      
CONECT 1863 1861 1867 1864 1865                                       
CONECT 1864 1863                                                      
CONECT 1865 1863 1871 1866                                            
CONECT 1866 1865                                                      
CONECT 1867 1868 1870 1863 1869                                       
CONECT 1868 1867                                                      
CONECT 1869 1867                                                      
CONECT 1870 1867                                                      
CONECT 1871 1872 1865 1873                                            
CONECT 1872 1871                                                      
CONECT 1873 1871 1877 1875 1874                                       
CONECT 1874 1873                                                      
CONECT 1875 1876 1873 1892                                            
CONECT 1876 1875                                                      
CONECT 1877 1879 1873 1880 1878                                       
CONECT 1878 1877                                                      
CONECT 1879 1877                                                      
CONECT 1880 1883 1877 1881                                            
CONECT 1881 1880 1885 1882                                            
CONECT 1882 1881                                                      
CONECT 1883 1884 1887 1880                                            
CONECT 1884 1883                                                      
CONECT 1885 1889 1881 1886                                            
CONECT 1886 1885                                                      
CONECT 1887 1888 1883 1889                                            
CONECT 1888 1887                                                      
CONECT 1889 1887 1890 1885                                            
CONECT 1890 1889 1891                                                 
CONECT 1891 1890                                                      
CONECT 1892 1875 1894 1893                                            
CONECT 1893 1892                                                      
CONECT 1894 1895 1896 1892 1898                                       
CONECT 1895 1894                                                      
CONECT 1896 1911 1894 1897                                            
CONECT 1897 1896                                                      
CONECT 1898 1894 1903 1900 1899                                       
CONECT 1899 1898                                                      
CONECT 1900 1901 1898 1902 1907                                       
CONECT 1901 1900                                                      
CONECT 1902 1900                                                      
CONECT 1903 1905 1906 1898 1904                                       
CONECT 1904 1903                                                      
CONECT 1905 1903                                                      
CONECT 1906 1903                                                      
CONECT 1907 1900 1910 1908 1909                                       
CONECT 1908 1907                                                      
CONECT 1909 1907                                                      
CONECT 1910 1907                                                      
CONECT 1911 1912 1913 1896                                            
CONECT 1912 1911                                                      
CONECT 1913 1917 1911 1914 1915                                       
CONECT 1914 1913                                                      
CONECT 1915 1913 1916 1931                                            
CONECT 1916 1915                                                      
CONECT 1917 1920 1918 1919 1913                                       
CONECT 1918 1917                                                      
CONECT 1919 1917                                                      
CONECT 1920 1921 1923 1917                                            
CONECT 1921 1925 1922 1920                                            
CONECT 1922 1921                                                      
CONECT 1923 1927 1920 1924                                            
CONECT 1924 1923                                                      
CONECT 1925 1926 1929 1921                                            
CONECT 1926 1925                                                      
CONECT 1927 1929 1928 1923                                            
CONECT 1928 1927                                                      
CONECT 1929 1930 1925 1927                                            
CONECT 1930 1929                                                      
CONECT 1931 1915 1932 1933                                            
CONECT 1932 1931                                                      
CONECT 1933 1935 1931 1934 1937                                       
CONECT 1934 1933                                                      
CONECT 1935 1953 1936 1933                                            
CONECT 1936 1935                                                      
CONECT 1937 1933 1939 1938 1940                                       
CONECT 1938 1937                                                      
CONECT 1939 1937                                                      
CONECT 1940 1937 1941 1943 1942                                       
CONECT 1941 1940                                                      
CONECT 1942 1940                                                      
CONECT 1943 1945 1944 1940 1946                                       
CONECT 1944 1943                                                      
CONECT 1945 1943                                                      
CONECT 1946 1943 1949 1947 1948                                       
CONECT 1947 1946                                                      
CONECT 1948 1946                                                      
CONECT 1949 1951 1952 1946 1950                                       
CONECT 1950 1949                                                      
CONECT 1951 1949                                                      
CONECT 1952 1949                                                      
CONECT 1953 1964 1954 1935                                            
CONECT 1954 1956 1958 1953 1955                                       
CONECT 1955 1954                                                      
CONECT 1956 1957 1967 1954                                            
CONECT 1957 1956                                                      
CONECT 1958 1960 1959 1961 1954                                       
CONECT 1959 1958                                                      
CONECT 1960 1958                                                      
CONECT 1961 1963 1958 1964 1962                                       
CONECT 1962 1961                                                      
CONECT 1963 1961                                                      
CONECT 1964 1965 1961 1953 1966                                       
CONECT 1965 1964                                                      
CONECT 1966 1964                                                      
CONECT 1967 1969 1956 1968                                            
CONECT 1968 1967                                                      
CONECT 1969 1971 1970 1973 1967                                       
CONECT 1970 1969                                                      
CONECT 1971 1972 1978 1969                                            
CONECT 1972 1971                                                      
CONECT 1973 1975 1969 1976 1974                                       
CONECT 1974 1973                                                      
CONECT 1975 1973                                                      
CONECT 1976 1973 1977                                                 
CONECT 1977 1976                                                      
CONECT 1978 1980 1971 1979                                            
CONECT 1979 1978                                                      
CONECT 1980 1981 1984 1982 1978                                       
CONECT 1981 1980                                                      
CONECT 1982 1988 1980 1983                                            
CONECT 1983 1982                                                      
CONECT 1984 1986 1985 1980 1987                                       
CONECT 1985 1984                                                      
CONECT 1986 1984                                                      
CONECT 1987 1984  725                                                 
CONECT 1988 1989 1990 1982                                            
CONECT 1989 1988                                                      
CONECT 1990 1992 1994 1988 1991                                       
CONECT 1991 1990                                                      
CONECT 1992 1993 2004 1990                                            
CONECT 1993 1992                                                      
CONECT 1994 1996 1995 1990 2000                                       
CONECT 1995 1994                                                      
CONECT 1996 1997 1998 1999 1994                                       
CONECT 1997 1996                                                      
CONECT 1998 1996                                                      
CONECT 1999 1996                                                      
CONECT 2000 1994 2003 2002 2001                                       
CONECT 2001 2000                                                      
CONECT 2002 2000                                                      
CONECT 2003 2000                                                      
CONECT 2004 2005 1992 2015                                            
CONECT 2005 2007 2006 2009 2004                                       
CONECT 2006 2005                                                      
CONECT 2007 2018 2008 2005                                            
CONECT 2008 2007                                                      
CONECT 2009 2005 2010 2011 2012                                       
CONECT 2010 2009                                                      
CONECT 2011 2009                                                      
CONECT 2012 2009 2013 2015 2014                                       
CONECT 2013 2012                                                      
CONECT 2014 2012                                                      
CONECT 2015 2004 2012 2017 2016                                       
CONECT 2016 2015                                                      
CONECT 2017 2015                                                      
CONECT 2018 2020 2019 2007                                            
CONECT 2019 2018                                                      
CONECT 2020 2022 2024 2021 2018                                       
CONECT 2021 2020                                                      
CONECT 2022 2037 2023 2020                                            
CONECT 2023 2022                                                      
CONECT 2024 2026 2025 2020 2027                                       
CONECT 2025 2024                                                      
CONECT 2026 2024                                                      
CONECT 2027 2024 2029 2033 2028                                       
CONECT 2028 2027                                                      
CONECT 2029 2032 2030 2027 2031                                       
CONECT 2030 2029                                                      
CONECT 2031 2029                                                      
CONECT 2032 2029                                                      
CONECT 2033 2035 2027 2034 2036                                       
CONECT 2034 2033                                                      
CONECT 2035 2033                                                      
CONECT 2036 2033                                                      
CONECT 2037 2039 2038 2022                                            
CONECT 2038 2037                                                      
CONECT 2039 2041 2043 2040 2037                                       
CONECT 2040 2039                                                      
CONECT 2041 2054 2042 2039                                            
CONECT 2042 2041                                                      
CONECT 2043 2044 2045 2039 2046                                       
CONECT 2044 2043                                                      
CONECT 2045 2043                                                      
CONECT 2046 2043 2049 2047 2048                                       
CONECT 2047 2046                                                      
CONECT 2048 2046                                                      
CONECT 2049 2046 2050                                                 
CONECT 2050 2049 2052 2051 2053                                       
CONECT 2051 2050                                                      
CONECT 2052 2050                                                      
CONECT 2053 2050                                                      
CONECT 2054 2056 2055 2041                                            
CONECT 2055 2054                                                      
CONECT 2056 2058 2057 2060 2054                                       
CONECT 2057 2056                                                      
CONECT 2058 2078 2059 2056                                            
CONECT 2059 2058                                                      
CONECT 2060 2061 2056 2062 2063                                       
CONECT 2061 2060                                                      
CONECT 2062 2060                                                      
CONECT 2063 2060 2066 2065 2064                                       
CONECT 2064 2063                                                      
CONECT 2065 2063                                                      
CONECT 2066 2067 2068 2063 2069                                       
CONECT 2067 2066                                                      
CONECT 2068 2066                                                      
CONECT 2069 2066 2071 2070                                            
CONECT 2070 2069                                                      
CONECT 2071 2072 2069 2075                                            
CONECT 2072 2074 2073 2071                                            
CONECT 2073 2072                                                      
CONECT 2074 2072                                                      
CONECT 2075 2071 2076 2077                                            
CONECT 2076 2075                                                      
CONECT 2077 2075                                                      
CONECT 2078 2080 2079 2058                                            
CONECT 2079 2078                                                      
CONECT 2080 2084 2081 2082 2078                                       
CONECT 2081 2080                                                      
CONECT 2082 2088 2080 2083                                            
CONECT 2083 2082                                                      
CONECT 2084 2085 2087 2086 2080                                       
CONECT 2085 2084                                                      
CONECT 2086 2084                                                      
CONECT 2087 2723 2084                                                 
CONECT 2088 2089 2090 2082                                            
CONECT 2089 2088                                                      
CONECT 2090 2093 2088 2091 2092                                       
CONECT 2091 2090                                                      
CONECT 2092 2090                                                      
CONECT 2093 2094 2095 2090                                            
CONECT 2094 2093                                                      
CONECT 2095 2097 2093 2096                                            
CONECT 2096 2095                                                      
CONECT 2097 2100 2098 2099 2095                                       
CONECT 2098 2097                                                      
CONECT 2099 2097                                                      
CONECT 2100 2102 2101 2097                                            
CONECT 2101 2100                                                      
CONECT 2102 2104 2103 2100                                            
CONECT 2103 2102                                                      
CONECT 2104 2106 2108 2105 2102                                       
CONECT 2105 2104                                                      
CONECT 2106 2112 2107 2104                                            
CONECT 2107 2106                                                      
CONECT 2108 2110 2104 2109 2111                                       
CONECT 2109 2108                                                      
CONECT 2110 2108                                                      
CONECT 2111 2108  601                                                 
CONECT 2112 2114 2113 2106                                            
CONECT 2113 2112                                                      
CONECT 2114 2116 2118 2115 2112                                       
CONECT 2115 2114                                                      
CONECT 2116 2117 2122 2114                                            
CONECT 2117 2116                                                      
CONECT 2118 2120 2119 2114 2121                                       
CONECT 2119 2118                                                      
CONECT 2120 2118                                                      
CONECT 2121 2118 2748                                                 
CONECT 2122 2124 2116 2123                                            
CONECT 2123 2122                                                      
CONECT 2124 2126 2128 2125 2122                                       
CONECT 2125 2124                                                      
CONECT 2126 2127 2136 2124                                            
CONECT 2127 2126                                                      
CONECT 2128 2129 2130 2124 2131                                       
CONECT 2129 2128                                                      
CONECT 2130 2128                                                      
CONECT 2131 2128 2132 2135                                            
CONECT 2132 2133 2131 2134                                            
CONECT 2133 2132                                                      
CONECT 2134 2132                                                      
CONECT 2135 2131                                                      
CONECT 2136 2138 2126 2137                                            
CONECT 2137 2136                                                      
CONECT 2138 2139 2142 2140 2136                                       
CONECT 2139 2138                                                      
CONECT 2140 2148 2138 2141                                            
CONECT 2141 2140                                                      
CONECT 2142 2145 2143 2138 2144                                       
CONECT 2143 2142                                                      
CONECT 2144 2142                                                      
CONECT 2145 2147 2146 2142                                            
CONECT 2146 2145                                                      
CONECT 2147 2145                                                      
CONECT 2148 2149 2150 2140                                            
CONECT 2149 2148                                                      
CONECT 2150 2154 2148 2152 2151                                       
CONECT 2151 2150                                                      
CONECT 2152 2158 2150 2153                                            
CONECT 2153 2152                                                      
CONECT 2154 2156 2157 2155 2150                                       
CONECT 2155 2154                                                      
CONECT 2156 2154                                                      
CONECT 2157 2154                                                      
CONECT 2158 2159 2160 2152                                            
CONECT 2159 2158                                                      
CONECT 2160 2161 2158 2162 2163                                       
CONECT 2161 2160                                                      
CONECT 2162 2160                                                      
CONECT 2163 2160 2164 2165                                            
CONECT 2164 2163                                                      
CONECT 2165 2163 2166 2167                                            
CONECT 2166 2165                                                      
CONECT 2167 2165 2168 2171 2169                                       
CONECT 2168 2167                                                      
CONECT 2169 2167 2170 2184                                            
CONECT 2170 2169                                                      
CONECT 2171 2174 2167 2172 2173                                       
CONECT 2172 2171                                                      
CONECT 2173 2171                                                      
CONECT 2174 2175 2180 2176 2171                                       
CONECT 2175 2174                                                      
CONECT 2176 2178 2174 2177 2179                                       
CONECT 2177 2176                                                      
CONECT 2178 2176                                                      
CONECT 2179 2176                                                      
CONECT 2180 2183 2181 2182 2174                                       
CONECT 2181 2180                                                      
CONECT 2182 2180                                                      
CONECT 2183 2180                                                      
CONECT 2184 2169 2185 2186                                            
CONECT 2185 2184                                                      
CONECT 2186 2184 2190 2187 2188                                       
CONECT 2187 2186                                                      
CONECT 2188 2189 2186 2199                                            
CONECT 2189 2188                                                      
CONECT 2190 2192 2193 2186 2191                                       
CONECT 2191 2190                                                      
CONECT 2192 2190                                                      
CONECT 2193 2194 2196 2190 2195                                       
CONECT 2194 2193                                                      
CONECT 2195 2193                                                      
CONECT 2196 2193 2198 2197                                            
CONECT 2197 2196                                                      
CONECT 2198 2196                                                      
CONECT 2199 2188 2200 2201                                            
CONECT 2200 2199                                                      
CONECT 2201 2199 2202 2203 2205                                       
CONECT 2202 2201                                                      
CONECT 2203 2201 2209 2204                                            
CONECT 2204 2203                                                      
CONECT 2205 2201 2207 2206 2208                                       
CONECT 2206 2205                                                      
CONECT 2207 2205                                                      
CONECT 2208 2205 1595                                                 
CONECT 2209 2210 2203 2211                                            
CONECT 2210 2209                                                      
CONECT 2211 2215 2209 2213 2212                                       
CONECT 2212 2211                                                      
CONECT 2213 2211 2214 2225                                            
CONECT 2214 2213                                                      
CONECT 2215 2221 2217 2216 2211                                       
CONECT 2216 2215                                                      
CONECT 2217 2219 2220 2215 2218                                       
CONECT 2218 2217                                                      
CONECT 2219 2217                                                      
CONECT 2220 2217                                                      
CONECT 2221 2224 2223 2222 2215                                       
CONECT 2222 2221                                                      
CONECT 2223 2221                                                      
CONECT 2224 2221                                                      
CONECT 2225 2213 2226 2236                                            
CONECT 2226 2228 2225 2227 2230                                       
CONECT 2227 2226                                                      
CONECT 2228 2229 2239 2226                                            
CONECT 2229 2228                                                      
CONECT 2230 2226 2233 2232 2231                                       
CONECT 2231 2230                                                      
CONECT 2232 2230                                                      
CONECT 2233 2236 2234 2230 2235                                       
CONECT 2234 2233                                                      
CONECT 2235 2233                                                      
CONECT 2236 2225 2237 2238 2233                                       
CONECT 2237 2236                                                      
CONECT 2238 2236                                                      
CONECT 2239 2241 2228 2240                                            
CONECT 2240 2239                                                      
CONECT 2241 2245 2242 2239 2243                                       
CONECT 2242 2241                                                      
CONECT 2243 2241 2244 2253                                            
CONECT 2244 2243                                                      
CONECT 2245 2251 2247 2246 2241                                       
CONECT 2246 2245                                                      
CONECT 2247 2248 2249 2245 2250                                       
CONECT 2248 2247                                                      
CONECT 2249 2247                                                      
CONECT 2250 2247                                                      
CONECT 2251 2252 2245                                                 
CONECT 2252 2251                                                      
CONECT 2253 2243 2254 2255                                            
CONECT 2254 2253                                                      
CONECT 2255 2253 2256 2259 2257                                       
CONECT 2256 2255                                                      
CONECT 2257 2255 2258 2268                                            
CONECT 2258 2257                                                      
CONECT 2259 2262 2255 2260 2261                                       
CONECT 2260 2259                                                      
CONECT 2261 2259                                                      
CONECT 2262 2264 2263 2265 2259                                       
CONECT 2263 2262                                                      
CONECT 2264 2262                                                      
CONECT 2265 2267 2262 2266                                            
CONECT 2266 2265                                                      
CONECT 2267 2265                                                      
CONECT 2268 2257 2269 2270                                            
CONECT 2269 2268                                                      
CONECT 2270 2268 2274 2271 2272                                       
CONECT 2271 2270                                                      
CONECT 2272 2270 2273 2278                                            
CONECT 2273 2272                                                      
CONECT 2274 2277 2276 2270 2275                                       
CONECT 2275 2274                                                      
CONECT 2276 2274                                                      
CONECT 2277 2274                                                      
CONECT 2278 2272 2279 2280                                            
CONECT 2279 2278                                                      
CONECT 2280 2278 2281 2284 2282                                       
CONECT 2281 2280                                                      
CONECT 2282 2280 2283 2289                                            
CONECT 2283 2282                                                      
CONECT 2284 2285 2280 2287 2286                                       
CONECT 2285 2284                                                      
CONECT 2286 2284                                                      
CONECT 2287 2284 2288                                                 
CONECT 2288 2287                                                      
CONECT 2289 2282 2290 2291                                            
CONECT 2290 2289                                                      
CONECT 2291 2289 2292 2295 2293                                       
CONECT 2292 2291                                                      
CONECT 2293 2291 2294 2303                                            
CONECT 2294 2293                                                      
CONECT 2295 2296 2291 2297 2298                                       
CONECT 2296 2295                                                      
CONECT 2297 2295                                                      
CONECT 2298 2295 2299 2302                                            
CONECT 2299 2301 2298 2300                                            
CONECT 2300 2299                                                      
CONECT 2301 2299                                                      
CONECT 2302 2298                                                      
CONECT 2303 2293 2304 2305                                            
CONECT 2304 2303                                                      
CONECT 2305 2303 2306 2309 2307                                       
CONECT 2306 2305                                                      
CONECT 2307 2305 2308 2322                                            
CONECT 2308 2307                                                      
CONECT 2309 2310 2305 2314 2311                                       
CONECT 2310 2309                                                      
CONECT 2311 2309 2312 2318 2313                                       
CONECT 2312 2311                                                      
CONECT 2313 2311                                                      
CONECT 2314 2315 2309 2316 2317                                       
CONECT 2315 2314                                                      
CONECT 2316 2314                                                      
CONECT 2317 2314                                                      
CONECT 2318 2321 2311 2320 2319                                       
CONECT 2319 2318                                                      
CONECT 2320 2318                                                      
CONECT 2321 2318                                                      
CONECT 2322 2307 2323 2324                                            
CONECT 2323 2322                                                      
CONECT 2324 2322 2325 2328 2326                                       
CONECT 2325 2324                                                      
CONECT 2326 2324 2327 2336                                            
CONECT 2327 2326                                                      
CONECT 2328 2334 2324 2329 2330                                       
CONECT 2329 2328                                                      
CONECT 2330 2328 2332 2331 2333                                       
CONECT 2331 2330                                                      
CONECT 2332 2330                                                      
CONECT 2333 2330                                                      
CONECT 2334 2335 2328                                                 
CONECT 2335 2334                                                      
CONECT 2336 2326 2337 2338                                            
CONECT 2337 2336                                                      
CONECT 2338 2336 2342 2339 2340                                       
CONECT 2339 2338                                                      
CONECT 2340 2338 2341 2353                                            
CONECT 2341 2340                                                      
CONECT 2342 2345 2344 2338 2343                                       
CONECT 2343 2342                                                      
CONECT 2344 2342                                                      
CONECT 2345 2347 2348 2346 2342                                       
CONECT 2346 2345                                                      
CONECT 2347 2345                                                      
CONECT 2348 2349 2345                                                 
CONECT 2349 2351 2350 2352 2348                                       
CONECT 2350 2349                                                      
CONECT 2351 2349                                                      
CONECT 2352 2349                                                      
CONECT 2353 2340 2354 2355                                            
CONECT 2354 2353                                                      
CONECT 2355 2353 2356 2357 2359                                       
CONECT 2356 2355                                                      
CONECT 2357 2355 2358 2370                                            
CONECT 2358 2357                                                      
CONECT 2359 2355 2361 2362 2360                                       
CONECT 2360 2359                                                      
CONECT 2361 2359                                                      
CONECT 2362 2363 2359 2364 2365                                       
CONECT 2363 2362                                                      
CONECT 2364 2362                                                      
CONECT 2365 2362 2369 2366                                            
CONECT 2366 2365 2368 2367                                            
CONECT 2367 2366                                                      
CONECT 2368 2366                                                      
CONECT 2369 2365                                                      
CONECT 2370 2371 2357 2372                                            
CONECT 2371 2370                                                      
CONECT 2372 2376 2370 2373 2374                                       
CONECT 2373 2372                                                      
CONECT 2374 2372 2375 2389                                            
CONECT 2375 2374                                                      
CONECT 2376 2378 2377 2381 2372                                       
CONECT 2377 2376                                                      
CONECT 2378 2379 2380 2385 2376                                       
CONECT 2379 2378                                                      
CONECT 2380 2378                                                      
CONECT 2381 2383 2376 2384 2382                                       
CONECT 2382 2381                                                      
CONECT 2383 2381                                                      
CONECT 2384 2381                                                      
CONECT 2385 2386 2378 2388 2387                                       
CONECT 2386 2385                                                      
CONECT 2387 2385                                                      
CONECT 2388 2385                                                      
CONECT 2389 2374 2390 2391                                            
CONECT 2390 2389                                                      
CONECT 2391 2389 2393 2392 2395                                       
CONECT 2392 2391                                                      
CONECT 2393 2394 2406 2391                                            
CONECT 2394 2393                                                      
CONECT 2395 2391 2397 2396 2398                                       
CONECT 2396 2395                                                      
CONECT 2397 2395                                                      
CONECT 2398 2395 2400 2399 2401                                       
CONECT 2399 2398                                                      
CONECT 2400 2398                                                      
CONECT 2401 2398 2402                                                 
CONECT 2402 2404 2401 2405 2403                                       
CONECT 2403 2402                                                      
CONECT 2404 2402                                                      
CONECT 2405 2402                                                      
CONECT 2406 2408 2393 2407                                            
CONECT 2407 2406                                                      
CONECT 2408 2412 2409 2406 2410                                       
CONECT 2409 2408                                                      
CONECT 2410 2408 2430 2411                                            
CONECT 2411 2410                                                      
CONECT 2412 2415 2414 2413 2408                                       
CONECT 2413 2412                                                      
CONECT 2414 2412                                                      
CONECT 2415 2417 2418 2416 2412                                       
CONECT 2416 2415                                                      
CONECT 2417 2415                                                      
CONECT 2418 2421 2419 2415 2420                                       
CONECT 2419 2418                                                      
CONECT 2420 2418                                                      
CONECT 2421 2423 2422 2418                                            
CONECT 2422 2421                                                      
CONECT 2423 2427 2424 2421                                            
CONECT 2424 2426 2423 2425                                            
CONECT 2425 2424                                                      
CONECT 2426 2424                                                      
CONECT 2427 2429 2428 2423                                            
CONECT 2428 2427                                                      
CONECT 2429 2427                                                      
CONECT 2430 2431 2410 2432                                            
CONECT 2431 2430                                                      
CONECT 2432 2430 2434 2436 2433                                       
CONECT 2433 2432                                                      
CONECT 2434 2435 2432 2449                                            
CONECT 2435 2434                                                      
CONECT 2436 2437 2432 2438 2441                                       
CONECT 2437 2436                                                      
CONECT 2438 2439 2436 2445 2440                                       
CONECT 2439 2438                                                      
CONECT 2440 2438                                                      
CONECT 2441 2436 2444 2442 2443                                       
CONECT 2442 2441                                                      
CONECT 2443 2441                                                      
CONECT 2444 2441                                                      
CONECT 2445 2448 2438 2446 2447                                       
CONECT 2446 2445                                                      
CONECT 2447 2445                                                      
CONECT 2448 2445                                                      
CONECT 2449 2434 2451 2450                                            
CONECT 2450 2449                                                      
CONECT 2451 2452 2455 2449 2453                                       
CONECT 2452 2451
[truncated: 23,861 more chars]
