# Supplementary material for: Utilizing network pharmacology and molecular docking to explore the underlying mechanism of Guizhi Fuling Wan in treating endometriosis
Source: PeerJ. 2021 Apr 2;9:e11087. doi: 10.7717/peerj.11087 (PMC8020871; doi:10.7717/peerj.11087)
Supplement: Supplemental Information 1 [file peerj-09-11087-s001.zip › Molecular docking/beta-sitosterol.pdbqt]

REMARK  7 active torsions:
REMARK  status: ('A' for Active; 'I' for Inactive)
REMARK    1  A    between atoms: C_5  and  C_12 
REMARK    2  A    between atoms: C_12  and  C_19 
REMARK    3  A    between atoms: C_19  and  C_23 
REMARK    4  A    between atoms: C_21  and  O_30 
REMARK    5  A    between atoms: C_23  and  C_24 
REMARK    6  A    between atoms: C_24  and  C_25 
REMARK    7  A    between atoms: C_24  and  C_26 
ROOT
HETATM    1  C   UNL     1      -0.287   0.012   0.126  0.00  0.00    -0.036 C 
HETATM    2  C   UNL     1       0.666  -1.109   0.585  0.00  0.00    -0.001 C 
HETATM    3  C   UNL     1       2.057  -1.019  -0.051  0.00  0.00    -0.001 C 
HETATM    4  C   UNL     1       2.695   0.360   0.287  0.00  0.00     0.003 C 
HETATM    5  C   UNL     1      -1.563  -0.419   0.890  0.00  0.00    -0.002 C 
HETATM    6  C   UNL     1       0.317   1.347   0.584  0.00  0.00     0.010 C 
HETATM    7  C   UNL     1       4.120   0.518  -0.380  0.00  0.00    -0.017 C 
HETATM    8  C   UNL     1      -0.151  -2.382   0.389  0.00  0.00     0.006 C 
HETATM    9  C   UNL     1       1.732   1.549   0.016  0.00  0.00     0.007 C 
HETATM   10  C   UNL     1      -1.595  -1.955   0.712  0.00  0.00     0.006 C 
HETATM   11  C   UNL     1       2.960  -2.156   0.453  0.00  0.00     0.033 C 
HETATM   12  C   UNL     1      -0.535   0.043  -1.403  0.00  0.00     0.016 C 
HETATM   13  C   UNL     1       4.949  -0.762  -0.206  0.00  0.00    -0.072 C 
HETATM   14  C   UNL     1       4.856   1.701   0.316  0.00  0.00     0.016 C 
HETATM   15  C   UNL     1       4.412  -1.933   0.179  0.00  0.00    -0.023 C 
HETATM   16  C   UNL     1       4.003   0.809  -1.896  0.00  0.00     0.020 C 
HETATM   17  C   UNL     1       6.432  -0.666  -0.479  0.00  0.00     0.066 C 
HETATM   18  C   UNL     1       6.341   1.809  -0.027  0.00  0.00     0.033 C 
HETATM   19  C   UNL     1       7.072   0.503   0.265  0.00  0.00     0.122 C 
ENDROOT
BRANCH   5  20
HETATM   20  C   UNL     1      -2.864   0.252   0.475  0.00  0.00    -0.014 C 
HETATM   21  C   UNL     1      -2.741   1.773   0.617  0.00  0.00     0.010 C 
BRANCH  20  22
HETATM   22  C   UNL     1      -4.038  -0.313   1.303  0.00  0.00     0.005 C 
BRANCH  22  23
HETATM   23  C   UNL     1      -5.412   0.335   1.066  0.00  0.00     0.005 C 
BRANCH  23  24
HETATM   24  C   UNL     1      -6.013   0.170  -0.354  0.00  0.00    -0.012 C 
BRANCH  24  25
HETATM   25  C   UNL     1      -7.351   0.957  -0.529  0.00  0.00    -0.019 C 
HETATM   26  C   UNL     1      -7.185   2.455  -0.241  0.00  0.00     0.010 C 
HETATM   27  C   UNL     1      -8.512   0.401   0.300  0.00  0.00     0.010 C 
ENDBRANCH  24  25
BRANCH  24  28
HETATM   28  C   UNL     1      -6.139  -1.329  -0.721  0.00  0.00     0.000 C 
HETATM   29  C   UNL     1      -6.653  -1.594  -2.129  0.00  0.00     0.005 C 
ENDBRANCH  24  28
ENDBRANCH  23  24
ENDBRANCH  22  23
ENDBRANCH  20  22
ENDBRANCH   5  20
BRANCH  19  30
HETATM   30  O   UNL     1       8.428   0.645  -0.145  0.00  0.00    -0.395 OA
HETATM   31  H   UNL     1       8.882  -0.193   0.052  0.00  0.00     0.210 HD
ENDBRANCH  19  30
TORSDOF 7
