# Supplementary material for: Utilizing network pharmacology and molecular docking to explore the underlying mechanism of Guizhi Fuling Wan in treating endometriosis
Source: PeerJ. 2021 Apr 2;9:e11087. doi: 10.7717/peerj.11087 (PMC8020871; doi:10.7717/peerj.11087)
Supplement: Supplemental Information 1 [file peerj-09-11087-s001.zip › Molecular docking/campesterol.pdbqt]

REMARK  6 active torsions:
REMARK  status: ('A' for Active; 'I' for Inactive)
REMARK    1  A    between atoms: C2_2  and  C4_4 
REMARK    2  A    between atoms: C4_4  and  C7_6 
REMARK    3  A    between atoms: C7_6  and  C8_7 
REMARK    4  A    between atoms: C8_7  and  C9_8 
REMARK    5  A    between atoms: C9_8  and  C12_10 
REMARK    6  A    between atoms: C24_19  and  O26_20 
ROOT
ATOM      1  C12 ZIN A   1       1.452   0.693   6.116  0.00  0.00    -0.002 C 
ATOM      2  C14 ZIN A   1       2.749   1.535   6.022  0.00  0.00     0.006 C 
ATOM      3  C15 ZIN A   1       2.856   2.325   7.355  0.00  0.00     0.006 C 
ATOM      4  C16 ZIN A   1       2.030   1.474   8.325  0.00  0.00    -0.001 C 
ATOM      5  C18 ZIN A   1       1.505   2.195   9.554  0.00  0.00    -0.001 C 
ATOM      6  C20 ZIN A   1       2.683   2.636  10.430  0.00  0.00     0.033 C 
ATOM      7  C21 ZIN A   1       2.156   3.195  11.720  0.00  0.00    -0.023 C 
ATOM      8  C22 ZIN A   1       1.011   2.846  12.229  0.00  0.00    -0.072 C 
ATOM      9  C23 ZIN A   1       0.588   3.474  13.546  0.00  0.00     0.066 C 
ATOM     10  C24 ZIN A   1       0.192   2.352  14.511  0.00  0.00     0.122 C 
ATOM     11  C27 ZIN A   1      -0.886   1.481  13.864  0.00  0.00     0.033 C 
ATOM     12  C28 ZIN A   1      -0.317   0.796  12.620  0.00  0.00     0.016 C 
ATOM     13  C29 ZIN A   1       0.080   1.858  11.592  0.00  0.00    -0.017 C 
ATOM     14  C30 ZIN A   1      -1.187   2.603  11.165  0.00  0.00     0.020 C 
ATOM     15  C31 ZIN A   1       0.642   1.200  10.343  0.00  0.00     0.003 C 
ATOM     16  C33 ZIN A   1      -0.497   0.621   9.508  0.00  0.00     0.007 C 
ATOM     17  C34 ZIN A   1       0.013   0.013   8.192  0.00  0.00     0.010 C 
ATOM     18  C35 ZIN A   1       0.811   1.082   7.445  0.00  0.00    -0.036 C 
ATOM     19  C36 ZIN A   1      -0.044   2.339   7.267  0.00  0.00     0.016 C 
ENDROOT
BRANCH   1  20
ATOM     20  C9  ZIN A   1       0.514   1.033   4.956  0.00  0.00    -0.014 C 
ATOM     21  C11 ZIN A   1      -0.787   0.242   5.104  0.00  0.00     0.010 C 
BRANCH  20  22
ATOM     22  C8  ZIN A   1       1.187   0.665   3.632  0.00  0.00     0.005 C 
BRANCH  22  23
ATOM     23  C7  ZIN A   1       0.303   1.118   2.468  0.00  0.00     0.005 C 
BRANCH  23  24
ATOM     24  C4  ZIN A   1       0.976   0.750   1.144  0.00  0.00    -0.015 C 
ATOM     25  C6  ZIN A   1       1.060  -0.772   1.020  0.00  0.00     0.010 C 
BRANCH  24  26
ATOM     26  C2  ZIN A   1       0.156   1.313  -0.019  0.00  0.00    -0.019 C 
ATOM     27  C1  ZIN A   1       0.072   2.835   0.105  0.00  0.00     0.010 C 
ATOM     28  C3  ZIN A   1       0.829   0.945  -1.343  0.00  0.00     0.010 C 
ENDBRANCH  24  26
ENDBRANCH  23  24
ENDBRANCH  22  23
ENDBRANCH  20  22
ENDBRANCH   1  20
BRANCH  10  29
ATOM     29  O26 ZIN A   1      -0.317   2.921  15.719  0.00  0.00    -0.395 OA
ATOM     30  H63 ZIN A   1       0.315   3.487  16.184  0.00  0.00     0.210 HD
ENDBRANCH  10  29
TORSDOF 6
