# Supplementary material for: Utilizing network pharmacology and molecular docking to explore the underlying mechanism of Guizhi Fuling Wan in treating endometriosis
Source: PeerJ. 2021 Apr 2;9:e11087. doi: 10.7717/peerj.11087 (PMC8020871; doi:10.7717/peerj.11087)
Supplement: Supplemental Information 1 [file peerj-09-11087-s001.zip › Molecular docking/paeoniflorin.pdbqt]

REMARK  12 active torsions:
REMARK  status: ('A' for Active; 'I' for Inactive)
REMARK    1  A    between atoms: C_1  and  C_9 
REMARK    2  A    between atoms: C_2  and  O_26 
REMARK    3  A    between atoms: C_6  and  O_27 
REMARK    4  A    between atoms: C_9  and  O_28 
REMARK    5  A    between atoms: C_11  and  O_26 
REMARK    6  A    between atoms: C_12  and  O_30 
REMARK    7  A    between atoms: C_13  and  C_17 
REMARK    8  A    between atoms: C_13  and  O_28 
REMARK    9  A    between atoms: C_14  and  O_31 
REMARK   10  A    between atoms: C_15  and  C_18 
REMARK   11  A    between atoms: C_16  and  O_33 
REMARK   12  A    between atoms: C_18  and  O_34 
ROOT
HETATM    1  C   UNL     1      -0.235   1.163   0.289  0.00  0.00     0.075 C 
HETATM    2  C   UNL     1       1.092   1.732   0.857  0.00  0.00     0.110 C 
HETATM    3  C   UNL     1      -0.873   2.514   0.706  0.00  0.00     0.070 C 
HETATM    4  C   UNL     1       1.647   2.406  -0.409  0.00  0.00     0.097 C 
HETATM    5  C   UNL     1       0.207   2.569   1.822  0.00  0.00     0.053 C 
HETATM    6  C   UNL     1      -0.642   3.311  -0.586  0.00  0.00     0.172 C 
HETATM    7  C   UNL     1      -0.094   1.219  -1.222  0.00  0.00     0.278 C 
HETATM    8  C   UNL     1       0.850   3.706  -0.669  0.00  0.00     0.109 C 
HETATM    9  C   UNL     1       3.143   2.646  -0.379  0.00  0.00     0.049 C 
HETATM   10  O   UNL     1       1.301   1.481  -1.457  0.00  0.00    -0.346 OA
HETATM   11  O   UNL     1      -0.881   2.351  -1.630  0.00  0.00    -0.324 OA
ENDROOT
BRANCH   2  12
HETATM   12  O   UNL     1       1.993   0.782   1.443  0.00  0.00    -0.343 OA
BRANCH  12  13
HETATM   13  C   UNL     1       2.787   0.034   0.522  0.00  0.00     0.292 C 
HETATM   14  C   UNL     1       3.674  -0.915   1.328  0.00  0.00     0.204 C 
HETATM   15  C   UNL     1       4.451  -1.862   0.413  0.00  0.00     0.183 C 
HETATM   16  C   UNL     1       3.532  -2.510  -0.622  0.00  0.00     0.180 C 
HETATM   17  C   UNL     1       2.675  -1.454  -1.324  0.00  0.00     0.179 C 
HETATM   18  O   UNL     1       1.940  -0.701  -0.358  0.00  0.00    -0.348 OA
BRANCH  14  19
HETATM   19  O   UNL     1       4.593  -0.130   2.088  0.00  0.00    -0.388 OA
HETATM   20  H   UNL     1       5.166  -0.746   2.576  0.00  0.00     0.210 HD
ENDBRANCH  14  19
BRANCH  15  21
HETATM   21  O   UNL     1       5.040  -2.902   1.195  0.00  0.00    -0.390 OA
HETATM   22  H   UNL     1       5.515  -3.492   0.585  0.00  0.00     0.210 HD
ENDBRANCH  15  21
BRANCH  16  23
HETATM   23  O   UNL     1       4.321  -3.197  -1.589  0.00  0.00    -0.390 OA
HETATM   24  H   UNL     1       4.883  -2.542  -2.037  0.00  0.00     0.210 HD
ENDBRANCH  16  23
BRANCH  17  25
HETATM   25  C   UNL     1       1.666  -2.087  -2.277  0.00  0.00     0.198 C 
BRANCH  25  26
HETATM   26  O   UNL     1       0.825  -2.950  -1.535  0.00  0.00    -0.398 OA
HETATM   27  H   UNL     1       0.184  -3.333  -2.158  0.00  0.00     0.209 HD
ENDBRANCH  25  26
ENDBRANCH  17  25
ENDBRANCH  12  13
ENDBRANCH   2  12
BRANCH   1  28
HETATM   28  C   UNL     1      -0.812  -0.107   0.849  0.00  0.00     0.197 C 
BRANCH  28  29
HETATM   29  O   UNL     1      -2.181  -0.210   0.474  0.00  0.00    -0.316 OA
BRANCH  29  30
HETATM   30  C   UNL     1      -2.838  -1.318   0.914  0.00  0.00     0.293 C 
HETATM   31  O   UNL     1      -2.360  -2.215   1.591  0.00  0.00    -0.259 OA
BRANCH  30  32
HETATM   32  C   UNL     1      -4.250  -1.307   0.455  0.00  0.00     0.039 A 
HETATM   33  C   UNL     1      -4.887  -2.510   0.230  0.00  0.00     0.017 A 
HETATM   34  C   UNL     1      -6.214  -2.500  -0.200  0.00  0.00     0.001 A 
HETATM   35  C   UNL     1      -6.875  -1.288  -0.395  0.00  0.00     0.000 A 
HETATM   36  C   UNL     1      -6.209  -0.085  -0.160  0.00  0.00     0.001 A 
HETATM   37  C   UNL     1      -4.882  -0.095   0.270  0.00  0.00     0.017 A 
ENDBRANCH  30  32
ENDBRANCH  29  30
ENDBRANCH  28  29
ENDBRANCH   1  28
BRANCH   6  38
HETATM   38  O   UNL     1      -1.505   4.428  -0.637  0.00  0.00    -0.365 OA
HETATM   39  H   UNL     1      -2.353   4.183  -0.231  0.00  0.00     0.213 HD
ENDBRANCH   6  38
TORSDOF 12
