# Supplementary material for: Utilizing network pharmacology and molecular docking to explore the underlying mechanism of Guizhi Fuling Wan in treating endometriosis
Source: PeerJ. 2021 Apr 2;9:e11087. doi: 10.7717/peerj.11087 (PMC8020871; doi:10.7717/peerj.11087)
Supplement: Supplemental Information 1 [file peerj-09-11087-s001.zip › Disease.xlsx]

## Sheet: Sheet1
ENDO1
CYP19A1
PGR
VEGFA
ESR1
GNRH1
IL6
ESR2
HOXA10
CXCL8
CCL2
IL1B
MUC16
CDKN2B-AS1
PTEN
NR5A1
WNT4
IL1R2
PAEP
HSD17B1
MIR20A
MIR29C
MIR126
MIR145
H19
MIR196B
MIR200B
MIR143
MIR141
MIR150
MIR200A
MIR100
MIR125A
MIR99A
MIR223
MIR34C
MIR99B
MIR424
RN7SL7P
PTGS2
MMP2
MMP9
TP53
CDH1
ERBB2
MME
INHBA
ARID1A
PRL
TIMP2
NGF
HNF1B
TNF
OXTR
KRAS
LEP
THOC6
GSTM1
EIF3E
CTNNB1
BAX
CALB2
KRT7
AKT1
PAX2
IL10
CDKN2A
PIK3CA
CCND1
IL12B
CPT2
CEACAM5
USH2A
MMP3
GSTT1
TRERF1
MLH1
ICAM1
CYP1A1
TOP2A
MCM2
MCM7
CYP17A1
IFNG
IL1A
VIM
KDR
TGFB1
SLC6A4
MMP1
CCL5
AHRR
AMH
CD44
HRAS
AFP
LPCAT4
TTTY5
TTTY22
TTTY8
TTTY9A
CHL1-AS2
TTTY23
TTTY4C
CHL1-AS1
IL2
HGF
LOC108491836
BCL2
IL1R1
AHR
RXFP1
TLR4
CDKN1B
PLAU
EGF
GPER1
AHSG
TNFRSF1B
HIF1A
CXCL12
FAS
CYP1B1
HLA-DRB1
MMP7
MIF
PTPN22
IL33
IGF2BP3
IL15
VEZT
NAT2
COMT
STX5
OXT
GNRHR
CCR1
HOXA11
AR
FASLG
FSHR
MUC1
IL4
IL18
LIF
CXCL5
EGFR
GC
STS
SPP1
PPARG
LOC110386951
CDKN1A
FOXP3
EMX2
IL37
GREB1
CSF1
HP
GNRHR2
CXCL1
PCNA
ACE
FCRL3
IL1RN
STAR
LHB
CRH
POLE
CYP2C19
ARNT
IGFBP3
XRCC1
NTRK2
GSTP1
IGF1
UCN
TNFRSF11B
BMP6
BIRC5
LTA
CGA
IL16
CASP3
MSH6
CACNA1B
MSH2
PMS2
SCN9A
SERPIND1
STK3
MAPK8IP1
GP6
MLYCD
SERPINA3
PTPRN
NLRP7
ACSBG1
NDC80
HPSE2
NDUFB11
GP5
ARL11
INSM1
C1RL
CSH1
ZNF217
MAPK8IP2
LACTB2
PABPC5
SERPINB11
CSH2
AARSD1
TMEM14A
HCFC1R1
TMSB15A
ESS2
TMEM125
OVAAL
IGF1R
SERPINE1
MAPK1
ENO1
NOS3
TIMP1
RELA
LEPR
NFKB1
FN1
IGF2
HLA-G
TNFRSF1A
FGF2
IL17A
TERT
HLA-A
BDNF
IL11
IGFBP1
HSD17B2
HLA-B
TRPV1
GALT
HPSE
ACP1
BSG
BRAF
MET
FST
CCL11
FLT1
STAT3
NPY
ACTC1
VCAM1
PTGER4
CSF2
GHRL
CXCR4
MTOR
MKI67
KRT20
BRCA1
BRCA2
C3
MAPK3
OGG1
KLF9
IL13
FKBP4
IL1RAP
BGLAP
VEGFC
NOTCH1
BCL2L1
DES
SERPINF1
CXCL10
CLDN4
ARSH
SMAD4
NTRK1
IL1RAPL2
WT1
DRD2
CD40LG
CFL1
EZR
BCL6
TAGLN
PDE1C
FSHB
ITPK1
RND3
KSR2
ID4
MOAP1
SORCS1
RNF144B
CSMD1
ZBTB40
OR1D2
OR1G1
RBM43
HNRNPA3P1
LOC100287015
LOC100506885
SOD1
SMAD2
TNFSF13B
TNFSF10
IL5
ANGPT2
TNFRSF10B
SULT1E1
MPO
DEFA1
DEFA3
C5
CDH2
CD82
LTF
DNMT3A
MYC
TH
SERPINC1
MUC4
FGFR2
IDO1
ITGA6
ADIPOQ
NFE2L3
DEFA10P
ADH5P2
KISS1
NGFR
S100A4
TIMP3
SRC
DNMT1
MMP14
VDR
AMHR2
COX5A
CDC42
CDKN2B
CKAP2L
RHOU
LINC00339
F2RL1
CXCR2
TDGF1
PROK1
FGF1
AKR1C3
TYMP
JUN
F2
IL6R
PTK2
LGALS3
SEMA3C
AXL
CCN1
MIR191
SHBG
CCL21
CCL3
ADM
MIRLET7B
AGTR1
KITLG
HMGA2
CCL19
STAT4
ADAM17
CAT
ANXA1
SMAD3
ELANE
NR2F2
APEX1
PHB
SYP
MIRLET7F1
CD40
CTLA4
IL1RL1
ANGPT1
WFDC2
CDH3
CALCA
ADA
CLU
ID2
CXCR3
HLA-DQA1
IGFBP4
STIP1
PF4
KLF11
ITGB3
THBS1
IFNA2
OPRM1
ENO2
PARK7
HLA-C
PTGES
CLDN3
XRCC3
NR1H2
KRT19
PRDM1
PAPPA
PDCD6
GJA1
TSLP
NECTIN4
MMP13
HDAC1
CASP9
SOX2
PGM1
CRP
CCNB1
CD79A
CDK1
ANG
HMGB1
SLC18A3
TET2
NODAL
TET3
TET1
SIRT1
IL2RB
MST1R
GDF9
UCHL1
NME1
HMOX1
TWIST1
HTRA1
AGER
SERPINA6
HLA-DPB1
RETN
XRCC4
FOS
DNMT3B
CX3CL1
CCR5
IL6ST
VIP
CD69
LGR5
ABCG2
CTSD
GATA6
DNMT3L
YBX1
CCNA2
POU5F1
CXCR1
FGFR1
SHC1
SPINK1
PDGFA
PTP4A3
KIR2DS5
EBAG9
TMOD3
MIR451A
PDYN
AIF1
NFKBIA
HSD3B2
BAD
GH1
AGR2
S100P
SOD2
MAPK14
LHCGR
KIR3DL1
CCL25
KIR2DL3
MIR199A1
CEBPA
CD163
CREB1
ITGAV
TACR1
LAMC2
LEFTY2
TFF3
MUC2
SERPINA1
TNFRSF21
LOXL4
NR3C1
NOS2
PAK1
TGFBR1
CYP24A1
SRD5A1
AKR1C1
S100A6
LOC108863620
L1CAM
MICB
KLRK1
MICA
ULBP2
CYP3A4
LIPC
ELAVL1
GHRH
TPM3
CALD1
EFNA1
PIBF1
NPTX2
STOML2
MIR17
MIR22
TEK
COPS5
FJX1
XDH
ANXA2
NR4A1
SERPINB2
MIR183
ALPP
NCOA1
CSF1R
DAPK1
NUMB
TXN
IRS2
TNFRSF10A
TXNIP
MIR196A1
LINC01279
IRF5
TRAF1
CD36
GDF15
AFM
LEPQTL1
JAK1
PRKCB
AKR1B1
NFE2L2
PON1
MAP2K7
GCLC
OSM
CAMP
NANOG
NTN4
FAM49B
MT-CO2
DIRAS3
MIRLET7D
MIR122
MIRLET7F2
MIR542
LOC110408762
BIRC2
BAK1
CSF3
MEIS1
TYK2
APOE
EIF4E
RPS6KB1
TSC2
STK11
NF1
RHEB
YAP1
FEN1
EIF4EBP1
CCR7
F3
STMN1
CD1A
IL32
STC1
PIAS3
RBP1
CXCL11
HOXB4
CD83
CXCL9
CRISPLD2
KIR2DL1
HLA-DRB4
MIR34A
MIR125B1
MIR196A2
CRK
GSK3B
ITGB1
STK4
KCNQ2
CDC25A
CTCF
PTGS1
NRP1
PRDX5
PRDX6
GREM1
AVP
FHIT
PROM1
SLIT2
CRYAB
KISS1R
CHIT1
AKAP13
FOXA2
ANXA4
ETS2
CORO1A
PTN
NRP2
RHOC
TGFB1I1
SEMA3F
CHD5
FOXL2
TAGLN2
MAS1
LGALS9
CCDC22
PGRMC2
RNH1
MUC17
PCDH17
VEGFD
HOXA11-AS
LOC110386948
GATA3
PRKG1
TF
KRT18
KLK3
SRA1
CHUK
EPOR
CASP1
AGT
TLR2
PAK4
HPGD
ALOX5
ACTA2
PLA2G6
SLC11A2
CETP
ERCC2
ENG
PRDX2
MAF
F5
TAF1
CCR2
ERCC5
RORC
MAP1LC3A
MDK
BLMH
CLOCK
CAPN5
PGF
PGRMC1
MFGE8
CHI3L1
BGN
HSD17B7
ID1
EPO
SMOC2
UGCG
SMPD3
CREB3L1
MSLN
RPS23
IL27
MRC1
PRELP
SLPI
USF2
ILKAP
SGMS1
KIR2DS4
ERVW-1
MALAT1
MIR200C
MIRLET7A1
MIR210
MIR148A
MIR449B
UBA52P1
KRT8
DUSP2
RAF1
CASP8
HDAC2
LIMK1
AURKA
EDNRA
AURKB
PLK1
HMOX2
MTHFR
ISG15
ITGA5
LAMB1
GATA2
PLG
CSF3R
EDN1
ROCK2
VCAN
TNC
MYH11
NCAM1
ITGA2
FKBP5
RHOA
MST1
LAMA1
EPRS
BDKRB2
FCGR3A
COL18A1
SDC4
SNAI2
NR5A2
HLA-DQB1
KNG1
MMP12
SELE
SNAI1
RPS27A
HAMP
LAMC1
MMP24
CLCN3
SLIT3
CD63
TBX4
CCR9
BDKRB1
ACKR3
P2RX3
PEMT
RECK
CXCL6
FSTL3
RARRES1
RARRES2
BNC2
IL25
NCR1
IPO13
S100A13
MRPL28
TTC39B
RACK1
MIR23A
MIR23B
TRB
MIR503
ESRRB
CTSB
ACVR1
BMPR1B
ACTN1
APOA1
MGMT
HSPD1
ITGA4
FOXO1
FPR1
CNR1
PPARGC1A
PTGER3
HMGCR
CFI
CHRNA7
FPR2
PLA2G2A
EPHA3
CTSG
ACVR2A
CRHR1
MB
LTB4R
MYOD1
CD86
MTA1
MAP2
LOXL1
C9
IL24
CNTF
SNCG
CD80
KLRD1
LILRB1
LTB4R2
CXCL13
MSI1
MBD2
KLRC1
LILRB2
PECAM1
CNKSR1
MYOG
ZFP36
UCN3
UCN2
KIR3DS1
LINC00261
MIR33B
CDK6
MAPK8
COL1A1
DPP4
STAT6
CYP11A1
EPHX1
FOLR1
DCN
ABCC4
ENPP1
PTGIS
IGFBP7
CYP2E1
HMGA1
MSTN
NAT1
GLO1
ALOX15
CCR8
ESD
WNT2
USF1
LGALS1
HSPA1A
MGST1
DCLK1
RUNX3
HPGDS
CHGA
CALB1
SERPINB3
S100A12
PHB2
AZU1
CCL1
HPX
AMY2A
SOX15
PSG2
GNRH2
MIR520H
LOC110806262
ITGB2
APC
MCL1
IHH
MBL2
AKR1C2
F2R
EPCAM
DIABLO
IL12RB1
NCOR1
POU1F1
SFRP4
NCOR2
UBC
PCSK5
RASSF2
RERG
NUDT6
INTS9
MIR221
LINCMD1
ILK
PPP2R1A
POSTN
JAK3
FGA
ITGA3
IL11RA
SIK2
IL17F
RLN1
AXIN1
NLRC5
PTGER2
MMP11
EZH2
LMNB1
MIMT1
NRIP1
ETS1
TYRO3
FOXP1
GAS6
CADM1
NECTIN3
CXCR6
CCL17
CXCL16
MAP3K1
CACNA1A
GRIN2D
MTAP
MARK3
TLR1
HLA-DRA
ATIC
PDE5A
CDC73
C2
PTPRD
GPNMB
FOXP2
RFC1
TLR6
XRCC5
MAP3K4
SLC20A1
LAMC3
ALCAM
COL12A1
HNRNPF
ATP8B1
SKAP1
NUP133
TLR10
SYNE1
HOXB9
KLF3
SNX9
SYNJ2
PSMD13
DEFA4
ARID3B
RHOJ
RMND1
IL36G
CDKAL1
SERAC1
MACROD2
TFAP2D
FGD6
SNX11
NAALADL2
CDH20
CAPN14
COPZ2
AGBL4
ARHGAP42
ZBTB2
FAM114A1
DMRTA1
BEND5
C7orf50
COX8C
C1orf35
ETAA1
CCDC170
OR9Q1
CCN4
KIAA1549L
C18orf21
CALHM3
ARMT1
C10orf25
RFLNA
C7orf71
C14orf132
MROH5
CDC14C
TMEM78
C5orf67
GUCY2EP
C10orf142
MIR574
TUNAR
MIR1203
PLEKHM1P1
OR1E3
LINC00583
LINC00841
DEFT1P
SNAP25-AS1
MEIS1-AS2
LINC01239
COX10-AS1
OR7E154P
HOXB-AS4
MIR3685
MIR4418
LINC01435
RSL24D1P11
UBA52P6
BNIP3P1
LINC01365
CICP26
SLC16A6P1
SKAP1-AS1
SOD1P3
RN7SL822P
TSBP1-AS1
HSPA8P15
LINC02500
LINC02612
CDC42-AS1
SDAD1P2
PES1P2
PPIAP17
RNA5SP158
RNA5SP326
RN7SL318P
PARP1P2
HNRNPA1P38
LINC02815
ENSG00000237356
ENSG00000237838
ENSG00000271959
RAP1BP2
RNU6-786P
LINC02063
ENSG00000225680
ENSG00000254632
ENSG00000228412
ENSG00000228650
ENSG00000229116
ENSG00000235198
ENSG00000235495
ENSG00000270933
ENSG00000271399
ENSG00000271958
ENSG00000265982
ENSG00000266076
RNU6-808P
RNU6ATAC13P
LOC100506236
ENSG00000223561
ENSG00000277653
ENSG00000284615
GC06M019417
ENSG00000254227
ENSG00000230695
ENSG00000234686
ENSG00000236921
ENSG00000237590
ENSG00000237753
ENSG00000257943
ENSG00000259093
ENSG00000259621
ENSG00000260763
ENSG00000271358
ENSG00000267098
LOC105376845
ENSG00000274055
GC06M019801
ENSG00000249863
ENSG00000255288
ENSG00000228064
ENSG00000238854
GC02M066566
GC19P013200
GC15P098909
GC19M013244
GC08P133196
GC09M022195
ENSG00000285873
GC02P114533
GC02P215427
ENSG00000285409
GC06M019684
GC06M151579
GC06M158055
ENSG00000249943
ENSG00000243635
ENSG00000258595
ENSG00000258932
PIR59324
PIR37397
LOC105373868
LOC105373143
LOC102723635
GC06P075070
GC06P151669
GC06P151812
GC06P152365
GC07M025774
GC02M112788
GC12P095319
LOC105375789
GC01M022117
GC01P022090
GC01P022144
ENSG00000225356
GC03P024859
ENSG00000278256
PIR57871
GC03P024983
CCDC144NL-AS1
GAP43
GJB1
GJB2
SKP2
CKS1B
CYP1A2
DFFA
DFFB
ARX
CRHBP
SSTR1
SSTR5
KIR2DL4
SGPP2
NR0B1
PLAUR
RB1
EPAS1
LIFR
TP63
ADIPOR1
ADIPOR2
MIR381
WNT7A
SGK1
CYCS
VWF
UGT1A1
KRT17
LPAR2
ANGPTL1
CAPN7
BOK
OLFM4
LPAR4
CCL22
PIK3CG
NCOA2
AJAP1
TLR3
PRLR
XIAP
GHSR
BIRC3
PAX8
CYP27B1
TDO2
CCR4
FGF9
ARRB1
ARRB2
TCL1A
GHRHR
IL22
TLN1
ZFP42
CGB5
MIR195
MIR363
ADAM10
MAP3K7
NTRK3
NOS1
PLAT
INS
MAPK9
KDM1A
BECN1
PPIA
YWHAQ
AVPR1A
LCN2
INHA
SDC1
SELENBP1
CRHR2
AHSP
MIR10B
LOC106728418
LDLR
HDAC3
RAD50
PRKAA1
NCOA3
IRS1
CBR1
ACP5
GNB1
TTK
SNRPN
FSCN1
MED12
ELN
AGTR2
GNB2
GNB4
TIA1
GPT
EEF1D
PRPF8
APOA4
BCOR
HOXD9
CCT2
C4BPA
EIF6
E2F6
NFYA
OVGP1
RPL8
CD68
NAT10
NCOA6
CORO1C
AGFG1
STOM
CHD6
AP2A2
HNRNPH2
ALYREF
FIP1L1
MMP27
UBXN11
SYNCRIP
MPRIP
HOXC10
FBXO45
YTHDF1
MED9
PRR12
GCN1
CENPS-CORT
CD74
TFPI2
MDM2
PIK3R1
ALB
SPARC
RXRA
TTR
KRT14
KRT5
ACTN4
SERPING1
SLC2A4
TGIF1
KRT4
APOH
TOR1A
IL18R1
KRT10
ABCB7
MEGF10
CEACAM3
PELP1
TIMP4
IL18BP
IBSP
PNOC
TOR2A
SCGB2A2
HSD3BP4
LOC110386947
CCNE1
TPO
CCR3
PTGER1
TCF21
LOC111188156
JAK2
FLT4
CREBBP
KAT2B
BMP2
CTSH
FBLN1
SLC7A11
NTF3
CDX2
SELL
PPP1R13L
HIST1H3A
CHST4
FBXO5
MIR21
TGFBR2
MAPK10
PTPRC
NT5E
HSD11B1
CYP2D6
TNNI3
GATA4
CYP3A5
PPP2R1B
REN
AQP2
TGFA
ANXA5
PDE4A
ALDH3A2
CPB2
PPARA
ELK1
CEBPB
CD34
THY1
SMAD7
TG
IL7
MCAM
MED1
SP3
PDPN
HLX
MLANA
LSR
DLX4
MUC5AC
TRO
LBX1
LHX9
BCAS3
SPA17
FNDC5
ANOS1
KLRA1P
NGF-AS1
LOC110366354
