# Supplementary material for: Utilizing network pharmacology and molecular docking to explore the underlying mechanism of Guizhi Fuling Wan in treating endometriosis
Source: PeerJ. 2021 Apr 2;9:e11087. doi: 10.7717/peerj.11087 (PMC8020871; doi:10.7717/peerj.11087)
Supplement: Supplemental Information 1 [file peerj-09-11087-s001.zip › PPI of 95 nodes.xlsx]

## Sheet: Sheet1
node1	node2	node1_string_internal_id	node2_string_internal_id	node1_external_id	node2_external_id	neighborhood_on_chromosome	gene_fusion	phylogenetic_cooccurrence	homology	coexpression	experimentally_determined_interaction	database_annotated	automated_textmining	combined_score
EGFR	EGF	4436186	4435570	9606.ENSP00000275493	9606.ENSP00000265171	0	0	0	0	0.16	0.933	0.9	0.972	0.999
NCOA2	AR	4448095	4444436	9606.ENSP00000399968	9606.ENSP00000363822	0	0	0	0	0	0.974	0.9	0.794	0.999
CDKN1A	TP53	4447168	4435880	9606.ENSP00000384849	9606.ENSP00000269305	0	0	0	0	0	0.696	0.9	0.97	0.999
CDKN1A	CCND1	4447168	4433391	9606.ENSP00000384849	9606.ENSP00000227507	0	0	0	0	0.084	0.993	0.9	0.857	0.999
AKT1	NOS3	4450372	4437409	9606.ENSP00000451828	9606.ENSP00000297494	0	0	0	0	0.049	0.693	0.9	0.97	0.999
MAPK8	JUN	4446429	4443699	9606.ENSP00000378974	9606.ENSP00000360266	0	0	0	0	0	0.788	0.9	0.985	0.999
JUN	FOS	4443699	4438204	9606.ENSP00000360266	9606.ENSP00000306245	0	0	0	0	0.656	0.879	0.9	0.975	0.999
NCOA2	PPARG	4448095	4436745	9606.ENSP00000399968	9606.ENSP00000287820	0	0	0	0	0.062	0.974	0.9	0.356	0.998
NCOA2	NR3C1	4448095	4433539	9606.ENSP00000399968	9606.ENSP00000231509	0	0	0	0	0.062	0.972	0.9	0.584	0.998
CCNB1	CDKN1B	4434484	4433436	9606.ENSP00000256442	9606.ENSP00000228872	0	0	0	0	0	0.994	0	0.649	0.998
RELA	NFKBIA	4447098	4432983	9606.ENSP00000384273	9606.ENSP00000216797	0	0.003	0	0	0.084	0.953	0.9	0.77	0.998
NCOA1	PPARG	4447214	4436745	9606.ENSP00000385216	9606.ENSP00000287820	0	0	0	0	0	0.974	0.9	0.583	0.998
CYP1A1	AHR	4445265	4433805	9606.ENSP00000369050	9606.ENSP00000242057	0	0	0	0	0.061	0	0.9	0.975	0.997
AKT1	INS	4450372	4446661	9606.ENSP00000451828	9606.ENSP00000380432	0	0	0	0	0	0.262	0.9	0.967	0.997
ESR1	NCOA1	4448358	4447214	9606.ENSP00000405330	9606.ENSP00000385216	0	0	0	0	0	0.921	0.9	0.659	0.997
CDKN2A	TP53	4448997	4435880	9606.ENSP00000418915	9606.ENSP00000269305	0	0	0	0	0	0.384	0.9	0.968	0.997
PTEN	TP53	4443848	4435880	9606.ENSP00000361021	9606.ENSP00000269305	0	0	0	0	0	0.472	0.9	0.963	0.997
IL10	TNF	4448642	4448041	9606.ENSP00000412237	9606.ENSP00000398698	0	0	0	0	0.097	0	0.9	0.974	0.997
RXRA	NCOA2	4449061	4448095	9606.ENSP00000419692	9606.ENSP00000399968	0	0	0	0	0.061	0.963	0.9	0.458	0.997
IL10	IL6	4448642	4447254	9606.ENSP00000412237	9606.ENSP00000385675	0	0	0	0	0.077	0	0.9	0.974	0.997
RXRA	PPARG	4449061	4436745	9606.ENSP00000419692	9606.ENSP00000287820	0	0	0	0.694	0.061	0.961	0.9	0.821	0.997
IL1B	IL1A	4435241	4435240	9606.ENSP00000263341	9606.ENSP00000263339	0	0	0	0	0.753	0	0.9	0.921	0.997
RXRA	NCOA1	4449061	4447214	9606.ENSP00000419692	9606.ENSP00000385216	0	0	0	0	0	0.962	0.9	0.459	0.997
BIRC5	CCNB1	4437778	4434484	9606.ENSP00000301633	9606.ENSP00000256442	0	0	0	0	0.888	0.185	0.9	0.651	0.996
NFE2L2	HMOX1	4446632	4432912	9606.ENSP00000380252	9606.ENSP00000216117	0	0	0	0	0	0	0.9	0.968	0.996
MYC	CDKN1A	4451407	4447168	9606.ENSP00000479618	9606.ENSP00000384849	0	0	0	0	0	0.378	0.9	0.945	0.996
IL10	IL1B	4448642	4435241	9606.ENSP00000412237	9606.ENSP00000263341	0	0	0	0	0.085	0	0.9	0.96	0.996
ERBB2	EGF	4435897	4435570	9606.ENSP00000269571	9606.ENSP00000265171	0	0	0	0	0.16	0.406	0.9	0.94	0.996
JUN	MAPK1	4443699	4432880	9606.ENSP00000360266	9606.ENSP00000215832	0	0	0	0	0	0.411	0.9	0.952	0.996
VEGFA	HIF1A	4451310	4449842	9606.ENSP00000478570	9606.ENSP00000437955	0	0	0	0	0.062	0.348	0.9	0.947	0.996
CDKN1B	CCND1	4433436	4433391	9606.ENSP00000228872	9606.ENSP00000227507	0	0	0	0	0.061	0.833	0.9	0.827	0.996
IGF2	IGFBP3	4447717	4445494	9606.ENSP00000391826	9606.ENSP00000370473	0	0	0	0	0.155	0.379	0.9	0.938	0.996
AKT1	CDKN1A	4450372	4447168	9606.ENSP00000451828	9606.ENSP00000384849	0	0	0	0	0	0.696	0.9	0.851	0.995
AKT1	CDKN1B	4450372	4433436	9606.ENSP00000451828	9606.ENSP00000228872	0	0	0	0	0	0.709	0.9	0.872	0.995
IL10	CCL2	4448642	4433339	9606.ENSP00000412237	9606.ENSP00000225831	0	0	0	0	0	0	0.9	0.955	0.995
MAPK8	TP53	4446429	4435880	9606.ENSP00000378974	9606.ENSP00000269305	0	0	0	0	0	0.472	0.9	0.915	0.995
ESR1	NCOA2	4448358	4448095	9606.ENSP00000405330	9606.ENSP00000399968	0	0	0	0	0.062	0.9	0.9	0.583	0.995
TNF	VCAM1	4448041	4437090	9606.ENSP00000398698	9606.ENSP00000294728	0	0	0	0	0	0	0.9	0.949	0.994
AKT1	TP53	4450372	4435880	9606.ENSP00000451828	9606.ENSP00000269305	0	0	0	0	0.054	0.147	0.9	0.941	0.994
PPARA	NCOA1	4447242	4447214	9606.ENSP00000385523	9606.ENSP00000385216	0	0	0	0	0.051	0.9	0.9	0.418	0.993
VEGFA	NOS3	4451310	4437409	9606.ENSP00000478570	9606.ENSP00000297494	0	0	0	0	0.062	0	0.9	0.934	0.993
VEGFA	EGF	4451310	4435570	9606.ENSP00000478570	9606.ENSP00000265171	0	0	0	0	0	0	0.9	0.937	0.993
MYC	CDKN2A	4451407	4448997	9606.ENSP00000479618	9606.ENSP00000418915	0	0	0	0	0	0.379	0.9	0.902	0.993
CDKN1A	CCNB1	4447168	4434484	9606.ENSP00000384849	9606.ENSP00000256442	0	0	0	0	0	0.774	0.9	0.744	0.993
VEGFA	TGFB1	4451310	4433189	9606.ENSP00000478570	9606.ENSP00000221930	0	0	0	0	0	0	0.9	0.939	0.993
TNF	NFKBIA	4448041	4432983	9606.ENSP00000398698	9606.ENSP00000216797	0	0	0	0	0.152	0.379	0.9	0.874	0.992
MYC	JUN	4451407	4443699	9606.ENSP00000479618	9606.ENSP00000360266	0	0	0	0	0.063	0.379	0.9	0.878	0.992
CDKN2A	CCND1	4448997	4433391	9606.ENSP00000418915	9606.ENSP00000227507	0	0	0	0	0.061	0.313	0.9	0.901	0.992
MYC	AKT1	4451407	4450372	9606.ENSP00000479618	9606.ENSP00000451828	0	0	0	0	0.052	0.156	0.9	0.915	0.992
FOS	MAPK1	4438204	4432880	9606.ENSP00000306245	9606.ENSP00000215832	0	0	0	0	0	0.523	0.9	0.852	0.992
INS	EGF	4446661	4435570	9606.ENSP00000380432	9606.ENSP00000265171	0	0	0	0	0	0	0.8	0.957	0.991
JUN	TP53	4443699	4435880	9606.ENSP00000360266	9606.ENSP00000269305	0	0	0	0	0	0.127	0.9	0.912	0.991
AKT1	ESR1	4450372	4448358	9606.ENSP00000451828	9606.ENSP00000405330	0	0	0	0	0.055	0.407	0.9	0.867	0.991
IL10	CXCL10	4448642	4438146	9606.ENSP00000412237	9606.ENSP00000305651	0	0	0	0	0.083	0	0.9	0.913	0.991
MAPK8	FOS	4446429	4438204	9606.ENSP00000378974	9606.ENSP00000306245	0	0	0	0	0	0.26	0.9	0.885	0.99
ESR1	CCND1	4448358	4433391	9606.ENSP00000405330	9606.ENSP00000227507	0	0	0	0	0	0.384	0.9	0.858	0.99
TNF	RELA	4448041	4447098	9606.ENSP00000398698	9606.ENSP00000384273	0	0	0	0	0	0.428	0.9	0.849	0.99
AKT1	PTEN	4450372	4443848	9606.ENSP00000451828	9606.ENSP00000361021	0	0	0	0	0.06	0.472	0	0.981	0.99
VEGFA	MMP9	4451310	4443919	9606.ENSP00000478570	9606.ENSP00000361405	0	0	0	0	0	0	0.8	0.946	0.989
ITGB2	ICAM1	4446737	4435501	9606.ENSP00000380948	9606.ENSP00000264832	0	0	0	0	0.113	0.379	0.9	0.829	0.989
TNF	IL1B	4448041	4435241	9606.ENSP00000398698	9606.ENSP00000263341	0	0	0	0	0.441	0	0	0.981	0.989
AKT1	HIF1A	4450372	4449842	9606.ENSP00000451828	9606.ENSP00000437955	0	0	0	0	0	0.362	0.9	0.827	0.988
CXCL11	CXCL10	4438264	4438146	9606.ENSP00000306884	9606.ENSP00000305651	0	0	0	0.818	0.842	0.221	0.9	0.896	0.988
NCOA1	NR3C1	4447214	4433539	9606.ENSP00000385216	9606.ENSP00000231509	0	0	0	0	0.061	0.525	0.9	0.769	0.988
NCOA1	AR	4447214	4444436	9606.ENSP00000385216	9606.ENSP00000363822	0	0	0	0	0	0.525	0.9	0.751	0.987
MYC	MAPK1	4451407	4432880	9606.ENSP00000479618	9606.ENSP00000215832	0	0	0	0	0	0.379	0.9	0.798	0.986
TOP2A	CCNB1	4448614	4434484	9606.ENSP00000411532	9606.ENSP00000256442	0	0	0	0	0.964	0.057	0	0.622	0.986
TNF	JUN	4448041	4443699	9606.ENSP00000398698	9606.ENSP00000360266	0	0	0	0	0	0	0.9	0.871	0.986
AR	CCND1	4444436	4433391	9606.ENSP00000363822	9606.ENSP00000227507	0	0	0	0	0.061	0.384	0.9	0.795	0.986
HDAC2	TP53	4449546	4435880	9606.ENSP00000430432	9606.ENSP00000269305	0	0	0	0	0.061	0.681	0.9	0.602	0.986
JUN	CCND1	4443699	4433391	9606.ENSP00000360266	9606.ENSP00000227507	0	0	0	0	0	0	0.9	0.862	0.985
ESR1	NOS3	4448358	4437409	9606.ENSP00000405330	9606.ENSP00000297494	0	0	0	0	0	0.472	0.9	0.749	0.985
IGFBP3	TP53	4445494	4435880	9606.ENSP00000370473	9606.ENSP00000269305	0	0	0	0	0	0	0.9	0.858	0.985
IL10	ICAM1	4448642	4435501	9606.ENSP00000412237	9606.ENSP00000264832	0	0	0	0	0	0	0.9	0.858	0.985
JUN	NR3C1	4443699	4433539	9606.ENSP00000360266	9606.ENSP00000231509	0	0	0	0	0	0.472	0.9	0.739	0.985
TP53	MAPK1	4435880	4432880	9606.ENSP00000269305	9606.ENSP00000215832	0	0	0	0	0.055	0.532	0.8	0.859	0.985
TNF	IL6	4448041	4447254	9606.ENSP00000398698	9606.ENSP00000385675	0	0	0	0	0.123	0	0	0.982	0.984
IL6	IL1B	4447254	4435241	9606.ENSP00000385675	9606.ENSP00000263341	0	0	0	0	0.43	0	0	0.973	0.984
IL6	JUN	4447254	4443699	9606.ENSP00000385675	9606.ENSP00000360266	0	0	0	0	0.053	0	0.9	0.85	0.984
BCL2	TP53	4446777	4435880	9606.ENSP00000381185	9606.ENSP00000269305	0	0	0	0	0.05	0.525	0.9	0.705	0.984
BAX	TP53	4437004	4435880	9606.ENSP00000293288	9606.ENSP00000269305	0	0	0	0	0.05	0.578	0.9	0.669	0.984
CNR1	DRD2	4443334	4442557	9606.ENSP00000358513	9606.ENSP00000354859	0	0	0	0	0.089	0	0.9	0.844	0.984
MYC	ESR1	4451407	4448358	9606.ENSP00000479618	9606.ENSP00000405330	0	0	0	0	0	0.442	0.9	0.721	0.983
VEGFA	JUN	4451310	4443699	9606.ENSP00000478570	9606.ENSP00000360266	0	0	0	0	0.066	0.261	0.9	0.794	0.983
IL6	RELA	4447254	4447098	9606.ENSP00000385675	9606.ENSP00000384273	0	0	0	0	0	0.223	0.9	0.804	0.983
TNF	PPARG	4448041	4436745	9606.ENSP00000398698	9606.ENSP00000287820	0	0	0	0	0	0	0.9	0.827	0.982
TP53	CDKN1B	4435880	4433436	9606.ENSP00000269305	9606.ENSP00000228872	0	0	0	0	0	0.065	0.9	0.831	0.982
IL6	CCL2	4447254	4433339	9606.ENSP00000385675	9606.ENSP00000225831	0	0	0	0	0.267	0	0	0.977	0.982
ESR1	FOS	4448358	4438204	9606.ENSP00000405330	9606.ENSP00000306245	0	0	0	0	0	0.475	0.9	0.688	0.982
IL6	FOS	4447254	4438204	9606.ENSP00000385675	9606.ENSP00000306245	0	0	0	0	0.088	0	0.9	0.819	0.982
IL6	MAPK1	4447254	4432880	9606.ENSP00000385675	9606.ENSP00000215832	0	0	0	0	0	0	0.9	0.834	0.982
TNF	FOS	4448041	4438204	9606.ENSP00000398698	9606.ENSP00000306245	0	0	0	0	0	0	0.9	0.819	0.981
CDKN2A	CDKN1A	4448997	4447168	9606.ENSP00000418915	9606.ENSP00000384849	0	0	0	0	0.081	0	0.9	0.815	0.981
HDAC2	RELA	4449546	4447098	9606.ENSP00000430432	9606.ENSP00000384273	0	0	0	0	0.045	0.698	0.9	0.421	0.981
CDKN1A	JUN	4447168	4443699	9606.ENSP00000384849	9606.ENSP00000360266	0	0	0	0	0.079	0.305	0.9	0.743	0.981
VEGFA	IGF2	4451310	4447717	9606.ENSP00000478570	9606.ENSP00000391826	0	0	0	0	0.069	0	0.9	0.809	0.98
RELA	JUN	4447098	4443699	9606.ENSP00000384273	9606.ENSP00000360266	0	0	0	0	0.069	0.457	0.9	0.667	0.98
ESR1	JUN	4448358	4443699	9606.ENSP00000405330	9606.ENSP00000360266	0	0	0	0	0	0.472	0.9	0.646	0.979
VEGFA	EGFR	4451310	4436186	9606.ENSP00000478570	9606.ENSP00000275493	0	0	0	0	0.089	0	0.6	0.947	0.979
VEGFA	MMP2	4451310	4433061	9606.ENSP00000478570	9606.ENSP00000219070	0	0	0	0	0.065	0	0.8	0.899	0.979
AKT1	PIK3CG	4450372	4442215	9606.ENSP00000451828	9606.ENSP00000352121	0	0	0	0	0.063	0.174	0.9	0.771	0.979
AKT1	RAF1	4450372	4434195	9606.ENSP00000451828	9606.ENSP00000251849	0	0	0	0.581	0	0.695	0.9	0.879	0.979
JUN	CCL2	4443699	4433339	9606.ENSP00000360266	9606.ENSP00000225831	0	0	0	0	0.062	0	0.9	0.792	0.978
AKT1	IL2	4450372	4433376	9606.ENSP00000451828	9606.ENSP00000226730	0	0	0	0	0	0	0.9	0.793	0.978
RELA	IL2	4447098	4433376	9606.ENSP00000384273	9606.ENSP00000226730	0	0	0	0	0	0.342	0.9	0.694	0.978
MAPK8	ERBB2	4446429	4435897	9606.ENSP00000378974	9606.ENSP00000269571	0	0	0	0	0	0	0.9	0.788	0.978
ITGB2	VCAM1	4446737	4437090	9606.ENSP00000380948	9606.ENSP00000294728	0	0	0	0	0.444	0	0.9	0.63	0.977
JUN	HMOX1	4443699	4432912	9606.ENSP00000360266	9606.ENSP00000216117	0	0	0	0	0	0	0.9	0.784	0.977
HIF1A	TP53	4449842	4435880	9606.ENSP00000437955	9606.ENSP00000269305	0	0	0	0	0	0.379	0.9	0.674	0.977
MYC	TNF	4451407	4448041	9606.ENSP00000479618	9606.ENSP00000398698	0	0	0	0	0.062	0	0.9	0.769	0.976
TNF	IFNG	4448041	4433446	9606.ENSP00000398698	9606.ENSP00000229135	0	0	0	0	0.152	0.379	0	0.957	0.975
ALOX5	PTGS2	4444382	4442894	9606.ENSP00000363512	9606.ENSP00000356438	0	0	0	0	0.08	0	0.9	0.758	0.975
MAPK8	IL2	4446429	4433376	9606.ENSP00000378974	9606.ENSP00000226730	0	0	0	0	0	0	0.9	0.769	0.975
PTGS2	IL1B	4442894	4435241	9606.ENSP00000356438	9606.ENSP00000263341	0	0	0	0	0.561	0	0	0.943	0.974
PPARG	TP53	4436745	4435880	9606.ENSP00000287820	9606.ENSP00000269305	0	0	0	0	0	0	0.9	0.751	0.974
CDKN1A	CDKN1B	4447168	4433436	9606.ENSP00000384849	9606.ENSP00000228872	0	0	0	0.739	0	0.689	0.9	0.872	0.974
SLC2A4	PPARG	4439402	4436745	9606.ENSP00000320935	9606.ENSP00000287820	0	0	0	0	0.061	0	0.9	0.736	0.973
HIF1A	EGFR	4449842	4436186	9606.ENSP00000437955	9606.ENSP00000275493	0	0	0	0	0	0	0.9	0.743	0.973
CDKN2A	CDKN1B	4448997	4433436	9606.ENSP00000418915	9606.ENSP00000228872	0	0	0	0	0	0	0.9	0.741	0.973
IL10	IL1A	4448642	4435240	9606.ENSP00000412237	9606.ENSP00000263339	0	0	0	0	0.063	0	0.9	0.738	0.973
ALOX5	PTGS1	4444382	4442503	9606.ENSP00000363512	9606.ENSP00000354612	0	0	0	0	0.095	0	0.9	0.728	0.973
NFE2L2	JUN	4446632	4443699	9606.ENSP00000380252	9606.ENSP00000360266	0	0	0	0	0	0.4	0.9	0.578	0.972
CDKN1A	MAPK8	4447168	4446429	9606.ENSP00000384849	9606.ENSP00000378974	0	0	0	0	0	0.379	0.9	0.593	0.972
MYC	RELA	4451407	4447098	9606.ENSP00000479618	9606.ENSP00000384273	0	0	0	0	0	0.379	0.9	0.587	0.972
FOS	NR3C1	4438204	4433539	9606.ENSP00000306245	9606.ENSP00000231509	0	0	0	0	0.055	0.299	0.9	0.634	0.972
IL6	ERBB2	4447254	4435897	9606.ENSP00000385675	9606.ENSP00000269571	0	0	0	0	0	0	0.9	0.739	0.972
ESR1	MAPK1	4448358	4432880	9606.ENSP00000405330	9606.ENSP00000215832	0	0	0	0	0	0.399	0.9	0.57	0.971
TNF	CCL2	4448041	4433339	9606.ENSP00000398698	9606.ENSP00000225831	0	0	0	0	0.062	0	0	0.969	0.971
AKT1	CAT	4450372	4433793	9606.ENSP00000451828	9606.ENSP00000241052	0.043	0	0	0	0	0.073	0.9	0.715	0.971
JUN	IL2	4443699	4433376	9606.ENSP00000360266	9606.ENSP00000226730	0	0	0	0	0	0.313	0.9	0.621	0.971
TP53	NR3C1	4435880	4433539	9606.ENSP00000269305	9606.ENSP00000231509	0	0	0	0	0	0.379	0.9	0.572	0.971
EGFR	ERBB2	4436186	4435897	9606.ENSP00000275493	9606.ENSP00000269571	0	0	0	0.941	0.077	0.699	0.9	0.967	0.971
IL6	CRP	4447254	4434405	9606.ENSP00000385675	9606.ENSP00000255030	0	0	0	0	0	0	0	0.97	0.97
HIF1A	JUN	4449842	4443699	9606.ENSP00000437955	9606.ENSP00000360266	0	0	0	0	0	0.379	0.9	0.561	0.97
FOS	CCL2	4438204	4433339	9606.ENSP00000306245	9606.ENSP00000225831	0	0	0	0	0	0	0.9	0.719	0.97
COL1A1	MMP2	4433346	4433061	9606.ENSP00000225964	9606.ENSP00000219070	0	0	0	0	0.89	0.379	0	0.6	0.97
INS	SLC2A4	4446661	4439402	9606.ENSP00000380432	9606.ENSP00000320935	0	0	0	0	0	0	0	0.968	0.969
MYC	TP53	4451407	4435880	9606.ENSP00000479618	9606.ENSP00000269305	0	0	0	0	0.091	0.139	0	0.964	0.969
HIF1A	NOS3	4449842	4437409	9606.ENSP00000437955	9606.ENSP00000297494	0	0	0	0	0	0	0.9	0.706	0.969
FOS	TP53	4438204	4435880	9606.ENSP00000306245	9606.ENSP00000269305	0	0	0	0	0	0	0.9	0.706	0.969
FOS	PPARG	4438204	4436745	9606.ENSP00000306245	9606.ENSP00000287820	0	0	0	0	0	0.098	0.9	0.683	0.968
RELA	FOS	4447098	4438204	9606.ENSP00000384273	9606.ENSP00000306245	0	0	0	0	0	0.379	0.9	0.539	0.968
ELK1	FOS	4451738	4438204	9606.ENSP00000483056	9606.ENSP00000306245	0	0	0	0	0	0.379	0.9	0.532	0.968
JUN	NFKBIA	4443699	4432983	9606.ENSP00000360266	9606.ENSP00000216797	0	0	0	0	0.125	0	0.9	0.671	0.968
PTEN	EGFR	4443848	4436186	9606.ENSP00000361021	9606.ENSP00000275493	0	0	0	0	0	0.472	0	0.94	0.967
BCL2	BAX	4446777	4437004	9606.ENSP00000381185	9606.ENSP00000293288	0	0	0	0.645	0	0.58	0.9	0.734	0.967
RELA	CCND1	4447098	4433391	9606.ENSP00000384273	9606.ENSP00000227507	0	0	0	0	0	0.313	0.9	0.559	0.967
INS	EGFR	4446661	4436186	9606.ENSP00000380432	9606.ENSP00000275493	0	0	0	0	0	0	0.8	0.843	0.967
TF	C3	4447279	4433951	9606.ENSP00000385834	9606.ENSP00000245907	0	0	0	0	0.136	0.182	0.9	0.593	0.967
FOS	CCND1	4438204	4433391	9606.ENSP00000306245	9606.ENSP00000227507	0	0	0	0	0	0	0.9	0.685	0.967
IGFBP3	MMP2	4445494	4433061	9606.ENSP00000370473	9606.ENSP00000219070	0	0	0	0	0.196	0.379	0.9	0.413	0.966
VEGFA	AKT1	4451310	4450372	9606.ENSP00000478570	9606.ENSP00000451828	0	0	0	0	0.063	0.342	0	0.95	0.966
IGF2	EGF	4447717	4435570	9606.ENSP00000391826	9606.ENSP00000265171	0	0	0	0	0	0	0.9	0.672	0.965
MYC	BCL2	4451407	4446777	9606.ENSP00000479618	9606.ENSP00000381185	0	0	0	0	0	0.456	0.9	0.407	0.965
MAPK8	NR3C1	4446429	4433539	9606.ENSP00000378974	9606.ENSP00000231509	0	0	0	0	0.054	0.379	0.9	0.476	0.965
EGF	TGFB1	4435570	4433189	9606.ENSP00000265171	9606.ENSP00000221930	0	0	0	0	0	0	0.9	0.67	0.965
EGFR	MAPK1	4436186	4432880	9606.ENSP00000275493	9606.ENSP00000215832	0	0	0	0.577	0	0.472	0.9	0.887	0.965
ESR1	PGR	4448358	4439740	9606.ENSP00000405330	9606.ENSP00000325120	0	0	0	0.679	0.102	0.472	0.9	0.964	0.964
MYC	CCND1	4451407	4433391	9606.ENSP00000479618	9606.ENSP00000227507	0	0	0	0	0.069	0	0	0.963	0.964
RAF1	MAPK1	4434195	4432880	9606.ENSP00000251849	9606.ENSP00000215832	0	0	0	0.587	0.064	0.447	0.9	0.888	0.964
HDAC2	NR3C1	4449546	4433539	9606.ENSP00000430432	9606.ENSP00000231509	0	0	0	0	0	0.3	0.9	0.527	0.964
EGFR	TP53	4436186	4435880	9606.ENSP00000275493	9606.ENSP00000269305	0	0	0	0	0	0.294	0	0.951	0.964
TP53	CCND1	4435880	4433391	9606.ENSP00000269305	9606.ENSP00000227507	0	0	0	0	0.061	0.379	0	0.942	0.963
RELA	NR3C1	4447098	4433539	9606.ENSP00000384273	9606.ENSP00000231509	0	0	0	0	0	0.393	0.9	0.443	0.963
JUN	IL1B	4443699	4435241	9606.ENSP00000360266	9606.ENSP00000263341	0	0	0	0	0.052	0	0.8	0.82	0.963
ESR1	CYP19A1	4448358	4446543	9606.ENSP00000405330	9606.ENSP00000379683	0	0	0	0	0	0.085	0	0.96	0.962
CYP1A1	GSTM1	4445265	4438694	9606.ENSP00000369050	9606.ENSP00000311469	0	0	0	0	0.061	0.077	0.65	0.892	0.962
RELA	PPARG	4447098	4436745	9606.ENSP00000384273	9606.ENSP00000287820	0	0	0	0	0	0.472	0.9	0.348	0.962
NR3C1	MAPK1	4433539	4432880	9606.ENSP00000231509	9606.ENSP00000215832	0	0	0	0	0	0.399	0.9	0.413	0.961
NCOA2	PPARA	4448095	4447242	9606.ENSP00000399968	9606.ENSP00000385523	0	0	0	0	0.061	0.512	0.9	0.262	0.961
NFKBIA	MAPK1	4432983	4432880	9606.ENSP00000216797	9606.ENSP00000215832	0	0	0	0	0	0.185	0.9	0.561	0.961
TNF	ICAM1	4448041	4435501	9606.ENSP00000398698	9606.ENSP00000264832	0	0	0	0	0.119	0	0	0.957	0.96
VEGFA	IL6	4451310	4447254	9606.ENSP00000478570	9606.ENSP00000385675	0	0	0	0	0.063	0	0	0.957	0.959
RELA	IFNG	4447098	4433446	9606.ENSP00000384273	9606.ENSP00000229135	0	0	0	0	0	0	0.9	0.614	0.959
MMP9	MMP3	4443919	4437610	9606.ENSP00000361405	9606.ENSP00000299855	0	0	0	0.791	0.518	0	0.9	0.911	0.959
IL6	IL2	4447254	4433376	9606.ENSP00000385675	9606.ENSP00000226730	0	0	0	0	0	0	0	0.958	0.959
PPARA	NFKBIA	4447242	4432983	9606.ENSP00000385523	9606.ENSP00000216797	0	0	0	0	0	0	0.9	0.614	0.959
HIF1A	CDKN2A	4449842	4448997	9606.ENSP00000437955	9606.ENSP00000418915	0	0	0	0	0	0.379	0.9	0.402	0.959
HDAC2	JUN	4449546	4443699	9606.ENSP00000430432	9606.ENSP00000360266	0	0	0	0	0	0.327	0.9	0.435	0.958
NCOA2	NCOA1	4448095	4447214	9606.ENSP00000399968	9606.ENSP00000385216	0	0	0	0.817	0.082	0.51	0.9	0.849	0.958
RXRA	PPARA	4449061	4447242	9606.ENSP00000419692	9606.ENSP00000385523	0	0	0	0.695	0.062	0.478	0.9	0.715	0.958
IL6	C3	4447254	4433951	9606.ENSP00000385675	9606.ENSP00000245907	0	0	0	0	0.071	0	0.9	0.59	0.958
IL10	IL2	4448642	4433376	9606.ENSP00000412237	9606.ENSP00000226730	0	0	0	0	0	0	0	0.956	0.957
PGR	MAPK1	4439740	4432880	9606.ENSP00000325120	9606.ENSP00000215832	0	0	0	0	0	0.399	0.9	0.354	0.957
TNF	IL2	4448041	4433376	9606.ENSP00000398698	9606.ENSP00000226730	0	0	0	0	0	0	0	0.956	0.957
BIRC5	TP53	4437778	4435880	9606.ENSP00000301633	9606.ENSP00000269305	0	0	0	0	0.088	0	0.9	0.571	0.957
VEGFA	ERBB2	4451310	4435897	9606.ENSP00000478570	9606.ENSP00000269571	0	0	0	0	0	0	0.6	0.895	0.956
JUN	PPARG	4443699	4436745	9606.ENSP00000360266	9606.ENSP00000287820	0	0	0	0	0	0.144	0.9	0.533	0.956
TNF	NR3C1	4448041	4433539	9606.ENSP00000398698	9606.ENSP00000231509	0	0	0	0	0	0	0.9	0.577	0.955
HIF1A	NCOA1	4449842	4447214	9606.ENSP00000437955	9606.ENSP00000385216	0	0	0	0.548	0	0.529	0.9	0.221	0.955
SELE	ICAM1	4440292	4435501	9606.ENSP00000331736	9606.ENSP00000264832	0	0	0	0	0.058	0	0	0.953	0.954
NCOA1	PGR	4447214	4439740	9606.ENSP00000385216	9606.ENSP00000325120	0	0	0	0	0	0.525	0.8	0.562	0.954
IL2	MAPK1	4433376	4432880	9606.ENSP00000226730	9606.ENSP00000215832	0	0	0	0	0	0	0.9	0.559	0.954
PGR	ERBB2	4439740	4435897	9606.ENSP00000325120	9606.ENSP00000269571	0	0	0	0	0	0.36	0	0.931	0.954
RELA	IL1B	4447098	4435241	9606.ENSP00000384273	9606.ENSP00000263341	0	0	0	0	0	0	0.9	0.559	0.954
MMP3	EGFR	4437610	4436186	9606.ENSP00000299855	9606.ENSP00000275493	0	0	0	0	0.076	0	0.9	0.543	0.954
IL6	ICAM1	4447254	4435501	9606.ENSP00000385675	9606.ENSP00000264832	0	0	0	0	0.152	0	0	0.947	0.953
IL6	IGFBP3	4447254	4445494	9606.ENSP00000385675	9606.ENSP00000370473	0	0	0	0	0.076	0	0.9	0.536	0.953
BCL2	MAPK8	4446777	4446429	9606.ENSP00000381185	9606.ENSP00000378974	0	0	0	0	0	0.386	0.9	0.29	0.952
RELA	MAPK1	4447098	4432880	9606.ENSP00000384273	9606.ENSP00000215832	0	0	0	0	0	0	0.9	0.541	0.952
CYP1A2	CYP3A4	4441211	4440831	9606.ENSP00000342007	9606.ENSP00000337915	0	0	0.442	0.604	0.139	0	0.9	0.935	0.952
RELA	MAPK8	4447098	4446429	9606.ENSP00000384273	9606.ENSP00000378974	0	0	0	0	0	0	0.8	0.769	0.952
JUN	NOS3	4443699	4437409	9606.ENSP00000360266	9606.ENSP00000297494	0	0	0	0	0	0	0.9	0.542	0.952
CYP19A1	AKR1C3	4446543	4445414	9606.ENSP00000379683	9606.ENSP00000369927	0	0	0	0	0.061	0	0.9	0.531	0.952
MAPK8	BAX	4446429	4437004	9606.ENSP00000378974	9606.ENSP00000293288	0	0	0	0	0	0.053	0.9	0.525	0.951
PPARA	MAPK1	4447242	4432880	9606.ENSP00000385523	9606.ENSP00000215832	0	0	0	0	0	0.399	0.9	0.264	0.951
C3	MPO	4433951	4433305	9606.ENSP00000245907	9606.ENSP00000225275	0	0	0	0	0	0	0.9	0.535	0.951
TNF	PPARA	4448041	4447242	9606.ENSP00000398698	9606.ENSP00000385523	0	0	0	0	0	0	0.9	0.538	0.951
ELK1	MAPK1	4451738	4432880	9606.ENSP00000483056	9606.ENSP00000215832	0	0	0	0	0	0.463	0.9	0.158	0.95
IL1B	CCL2	4435241	4433339	9606.ENSP00000263341	9606.ENSP00000225831	0	0	0	0	0.126	0	0	0.945	0.95
CYP1A1	CYP3A4	4445265	4440831	9606.ENSP00000369050	9606.ENSP00000337915	0	0	0.443	0.605	0.129	0	0.9	0.895	0.95
TOP2A	BIRC5	4448614	4437778	9606.ENSP00000411532	9606.ENSP00000301633	0	0	0	0	0.883	0	0	0.589	0.95
JUN	TGFB1	4443699	4433189	9606.ENSP00000360266	9606.ENSP00000221930	0	0	0	0	0.061	0	0.9	0.51	0.949
JUN	IFNG	4443699	4433446	9606.ENSP00000360266	9606.ENSP00000229135	0	0	0	0	0	0	0.9	0.518	0.949
IGF2	INS	4447717	4446661	9606.ENSP00000391826	9606.ENSP00000380432	0	0	0	0	0	0	0	0.947	0.948
ESR1	TP53	4448358	4435880	9606.ENSP00000405330	9606.ENSP00000269305	0	0	0	0	0	0.379	0	0.919	0.948
PPARG	TGFB1	4436745	4433189	9606.ENSP00000287820	9606.ENSP00000221930	0	0	0	0	0	0	0.9	0.51	0.948
IL6	INS	4447254	4446661	9606.ENSP00000385675	9606.ENSP00000380432	0	0	0	0	0	0	0	0.947	0.947
MAPK8	MAPK1	4446429	4432880	9606.ENSP00000378974	9606.ENSP00000215832	0	0	0.386	0.886	0.081	0.384	0.9	0.98	0.947
ESR1	ERBB2	4448358	4435897	9606.ENSP00000405330	9606.ENSP00000269571	0	0	0	0	0	0.32	0	0.926	0.947
PPARA	RELA	4447242	4447098	9606.ENSP00000385523	9606.ENSP00000384273	0	0	0	0	0	0.393	0.9	0.21	0.947
ITGB2	MMP9	4446737	4443919	9606.ENSP00000380948	9606.ENSP00000361405	0	0	0	0	0.281	0	0.9	0.316	0.946
IGF2	TGFB1	4447717	4433189	9606.ENSP00000391826	9606.ENSP00000221930	0	0	0	0	0	0	0.9	0.491	0.946
IL6	IL1A	4447254	4435240	9606.ENSP00000385675	9606.ENSP00000263339	0	0	0	0	0.375	0	0	0.918	0.946
IL10	IFNG	4448642	4433446	9606.ENSP00000412237	9606.ENSP00000229135	0	0	0	0	0.064	0	0	0.944	0.946
FOS	HMOX1	4438204	4432912	9606.ENSP00000306245	9606.ENSP00000216117	0	0	0	0	0	0	0.9	0.482	0.946
ERBB2	TP53	4435897	4435880	9606.ENSP00000269571	9606.ENSP00000269305	0	0	0	0	0	0.167	0	0.937	0.945
IL6	PTGS2	4447254	4442894	9606.ENSP00000385675	9606.ENSP00000356438	0	0	0	0	0.314	0	0	0.922	0.945
IGF2	MMP2	4447717	4433061	9606.ENSP00000391826	9606.ENSP00000219070	0	0	0	0	0.165	0	0.9	0.399	0.945
MAPK8	AR	4446429	4444436	9606.ENSP00000378974	9606.ENSP00000363822	0	0	0	0	0	0	0.9	0.479	0.945
INS	PPARG	4446661	4436745	9606.ENSP00000380432	9606.ENSP00000287820	0	0	0	0	0	0	0	0.944	0.945
PRKCB	EGFR	4438120	4436186	9606.ENSP00000305355	9606.ENSP00000275493	0	0	0	0.553	0.049	0.403	0.9	0.304	0.945
BCL2	MAPK1	4446777	4432880	9606.ENSP00000381185	9606.ENSP00000215832	0	0	0	0	0	0.379	0.9	0.198	0.945
MPO	MAPK1	4433305	4432880	9606.ENSP00000225275	9606.ENSP00000215832	0	0	0	0	0	0.077	0.9	0.445	0.944
ITGB2	C3	4446737	4433951	9606.ENSP00000380948	9606.ENSP00000245907	0	0	0	0	0.063	0.294	0.9	0.255	0.944
TGFB1	MAPK1	4433189	4432880	9606.ENSP00000221930	9606.ENSP00000215832	0	0	0	0	0.049	0.078	0.9	0.445	0.944
AR	NR3C1	4444436	4433539	9606.ENSP00000363822	9606.ENSP00000231509	0	0	0	0.816	0	0.379	0.9	0.806	0.944
TNF	IL1A	4448041	4435240	9606.ENSP00000398698	9606.ENSP00000263339	0	0	0	0	0.296	0	0	0.923	0.944
TNF	MMP9	4448041	4443919	9606.ENSP00000398698	9606.ENSP00000361405	0	0	0	0	0.176	0	0	0.935	0.944
AKT1	CCND1	4450372	4433391	9606.ENSP00000451828	9606.ENSP00000227507	0	0	0	0	0.061	0	0	0.941	0.943
MYC	NFKBIA	4451407	4432983	9606.ENSP00000479618	9606.ENSP00000216797	0	0	0	0	0.057	0	0.9	0.445	0.943
ESR1	EGFR	4448358	4436186	9606.ENSP00000405330	9606.ENSP00000275493	0	0	0	0	0	0.402	0	0.908	0.943
CYP1B1	AHR	4451308	4433805	9606.ENSP00000478561	9606.ENSP00000242057	0	0	0	0	0.095	0	0	0.939	0.943
INS	DPP4	4446661	4442387	9606.ENSP00000380432	9606.ENSP00000353731	0	0	0	0	0	0	0	0.942	0.942
FOS	TGFB1	4438204	4433189	9606.ENSP00000306245	9606.ENSP00000221930	0	0	0	0	0	0	0.9	0.448	0.942
FOS	IL1A	4438204	4435240	9606.ENSP00000306245	9606.ENSP00000263339	0	0	0	0	0.062	0	0.9	0.425	0.941
RXRA	MAPK1	4449061	4432880	9606.ENSP00000419692	9606.ENSP00000215832	0	0	0	0	0	0.363	0.9	0.154	0.941
CYP19A1	CYP1A1	4446543	4445265	9606.ENSP00000379683	9606.ENSP00000369050	0	0	0.409	0.563	0	0	0.9	0.68	0.941
CXCL10	CCL2	4438146	4433339	9606.ENSP00000305651	9606.ENSP00000225831	0	0	0	0	0.158	0	0	0.933	0.941
AKT1	BCL2	4450372	4446777	9606.ENSP00000451828	9606.ENSP00000381185	0	0	0	0	0.061	0	0.9	0.426	0.941
JUN	IL1A	4443699	4435240	9606.ENSP00000360266	9606.ENSP00000263339	0	0	0	0	0	0	0.9	0.442	0.941
VCAM1	ICAM1	4437090	4435501	9606.ENSP00000294728	9606.ENSP00000264832	0	0	0	0	0.069	0	0	0.938	0.94
PTGS1	MPO	4442503	4433305	9606.ENSP00000354612	9606.ENSP00000225275	0	0	0	0	0.076	0	0.9	0.408	0.94
VCAM1	CCL2	4437090	4433339	9606.ENSP00000294728	9606.ENSP00000225831	0	0	0	0	0.206	0	0	0.927	0.94
NFE2L2	FOS	4446632	4438204	9606.ENSP00000380252	9606.ENSP00000306245	0	0	0	0	0	0.051	0.9	0.426	0.94
IL6	IFNG	4447254	4433446	9606.ENSP00000385675	9606.ENSP00000229135	0	0	0	0	0.064	0	0	0.937	0.939
RELA	CCL2	4447098	4433339	9606.ENSP00000384273	9606.ENSP00000225831	0	0	0	0	0	0.379	0.8	0.555	0.939
IFNG	IL2	4433446	4433376	9606.ENSP00000229135	9606.ENSP00000226730	0	0	0	0	0.087	0	0	0.935	0.938
INS	IGFBP3	4446661	4445494	9606.ENSP00000380432	9606.ENSP00000370473	0	0	0	0	0	0	0	0.937	0.938
OPRM1	CNR1	4447859	4443334	9606.ENSP00000394624	9606.ENSP00000358513	0	0	0	0.557	0	0	0.9	0.873	0.938
PPARA	JUN	4447242	4443699	9606.ENSP00000385523	9606.ENSP00000360266	0	0	0	0	0	0.082	0.9	0.385	0.938
HIF1A	CDKN1A	4449842	4447168	9606.ENSP00000437955	9606.ENSP00000384849	0	0	0	0	0	0	0.9	0.399	0.937
CYP19A1	CYP3A4	4446543	4440831	9606.ENSP00000379683	9606.ENSP00000337915	0	0	0.419	0.577	0	0	0.9	0.609	0.937
PPARA	CYP1A1	4447242	4445265	9606.ENSP00000385523	9606.ENSP00000369050	0	0	0	0	0.063	0.085	0.9	0.359	0.937
ANXA1	NR3C1	4444796	4433539	9606.ENSP00000366109	9606.ENSP00000231509	0	0	0	0	0.065	0	0.9	0.381	0.937
CYP1B1	CYP1A1	4451308	4445265	9606.ENSP00000478561	9606.ENSP00000369050	0	0	0.424	0.893	0.277	0	0.9	0.936	0.935
CCNB1	CCND1	4434484	4433391	9606.ENSP00000256442	9606.ENSP00000227507	0	0	0	0.65	0.096	0.064	0.9	0.861	0.935
HIF1A	NR3C1	4449842	4433539	9606.ENSP00000437955	9606.ENSP00000231509	0	0	0	0	0	0.095	0.9	0.326	0.933
CYP1B1	AKR1C3	4451308	4445414	9606.ENSP00000478561	9606.ENSP00000369927	0	0	0	0	0.061	0	0.9	0.344	0.933
TNF	SELE	4448041	4440292	9606.ENSP00000398698	9606.ENSP00000331736	0	0	0	0	0.057	0.185	0	0.92	0.933
TF	IGFBP3	4447279	4445494	9606.ENSP00000385834	9606.ENSP00000370473	0	0	0	0	0.096	0.313	0.9	0.057	0.933
AKT1	EGF	4450372	4435570	9606.ENSP00000451828	9606.ENSP00000265171	0	0	0	0	0	0.05	0	0.932	0.933
MYC	PPARA	4451407	4447242	9606.ENSP00000479618	9606.ENSP00000385523	0	0	0	0	0	0	0.9	0.355	0.932
SELE	VCAM1	4440292	4437090	9606.ENSP00000331736	9606.ENSP00000294728	0	0	0	0	0.12	0	0	0.926	0.932
AKT1	AR	4450372	4444436	9606.ENSP00000451828	9606.ENSP00000363822	0	0	0	0	0	0.407	0	0.89	0.932
OPRM1	DRD2	4447859	4442557	9606.ENSP00000394624	9606.ENSP00000354859	0	0	0	0.583	0	0	0.9	0.789	0.932
RELA	IL1A	4447098	4435240	9606.ENSP00000384273	9606.ENSP00000263339	0	0	0	0	0	0	0.9	0.356	0.932
C3	MAPK1	4433951	4432880	9606.ENSP00000245907	9606.ENSP00000215832	0	0	0	0	0.049	0.157	0.9	0.245	0.931
CXCL10	C3	4438146	4433951	9606.ENSP00000305651	9606.ENSP00000245907	0	0	0	0	0.088	0	0.9	0.312	0.931
OPRM1	PTGER3	4447859	4441881	9606.ENSP00000394624	9606.ENSP00000349003	0	0	0	0	0	0	0.9	0.335	0.93
AKT1	RXRA	4450372	4449061	9606.ENSP00000451828	9606.ENSP00000419692	0	0	0	0	0.085	0.085	0.9	0.271	0.93
ICAM1	CCL2	4435501	4433339	9606.ENSP00000264832	9606.ENSP00000225831	0	0	0	0	0.149	0	0	0.919	0.929
AKR1C3	CYP1A1	4445414	4445265	9606.ENSP00000369927	9606.ENSP00000369050	0	0	0	0	0.062	0	0.9	0.294	0.928
PTGER4	PTGER2	4437902	4433932	9606.ENSP00000302846	9606.ENSP00000245457	0	0	0	0.793	0.155	0	0.9	0.84	0.927
ANXA1	C3	4444796	4433951	9606.ENSP00000366109	9606.ENSP00000245907	0	0	0	0	0.062	0	0.9	0.287	0.927
PRKCB	MAPK1	4438120	4432880	9606.ENSP00000305355	9606.ENSP00000215832	0	0	0	0.59	0.056	0.158	0.9	0.414	0.927
MAPK8	IGFBP3	4446429	4445494	9606.ENSP00000378974	9606.ENSP00000370473	0	0	0	0	0	0	0.9	0.292	0.926
TNF	PTGS2	4448041	4442894	9606.ENSP00000398698	9606.ENSP00000356438	0	0	0	0	0.096	0	0	0.921	0.926
MYC	RXRA	4451407	4449061	9606.ENSP00000479618	9606.ENSP00000419692	0	0	0	0	0	0	0.9	0.299	0.926
ICAM1	IL1B	4435501	4435241	9606.ENSP00000264832	9606.ENSP00000263341	0	0	0	0	0.154	0	0	0.916	0.926
AR	PTEN	4444436	4443848	9606.ENSP00000363822	9606.ENSP00000361021	0	0	0	0	0	0.393	0	0.882	0.926
AKT1	SLC2A4	4450372	4439402	9606.ENSP00000451828	9606.ENSP00000320935	0	0	0	0	0	0.261	0	0.902	0.925
ESR1	NR3C1	4448358	4433539	9606.ENSP00000405330	9606.ENSP00000231509	0	0	0	0.66	0	0	0.9	0.751	0.925
AKR1C3	CYP3A4	4445414	4440831	9606.ENSP00000369927	9606.ENSP00000337915	0	0	0	0	0.062	0	0.9	0.268	0.925
GJA1	MAPK1	4436500	4432880	9606.ENSP00000282561	9606.ENSP00000215832	0	0	0	0	0	0.379	0.8	0.45	0.925
HDAC2	PPARG	4449546	4436745	9606.ENSP00000430432	9606.ENSP00000287820	0	0	0	0	0	0.125	0.9	0.212	0.925
ESR1	BCL2	4448358	4446777	9606.ENSP00000405330	9606.ENSP00000381185	0	0	0	0	0.069	0.064	0.9	0.244	0.925
RXRA	MAPK8	4449061	4446429	9606.ENSP00000419692	9606.ENSP00000378974	0	0	0	0	0	0	0.9	0.262	0.923
RXRA	NR3C1	4449061	4433539	9606.ENSP00000419692	9606.ENSP00000231509	0	0	0	0.632	0	0	0.9	0.641	0.923
IL6	MMP9	4447254	4443919	9606.ENSP00000385675	9606.ENSP00000361405	0	0	0	0	0.074	0	0	0.92	0.923
CNR1	PTGER3	4443334	4441881	9606.ENSP00000358513	9606.ENSP00000349003	0	0	0	0	0	0	0.9	0.269	0.923
ELK1	JUN	4451738	4443699	9606.ENSP00000483056	9606.ENSP00000360266	0	0	0	0	0	0.193	0.9	0.126	0.923
PRKCB	EGF	4438120	4435570	9606.ENSP00000305355	9606.ENSP00000265171	0	0	0	0	0	0	0.9	0.266	0.923
MMP3	MMP2	4437610	4433061	9606.ENSP00000299855	9606.ENSP00000219070	0	0	0	0.88	0.181	0	0.9	0.892	0.923
NCOA1	CYP1A1	4447214	4445265	9606.ENSP00000385216	9606.ENSP00000369050	0	0	0	0	0	0	0.9	0.264	0.923
INS	CRP	4446661	4434405	9606.ENSP00000380432	9606.ENSP00000255030	0	0	0	0	0.063	0	0	0.921	0.922
RXRA	CYP1A1	4449061	4445265	9606.ENSP00000419692	9606.ENSP00000369050	0	0	0	0	0.051	0.085	0.9	0.212	0.922
RELA	RAF1	4447098	4434195	9606.ENSP00000384273	9606.ENSP00000251849	0	0	0	0	0.112	0	0.9	0.187	0.921
RELA	TGFB1	4447098	4433189	9606.ENSP00000384273	9606.ENSP00000221930	0	0	0	0	0.083	0	0.9	0.211	0.921
IL6	EGFR	4447254	4436186	9606.ENSP00000385675	9606.ENSP00000275493	0	0	0	0	0	0	0.6	0.811	0.921
MAPK8	PRKCB	4446429	4438120	9606.ENSP00000378974	9606.ENSP00000305355	0	0	0	0.576	0.049	0	0.9	0.478	0.92
CXCL11	IFNG	4438264	4433446	9606.ENSP00000306884	9606.ENSP00000229135	0	0	0	0	0.116	0	0	0.913	0.92
NCOA2	CYP1A1	4448095	4445265	9606.ENSP00000399968	9606.ENSP00000369050	0	0	0	0	0.062	0	0.9	0.224	0.92
MYC	PTEN	4451407	4443848	9606.ENSP00000479618	9606.ENSP00000361021	0	0	0	0	0.057	0.345	0	0.88	0.919
PRKCB	NFKBIA	4438120	4432983	9606.ENSP00000305355	9606.ENSP00000216797	0	0	0	0	0	0.059	0.9	0.216	0.919
VEGFA	TNF	4451310	4448041	9606.ENSP00000478570	9606.ENSP00000398698	0	0	0	0	0	0	0	0.919	0.919
DRD2	PTGER3	4442557	4441881	9606.ENSP00000354859	9606.ENSP00000349003	0	0	0	0	0	0	0.9	0.23	0.919
PRKCB	IL2	4438120	4433376	9606.ENSP00000305355	9606.ENSP00000226730	0	0	0	0	0	0	0.9	0.227	0.919
VEGFA	INS	4451310	4446661	9606.ENSP00000478570	9606.ENSP00000380432	0	0	0	0	0	0	0	0.918	0.919
AR	PGR	4444436	4439740	9606.ENSP00000363822	9606.ENSP00000325120	0	0	0	0.813	0.069	0	0.9	0.904	0.919
TF	IL6	4447279	4447254	9606.ENSP00000385834	9606.ENSP00000385675	0	0	0	0	0	0	0.9	0.216	0.918
RELA	PRKCB	4447098	4438120	9606.ENSP00000384273	9606.ENSP00000305355	0	0	0	0	0	0	0.9	0.222	0.918
RXRA	TNF	4449061	4448041	9606.ENSP00000419692	9606.ENSP00000398698	0	0	0	0	0	0	0.9	0.215	0.918
RXRA	SLC2A4	4449061	4439402	9606.ENSP00000419692	9606.ENSP00000320935	0	0	0	0	0.061	0	0.9	0.198	0.918
ITGB2	MMP2	4446737	4433061	9606.ENSP00000380948	9606.ENSP00000219070	0	0	0	0	0	0	0.9	0.217	0.918
VEGFA	TP53	4451310	4435880	9606.ENSP00000478570	9606.ENSP00000269305	0	0	0	0	0	0	0	0.918	0.918
VEGFA	PTGS2	4451310	4442894	9606.ENSP00000478570	9606.ENSP00000356438	0	0	0	0	0.082	0	0	0.914	0.918
EGFR	CCND1	4436186	4433391	9606.ENSP00000275493	9606.ENSP00000227507	0	0	0	0	0.2	0.157	0	0.886	0.917
HIF1A	MAPK1	4449842	4432880	9606.ENSP00000437955	9606.ENSP00000215832	0	0	0	0	0	0.294	0.8	0.455	0.916
TNF	INS	4448041	4446661	9606.ENSP00000398698	9606.ENSP00000380432	0	0	0	0	0	0	0	0.916	0.916
IGFBP3	C3	4445494	4433951	9606.ENSP00000370473	9606.ENSP00000245907	0	0	0	0	0.091	0	0.9	0.143	0.915
PTGER3	CXCL10	4441881	4438146	9606.ENSP00000349003	9606.ENSP00000305651	0	0	0	0	0	0	0.9	0.186	0.915
MYC	FOS	4451407	4438204	9606.ENSP00000479618	9606.ENSP00000306245	0	0	0	0	0.064	0.442	0	0.851	0.915
RXRA	NFKBIA	4449061	4432983	9606.ENSP00000419692	9606.ENSP00000216797	0	0	0	0	0	0	0.9	0.185	0.915
PTGS2	TP53	4442894	4435880	9606.ENSP00000356438	9606.ENSP00000269305	0	0	0	0	0	0.379	0	0.869	0.915
OPRM1	C3	4447859	4433951	9606.ENSP00000394624	9606.ENSP00000245907	0	0	0	0	0	0	0.9	0.189	0.915
INS	NOS3	4446661	4437409	9606.ENSP00000380432	9606.ENSP00000297494	0	0	0	0	0	0	0	0.914	0.914
TF	EGF	4447279	4435570	9606.ENSP00000385834	9606.ENSP00000265171	0	0	0	0	0	0	0.9	0.179	0.914
VEGFA	CCL2	4451310	4433339	9606.ENSP00000478570	9606.ENSP00000225831	0	0	0	0	0	0	0	0.914	0.914
AKR1C3	CYP1A2	4445414	4441211	9606.ENSP00000369927	9606.ENSP00000342007	0	0	0	0	0.061	0	0.9	0.15	0.913
AKT1	JUN	4450372	4443699	9606.ENSP00000451828	9606.ENSP00000360266	0	0	0	0	0	0.072	0	0.91	0.913
MMP9	IL1B	4443919	4435241	9606.ENSP00000361405	9606.ENSP00000263341	0	0	0	0	0.2	0	0	0.895	0.913
PGR	NR3C1	4439740	4433539	9606.ENSP00000325120	9606.ENSP00000231509	0	0	0	0.839	0	0	0.9	0.78	0.912
CXCL11	C3	4438264	4433951	9606.ENSP00000306884	9606.ENSP00000245907	0	0	0	0	0	0	0.9	0.161	0.912
PRKCB	RAF1	4438120	4434195	9606.ENSP00000305355	9606.ENSP00000251849	0	0	0	0.569	0	0.073	0.9	0.249	0.912
ANXA1	PTGER3	4444796	4441881	9606.ENSP00000366109	9606.ENSP00000349003	0	0	0	0	0	0	0.9	0.154	0.911
ANXA1	CXCL10	4444796	4438146	9606.ENSP00000366109	9606.ENSP00000305651	0	0	0	0	0.062	0	0.9	0.135	0.911
OPRM1	CXCL10	4447859	4438146	9606.ENSP00000394624	9606.ENSP00000305651	0	0	0	0	0	0	0.9	0.14	0.91
NCOA1	FOS	4447214	4438204	9606.ENSP00000385216	9606.ENSP00000306245	0	0	0	0	0	0.415	0.8	0.293	0.91
TF	EGFR	4447279	4436186	9606.ENSP00000385834	9606.ENSP00000275493	0	0	0	0	0	0	0.9	0.139	0.91
TNF	MAPK8	4448041	4446429	9606.ENSP00000398698	9606.ENSP00000378974	0	0	0	0	0	0	0	0.91	0.91
NCOA1	SLC2A4	4447214	4439402	9606.ENSP00000385216	9606.ENSP00000320935	0	0	0	0	0	0	0.9	0.143	0.91
CNR1	CXCL10	4443334	4438146	9606.ENSP00000358513	9606.ENSP00000305651	0	0	0	0	0	0	0.9	0.144	0.91
NCOA1	JUN	4447214	4443699	9606.ENSP00000385216	9606.ENSP00000360266	0	0	0	0	0	0.379	0.8	0.327	0.909
GSTP1	CYP1A1	4446837	4445265	9606.ENSP00000381607	9606.ENSP00000369050	0	0	0	0	0	0.077	0.65	0.738	0.908
ESR1	MAPK8	4448358	4446429	9606.ENSP00000405330	9606.ENSP00000378974	0	0	0	0	0	0	0.8	0.559	0.908
MMP9	MMP2	4443919	4433061	9606.ENSP00000361405	9606.ENSP00000219070	0	0	0	0.929	0.061	0	0.9	0.958	0.908
ANXA1	CXCL11	4444796	4438264	9606.ENSP00000366109	9606.ENSP00000306884	0	0	0	0	0	0	0.9	0.119	0.908
IGF2	CCND1	4447717	4433391	9606.ENSP00000391826	9606.ENSP00000227507	0	0	0	0	0.092	0	0	0.901	0.907
NFE2L2	PRKCB	4446632	4438120	9606.ENSP00000380252	9606.ENSP00000305355	0	0	0	0	0	0	0.9	0.111	0.907
XDH	CYP1A2	4445208	4441211	9606.ENSP00000368727	9606.ENSP00000342007	0	0	0	0	0.061	0	0.9	0.096	0.907
PTGER3	CXCL11	4441881	4438264	9606.ENSP00000349003	9606.ENSP00000306884	0	0	0	0	0	0	0.9	0.116	0.907
CDKN2A	PTEN	4448997	4443848	9606.ENSP00000418915	9606.ENSP00000361021	0	0	0	0	0.062	0.23	0	0.88	0.906
CNR1	C3	4443334	4433951	9606.ENSP00000358513	9606.ENSP00000245907	0	0	0	0	0	0	0.9	0.099	0.906
NCOA2	SLC2A4	4448095	4439402	9606.ENSP00000399968	9606.ENSP00000320935	0	0	0	0	0	0	0.9	0.097	0.905
AKT1	MAPK1	4450372	4432880	9606.ENSP00000451828	9606.ENSP00000215832	0	0	0.304	0.592	0.066	0.146	0.8	0.948	0.905
CAT	HMOX1	4433793	4432912	9606.ENSP00000241052	9606.ENSP00000216117	0	0	0	0	0.062	0.194	0	0.883	0.904
MMP9	TGFB1	4443919	4433189	9606.ENSP00000361405	9606.ENSP00000221930	0	0	0	0	0.085	0.518	0	0.798	0.903
ANXA1	CNR1	4444796	4443334	9606.ENSP00000366109	9606.ENSP00000358513	0	0	0	0	0	0	0.9	0.064	0.902
PTEN	ERBB2	4443848	4435897	9606.ENSP00000361021	9606.ENSP00000269571	0	0	0	0	0	0.185	0	0.884	0.902
PTGER3	C3	4441881	4433951	9606.ENSP00000349003	9606.ENSP00000245907	0	0	0	0	0	0	0.9	0.069	0.902
RXRA	BCL2	4449061	4446777	9606.ENSP00000419692	9606.ENSP00000381185	0	0	0	0	0	0.064	0.9	0.046	0.902
DRD2	CXCL10	4442557	4438146	9606.ENSP00000354859	9606.ENSP00000305651	0	0	0	0	0	0	0.9	0.064	0.902
AR	TP53	4444436	4435880	9606.ENSP00000363822	9606.ENSP00000269305	0	0	0	0	0	0.379	0	0.848	0.902
CXCL10	IFNG	4438146	4433446	9606.ENSP00000305651	9606.ENSP00000229135	0	0	0	0	0.118	0	0	0.893	0.902
IL1B	IFNG	4435241	4433446	9606.ENSP00000263341	9606.ENSP00000229135	0	0	0	0	0.082	0	0	0.898	0.902
OPRM1	CXCL11	4447859	4438264	9606.ENSP00000394624	9606.ENSP00000306884	0	0	0	0	0	0	0.9	0.053	0.901
DRD2	CXCL11	4442557	4438264	9606.ENSP00000354859	9606.ENSP00000306884	0	0	0	0	0	0	0.9	0	0.9
CNR1	CXCL11	4443334	4438264	9606.ENSP00000358513	9606.ENSP00000306884	0	0	0	0	0	0	0.9	0.046	0.9
IL1B	IL2	4435241	4433376	9606.ENSP00000263341	9606.ENSP00000226730	0	0	0	0	0	0	0	0.9	0.9
FOS	EGFR	4438204	4436186	9606.ENSP00000306245	9606.ENSP00000275493	0	0	0	0	0	0.533	0	0.794	0.9
OPRM1	ANXA1	4447859	4444796	9606.ENSP00000394624	9606.ENSP00000366109	0	0	0	0	0	0	0.9	0.041	0.9
ANXA1	DRD2	4444796	4442557	9606.ENSP00000366109	9606.ENSP00000354859	0	0	0	0	0	0	0.9	0	0.9
ELK1	PRKCB	4451738	4438120	9606.ENSP00000483056	9606.ENSP00000305355	0	0	0	0	0	0	0.9	0	0.9
DRD2	C3	4442557	4433951	9606.ENSP00000354859	9606.ENSP00000245907	0	0	0	0	0	0	0.9	0	0.9
TNF	CRP	4448041	4434405	9606.ENSP00000398698	9606.ENSP00000255030	0	0	0	0	0	0	0	0.899	0.899
IL6	VCAM1	4447254	4437090	9606.ENSP00000385675	9606.ENSP00000294728	0	0	0	0	0.083	0	0	0.891	0.896
TP53	CCNB1	4435880	4434484	9606.ENSP00000269305	9606.ENSP00000256442	0	0	0	0	0.092	0.129	0	0.878	0.896
MYC	ERBB2	4451407	4435897	9606.ENSP00000479618	9606.ENSP00000269571	0	0	0	0	0.06	0.139	0	0.88	0.895
INS	MAPK8	4446661	4446429	9606.ENSP00000380432	9606.ENSP00000378974	0	0	0	0	0	0	0	0.894	0.895
PTGER4	IL1B	4437902	4435241	9606.ENSP00000302846	9606.ENSP00000263341	0	0	0	0	0.13	0	0	0.883	0.894
PTEN	CCND1	4443848	4433391	9606.ENSP00000361021	9606.ENSP00000227507	0	0	0	0	0	0	0	0.893	0.893
MMP9	JUN	4443919	4443699	9606.ENSP00000361405	9606.ENSP00000360266	0	0	0	0	0	0.313	0	0.85	0.893
PGR	CCND1	4439740	4433391	9606.ENSP00000325120	9606.ENSP00000227507	0	0	0	0	0	0.43	0	0.817	0.892
VEGFA	ICAM1	4451310	4435501	9606.ENSP00000478570	9606.ENSP00000264832	0	0	0	0	0	0	0	0.89	0.89
AKT1	HMOX1	4450372	4432912	9606.ENSP00000451828	9606.ENSP00000216117	0	0	0	0	0	0.379	0	0.828	0.889
PTGS2	PTGS1	4442894	4442503	9606.ENSP00000356438	9606.ENSP00000354612	0	0	0.432	0.967	0.14	0.379	0.8	0.956	0.889
ESR1	AHR	4448358	4433805	9606.ENSP00000405330	9606.ENSP00000242057	0	0	0	0	0	0.384	0	0.826	0.888
ERBB2	CCND1	4435897	4433391	9606.ENSP00000269571	9606.ENSP00000227507	0	0	0	0	0.098	0.43	0	0.799	0.888
AKT1	IL6	4450372	4447254	9606.ENSP00000451828	9606.ENSP00000385675	0	0	0	0	0.055	0	0	0.886	0.888
CCND1	MAPK1	4433391	4432880	9606.ENSP00000227507	9606.ENSP00000215832	0	0	0	0	0	0.348	0	0.834	0.887
AKT1	MMP9	4450372	4443919	9606.ENSP00000451828	9606.ENSP00000361405	0	0	0	0	0.061	0	0	0.885	0.887
CYP1B1	GSTM1	4451308	4438694	9606.ENSP00000478561	9606.ENSP00000311469	0	0	0	0	0.054	0.077	0.65	0.672	0.886
INS	CCL2	4446661	4433339	9606.ENSP00000380432	9606.ENSP00000225831	0	0	0	0	0	0	0	0.884	0.885
CYP1B1	GSTP1	4451308	4446837	9606.ENSP00000478561	9606.ENSP00000381607	0	0	0	0	0	0.077	0.65	0.674	0.885
IL6	MAPK8	4447254	4446429	9606.ENSP00000385675	9606.ENSP00000378974	0	0	0	0	0	0	0	0.885	0.885
VEGFA	IL10	4451310	4448642	9606.ENSP00000478570	9606.ENSP00000412237	0	0	0	0	0	0	0	0.884	0.885
IL6	CXCL10	4447254	4438146	9606.ENSP00000385675	9606.ENSP00000305651	0	0	0	0	0.18	0	0	0.865	0.884
ELK1	MAPK8	4451738	4446429	9606.ENSP00000483056	9606.ENSP00000378974	0	0	0	0	0	0.379	0.8	0.135	0.883
INS	PTEN	4446661	4443848	9606.ENSP00000380432	9606.ENSP00000361021	0	0	0	0	0	0.379	0	0.819	0.883
MYC	MAPK8	4451407	4446429	9606.ENSP00000479618	9606.ENSP00000378974	0	0	0	0	0	0.379	0	0.818	0.882
JUN	EGFR	4443699	4436186	9606.ENSP00000360266	9606.ENSP00000275493	0	0	0	0	0.06	0.185	0	0.856	0.88
TNF	CXCL10	4448041	4438146	9606.ENSP00000398698	9606.ENSP00000305651	0	0	0	0	0.218	0	0	0.853	0.88
IL10	EGFR	4448642	4436186	9606.ENSP00000412237	9606.ENSP00000275493	0	0	0	0	0	0	0.6	0.713	0.88
CYP19A1	AR	4446543	4444436	9606.ENSP00000379683	9606.ENSP00000363822	0	0	0	0	0	0.085	0	0.873	0.879
VEGFA	IL1B	4451310	4435241	9606.ENSP00000478570	9606.ENSP00000263341	0	0	0	0	0	0	0	0.877	0.877
MYC	EGF	4451407	4435570	9606.ENSP00000479618	9606.ENSP00000265171	0	0	0	0	0	0	0	0.876	0.877
MMP3	CCL2	4437610	4433339	9606.ENSP00000299855	9606.ENSP00000225831	0	0	0	0	0.107	0.379	0	0.795	0.876
AKT1	TNF	4450372	4448041	9606.ENSP00000451828	9606.ENSP00000398698	0	0	0	0	0	0.05	0	0.874	0.876
CXCL10	IL1B	4438146	4435241	9606.ENSP00000305651	9606.ENSP00000263341	0	0	0	0	0.244	0	0	0.841	0.876
INS	ERBB2	4446661	4435897	9606.ENSP00000380432	9606.ENSP00000269571	0	0	0	0	0	0	0.6	0.702	0.875
ICAM1	CRP	4435501	4434405	9606.ENSP00000264832	9606.ENSP00000255030	0	0	0	0	0	0	0	0.875	0.875
CYP1A2	GSTM1	4441211	4438694	9606.ENSP00000342007	9606.ENSP00000311469	0	0	0	0	0	0.077	0.65	0.645	0.875
VCAM1	CRP	4437090	4434405	9606.ENSP00000294728	9606.ENSP00000255030	0	0	0	0	0	0	0	0.873	0.873
IL10	CRP	4448642	4434405	9606.ENSP00000412237	9606.ENSP00000255030	0	0	0	0	0	0	0	0.873	0.873
PTGS2	EGFR	4442894	4436186	9606.ENSP00000356438	9606.ENSP00000275493	0	0	0	0	0.061	0	0	0.869	0.872
MYC	EGFR	4451407	4436186	9606.ENSP00000479618	9606.ENSP00000275493	0	0	0	0	0	0	0	0.871	0.872
MYC	HIF1A	4451407	4449842	9606.ENSP00000479618	9606.ENSP00000437955	0	0	0	0	0	0.433	0	0.783	0.872
MMP3	IL1B	4437610	4435241	9606.ENSP00000299855	9606.ENSP00000263341	0	0	0	0	0.107	0	0	0.862	0.872
IL1B	MMP2	4435241	4433061	9606.ENSP00000263341	9606.ENSP00000219070	0	0	0	0	0	0.379	0	0.802	0.872
MMP9	EGF	4443919	4435570	9606.ENSP00000361405	9606.ENSP00000265171	0	0	0	0	0	0	0	0.871	0.871
ICAM1	IFNG	4435501	4433446	9606.ENSP00000264832	9606.ENSP00000229135	0	0	0	0	0	0	0	0.87	0.87
IL10	HMOX1	4448642	4432912	9606.ENSP00000412237	9606.ENSP00000216117	0	0	0	0	0	0	0	0.867	0.868
VCAM1	IL1B	4437090	4435241	9606.ENSP00000294728	9606.ENSP00000263341	0	0	0	0	0.062	0	0	0.865	0.868
IL6	TP53	4447254	4435880	9606.ENSP00000385675	9606.ENSP00000269305	0	0	0	0	0.062	0	0	0.864	0.867
VEGFA	HMOX1	4451310	4432912	9606.ENSP00000478570	9606.ENSP00000216117	0	0	0	0	0	0	0	0.867	0.867
PTGS2	EGF	4442894	4435570	9606.ENSP00000356438	9606.ENSP00000265171	0	0	0	0	0.061	0.082	0	0.856	0.866
MAPK8	PGR	4446429	4439740	9606.ENSP00000378974	9606.ENSP00000325120	0	0	0	0	0.061	0	0.8	0.34	0.865
IGFBP3	EGFR	4445494	4436186	9606.ENSP00000370473	9606.ENSP00000275493	0	0	0	0	0.278	0.379	0	0.72	0.863
FOS	EGF	4438204	4435570	9606.ENSP00000306245	9606.ENSP00000265171	0	0	0	0	0	0	0	0.862	0.863
CAT	MPO	4433793	4433305	9606.ENSP00000241052	9606.ENSP00000225275	0	0	0	0	0.061	0.131	0	0.844	0.862
NOS3	CRP	4437409	4434405	9606.ENSP00000297494	9606.ENSP00000255030	0	0	0	0	0	0	0	0.861	0.861
PTGS2	PTGER4	4442894	4437902	9606.ENSP00000356438	9606.ENSP00000302846	0	0	0	0	0.118	0.056	0	0.846	0.861
FOS	PRKCB	4438204	4438120	9606.ENSP00000306245	9606.ENSP00000305355	0	0	0	0	0	0	0.8	0.325	0.859
PTGS2	CCL2	4442894	4433339	9606.ENSP00000356438	9606.ENSP00000225831	0	0	0	0	0.117	0	0	0.847	0.859
GSTP1	MAPK8	4446837	4446429	9606.ENSP00000381607	9606.ENSP00000378974	0	0	0	0	0	0.566	0	0.686	0.858
RELA	TP53	4447098	4435880	9606.ENSP00000384273	9606.ENSP00000269305	0	0	0	0	0.061	0.313	0	0.796	0.857
CYP19A1	PGR	4446543	4439740	9606.ENSP00000379683	9606.ENSP00000325120	0	0	0	0	0	0.085	0	0.851	0.857
NOS3	HMOX1	4437409	4432912	9606.ENSP00000297494	9606.ENSP00000216117	0	0	0	0	0	0.185	0	0.829	0.855
AKT1	NFE2L2	4450372	4446632	9606.ENSP00000451828	9606.ENSP00000380252	0	0	0	0	0	0.344	0	0.786	0.854
MYC	VEGFA	4451407	4451310	9606.ENSP00000479618	9606.ENSP00000478570	0	0	0	0	0	0	0	0.854	0.854
AKT1	PTGS2	4450372	4442894	9606.ENSP00000451828	9606.ENSP00000356438	0	0	0	0	0.062	0.058	0	0.848	0.854
EGF	MAPK1	4435570	4432880	9606.ENSP00000265171	9606.ENSP00000215832	0	0	0	0	0	0	0	0.854	0.854
IL1B	NFKBIA	4435241	4432983	9606.ENSP00000263341	9606.ENSP00000216797	0	0	0	0	0.155	0	0	0.833	0.853
MYC	AR	4451407	4444436	9606.ENSP00000479618	9606.ENSP00000363822	0	0	0	0	0	0	0	0.853	0.853
IL6	MPO	4447254	4433305	9606.ENSP00000385675	9606.ENSP00000225275	0	0	0	0	0.061	0	0	0.848	0.852
VEGFA	VCAM1	4451310	4437090	9606.ENSP00000478570	9606.ENSP00000294728	0	0	0	0	0.061	0	0	0.848	0.852
TOP2A	TP53	4448614	4435880	9606.ENSP00000411532	9606.ENSP00000269305	0	0	0	0	0.108	0.379	0	0.754	0.852
MYC	IL6	4451407	4447254	9606.ENSP00000479618	9606.ENSP00000385675	0	0	0	0	0	0	0	0.85	0.85
MMP9	CCL2	4443919	4433339	9606.ENSP00000361405	9606.ENSP00000225831	0	0	0	0	0.076	0	0	0.843	0.849
TNF	MPO	4448041	4433305	9606.ENSP00000398698	9606.ENSP00000225275	0	0	0	0	0.074	0	0	0.843	0.848
IL6	HMOX1	4447254	4432912	9606.ENSP00000385675	9606.ENSP00000216117	0	0	0	0	0.073	0	0	0.841	0.847
DRD2	SLC6A4	4442557	4434929	9606.ENSP00000354859	9606.ENSP00000261707	0	0	0	0	0.061	0.127	0	0.828	0.847
GSTP1	CYP1A2	4446837	4441211	9606.ENSP00000381607	9606.ENSP00000342007	0	0	0	0	0	0.077	0.65	0.562	0.846
EGF	CCND1	4435570	4433391	9606.ENSP00000265171	9606.ENSP00000227507	0	0	0	0	0	0	0	0.844	0.844
IL6	EGF	4447254	4435570	9606.ENSP00000385675	9606.ENSP00000265171	0	0	0	0	0	0	0	0.844	0.844
CYP1A2	AHR	4441211	4433805	9606.ENSP00000342007	9606.ENSP00000242057	0	0	0	0	0.061	0	0	0.839	0.843
TGFB1	MMP2	4433189	4433061	9606.ENSP00000221930	9606.ENSP00000219070	0	0	0	0	0.061	0.522	0	0.676	0.842
AKT1	IGF2	4450372	4447717	9606.ENSP00000451828	9606.ENSP00000391826	0	0	0	0	0	0.262	0	0.794	0.841
CYP3A4	GSTM1	4440831	4438694	9606.ENSP00000337915	9606.ENSP00000311469	0	0	0	0	0	0.064	0.65	0.555	0.841
GSTP1	CYP3A4	4446837	4440831	9606.ENSP00000381607	9606.ENSP00000337915	0	0	0	0	0	0.064	0.65	0.551	0.84
AR	ERBB2	4444436	4435897	9606.ENSP00000363822	9606.ENSP00000269571	0	0	0	0	0.067	0.077	0	0.829	0.84
MAPK8	PTGS2	4446429	4442894	9606.ENSP00000378974	9606.ENSP00000356438	0	0	0	0	0	0	0	0.84	0.84
VEGFA	PTEN	4451310	4443848	9606.ENSP00000478570	9606.ENSP00000361021	0	0	0	0	0	0	0	0.839	0.839
CDKN2A	ERBB2	4448997	4435897	9606.ENSP00000418915	9606.ENSP00000269571	0	0	0	0	0	0.176	0	0.813	0.839
TNF	EGF	4448041	4435570	9606.ENSP00000398698	9606.ENSP00000265171	0	0	0	0	0	0.157	0	0.816	0.839
IL6	TGFB1	4447254	4433189	9606.ENSP00000385675	9606.ENSP00000221930	0	0	0	0	0.065	0	0	0.835	0.839
PTEN	MAPK1	4443848	4432880	9606.ENSP00000361021	9606.ENSP00000215832	0	0	0	0	0.064	0.261	0	0.786	0.839
VEGFA	CRP	4451310	4434405	9606.ENSP00000478570	9606.ENSP00000255030	0	0	0	0	0	0	0	0.839	0.839
JUN	EGF	4443699	4435570	9606.ENSP00000360266	9606.ENSP00000265171	0	0	0	0	0	0	0	0.837	0.837
TNF	MAPK1	4448041	4432880	9606.ENSP00000398698	9606.ENSP00000215832	0	0	0	0	0	0	0	0.836	0.836
ESR1	EGF	4448358	4435570	9606.ENSP00000405330	9606.ENSP00000265171	0	0	0	0	0	0	0	0.836	0.836
AKT1	MMP2	4450372	4433061	9606.ENSP00000451828	9606.ENSP00000219070	0	0	0	0	0.061	0	0	0.833	0.836
IL10	PTGS2	4448642	4442894	9606.ENSP00000412237	9606.ENSP00000356438	0	0	0	0	0.061	0	0	0.831	0.836
PTGS2	NOS3	4442894	4437409	9606.ENSP00000356438	9606.ENSP00000297494	0	0	0	0	0	0.261	0	0.786	0.835
MAPK8	MMP9	4446429	4443919	9606.ENSP00000378974	9606.ENSP00000361405	0	0	0	0	0	0	0	0.833	0.834
ICAM1	IL2	4435501	4433376	9606.ENSP00000264832	9606.ENSP00000226730	0	0	0	0	0	0	0	0.834	0.834
INS	JUN	4446661	4443699	9606.ENSP00000380432	9606.ENSP00000360266	0	0	0	0	0	0	0	0.833	0.834
PTGS2	HMOX1	4442894	4432912	9606.ENSP00000356438	9606.ENSP00000216117	0	0	0	0	0.076	0	0	0.827	0.834
NFE2L2	AHR	4446632	4433805	9606.ENSP00000380252	9606.ENSP00000242057	0	0	0	0	0	0.379	0	0.742	0.834
IGF2	EGFR	4447717	4436186	9606.ENSP00000391826	9606.ENSP00000275493	0	0	0	0	0.088	0	0.6	0.579	0.833
TNF	NOS3	4448041	4437409	9606.ENSP00000398698	9606.ENSP00000297494	0	0	0	0	0.061	0	0	0.828	0.832
IL10	MMP9	4448642	4443919	9606.ENSP00000412237	9606.ENSP00000361405	0	0	0	0	0	0	0	0.831	0.831
NOS3	VCAM1	4437409	4437090	9606.ENSP00000297494	9606.ENSP00000294728	0	0	0	0	0	0	0	0.83	0.83
MAPK8	CCL2	4446429	4433339	9606.ENSP00000378974	9606.ENSP00000225831	0	0	0	0	0	0	0	0.829	0.829
MMP9	EGFR	4443919	4436186	9606.ENSP00000361405	9606.ENSP00000275493	0	0	0	0	0	0	0	0.828	0.828
AKT1	IL10	4450372	4448642	9606.ENSP00000451828	9606.ENSP00000412237	0	0	0	0	0	0.079	0	0.821	0.828
CYP1B1	CYP1A2	4451308	4441211	9606.ENSP00000478561	9606.ENSP00000342007	0	0	0.418	0.882	0	0	0.8	0.833	0.827
TNF	TP53	4448041	4435880	9606.ENSP00000398698	9606.ENSP00000269305	0	0	0	0	0	0	0	0.824	0.825
CCL2	MMP2	4433339	4433061	9606.ENSP00000225831	9606.ENSP00000219070	0	0	0	0	0.155	0	0	0.802	0.825
PTGS2	PTGER3	4442894	4441881	9606.ENSP00000356438	9606.ENSP00000349003	0	0	0	0	0	0.056	0	0.821	0.824
AKT1	CCNB1	4450372	4434484	9606.ENSP00000451828	9606.ENSP00000256442	0	0	0	0	0	0.138	0	0.804	0.824
IL6	MMP2	4447254	4433061	9606.ENSP00000385675	9606.ENSP00000219070	0	0	0	0	0.076	0	0	0.816	0.823
PGR	EGF	4439740	4435570	9606.ENSP00000325120	9606.ENSP00000265171	0	0	0	0	0	0	0	0.823	0.823
FOS	IL2	4438204	4433376	9606.ENSP00000306245	9606.ENSP00000226730	0	0	0	0	0	0.313	0	0.751	0.822
INS	HMOX1	4446661	4432912	9606.ENSP00000380432	9606.ENSP00000216117	0	0	0	0	0	0	0	0.822	0.822
PTGS2	ERBB2	4442894	4435897	9606.ENSP00000356438	9606.ENSP00000269571	0	0	0	0	0.061	0.305	0	0.75	0.822
PTEN	JUN	4443848	4443699	9606.ENSP00000361021	9606.ENSP00000360266	0	0	0	0	0	0.085	0	0.813	0.822
NFE2L2	MAPK8	4446632	4446429	9606.ENSP00000380252	9606.ENSP00000378974	0	0	0	0	0	0.34	0	0.74	0.821
CCL2	HMOX1	4433339	4432912	9606.ENSP00000225831	9606.ENSP00000216117	0	0	0	0	0.094	0	0	0.81	0.821
VEGFA	SELE	4451310	4440292	9606.ENSP00000478570	9606.ENSP00000331736	0	0	0	0	0	0	0	0.82	0.82
MAPK8	PPARG	4446429	4436745	9606.ENSP00000378974	9606.ENSP00000287820	0	0	0	0	0	0.379	0	0.722	0.82
IL10	TGFB1	4448642	4433189	9606.ENSP00000412237	9606.ENSP00000221930	0	0	0	0	0	0	0	0.819	0.82
IL1B	MPO	4435241	4433305	9606.ENSP00000263341	9606.ENSP00000225275	0	0	0	0	0.098	0	0	0.807	0.819
PTGS2	PPARG	4442894	4436745	9606.ENSP00000356438	9606.ENSP00000287820	0	0	0	0	0	0.05	0	0.817	0.819
IL1B	HMOX1	4435241	4432912	9606.ENSP00000263341	9606.ENSP00000216117	0	0	0	0	0.07	0	0	0.814	0.819
MYC	INS	4451407	4446661	9606.ENSP00000479618	9606.ENSP00000380432	0	0	0	0	0	0	0	0.817	0.818
AKT1	GJA1	4450372	4436500	9606.ENSP00000451828	9606.ENSP00000282561	0	0	0	0	0	0.053	0	0.815	0.818
AKT1	ICAM1	4450372	4435501	9606.ENSP00000451828	9606.ENSP00000264832	0	0	0	0	0	0	0	0.818	0.818
MAPK8	CCND1	4446429	4433391	9606.ENSP00000378974	9606.ENSP00000227507	0	0	0	0	0	0	0	0.818	0.818
VEGFA	MAPK8	4451310	4446429	9606.ENSP00000478570	9606.ENSP00000378974	0	0	0	0	0	0	0	0.817	0.817
PTGS2	FOS	4442894	4438204	9606.ENSP00000356438	9606.ENSP00000306245	0	0	0	0	0.109	0	0	0.802	0.817
INS	VCAM1	4446661	4437090	9606.ENSP00000380432	9606.ENSP00000294728	0	0	0	0	0	0	0	0.817	0.817
VEGFA	ESR1	4451310	4448358	9606.ENSP00000478570	9606.ENSP00000405330	0	0	0	0	0.061	0	0	0.813	0.816
TNF	HMOX1	4448041	4432912	9606.ENSP00000398698	9606.ENSP00000216117	0	0	0	0	0	0	0	0.816	0.816
ICAM1	IL1A	4435501	4435240	9606.ENSP00000264832	9606.ENSP00000263339	0	0	0	0	0.113	0	0	0.801	0.816
MYC	CDKN1B	4451407	4433436	9606.ENSP00000479618	9606.ENSP00000228872	0	0	0	0	0	0.442	0	0.682	0.815
AKT1	FOS	4450372	4438204	9606.ENSP00000451828	9606.ENSP00000306245	0	0	0	0	0	0.08	0	0.806	0.815
IFNG	TGFB1	4433446	4433189	9606.ENSP00000229135	9606.ENSP00000221930	0	0	0	0	0	0	0	0.814	0.815
INS	FOS	4446661	4438204	9606.ENSP00000380432	9606.ENSP00000306245	0	0	0	0	0	0	0	0.813	0.814
MAPK8	MMP2	4446429	4433061	9606.ENSP00000378974	9606.ENSP00000219070	0	0	0	0	0	0	0	0.812	0.813
CYP1A1	CYP1A2	4445265	4441211	9606.ENSP00000369050	9606.ENSP00000342007	0	0	0.448	0.975	0.077	0	0.8	0.92	0.813
IL6	CCND1	4447254	4433391	9606.ENSP00000385675	9606.ENSP00000227507	0	0	0	0	0	0	0	0.812	0.813
HIF1A	ESR1	4449842	4448358	9606.ENSP00000437955	9606.ENSP00000405330	0	0	0	0	0	0.413	0	0.695	0.813
PTGS2	IL1A	4442894	4435240	9606.ENSP00000356438	9606.ENSP00000263339	0	0	0	0	0.213	0	0	0.772	0.813
IL6	PPARG	4447254	4436745	9606.ENSP00000385675	9606.ENSP00000287820	0	0	0	0	0	0	0	0.812	0.812
PGR	EGFR	4439740	4436186	9606.ENSP00000325120	9606.ENSP00000275493	0	0	0	0	0	0.077	0	0.804	0.811
EGFR	IL2	4436186	4433376	9606.ENSP00000275493	9606.ENSP00000226730	0	0	0	0	0	0	0.6	0.548	0.811
AR	EGF	4444436	4435570	9606.ENSP00000363822	9606.ENSP00000265171	0	0	0	0	0	0	0	0.81	0.81
MMP9	CRP	4443919	4434405	9606.ENSP00000361405	9606.ENSP00000255030	0	0	0	0	0	0	0	0.808	0.808
IL6	SELE	4447254	4440292	9606.ENSP00000385675	9606.ENSP00000331736	0	0	0	0	0.12	0	0	0.79	0.807
GJA1	EGF	4436500	4435570	9606.ENSP00000282561	9606.ENSP00000265171	0	0	0	0	0.061	0	0	0.803	0.807
FOS	IL1B	4438204	4435241	9606.ENSP00000306245	9606.ENSP00000263341	0	0	0	0	0.063	0	0	0.802	0.806
AR	EGFR	4444436	4436186	9606.ENSP00000363822	9606.ENSP00000275493	0	0	0	0	0.062	0.402	0	0.678	0.803
NFE2L2	TP53	4446632	4435880	9606.ENSP00000380252	9606.ENSP00000269305	0	0	0	0	0	0.099	0	0.79	0.803
IL10	SELE	4448642	4440292	9606.ENSP00000412237	9606.ENSP00000331736	0	0	0	0	0.049	0	0	0.802	0.803
TP53	MMP2	4435880	4433061	9606.ENSP00000269305	9606.ENSP00000219070	0	0	0	0	0.062	0	0	0.797	0.802
ESR1	PTEN	4448358	4443848	9606.ENSP00000405330	9606.ENSP00000361021	0	0	0	0	0	0.393	0	0.686	0.801
PTGS2	NFKBIA	4442894	4432983	9606.ENSP00000356438	9606.ENSP00000216797	0	0	0	0	0.076	0	0	0.794	0.801
MAPK8	HMOX1	4446429	4432912	9606.ENSP00000378974	9606.ENSP00000216117	0	0	0	0	0	0	0	0.8	0.8
IL6	NOS3	4447254	4437409	9606.ENSP00000385675	9606.ENSP00000297494	0	0	0	0	0.058	0	0	0.796	0.8
MMP9	TP53	4443919	4435880	9606.ENSP00000361405	9606.ENSP00000269305	0	0	0	0	0	0	0	0.8	0.8
MYC	CCNB1	4451407	4434484	9606.ENSP00000479618	9606.ENSP00000256442	0	0	0	0	0.096	0.354	0	0.685	0.8
IGF2	ERBB2	4447717	4435897	9606.ENSP00000391826	9606.ENSP00000269571	0	0	0	0	0.061	0	0.6	0.511	0.8
PTEN	CDKN1B	4443848	4433436	9606.ENSP00000361021	9606.ENSP00000228872	0	0	0	0	0.062	0	0	0.794	0.799
SELE	IL1B	4440292	4435241	9606.ENSP00000331736	9606.ENSP00000263341	0	0	0	0	0.061	0	0	0.794	0.799
MMP9	MAPK1	4443919	4432880	9606.ENSP00000361405	9606.ENSP00000215832	0	0	0	0	0.049	0	0	0.797	0.799
IFNG	CCL2	4433446	4433339	9606.ENSP00000229135	9606.ENSP00000225831	0	0	0	0	0.063	0	0	0.794	0.798
EGF	MMP2	4435570	4433061	9606.ENSP00000265171	9606.ENSP00000219070	0	0	0	0	0	0	0	0.797	0.798
TNF	MMP2	4448041	4433061	9606.ENSP00000398698	9606.ENSP00000219070	0	0	0	0	0	0	0	0.798	0.798
MYC	NFE2L2	4451407	4446632	9606.ENSP00000479618	9606.ENSP00000380252	0	0	0	0	0	0.405	0	0.673	0.797
ICAM1	MPO	4435501	4433305	9606.ENSP00000264832	9606.ENSP00000225275	0	0	0	0	0	0	0	0.797	0.797
IL10	EGF	4448642	4435570	9606.ENSP00000412237	9606.ENSP00000265171	0	0	0	0	0	0	0	0.796	0.796
MAPK8	PTEN	4446429	4443848	9606.ENSP00000378974	9606.ENSP00000361021	0	0	0	0	0.061	0.263	0	0.729	0.796
EGF	RAF1	4435570	4434195	9606.ENSP00000265171	9606.ENSP00000251849	0	0	0	0	0	0.05	0	0.794	0.796
NFE2L2	PPARG	4446632	4436745	9606.ENSP00000380252	9606.ENSP00000287820	0	0	0	0	0	0.379	0	0.685	0.796
CCL2	MAPK1	4433339	4432880	9606.ENSP00000225831	9606.ENSP00000215832	0	0	0	0	0	0	0	0.795	0.795
IL2	CCL2	4433376	4433339	9606.ENSP00000226730	9606.ENSP00000225831	0	0	0	0	0	0	0	0.795	0.795
PPARG	IL1B	4436745	4435241	9606.ENSP00000287820	9606.ENSP00000263341	0	0	0	0	0.061	0	0	0.789	0.794
IL1B	MAPK1	4435241	4432880	9606.ENSP00000263341	9606.ENSP00000215832	0	0	0	0	0	0	0	0.794	0.794
AKT1	CCL2	4450372	4433339	9606.ENSP00000451828	9606.ENSP00000225831	0	0	0	0	0	0	0	0.794	0.794
PTGS2	PTGER2	4442894	4433932	9606.ENSP00000356438	9606.ENSP00000245457	0	0	0	0	0.098	0.056	0	0.777	0.794
INS	ICAM1	4446661	4435501	9606.ENSP00000380432	9606.ENSP00000264832	0	0	0	0	0	0	0	0.793	0.793
PGR	TP53	4439740	4435880	9606.ENSP00000325120	9606.ENSP00000269305	0	0	0	0	0.062	0	0	0.789	0.793
OPRM1	FOS	4447859	4438204	9606.ENSP00000394624	9606.ENSP00000306245	0	0	0	0	0	0	0	0.792	0.792
MYC	IL2	4451407	4433376	9606.ENSP00000479618	9606.ENSP00000226730	0	0	0	0	0	0	0	0.792	0.792
INS	MMP9	4446661	4443919	9606.ENSP00000380432	9606.ENSP00000361405	0	0	0	0	0	0	0	0.792	0.792
IL1B	CRP	4435241	4434405	9606.ENSP00000263341	9606.ENSP00000255030	0	0	0	0	0.062	0	0	0.788	0.792
SELE	CRP	4440292	4434405	9606.ENSP00000331736	9606.ENSP00000255030	0	0	0	0	0.063	0	0	0.788	0.792
AKT1	VCAM1	4450372	4437090	9606.ENSP00000451828	9606.ENSP00000294728	0	0	0	0	0	0	0	0.791	0.791
CRP	CCL2	4434405	4433339	9606.ENSP00000255030	9606.ENSP00000225831	0	0	0	0	0	0	0	0.789	0.789
CRP	MPO	4434405	4433305	9606.ENSP00000255030	9606.ENSP00000225275	0	0	0	0	0	0	0	0.789	0.789
CYP19A1	ERBB2	4446543	4435897	9606.ENSP00000379683	9606.ENSP00000269571	0	0	0	0	0	0	0	0.789	0.789
ICAM1	NFKBIA	4435501	4432983	9606.ENSP00000264832	9606.ENSP00000216797	0	0	0	0	0.126	0	0	0.769	0.789
CXCL10	IL2	4438146	4433376	9606.ENSP00000305651	9606.ENSP00000226730	0	0	0	0	0	0	0	0.788	0.788
CYP3A4	AHR	4440831	4433805	9606.ENSP00000337915	9606.ENSP00000242057	0	0	0	0	0.061	0	0	0.783	0.788
PTGS2	MMP3	4442894	4437610	9606.ENSP00000356438	9606.ENSP00000299855	0	0	0	0	0.095	0	0	0.774	0.787
IL6	AR	4447254	4444436	9606.ENSP00000385675	9606.ENSP00000363822	0	0	0	0	0	0	0	0.787	0.787
PPARG	EGFR	4436745	4436186	9606.ENSP00000287820	9606.ENSP00000275493	0	0	0	0	0.062	0.402	0	0.65	0.787
AKT1	RELA	4450372	4447098	9606.ENSP00000451828	9606.ENSP00000384273	0	0	0	0	0.086	0	0	0.776	0.786
MAPK8	SLC2A4	4446429	4439402	9606.ENSP00000378974	9606.ENSP00000320935	0	0	0	0	0	0.265	0	0.721	0.786
TNF	TGFB1	4448041	4433189	9606.ENSP00000398698	9606.ENSP00000221930	0	0	0	0	0.089	0	0	0.774	0.785
PTEN	PPARG	4443848	4436745	9606.ENSP00000361021	9606.ENSP00000287820	0	0	0	0	0.061	0.064	0	0.775	0.785
PTEN	PIK3CG	4443848	4442215	9606.ENSP00000361021	9606.ENSP00000352121	0	0	0	0	0.064	0.185	0	0.74	0.784
VEGFA	CCND1	4451310	4433391	9606.ENSP00000478570	9606.ENSP00000227507	0	0	0	0	0.069	0.17	0	0.743	0.784
RELA	MMP9	4447098	4443919	9606.ENSP00000384273	9606.ENSP00000361405	0	0	0	0	0	0.344	0	0.683	0.783
PTGS2	VCAM1	4442894	4437090	9606.ENSP00000356438	9606.ENSP00000294728	0	0	0	0	0.061	0	0	0.778	0.783
MMP9	NOS3	4443919	4437409	9606.ENSP00000361405	9606.ENSP00000297494	0	0	0	0	0.062	0	0	0.778	0.783
ANXA1	EGFR	4444796	4436186	9606.ENSP00000366109	9606.ENSP00000275493	0	0	0	0	0.076	0.379	0	0.653	0.783
AR	MAPK1	4444436	4432880	9606.ENSP00000363822	9606.ENSP00000215832	0	0	0	0	0	0.399	0	0.651	0.782
MMP9	ERBB2	4443919	4435897	9606.ENSP00000361405	9606.ENSP00000269571	0	0	0	0	0	0	0	0.78	0.781
PTEN	PGR	4443848	4439740	9606.ENSP00000361021	9606.ENSP00000325120	0	0	0	0	0	0.064	0	0.776	0.781
CDKN2A	EGFR	4448997	4436186	9606.ENSP00000418915	9606.ENSP00000275493	0	0	0	0	0	0.176	0	0.745	0.78
MAPK8	NFKBIA	4446429	4432983	9606.ENSP00000378974	9606.ENSP00000216797	0	0	0	0	0	0.261	0	0.714	0.78
HMOX1	MAPK1	4432912	4432880	9606.ENSP00000216117	9606.ENSP00000215832	0	0	0	0	0	0	0	0.778	0.779
IL10	MAPK1	4448642	4432880	9606.ENSP00000412237	9606.ENSP00000215832	0	0	0	0	0	0	0	0.777	0.777
MAPK8	ICAM1	4446429	4435501	9606.ENSP00000378974	9606.ENSP00000264832	0	0	0	0	0	0	0	0.777	0.777
IL6	AHR	4447254	4433805	9606.ENSP00000385675	9606.ENSP00000242057	0	0	0	0	0.069	0	0	0.769	0.777
IGF2	TP53	4447717	4435880	9606.ENSP00000391826	9606.ENSP00000269305	0	0	0	0	0	0	0	0.777	0.777
PIK3CG	PRKCB	4442215	4438120	9606.ENSP00000352121	9606.ENSP00000305355	0	0	0	0	0.116	0.379	0	0.625	0.776
ESR1	PTGS2	4448358	4442894	9606.ENSP00000405330	9606.ENSP00000356438	0	0	0	0	0	0.05	0	0.771	0.773
EGFR	CDKN1B	4436186	4433436	9606.ENSP00000275493	9606.ENSP00000228872	0	0	0	0	0	0	0	0.772	0.772
IL10	MPO	4448642	4433305	9606.ENSP00000412237	9606.ENSP00000225275	0	0	0	0	0	0	0	0.772	0.772
AKR1C3	AR	4445414	4444436	9606.ENSP00000369927	9606.ENSP00000363822	0	0	0	0	0	0.05	0	0.769	0.772
IL10	NR3C1	4448642	4433539	9606.ENSP00000412237	9606.ENSP00000231509	0	0	0	0	0	0.328	0	0.671	0.77
ESR1	INS	4448358	4446661	9606.ENSP00000405330	9606.ENSP00000380432	0	0	0	0	0	0	0	0.77	0.77
VEGFA	PPARG	4451310	4436745	9606.ENSP00000478570	9606.ENSP00000287820	0	0	0	0	0	0	0	0.769	0.769
MMP9	CXCL10	4443919	4438146	9606.ENSP00000361405	9606.ENSP00000305651	0	0	0	0	0.14	0	0	0.742	0.769
ESR1	IL6	4448358	4447254	9606.ENSP00000405330	9606.ENSP00000385675	0	0	0	0	0	0	0	0.769	0.769
VEGFA	IGFBP3	4451310	4445494	9606.ENSP00000478570	9606.ENSP00000370473	0	0	0	0	0.091	0	0	0.754	0.767
EGFR	IFNG	4436186	4433446	9606.ENSP00000275493	9606.ENSP00000229135	0	0	0	0	0	0	0.6	0.44	0.766
IL6	MMP3	4447254	4437610	9606.ENSP00000385675	9606.ENSP00000299855	0	0	0	0	0.112	0	0	0.747	0.766
TP53	HMOX1	4435880	4432912	9606.ENSP00000269305	9606.ENSP00000216117	0	0	0	0	0.061	0	0	0.761	0.766
IL6	SLC2A4	4447254	4439402	9606.ENSP00000385675	9606.ENSP00000320935	0	0	0	0	0	0	0	0.765	0.766
MMP9	CCND1	4443919	4433391	9606.ENSP00000361405	9606.ENSP00000227507	0	0	0	0	0	0	0	0.765	0.765
AKT1	CDKN2A	4450372	4448997	9606.ENSP00000451828	9606.ENSP00000418915	0	0	0	0	0.061	0.214	0	0.707	0.764
AKT1	ABCG2	4450372	4433689	9606.ENSP00000451828	9606.ENSP00000237612	0	0	0	0	0.062	0.056	0	0.753	0.763
RELA	AR	4447098	4444436	9606.ENSP00000384273	9606.ENSP00000363822	0	0	0	0	0	0.393	0	0.625	0.763
IL1A	IL2	4435240	4433376	9606.ENSP00000263339	9606.ENSP00000226730	0	0	0	0	0	0	0	0.763	0.763
VEGFA	CDKN2A	4451310	4448997	9606.ENSP00000478570	9606.ENSP00000418915	0	0	0	0	0	0	0	0.761	0.761
AKT1	NFKBIA	4450372	4432983	9606.ENSP00000451828	9606.ENSP00000216797	0	0	0	0	0.061	0.433	0	0.586	0.76
IL10	JUN	4448642	4443699	9606.ENSP00000412237	9606.ENSP00000360266	0	0	0	0	0	0	0	0.759	0.76
SELE	CCL2	4440292	4433339	9606.ENSP00000331736	9606.ENSP00000225831	0	0	0	0	0.108	0	0	0.741	0.759
MMP9	HMOX1	4443919	4432912	9606.ENSP00000361405	9606.ENSP00000216117	0	0	0	0	0.088	0	0	0.745	0.759
TP53	EGF	4435880	4435570	9606.ENSP00000269305	9606.ENSP00000265171	0	0	0	0	0	0	0	0.758	0.758
ERBB2	MMP2	4435897	4433061	9606.ENSP00000269571	9606.ENSP00000219070	0	0	0	0	0.062	0	0	0.752	0.758
NOS3	PPARG	4437409	4436745	9606.ENSP00000297494	9606.ENSP00000287820	0	0	0	0	0.053	0.091	0	0.741	0.757
HIF1A	PTEN	4449842	4443848	9606.ENSP00000437955	9606.ENSP00000361021	0	0	0	0	0.061	0	0	0.751	0.757
PTGS1	IL1B	4442503	4435241	9606.ENSP00000354612	9606.ENSP00000263341	0	0	0	0	0.156	0	0	0.723	0.756
VEGFA	GJA1	4451310	4436500	9606.ENSP00000478570	9606.ENSP00000282561	0	0	0	0	0	0	0	0.755	0.755
JUN	ICAM1	4443699	4435501	9606.ENSP00000360266	9606.ENSP00000264832	0	0	0	0	0	0	0	0.755	0.755
JUN	MMP3	4443699	4437610	9606.ENSP00000360266	9606.ENSP00000299855	0	0	0	0	0	0	0	0.754	0.754
CYP1A1	TP53	4445265	4435880	9606.ENSP00000369050	9606.ENSP00000269305	0	0	0	0	0	0.074	0	0.745	0.754
PTGS2	MAPK1	4442894	4432880	9606.ENSP00000356438	9606.ENSP00000215832	0	0	0	0	0	0.266	0	0.678	0.753
CDKN2A	IL6	4448997	4447254	9606.ENSP00000418915	9606.ENSP00000385675	0	0	0	0	0	0	0	0.752	0.752
COL1A1	TGFB1	4433346	4433189	9606.ENSP00000225964	9606.ENSP00000221930	0	0	0	0	0.061	0.299	0	0.651	0.75
PTEN	EGF	4443848	4435570	9606.ENSP00000361021	9606.ENSP00000265171	0	0	0	0	0.067	0.084	0	0.729	0.749
IL10	FOS	4448642	4438204	9606.ENSP00000412237	9606.ENSP00000306245	0	0	0	0	0	0.063	0	0.743	0.748
MAPK8	VCAM1	4446429	4437090	9606.ENSP00000378974	9606.ENSP00000294728	0	0	0	0	0	0	0	0.748	0.748
CNR1	FOS	4443334	4438204	9606.ENSP00000358513	9606.ENSP00000306245	0	0	0	0	0	0	0	0.747	0.747
MMP2	MAPK1	4433061	4432880	9606.ENSP00000219070	9606.ENSP00000215832	0	0	0	0	0.049	0	0	0.743	0.746
INS	MAPK1	4446661	4432880	9606.ENSP00000380432	9606.ENSP00000215832	0	0	0	0	0	0	0	0.746	0.746
NOS3	CAT	4437409	4433793	9606.ENSP00000297494	9606.ENSP00000241052	0	0	0	0	0	0	0	0.745	0.745
IL10	AHR	4448642	4433805	9606.ENSP00000412237	9606.ENSP00000242057	0	0	0	0	0	0	0	0.745	0.745
CXCL11	CCL2	4438264	4433339	9606.ENSP00000306884	9606.ENSP00000225831	0	0	0	0	0.107	0	0	0.725	0.744
VEGFA	AHR	4451310	4433805	9606.ENSP00000478570	9606.ENSP00000242057	0	0	0	0	0	0	0	0.744	0.744
ICAM1	MMP2	4435501	4433061	9606.ENSP00000264832	9606.ENSP00000219070	0	0	0	0	0	0	0	0.743	0.743
AKT1	IGFBP3	4450372	4445494	9606.ENSP00000451828	9606.ENSP00000370473	0	0	0	0	0	0	0	0.743	0.743
NFE2L2	CAT	4446632	4433793	9606.ENSP00000380252	9606.ENSP00000241052	0	0	0	0	0	0	0	0.743	0.743
IGF2	PTEN	4447717	4443848	9606.ENSP00000391826	9606.ENSP00000361021	0	0	0	0	0	0	0	0.743	0.743
EGF	IL1B	4435570	4435241	9606.ENSP00000265171	9606.ENSP00000263341	0	0	0	0	0	0	0	0.743	0.743
VEGFA	AR	4451310	4444436	9606.ENSP00000478570	9606.ENSP00000363822	0	0	0	0	0	0	0	0.742	0.742
MMP9	PTGS2	4443919	4442894	9606.ENSP00000361405	9606.ENSP00000356438	0	0	0	0	0.097	0	0	0.725	0.741
IL6	COL1A1	4447254	4433346	9606.ENSP00000385675	9606.ENSP00000225964	0	0	0	0	0.065	0	0	0.735	0.741
VCAM1	IL1A	4437090	4435240	9606.ENSP00000294728	9606.ENSP00000263339	0	0	0	0	0.061	0	0	0.735	0.741
INS	CAT	4446661	4433793	9606.ENSP00000380432	9606.ENSP00000241052	0	0	0	0	0	0	0	0.74	0.74
GSTP1	TP53	4446837	4435880	9606.ENSP00000381607	9606.ENSP00000269305	0	0	0	0	0	0	0	0.74	0.74
AKT1	ERBB2	4450372	4435897	9606.ENSP00000451828	9606.ENSP00000269571	0	0	0	0.556	0.053	0.543	0	0.943	0.737
MMP9	ICAM1	4443919	4435501	9606.ENSP00000361405	9606.ENSP00000264832	0	0	0	0	0.093	0	0	0.722	0.737
IL10	INS	4448642	4446661	9606.ENSP00000412237	9606.ENSP00000380432	0	0	0	0	0.062	0	0	0.731	0.737
AR	JUN	4444436	4443699	9606.ENSP00000363822	9606.ENSP00000360266	0	0	0	0	0	0.454	0	0.535	0.736
IL1B	TGFB1	4435241	4433189	9606.ENSP00000263341	9606.ENSP00000221930	0	0	0	0	0.087	0	0	0.723	0.736
AR	AHR	4444436	4433805	9606.ENSP00000363822	9606.ENSP00000242057	0	0	0	0	0	0.384	0	0.589	0.736
EGFR	CCNB1	4436186	4434484	9606.ENSP00000275493	9606.ENSP00000256442	0	0	0	0	0	0.085	0	0.722	0.735
RELA	ICAM1	4447098	4435501	9606.ENSP00000384273	9606.ENSP00000264832	0	0	0	0	0.065	0.417	0	0.554	0.735
IL6	CAT	4447254	4433793	9606.ENSP00000385675	9606.ENSP00000241052	0	0	0	0	0	0	0	0.735	0.735
PPARG	HMOX1	4436745	4432912	9606.ENSP00000287820	9606.ENSP00000216117	0	0	0	0	0	0	0	0.735	0.735
IL10	PTEN	4448642	4443848	9606.ENSP00000412237	9606.ENSP00000361021	0	0	0	0	0	0	0	0.734	0.735
MMP9	PTEN	4443919	4443848	9606.ENSP00000361405	9606.ENSP00000361021	0	0	0	0	0	0	0	0.735	0.735
MMP9	IFNG	4443919	4433446	9606.ENSP00000361405	9606.ENSP00000229135	0	0	0	0	0	0	0	0.735	0.735
AKT1	BAX	4450372	4437004	9606.ENSP00000451828	9606.ENSP00000293288	0	0	0	0	0.061	0.379	0	0.581	0.734
MYC	MMP2	4451407	4433061	9606.ENSP00000479618	9606.ENSP00000219070	0	0	0	0	0	0	0	0.734	0.734
MMP9	COL1A1	4443919	4433346	9606.ENSP00000361405	9606.ENSP00000225964	0	0	0	0	0.077	0.328	0	0.605	0.733
VEGFA	IL2	4451310	4433376	9606.ENSP00000478570	9606.ENSP00000226730	0	0	0	0	0	0	0	0.733	0.733
PPARA	INS	4447242	4446661	9606.ENSP00000385523	9606.ENSP00000380432	0	0	0	0	0	0	0	0.733	0.733
MAPK8	IL1B	4446429	4435241	9606.ENSP00000378974	9606.ENSP00000263341	0	0	0	0	0	0	0	0.733	0.733
IGFBP3	PPARG	4445494	4436745	9606.ENSP00000370473	9606.ENSP00000287820	0	0	0	0	0	0.379	0	0.588	0.733
EGF	ICAM1	4435570	4435501	9606.ENSP00000265171	9606.ENSP00000264832	0	0	0	0	0	0	0	0.732	0.732
HIF1A	INS	4449842	4446661	9606.ENSP00000437955	9606.ENSP00000380432	0	0	0	0	0	0	0	0.732	0.732
CXCL10	ICAM1	4438146	4435501	9606.ENSP00000305651	9606.ENSP00000264832	0	0	0	0	0.145	0	0	0.7	0.732
CDKN2A	MAPK8	4448997	4446429	9606.ENSP00000418915	9606.ENSP00000378974	0	0	0	0	0	0.47	0	0.513	0.731
IL1A	IFNG	4435240	4433446	9606.ENSP00000263339	9606.ENSP00000229135	0	0	0	0	0	0	0	0.731	0.731
NOS3	TP53	4437409	4435880	9606.ENSP00000297494	9606.ENSP00000269305	0	0	0	0	0	0	0	0.731	0.731
TP53	ICAM1	4435880	4435501	9606.ENSP00000269305	9606.ENSP00000264832	0	0	0	0	0.061	0	0	0.726	0.731
HIF1A	HMOX1	4449842	4432912	9606.ENSP00000437955	9606.ENSP00000216117	0	0	0	0	0	0	0	0.729	0.73
INS	TP53	4446661	4435880	9606.ENSP00000380432	9606.ENSP00000269305	0	0	0	0	0	0	0	0.73	0.73
NOS3	IL1B	4437409	4435241	9606.ENSP00000297494	9606.ENSP00000263341	0	0	0	0	0.062	0	0	0.723	0.729
AKT1	NR3C1	4450372	4433539	9606.ENSP00000451828	9606.ENSP00000231509	0	0	0	0	0	0.407	0	0.561	0.728
SELE	IL1A	4440292	4435240	9606.ENSP00000331736	9606.ENSP00000263339	0	0	0	0	0.062	0	0	0.721	0.727
NOS3	MAPK1	4437409	4432880	9606.ENSP00000297494	9606.ENSP00000215832	0	0	0	0	0.05	0	0	0.723	0.726
MAPK8	EGF	4446429	4435570	9606.ENSP00000378974	9606.ENSP00000265171	0	0	0	0	0.062	0.099	0	0.702	0.726
INS	IL1B	4446661	4435241	9606.ENSP00000380432	9606.ENSP00000263341	0	0	0	0	0	0	0	0.726	0.726
GSTP1	JUN	4446837	4443699	9606.ENSP00000381607	9606.ENSP00000360266	0	0	0	0	0	0.098	0	0.709	0.726
TNF	CCND1	4448041	4433391	9606.ENSP00000398698	9606.ENSP00000227507	0	0	0	0	0	0	0	0.725	0.725
TNF	SLC2A4	4448041	4439402	9606.ENSP00000398698	9606.ENSP00000320935	0	0	0	0	0	0	0	0.725	0.725
TP53	CCL2	4435880	4433339	9606.ENSP00000269305	9606.ENSP00000225831	0	0	0	0	0	0	0	0.725	0.725
EGF	ABCG2	4435570	4433689	9606.ENSP00000265171	9606.ENSP00000237612	0	0	0	0	0	0	0	0.724	0.724
ICAM1	MAPK1	4435501	4432880	9606.ENSP00000264832	9606.ENSP00000215832	0	0	0	0	0	0	0	0.723	0.723
INS	MPO	4446661	4433305	9606.ENSP00000380432	9606.ENSP00000225275	0	0	0	0	0	0	0	0.723	0.723
MYC	RAF1	4451407	4434195	9606.ENSP00000479618	9606.ENSP00000251849	0	0	0	0	0.05	0.391	0	0.56	0.723
TP53	NFKBIA	4435880	4432983	9606.ENSP00000269305	9606.ENSP00000216797	0	0	0	0	0	0.454	0	0.515	0.723
VEGFA	CXCL10	4451310	4438146	9606.ENSP00000478570	9606.ENSP00000305651	0	0	0	0	0	0	0	0.722	0.722
BAX	C9	4437004	4435259	9606.ENSP00000293288	9606.ENSP00000263408	0	0	0	0	0	0	0.72	0.045	0.721
HIF1A	MMP2	4449842	4433061	9606.ENSP00000437955	9606.ENSP00000219070	0	0	0	0	0	0	0	0.72	0.721
BCL2	C9	4446777	4435259	9606.ENSP00000381185	9606.ENSP00000263408	0	0	0	0	0	0	0.72	0.041	0.72
GSTP1	GSTM1	4446837	4438694	9606.ENSP00000381607	9606.ENSP00000311469	0	0	0	0.782	0	0	0.65	0.927	0.72
NOS3	EGF	4437409	4435570	9606.ENSP00000297494	9606.ENSP00000265171	0	0	0	0	0	0	0	0.719	0.719
TNF	PTEN	4448041	4443848	9606.ENSP00000398698	9606.ENSP00000361021	0	0	0	0	0	0	0	0.719	0.719
CAT	MAPK1	4433793	4432880	9606.ENSP00000241052	9606.ENSP00000215832	0	0	0	0	0	0.157	0	0.68	0.719
NCOA2	PGR	4448095	4439740	9606.ENSP00000399968	9606.ENSP00000325120	0	0	0	0	0	0.461	0	0.499	0.718
CXCL11	ICAM1	4438264	4435501	9606.ENSP00000306884	9606.ENSP00000264832	0	0	0	0	0.076	0	0	0.706	0.717
XDH	CAT	4445208	4433793	9606.ENSP00000368727	9606.ENSP00000241052	0	0	0	0	0.062	0	0	0.71	0.717
AR	MMP9	4444436	4443919	9606.ENSP00000363822	9606.ENSP00000361405	0	0	0	0	0	0	0	0.716	0.717
CYP3A4	ABCG2	4440831	4433689	9606.ENSP00000337915	9606.ENSP00000237612	0	0	0	0	0	0.05	0	0.713	0.716
MMP3	ICAM1	4437610	4435501	9606.ENSP00000299855	9606.ENSP00000264832	0	0	0	0	0.063	0	0	0.709	0.716
TNF	EGFR	4448041	4436186	9606.ENSP00000398698	9606.ENSP00000275493	0	0	0	0	0.062	0	0	0.71	0.716
AKT1	TGFB1	4450372	4433189	9606.ENSP00000451828	9606.ENSP00000221930	0	0	0	0	0.076	0.18	0	0.654	0.715
PTGS2	CAT	4442894	4433793	9606.ENSP00000356438	9606.ENSP00000241052	0	0	0	0	0	0.131	0	0.685	0.715
MAPK8	CAT	4446429	4433793	9606.ENSP00000378974	9606.ENSP00000241052	0	0	0	0	0	0	0	0.715	0.715
ESR1	CDKN1A	4448358	4447168	9606.ENSP00000405330	9606.ENSP00000384849	0	0	0	0	0	0.379	0	0.559	0.714
MMP9	MPO	4443919	4433305	9606.ENSP00000361405	9606.ENSP00000225275	0	0	0	0	0.076	0	0	0.704	0.714
INS	CYP3A4	4446661	4440831	9606.ENSP00000380432	9606.ENSP00000337915	0	0	0	0	0	0	0	0.713	0.713
SELE	IFNG	4440292	4433446	9606.ENSP00000331736	9606.ENSP00000229135	0	0	0	0	0	0	0	0.713	0.713
CRP	C3	4434405	4433951	9606.ENSP00000255030	9606.ENSP00000245907	0	0	0	0	0.079	0	0	0.7	0.712
JUN	PTGS2	4443699	4442894	9606.ENSP00000360266	9606.ENSP00000356438	0	0	0	0	0.066	0	0	0.704	0.711
CRP	IL2	4434405	4433376	9606.ENSP00000255030	9606.ENSP00000226730	0	0	0	0	0	0	0	0.71	0.71
CCND1	MMP2	4433391	4433061	9606.ENSP00000227507	9606.ENSP00000219070	0	0	0	0	0.139	0	0	0.676	0.709
MMP9	PPARG	4443919	4436745	9606.ENSP00000361405	9606.ENSP00000287820	0	0	0	0	0	0	0	0.709	0.709
IL10	NOS3	4448642	4437409	9606.ENSP00000412237	9606.ENSP00000297494	0	0	0	0	0	0	0	0.708	0.709
JUN	ERBB2	4443699	4435897	9606.ENSP00000360266	9606.ENSP00000269571	0	0	0	0	0.059	0.185	0	0.65	0.708
IL6	PON1	4447254	4433224	9606.ENSP00000385675	9606.ENSP00000222381	0	0	0	0	0	0	0	0.708	0.708
CRP	MMP2	4434405	4433061	9606.ENSP00000255030	9606.ENSP00000219070	0	0	0	0	0	0	0	0.707	0.707
MYC	ABCG2	4451407	4433689	9606.ENSP00000479618	9606.ENSP00000237612	0	0	0	0	0	0	0	0.706	0.706
PPARG	ICAM1	4436745	4435501	9606.ENSP00000287820	9606.ENSP00000264832	0	0	0	0	0.061	0	0	0.698	0.705
NOS3	ICAM1	4437409	4435501	9606.ENSP00000297494	9606.ENSP00000264832	0	0	0	0	0	0	0	0.705	0.705
PTGS2	ICAM1	4442894	4435501	9606.ENSP00000356438	9606.ENSP00000264832	0	0	0	0	0.123	0	0	0.677	0.705
PTGS2	MMP2	4442894	4433061	9606.ENSP00000356438	9606.ENSP00000219070	0	0	0	0	0.066	0	0	0.696	0.704
CCL2	MPO	4433339	4433305	9606.ENSP00000225831	9606.ENSP00000225275	0	0	0	0	0	0	0	0.702	0.702
MYC	PGR	4451407	4439740	9606.ENSP00000479618	9606.ENSP00000325120	0	0	0	0	0	0.305	0	0.587	0.701
IL10	VCAM1	4448642	4437090	9606.ENSP00000412237	9606.ENSP00000294728	0	0	0	0	0.055	0	0	0.696	0.7
IL1A	CCL2	4435240	4433339	9606.ENSP00000263339	9606.ENSP00000225831	0	0	0	0	0.091	0	0	0.684	0.7
