# Supplementary material for: Utilizing network pharmacology and molecular docking to explore the underlying mechanism of Guizhi Fuling Wan in treating endometriosis
Source: PeerJ. 2021 Apr 2;9:e11087. doi: 10.7717/peerj.11087 (PMC8020871; doi:10.7717/peerj.11087)
Supplement: Supplemental Information 1 [file peerj-09-11087-s001.zip › GO&KEGG.xlsx]

## Sheet: BP
Category	ID	ID	BP	Gene Count	—logP	gene%	PValue	Genes
GOTERM_BP_DIRECT	GO:0006954	GO:0006954	inflammatory response	15	9.9	0.100793	1.23541e-10	PIK3CG	PTGER2	CCL2	PTGER3	PTGER4	PTGS2	C3	RELA	PTGS1	ANXA1	CXCL11	TGFB1	IL10	CXCL10	NFE2L2
GOTERM_BP_DIRECT	GO:0045944	GO:0045944	positive regulation of transcription from RNA polymerase II promoter	20	9.28	0.134391	5.26622e-10	AR	TNF	RELA	PPARG	TP53	NFKBIA	NR3C1	TGFB1	IL10	AHR	NCOA1	HIF1A	HDAC2	NCOA2	JUN	IFNG	MYC	TOP2A	IL1A	IL2
GOTERM_BP_DIRECT	GO:0006351	GO:0006351	transcription DNA-templated	16	8.35	0.107512	4.43831e-09	PPARA	AR	RXRA	PPARG	TP53	ESR1	BIRC5	NR3C1	AHR	PGR	NCOA1	HIF1A	HDAC2	NCOA2	JUN	MYC
GOTERM_BP_DIRECT	GO:0031663	GO:0031663	lipopolysaccharide-mediated signaling pathway	6	6.73	0.0403172	1.85183e-07	MAPK1	CCL2	TNF	NFKBIA	NOS3	TGFB1
GOTERM_BP_DIRECT	GO:0051781	GO:0051781	positive regulation of cell division	5	4.51	0.0335976	3.02526e-05	VEGFA	IGF2	CAT	TGFB1	IL1A
GOTERM_BP_DIRECT	GO:0044130	GO:0044130	negative regulation of growth of symbiont in host	4	4.45	0.0268781	3.51807e-05	TNF	IFNG	MPO	IL10
GOTERM_BP_DIRECT	GO:0009636	GO:0009636	response to toxic substance	5	4.12	0.0335976	7.53378e-05	CYP1A1	DRD2	BCL2	BAX	SLC6A4
GOTERM_BP_DIRECT	GO:0050715	GO:0050715	positive regulation of cytokine secretion	4	4.04	0.0268781	9.06193e-05	TNF	PTGER4	IL1A	IL10

## Sheet: CC
ID	CC	Gene Count	—logP	gene%	PValue	Genes
GO:0005615	extracellular space	25	9.67861	0.167988	2.09599e-10	XDH	ICAM1	TF	IL6	CCL2	TNF	C3	MMP9	ANXA1	IGF2	CXCL11	MMP2	IL10	TGFB1	CXCL10	VCAM1	INS	IFNG	VEGFA	SLPI	MPO	ALOX5	IGFBP3	IL1A	IL2
GO:0005634	nucleus	32	4.80438	0.215025	1.56899e-05	PPARA	ERBB2	PPARG	GJA1	NFKBIA	ELK1	NR3C1	TGFB1	AKT1	PGR	FOS	HMOX1	NOS3	MYC	TOP2A	AR	RXRA	RELA	ESR1	TP53	ANXA1	BIRC5	AHR	CCNB1	NCOA1	CDKN1A	HIF1A	NCOA2	CDKN1B	JUN	MPO	NFE2L2
GO:0005829	cytosol	17	4.52651	0.114232	2.97502e-05	XDH	EIF6	RELA	SLC6A4	TP53	NFKBIA	GJA1	BIRC5	FOS	MAPK1	HIF1A	CDKN1B	BCL2	BAX	ALOX5	NFE2L2	IL1A
GO:0045121	membrane raft	5	2.62074	0.0335976	0.00239476	ICAM1	TNF	SLC6A4	GJA1	DPP4
GO:0016324	apical plasma	5	2.02822	0.0335976	0.00937093	TF	ANXA1	GJA1	PTEN	DPP4
GO:0009897	external side of plasma membrane	5	2.01576	0.0335976	0.00964372	VCAM1	ICAM1	TNF	IFNG	CXCL10
GO:0005789	endoplasmic reticulum membrane	6	1.78271	0.0403172	0.0164927	CYP1A1	HMGCR	HMOX1	BCL2	BAX	CYP1A2
GO:0031232	extrinsic component of external side of plasma membrane	2	1.6848	0.0134391	0.0206634	TF	ANXA1

## Sheet: MF
ID	MF	Gene Count	—logP	gene%	PValue	Genes	List	Total	Pop	Hits	Pop	Total	Fold	Enrichment	Bonferroni	Benjamini	FDR
GO:0020037	heme binding	9	5.69	0.0604757	2.04311e-06	CYP1A1	PTGS2	HMOX1	PTGS1	MPO	NOS3	CYP1A2	CAT	CYP19A1
GO:0043565	sequence-specific DNA bingding	12	4.94505	0.0806343	1.13488e-05	PGR	FOS	PPARA	AR	HIF1A	RXRA	BCL2	PPARG	ESR1	TP53	ELK1	NR3C1
GO:0003700	transcription factor activity sequence-specific DNA binding	14	4.69035	0.0940734	2.0401e-05	AR	RXRA	RELA	PPARG	TP53	ESR1	ELK1	NR3C1	AHR	PGR	FOS	HIF1A	NFE2L2	MYC
GO:0008083	growth factor activity	6	4.31661	0.0403172	4.82379e-05	IL6	VEGFA	IGF2	EGF	TGFB1	IL2
GO:0042802	identical protein binding	5	3.62778	0.0335976	0.000235625	TNF	INS	PPARG	TP53	NFKBIA
GO:0042803	protein homodimerization activity	6	3.61469	0.0403172	0.000242833	HMOX1	BCL2	BAX	BIRC5	TOP2A	DPP4
GO:0005125	cytokine activity	7	3.43294	0.0470367	0.000369032	IL6	TNF	IFNG	TGFB1	IL1A	IL10	IL2
GO:0005496	steroid binding	4	3.35062	0.0268781	0.00044605	PGR	AR	ESR1	NR3C1

## Sheet: KEGG
GO	Description	Log(q-value)	LogP	Genecount	Target
hsa04933	AGE-RAGE signaling pathway in diabetic complications	-30	-34	23	AKT1	BAX	CCND1	BCL2	CDKN1B	COL1A1	ICAM1	IL1A	IL1B	IL6	JUN	MMP2	NOS3	PRKCB	MAPK1	MAPK8	RELA	CCL2	SELE	TGFB1	TNF	VCAM1	VEGFA
hsa01522	Endocrine resistance	-22	-24	18	AKT1	BAX	CCND1	BCL2	CDKN1A	CDKN1B	CDKN2A	EGFR	ERBB2	ESR1	FOS	JUN	MMP2	MMP9	MAPK1	MAPK8	RAF1	TP53
hsa04066	HIF-1 signaling pathway	-21	-24	18	AKT1	BCL2	CDKN1A	CDKN1B	EGF	EGFR	ERBB2	HIF1A	HMOX1	IFNG	IL6	INS	NOS3	PRKCB	MAPK1	RELA	TF	VEGFA
hsa04668	TNF signaling pathway	-21	-23	18	AKT1	FOS	ICAM1	IL1B	IL6	CXCL10	JUN	MMP3	MMP9	NFKBIA	MAPK1	MAPK8	PTGS2	RELA	CCL2	SELE	TNF	VCAM1
hsa04068	FoxO signaling pathway	-18	-20	17	AKT1	CCND1	CAT	CCNB1	CDKN1A	CDKN1B	EGF	EGFR	IL6	IL10	INS	MAPK1	MAPK8	PTEN	RAF1	SLC2A4	TGFB1
hsa04657	IL-17 signaling pathway	-17	-19	15	FOS	IFNG	IL1B	IL6	CXCL10	JUN	MMP3	MMP9	NFKBIA	MAPK1	MAPK8	PTGS2	RELA	CCL2	TNF
hsa04151	PI3K-Akt signaling pathway	-16	-18	21	AKT1	CCND1	BCL2	CDKN1A	CDKN1B	COL1A1	EGF	EGFR	IL2	IL6	INS	MYC	NOS3	PIK3CG	MAPK1	PTEN	RAF1	RELA	RXRA	TP53	VEGFA
hsa04659	Th17 cell differentiation	-14	-17	14	AHR	FOS	HIF1A	IFNG	IL1B	IL2	IL6	JUN	NFKBIA	MAPK1	MAPK8	RELA	RXRA	TGFB1
hsa04012	ErbB signaling pathway	-14	-16	13	AKT1	CDKN1A	CDKN1B	EGF	EGFR	ELK1	ERBB2	JUN	MYC	PRKCB	MAPK1	MAPK8	RAF1
hsa01524	Platinum drug resistance	-13	-16	12	AKT1	BIRC5	BAX	BCL2	CDKN1A	CDKN2A	ERBB2	GSTM1	GSTP1	MAPK1	TOP2A	TP53
hsa04010	MAPK signaling pathway	-13	-15	17	AKT1	EGF	EGFR	ELK1	FOS	IL1A	IL1B	JUN	MYC	PRKCB	MAPK1	MAPK8	RAF1	RELA	TGFB1	TNF	TP53
hsa01521	EGFR tyrosine kinase inhibitor resistance	-13	-15	12	AKT1	BAX	BCL2	EGF	EGFR	ERBB2	IL6	PRKCB	MAPK1	PTEN	RAF1	VEGFA
hsa04919	Thyroid hormone signaling pathway	-13	-15	13	AKT1	CCND1	ESR1	HDAC2	HIF1A	MYC	PRKCB	MAPK1	RAF1	RXRA	TP53	NCOA1	NCOA2
hsa04510	Focal adhesion	-12	-14	15	AKT1	CCND1	BCL2	COL1A1	EGF	EGFR	ELK1	ERBB2	JUN	PRKCB	MAPK1	MAPK8	PTEN	RAF1	VEGFA
hsa04380	Osteoclast differentiation	-12	-14	13	AKT1	FOS	IFNG	IL1A	IL1B	JUN	NFKBIA	PPARG	MAPK1	MAPK8	RELA	TGFB1	TNF
hsa04620	Toll-like receptor signaling pathway	-12	-14	12	AKT1	FOS	IL1B	IL6	CXCL10	JUN	NFKBIA	MAPK1	MAPK8	RELA	CXCL11	TNF
hsa04210	Apoptosis	-12	-14	13	AKT1	BIRC5	BAX	BCL2	FOS	JUN	NFKBIA	MAPK1	MAPK8	RAF1	RELA	TNF	TP53
hsa04931	Insulin resistance	-12	-14	12	AKT1	IL6	INS	NFKBIA	NOS3	PPARA	PRKCB	MAPK8	PTEN	RELA	SLC2A4	TNF
hsa04071	Sphingolipid signaling pathway	-11	-13	12	AKT1	BAX	BCL2	NOS3	PRKCB	MAPK1	MAPK8	PTEN	RAF1	RELA	TNF	TP53
hsa04915	Estrogen signaling pathway	-11	-12	11	AKT1	EGFR	ESR1	FOS	JUN	MMP2	MMP9	NOS3	OPRM1	MAPK1	RAF1

## Sheet: Sheet2
hsa04933	AGE-RAGE signaling pathway in diabetic complications	AKT1
hsa04933	AGE-RAGE signaling pathway in diabetic complications	BAX
hsa04933	AGE-RAGE signaling pathway in diabetic complications	CCND1
hsa04933	AGE-RAGE signaling pathway in diabetic complications	BCL2
hsa04933	AGE-RAGE signaling pathway in diabetic complications	CDKN1B
hsa04933	AGE-RAGE signaling pathway in diabetic complications	COL1A1				AKT1	BAX	CCND1	BCL2	CDKN1B	COL1A1	ICAM1	IL1A	IL1B	IL6	JUN	MMP2	NOS3	PRKCB	MAPK1	MAPK8	RELA	CCL2	SELE	TGFB1	TNF	VCAM1	VEGFA
hsa04933	AGE-RAGE signaling pathway in diabetic complications	ICAM1
hsa04933	AGE-RAGE signaling pathway in diabetic complications	IL1A
hsa04933	AGE-RAGE signaling pathway in diabetic complications	IL1B
hsa04933	AGE-RAGE signaling pathway in diabetic complications	IL6
hsa04933	AGE-RAGE signaling pathway in diabetic complications	JUN
hsa04933	AGE-RAGE signaling pathway in diabetic complications	MMP2
hsa04933	AGE-RAGE signaling pathway in diabetic complications	NOS3
hsa04933	AGE-RAGE signaling pathway in diabetic complications	PRKCB
hsa04933	AGE-RAGE signaling pathway in diabetic complications	MAPK1
hsa04933	AGE-RAGE signaling pathway in diabetic complications	MAPK8
hsa04933	AGE-RAGE signaling pathway in diabetic complications	RELA
hsa04933	AGE-RAGE signaling pathway in diabetic complications	CCL2
hsa04933	AGE-RAGE signaling pathway in diabetic complications	SELE
hsa04933	AGE-RAGE signaling pathway in diabetic complications	TGFB1
hsa04933	AGE-RAGE signaling pathway in diabetic complications	TNF
hsa04933	AGE-RAGE signaling pathway in diabetic complications	VCAM1
hsa04933	AGE-RAGE signaling pathway in diabetic complications	VEGFA
hsa01522	Endocrine resistance	AKT1
hsa01522	Endocrine resistance	BAX
hsa01522	Endocrine resistance	CCND1
hsa01522	Endocrine resistance	BCL2
hsa01522	Endocrine resistance	CDKN1A
hsa01522	Endocrine resistance	CDKN1B			AKT1	BAX	CCND1	BCL2	CDKN1A	CDKN1B	CDKN2A	EGFR	ERBB2	ESR1	FOS	JUN	MMP2	MMP9	MAPK1	MAPK8	RAF1	TP53
hsa01522	Endocrine resistance	CDKN2A
hsa01522	Endocrine resistance	EGFR
hsa01522	Endocrine resistance	ERBB2
hsa01522	Endocrine resistance	ESR1
hsa01522	Endocrine resistance	FOS
hsa01522	Endocrine resistance	JUN
hsa01522	Endocrine resistance	MMP2
hsa01522	Endocrine resistance	MMP9
hsa01522	Endocrine resistance	MAPK1
hsa01522	Endocrine resistance	MAPK8
hsa01522	Endocrine resistance	RAF1
hsa01522	Endocrine resistance	TP53
hsa04066	HIF-1 signaling pathway	AKT1
hsa04066	HIF-1 signaling pathway	BCL2
hsa04066	HIF-1 signaling pathway	CDKN1A		AKT1	BCL2	CDKN1A	CDKN1B	EGF	EGFR	ERBB2	HIF1A	HMOX1	IFNG	IL6	INS	NOS3	PRKCB	MAPK1	RELA	TF	VEGFA
hsa04066	HIF-1 signaling pathway	CDKN1B
hsa04066	HIF-1 signaling pathway	EGF
hsa04066	HIF-1 signaling pathway	EGFR
hsa04066	HIF-1 signaling pathway	ERBB2
hsa04066	HIF-1 signaling pathway	HIF1A
hsa04066	HIF-1 signaling pathway	HMOX1
hsa04066	HIF-1 signaling pathway	IFNG
hsa04066	HIF-1 signaling pathway	IL6
hsa04066	HIF-1 signaling pathway	INS
hsa04066	HIF-1 signaling pathway	NOS3
hsa04066	HIF-1 signaling pathway	PRKCB
hsa04066	HIF-1 signaling pathway	MAPK1
hsa04066	HIF-1 signaling pathway	RELA
hsa04066	HIF-1 signaling pathway	TF
hsa04066	HIF-1 signaling pathway	VEGFA
hsa04668	TNF signaling pathway	AKT1
hsa04668	TNF signaling pathway	FOS
hsa04668	TNF signaling pathway	ICAM1
hsa04668	TNF signaling pathway	IL1B		AKT1	FOS	ICAM1	IL1B	IL6	CXCL10	JUN	MMP3	MMP9	NFKBIA	MAPK1	MAPK8	PTGS2	RELA	CCL2	SELE	TNF	VCAM1
hsa04668	TNF signaling pathway	IL6
hsa04668	TNF signaling pathway	CXCL10
hsa04668	TNF signaling pathway	JUN
hsa04668	TNF signaling pathway	MMP3
hsa04668	TNF signaling pathway	MMP9
hsa04668	TNF signaling pathway	NFKBIA
hsa04668	TNF signaling pathway	MAPK1
hsa04668	TNF signaling pathway	MAPK8
hsa04668	TNF signaling pathway	PTGS2
hsa04668	TNF signaling pathway	RELA
hsa04668	TNF signaling pathway	CCL2
hsa04668	TNF signaling pathway	SELE
hsa04668	TNF signaling pathway	TNF
hsa04668	TNF signaling pathway	VCAM1
hsa04068	FoxO signaling pathway	AKT1
hsa04068	FoxO signaling pathway	CCND1
hsa04068	FoxO signaling pathway	CAT
hsa04068	FoxO signaling pathway	CCNB1
hsa04068	FoxO signaling pathway	CDKN1A
hsa04068	FoxO signaling pathway	CDKN1B
hsa04068	FoxO signaling pathway	EGF		AKT1	CCND1	CAT	CCNB1	CDKN1A	CDKN1B	EGF	EGFR	IL6	IL10	INS	MAPK1	MAPK8	PTEN	RAF1	SLC2A4	TGFB1
hsa04068	FoxO signaling pathway	EGFR
hsa04068	FoxO signaling pathway	IL6
hsa04068	FoxO signaling pathway	IL10
hsa04068	FoxO signaling pathway	INS
hsa04068	FoxO signaling pathway	MAPK1
hsa04068	FoxO signaling pathway	MAPK8
hsa04068	FoxO signaling pathway	PTEN
hsa04068	FoxO signaling pathway	RAF1
hsa04068	FoxO signaling pathway	SLC2A4
hsa04068	FoxO signaling pathway	TGFB1
hsa04657	IL-17 signaling pathway	FOS
hsa04657	IL-17 signaling pathway	IFNG
hsa04657	IL-17 signaling pathway	IL1B
hsa04657	IL-17 signaling pathway	IL6
hsa04657	IL-17 signaling pathway	CXCL10
hsa04657	IL-17 signaling pathway	JUN		FOS	IFNG	IL1B	IL6	CXCL10	JUN	MMP3	MMP9	NFKBIA	MAPK1	MAPK8	PTGS2	RELA	CCL2	TNF
hsa04657	IL-17 signaling pathway	MMP3
hsa04657	IL-17 signaling pathway	MMP9
hsa04657	IL-17 signaling pathway	NFKBIA
hsa04657	IL-17 signaling pathway	MAPK1
hsa04657	IL-17 signaling pathway	MAPK8
hsa04657	IL-17 signaling pathway	PTGS2
hsa04657	IL-17 signaling pathway	RELA
hsa04657	IL-17 signaling pathway	CCL2
hsa04657	IL-17 signaling pathway	TNF
hsa04151	PI3K-Akt signaling pathway	AKT1
hsa04151	PI3K-Akt signaling pathway	CCND1
hsa04151	PI3K-Akt signaling pathway	BCL2
hsa04151	PI3K-Akt signaling pathway	CDKN1A		AKT1	CCND1	BCL2	CDKN1A	CDKN1B	COL1A1	EGF	EGFR	IL2	IL6	INS	MYC	NOS3	PIK3CG	MAPK1	PTEN	RAF1	RELA	RXRA	TP53	VEGFA
hsa04151	PI3K-Akt signaling pathway	CDKN1B
hsa04151	PI3K-Akt signaling pathway	COL1A1
hsa04151	PI3K-Akt signaling pathway	EGF
hsa04151	PI3K-Akt signaling pathway	EGFR
hsa04151	PI3K-Akt signaling pathway	IL2
hsa04151	PI3K-Akt signaling pathway	IL6
hsa04151	PI3K-Akt signaling pathway	INS
hsa04151	PI3K-Akt signaling pathway	MYC
hsa04151	PI3K-Akt signaling pathway	NOS3
hsa04151	PI3K-Akt signaling pathway	PIK3CG
hsa04151	PI3K-Akt signaling pathway	MAPK1
hsa04151	PI3K-Akt signaling pathway	PTEN
hsa04151	PI3K-Akt signaling pathway	RAF1
hsa04151	PI3K-Akt signaling pathway	RELA
hsa04151	PI3K-Akt signaling pathway	RXRA
hsa04151	PI3K-Akt signaling pathway	TP53
hsa04151	PI3K-Akt signaling pathway	VEGFA
hsa04659	Th17 cell differentiation	AHR
hsa04659	Th17 cell differentiation	FOS
hsa04659	Th17 cell differentiation	HIF1A
hsa04659	Th17 cell differentiation	IFNG
hsa04659	Th17 cell differentiation	IL1B
hsa04659	Th17 cell differentiation	IL2
hsa04659	Th17 cell differentiation	IL6		AHR	FOS	HIF1A	IFNG	IL1B	IL2	IL6	JUN	NFKBIA	MAPK1	MAPK8	RELA	RXRA	TGFB1
hsa04659	Th17 cell differentiation	JUN
hsa04659	Th17 cell differentiation	NFKBIA
hsa04659	Th17 cell differentiation	MAPK1
hsa04659	Th17 cell differentiation	MAPK8
hsa04659	Th17 cell differentiation	RELA
hsa04659	Th17 cell differentiation	RXRA
hsa04659	Th17 cell differentiation	TGFB1
hsa04012	ErbB signaling pathway	AKT1
hsa04012	ErbB signaling pathway	CDKN1A
hsa04012	ErbB signaling pathway	CDKN1B
hsa04012	ErbB signaling pathway	EGF
hsa04012	ErbB signaling pathway	EGFR		AKT1	CDKN1A	CDKN1B	EGF	EGFR	ELK1	ERBB2	JUN	MYC	PRKCB	MAPK1	MAPK8	RAF1
hsa04012	ErbB signaling pathway	ELK1
hsa04012	ErbB signaling pathway	ERBB2
hsa04012	ErbB signaling pathway	JUN
hsa04012	ErbB signaling pathway	MYC
hsa04012	ErbB signaling pathway	PRKCB
hsa04012	ErbB signaling pathway	MAPK1
hsa04012	ErbB signaling pathway	MAPK8
hsa04012	ErbB signaling pathway	RAF1
hsa01524	Platinum drug resistance	AKT1
hsa01524	Platinum drug resistance	BIRC5
hsa01524	Platinum drug resistance	BAX
hsa01524	Platinum drug resistance	BCL2
hsa01524	Platinum drug resistance	CDKN1A
hsa01524	Platinum drug resistance	CDKN2A		AKT1	BIRC5	BAX	BCL2	CDKN1A	CDKN2A	ERBB2	GSTM1	GSTP1	MAPK1	TOP2A	TP53
hsa01524	Platinum drug resistance	ERBB2
hsa01524	Platinum drug resistance	GSTM1
hsa01524	Platinum drug resistance	GSTP1
hsa01524	Platinum drug resistance	MAPK1
hsa01524	Platinum drug resistance	TOP2A
hsa01524	Platinum drug resistance	TP53
hsa04010	MAPK signaling pathway	AKT1
hsa04010	MAPK signaling pathway	EGF
hsa04010	MAPK signaling pathway	EGFR
hsa04010	MAPK signaling pathway	ELK1
hsa04010	MAPK signaling pathway	FOS
hsa04010	MAPK signaling pathway	IL1A
hsa04010	MAPK signaling pathway	IL1B
hsa04010	MAPK signaling pathway	JUN
hsa04010	MAPK signaling pathway	MYC
hsa04010	MAPK signaling pathway	PRKCB
hsa04010	MAPK signaling pathway	MAPK1
hsa04010	MAPK signaling pathway	MAPK8
hsa04010	MAPK signaling pathway	RAF1		AKT1	EGF	EGFR	ELK1	FOS	IL1A	IL1B	JUN	MYC	PRKCB	MAPK1	MAPK8	RAF1	RELA	TGFB1	TNF	TP53
hsa04010	MAPK signaling pathway	RELA
hsa04010	MAPK signaling pathway	TGFB1
hsa04010	MAPK signaling pathway	TNF
hsa04010	MAPK signaling pathway	TP53
hsa01521	EGFR tyrosine kinase inhibitor resistance	AKT1
hsa01521	EGFR tyrosine kinase inhibitor resistance	BAX
hsa01521	EGFR tyrosine kinase inhibitor resistance	BCL2
hsa01521	EGFR tyrosine kinase inhibitor resistance	EGF
hsa01521	EGFR tyrosine kinase inhibitor resistance	EGFR
hsa01521	EGFR tyrosine kinase inhibitor resistance	ERBB2
hsa01521	EGFR tyrosine kinase inhibitor resistance	IL6
hsa01521	EGFR tyrosine kinase inhibitor resistance	PRKCB
hsa01521	EGFR tyrosine kinase inhibitor resistance	MAPK1
hsa01521	EGFR tyrosine kinase inhibitor resistance	PTEN
hsa01521	EGFR tyrosine kinase inhibitor resistance	RAF1		AKT1	BAX	BCL2	EGF	EGFR	ERBB2	IL6	PRKCB	MAPK1	PTEN	RAF1	VEGFA
hsa01521	EGFR tyrosine kinase inhibitor resistance	VEGFA
hsa04919	Thyroid hormone signaling pathway	AKT1
hsa04919	Thyroid hormone signaling pathway	CCND1
hsa04919	Thyroid hormone signaling pathway	ESR1
hsa04919	Thyroid hormone signaling pathway	HDAC2
hsa04919	Thyroid hormone signaling pathway	HIF1A
hsa04919	Thyroid hormone signaling pathway	MYC		AKT1	CCND1	ESR1	HDAC2	HIF1A	MYC	PRKCB	MAPK1	RAF1	RXRA	TP53	NCOA1	NCOA2
hsa04919	Thyroid hormone signaling pathway	PRKCB
hsa04919	Thyroid hormone signaling pathway	MAPK1
hsa04919	Thyroid hormone signaling pathway	RAF1
hsa04919	Thyroid hormone signaling pathway	RXRA
hsa04919	Thyroid hormone signaling pathway	TP53
hsa04919	Thyroid hormone signaling pathway	NCOA1
hsa04919	Thyroid hormone signaling pathway	NCOA2
hsa04510	Focal adhesion	AKT1
hsa04510	Focal adhesion	CCND1
hsa04510	Focal adhesion	BCL2
hsa04510	Focal adhesion	COL1A1
hsa04510	Focal adhesion	EGF
hsa04510	Focal adhesion	EGFR
hsa04510	Focal adhesion	ELK1
hsa04510	Focal adhesion	ERBB2
hsa04510	Focal adhesion	JUN
hsa04510	Focal adhesion	PRKCB
hsa04510	Focal adhesion	MAPK1
hsa04510	Focal adhesion	MAPK8
hsa04510	Focal adhesion	PTEN	AKT1	CCND1	BCL2	COL1A1	EGF	EGFR	ELK1	ERBB2	JUN	PRKCB	MAPK1	MAPK8	PTEN	RAF1	VEGFA
hsa04510	Focal adhesion	RAF1
hsa04510	Focal adhesion	VEGFA
hsa04380	Osteoclast differentiation	AKT1
hsa04380	Osteoclast differentiation	FOS
hsa04380	Osteoclast differentiation	IFNG
hsa04380	Osteoclast differentiation	IL1A
hsa04380	Osteoclast differentiation	IL1B
hsa04380	Osteoclast differentiation	JUN
hsa04380	Osteoclast differentiation	NFKBIA
hsa04380	Osteoclast differentiation	PPARG		AKT1	FOS	IFNG	IL1A	IL1B	JUN	NFKBIA	PPARG	MAPK1	MAPK8	RELA	TGFB1	TNF
hsa04380	Osteoclast differentiation	MAPK1
hsa04380	Osteoclast differentiation	MAPK8
hsa04380	Osteoclast differentiation	RELA
hsa04380	Osteoclast differentiation	TGFB1
hsa04380	Osteoclast differentiation	TNF
hsa04620	Toll-like receptor signaling pathway	AKT1
hsa04620	Toll-like receptor signaling pathway	FOS
hsa04620	Toll-like receptor signaling pathway	IL1B
hsa04620	Toll-like receptor signaling pathway	IL6
hsa04620	Toll-like receptor signaling pathway	CXCL10	AKT1	FOS	IL1B	IL6	CXCL10	JUN	NFKBIA	MAPK1	MAPK8	RELA	CXCL11	TNF
hsa04620	Toll-like receptor signaling pathway	JUN
hsa04620	Toll-like receptor signaling pathway	NFKBIA
hsa04620	Toll-like receptor signaling pathway	MAPK1
hsa04620	Toll-like receptor signaling pathway	MAPK8
hsa04620	Toll-like receptor signaling pathway	RELA
hsa04620	Toll-like receptor signaling pathway	CXCL11
hsa04620	Toll-like receptor signaling pathway	TNF
hsa04210	Apoptosis	AKT1
hsa04210	Apoptosis	BIRC5
hsa04210	Apoptosis	BAX
hsa04210	Apoptosis	BCL2
hsa04210	Apoptosis	FOS
hsa04210	Apoptosis	JUN
hsa04210	Apoptosis	NFKBIA		AKT1	BIRC5	BAX	BCL2	FOS	JUN	NFKBIA	MAPK1	MAPK8	RAF1	RELA	TNF	TP53
hsa04210	Apoptosis	MAPK1
hsa04210	Apoptosis	MAPK8
hsa04210	Apoptosis	RAF1
hsa04210	Apoptosis	RELA
hsa04210	Apoptosis	TNF
hsa04210	Apoptosis	TP53
hsa04931	Insulin resistance	AKT1
hsa04931	Insulin resistance	IL6
hsa04931	Insulin resistance	INS
hsa04931	Insulin resistance	NFKBIA
hsa04931	Insulin resistance	NOS3
hsa04931	Insulin resistance	PPARA
hsa04931	Insulin resistance	PRKCB
hsa04931	Insulin resistance	MAPK8
hsa04931	Insulin resistance	PTEN		AKT1	IL6	INS	NFKBIA	NOS3	PPARA	PRKCB	MAPK8	PTEN	RELA	SLC2A4	TNF
hsa04931	Insulin resistance	RELA
hsa04931	Insulin resistance	SLC2A4
hsa04931	Insulin resistance	TNF
hsa04071	Sphingolipid signaling pathway	AKT1
hsa04071	Sphingolipid signaling pathway	BAX
hsa04071	Sphingolipid signaling pathway	BCL2
hsa04071	Sphingolipid signaling pathway	NOS3
hsa04071	Sphingolipid signaling pathway	PRKCB
hsa04071	Sphingolipid signaling pathway	MAPK1
hsa04071	Sphingolipid signaling pathway	MAPK8
hsa04071	Sphingolipid signaling pathway	PTEN		AKT1	BAX	BCL2	NOS3	PRKCB	MAPK1	MAPK8	PTEN	RAF1	RELA	TNF	TP53
hsa04071	Sphingolipid signaling pathway	RAF1
hsa04071	Sphingolipid signaling pathway	RELA
hsa04071	Sphingolipid signaling pathway	TNF
hsa04071	Sphingolipid signaling pathway	TP53
hsa04915	Estrogen signaling pathway	AKT1
hsa04915	Estrogen signaling pathway	EGFR
hsa04915	Estrogen signaling pathway	ESR1
hsa04915	Estrogen signaling pathway	FOS
hsa04915	Estrogen signaling pathway	JUN
hsa04915	Estrogen signaling pathway	MMP2		AKT1	EGFR	ESR1	FOS	JUN	MMP2	MMP9	NOS3	OPRM1	MAPK1	RAF1
hsa04915	Estrogen signaling pathway	MMP9
hsa04915	Estrogen signaling pathway	NOS3
hsa04915	Estrogen signaling pathway	OPRM1
hsa04915	Estrogen signaling pathway	MAPK1
hsa04915	Estrogen signaling pathway	RAF1
